# Supplementary material for: Molecular Analysis Uncovers the Mechanism of Fertility Restoration in Temperature-Sensitive Polima Cytoplasmic Male-Sterile Brassica napus
Source: Int J Mol Sci. 2021 Nov 18;22(22):12450. doi: 10.3390/ijms222212450 (PMC8617660; doi:10.3390/ijms222212450)
Supplement: Supplementary file 1 [file ijms-22-12450-s001.zip]

Archive with 30 entries (25 files):
- DataS1/
- DataS1/fusion transcripts/
- DataS1/fusion transcripts/596-H.fusion.fa
- DataS1/fusion transcripts/596-H_fusion.gtf
- DataS1/fusion transcripts/596-L.fusion.fa
- DataS1/fusion transcripts/596-L_fusion.gtf
- DataS1/fusion transcripts/Data S2.xlsx
- DataS1/long non-coding RNAs/
- DataS1/long non-coding RNAs/596-H_lncrna.fa
- DataS1/long non-coding RNAs/596-L_lncrna.fa
- DataS1/novel transcripts/
- DataS1/novel transcripts/596-H_novel.fa
- DataS1/novel transcripts/596-H_novel.gtf
- DataS1/novel transcripts/596-L_novel.fa
- DataS1/novel transcripts/596-L_novel.gtf
- DataS1/TA cloning Sequences/
- DataS1/TA cloning Sequences/validation sequences of fusion transcripts.fasta
- DataS1/TA cloning Sequences/validation sequences of long non-coding RNAs.fasta
- DataS1/TA cloning Sequences/validation sequences of novel transcripts.fasta
- DataS1/TA cloning Sequences/validation sequences of orf224-atp6  transcripts.fasta
- ijms-1399011-sup-figure.pdf
- sup-tableS1-Illumina and PacBio platform sequencing output data analysis.xlsx
- sup-tableS2.Normalized expression counts matrix.xlsx
- sup-tableS3-List of differentially expressed genes.xlsx
- sup-tableS4-Common DEGs GO and KEGG enrichment analysis.xlsx
- sup-tableS5-Novel transcripts annotation information.xlsx
- sup-tableS6 -Splice junction classification counts.xlsx
- sup-tableS7-Specific alternative splicing genes GO and KEGG enrichment analysis.xlsx
- sup-tableS8.Candidate gene information.xlsx
- sup-tableS9  Primers used in this study.xlsx
