# Supplementary material for: Molecular Analysis Uncovers the Mechanism of Fertility Restoration in Temperature-Sensitive Polima Cytoplasmic Male-Sterile Brassica napus
Source: Int J Mol Sci. 2021 Nov 18;22(22):12450. doi: 10.3390/ijms222212450 (PMC8617660; doi:10.3390/ijms222212450)
Supplement: Supplementary file 1 [file ijms-22-12450-s001.zip › DataS1/fusion transcripts/596-H.fusion.fa]

>PBfusion.193|scaffoldA09:62369172-62375672(-)+scaffoldA09:62513180-62513268(+)|B596-H_1-10k_transcript/37916 <unknown description>
GGTTTCTATCCTTCTGTTATAAGTTTTCTTCCGATTATTTCATTCATTATTCATCAAAAA
TCCATAGATCCGTATGAAATACATGGAATTTTAACCGCAAACTAACTAATTACGTTGTTC
TGGGATTGCGATGCGACCTATCCCTCTAGTGAGAGCCTCATTCAGAAATCGATTCTCATT
TGATGCGATCTATGGCGTGAGGTCGGCTGCTCTGCATATATAAAGACACTCTCAGATCAT
CAATAAGGTGAGAGAGATACAATGTTGAAAAGAAGACATGGCTCAATTTTGAAAAGACAT
GGCTCTGATAAGAGAAGACGTGGCTCCAGCTCGAGTGTGGAATTGGAAGTGCTACCACAC
GATGTGATAGAGCTCATACTCGAGAGACTTCCCGTGGAATCTCTGCGGAGATTCAGGTCT
GTGTCCAAGAAGTGGAGATCCACAATCGATTCCCCTCGTTTCCAGTCAAGGCAGTTGAAC
CTTCGCAGGCAATCACGAGGTCATGATCTCCTTTTCGTAGCCTATTACGAGGATCCTCCT
GATGATGTAGCTCAACATGCCTTGGGCTCTTCTTCTTCTTGCATATACCGTACTGTCAAG
TTCCCTTTTCCGAACGTCTTGCTTTGCTATGGTAGCTGCGACGGTCTGGTTTGCTTCTTC
TGTATTCACACACCCAACGTCGTGGTGAATCCCGCCACTCGATGGCATCGGAGTTTTCCT
TTTTCCTCCCTGCAACGCCTTATCATCGACAAAGGACCCCCCTTTGCCAGCGGCGACCTA
ACTTATGAGCTTGGATTTGGTAAAGACAAGTTGAGTGGTACTTACAAGCCTGTTTGGTTG
TATAATTCATCCGAATTTGGACTAGACAATGTTACCACTTGTGAAGTTTTCGACTTTAGC
ACCCACTCCTGGAGGAACCTTGTCCCTTCTTCTCCTTATCCTATTCTCAGATTCCAGAAG
CCAGTCTATTTTGACGGGTCACTCTATTGGCTCACCGACTGTGTAGAAACAAAGGTTTTG
TCTTTCGATCTCCACACTGAAACTTTCCAAGTCATCTGTAAAACTCCCTTTGCTGATGCA
CCTCGCCCAAGTAACGTAGTCTTGTTCATCCTTGATGACTGTTTGTGCGCTTCTGAGAAA
ACGTGGCCAACGCAAGTCATATGGTCTTTGGATTCTTCTTCAAAGACATGGAAGCAAATG
TGTTCTATAGATCTCACCAATACTTTTCCTTTGTTCGACAGATACGGTCCCATACCCTTA
CCCGTAGCAATCCTGGAGAAGAACAAGTTATATCTCCATGGTCGTAACTACTTGGAACCA
CTCATGCTACATGATCTCAATACCAAATCTTTTGAGGTTGTCTCCACACCTACCACCCCC
GGAGATTGTATTTATTATTTCGAAAGTTTGTTCTCTGTTTAATCTTTTATGTTTCCTTAT
TTATGTATCAATCAACCATTTGTAACCTGAACAAATGTATTTGGATACATAATATGTAAA
TAATCAAACCTGAAGAAAAATGAATTGAATTTTAAAAGGATAATTATAGT
>PBfusion.138|scaffoldA06:35768237-35768686(+)+scaffoldA06:36314446-36316577(-)|B596-H_1-10k_transcript/23668 <unknown description>
GCTGGTTAGTAAAGGTTTTCATTTTTCGTAAATGCTCTGTTCAGAAACAGAGAAATAATT
AAAAAAAAAAAAAAAAAAGGCAAAGTTTGAGTCTTGAGATTCTGTTTCCATGAGCACTGA
TCGTTAGTTTTTGGGGTTAGGTAAGACGTTCCAAACTCTTGATCCACGCACAGGGGAGGT
CATTGCGGATGTAGCTGAAGGAGATGCTGAAGATATTGATCGGGCGGTGAAAGCTGCAAG
GAAGGCTTTTGATGAAGGATCTTGGCCTAGGATGACTGCTTATGTTTGTATTATATACTC
TTCCAGAGTCTTGAAAGTTAATGAGATTTAATGTGATATTATGGGTCTGTTATTGGTTTG
GTTTTAAGGAGAGGTCAAGGATAATGCTGAGATTCGCAGATTTGGTTGAGAAACACAGCG
AAGAGCTCGCGGCTCTAGAGACATGGGACAATGGGAAGACTTATCAACAAGCCAAAACAG
CAGAGATTCCAATGCTCGCCAGATTGTTTCGCTACTATGCTGGATGGGCGGATAAGATTC
ATGGGCTTACCGTTCCAGCTGACGGAAACTATCATGTTCAGACACTGCATGAACCAATAG
GCGCTGCTGGACAGATTATTCCATGGAACTTTCCTCTTTTGATGTTTGCTTGGAAAGTTG
GTCCTGCTCTTGCTTGTGGTAACACCATTGTCCTTAAAACCGCTGAACAAACTCCTCTCA
CTGCTTTCTACGCCGGCAAGCTTTTCCTTGAAGCGGGTCTTCCTCCAGGTGTTCTGAATA
TAGTTTCTGGATTCGGTCCAACCGCAGGTGCTTCCCTCGCGAGTCACATGGATGTAGACA
AGCTTGCTTTCACAGGATCCACTGATACAGGCAAAGTTATACTTGGACTAGCTGCTAACA
GCAATCTCAAGCCAGTGACACTAGAACTTGGAGGAAAATCACCCTTCATCGTATTCGAAG
ATGCAAATATCAATAAAGCTGTAGAGCTGGCACACTTTGCTCTCTTCTTCAACCAGGGGC
AATGTTGCTGCGCGGGGTCTCGGACGTATGTTCATGAGAAAGTGTATGATGAGTTTGTTG
AGAAAGCAAAGGCACGCGCATTGAAACGTGTGGTTGGTGATCCTTTCAAGAAAGGCATTG
AACAGGGTCCTCAGGTTACACATATTCTTTGCATTATAAGGAGTTTTTTATTATATCTTT
TTTTTTGTTGATTGGTTTTGTGTAGATTGATTCGAGGCAATTCGAGAAAGTGATGAGGTA
CATAAGGTCAGGTGTTGAAAGCAATGCTACTCTTGAATGTGGTGGTGATCAGATTGGGAA
CAAAGGTTACTTCATCCAACCTACAGTCTTTTCTAACGTTAAGGACTATATGCTTATCGC
TCAAGATGAGATTTTCGGTCCAGTCCAATCAATCTTGAAGTTCAGGGATGTGGATGAGGT
GATAAAGAGGGCTAACGAGACGAGGTACGGGCTAGCCGCAGGGGTATTCACAAAGAGTCT
GGACACAGCAAATAGGGTCTCGAGGGCTTTGAAAGCTGGCACCGTTTGGGTTAACTGTTT
CGACGTCTTTGACGCAGCCATTCCCTTTGGTGGTTACAAGATGAGCGGTAATGGTAGAGA
GAAAGGCACCTGCAGCTGATGACGATGATGACATATCTGTTTGGTGACGAGAGTGAGGAG
GAAAAAAGAACTGCAGAGGAGAGTGAGGCTGCTAAGAAGGACACCAAGAAGCCCAAAGAG
ACAAACCTGGTTCCAGTTGGTTACGGTATCAAGAAGCTCGCGATCATCAACTATACACCA
AGCTCGAATGACAAAAGCTGAGAAGTATTGTTTCTTCAACAGATCAATACACAAGCTTTT
CAAAAAATTGTATGATTAACGGATGTAACATATCAAATATATATTTGTTGAAATGTTTAT
TTTTGGCTTATTATGTATCAAATCTCAGTATCTCATCCAAACACGTTTCTGATGCAGAGT
TTTTACTAGTATC
>PBfusion.139|scaffoldA03:18851429-18852595(+)+scaffoldA06:39777113-39777248(-)|B596-H_1-10k_transcript/48112 <unknown description>
GGTAGCGTAGATACAGAGTAATGTAAACGATTAGAAAATTGGAGTCTTATTTTCAGTGCT
TATGAGTTGTCGCAGAGGAAAGTTCTTTCAGATAAAGATAGTTTGTAGTATTGTTTATTG
TATATTATTCACTATCAACTCAAAAAAGAGAGAACACAAGGCTAAGTTTCTGGTTCTTCT
CCGGGTGTTTTGTAGTGGTTCCGGCGGTGGCGTGTCTTCAACGTCGCCGTCGGAGCAGTC
CGTCTGGTGTTAGTCGTTTGTTGTTGTCTCTTTTGTTTACTCAACCCTTCTCTTCCTTTT
GTGTGCCTCTCGGTAGTTTTTGATGGCCTGTTGTGCTATTGTTTTCTGCTGTTAAGGCTT
TTGTCGATAGATCTGTGATTTCTTCTCGGATTTATTTCTAAGTCCTCTGTAGATCTGGGT
GTTTTGGTGTTGCAGGTTTGTTTAGTTTTCAGATCTGCTTGTCTAGCCTCAGATCCGGCC
GGAGAGAATGTCCACGACGGTAGTGAGTTGTGTGGTTCTGTCTGCTCATGCTTTGGTGTC
TCAGCAAGAAGAACTCTTAAGCTCTGTTTCCGTCGTCCTCCGTCATCGCAACGGTGGAGC
ATTTCGCGGTGATGTGTGGTGAGCAGGTGCGGGTTCTGGTCCTTGAGAAGTAGGTGGTTT
CAGACCACCTATTCGTCTCTTAAGTTTGAGAAGGCCTTCTCCCGCCTTGTCATTTAGTGT
TCATCCTGGTCTTCTTTTGGTCTCTGGTTTCCTCGTGGCTTCGTCTGGTTGAGGCAATAT
AAAGAGGTTGAGGCGTGGAGGCCTACGGTTTAAGGTGCGGTTGAGTATGGTGCTCTTGCG
GATGTTGTTACATCCTGGTTTTAGGTGTTGAGTTCATGGCAGTGGTTTGGTGGTTTTCAT
CGTGAACAGGTGGTTCAGATGAGGTTTATGCTCTTCATGAAGAAGTCATCCGCGTTGCTT
GCTCTCTTGTGTTGTTCGTTGCAAGAAAACCGGCTAGTCTTAGTGCTTTAAGTCAATGTT
CTTTTATCTTTAATTGGTTGTTTTTGGGTTTCTTTAAAGGAGAGTATGTGTTCAGTTTAG
TTTCGGATGTTGGTTAGTAGCCCGTGTGTTTGGGTTCCAGTTTCCCGATTTTGGGCCTAG
CTTCCGGGGATATCTTTGTATTCCGCCGGCTTTAGTATCTCAACCTTGTATCGTTCTAAT
GTTATGAATGAAATTCAGATGCC
>PBfusion.130|scaffoldA07:31223332-31223512(+)+scaffoldC08:47978362-47978420(-)|B596-H_1-10k_transcript/70223 <unknown description>
AGGTGATGGGCCCATGCACCATCAGCCTCAGCAACCAATGCCTTTTATGCAGTCACAGAT
GCTGCACAAGAGAGAAGAAGCATTACTACATATGCATTTTACTCAAAACAAACCTTATTA
GAGAACAGTAACATTTTGTTTTGTTTTTTTTTTTCGTTTTGTTTTATGGCTTGTAGAAGA
GATAATGGTTCAATCCTATTTATATGTAGAATCTTTAATTTATCTAATACATTTTCAG
>PBfusion.131|scaffoldA06:14992409-14992606(+)+scaffoldA09:9722884-9724111(-)|B596-H_1-10k_transcript/41849 <unknown description>
GATTCTTTGATAGAAAGAAAAGAAATCATAAACAAAATAAGGGGCTTGTTGCTGCCCTTT
TTTTAATAAAACGATCAAGATCACCGAAGTAATGTCTAAACCTAAAGATTCAAAGTAAGG
ATAAAGAATCCTGAAACAAGGAAATCCCTTTTTCAATTGTTTGAACAACTAGATCAGAAT
GAAGAATCAAAATTGATTCGAAAAAATGAGACAAACAATGCAGTAATATTAGACAAACAA
ATAAAGTAGCAAATAATGGGTTCGAGGGTTTCGGCTTCCTTCTTCATTTTCTTGATCGCC
ACGGTCATCACATTGCCACCAACGATCCAAGCTTGCACTCCTTGCACTCACCCTCACCCT
CCTGTCCCGAAGCCTCCACATCAAGGTGGTGGTGGTGGTGGCGGCGGTGGTGGAGGCGGT
GGCGGTGGAGGTGGAGGCGGTGGCGGTGGCGGTGGAGGGGGTGGAGGTGGAGGCGGCAAT
CCACCACATCACGGAGGAAAAGGTGGTAGTAAACCGCCACATCACGGTGGAAAAGGTGGT
GGGCCGCCGCATCATGGTGGTGGTGGTGGTGGGCCACCACATCATGGTGGAGGGACATCA
CCGCCGTTTGTTAGACCTCCTCCGGTGGTTTATCCACCACCAGTGGTGAGGCCACCGCCT
ATCTCAAGACCTCCTCCGGTCGTCTATCCACCACCAATGGTAAGACCTCCTCCGGTCACA
ACTCCTCCAGGAATTCTCCCTCCGATCATTAACCCACCTCCGGTCACAACTCCTCCAGGA
ATTCTCCCTCCAATCACAACACCTCCAGGACTTCTCCCTCCGATCATTAACCCACCTCCG
ATCACAACTCCACCACCATCCTCTGGTTATCCACCGTATCATGGTGGTCCACCTTCTGGA
GGAGGAAGTGCTCAACCAACGTGTCCGATCAACGCATTGAAGCTTGGAGCTTGTGTTGAC
GTTTTGGGAGGTTTGATCCATATTGGACTTGGAAATCCAGTGGAGAATGTGTGTTGTCCA
GTGTTACAAGGGTTACTTGAGTTAGAAGCAGCCGTTTGTCTTTGCACAACCATAAGACTT
AAACTTCTCAACTTAAACATCTTCATTCCTCTTGCACTTCAAGCTCTCATCACTTGTGGA
ATCAATCCTCCTCCTGGCTTTATCTGCCCTCCTCTCACTTGATAACAAACAACGTACGAT
ATATCAAGGGTTTCGAGGCTTTTGAATAATCTAAATATTTATATTTGTGTTCCTTTTGTT
GAAGATCAGGGTTTTTTATTGTCTAGGGTTTTAACAAGTGCTGTTTTTAATTTGTTGTCC
GTTGTCGTTGTTGTGATGATTAAGCTAGGGTTTTTGCGTGGGTCTTCTTGAGTTGTTTGC
TGTAATCTTTCATTTTGTTTTGCATCTATTTGAATCTTTAATCC
>PBfusion.132|scaffoldC03:28005448-28005507(+)+scaffoldC05:50135081-50135334(+)|B596-H_1-10k_transcript/69123 <unknown description>
GGATGAAGCACCATTTCAGGTTCTTCCAATATCCTGACCTTGCAATTGTAATTTTCTTCT
TTTTTTTTAACAGTTTAAAAGCTGAGAAAAAGGTAGCAAAACCCATATGAAAATAAAAGA
GAAAGTGCAAGACTTTATTACAGCATCCATGGAGTTACACACAACAAGAACAGGGAACTG
AGATTTCTCAAGTATCTGGCTATTGCAGTAACAAGAGGATGATGATGATGATACAACACA
CAACAAAAAGGTTTTCAGATACAACACAACAAGAAAGAAACCCTGGAATCTAACCATAAC
TGAGCTACAGG
>PBfusion.133|scaffoldA02:3793123-3793547(-)+scaffoldA09:48822085-48825294(+)|B596-H_1-10k_transcript/7501 <unknown description>
GAGTGGTGCTTTTCTCTTTGGTCTCTGTTCTCAGTGACAATGGATAGCACAGAACCTTCC
TCTAGTGGAAACATCCATACTGAGACGGACTCAAAGAAGAAAGACTCTGTTTCATTGATG
GGTTTGTTTGGCGCAGCAGATAAACTTGATTGCTTTCTGATGATTCTAGGCGGTTTAGGA
GCGTGTACTCTTGGCGCTACGCTTCCTCTCTTCTTTGTCTTCTTCGGGAAAATGCTAGAC
TCTCTTGGCAATCTTTCTACAGATCCTAAAGCCCTCTCTTCCCGCGTTTCAAAGAATGCT
CTAGACTTGGTCTACTTAGGACTGGTCACTTTTCTATCAGCCTGGATTGGAGTTGCATGT
TGGACGCAAACAGGGGAAAGACAAACAGCTAGATTGCGCATAAACTATCTCAAAGCAATC
TTAGCAAAAGACATTACTTTCTTTGATACAGAAGCTAGAGATTCAAATCTCATTTTCCAC
ATCTCAAGTGATGCTATATTGGTTCAAGATGCAATTGGTGATAAGACAGGCCATGTATTG
CGGTATCTATCTCAGTTCGTAGCCGGATTTGTGGTAGGTTTTTTGTCGGTATGGCAACTT
ACGCTGCTCACGTTAGCAGTGGTTCCATTGATAGCAATTGCAGGTGGAGGGTACGCTATA
ATCATGTCTACCATCTCAGAAAAGAGCGAAGCTGCTTATGCTGATGCAGGCAAAGTAGCT
GAAGAGGTTATTTCACAGGTGAGAACAGTGTATGCATTTGTAGGAGAAGAGAAAGCTGTA
AACACTTACTCAAACTCTCTCAAGAAAGCTCTGAAACTCTGTAAAAGAAGCGGTCTTGCT
AAAGGCTTAGGAGTTGGATTAACATATAGCCTATTGTTTTGTGCTTGGGCTTTGCTTTTG
TGGTACGCTAGTCTTCTTGTACGCCACGGCAAAACAAACGGCGCAAAAGCCTTCACAACG
ATCCTCAATGTCATTTTCAGCGGATTTGCCTTAGGTCAAGCCGCGCCAAGCATATCAGCT
ATTTCCAAAGGCAGAGTTGCTGCTGCAAATATATTCAGAATGATAGGAAACAAGACTCTT
GAAGGTTCTGAAAGATTAGACAACGGAACAACTTTGCAAAATGTAGCTGGGAAGATTGAG
TTTCATCAAGTGTCTTTCGCTTATCCTTCAAGACCAAACATGGTGTTTGAGAATCTTAGT
TTCACTATACCTTCAGGCAAGACTTTTGCATTTGTCGGTCCAAGTGGTTCAGGGAAAAGC
ACAATCATATCAATGGTACAACGTTTCTATGAACCTAACTCAGGGGAGATTCTCTTGGAT
GGAAAGGACATCAAGAGCTTGAAGCTGGACTGGTTGAGGGAGCAGATGGGCTTAGTGAGC
CAAGAACCGGCCTTATTCGCCACAACTATAGCTTCCAATATTCTTCTTGGTAAAGAAAAT
GCTAATATGGATCAGATCATTGAAGCTTCTAAAGCAGCCAACGCAGATTCTTTCATTAAA
TCATTACCTAATGGTTACAATACTCAGGTTGGGGAAGGAGGAACTCAGCTCTCAGGAGGA
CAGAAGCAGAGGATTGCTATTGCTCGAGCGGTTCTAAGGAATCCAAAGATACTACTATTA
GATGAAGCAACAAGCGCACTTGATGCTGAGTCAGAGAAGATTGTGCAGCAAGCACTTGAC
AATGTTATGGAGAAAAGAACAACACTAGTAGTTGCTCATAGATTGTCCACCATCCGTAAT
GTGGACAAGATTGTTGTATTGAGAAATGGTCAGGTTGTGGAAACTGGCAGCCACTCAGAA
CTGCTTTCAAGAGGAGGAGATTACGCGGCTCTTGTGAATGTCCAAGAGACAGAGCCTCAA
GAAAACCCTAGATCAATTATGTCGGAAACCGGTAAGTCTCAAGCTGGTTCTTCTAGTTCA
AGAAGAGTTTCTAGCTCAAGAAGGACCTCAAGCTTCAGGGAAGTCCAAGAGAAGACTGAT
AAAGATTCTAATGGAGAAGATTTAAGCTCGTCTTCAACGATATGGGAACTAATAAAGCTG
AATGCTCCAGAGTGGCCATATGCGTTACTTGGCTCAATTGGTGCAGTTCTTGCTGGAGCA
CAAACTCCATTGTTCTCCATGGGGATTGCTTATGTCTTAACCGCGTTTTATTCGCCCTCT
CCTAGTGTGATCAAACGTGATGTTGAAAAGGTAGCTATTGTCTTTGTTGGGATTGCAGTT
GTAACAGCTCCTATCTATCTCCTTCAGCATTACTTCTACACACTTATGGGAGAGCGTCTT
ACTTCCAGGGTGCGCTTATCCCTCTTTTCAGGTAAACACCAATCATACAAGTTAAACACT
TTGTTTTTGAATGTCTCAGAGGTCATTTGGAGAGACCTCACTAAGAAACTTTTGAGGCAG
AGCTACTCAAACATTTGGGGTCAGGTTCTTGCTTTGCTATCTACAAATACTATCTCAGGA
GATACCAAGTTTCTTCTGCGATATGTTTTCCAACTCTCTGTGCATACTATTTGGCTTGAG
CGAAACGGAAGAAGGCATGGCACGGTCAATCGTCCCCCAAGTCTTCTTATCAAGTTCATC
GACAAGCAAGTACGGAACCGAATCAGTTCTTTACGTGGACGAGGAGGAACAACTTTCAAC
AAAACAATGGTGGTCTGGTTTTCTACTAGAGACTAGGCTGCTGTGATTTATGAATGTTTC
AAAAAACTATCTCTCGTATTAGACTAAAGTTGCACTAGTTGTACAAAAGCCTTTTTTGAT
TTGAATAAATTTAACATTCTTTC
>PBfusion.134|scaffoldC02:53715465-53715527(+)+scaffoldC08:8146193-8147094(-)|B596-H_1-10k_transcript/55909 <unknown description>
GAAAATCATCTAACCCATTTTACGTAAAAACTCGAATTCGTTTAAAGTTAAAAAAGAAAC
GAGGTAGCTGAAAACCTCTCTCTAACTTTCTCCCACTACACCTTCTCTCTCGAACAAAGC
AACTGATCTCTTTCTTCGGCTCGGCTTTGCCGGTGCCGGAGCTTCCTCCTTCAACCTTTC
CTCTTTTCTTTTTGCCTTCCTCTTTACCCGATCTAAACCTAGTCGATATGCAAGCTGTTT
CTGGGGTGCCTGTTCTCCACCTGAGACCGTAACAGGCGAAGGTGACTGTGGACGTGGATC
CTGGAGGAGCGGCGAGACTACGGGGAGGCGGTTGAAGGGAAGGTCGGCTTTTAGGACTGA
AGGGAGCGACGGATCTGGTTTTCCGTTTTCAGATCTCCGGAGATCCCCTCATGATGACGG
CGCGTGACCCGGTGGGAAACCTCCTTTGGCTTCAGATCTACCTTCCTGAGCGACGGTGAG
ATGAACGGAGGTGAGACGAGACGGCCGGTGGAAAATGTTCTTGTCCTCTGGTTCTCAGAG
ACGGCGCGTGGCGAGGCGTCATCACTTCGGAGTAGTCAACCGGAGGAGTGGAACTCGCAA
CAGACACGCGGTGGTGCTCTACATCTCGGCGTCGGCGGTGGCGTATATGCCCTTCCGGTG
GTATGAGTATCACACCTTTGGAATCTGGATTGCTGTACCTGTTACGTTGCTGTCATCGAG
GTCCGTTTTTCAGTCCGGAACTCTTTCGGTTTTTCTGCCTTAGGAGCGAAGCATTTGGTC
CATCAGTGATGGATCGAGACAAGTTATGCACCTTTTGGTGTTGAAGCGTTGATCCGGTCT
ATCATTCTTATCTTTAGGAGATTAACGCTTGTGGGTTTGTTTGTTCTTGTTTCGATTTGG
TCATTTGCTGGCTGTAAAATGCTTTCGTCCCACGGGGTCAATTTAGGTGGTTAAGAACCG
GTTT
>PBfusion.135|scaffoldA01:28174791-28177376(-)+scaffoldA04:19299637-19299884(-)|B596-H_1-10k_transcript/16907 <unknown description>
GGCCCCCTTCTCTCTCTCTAAATCCCCAATCCTCGATTCTAGGGTTTGCCGTTTCCTTAT
CTTGAATCCGAAATGATCGCCACCGTACTCCGCCGATCTTGCGTTGACGCGTCAAGGCGG
ACTCTCTCCGCATCGCTGACCTCCATCAACGCGGCTCTATTTCACCATTTTACTCCTTCT
GCCGCCGCCAAAGTCTCCGATGTCAAGCCTAGCTTCGCTCTCGGGAATCAGTTTGGCGTT
AAATCGAGGGGATTTCATTTTCAATCTGGGCCGTCGGAGTTCAGATCGACGATGGTGTCT
CCTGCGGGGTTTGCGATATCTGAGACTAGCGACAGAGCAATTGCAGATTCAGAGAGCAGT
GGTGATGGGCTCGCGATAGCTGAGCTTGGGATATCTCCTGAGATCGTCAAAGCTTTGAGT
GCTAAGGGTATAGAGAAACTCTTCCCGATTCAGAAAGCTGTGCTTGAGCCAGCGACGCAA
GGCCGTGACATGATCGGTCGTGCTAGGACAGGAACTGGAAAGACTCTTGCTTTTGGGATT
CCCATCATTGACAAGATCATCAAATTCAACGCTAAACATGGACGTGGGAGGAATCCTCTT
TGCTTGGTTTTGGCGCCGACAAGGGAGCTTGCTCGCCAAGTTGAGAAGGAGTTTAGGGAG
TCTGCTCCAAGCTTGGATACTATTTGTGTTTATGGAGGTACTCCCATCGGACAGCAGATG
AGGCAGCTTGACTATGGTGTTGATGTCGCTGTTGGTACTCCTGGTCGTATCATTGATCTC
ATTAAGCGAGGAGCTCTCAATCTTTCCGAGGTTCAGTTTGTGGTTCTCGATGAAGCTGAT
CAGATGCTTCAAGTCGGGTTTGCGGAGGATGTTGAGATTATATTGGAAAGGTTGCCTGAG
AAACGTCAGAGCATGATGTTTTCCGCAACAATGCCGAGTTGGATCAGATCCCTTACCAAG
AAGTACCTCAATGATCCTTTGACAATTGATCTGGTTGGAGATTCTGATCAGAAGCTCGCA
GATGGAATTACAACATATTCTATCATGGCAGATTCTTATGGTAGAGCTTCAATTATCGGT
CCTCTTGTAACGGAGCATGCTAAAGGAGGAAAATGCATTGTTTTCACCCAGACAAAACGG
GATGCTGATCGCCTTTCATATGGCTTGGCAAGAACCTTCAAGTGCGAAGCTTTACACGGT
GATATATCTCAGAGTCAGAGGGAAAGAACACTTGCTGGTTTCCGTGATGGGCATTTCAAC
ATTCTTGTTGCCACTGATGTTGCTGCCCGTGGTCTTGATGTTCCTAATGTCGATCTGGTG
ATTCATTATGAGCTTCCGAATAACACTGAGACGTTTGTCCACAGAACGGGGAGAACAGGA
CGTGCCGGGAAGAAAGGAAGTGCTATTCTCATCTACAGTCAAGATCAATCCAGGGCTGTT
AAAATAATTGAGAGAGAAGTCGGGAGTCGCTTCACTGAGCTCCCTAGCATTGCTGTTGAA
CGTGGTGGAAGCATATATGAAGGAATAGGTGGTCGATCTGGTGAGTCTTTTGGAGGAGGC
ATGAGAGATCGCGGTTCAAGCTTTGGTGGCCGTTCAGGTGGTGGTGGTTATGGTGGTTAC
GGTAGCAGCAGTGGCCGTTCAGGTGGTTCAGGCAACCGTTATTCTGGTGGTTCGGAGCGC
TCTGGCTTTGGGAGCTTCGGTTCAGACCGTTCCTCTGGTTTCGGGGGCTTTGGTTCGGAT
CGTTCTTCTCAGTCAAGCGGAAGGGGAGGCTTTGGTGGTCGGTCAGATGATTATGGCAGC
AGTGGTGGCCGTAGCAACCGTTCTTCTGGTTTCGGGGGTTTTGGTTCAGATCGTTCTTCT
CAGTCAGGTGGAAGGAGCAGCTTTGGTGGTGGCTTTGGCTCAAACGATGGTAAAAGGTCT
TACTGAGAAGCGTTGGGTATGTTTTGACCCGACCCGGCAATAAGTGGTGTTCCTAGGAAG
ATTTGTTTTATCGGGTAGAGTAGTTTACCTGTGTTTTAAAAGGCGAGCGCCTTTTGCGCC
AAGGCGCAAGGCGCACTCAGGCGACAGCCCCATCGCCATGCACCTCCCAGGCGAGGGTAT
GGTCCCTAAGGCGTGCGCCATGGTGCGCTTTTAGCTTAAATCTAAGGCATCTAAGGCACT
AAAAGCGCTTGAAAGGCGCACCTTTTAGATTCCTATCAAAACATAATGTTTTGACCTAAC
TTTATTCATGTCCTATGTTCTAATCGTGACATGGCTGCCGTTCTGTTAC
>PBfusion.136|scaffold1805:8516-10847(+)+scaffoldC09:37535359-37536735(-)|B596-H_1-10k_transcript/11940 <unknown description>
GGGTTGACATATAGTGCGACTTGTCAGATATATTGGGCTATATGGGATTTCCCCATTTTC
TCCCTCGATCGAGATATCCTCTGTTTCGCTCAAAAAGATTGATTGAATTATCAAAAATTT
GTAACGCGAAGCGCAAAAAATAAATTAGAATTAAATGCAGGGAGTATTTAGATTGATATT
AGATTATCAAAAATTTTTTATGGTTTACGTGATCGGACTAATAAAATTAAGTATCCAGGC
TCCGTTTAGCAAAAATCCAATTGATAATTAATATATAATATTTTTATAATTACTACTTAA
TATGATATGAATATGATATCAAAATTATGATAAAAATTCTATTAAAAAATAAAAAAAATA
CAAAAAATTGAAACAGGGTGATCTAAAACTGTTGATCAAATAAAATAATATAATTAAAAA
TTTATTGACTATTTGACAGAAGACATGTGAAAGAAATGAATTGAAAAAAAAAGAAGGAGT
AGTAAAAAAAAAAAAAGACGCGGTATTTGGTTCATTTGTCCTATATGTGCAAATCAAAAT
CGGGCAAATTTTTCCTTTTACTCGGAGTAGAGCATAAACCTAAAAAAACAGAATAAAAAA
AGGAAGAAGCCCATTCAGGAACAAGAAAAAACCATCCCCATTTCAACTGAATCTCGATGA
AAAAAAAATATCAATGAATCAAGTTAGTCTGACAGGCCTAATCAATCGTTTTATTATTTT
ATTATTAGGATTATAATATCTAATAAATAAAAGGGGCCAAAACTTATTTATTTTTTCTTT
TACTTTTAAAAGGGAAGCAAGCCCTTCCCTTATTAAGTTAGAAAGAAAAGCCTTCTCTGA
AAAAAAGGGGGTTGGAATCGACACATTGATTTTTTAACAATTTTTGTTGAACCGTATGCA
TCAAAAGGTGCCTGTACGGCTCCTAAGGAATAAAATTTTATCCTAATCAACCGACTTTAT
CGAGAAAGATTGTTTTTTTTAGGCCAAGAGGTTGATACCGAAATTTCGAATCAACTTATT
AGTCTTATGATATATGTCAGTATAGAAAAGGATACCAAAGATCTTTATTTGTTTATAAAC
TCTCCTGGTGGATGGGTAATATCTGGAATGGCTATTTATGATACTATGCAATTTGTGCGA
CCCGATGTACAGACAATATGCATGGGATTGGCCGCTTCAATAGCATCCTTTATCCTAGTC
GGAGGAGAAATTACCAAACGTATAGCATTCCCTCACGCTAGGGTAATGATCCATCAACCC
GCTAGTTCGTTTTATGAGGCACAAACGGGAGAAGTTATCTTGGAAGCGGAAGAACTACTA
AAACTTCGCGAAACCATCACAAGGGTTTATGTACAAAGAACGGGCAAACCTATATGGGTT
GTATCCGAAGACATGGAAAGGGATGTTTTTATGTCAGCAACAGAAGCCCAAGCTTATGGC
ATTGTTGATCTTGTAGCGGTTCAATAAAAATAGGAGCGATTTCATGCAAATCTACTACTG
CTAATTTTATATCTTTTTAGATTAAAGGTTTAGTTTCATATTCTCTTCAATATAAAAAAA
ATATATTGAAGAGAATCTTGAAGAGAAGTAATTCAGAATTAGCCGGTTAGAACCCATCTA
AACCAGCCCATTATTTATATGATTCCGTATGCCAACCATTAAACAACTTATTAGAAATAC
AAGACAGCCAATCCGAAATGTCACAAAATCCCCAGCGCTTCGGGGATGCCCTCAGCGACG
AGGAACATGTACTCGGGTGTATACTATCACCCCCAAAAAACCAAACTCTGCCTTACGTAA
AGTTGCCAGAGTACGATTAACCTCGGGATTTGAAATCACTGCTTATATACCTGGTATTGG
CCATAATTTACAAGAACATTCTGTAGTCTTAGTAAGAGGGGGAAGGGTTAAGGATTTACC
CGGTGTGAGATATCACATTGTTCGAGGAACCCTAGATGCTGTCGGAGTAAAGGATCGTCA
ACAAGGGCGTTCTAAATATGGGGTCAAAAAGCCAAAATAAAAGATTTGAGCCCTTATAAA
AAGAAAACAGATTCTTGAACCCCTTTCACGCTCATGTCACGTCGAGGTACTGCAGAAGAA
AAAACTGCAAAATCCGATCCAATTTATCGTAATCGATTAGTTAACATGTTGGTTAACCGT
ATTCTGAAACACGGAAAAAAATCATTGGCTTATCAAATTATCTATCGAGCCTTGAAAAAG
ATTCAACAAAAGACAGAAACAAATCCACTATCTGTTTTACGTCAAGCAATACGTGGAGTA
ACTCCCGATATAGCAGTAAAAGCAAGACGTGTAGGCGGATCAACTCATCAAGTTCCCATT
GAAATAGGATCCACGCAAGGAAAAGCACTTGCCATTCGTTGGTTATTAGGGGCATCCCGA
AAACGTCCGGGTCGAAATATGGCTTTCAAATTAAGTTCCGAATTAGTGGATGCTGCCAAA
GGGAGTGGCGATGCCATACGCAAAAAGGAAGAGACTCATAGAATGGCAGAGGCAAATAGA
GCGTTTGCACATTTTCGTTAATCCATGAACAGGATCTATATAGACACATAGATCCGTGGA
TCCATACATCTCGATCCG
>PBfusion.137|scaffoldA06:43714373-43714856(+)+scaffoldA07:1007512-1007753(+)|B596-H_1-10k_transcript/63153 <unknown description>
TGTTCTTGCAACACATAACGCTGATTCGGGGGGACTTGCATCAAAAAAAGCTAGTGAGCT
CAACATCGATAAAAAGAACGGGAAGATTGAGTTTGCGCAGCTATACGGTATGTCAGATGC
ATTGTCCTTCGGTTTAAAGAGAGCCGGTTTCAATGTAAGCAAATACATGCCATATGGACC
GGTTGAAACCGCTATACCGTATCTTCTCCGACGTGCTTATGAGAACCGGGGAATGATGGC
CACGGGTGCCAATGATCGTCAACTCATGAGGATGGAACTTAAGAGGAGACTAATCGCTGG
AATTGCGTGAAGAGAAGAGTATAAGTCCTTATGTGTGGAGCCACTGAATGGAATTGGGAA
ATGTAGATCAATAAATTTGTTCTATATATATTAGGGCTGTTCAATATGGTAAAACCGAAC
CGTACCGAACCGAACCGAACCGAAATAGACAATATGGTTTGGTTTTGGTATATACCATAT
AAACTGAATGGATATAATTTTATAAAAACCGTAGGATTTGGATATGGTTTGGTATATAAC
CGATTAAACCGAATAAACCGAACAAAACCGATTAAAAGTAGAAACATGTAAATATGTATC
TATTTTAAAACAATACATGAAAATCTATTTGTTGC
>PBfusion.208|scaffoldC01:7978127-7978200(-)+scaffoldC03:5191358-5192614(+)|B596-H_1-10k_transcript/54946 <unknown description>
GAGAAGTACACATGACGATATGGGTTCTTTTTCCAGTTTGTTTCTTGATCTTCCATGTTA
CGACTCTGTAGATCATTCTCCACGCACACACAAAACACACAAACCCATCGCCTGAGATTC
TCTCGATTCCGACAACATGGCTCTACCTAACCAGCAAACCGTCGATTACCCTAGCTTCAA
GCTCGTCATTGTTGGTGACGGAGGCACAGGAAAAACAACTTTTGTCAAGAGACATCTTAC
TGGAGAGTTCGAGAAGAAGTATGAACCTACAATTGGTGTGGAGGTTCATCCTCTAGATTT
CTTCACAAACTGTGGCAAGATCCGTTTCTACTGCTGGGACACTGCTGGTCAAGAAAAGTT
CGGTGGCCTTAGAGATGGTTACTACATCCATGGTCAATGTGCTGTAATCATGTTCGACGT
GACGGCGCGTCTCACATACAAGAACGTCCCCACGTGGCACCGTGACCTCTGCCGTGTGTG
CGAGAACATCCCCATCGTTCTCTGCGGGAACAAGGTCGACGTGAAGAACAGGCAAGTGAA
GGCCAAGCAGGTAACGTTCCACAGGAAGAAGAATCTTCAGTACTACGAGATCTCCGCGAA
GAGTAACTACAACTTCGAGAAGCCCTTCTTGTACCTCGCTAGGAAGCTTGCTGGTGACCA
GAACCTTCACTTTGTTGAGTCGCCGGCTCTTGCTCCCCCTGAGGTTCACATTGACGTTGC
TGAGCAGCAGAGGAACGAGGCTGATCTCATTGCCGCAGCCGCTCAGCCTCTCCCTGATGA
TGATGACGACGCTTTTGAGTAAAAAAGAAGCTTCCCACTATGTTGCTATGGGAAGCTGTT
TACTTTGTCTGATTCTCTATTTGTGTTTTTTTGGTTTTTTTAACATGTTGGGGGAATATT
GTTAAGATCGTTTTGGAATAGAGCAGCGACTTGTCTTTGAACCCAAAGTGAGATATGAAA
CATGAAACTTGCAGGAACC
>PBfusion.209|scaffoldA01:1345610-1350617(+)+scaffoldA10:252205-252319(-)|B596-H_1-10k_transcript/26097 <unknown description>
GATGCATGGCTTTTGAGATTTGAGAAACCTAATTCCTAATATCTCCTCATAAATACGTAT
GTTATAGTTTCATGTGCTTTGGCATGTTATTAACTTCTTTTGGTATGTGTTTATGTATTC
TCCGGCAAATTTAAGTCTTTTCCGGTCGCCGGAAAATCTTTACTCTCCATCTGGTTTCAT
GGATTATTGGATCGCCGGTTTCTTGGTTTTGACGGCCGGAGTTCTTCTCCTTTCATGGCT
CTGGTTCCGTTTAACAAACTCAAAAACAAGAAATGAAGACAAACAAGAAGAGAGTGAGAA
GAAGAAGGGAATGATTCCGAAGGGAAGTTTAGGATGGCCGGTGATCGGAGAAACCCTAAC
CTTTATTGCTTGTGGATATTCTTCTCGGCCTGTTTCCTTCATGGACAAACGAAAGTCTTT
GTATGGGAAGGTGTTCAAGACGAACATAATAGGGACACCAATCATAATATCAACCGATGC
AGAAGTTAACAAAGTGGTGCTCCAAAACCATGGGAACACATTTGTCCCTGCATACCCCAA
ATCAATCACTGAACTACTTGGAGAAAACTCTATTCTCAGCATCAATGGAGCTCATCAAAA
GAGGCTACACACTCTCATTAGCGCGTTCCTTAGATCCCCTCACCTCAAGGAGAGGATCAC
TCGAGACATTGAGGCCTCGGTTGCTCTCACTTTAGCTTCTTGGTCTCAACTTCCCTTGGT
TCATGTCCAAGATGAGATCAAAAAGATGACGTTTGAGATACTAGTAAAACTGCTGATGAG
CATATCTCCTGGTGACGATTTGGATATTCTTAAACTCGAGTTCCAAGAGTTCATCAAGGG
TTTGATTTGTATCCCCATCAAATTCCCTGGCACTAGACTTTATAAATCCTTAAAGGCGAA
AGAGAGATTGATTAAGATAGTTAAGAAAGTTGTGGAGGAGAGACAAGAGGCTACGACCGA
GAGTACAAATTGTCCAGCGAATGACGCGGTGGATGTGCTTTTAAGAGACGTTAATGACGG
TGGTTGTTCGGATAAGCAATCTCACCCGTTAGATTTCGTTAGCGGAAAGATCTTAGAGAT
GATGATACCCGGAGAAGAAACGATGCCGACGGCAATGGCGTTGGCTGTCAAATTTCTAAG
TGACAATCCCGTCGCTCTAGCTAAACTCGTGGAGGAGAATATGGAGATGAAGAGGCGTAA
ATGGGAGTCGGGAAAAGAATACGATTGGTCAGATTATATGTCTCTCTCTTTTACTCAAAA
CGTGATAAATGAAACGTTGAGAATGGCTAATATCATTAACGGTGTGTGGAGGAAGGCTCT
TAAAGATGTGGAAATAAAAGGTTACTTGATACCAAAAGGATGGTGTGTATTGGCATCATT
TATATCAGTCCACATGGATGAAGATATTTATGAGAATCCCTATCAATTCGATCCGTGGAG
ATGGGATAGGATTAATGGAACGGCAAACAGTAATATTTGCTTCACACCCTTTGGTGGTGG
GCAAAGGCTATGTCCCGGTTTAGAACTATCTAAACTCGAAATTTCCATCTTTCTTCACCA
ACTCGTAACCCGGTTCAGTTGGACAGCCGAAAAAGACGAGATCGTGTCATTTCCAACGGT
CAAGATGAAACGGAGGCTTCCGATCCGAGTGACTCCGGTCGAGAGAACCTCTCCTATCTC
AGTTGAAGATCATTAGCTAATATATCCTTGAAAAGAACCAAGTGTTTAGGCAAAAAGAAG
GAGAGAAGCAAACAAATATATTTTTAAAATATAGCAGAAGCAAACAACAGGGCCGTCTAA
TAGCATGTGCTAGTGGAGCGGTCGAACAGGGCCCGAACTTAAAAATAAAAAAATACTAAG
AAAATTTCTAAAATAAATATATATATATTTGGTTTAAAATTTT
>PBfusion.202|scaffoldA03:24287635-24288777(-)+scaffoldA05:8973494-8973666(+)|B596-H_1-10k_transcript/63531 <unknown description>
AAAGAAGGCGCGGTAGTCACCATTACTGCTGGAGCTGGAGGGACTGATGCTCAGGATTGG
GCCGACATGCTACTTAGGATCATTGTGGGGGAAAAGAAACCTGAAACTCCCTTCAATGGC
GGAAGAAGAGAAGCCAACTACTCCTACACCTGAGCCCACTCTTCCTTCTCCGCCGGAATC
TCCATCAAACCCCGATGATCCGCCGCCGGAAACGCCTACTCCTCCGGCTAAATTCGATCC
TAGTCGAATGATTGGGATCATCAAGAGGAAGGCTTTGATTAAGGATTTAGCTGCAGCTTA
CCACTCCGAGTGTATTGCTTATTGCCGAGAGCTTCTTGAGCTTCAAAAGAGAAAGAACGA
GCCGTTTCTGTACACGAAAGCTCCAGAAGATCTGAGAAAAGTGACGTTGAGGTCTTCTTC
CAAACGAGCTAAGAAAAAACGTTAAAAAAAAAAGAGAATGTGTATGATGCTTAGTTCTAC
GTGGGTATGATGTTTATTGAACCGGTGCTTATATTTTAGATGGAGTTGTGAAATGATTGA
AACTTCATTCGATTATCTAAGTTTATATACAGAAGTTACACTTCCACGGTTACTTACATC
CATTCTAAAGACATCTTC
>PBfusion.203|scaffoldC04:14972016-14972106(+)+scaffoldC08:42644022-42645492(-)|B596-H_1-10k_transcript/49195 <unknown description>
GAAAACCAAATCAAAATTAAGGGTTAGTTTTTTGGAGATCGGAAAGATGAACGATGTGAT
GTTGGAAGAGGCGAAGCTGTGGCTCGACGAACCCCCGCAGCGCAAGCGGAAGCTCGAAAC
TCCGGTCAATCCTCCTCCACCGCCACCAGCAGTAGACGAAGATTCCTCCGACGACGAAGA
GGTAGATCCGGTGGCATGGTCCAAGTATAACCGACAAGTATCCGAATCCGGCGGTTTCGA
TGTGGACTTGTTCTTTCAACCTTTTGGTGGGATAGTTCCCAGTGGATGTAGTGATTACAG
CTTACTCTTCGGCAAGGTCGGACTCCATTGTTACAACCTTGAAAAGGGGACTAACTTGCA
GTTCAAGCAAGTCACCAAAGTCAATACACAAATCTGTTCAATTTTAACGTTTTACATCAC
GTTGGAGGCCACTGATCCGGTCCACGACGACTCACTTGTTACATTCCAGACCTGTGTCAC
CGATACTGTCCTCAAGCATCAAGCACGTCTGAGAGCCTTCACAACTACTTGCAGAATCAA
GCCTCAAGTCCCAGGAACGGGAGAATTAGGTTCCATTTGGTACCCAGATGATGACGTAGA
AGCCTGTTACAAAGTTGATTTGCCTAATTGGCTACAAGATGATGCACTTACAGGAGAGGA
TAAGCTTCAATTCTATGAGGTGAAAGATTGGGAGTTGAAGGACAACCAGTGGCTTTATCT
ATACGCCGAGTTTGCATTGTTCTCCCATTCGGGCGATGACCTGAGCGCTTATATGCCATT
TGAGATGAAGAAAGTAGTGGTGCAAACCAAGGAAGATATGAAGCTCAAGTCGGGCAATGC
AGTCTTCTTCCTGAGTTTCAAGCCCCGTGGTGGTCCAGAGTGCAGAGGTGTAGTAAGGAG
AACTACTGATGGAAAACCTGGACACATGTGCCTTGAAGCTAGGTGTTGGATTGACAAGTA
GAGTTTGCTGGTTCCGTCTCTTCTGGCTGTTCTCTAGTTCATTAGCTATCTACTTTATAA
GTTGATGATGATGTCTTTTCACTAATTCCAGTACTTGTATTTCCTTATCATCTACTCTAA
TTATAAGTTACTAGGGATAAACCCGGGCTATGCCCGAGATTTTTATTTTTTTCTAATTTA
AGTTGTTAAATTATTTATATTTTTAGGTTATGATATATATTTATAT
>PBfusion.200|scaffoldA01:16468618-16468675(-)+scaffoldC02:56172030-56173411(+)|B596-H_1-10k_transcript/50581 <unknown description>
GGCGACCCCAGGTCAGGCGGGATCACCCGCTGAGTTTAAGCATATCAATAAGCGGAGGAA
TTAGGGTTTTGAAGCAAATCACAATCAGATCTCATCTTCGCCGCTCTCTCGTTTCTTCTT
ACCAGGTTTAGTTCGCGAATCATTGTCGTCTTCTGGCTTTCGTAGAAGATGTCTGAAGAG
GTGGAGTACCGTTGCTTCATTGGTGGACTCGCGTGGGCAACGTCTGATCGTGGCCTCAGA
GATGCCTTTGAGAAGTATGGTCACCTCACTGAGGCTAAGGTGGTTCTTGACAAGTTTTCT
GGGCGTTCCCGTGGTTTCGGGTTCATCACGTTTGATGATAAGAAAGCTATGGACGAAGCT
ATTGCAGCAATGAATGGGATGGATTTAGATGGGCGGACTATCACTGTTGATAAAGCCCAG
CCACAGGGTGGTTCCGGTAGGGATCATGATGGTGACCGTAGTCGTGATCGTGATCGTGAT
CGCGGCTATGACCGTGACCGTAGCCGTCCCTCTGGTGGTGGGAGAGGTGGTTCAGGTGGT
GGAGATTGCTTTAAGTGTGGCAAGCCCGGACATTTTGCGAGGGAGTGTCCTGATGAATCC
GGTAGAGGTGGTGGTGGTGGTGGGGGAAGGTACAGCTCGAGGGATGATAGGTACAGCTCA
AAGGACGACAGGTATGGTGGGAAGGATGATAGGTACAGCTCAAAGGACGACAGATACAGT
GCAAAGGACGACAGGTATGGTGCAAAAGAAGACAGGTATGGTAGGGATCGCTATGGACCT
GATCGCAGTGGGGAACGCTCTGGAGGACGTAGCAGGGATGATGGCAGCCGTGGTGGTTCA
GGAGGAGAGAGGCATGGCCGTGCTCCATACGATCGCCCCAGAGATGGCGGCTTTCACTAG
AATTCCTCTCCAGAGGTCAAACAAGTGGAAGGTTTCTGCGTTCGGCTCTCTTGTCAAGTT
CGAAGTTAGATGCTCTGTCTGGTTTAGTGCATTTGGATAGCTCAAGAAAGAAGATGTGTC
TTTGTTTTGGCCATTAAAACTCAATAGTCGGCTTATGTGCTAAAGTGTTCTCTTTTACTT
CTTTTGTAAACTCTTCCGTTGTATAATCTAATTTTTTAGCCGAAAAAGACAATTATCT
>PBfusion.201|scaffoldA09:57584847-57584919(+)+scaffoldC08:46523085-46524020(+)|B596-H_1-10k_transcript/58063 <unknown description>
GGTAAGAAGGGACTTTACTCTCAGCTACAACAATTTCATCTTTGGAGAAGAGTGATCGGA
AACCATCATCATCGGCGATGGGTTGGCTGACGAGGTTTCTAGCAGCGGTAGCGTTTTTAG
CCGCCGGAGTTATATTCTCACCGGAGACATTCGGATCTCTGTCGAAGGGCGAGAATCCAG
CGAAGGTTTTGATATTCGTGAAGCTAGCTCATCTACTCAGCTTCGCTACAGCTTGGGGAG
CTGCACTCTGGGCTACCTTCATCGGCGGAATCATCATGTTCAAGAACTTACCGAGGCATC
AGTTCGGTAACCTCCAGAGCAAGATGTTTCCAGCTTATTTCACTCTCGTTGGTTCTTGCT
GCGCCATTTCACTCTCTGCGTTTGGGTACTTGCATCCATGGAAGTCATCTTCTATTGTGG
AGAAGTATCAGCTTGGGTTCCTCGTCTCCGCTTTTGCTTTCAATCTCACCAATCTGCTCG
TCTTCACTCCCATGACCATCGATATGATGAAACAACGGCACAAAGTAGAGAGAGAGAACA
ACATTGGAGATGAAGTTGGTTGGTCCAAGAACAGGGAGAAGGCTAAGACTATCCCTAAGC
TAGCTGCCATGAACAAGAAGTTTGGTATGATTCACGGCTTGTCATCTCTAGCTAACATCT
TTTCTTTTGGAAGCCTTGCCATGCATTCTTGGTACCTTGCTGGGAAGTTGGATCTCTAAG
TTTCTTTTTACAAAGGTCTGAGCTTTTATGCCTCCCTTCATGAATAAAATCTCTTGCATT
GTAAAATCGTGAAACAGTTTGCTATGATAATATAAAACTAGATGTTCTTTTTTTC
>PBfusion.206|scaffoldA02:35341120-35342145(+)+scaffoldC01:9575382-9575496(+)|B596-H_1-10k_transcript/58203 <unknown description>
AAGGACAACAGAGTTGCACATGTGCTTTGTGGTGGAATGTTGCAGGAAGTTTGCAGAGGA
AAGCAAAATACGGTATGCTTGGAGCAAATACGCTGAGCTAGAGAGGTCTCTTGCTGAGAC
TGAGCTAGCTAGAACTATCTTTGAGCTTGCAATATCTCAGTCAGCACTTGACATGCCCTA
ACTGCTATGGAAGGCGTATATAGGTTTTGAGATATCAGAAGGAGATTCAGAGAGGACATG
AGCTTTATATGAGCGACTATTGGACCGCACAAAGCATTACAAGGTGTGGCGGTGTAGGTT
AGTTTTGCAAAGTTTGAAGCTTATGCTGCGGATCAAGAAGAAGACGAGGAAGAGGAAGAC
CAAGAAGAAATAAATGCTATTGAACTCAAGAAAGAGTGCATCAGACGTGCCTGAGCTATT
TTCGAGAGAGCCAACAGCTACTACAAAGACTCTGCACCAGAGTTGAAAGAAGAATGAGCT
ACACTATTGGAATATTGGCTTAACGTGTAGACCAACTTTGGTAATCTCGAGGATGTGAGT
GTGATACAATCTAATCTCCCGAAGAATCTCAAGAAAAAAAAACAATCACTAGAGAAGATG
GGTCTACAGAGTATGAAGAATACATTGATTACCTATATCCAGAAGAATCGCAGACAACAA
ATCTCAAGATTCTTGAAGGTGCTTACAAGTGGAAGAAGCAGAAACTTGCAGCTTCTGAGG
AGGATTACGATTATTTTTTTTTTTTTTGTAAAAAGCCTTCAAAATTAAAATACTAAGAAA
CATACAATGTATGGTTGAAACAACCATAAAGTTTGAAAAAGTTAGATGAGACATGCCTCA
TATTCAACT
>PBfusion.191|scaffoldC05:1154590-1155616(+)+scaffoldC09:145819-147375(+)|B596-H_1-10k_transcript/22501 <unknown description>
GATATATGTGAAAGCTGCATTTATTAACAAAACTATAGAAAGTGTAACACTCGAAAGGAA
TGTTTTTGGTCGAGAGGAAAGAGAGAAAAACGAAGAAGAAGAGAATGTTAATTTAAAGAC
CTATTTGAAGCTGCTAAATCCATTATAGAGAGACTCTTTAAAGCGTCAACTGATTCTCAT
CTAATTATGGAGGGACTAATGAGATTTGGAGGATTAGAAGAACAATTCAGTCACATTTCA
GAAAACGCAATTAACGAGAAGACCCCATTTCTGCAAATGCTACAATGCATAGAACCAGAA
CCAAATCAGATACTCCAGTCACTTCTCCAGAGCCAAACCCTAGAACCAGAGAGCTGTCTC
ACTCTTGAAACCATCAAAAGAGATCCGGGTCAAGAAGAAGACCCGGTAAAGGATCCGAAA
ACCGAAGACGGAGCAGAGGCAAAAGTCAAAGAAAAACGAAAACGGAAACGGACAACAGCT
CCAAAGAACAACGATGAAGTTGAGAGCCAAAGGATGACTCACATTGCCGTTGAACGTAAC
CGGAGACGACAAATGAAGGAACACTTAAACTCACTTCGGTCTCTCATGCCTCCAACGTTT
CTTCAACGGGGTGATCAAGCTTCTATCGTGGGAGGAGCTATAGATTACATAAAGGAGCTC
GAGCAGCTTTTGCAATCACTAGAGGCTGAGAAACAGAGCGAAGGAGCTAGTGAAAATCCT
AAAACGGCCTCGTGTTCTTCCTCTTCATCTCGTGCATGCACTAACTCTTCTGTCTCGAGC
ATCTCGCCGGCGTCTGAAGATGGGTTTACGGCGAGATTTGGCGGCGGAGAGACGGTGGAA
GTGGAAGCTACGGTGATACAGAACCATGTGAGCTTGAAGGTTCGTTGTAAGAGAGGGAGA
GGACAGATCTTAAGAGCTATCATCTCCATTGAAAACCTTAAGCTCTCGATTCTACATCTC
ACTATCTCCACTTCCTTTGACTTTGTCTTCTACTCTTTCAATCTCAAGGTAATTATGTTG
AAAAATAAACTTGATTTGGATCAAACATTATTGGGTTAATCATGTGTTGATCCAAAACTT
AGCCCAAATTCTAGAAAAATCATCCACCTCCTTAGAATAAAAATCTAGATATTCTCATAG
AATTATCTAGATAATTATAATAAAAAAATCTTAGATATTATGGTAGAATTCTCTAGATTT
ATAATTAAAATATGTAAGATATTTTGTATTTTGGAGGCTATAAATACCTCCACTCCCCTT
TCATTTTGCATCACCAAGAAATAAACAAAGCTTGTAACAAGTAATAAAAATCTTCTTCTA
AGTTATAAAATCTTTCTTCTTCACAAAATTTCTTTCTCTTCAAACACTTTAAACACTTTC
TCCATCTTTATAAAACTTTTCATTCCAACAAAGTGGTATCAGAGCCACAAGTTCCTTTTG
AAGATGGCAAATAATGGTGTTCCCTTCCAAGTTCCATTGCTCACTAAGAGCAACTATGAC
AATTGGAGTCTTAGGATGATGGCTATCTTAGGAGCACATGATGTGTGGGAGATAGTCGAG
AAAGGCTTCGTTGAACCGGAGAATGATGGTGGTTTATCTCAAACACAAAAGGATGGTTTG
AGAGATTCAAGGAAGAGAGACAAGAAGGCTCTCTGTCTAATCCATCAAGGATTAGATAAA
GATACATTTGAGAAGGTTGCTGGAGCAAAGACATCCAAAGAAGCATGGGAGAAGCTTCGG
ACATCTTACAAGGGAGCGGAACAAGTTAAGAAGGTACGTCTTCAAACTCTAAGAGGAGAA
TTTGAAGCATTACAAATGAAGGAAGGAGAACTCATCTCAGATTACTTCTCAAGAGTATTG
ACGGTTACTAATAACCTAAAAAGAAATGGTGAGAAGTTAGATGAGGTGAGAATCATGGAG
AAAGTTCTTAGATCATTGGATTCAAAATTCGAGCATATCGTCACCATTATTGAAGAGACA
AAAGACTTGGAGACTATGACAATGGAGCAACTTCTTGGATCACTACAAGCTTATG
>PBfusion.204|scaffoldA10:15746261-15751168(+)+scaffoldC09:41546494-41547280(+)|B596-H_1-10k_transcript/5391 <unknown description>
GGGGGTCGCAGTGACCAGGCCCGGGCGACTGTTTACCAAAAACACAGGTCTCCGCAAAGT
CGTAAGACCATGTATGGGGGCTGACGCCTGCCCAGTGCCGGAAGGTCAAGGAAGTTGGTG
ACCTGATGACAGGGGAGCCGGCGACCGAAGCCCCGGTGAACGGCGGCCGTAACTATAACG
GTCCTAAGGTAGCGAAATTCCTTGTCGGGTAAGTTCCGACCCGCACGAAAGGCGTAACGA
TCTGGGCACTGTCTCGGAGAGAGGCTCGGTGAAATAGACATGTCTGTGAAGATGCGGACT
ACCTGCACCTGGACAGAAAGACCCTATGAAGCTTCACTGTTCCCTGGGATTGGCTTTGGG
CTTTTCCTGCGCAGCTTAGGTGGAAGGCGAAGAAGGCCTCCTTCCGGGGGGGCCCGAGCC
ATCAGTGAGATACCACTCTGGAAGAGCTAGAATTCTAACCTTGTGTCAGGACCTACGGGC
CAAGGGACAGTCTCAGGTAGACAGTTTCTATGGGGCGTAGGCCTCCCAAAAGGTAACGGA
GGCGTGCAAAGGTTTCCTCGGGCCGGACGGAGATTGGCCCTCGAGTGCAAAGGCAGAAGG
GAGCTTGACTGCAAGACCCACCCGTCGAGCAGGGACGAAAGTCGGCCTTAGTGATCCGAC
GGTGCCGAGTGGAAGGGCCGTCGCTCAACGGATAAAAGTTACTCTAGGGATAACAGGCTG
ATCTTCCCCAAGAGCTCACATCGACGGGAAGGTTTGGCACCTCGATGTCGGCTCTTCGCC
ACCTGGGGCTTTAAAGTTCAGTTCACTCCGATTCTCACTTTCGTTTCCGTCGGATTCTCT
CTTTCTGGTGACCGGAGTTCCGTCGCTTTACTTTATTCCTATCGAAGACAAGGTTTACAG
AACTGCAAGCGCTTGCCATCAATCATGTCTAGAGAGGATTTGAGTGATACTCTTCGGATA
CTTGTTGCAACTGATTGCCACTTGGGCTACATGGAGAAGGATGAAATAAGGCGCCACGAT
TCCTTCAAGGCTTTTCAAGAGATTTGCTCTATTGCTGAGGATAAACAGGTGGACTTCTTA
CTCCTTGGAGGTGATCTTTTCCATGAGAATAAACCCTCTCGAACTACGCTTGTTAAAGCC
ATTGAGATTCTTCGTCGCCATTGCCTTAATGATAAACCCGTCCACTTTCAAGTTGTCAGC
GACCAGACTGTCAATTTTCAAAATGCGTTTGGTCATGTAAATTATGAGGATCCACACTTC
AATGTAGGCTTGCCCGTCTTTAGTATTCATGGAAACCATGACGATCCAGCTGGAGTGGAC
AACCTTTCTGCAATTGATATCCTCTCAGCATGCAACCTCGTGAATTATTTTGGAAAGATG
AATCTTGGTGGTTCAGGTGTTGGCCAGATTTCTCTCTACCCTATACTTATGAGGAAGGGT
TCAACAACTGTGGCTCTCTATGGTTTAGGAAACATCAGGGATGAACGTCTCAACAGAATG
TTTCAGACCCCACACGCTGTCCAATGGATGAGGCCTGAAGTTCAAGAAGGATGTGACGTT
TCTGACTGGTTCAATATTCTGGTGCTTCATCAAAATAGGGTGAAATCAAACCCCAAAAAT
GCAATAAGCGAGCACTTTCTTCCTCGGTTCCTCGACTTCATTGTGTGGGGCCATGAGCAT
GAATGCCTTATCGACCCCCAGGAGGTATCTGGAATGGGCTTCCACATCACACAACCAGGA
TCTTCTGTGGCAACATCACTGATTGATGGGGAATCAAAGCCAAAGCATGTTCTTCTCTTA
GAAATCAAGGGCAATCAATATCGTCCTACGAAGATACCTTTGACATCTGTGAGGCCTTTT
GAGTATACAGAGATTGTTTTAAAGGATGAAGATGATATTGATCCCAATGATCAAAACTCA
ATTCTCGAACACTTGGATAAAGTGGTCAGAGATCTAATAGAAAAAGCAAGCAAAAAAGCT
GTCAACAGATCAGATATCCAGCTCCCCTTGGTTCGAATCAAGGTAGATTACTCTGGATTT
ATGACGATAAATCCTCAAAGATTTGGACAAAAATATGTGGGAAAGGTTGCAAATCCCCAG
GACATTTTAATATTCTCCAAAGCTTCTAAGAAAGGTCAACGCGAAGGCACCATCGATGAT
TCTGAGCGGCTCCGTCCAGAAGAACTGAACCAGCAAAATATAGAAGCACTAGTAGCTGAA
AGCAACCTGAAAATGGAGATCCTTCCAGTTAACGATCTTGACGTTGCTCTTCAAAATTTT
GTGAACAAGGATGATAAACTAGCTTTCTACTCATGCGTTCAGTACAATCTTCAAGAGACT
CGTGGTAAACTTGCAAAAGATTCAGATGCCCAGAAATTTGAGGAGGACGATCTGATTCTT
AAAGTGGGAGAGTGCTTAGAGGAACGCTTGAAAGATAGGTCAACTCGACCCAGTGGTTCC
TCACAGTTTTTATCCACTGGATTGACATCAGAGAATTTGACGAAAAGAAGCAGTGGCATC
GCGAATGCTTCTTTCAGTGATGATGAAGACACGACTCAGATCTCTGGTTCAGTGCCTGCC
ACTAGAGGACGGAGAGGTTCATCCACTGGTACATCTCGTGGCAGAGCTAAAGCCCCAACC
AGAGGAAGAGGCCGAGGCAAGGCCTCAAGTGCGATGAAGCAAACCACTCTTGATGGTTCT
CTTGGTTTGCGCCAGTCTCAGAGATCTGCTTCAGCTTCCTTCAAAAGTGCTTCTACCATT
GTAGAAGACGATGTAGATTCTCCTTCAAGCGAAGAAGCAGAGCCTGAAGATCTTAACCAA
GTTGACAGCAGTTCGGAGGAGGAAGAGAACACTAGAGGCAAAGGACGGAAAAGACAAGCT
ACTACTAAGAGAGGCAGAGGTAGAGGTACGGTGACATCAAAACGTGGTAGAAAAAACGAA
AGCTCTTCTTCACTTCATAGGCTGCTCAGTAGCAAAGACGAAGACGAGGACGAAGATGAT
GAAGATATTGAAAAGAAGCTAAACAGATCTCAGCCTCGGGTTACAAGGAACTATGGAGCT
CTAAGAAGATAAAATGGCAAGCTCTCCGACGTCCCAGCTCACAACGAAGCTTTATAGTGT
GTTCTCTTCATTTGTAGCGACTTCTCACGCCAAATAACGCTGAAAAGAGCAACCAAACAC
TGATGAGTCTTTGTGAAATGTGTAGTGAGAATTTTGTAGTGTACTTTTTACCGTGCC
>PBfusion.205|scaffoldA04:19723587-19723808(-)+scaffoldC01:20626466-20629176(-)|B596-H_1-10k_transcript/9001 <unknown description>
GACAAATTCCTTTCCCTCTCTCACTAATAATCAAACTTCTCTCTCTAACTCTCATTCTTT
GCTGTCATCCAAAAACAAACGAAAAGAAGAACACAACAAAGAACTATAACTCTGCTGCTC
TTCTTCATCCTTCTTCTTCTTTGTTTTCATTTTTTCCTTCTTTTTTTTTTACTTCGATAG
TTTTGAAATGAATCAGCTTCACAAAAACCCATTTCGGATTTATGAAATTTGTTTCACTTT
TTGCACGAGTATCTTCTTGTGTCTCTTACTCTTGTCTGCTCAAGCTGTTGCAGGTGGTGG
TCACTCCTGGGATGGGATCGTGGTGACTCAGGGGAACTATCAGGCGCTCCAAGCAATCAA
ACACGAACTCATCGACTTCACCGGAGTTCTTAGAAGCTGGAACGACTCTTCCACCACCAG
TGTTTGCTCCGGCGGCTGGGCTGGAATCAAATGCCTTCGAGGCCAAGTGGTAGCCATTCA
GCTCCCATGGAAAGGACTCGGTGGCACTATCTCGGAGAAGATCGGACAGCTTCAGAATCT
CAGAAAACTTAGCCTCCACGACAACGTCCTCGCCGGTTCGGTTCCCCGTTCCCTTGGCTA
TCTCAAGAACCTGCATGGAGTCTATCTCTTCAACAACCGTCTCTCTGGTTCAGTCCCAGC
TTCACTTGGAAACTGCCCTCTTCTCCAAAATCTTGATCTTAGCAATAATCAGTTATCTGG
AATCATCCCGGCTAGTCTTGCTGAGTCCACCAGGCTCTATAGGCTCAATCTCAGCTTCAA
TTTACTCTCCGGTCCCCTTCCGGTTACAGTAGCCAGATCATACACCCTCACTTTTCTTGA
CCTTGGGCATAACAACCTCTCTGGTTCCATACCCGACTTTTCGGTTAATGGCTCTCACCC
TCTTAAAAAGCTGAACCTAGACCACAATCTCTTCTCTGGACCTGTTCCGTTGTCCCTCTG
CAAGCAGAGTTTGCTCGAAGAGGTTTCTTTAAGCCATAACCAGCTCTTTGGTTCCTTTCC
CAAGGAATGTGGAGCTCTTCTACACCTTCAGAGCCTTGATTTGTCTTACAACTCAATCAA
CGGAACCATCCCAGATGGCATCGATAGACTGCACAACCTGACAGTGCTTAACCTCAAGAG
AAACAAGATCAATGGTCCCATCCCAGAGAGAATCGGGAACATATCTGGAATCAGACAACT
TGATCTGTCTGAAAACAACTTCACCGGTCTAATCCCTCCCTCCCTAGCCAACCTGGCGAA
TCTTTCTTCATTCAACGTCTCCTTCAACACGCTCTCTGGTCCTGTCCCGCCTGTTCTCTC
CAGAAAGTTCAACTCAAGCTCTTTCGTGGGCAACATTCAGCTCTGTGGCTACAGTTCGGC
GTCTCCCTGCCCTTCTCCTAAACCTCATCATCCTCCCACCCTTTCACCTACCTCACCACA
AGAACCAAGAAAACACCACAGAAAACTCTCGGTCAAAGATATAATCCTAATCGCCATAGG
AGCTCTTCTAGCCGTTCTCCTTCTCTTGTGCTGCATATTACTCTGCTGTCTGATCAAGAA
ACGTGCAGCCTTGAAACAAAAAGACGGCAAGGACAAGATCACCGAGAAGACAGCAACCGC
AACTGCGGCAGCATCAGCAGGAGGTGAGATGGGAGGAAAGCTGGTCCATTTCGATGGTCC
GTTTGTGTTCACTGCCGACGACCTCCTCTGTGCAACGGCTGAGATCATGGGGAAAAGCAC
TTACGGCACAGCATACAAGGCAACATTGGAAGACGGAAACGAGGTCGCTGTGAAACGGCT
GAGAGAGAAAACAACCAAAGGGGTCAAAGAGTTCGAAGCAGAGGTCACAGCTTTAGGCAA
GATTCGACACACGAATCTGCTTGCACTAAGAGCTTACTACTTAGGACCTAAAGGAGAGAA
GCTCCTCGTCTTCGATTACATGTCTAAAGGCTCTCTCTCTGCGTTTCTTCACGCACGAGG
ACCAGAAACCCTAATTCCATGGCAAACGAGGATGAAGATAGCGAAAGGAATCAGCCGCGG
CTTAGCTCACCTTCACAAGAACGAGAACATGATCCACGAGAATCTCACGGCCAGCAACAT
CCTCCTCGACGAGAAGACCAACGCACACATCGCCGACTACGGCCTCTCCCGCCTCATGAC
AGCCGCCGCCGCCACCAACGTGATCGCAACCGCCGGAACTCTCGGATACAGAGCGCCGGA
GTTCTCGAAAATCAAGAACGCGAGCACGAAGACGGACGTGTACAGCTTAGGGATCATCAT
ACTTGAGCTCTTGACGGGGAAATCTCCAGGAGAGCCGACGAGCGGGATGGATTTGCCTCA
GTGGGTGGCGTCGATCGTGAAGGAGGAGTGGACCAATGAAGTGTTCGATCTTGAGCTTAT
GAGGGAGACCCAAACCGTTGGTGACGAGCTTCTCAATACGTTGAAATTGGCTTTACACTG
TGTTGACCCGTCGCCTGCGGCGAGGCCAGAAGCGATTCAGGTGGTCAATCAGTTGGAGGA
GATCAGGCCGGAGACGGAGACGACGACGATTGGATCCGGCAGTGATGGAGCTAAAGAAGA
GGAAGACATATAATAATAATATATACAAAATAATAATTTACTTGATTAGATAATTGATTA
AAATTAATAATAGTAAGAATTATCCAAAATCTGAGAATATAATTTTAAAAAGAGATAATT
TCTATATATATTGTATTGTTATCTGAAAAAGTCTTTTAGTGAAAAATTAAAAACATAATA
ATATAACTAAATATTAATCAAATAAAATTCTTAATTATATAGTTAAAAACATAATATTGA
ATCATCCAAAATCT
>PBfusion.14|scaffoldA05:34026459-34026589(-)+scaffoldA06:43712413-43714857(+)|B596-H_1-10k_transcript/26338 <unknown description>
ACATTAAAGCGTTGAGAGAACAAAAAAGAAGAGAGGAGAAAAGAGCGATAAATCCGAAAA
GCCTAAGAAACATCAAAAGAGAATAAAAACAATTTCTTTTTTTGTTTCAAAAGGAAAATC
TTTGAATTTTATGGCAACCCGTCTCCTCCGAACTAACTTTATCCGGCGTCCTTACCGTTT
CTCCGCTTTAAAACCGGTGGGTCCACCCACCGTAACGGCTTCAACAGCCGCCGTCCCGGA
TATTCTCTCCCTCGGACAACAAGAACCAGAGCCACCTCTCCACCACCCAAAACCCAATGA
AGCTCACCATGACATCGATCTCTCCGACCAAGCCCGTCTCTTCTCCTCTATGCCCACATC
CGCTCTCCTCCGCTCCACCGCCGTGCTGCATGCGGCCGCGATAGGTCCCATGGTGGATGT
TGGATCGTGGATCATGAGCTCTAAACTCATGGACACCGCCTTGACACGTGGTATGGTCCT
TGGCCTTGTGAAAAGTACGTTTTATGACCACTTCTGCGCCGGTGAAGACGCCGCCGCGGC
TGCGGAACGCGTGAGGAGCGTTTACGAAGCTTCGGGTCTTAAAGGTATGCTTGTGTACGG
CGTGGAACATGCCGATGACGCTGCCACTTGTGATGAGAACATGCAACACTTCCTTCGAAC
CATCGAAGCAGCAAAATCCTTACCTACATCTCACTTTAGCTCAGTGGTCGTGAAGATAAC
CGCGATATGTCCCATCAGTCTTCTAAAACGAGTGAGCGATTTGCTTCGATGGGAATACAA
AAGTCAAAATTTCAAACTCTCGTGGAAGCTCAAATCTTTCCCGGTTTTCTCCGATTCAAG
TCCTCTCTACCACACTAACTCAGAACCGGAACCGTTGACCGCCGAAGAAGAACGGGAGCT
CGAAGCAGCTCACGTAAGGATCCAAGAAATTTGTCGGAAATGCCAAGAGTCCAATGTACC
TTTGTTGGTCGATGCTGAAGACACAATCCTCCAACCGGCGATCGATTACATGGCTTATTC
ATCAGCTATCATATTCAACACGGACAAAGACAGACCCATCGTTTACAACACCATTCAAGC
CTACTTGAGAGATGCTGGTGAGAGGTTGCACTTGGCCGTTCAAGAAGCCGAGAAAGAAGG
TGTTCCTATGGGCTTTAAATTGGTGAGAGGCGCTTATATGTCTAGCGAAGCTAGACTAGC
AGATTCCTTGGGACACAAGTCACCAATCCATGATACAATTCAGAATACGCACGCTTGCTA
CAATGACTGCATGACCTTCTTGATGGAGAAAGCCTCCAATGGATCAGGATTTGGTGTTGT
TCTTGCAACACATAACGCTGATTCGGGGGGACTTGCATCAAAAAAAGCTAGTGAGCTCAA
CATCGATAAAAAGAACGGGAAGATTGAGTTTGCGCAGCTATACGGTATGTCAGATGCATT
GTCCTTCGGTTTAAAGAGAGCCGGTTTCAATGTAAGCAAATACATGCCATATGGACCGGT
TGAAACCGCTATACCGTATCTTCTCCGACGTGCTTATGAGAACCGGGGAATGATGGCCAC
GGGTGCCAATGATCGTCAACTCATGAGGATGGAACTTAAGAGGAGACTAATCGCTGGAAT
TGCGTGAAGAGAAGAGTATAAGTCCTTATGTGTGGAGCCACTGAATGGAATTGGGAAATG
TAGATCAATAAATTTGTTCTATATATATTAGGGCTGTTCAATATGGTAAAACCGAACCGT
ACCGAACCGAACCGAACCGAAATAGACAATATGGTTTGGTTTTGGTATATACCATATAAA
CTGAATGGATATAATTTTATAAAAACCGTAGGATTTGG
>PBfusion.15|scaffoldC08:2052776-2055759(+)+scaffoldC08:2068526-2068834(+)|B596-H_1-10k_transcript/47935 <unknown description>
GCTTCAAGAGCTTCACAGTACCAGCACCTCTCTCCTTCCACTGATTCGCCTCCTTATCGA
ACCGATACAGCTTCGATTTCCTTAGATTCACACAAACAATTTTTTTCAATCAACAAGTCT
CAAGAGTCCCTAGGAAATTCGATTAGATCGCAAATCTCGTTAGACTTACAGATCGAGGAC
GGCGTCTTCGTCTTCCTCGCCGGTAGTGACGGCAACCTCCTCTAGCCTAACGATCGGAGC
GACCTGAGCTCCGGTGTCCTCGTCCTCGTTAGCTCCAGCTTCTTCAACGTCTCTGTGCTC
GTGCTCGGGAGACGAGACTCCGTTCTGATTGATCTTGTTGCGACTCTCTCTTCGTGAGGG
CACGATACAGCTCCACAACTTCTGGAGCACGACGCACGGACCTTTTGCCAAGTGTTGTCT
TTGATGGAAGTGGCGGAGGCGGCGGCGGCTTTATTGCTGTAGATTGTTCTTTGACCGTTG
GCTTCAGAAGCTTGAAGCTCCTTCACCAGACGCATAAGATCCGAATCATCCTCCCCATTT
GACTAAGTTAAAAGATCCTCTGGCCCGCAAATAAGTTAGAGCCATGGATCGATCCCAGCA
AAACACACACGCGAAACTCATGACACGTGACATCCACCGCCTGACACCATCACCGACAGA
AGCCAACTGTTTCTCGCTGGGTGCTATCTCGTGGGTCTCACGCGTAGAGACAGTGGGCAC
GATCGTCTCTCGCGACATGGCCGAGAAGTTCCTCAAGTTCAGCGTTGACGATGGCACTGG
CTGCGTCACGTGCATCATGTGGCTCAACCAACTCACTTCTCCTTACTTCCACCGGTTCGA
CTCATCGACGATTCTTCTGCACTCAAGGGTCGCTCGTAGACAAGCAAGAGACATCAGAAT
CGGAGCCGTAGCTCGCGTTCGTGGCCGCGTCGGCTTGTACAGAGGAGGTATGCAGATCAC
CGCGACTAATGTGGTAATCGAGAGAGACCCTAACGCTGAGATCTTGCACTGGTTGGAGTG
TGTTAGGCTTAGTCGAAGCTGTTATCGAATTCAAAGTTAATTATGTAATTAAGAGAAAAT
GATTTCAACTGTAACTCGTGGTTTAAGTCTTATCATTCATCTCTGAGAATGTCTAGTTTC
TTCGCCTGTGTTGAAATTGAAACTCGAACTGATAACCCCTTACTTAAGTTATAACTTTTG
AACA
>PBfusion.16|scaffold1805:9757-10847(+)+scaffoldC09:37535359-37536735(-)|B596-H_1-10k_transcript/25320 <unknown description>
TGGCGCCAATGAGTTTTTTTATTTTAGAGAAAAAATACTATGCCTTCGCCCTCGGAAATA
TGAATTAGTTAAGTAATAATAGCATGGCACTTCGAATTCGATATGAAATTTTTTAGATGA
AAAAAATTAGATTATATATTGAAAGAGTAGTATGGGATAAGAAAGGGGTATTTAAAATGA
TATCTTCCCTATTCGGGCACATCCCAGCGTCACAAACTTTGTTTTCACACCGGAAGCTTA
TTTACAAAAACAAAAAAAAAGACACTTTGGGATTGCTGAATCATAGACGGATCAAAAAAA
ATGATATATAAAGCAACGGAACCATCATAGTATTTTTTTAACTCCTACAAAACAAAAAAG
AAGGATGGTAATTGGATCATTTATGGATCCGCGTATAATAGAACCTATATTTTGTTTTCT
TTCGCCGAAAGGAAAGGTCAAAAACGTAAATTCCATTCTAGAGCCGTATGCAACGCACAA
AAAAAGCCTGTACGGTTATTCAAATTTCTCTGTTTTTTTGGTTATCTCGCCTCATTCTGC
GAAATAGAAAAAGCTTTTCTATTATATCATCAGGGTAATGATCCATCAACCCGCTAGTTC
GTTTTATGAGGCACAAACGGGAGAAGTTATCTTGGAAGCGGAAGAACTACTAAAACTTCG
CGAAACCATCACAAGGGTTTATGTACAAAGAACGGGCAAACCTATATGGGTTGTATCCGA
AGACATGGAAAGGGATGTTTTTATGTCAGCAACAGAAGCCCAAGCTTATGGCATTGTTGA
TCTTGTAGCGGTTCAATAAAAATAGGAGCGATTTCATGCAAATCTACTACTGCTAATTTT
ATATCTTTTTAGATTAAAGGTTTAGTTTCATATTCTCTTCAATATAAAAAAAATATATTG
AAGAGAATCTTGAAGAGAAGTAATTCAGAATTAGCCGGTTAGAACCCATCTAAACCAGCC
CATTATTTATATGATTCCGTATGCCAACCATTAAACAACTTATTAGAAATACAAGACAGC
CAATCCGAAATGTCACAAAATCCCCAGCGCTTCGGGGATGCCCTCAGCGACGAGGAACAT
GTACTCGGGTGTATACTATCACCCCCAAAAAACCAAACTCTGCCTTACGTAAAGTTGCCA
GAGTACGATTAACCTCGGGATTTGAAATCACTGCTTATATACCTGGTATTGGCCATAATT
TACAAGAACATTCTGTAGTCTTAGTAAGAGGGGGAAGGGTTAAGGATTTACCCGGTGTGA
GATATCACATTGTTCGAGGAACCCTAGATGCTGTCGGAGTAAAGGATCGTCAACAAGGGC
GTTCTAAATATGGGGTCAAAAAGCCAAAATAAAAGATTTGAGCCCTTATAAAAAGAAAAC
AGATTCTTGAACCCCTTTCACGCTCATGTCACGTCGAGGTACTGCAGAAGAAAAAACTGC
AAAATCCGATCCAATTTATCGTAATCGATTAGTTAACATGTTGGTTAACCGTATTCTGAA
ACACGGAAAAAAATCATTGGCTTATCAAATTATCTATCGAGCCTTGAAAAAGATTCAACA
AAAGACAGAAACAAATCCACTATCTGTTTTACGTCAAGCAATACGTGGAGTAACTCCCGA
TATAGCAGTAAAAGCAAGACGTGTAGGCGGATCAACTCATCAAGTTCCCATTGAAATAGG
ATCCACGCAAGGAAAAGCACTTGCCATTCGTTGGTTATTAGGGGCATCCCGAAAACGTCC
GGGTCGAAATATGGCTTTCAAATTAAGTTCCGAATTAGTGGATGCTGCCAAAGGGAGTGG
CGATGCCATACGCAAAAAGGAAGAGACTCATAGAATGGCAGAGGCAAATAGAGCGTTTGC
ACATTTTCGTTAATCCATGAACAGGATCTATATAGACACATAGATCCGTGGATCCATACA
TCTCGATCCG
>PBfusion.17|scaffoldA01:3269362-3270784(-)+scaffoldC01:4377039-4377204(-)|B596-H_1-10k_transcript/48805 <unknown description>
GAGACAGCCCTAGTGTGTCCGCTCTGAACAAGTTTGGTTGCATTAGATGGAGATCGGAAA
GATGTACGATGTAATGCTGGATGAGGCCAAGCTGTGTCTGGATCTGGATGAGCTGAAGGT
GGAATCGTCTTCTGCACCGCCAGTAAAAGAAGAAGATTCTGGCTACGACGACTACTATTA
TGATTCAGCCGACGACGAGATGGATCCGGTGGAAGAGGCCAAGTATCTTCAGCAAGTCAG
GGATTCCGATGGTTTCGACGTTGATTTTTGCTATCATCCTTTTGGTGGGATAATGCCCTG
TGGATGTAATGATTCCGACACACCCTTGGCTAAGCTGGGACTCCACTGTTACAATATTGA
CAAGGGGACAAATTTACAATTCAGGGCTGTAAAGAAAGTTAACGCAGAAGCCGTTTCATT
TGTCAATTACTATATTACTTTGGAGGCCGTGGATCCAGACAACAACCATTCTCTTGTTGC
TTTCCAAACCTGTGTTTGGGATTCTGCCACCGAGAACAAAGAGCGCTTGAGATTGATCAC
TAAACAATGCAGGATTAAGCCTCCTCAAGTGCCTGCTGCTGGAATTAGAGAAGCACGAGG
TTCCCTATGGCGATGGGACCCTGATGCTGTAGATAAATTCTACACAGGTGTGATGCCCAG
TTGGCTACAGGATGATGCACTTACCGGACCTAATAAGCTTCAGTTCCATGAGGTGAAGGA
CTCAGAACTGCAGGATAACGAATGGCTTAATCTTTACGCTGAAATTGCATTGTCCTCAGA
GCGGCCCGACATGGAAACTTATTTGCCGTTGAAGGTGAAGAAAGTAGTGGTGCGTACAAA
GGAAGATGTGGAGCCGAGTATGAAGCTGAAGTCGAGTAATGCAATCTTCTACATGACTTT
CAAAACCCACAGGGGTCATGAGTGCAAAGCTATAATAAGGCAAACAAGGGATGGTATACA
AGGACACATGTGCCTTGAAGTTACATGCATGTTGGGAAAGTAGTGTCATGCTGAGATCTA
GAAAGAAATGTTGTCCTCCTCCTCTCCTGTGTTTTTTTTTAATGTATTTGATCTTTTCAT
GTTTAAGTTACTATTATTGTGTGTATGACTAAAGTCAGCTAACTTAGCATGATTTGTTTT
CCCTTTGGATGTTAAATGTTTAAGAGATGATTTAG
>PBfusion.10|scaffoldA05:42178718-42180533(+)+scaffoldC05:54781890-54781982(+)|B596-H_1-10k_transcript/31776 <unknown description>
ATATCTCCACTCTTCTCTCCTACGTTCCTACCAAAAACTCATATCTTCTCCACAAACGAA
GAAGGAGAAGAACACAGCTATCAGCTCCACCATCATGAGTGTTCTGCATCTCCTCACTCT
CTCCCTCCTCATCTCCATTTCAGGAGCCAAGTTCTCCGGCCGACCAGGAGTCAACTACGG
CCAGCTCGGAAACAACCTCCCGTCCCCCTCCGACTCAGTCACCCTCATCAAATCCCTAAA
CGCGAAAAGCGTCAAGCTTTACGACGCCAACCCATCAATCCTCGCCGCACTAAACGCCAC
CGACATCGTCGTCTCCGTAATGGTCCCCAACGAGCTCATCGTCAACATAACCAAATCCAA
AACCCTCTCCGACGACTGGATCAAATCCAACGTCCTCCCTTTCTACCCCTCCACCAAGAT
CCGCTACCTCCTCGTCGGCAACGAGATCCTCTCCTCCCAAGACTCCGAGCTCAAGTCCGC
TCTAGTTCCAGCAATGCGCAAGATCCAACGCTCGTTGAAGACCCTCGGCGTTAAAAAAGT
CAAAGTGGGGACCACCCTCGCCATGGACGTTCTCAACTCCTCGTATCCACCTTCCAGCGG
CGAGTTCCGGTCCGATATTTCCGGTTCGGTTATGAAACCGATGCTACAATTCTTAAACCG
GACGAAATCGTTTTTATTCGTCGACGTGTACCCGTACTTCGCTTGGGCCCAAGACCCGGC
CCATATAAATCTCGATTACGCCCTTTTCGAGTCCACCAACGTAACTGTAATGGATCCGGT
GACGAATCTTACTTACAACAACCTCTTTGATCAGATGATCGACGCTTTCGTCTTCGCGAT
GAAGCGCCTCGGGTATCCGGATCTTCGGATCTGGGTCGCGGAAACGGGCTGGCCCAATAA
CGGAGACTACGACCAAATCGGAGCGAATATCTACAACGCCGCCACTTATAACCGTAATGT
GGTCAAGAAACTCGCCGCCGAGCCGCCTGTTGGTACTCCGGCGAGGCCCGGGAAGGTTCT
CCCGTCGTTTATTTTCGCGCTTTACAACGAGAATCAGAAAACGGGTCCGGGTACGGAGCG
GCATTTCGGGCTCTTGCATCCGAACGGGAGTCAGGTTTACGAGATTGAGTTGTCGGGGAA
GACGACGGAGTATAAGGAGGCCTTGCCGGGGCCGGAGAATAATGAGGGGTACAAGGGGAA
GATATGGTGCGTTGTGGCGAAAGGAGCGAATTGGACTCAGCTTGGTGATGCTCTATCGTA
CGCTTGCTCGCAGGGGAATAATACTTGTGACCCGATTAAACCGGGTGGATCATGTCACAA
ACCGGATTTGATGGTTTTCCACGCTAGCTACGCGTTTAGCTCTTATTGGGCTAGCTTTCG
GAAGGTCGGTGGGACTTGCTACTTCAATGGGCTCGCCACTCAGACCATTAAAGATCCAGG
CTACGGACGCTGCGAGTTTCCGAGCGTGACATTGTGACGACTTACGAGTTACGACAGTGT
CGTGAAGAGAGAGACATACGAGGAAAGACCGCAAGGTGTTACGGCTCTGATTAGCAGACC
TGGCACGTGAAACCGCAAGATGTGTATGGCTTGATTACTAGGAACTGCAAGATGTTGTTT
ATTTGATTTGTTCCCTCTCGAATAATAAAAACTCATGAGTAATAAATTGGTTTTGTCTAT
TAACGTGATGATTCTCTTTTTTGGGCAACGCGTGATGATTCTCTAAAGAATACGATACCA
TGACTCT
>PBfusion.11|scaffoldA01:1673057-1674817(+)+scaffoldC09:359665-360813(-)|B596-H_1-10k_transcript/41931 <unknown description>
GGTCCCCGAGTCGTTTCCCTTCGGTGTTTAATAAGATTTTGGCTTTGAGAGAGAGGCATA
GAGAGATACTCAGATCTGTATCGCCCCCCCCCCCCCCCCCTATCCCATTTCTCTATTCCC
CCAAAGGGAATCTATAAGGATAAGAAGCAACGAATCCTACTATATAAAAGCAGCTAAATT
GGAGCTCTCTAAGCACTACCACATAGGCACAAATATTCCTAGCCAATGAAAGTGCCATGT
CATCCCAGACTGGGCTTGGAAAAAAAAAATTAAGTTAGTTGCCCAGTCCATTTAAACCAT
TTCCCAGCCCAATATGTTAATATGATAAGAGACGGTTCAGGTTATATCCCTTTATCGATC
CCGTGTCTCTGAAAATCACTCATCCTCCCTAACCCTAAGCGCCGTCTCAGACCCTTTGTC
GATTCTCTTCCTCTCCCCCACCTTCCTAAACGCTCCCAGTTAATCTCCTTTATCAAGCGT
ACAAAGAATCTTCGTAACTGTCTTCAGATGCTGCTGTTGCGCAATGCCTTCGACGCTCTT
CGCCTCGGTCGATCGTCGCAGTTCGTTATCGCTCGGCTTCTCCGTTTTTGGGACTCGGAA
AGTATGAAGAACATGGTGAATTCATAGAATCACTCTACTTATCCTTGATGAGAAGTATTA
CAGGACCTCCTATAGTCTCAAAGAGACTGATGTGGCTGTATTGGAATCTTGACCCATAAG
GTGATGATTACTCTTTACGCACAGATGGTGATACCATGCATAGTTTGATCAAACTCCATT
TAGGTTTTCTTTAGGGAAACAAATGAAGGTAAAAAGCCAAGAGCAGAAACTAGCTGTGCC
GGAACCAGCATTGATCAAGGACCTTGATTCAAGGAAGAGAGAATATCCTTTTTGAGCAAT
GGCTCGATTGATCAAGGAGAAACAGTGTTTTTCTAAAGCAATGGGTACTGAAAACCTCCC
CTTAAGTTGCATTAAAGAAGCCATCATCATTGATGAAAGGAAAGAGCCTGCTATATTGAT
GACGATTGTGATCACAGAGAAAGACACAAAGAAATTTGAGCTTGGATTCAGCAGGTGGTG
GTAGCCAACAAGATGATACAATCGTTGAGAGATGTAACCCATTGAGAGGAGAGATATAAG
AAGCTCATGATTTGGTTTAAAAGATGAGATATAAGAAGCTCGTGATTTGGTTTAACAGAT
GACATATATAAGAGTTGAGGCTAAGTAGAAATGTTAACCTTTGTGTTACGGTCATTTGTT
TGTCTTTTTCTGTCTCTGCAATACAAACAGCTTTTACTCTGTTGTTTTTCCTTTTGGTTT
CAGTTTGAAGCAAAAGCTATGAATCTGTCATTTGTGTCATCTGAGATTAGACTTTTTGTT
TGTAATTGATTATTGTTTCTTTGGCAGC
>PBfusion.12|scaffoldC06:13893111-13895191(+)+scaffoldC07:43992631-43993372(+)|B596-H_1-10k_transcript/37709 <unknown description>
GCAATTATAGTCTCTCCCCAGATTCACTCAAGTTGTCATCTTTATTTTTTTCTTCTGTTT
GTAGAATTTTCGGGAAGCAGCATTCAAACAGTAGCTGTAGAATTGTAGATTCGATCCAAA
CTTTATTTAGATTTGGGGGTTTTTCTCCCAATATATTTGTAGAAAATTAGAAGAAAAAAG
AACAAAGTTAGACCCTTTCTGATTTTTTTTTTTTTTCGTGTCGGAATCTTGTTAGAGTGT
TGAGTTCTTGTAAGTGTTTGGTTTTGTTTCCACTGTTAAATATTATGGATAAGAAGAAGG
CTGCTGTTCCACTTGTTTGCCATGGCCATTCCAGACCTGTTGTTGATTTGTTCTATAGTC
CAATCACGCCTGATGGGTTCTTCCTCATCAGTGCTAGTAAAGATTCGCATCCAATGTTGA
GAAATGGGGAGACTGCAGATTGGATTGGTACATTCGAAGGTCATAAAGGTGCAGTGTGGA
GTTCTTGCCTTGATAACAATGCGTTACGTGCTGCATCTGCATCAGCAGACTTCTCAGCGA
AACTCTGGGATGCGTTAACAGGGGATGTGCTTCATTCTTTTGAGCACAAGCATATCGTTC
GAGCATGTGCTTTCTCAGAGGATACAAAACGGTTGCTCACAGGAGGGTTTGAGAAGATTC
TCCGTGTTTTTGACCTGAACCGGTTGGATGCACCTCCTACGGAAGTGGATAAGTCTCCTG
GTTCTGTCAGAACTCTCACATGGCTTCACAGTGATCAAACCATACTAAGTTCTTGCACTG
ATATTGGTGGTGTAAGGCTATGGGATGTGAGAAGTGGGAAGATTATGCAGACATTAGAGA
CTAAGTCTCCTGTCACCAGTGCTGAAGTGAGCCAAGATGGGCGATACATTACTACTGCTG
ATGGGTCAACCGTTAAGTTCTGGGACGCTAACCATTTTGGACTGGTGAAGAGTTATGAGA
TGCCATGCAACATTGAGTCTGCGTCGTTGGAGCCAAAATCTGGTGAGAAGTTTGTTGCTG
GTGGTGAGGATATGTGGGTCCGTGTGTTTGATTTCTACACTGGCGAGGAGATTGGGTGCA
ACAAGGGACATCATGGTCCAGTACACTGCGTGAGGTTTTCACCAACGGGTGAGTCCTACG
CCTCGGGGTCTGAAGACGGAACAATCAGGATCTGGCAGACAGCACCAAATCATGAAGAGA
ACGAGAAGAGAGTGAAGCATGGTGTGGATGAAGTTGCTAAGAAGATTGAAGGCTTTCACA
TCAACAACAAAGAAGCAAAAAACTCAGAGAGACCATCCTCTGATGCTTAGGTAAATCAAT
ATGCAGAGAAAAGAAAAATTGGTTACATTTATTATCTTTCTTTGTATGGGGTATTTTTCG
TTGTTATATAGGACATGTTTGCAATTTAATATATTAACTAGATTTTGACCCGCGCTTTCA
AAGCGCGGGTTTATTTTTGTTTTTTTTTTTCAATTGACAAATATTTAGTAAATGTCACAT
TTTCATATATTTGTGTTTTATTTTATAAAAGACTTAAAATTTTATCTTC
>PBfusion.13|scaffoldA01:2037484-2037570(-)+scaffoldC01:2379010-2380439(-)|B596-H_1-10k_transcript/48560 <unknown description>
GAACGTCTTTGAGTTCAAGTACTGCTTCCAAGTGTAAGAGAACTGAGTTAGAGAAAATGG
AGAAGACAAAGGAGAAGAGCAGAGTCTTGGTCATCGGAGCAACAGGAAGAGTAGGTCACT
ACTTGACCCGTTTCAGCATCCAATCGGGTCACCCGACATTCGCCCTCATCAGAAACTCCA
CCTTCTCTGATCCTTCCAAGTCCGCTAACCTTGAATCTCTCTCCTCCGCCGGCGTCACTC
TCCTCAAAGGTTCATTAGACGATGAAGCAAGCTTAGAAGAAGCAGTAACGAAAGTAGATG
TCGTGATCTCTGCGATTCCATCAAAACATGTTCTTGATCAGACACTCCTCATCAACGTCA
TCAAACGAACTCCCTCCATCAAGAGGTTTATCCCTGCTGAATACGGAGCAGATCCGGACA
AAACACAAGTCTCTGATCTCGATCACGGCTTCTACTCAAAGAAGTCCGAGATAAGACGTC
TTATAGAGTCATCAAACATTCCTTACACGTACATTTGCTGCGGGCTGTTCATGAGGATTC
TACTTCCATCTCTTGTCCAACCGGGTCTTCAATCTCCTCCGGTGGATAAAGTCACAGTCT
TTGGAGATGGGAACGTTAAAGCTGTTTTTGTGAATGAGGTTGATGCGGCAGCGTTTACTA
TCAAAACGATTGATGATCCTAGAACACTGAACAAGACGTTGTACCTTAGGCCGAGTGGGA
ATGTATGTTCGATGAATGATCTTGTTGAGATGTGGGAAGGGAAGATTGAGAAGAAGCTTG
TGAAGACTTTTGTTACTGAGAGTCAACTTCTTGAGAAGATCAAAGAGACTCCGTATCCGG
ATGATATGGAGATGGTTTTCATATACTCTGTTTTTATTAAAGGACATCACACCTACTTTG
AGATTGATGAGTCTTGTGGTGGAGTGAATGGTACTGAGCTTTACCCTGATGTCAAGTACA
TGACCGTGAGCGAGTTTCTTGATACCCTTCTCTAGGATTGTAACCAAATAGGGAAGGGAT
CACATGTTGTCTCATTTTTGCGAGAGAGAGAGAGAGATCTCTACATTTCTAAAGCATCTC
TGTTTTTTTTTTGAGGAAATTATCTCTCCTACGTAACACTATCTATCTTTATCCCAAGTG
ATCTGAGTTTTGTGTGTGAGACATTGGTTCTGAAGTTCTGATGATGATTGAATAAAAGGA
ATCCATTGAACT
>PBfusion.18|scaffold0551:15472-15530(-)+scaffoldA07:11388747-11389108(-)|B596-H_1-10k_transcript/66992 <unknown description>
CAAGTGAAATACCACTACTTTTAACGTTATTTTACTTACTCCGTGAATCGGAGACGGGGA
GGAAGAGGAGAGAGGAGTGGTGGAGGAGACGGCGGCGGCGCGGAGATAAGCTGTTGTGTT
TGTATGGTAAGAAGCAAAGGAGCAGCGTTTATACCGTGTGGTCATACGTTCTGCAGGTTG
TGTTCGAGAGAGCTTTGGGTTCAAAGAGGAAACTGTCCTCTATGCAACACCTCCATTTCA
GAAATCTTGATCTCTTTTAGCCATTTTCTTTTCACTTTTAATTATCATATTTAGGTTGTT
TTATGTCTTGTTGTAATGTGTTGTTGAAAACTGAAGAGAAACTCTTTGTTGAATTCTCTC
TCTCTCAGATTCATGGAAGTGTTAACCGTTTTTCTGTTATTTTTCCAGAAAATGTTAAGT
T
>PBfusion.19|scaffoldA02:2817753-2820075(+)+scaffoldC05:55365899-55367019(+)|B596-H_1-10k_transcript/15791 <unknown description>
GAAACTGAGGGGGTTTAAGCCTTTGGTTCTGGTGTGGTTTTCTTTTCAAAGGGTTTTATG
TCTTCTTCTTCTTCCTTATTTCTTTTCTAGAACACAGAGAGAGAGAGAACAAATCCTAAA
ATCTTCAAATTCTTTCTATATTTCATTTTAATTTTCTTTCCCATTGTATAACAATTGTTC
TGAAACCAGATTTTTACTGGGCGATTTAGAGATTTTAGCAGACTGCGTGATCTATAATTA
ACTGGCTCGAGGATTAGGTTGCTTTCTTACGTATAATGGTGATCAAGAGGAGGTTCAGTC
ATGTCTTTGATTTCTCCAGTATTCCCAAGGCTCCTCGTTCCACCAGGAGGAAGGTATTAT
CAAGCAAGAACGATGGTGTTGTTGATGATATTCGGACCACTGCAATCGATCTGCTCGCTT
CTCTAGCTGGGAAGCTGCTAGAAGAGAGCGAAAGCTCCTCAACTTCTTCCACCAATGCCT
TTGTAGAGGGAAAGGGAAACATCATCAAGCAAGAAGACGTTGAAGATGATGATGTCAAGC
CTTGTGAATCCGAGCTTGCGTCAAAGTCCCCTCCTAGTGATATTACCAGTGAGACTCCTT
TGGAGCAGACACGTGTTTCTGATTGTGAGAGAGGTCTTGGCTTGAAGCCGTGTTACAAGA
AAGAGGATTGTGATGACATCACTGAGGAGACAGGTGTTGACATTGAAAAAAGAGAAGTAA
AAACGCCACCTGGCACGGATGGTGTCCTCAACCAGTCTAAGTTAGTTTGCAGAGATGATG
ATGAAAACTATTGTAAGTACAATAGATTTAGTGACAGATGTAGGAGGTTTAATAGGCCTT
TGACACGTGTTGGACATCGGAGGATGATGACAAAGTACGGGAGAGCAGTCCCTAGAGACA
CTAGAACAGATGGCTGTTTACTGTACCGCAAGAGAAAGTTGTGTAATGGTTATAACCCAT
GGAAGCATGAGACGGTTCAGAGGAAGAGAAGATTGTCTGATGGAGGACTCAGTAGTGAAA
GTGTTACCAATTCGCCTCAGAAGGGAGAATCAGTAAAGTTGAGCATCAAGTCCTTTAGGA
TTCCGGAGCTCTTTATTGAAGTTCCGGATACAGCAACAGTAGGCTCACTGAAGAGGACGG
TGATGGAGGCTGTAGCTGCTTTACTCGGTGATGGAATACGTATAGGGGTGTTAGTCCAAG
GGAAGAAGATTAGAGATGACAGTAACACTCTATCTCAGACTGGTCTTTCATGTAGAGAGA
ATCTAAGCAACCTTGGCTTCACCTTGGAGCCTGGTCATGTACCTCTTTGCTCTGAAAGCC
ATGTCATCTCTACCCCAACTGATTCTACAAATTTATCTGAAAGGTCCTTAGATTCTAGAA
TCCCTTTCCATCTCCAAGATGCAGATCACGTGATTAGTTCGGAAAATTGTGTGGAGAATA
ACCAGGAGTTAGTTCCATATCAGAGTGACATATCAGCTGATGAACCTTCTTCAGATTCAA
GAGCGCTGGTTCTAGTTTCAGCCTTGGAACCGGAGGCTCTTGCAATTGTCCCCGGGTTAA
TCATGCTCTTACGGTTTTACTCCTGTTGGCTTTTGCTTCTTTTTTTTGCTTTCGTTAAGG
CTCAAGTCATCCGAGCAGTGTACGTTGTACATCTGCTTCGCCATTAGCCGGTAAAACAGT
GGTGGTTATTGGTGCTGGTGGAGCAGGCAAGGCAGTTGCTTATGGTGCAAAAGTGAAGGG
GGCCAAAGTTGTAATTGCTAATCGAACTTATGAACGAGCACTAGAGGTTGCAGAAGCAAT
CGGAGGCAGAGCGGTATCTCTAGCGGATTTAGAGAACTTCCATCCAGAAGACGGCATGGT
TTTGGCCAACACCACTTCTGTAGGTATGCAACCAAATGTCGGTGAGACTCCCATTTCCAA
GCATGCATTGAAGCACTACGCACTAGTATTTGATGCGGTGTATACTCCAAGAGTCACCAG
ACTGTTACGGGAAGCAGAAGAATGTGGAGCCGTAACAGTGTCGGGGTCAGAGATGTTTGT
GAGACAGGCTTACGAGCAGTTTGAGATTTTCACTGGTTTGCCCGCTCCAAAGGAACTCTA
CTGGAAGGTCATGTCAAAGTACTGAAACCTCTCTCGCTTGTGTGTGAATGTCTTATCTTC
TTCGTCATCCATTGCATGGAAACTCAAGTCAATAAACTTTAGCTGTTTCTCTATGTATTG
TATTTATATAAAACGATAAAAGCTTTTTGAGTTGATTAGATTATGAAAATGTGCAATTAT
CGAGTTTACTGATTGTGAAATATGTAACAACTCTTTTCGTCTCAAAGACAATAACAAGAA
CACCTTTTTTTTC
>PBfusion.129|scaffoldA05:38128992-38131595(+)+scaffoldC05:48189202-48189367(+)|B596-H_1-10k_transcript/25537 <unknown description>
GGCTTCCGTCTTTATTCGACTCTTCAAAGAACCAAAGTCTCCGCCTAACAACAACAAACA
ACGATGGCGATGGCGAACTTGGCTAGGAGAAAGGCTTACCTTCTCACCAGAAACATCTCC
ACTGCCCCTCTCAGATCCTCTTTCTCCTTATCCCGCGGCTTCGCTTCGTCCGGATCCGAC
GAAAACGATGTCGTCATCATCGGCGGCGGTCCTGGAGGCTACGTGGCGGCGATTAAGGCC
GCACAGCTCGGTCTCAAGACAACCTGCATCGAGAAGCGCGGCGCTCTCGGTGGTACTTGT
CTCAACGTCGGCTGTATTCCTTCAAAGGCTCTTCTTCACTCTTCTCACATGTACCACGAA
GCAAAGCACGTTTTCGCTAACCATGGTGTCAAGGTCTCTTCCGTTGAGGTCGATCTCCCT
GCCATGTTAGCTCAGAAAGACACAGCTGTCAAGAATCTCACCCGCGGTATCGAAGGCCTC
TTCAAGAAGAACAAGGTGAACTACGTTAAGGGCTACGGCAAGTTCCTCTCCCCTTCTGAA
GTCTCTGTGGAGACAACCGATGGAGAAACCACCGTTGTGAAAGGGAAGCATATCATTGTT
GCAACTGGCTCGGATGTCAAGTCTTTGCCTGGGATCACCATCGATGAGAAGAAGATTGTC
TCATCGACAGGAGCACTGTCTCTGTCTGAGATACCGAAGAAGCTGATCGTCATTGGCGCT
GGCTACATTGGTCTTGAGATGGGTTCTGTGTGGGGAAGGCTTGGATCAGAGGTCACAGTT
GTTGAGTTTGCAGCTGATATTGTGCCTTCTATGGATGGTGAAATCCGCAAGCAGTTTCAA
CGTTCGTTGGAGAAGCAGAAGATGAAGTTCATGCTCAAGACTAAAGTAGTTGGCGTGGAT
TCTTCAGGAGATGGCGTCAAGCTCATAGTGGAGCCTGCAGAAGGTGGAGACCAGACTACT
CTCGAAGCTGATGTTGTCCTCGTCTCAGCAGGAAGATCTCCCTTCACATCTGGACTTGAT
CTCGACAAAATCGGAGTCGAAACAGACAAAGTAGGGAGGATCCTCGTGAACGAGAGGTTC
TCAACCAACGTTTCAGGCGTTTACGCTATTGGAGATGTGATTCCAGGACCAATGCTGGCT
CACAAAGCCGAAGAAGACGGTGTGGCTTGCGTTGAGTTTATAGCAGGCAAACACGGACAC
GTGGATTACGACAAGGTTCCTGGCGTTGTCTACACATACCCTGAAGTTGCCTCTGTGGGT
AAAACCGAGGAGCAGCTGAAGAAAGACGGTGTGAGCTACCGAGTTGGGAAGTTCCCGTTC
ATGGCTAATAGCAGAGCCAAGGCTATCGATACAGCAGAGGGATTGGTCAAGATTTTGGCT
GATAAAGAGACGGACAAGATCTTGGGGGTTCACATTATGTCGCCAAACGCGGGAGAGTTG
ATCCACGAGGCGGTTCTGGCGATTAACTATGATGCGTCTAGTGAAGACATTGCTAGAGTC
TGTCACGCTCATCCCACCATGAGTGAGGCTATCAAGGAAGCTGCTATGGCTACCTACGAC
AAGCCCATTCACATGTAGAAGAAGCTCCACAGGTAAAATCACGGTTTAGTTTTTGGTTCT
GTTTAGGCCAAATCGAGATCTTGAACCCGAGTGGTTTTGGGTATATTTGGTTTGGTTTTA
TATTTTCGGTTTTAAACCTTGATTTTTTTTTTTACTTTCTCGTTGATATGGGATGAGCTC
AAAGAATATAACTTTACCACTCCTTTGCAATAATTTGAAATGCTCAAGTAACCAACTATG
GTTCATCGGGTTTGATCGTTGGTTTGCTTGACCCATTTTAATCGAGTAAACCAAATTCAG
TGTGATTTCATTGTTGGTTTTTCTAATATCGGTTCTACTTCCAGATGTAATCATTTGGTT
CGGTTATATT
>PBfusion.128|scaffoldA03:7757439-7757542(+)+scaffoldC03:9989813-9992974(+)|B596-H_1-10k_transcript/23935 <unknown description>
GAACACTCCCCGAATGTTCTTCTTCTTCCTCCTCCTCCTCCTCCTCCTCCTTGTTTCTGC
GCCGCGTTATTCTATCTCTCATCCTCTCCATGAATTCTTCCCAAGCTTGCCTCTTCCATT
CTCCTCTTCAACCTATCTCTCTTCCGCAGCCCTCCTATGGCTTCGTCTCTAAGCGCGACC
CATCTCTGTGCTATCAACCATTTCGATCCAGAAGATGCCTCGCTACGAATTTGAATATTT
CAAGAACCAGAGAAACCTGTTTCATACATCTGAACAGAAGACATCTCTCTACAAAAGAAA
GGAAGAGTTTTTCTATTAGTTACTCCGATAAGCGCAGAAATGAATCTATTGGCAGCGATG
AGGTTCTTACAGATGCTTTGGATGTGGAGATTGTTCCTCAGAACTCTGTCGTCTCCAAAA
CACTGCAGGATAATAATAATAGGCCAAAGTCTTTTAGAAACAGGTTTCTTGATTTTGTCC
GGATAAGTTCAGTGCTCAACACCGCAGCGGAGAGGTTCTTTAAGAGCGAGATAAGGAGGA
GGTTGTTTGTGACGGCTGTGTTGCTTGTACTTAGCCGCGTTGGGTATTTTATCCCTTTGC
CTGGGTTCGACAGGAGGTTAATACCTCAGGATTATCTTAGCTTTGTCTCAGGTTCTGTTG
AGGAACTGGGTGAGTTTGGGGCAGAGATCAAGCTTTCGCTCTTCCAGCTTGGGCTCAGTC
CACAAATAATAGCTTCCATACTTATGCAGGTGCTTTGTCACGTTCTTCCATCATTGGTGA
AGCTAAGAAAGGAAGGCTTAGATGGTCACGAGAAGATCAAGAGTTATATATGGTGGCTAT
CGTTTTTCTTTGCGATAGTGGAAGGTATAGTAGTGGCTTGCACTTCTCTCCAGTATTCTG
TATTTGCAGCCACAGCTCAGGTCAAGCATGTAATGTTGACAGCATCTCTGCTAGTCTGCG
GTGCAATGACGATGACTTGGCTTTGTGATACGATATCAGAATCTGGATTTGGTCATGGAT
CATCTCTAATTATTTGTGTGGGAATATTGACGGGCTACACAGAAACCTTACACAAGATGC
TTAATCAAATCTCAGGAAGTTTCACGAATTGGTTGCCTTACTTGTTGGGCGTGCTGGGCA
TTTTCACGGTAGTAACTATGTTCGCTGTTGTTGTTACTGAGGGATGCAGGAAGATAAAGC
TACAATATTATGGCTTTAAACTTGCTTCTGCTTCGAGAGAAGGTTCTCCAATAACAGAGG
TGGAGCCATACATACCTTTTAACATCAACCCAGCAGGGATGCAGCCTGTTCTTACTACCA
CTTATCTCTTGGCATTTCCAAGCATTCTTGCAAGCATTCTGGGCTCTCCGTTCTTGTTAC
ACGTGAAGGAGATATTAAACCCTGAAAGCACAGTTGGGGCACCGCCATGGGTTTACTACT
CGATCTATGCCTTTTTCGTGTTTCTCTTCAACATCTTTGACATTGCCAACTTGCCCAAGG
AGATAGCGGATTACTTAAACAAAATGGGAGCGAGAATACCAAACATAAAGCCCGGGAAAG
CCACAATTGAGTACCTAACGAAGATACAAGCATCAACCAGATTTTGGGGAGGTCTACTGT
TGAGCTTTTTGGCAACATCATCCAGTGTACTTGACCACTATCTACGCAGCATCAATCAAG
GCTTTTCTATCGGGTTTACGTCGGTTTTAATCATCGTTGGTTCCATTATTGAACTCAGAA
GATCTTACCATGCCTACAATGTAATGCCGAGTTTGAGCAAAGCTTTGAAGAGGTATGGTG
TATGATGGGGATTCAAGAAACGTGAGAGATGATTATATATGTTTGTGGTTTAGATTTTCT
GTAGCATTTTTGTTTTAGATTAGGTAGATGATATATATTAAGGTTCAAGCACACATTAGC
ATCATTGTCTTACCAAGAAGATTCATAGACTCAAGTCACTCAACTTTAAGAATCTACTTG
GTAAACT
>PBfusion.8|scaffoldC08:43982543-43984926(+)+scaffoldC09:52391962-52394379(+)|B596-H_1-10k_transcript/7633 <unknown description>
GAGCTTGTGACGCGTGCGGTGCTTTAGCGAAAAGTCTGAGAGACGAAGGAGGAGCCAACG
GATCCGCCATGACTGCTCGTAAGAGAACCTCTTCAGCAGTGACTAATCCGGAGAATCCGC
CGCCTGCGACGAAGGAGCATAAACCCACCGTCGCTTCCGGCGAAGATTTCCGTCTGGCAC
CGCCGAAGCTGGGCGTGATCTTCGTGATCTCTTCGCTTCTGTGCTCGCTCTACCTCTACC
TTCTCTGTTTCCACTACAATGTCGATGATGAGCTCAAGCGTCCGATCCTCATCAACGCCG
GGCTTAGCTTGGTGGGGTTCTTCGTCACGCTCAAGTTGATCCCCGTGGCTGCTAGATACG
TTCTGAGGCGTAACATGTTTGGGTTTGATATCAATAAACGAGGCACTCCTCAAGGTGAAG
TCAAAGTGCCTGAGTCGTTGGGAATCGTTGTGGGTATTGTCTTCTTGATTGTGGCGATAA
TATTCCAGTTCTTTAACTTCACTGAAGATTCCTTGTGGCTTGTGGAGTACAATGCAGCAC
TGGCGTCTATTTGCTTCATGATATTGCTTGGGTTTGTAGATGACGTCCTTGATGTGCCTT
GGAGAGTGAAGCTTCTCCTGCCATCTTTTGCAACCCTTCCACTCCTGATGGCTTACGCTG
GACATACAACTATCGTTATACCTAAACCTCTTGTTTCTTATGTTTGCTTGGAGATACTTG
ATCTAGGACGGATATATAAGTTATATATGGCGCTACTAGCTGTCTTTTGCACTAATTCTA
TAAACATTCACGCTGGTCTGAATGGCCTTGAGATCGGACAAACCGTAGTTATTGCAGCTG
CTATCTTGATACACAACGTTATGCAAATCGGAGCATCCGTGGATTCTGAGCTTCGTCAAG
CTCATGCCTTCTCTATATATCTCACTCAGCCATTGATGGCAACATCCTTGGCTATGCTTG
CTTTCAACTGGTACCCTTCTGCAGTTTTTGTTGGAGACACTTACACAGTCTTTGCTGGAA
TGACTATGGCCGTTGTTGGCATTCTGGGTCACTTCAGTGAAACCCTCCTAATCTTTTTCC
TTCCTCAAGTGTTGAACTTTCTGTTGTCGCTTCCGCAGCTTGCTGGCATTGTGAAATGTC
CACGGCATCGTCTCCCCAAGTTTGATCCTGCTACGGGATTACTAACGGGAACAAAAGATG
GGACGCTCGTCAACGTCTACTTGAGGATTTTTGGTAGGAAATCAGAAAAGTCTCTTTGTA
TTCATCTTCTTGTTTTCCAGGCACTAGCTTGCGCCTTCTGTTTCCTGCTTCGGCATTTTC
TTGCTGAATCACTGGCGAGTTCAGGTCAAGTGCTTACATTCTTGGAGGCAGAACACTCCT
TTTGGTGATACATTTGAAATGGTTTTAGCAGACCAGTGGGGAAACAAAATCCAAGCCTCT
TGCAAACGAACACTCATGTACCGTGTTCAACGTGAGCTCCGACTAGGAAAATGGGGAGTC
ATTGAAAATATGCAAATGACTCCAGCCGGAGGCAAATATAAAACAACAAGCCACAAATAC
AAGATGAGTATATCCGATGAAACTATGGTACGAGGCTCCGATTTAACTGATGACCGTCTC
TTCCTCTCTCTTGCCAATTATGAAGACATTCAAAAGGCCACAAGCAAAAGCAAAGAGGTT
TCATACCTTATAGATGTGATTGGGAGAGTTCATGAACTTGGAAATGTTCAAACCGTCAAA
GCACAAGGAGAAGACAGGAAAAGGGTCGAATTTAGGCTAATTGACTCACAAGGAAACGAT
CTTGCATGTTGCCTTTGGGGATCTTATGCTGAGCAAATAGAAGCTTTCATTGATGAGTGC
AAAGATCGAACTATTATTTGTTTGATAAGGTTTGCCAAAATCAACTTCTTCAGAGGAGAG
GTTCAAATCACAAACGCCTTCGATGCATCACGCATGTACCTTAATCCAACAGAACCTGAA
GTTTTGGAGTTAACAGAAAGGCTATCTGATCATCATTTACAACTTGCTCCTTTTGATAAA
TCTAATGGAAAGAAGGATCGTAAACGCATAACTTATGACTGGAATGATGCTGAGATCAGG
TCTATTTCTGAAATCATTGACGGAAATCAGGTGGAGATTTGTAAGATCATTTGCACTATT
GAAGCAATAGACACTGATTGGGCATGGTTTTACATTGGTTGTAACCGTCACAGTAAACGT
GTCATTAAGCTCCCAAAGATTGATTATGAAAACATGACAAAACTTGACAAACCAATGTTC
CGCTGTGAAGTTTGTAATGCTAATATCACTAATGTTGGACCCAAGTTCAAGCTTCATCTT
GTGGTGAAAGATGACACAGACACATGTAATTTAATGTTACTAGGCTCTGTTGCAAATTCC
ATCATTGGCCATACAGCTGAAGCCCTATGGGATGGCTCATATGCAGAAATTGAAGATCCA
GAGATACTACCAGAACCAATCCTTAGTTTGGTGGGAAAGTCTTTCTGTTTTGGGCTGTCT
TTTGGCTCCGAAAATGTCACCAATGGATCATGCACCTTCATGGTTTTAGAGGTTTGTTCT
GGAGATAAAGTTCTAAGTATTGATACCAATTCTGATGCAGTGACTGAGGTTGGAACATCT
TCATCTACCATGTCATCTGGTGATGTATTGATGTTGGAATCAAGTTCACCAGAAGATCCT
AAAACTCCCTTTTCAAAGCGCAAAGAAGATGATGCGGATCTAAATGACCATTCATCTACT
TCCAAGAAACTGTGCACCAAGATGATCAAACAGGAAAAGACCAAAACTGAGTAATCTAAA
GAGTTTCAACAAGTTCTCCCCTTCAATTTTTTCTAAAACGTTTTTAGTATGATTTTTTCT
GGTTTTCCATAGTTTTCTGTTTTCTTTGGTTCTATTTTGTTATGTTACTTATTTTAATAT
TTGATTTCAATAAGAAGGTTGTTTTTTTTT
>PBfusion.9|scaffoldA09:65521280-65521364(-)+scaffoldA10:395586-398163(+)|B596-H_1-10k_transcript/48085 <unknown description>
GGAGATTTGTTTAGTCTTTTTGAGATCTGAAACGTTAAAGCCTCGACTATTCCTACGGAT
ATATTGTGAGTTTCTTAACATAAGCGAAGAGAGTAAAATATGATCGGGAGTAGAAAGAGG
ACGACGCCGGCGAGCAGGACTCGAGTGGGGAACTATGAGATGGGACGAACTCTAGGCGAA
GGTAGCTTCGCTAAGGTCAAATACGCTAGGAACACCGTCACTGGAGATATAGCCGCTATT
AAAATCCTCGACCGAGATAAGGTTCTACGTCACAAAATGGTTGAACAGCTTAAAAGAGAA
ATTTCGACAATGAAACTGATTAAACATCCAAATGTGGTCGAAATCATTGAGGTTATGGCG
AGCAAAACGAAGATCTATATCGTTCTTGAGCTTGTCAATGGAGGTGAACTCTTTGATAAA
ATCGCTCAACAAGGGAGACTTAAGGAGGATGAAGCTCGGAGATATGTTCAGCAGCTCATC
AATGCCGTTGATTACTGCCACAGTCGAGGGGTCTACCACAGAGATCTCAAGCCTGAAAAT
CTTCTTCTTGATGCAAATGGGGTTTTAAAAGTTTCTGATTTTGGGTTAAGCGCTTTCTCA
CTACAAGTTCGGGAAGATGGTTTGCTTCACACAGCTTGTGGAACCCCCAACTATGTTGCT
CCTGAGGTTTTGTCGGATAAAGGCTATGACGGTGCAGCAGCAGATGTATGGTCATGTGGT
GTTATTTTGTTTGTGCTCATGGCTGGTTACTTGCCCTTTGATGAGCCAAATCTCATGACA
TTATATAAACGTATATGCAAGGCTGAATTCAACTGTCCACCATGGTTCTCGCCAGGTGCC
AAGAATGTCATTAAGCGTATTCTTGATCCCAGCCCTATAACCAGAATAAGTATCGCAGAG
TTGCTAGAAGATGAATGGTTCAAGCAAGGGTACAAGACGCCATCATTTGAGCAAGATGAT
GAAGACATAACCATTGATGATGTTGATGCTGCTTTCAGTAACTCCAAGGAATGTCTTGTA
ACAGAGAAGAAGGAGAAACCTGAATCGATGAATGCTTTTGAACTTATCTCTAGCTCAAAC
GAGTTCAGTCTTGAAAACTTGTTCGAGAAGCAAGCCCAACTTGTGAAGAAAGAGACGCGG
TTTACTTCAAACCGACCTGCAAGCGAAATAATGTCGAAGATGGAAGAAACCGCAAAGCCA
TTAGGCTTCAATGTCCGTAAAGACAAGTAC
>PBfusion.6|scaffoldA03:26079241-26081846(-)+scaffoldC03:1567376-1567701(+)|B596-H_1-10k_transcript/31470 <unknown description>
GATCGTCTCGGAGAAGAAGAAGAAGAAGAAAGGGAGAAATGAGCGGGCATGATTCCAAAT
ACTTCTCCACAACGAAGAAGGGAGAGATCCCTGAGCTCAAGGAAGAGCTCAATTCACAGT
ACAAGGATAAGAGGAAAGATGCTGTTAAGAAGGTTATTGCGGCTATGACTGTTGGAAAGG
ATGTTTCTTCGCTTTTCACTGATGTTCTCAATTGCATGCAAACGGAGAATCTGGAGCTCA
AGAAGCTTGTTTACTTGTATCTCATTAACTACGCTAAAAGCCAGCCTGATCTTGCTATCC
TCGCTGTTAATACTTTTGTTAAGGATTCACAAGATCCAAATCCGTTGATCCGTGCTTTGG
CTGTGCGGACAATGGGCTGCATTCGTGTTGATAAGATCACTGAGTATTTGTGCGATCCTC
TTCAGAAATGCTTAAAGGATGATGATCCATATGTTCGCAAGACAGCAGCTGTTTGCGTTG
CCAAACTGTTTGACATAAATGCTGAGTTAGTCGAGGATAGGGGTTTCCTTGAAGCCTTGA
AGGATTTAATATCAGACAACAATCCGATGGTTGTGGCAAATGCTGTAGCAGCCCTTGCAG
AGATACAAGACAAGAGTGCTAGTCCCATCTTTGAAATTAATAGTGTTACCCTCACAAAGC
TCCTTACAGCTTTGAACGAATGTACTGAGTGGGGTCAAGTTTTTATATTGGATTCGCTGT
CAAGGTATAAAGCAGCTGATCCTCGTGAAGCTGAAAATATTGTTGAGAGAGTCACTCCAA
GGTTACAACATGCCAATTGCGCTGTCGTGCTTTCAGCCGTTAAGATGATCCTTCAGCAGA
TGGAGCTAATTACTAGTACAGATGTGATTCGAAATCTTTGCAAAAAGATGGCCCCTCCCC
TAGTTACATTGCTTTCTGCAGAACCTGAGATACAATATGTTGCACTTCGTAACATTAACC
TTATTGTCCAAAAAAGGCCCACTATTCTTGCCCATGAAATCAAGGTGTTCTTCTGCAAGT
ATAATGATCCTATTTATGTCAAGATGGAGAAGTTGGAGATTATGATAAAACTTGCTTCTG
ACAGAAACATAGACCAGGTTCTTCTGGAGTTCAAAGAGTATGCCACGGAAGTAGATGTTG
ATTTTGTTCGGAAGGCTGTTCGTGCAATAGGCAGATGTGCCATCAAACTGGAAAGAGCAG
CAGAACGGTGCATCAGTGTTTTACTTGAGCTGATCAAGATCAAAGTAAACTACGTTGTTC
AGGAGGCCATCATAGTCATCAAAGATATCTTTAGAAGATATCCAAACACGTATGAGTCCA
TAATTGCAACACTCTGTGAGAGTCTAGATACATTGGATGAACCAGAAGCGAAGGCATCTA
TGATTTGGTGTAAACACAGTAAGCCCAACAAGAGAGATGGGCTCAGGTGATGAGTTGAAG
ACTAAGGCCCAGTCAAAGATCTCAACGGCTAAGACTACAAAACGTGAAGACAAAGCTTCC
TCTACTGCAAGACAGAGTACGAACTCTAGCATTAAAATGCAGAACAGGTTTTGTCTTCTT
ACAGACAAAGACTCATGAGATCTACTTTACAGCTGAGCAGAATATGCTACAGTATATTCT
ATTAGGGCTTTTGTATTCACCTCATGTATAAATAAACAATCTTGTAATCTCTTCTTCTCT
AAGCAATGAGAATGAATATTTGATAAACCCTAG
>PBfusion.7|scaffoldA03:20860286-20860337(-)+scaffoldA06:47073276-47073806(-)|B596-H_1-10k_transcript/65751 <unknown description>
CAGAGAGTGAGGATACCTTACAACCTGACCATTCTGGTGGTGGTGGCAAAGGAAAGCTGG
AGGAGGCCAAAGGGTATTGATTCCAGGGTGAGAAGGAAGTTCAAAGGTGTCACCTTGATG
CCCAATGTTGGTTACGGATCTGACAAGAAGACCCGCCACTACCTCCCTAACGGATTCAAG
AAGTTTGTTGTTCACAACTCTGCTGATCTCGAGTTACTCATGATGCACAACAGGACTTAC
TGTGCGGAGATTGCCCACAATGTATCAACAAAGAAGAGGAAAGCCATTGTGGAGAGAGCT
TCCCAGCTTGACATCGTCGTTACCAACAGGCTTGCTAGGTTGCGTAGCCAGGAAGACGAG
TGATGGATGAAAGCCCCTATGTTTCTTTTATCTGTCATTATTGGCAATTTCTCAGTTTAT
CATAACTTCTTATTGCAGATTAAAGAGTTGACTGAATGTTTTATGGTTTCTGGTTTTAAT
ATATTACCAACTCACAATCTTTTCC
>PBfusion.4|scaffoldA08:25120064-25123296(+)+scaffoldA09:5385600-5385746(+)|B596-H_1-10k_transcript/10904 <unknown description>
GGCTTTTGCTCCATTTTCCAACGACACTCTCTCTCTATTAACTCTTTGTTTTTTTTCACT
GATCCGACAACAACACCAGAAGAAGATAAAACGATGGGAAGATCTCCAGCTTCTTCTTGT
CTCCGTATCATCGCTTGCTCCGGCGGAGACGACGCCGCCTCCGAACCTACGGCTAATGCT
CTAGAGAGCAAGAGCTCTGGGGACAAGCGAGGATGGAGTTTCAGGAAGAAAACTGGGAAG
CAACGAGGGGTGATGATCACTAGCGTTGCTGTCTCTGAGACTAGTCCTGCTTCTAGGAGT
AGAGAGACTCTTGAATCTGCTCTTCTTCTCAAGTCTCCATCTCCTGACAATAATAACATT
GTAGATGAAAAGCAGACGTTCTCTGTTGTTGATGATGAGAAGAAGAAGAAGAGTCAGTTG
CCTGTTGTTGCCTATGTGGCTGAGCCTGTGGATGTGAACAAAGCAACGGAGGTGGCGGTT
CTTGTGGAATCAAAAGGGACTGAAACTGAGGAGGATGGTTTGATTGAAACTGAGTTGCAA
TCTAAGCTGGAAGGAGCAGATGCAACTGTGATAGAGAAAGACAGTACTCCTGAGGTTGAA
AAGGTTGAAAAAGATGATGTGATCATTATTAGAAAAGAAGTTGATGATTCTGTTGTCATT
ATCATCCAATCTGCTATACGTGGATTCTTGGCGAGAAGAGAACTGTTGAGGCGCAAGAAA
GTTGTGAAACTCCAAGCTGCTGTACGTGGCCACCTCGTTAGGAACCAGGCCATGGGATCA
CTGCGTTGTGTCCAAGCTATTGTCAAAATGCAGACCCTGGTCCGTGCTCGTCATTCCGCG
AAAGATGGTAGCCGTGTTTCAGCAATCTCTGATAAGGCGGAAACAAATGCAGCAGCACAA
AAGCTTCTCGAGAACAAGTTTGCTAAACATCTAATGGAGTCAACTCCAAAGACGAAGCCT
ATCAGCATTAAGTGTGATCCAACAAAGCCTAGCTCTGCTTGGAGCTGGTTGGAGAGGTGG
ATGTCTGTTTCAAAGCCCGAGAAGACTCCAAAACCAGATTTAGCGACGGAAGAGACCAAC
AATGTCAAAATATCATCTCAAGTTGACTTGGTGAGCTCTGACTCAACCTTAGAGACCGAA
GCTGAAACTGGTTACTCAAGCAAGGTGGTAGCTCATCGTGTGGAGCTATCTGAGACTGAG
AAAACGAGCCAATGTGATTCACCGGAAGCATCTGCAGAGGTTGATCCTGACTTGATGATC
CAGTCTCATCCACCTGCTGCTAAGGATACCGAAGCTGAATATGTGGATGAAGAGCCTAAA
CATTCTTTGAAGCGCAAGGCTAGTAATCCTTCTTTCGCTGCAGCGAAATCAAAGTTTGAG
GAGCTGACTTCATCATCTGCTGGTTCAAAGAAAGCAATGACGCTCTCTTCTAAAGATTGT
GTTTTAGGTGAAGAAGGCAAGACAGGTATAGATTCATCAGAGGCTAAAAAGGATCAGACT
CTGGAAGAGGTTGCTCCAGCGGAGAACAATGGATCTGAGTGTGGAACTGAACTCTCTGTA
ACTTCTTCTCTCGATTCACTTGACAAGAAGTCAGACTTTGAGGGTGCAGAGTCCAAGGCT
CAAGCTAAGCTTCTAGAAAACGGCACTCCTAAAGCAGACCAAGCAGAGTTGATAGAAATT
GATGTGAAATCTAAAACTCCATTGGCTACGGTAGAGGACTCTAAGGATGAAGTTGAGGTT
TTAGTGACACAGCATGAATCAGTTATCACTACACCAGGTTCCAAAAAGAGACGTGCAGAA
GATGAATCAGGTCCTCAAGCAAACTCGTTACCTGAGGAAGCTGTAACTCCCATGACAATC
ACTGAATCTCAGGCAACGCCGGCGAGTCAAGCATCTTCTTCGGTTAATGCAAGAAAGGAA
AAATCCGGCAAGAGTGGTGGTTCAAGCCAAAAGAGGAAAGTTAGCAAGAAAATAGCATCA
AGTCCCAAACAGGAGACTGATACTACAACAGAACAAGAAGGGAAAGAACAGAGAAGCGGG
AGAAGAAACTCTTTTGGGTATGATCAAGAAGCAAGAGAAAGCAGCAGCGGAGGGAAAAAC
TCTATTCCGAGGTTCATGCAGCCAACACAGTCGGCGAAAGCTAAGGTTCAGGAACATAAC
TCACCGAGATCAAGCCCTGATGTTCAGGAAAGAGAGGTTTCGGTCAAGAAGAGACATTCA
TTACCGGTTGTTGCTAATGTGAAACAAGTATCTCCTAGAATCCAACGGTCTGCGTCTCAA
GCACAGCCGGGAACAAAGGATAGAAAATGGCAGAGATGAAGATGATCAAAAGGAAAATCT
TAGGGGGGGAGTTGGGGTAATTTGCAATATTTTGATGTTTGGTAATGTTTGTTTTCAGAC
AATCCTTAAAACTCTAATTTTCAGACAACCAAAGTGGACAGAGAAAGAGCCGAGAGTGGA
GGGAGGGAGGGATAGTCTTGTGTATAGAGAGAGTCATTTCCGTGTTCTTTCTTTATTGGA
TTACTAGGGGGTTGTCCGCGCTTCGCGCGGATTTATTAGTTAGTTATTGTGTGTATGTTT
GATCTGGTTGTTCCGACTACGTGTATATTGATGTATAAGGTTGTGTTAATTGTGGGGGTG
GTATGGATAATGTATAGTTGGGACTTCCGAACCT
>PBfusion.5|scaffoldA01:28215095-28215250(-)+scaffoldA02:31965380-31965793(-)|B596-H_1-10k_transcript/64578 <unknown description>
GACATCACAAACACAGCAACAAAATTATAAGAGGATAAAATGGCGAGTAAGAAGGTGGGT
GTGATGGTGATGATGATGATGATAGTGGTGGTGATGGCTATTTTTGCCGAGAGGTCAGTG
GCGATTGATCTTTGTGGCATGACCCAGTCAGAGTTGAATGAGTGCAAACCAGCGGTGAGC
AAGGAGAATCCAACGAACCCATCAACGCTTTGCTGCGACTATCTGAAACACGCTGACATC
AGCTGTCTTTGCGGCTACAAGAACTCTCCTTTGCTCGGTTCTTTCGGTATTGATCCGGCG
CTCGCTGCTGGACTCCCCACCAAATGTGACATGCCCAACGCTCCAACTTGTTAAGCTTTA
TGTGTGCTTTTGTCTTTCTCTAAAAATCATGTGTTAATGTTCTCCTTTTATTTTAACTAG
AGATTTTTTCCGCGCTTCGCGCGGATTATGTCTTATAAATTTATTTTATTTATAATATTA
TTTGTTAATTTTTTTCTTTTATATTAACTTCTTGTTTTTCCAATGTTAGTTTTTCTTAAT
TTAAATTTATATGTTAATAATTTTTCATT
>PBfusion.2|scaffold1635:19303-19389(+)+scaffoldA04:5911614-5912672(+)|B596-H_1-10k_transcript/55581 <unknown description>
GACTCCGCTGGCACCTTATGAGAAATCAAAGTTTTTGGGTTCCGGGGGGAGTATGGTCGC
AAGGCTGAAACTTAAAGGAATTGACGGAAGGGCCCAAAACCACCAAAGAAGGGACAAGCC
GAGGGTGCAGTCTATGACTTTGAGGACAAAATCAACTTTGCTGTGTTCCCTGCGCTTCAA
GGTGGTCCACACAACCACCAGATCGGTGCTCTAGCTGTTGCGTTGAAGCAGGCTAACACT
CCTGGTTTCAAGGTCTATGCGAAACAGGTGAAAGCCAATGCTGTTGCCCTTGCAAACTAC
CTGATGGGTAAGGGATACAGTATCGTAACCGGTGGAACTGAGAACCACCTTGTTCTTTGG
GATCTTCGCCCTCTTGGATTGACCGGTAACAAGGTTGAGAAGCTTTGCGATCTGTGCAAC
ATTACTTTGAACAAGAATGCTGTCTTTGGAGACAGCAGTGCTCTTGCTCCTGGAGGTGTA
AGAATCGGTACTCCTGCGATGACATCAAGGGGATTGGTGGAGAAGGACTTTGAGATGATA
GGAGAGTTCTTGAGCCGATCAGTGACACTGACATTGAACATCCAGAAGGAGCATGGTAAA
CTGTTGAAGGACTTTAACAAGGGTTTGGTGAACAACAAAGAGATCGAGGAGCTCAAGGCT
GATGTCGAGAAGTTCTCAGCCTCCTATGAGATGCCTGGATTCTTATGTCTGCGATGAAGT
ACCAGGATTAGAGATTTCCTCTCTCTATCAAAGAGTAATCTTCTGTTATCTCTATATATA
ATATGCTTTTGTAGGGCCGCCTGATTGGAATTCACAAGGCGAAGAGATGAAGAAACAAAC
AGTAAAAAACAAAAAGGGTTTTTCTTGAGTAATTTCTTCTTCAATGTTTTTATTTTCTCT
ATTGAAATTGTTGTATTTTGTTGGCTTTTTAATAATATCAAGCGAGTTTCTAGT
>PBfusion.3|scaffold0475:9898-9996(-)+scaffoldA09:54634008-54636134(-)|B596-H_1-10k_transcript/35319 <unknown description>
GAAGGTCACGGCGAGACGAGCCGTTTATCATTACGATAGGTGTCAAGTGGAAGTGCAGTG
ATGTATGCAGCTGAGGCATCCTAACAGACCGGTAGACTTGAATCGTTTTATTTTCTTCCA
TTTACTCCAAAACTACCAAAACATGGCGAAAGCGCCACCGTTAATCTCTCTCCTCCTCCT
TCTCTCCGCCGCCGTATTCCTCACCCTCCCCGCCGCTATCTCCTCCATCGGCGTCAACTA
CGGCACTCTCGGAAACCTCCCACCACCGACTCAGGTGGCGAACTTCCTCAAGACTCAGAC
TTCGATAGATAGCGTCAAGATCTTCAACGTAAACCCTGATATCATCCGTGCCTTCGCCGG
TACCGGAATCTCCGTCGTCGTCACCGTCCCTAACGGTGATATTCCGGCGTTAGCTAACGG
AGTACAAGCTCGTCGGTGGGTTTCTGCTAATATTTTGCCGTTTCATCCGCAGACAAAGAT
CAAGTATATCTCCGTCGGAAATGAGATTCTGCTCTCCGGGGATGATAACATGATCAAGAA
TCTTTTACCGGCGATGAAGAATCTTAACGCTGCTTTGGTCCGTGCTGGTGTCAAAGATGT
TAAGGTTACAACCGCACACTCACTTAACATCATAGCCTATGAACTGAACGGTGCACCAAG
CAGCGGTCGATTCAGGCCTGGCTGGGATAAAGGCGTATTGGCTCCAATCCTAGCTTATCA
TCGTCAGACCAAGTCTCCGTTCATGGTTAACCCTTACCCTTATTTCGGTTTCGACCCCAA
AAACGTCAACTTTGCCATTTTCCGCTCACCGTACAAGGCGGTCCGTGACCCGTTAACCGG
CAAAGTGTACACAAACATGTACGATACTCTCATGGACTCGACTTACTCAGCCATGAAAGC
TCTTGGCTACGGTGATGTTGACATCGTCGTTGGTGAGACGGGCTGGCCTTCTGCCTGCGA
TGCACCGTGGTGCTCTCTTGAAAACGCGGCTTGGTTCAACCTCAATATCATTAAACGTGC
ACAAGGCCAAGGAACACCTCTCATGCCTAACAAACGGTTCGAGACTTACATTTTCGGTTT
GTTTAACGAAGAAGGCAAGCCCGGTCCAACTGCAGAGAGGAACTGGGGGCTGTTCCGGTC
AGATTTCTCTCCGGTTTATGATGTTGGGCTCCTCAGAAAAGAACAAGGTGGTGGTGGTGG
CGTCCGTCCAGCACCAGCATTGCCTGCGCCTACTGCTGGTGGTACATGGTGTGTGGCTAA
GTCGGAAGCCACTGATGCGCAGTTGCAAGGGAATATTGACTGGGTTTGTAGTCAAGGAGG
CGTTGATTGTAAACCGATCCAAACCGGTGGTGCTTGCTTTGACCCTAGCAGTGTGAGGTC
GCAAGCGTCTTTCGTGATGAACGCTTATTTCCAGAGAAACGGTCGCACTGACGGGTCATG
TAATTTCAGTGGAACCGGAGTCATCGTAGGGAACAACCCAAGCAATGGTGCGTGTAAGTA
CTAAGTGAGACATCTCTTTAAGAGATTTGTCTATGTAGCATTTGTTTGGAAAGACTTAAT
GTTATGGTTTCTGAGGTACTTTATGTTGGATATTCTTCTAATTTTAAGGTTTCTTTAT
>PBfusion.125|scaffold0475:10107-11148(-)+scaffoldC03:3239258-3241414(+)|B596-H_1-10k_transcript/12973 <unknown description>
GGGGGGTCGCAGTGACCAGGCCCGGGCGACTGTTTACCAAAAACACAGGTCTCCGCAAAG
TCGTAAGACCATGTATGGGGGCTGACGCCTGCCCAGTGCCGGAAGGTCAAGGAAGTTGGT
GACCTGATGACAGGGGAGCCGGCGACCGAAGCCCCGGTGAACGGCGGCCGTAACAATAAC
GGTCCTAAGGTAGCGAAATTCCTTGTCGGGTAAGTTCCGACCCGCACGAAAGGCGTAACG
ATCTGGGCACTGTCTCGGAGAGAGGCTCGGTGAAATAGACATGTCTGTGAAGATGCGGAC
TACCTGCACCTGGACAGAAAGACCCTATGAAGCTTCACTGTTCCCTGGGATTGGCTTTGG
GCTTTTCCTGCGCAGCTTAGGTGGAAGGCGAAGAAGGCCTCCTTCCGGGGGGGCCCGAGC
CATCAGTGAGATACCACTCTGGAAGAGCTAGAATTCTAACCTTGTGTCAGGACCTACGGG
CCAAGGGACAGTCTCAGGTAGACAGTTTCTATGGGGCGTAGGCCTCCCAAAAGGTAACGG
AGGCGTGCAAAGGTTTCCTCGGGCCGGACGGAGATTGGCCCTCGAGTGCAAAGGCAGAAG
GGAGCTTGACTGCAAGACCCACCCGTCGAGCAGGGACGAAAGTCGGCCTTAGTGATCCGA
CGGTGCCGAGTGGAAGGGCCGTCGCTCAACGGATAAAAGTTACTCTAGGGATAACAGGCT
GATCTTCCCCAAGAGCTCACATCGACGGGAAGGTTTGGCACCTCGATGTCGGCTCTTCGC
CACCTGGGGCTGTAGTATGTTCCAAGGGTTGGGCTGTTCGCCCATTAAAGCGGTACGTGA
GCTGGGTTCAGAACGTCGTGAGACAGTTCGGTCCATATCCGGTGTGGGCGTTAGAGCATT
GAGAGGACCTTTCCCTAGTACGAGAGGACCGGGAAGGACGCACCTCTGGTGTACCAGTTA
TCGTGCCCACGGTAAACGCTGGGTAGCCAAGTGCGGAGCGGATAACTGCTGAAAGCATCT
AAGTAGTAAGCCCACCCCAAGATGAGTGCTCTCCTTCTTCTTCGCTCAGCTCCTACAATA
AAGGGCGAAGAGTCTCACCTCCTTGACTTTTGCTTTGCCATCGCTTCCTTTTTGAGGTCA
AAATGGTTGAACAGACTCAGCAGCCCACGATTTTCCAGAAGGCTTCTGGCCAGATCTTGC
GTTCCGGTGTTTCTCAGGACATCCATGGCTACACATCTGGTTTCCAGAGGCGTGCAACGT
ACGGAAACTACTCCAACGCTGCGTTCCAGTACCCTCTTGCCGCCACTTCCAGGATTGTGA
CAACTACTTCCCCTGTGTTCGTCCAGGCTCCAGGAGAGAAAGGATTCTCTAGCTTTGCTA
TTGATTTCTTGATGGGTGGTGTTTCCGCTGCTGTCTCCAAGACTGCTGCTGCTCCCATTG
AGCGTGTTAAGCTTTTGATTCAGAATCAGGATGAGATGCTTAAGGCTGGTAGGCTCTCTG
AGCCTTACAAGGGTATTGGTGACTGTTTCGGCAGGACTATTAAGGATGAGGGTTTTGGTT
CCTTGTGGAGAGGAAACACTGCTAACGTTATCCGTTACTTCCCCACTCAGGCCTTGAACT
TTGCCTTCAAAGATTACTTCAAGAGGCTTTTCAACTTCAAGAAGGACAAGGATGGCTACT
GGAAGTGGTTTGCTGGTAACTTGGGATCTGGAGGTGCTGCTGGTGCCTCTTCCCTTCTCT
TTGTGTACTCTCTTGACTACGCACGTACCCGTCTCGCCAATGACTCTAAGGCAGCCAAGA
AGGGAGGTGAAAGGCAGTTCAATGGTCTTGTCGATGTCTACAAGAAGACCCTCAAGTCTG
ATGGTATCGCTGGACTTTACCGTGGATTCAACATCTCCTGTGTTGGTATCATTGTCTACC
GTGGTCTCTACTTTGGACTCTACGACTCTTTGAAGCCTCTTCTCCCTGCTGACCTACAGG
ACAGCTTCTTCGCTAGCTTTGCCCTTGGATGGCTCATCACCAACGGTGCAGGTCTTGCAT
CATACCCCATTGACACTGTCCGTAGAAGAATGATGATGACGTCAGGTGAAGCCGTGAAGT
ACAAGAGTTCGATGGATGCCTTCCAGCAGATTCTCAAGAAGGAAGGACCCAAGTCACTCT
TCAAGGGTGCTGGTGCCAACATTCTGCGTGCCATTGCAGGTGCTGGTGTGCTCTCTGGAT
ACGACAAGCTGCAGTTACTTCTTCTCGGAAAGAAGTACGGATCTGGATCTGGTTAAGTAA
TACTATTCACCAGTCGCCACCACCATAAAGCTGTGGCTTTATTTTTTTTCTTTTTATCTC
GATTTATTTGCAGTTTCAGACTTTTTAAAAAGATAAAGACGTTGATGAAACCTTTTGCCA
TAAAACTAGAGAGTAGCATGGAAAAAGTTTTATCATTTCGAAATAAGTTTTGTGTGTGCT
GGAGATTTTGACTCCAAACTAACTTACAGTTATGATTTTTTTGCTTGTTTATGTTCAACT
TGCTTT
>PBfusion.1|scaffoldC05:14207745-14208703(-)+scaffoldC08:40417327-40417953(-)|B596-H_1-10k_transcript/46326 <unknown description>
GTGAAAAGACCATAGAGTTTTCTCCTGATCCCAAATCCGGAAGAAGCTTCCTCATGGCGC
AGATCTATTCTCTCAACATACACAACTAAAGAGCAGTAAACGTCAGTCACCTGCAGAAGT
TTTCACTCTTGTTGTACTGATAAGATAATGTTCTCCACAGAGAATCTCAAGAGTTGATCA
TTTTGACTTTTTCAGGAAACAGTAGGTGAAGGTAAAGTATTATAAAAAGATAGGTTTTAA
AGAAATTGTAGTTTATACAAAACTTGTTAGGAGAGAGAAAGGAGATCTAAGAGAGAAAGG
AGAGAGAAAGGAGATCTAAGAGTTTTCTCCGGCGTACGGCCGGCGCGTGAGCGTCCGTGC
CGTCGCCGGAAACCTTATTCTTTTTCAAAGAGGTTTCTTTTCGCCTCTTCTTCGTCGCGT
CTCACCGATCGCTTTGTCGGAGCTCTGGATTGGAACCATCCTTCAACGGTGGTTTCCTTG
CGTGGAGGGAAGACGCGGTCGCGTGGAGGCTCACGGCGTGAGAAGAGAGGCTTGCATGTG
TCAGTGGTCTGGGAGATGGAGGCTATCACAGATCCGTCGACGTCGGTTTGTTCTCCGGGA
GGTGGAGGCTTCCTTAGCTTCGCCGCCGCCGGTTCTAGTTCCCGGAAAGGGGAGGCTTTC
TTTGCTCCGTTTTTGCCGGTTTTGGCTCCGGAGGGTAGGGGCTCACATAGCTCTACGCTG
TCGGTTTAGGTCCCCGTTCTCTTTTGGGGTTTTTTTCTTGGTCTTGTTTTGTTTGGATTG
GGTGAAATTTGCGGTGTGGTTCTTGTCGTTAGGATGGTTGTTCGGATTTGAAGGGATGAG
CTATCGGTAGCCGATGAAGCTCTCCATCGATGGAGACGACGACAGGAGAAGGAAAGCAGT
GTGTTTGAGACTCGGGCTTGATATGCCCAGTAGGCGAGTTGTGATTGGGATGATATCGCG
GTTAGTCCGCTGATGCTCTCCGTGACAAGCGCGACGGATGAGAGCCGTTCGACGGTAACC
GCCGGGATGAGATGAGGCGTGATTAGGTTAAGCCGACAAGAGTTCCTAGGTTAGGGCAGT
GTCGGGGTTTGGGTTTATGGGCCTGTGGGCCGGTTTCTCTAGGGTTTGGCAGGTTGTGGT
AATTGGGCCGTGAGCCTTTTATCTTGTAATTTTCTTGGGCTGAGCCCTTTCTATTTTAAT
GAAATATTGACG
>PBfusion.123|scaffoldA08:14577193-14579939(-)+scaffoldA10:3379667-3380000(-)|B596-H_1-10k_transcript/22172 <unknown description>
GAGATAATGAGTACACGTTAGTAAAAGCGACACGTCACTTCTCTCACCATCTTCTTCCTC
CTCCTTCCTCTCTCCGCTTCACTTTTCTTCAAAATTTGAATTGCTTTCATGCTCTGTAAC
TGAGGCTTCTCCAGCCAAATCCGGTTTCATGGCTATGGCGTTTCCTCTTTCATATACGCC
CGTTTCTGTTAAACCAGTAACTCACTCTCGGAGATCGAAACTCGTGGTTTTCTCTTCTTC
TTCTAATGGAAGAGATCCCTCACCCTCTGAGGAGAAGTCAGTACCTAATGGAGTGAAAAG
CATCGAGAAGCTTCAAGAGGAGAAGCGTCGTGCTGAGTTATCTGCTCGGATTGCTTCTGG
AGCCTTCACTGTACGCAAATCCAGCTTCCCATCAACAGTAAAGAATGGTTTATCTAAGCT
TGGAGTTCCCAGCAATGTTCTGGATTTCATGTTTGATTGGACCGGAGCTAACGAAGATTA
CCTCAAGGTTCCAGAGGCTAAAGGGTCTATTCAGGCTGTCCGTAACGAAGCTTTCTTCAT
CCCTCTCTATGAGCTTTTCCTTACTTACGGTGGTATCTTCAGGTTGACCTTTGGTCCAAA
GTCGTTCTTGATCGTGTCGGATCCTTCTATTGCTAAGCATATATTAAAGGACAACGCTAA
AGCTTACTCCAAGGGGATTCTAGCTGAAATTCTAGATTTTGTGATGGGGAAAGGACTCAT
ACCTGCTGATGGGGAGATATGGCGTAGGAGAAGGCGTGCCATCGTCCCTGCCTTGCATAT
GAAGCTATGATCAGTTTGTTTGGAGAAGCTTCAGATAGGCTTTGCCAGAAGCTTGATACA
GCTGCATCTACAGGGGAAGATGTAGAGATGGAATCACTCTTCTCTCGCTTGACGCTTGAT
ATTATTGGCAAGGCGGTTTTTAATTACGACTTTGACTCCTTAACCAATGATACCGGTGTG
ATCGAGGCAGTTTACACTGTTCTAAGAGAAGCTGAAGATAGAAGTGTTTCACCTATTCCT
GTTTGGGACATACCAATCTGGAAAGATATTTCCCCACGTCAGAGGAAAGTTGCTACTTCT
CTCAAGTTGATCAATGACACCCTCAATGATTTGATCGCAACCTGCAAGAGAATGGTAGAG
GAAGAGGAGCTTCAGTTTCACGAGGAGTATATGAACGAAAGAGATCCAAGCATCCTTCAC
TTCCTCTTGGCTTCAGGAGACGATGTATCTAGCAAGCAGCTACGTGATGACTTGATGACA
ATGCTTATAGCTGGACATGAAACATCAGCTGCGGTTTTAACATGGACCTTTTATCTTCTT
ACAACGAATCCCAAAGTAGTGGCCAAACTTCAAGAAGAGGTTGATTCTGTTATTGGAGAT
AGATTCCCAACCTTAGAAGATATGAAGAAGCTGAAATACACTACCCGAGTCATGAATGAG
TCATTGAGATTATATCCACAACCACCAGTACTGATCCGTCGTTCCCTAGAGAACGATAAA
CTTGGACCGTATCCCATAAAAAGAGGAGAGGGATATCTTCATTTCTGTTTGGAATCTACA
TCGAAGTCCCCTTCATTGGGATGATGCGGAAGAGTTCAATCCAGAGAGATGGCCTCTTGA
TGGACCAAACCCAAATGAGACAAACCAAAACTTCAGTACTTGCCGTTTGGTGGAGGACCT
CGGAAATGCATAGGCGACATGTTTGCTTCATTTGAGGTAGGCCTGGGACTTTTTAACCGG
AACCGAATACCGAACCGGATCCGACCCGAAATGGACCGGTTCGGATCGGTTTCGGATAGG
CATATTTAACCGATGGTAATGTTTATGAATATCCACGGGTATCGGGTCGGTTCGGGTTTT
TATCCGGATCCGATCGGGTACCCGTTTAAACCGAAATAATGTTTAAAAACATGGATTTGC
GCCTCATGGGTTTCGAACCCGGGTGGGAAAGTTGAAAGTACATCAACTTTTACCACTGCA
CCACTTCTATTTCGTTGTAGTTACTTTCAAACTATACATATATATCCGATTTGGATTAAA
CTATTTC
>PBfusion.211|scaffoldC03:14027077-14027166(+)+scaffoldC08:2067162-2068928(-)|B596-H_1-10k_transcript/51510 <unknown description>
GAAAATTCTCTATCGTTCTCACACGCCGCAACGCAGCGAACCAATCGAATCCACGAAGAA
AACTCGATCATTAGATTACTATGGCGACCAACGAACCCGAGCACGAGCACAGAGACGTTG
AAGAAGCTGGAGCTAACGAGGACGAGGACACCGGAGCTCAGGTCGCTCCGATCGTTAGGC
TAGAGGAGGTTGCCGTCACTACCGGCGAGGAAGACGAAGACGCCGTCCTCGATCTGAAAT
CGAAGCTGTATCGGTTCGATAAGGAGGCGAATCAGTGGAAGGAGAGAGGTGCTGGTACTG
TGAAGCTCTTGAAGCATAAGAGCACTGGCAAGATTCGTCTCGTCATGAGGCAATCGAAAA
CTCTCAAGATCTGTGCTAATCACTTCGTTACACAGGGCATTAGTGTTCAAGAACACGTTG
GAAATGAAAAGTCTTGTGTATGGCACGCTCGTGACTTTGCTGATGGTGAACTCAAGGATG
AGCTTTTCTGCATCCGATTTGCTTCTATTGAGAACTGCAAAGCATTTATGCAGAAGTTCA
ACGAAGTTGCTGAATCTGAAGTAGAGAAAGAAGAGAGCAAAGAGGCCTCTGACACCGCTG
GTCTTCTCGAGAAGCTAACCGTCGAAGAGACAAAAACAGAGGAGAAACCTGTGGAGAAGG
AGAAGACAACAGTGGAAGCAGATGAAAAGAAAAAAGACGAGCCAGAGAAAGCGGGTGAAG
AAAAGAAAACCGAGGAGGCTAGTCCCTCAACTTAAGTTGCATCAAAGTTTACGCTCCCCA
GATCTTGGCGAGACATTATAGCCTATAAGTGTTAGATGCATATCTCTCGAGTCTACCATT
GTCTGGGCACTATCTATCTACACATGTTTTGTCCAGTCATATCGCTTGTGGTCGGGTTTT
GCAGTGTCGTTTTTGGGTCTTTAGTTTTTGAGTCTGAAAGTGTCGGTCGAATGATATGAG
AGATTCAGGGGAGAGGTTTATTTATAAGTACATTGGATTTAATTGTTTTACTAGATTTTG
ACCCGCGGGTTTATTTTTGTTTTTTTTTTCAATTGACAAATATTTAGTAAATGCCACATT
TTCATATATTTGTGTTTTATTTTGT
>PBfusion.190|scaffoldA04:19217869-19217980(-)+scaffoldC04:70815105-70816360(+)|B596-H_1-10k_transcript/43772 <unknown description>
GGCAGAAAACCAGTAAAAGATAGAGATGAGAAAGAGAGAGAGAGAGATCATGCTGATAAG
AAGTTAGGCAAAACTAACTTTCTATTTATGTATAATTAGGTCAATCACATCACCAATTTA
ACCTTTTTCCTCCTCTAAATCTCCTTCACTTCTCCTCCTCTACTTCCAAAATTAGGGTTT
GTTGTTTCTCTCTTTCTTTCGCAATTTTCAAAGTAATCCAATCGGAATCAAGTCAAAACA
CCTATCTTAGCCACACCATTAAGAGATCTGACTTCTAAAAGATGATGACCAACTTGTCTC
TTGCAAGAGAAGGAGAAGCAGAAGCAAAGAAGCCCATAGAAAAAGTTGAGAGAGAGCACA
TGTTCGACAAAGTGGTGACTCCAAGCGACGTAGGGAAACTAAACCGGCTCGTGATCCCAA
AGCAACACGCAGAAAGATACTTCCCTCTAGATTCATCCTCAAACGGGAAAGGTTTGCTTT
TAAACTTCGAAGATCTAACAGGAAAGTCATGGAGGTTCCGTTACTCTTACTGGAACAGTA
GCCAGAGCTATGTCATGACTAAAGGTTGGAGCCGTTTCGTTAAAGACAAGAAGCTTGACG
CCGGAGATATTGTCTCTTTCCAGAGATGTGTCGGAGACAGCCGCTTGTTTATCGATTGGA
GGAGAAGACCTAAAGTCCCTGACTATCCGACATCGACTGCTCACTTTGCTGGAGGAGTTA
TGTTCCCTAGGTTTTACAGTTTTCCGACAGCAACTACTTCGACATGTTACGATCTGTACA
ATCATCAGCCGCCACGTCATCATCACATTGGTTACGGTTATCCACAGATTCCGAGAGAAT
TTGGATACGGGTATTTCGTTAGGTCAGTGGACCAGAGATCGGTGGTGGCTGATCCGTTAG
TGATCGAATCTGTGCCGGTGATGATGCGCGGAGGAGCTCGAGTTAGTCAGGAGGTTGTTG
GAACGGCCGGGAAGAGGCTGAGGCTTTTTGGAGTCGATATGGAATGTGGCGAGAGTGGAG
TAACCAACAGTACGGAGGAAGAATCTTCATCTTCCGGTGGGAGTTTGCCGCGTGCCGGAG
GTGGCGGTGCTTCTTCATCTTCCTCTTTGTTTCAGCTGAGACTTGGGAGCAGCTGTGAAG
ATGATCACTTCTCTAAGAAAGGAAAGTCTTCATTGCCTTTTGATTTGGATCAATAATAAT
TGATGAGAGATTAGTTGGTATTATAAGTTTAAACCACACATAATTATATATACTAGATTT
TTTAACCGCGCTACGCGCGGATAATATATTATATGTATTTCTCAATTCTAAAAAATAATG
TATAATATTGTATTATATTATTTAAAGAATAGAAAATAAGACTACAT
>PBfusion.89|scaffoldC02:519334-520978(+)+scaffoldC07:37611042-37611106(-)|B596-H_1-10k_transcript/55189 <unknown description>
GAAGTTGTTGTAGAATCAGATAAGCTCCTCCGTAATACATTTCATCCATGGCATCTCCTT
CTGTTCTAGAGCATCGTCCAGCTTCGCTCGATGCTACAGCCGATCCACCCGCTCTGTTCG
ACGGAACCACAAGATTGTACACAAGCTACAGTTGTCCATATGCTCAACGTGTTTGGATCA
CCAGAAACTTCAAGGGTCTGCAAGAAAAGATTAAGCTTGTTCCTTTGGATCTTGGGAATA
GGCCTGCTTGGTACAAGGAGAAAGTCTATCCTGAAAACAAGGTGCCAGCACTTGAGCACA
ATGGAAAAATCATAGGGGAGAGTCTTGATTTGATCAAGTATCTTGACAACACTTTTGAAG
GGCCTTCGCTTTTCCCTGAGGATAATGCAAAAAGAGAGTTTGGAGAAGAGTTGTTGAAGT
ACACTGATACATTCACTAAGACTATGTGGGCGTCCCTCAAAGGAGATCCTTTTACAGAAA
CCGCACCTGTGTTAGACTATCTGGAAAACTCTCTGTATAAATTTGATGATGGGCCATTCT
TCCTCGGCCAGTTTAGCTTGGTTGATATAGCCTATATACCGTTCATCGAAAGGTTTCAAA
TCGTACTCAATGAACTATTCAAGTGTGACATTACTGCGGAACGTCCCAAACTATCAGCGT
GGATCGAGGAAATGAACAAGATTGATGCCTATGTACAAACGAAGACCGACTCAAAGGAGA
TTGTGGAGATTTTCAAGAGAAAACTCATGTAAGGAAGCAAGCACTAAGCAGTAAAGTGTA
TTACCGGTGGGATGGTCTTTGGATATAAAGCAAGAAACCATTTGATGCAATAAGATTTGT
ATAATTTAAGTCATATGCAGTAACATAATCTGTATTTTACTGTTAATCAGAGACTTAAGC
GATGATTTTTTTTTTTTTTGTCATTGAAATAACTTTCAAAAGTTTGATCCCCAAAGCCAA
TGCTATGAGGG
>PBfusion.88|scaffoldA05:11352940-11355049(+)+scaffoldC06:43476837-43477003(-)|B596-H_1-10k_transcript/41360 <unknown description>
GAAATAGACGCTGACTTAACATGTTGAAGAAAGTACCTTAAGAGAACACAGAAACCTTCT
CCTTTGCCGACCATGGAAGCTACTGTCTTCACTTCACTATATGTTTCCAATTTACCAAAA
CCAAAAGCTATCTTCAACCTGAATCCATCTGCTTTATCTTCGTCTTCTTGTTGGCTCTGC
AATTCGCAGTCCAAGCGTAACACCAAGCTGAGACTTAATGGATCGAATCATGGAGTTCTT
CGTCTTCATGCTCTGTTTCAAAACGAGGAGGCGCCAAGTGAAAGCGATGATAACTTAGCA
GAAAACAAAGGGTTTGGTCATTTACCAGCGGATATATTCTCTCTGTCTCAGGAAAAGGTT
GGAAGTAGTCTAAGTGGTGAAAAGGAGAGTCATAAGATAATCGATGTGGAGACATCTCTG
GCACTTCCTCCTCATGGTGGAGGAACTCGCGCCGGTCTCTTTAGAACCCCTATCTCCGGT
GGTGTTCAGAACGCAACCTCTGCTCATGGTTTGCCTCCACCTGCTCTAGCTGTTAGGAAC
TTGATGGAGCAGGCCAGGTTTGCGCATCTATGCACAGTGATGTCTAAAATGCACCATCGC
AGAGAAGGCTACCCCTTTGGATCTTTGGTAGATTTTGCACCTGATCCTATGGGACACCCA
ATCTTTTCATTTTCACCCTTGGCTATTCACACTCGGAATATTTTAGCTGAACCTAGATGC
ACCCTCGTTGTTCAGATACCCGGATGGAATTGCTTATCGAATGCAAGAGCTACATTATTC
GGCGATGTCTATCCATTGCCAGAAAATGAGCAAGAATGGGCTCATAAACAGTATATGGCT
AAGAATCACCAAGGACCTTCCCAACAGTGGGGAAACTTTCACTATTTTAGAATGCACAAC
ATAAGTGATATATATTTCATTGGGGGTTTTGGCACTGTCGCGTGGATCAATGTCAATGAA
TACGAGGCACTTCAGCCAGATAAGATAGCTGCTGATGGAGGCGAGCAAAACCTTAAGGAA
CTAAATGCCATCTTCTCAAAGCCACTTAGAGAATTATTATCTACTGAATCTGAGGTAGAC
GATGCTGCTATCATTTCTGTAGACAGCAAAGGGATCGACATAAGACTTCGTCATGGTGCT
AAGTTTAACATACAAAGGCTAGCCTTTGAGGAAAGTCTTGGTGTAGAGACCTTAGAAGAA
GCCAAATCTGCACTGCGGAAAGTGATAGAGAAGGGAAAAGCACACAATTTGTAGATATAA
CCTCATATTTGACGACGCATCCAAGCCTTGTCTTGAATTCGCTGTCATTTTCCTTTGAAG
ACCTATCTTTCTTAATTTGGATTGTTATTGTAGCTTATGCTTTTTATCAAAGAGGATGGA
TAATTCCCTCTTGTATTTGTAATCAAGAAAGTTGATGAATGAAAGTAAGTTTGTGTTCT
>PBfusion.87|scaffoldC04:4749264-4749896(+)+scaffoldC04:70978465-70978665(+)|B596-H_1-10k_transcript/63232 <unknown description>
GGTGTATCTCATCGAATCCCTAAAATCTCAGAGCTCGAGGGAAATGGCACTGAGGAACGC
ACTTCTTCGTCACCTGAGGGTTCCGGTCCAAAACCTAGCGGTGAGAGGTTCGAACCAATC
TCAAATCGGGTTCCTTGGCTCGATCCGTGCTTTCTCGTCGCACGATGATCACCTCAGCAA
GCAGGATGTCGTCGACAGAGTCCTCGACGTTGTCAAGAGCTTCCCTAAAGTCGATCCCGC
TAAGGTGACTCCTGATGTTCATTTCCAAAAGGATTTGGGGTTAGATAGTTTGGACACGGT
GGAGATAGTGATGGCTATTGAAGAGGAGTTCAAGCTTGAGATCCCAGACAAAGAAGCTGA
CAAGATAGACTCTTGCTCTCTTGCCATTGAATACGTTTTCAGTCATCCTATGTCTAGCTA
AACACCTGTGTGTAGGCCTGGGCGTTCGGGTACCCGTTGGCATTCGGGTCGGGTTTTTCG
GGTTTTCGGATTTTTGGGTTTACGCTTCTAGGTCCCATACTAAAATTTTATTAGTACGGA
TCGGGTTCGGATAATAACACTTCGGGTTCGGTTCAAAATTGTATTGCATCATAAAACCCA
TAAAGTAATCATATATCGTACGGATTCGGGTAG
>PBfusion.86|scaffoldA02:33887231-33887296(+)+scaffoldC02:62339958-62340954(+)|B596-H_1-10k_transcript/61059 <unknown description>
GATTGCCTCGAGTTTATCAGTCGCTCTCTTTACCTCTTTGCATCCTTTTCTGCATCTTTT
CTTCAGCTGAGAACAGCAACCAGTAGCCATGGCTGAGCAGACTGAGAAAGCTTTCCTCAA
GCAACCCAAGGTCTTCCTTAGCTCGAAGAAGTCTGGGAAAGGAAAGAGACCTGGTAAAGG
CGGAAACCGTTTCTGGAAGAACATTGGTTTGGGTTTCAAGACTCCTCGTGACGCCATTGA
TGGAACTTACATTGACAGGAAATGCCCATTCACTGGAACTGTCTCAGTAAGAGGACGTAT
CTTAGCTGGTACTTGCCACAGTGCCAAGATGCAGAGAACCATCGTCGTTCGCAGGAACTA
TCTCCATTTCGTCAAGAAGTATCAAAGATATGAGAAGAGACACTCCAACATCCCTGCCCA
TGTCTCACCTTGCTTCCGTGTCAAGGAAGGTGATCATGTCATCATTGGCCAATGCAGGCC
GTTGTCAAAGACGGTGAGGTTCAATGTGCCTGAAGGTGATCCCAGCAGGTGCATCTGCCT
TTGCAAAGAAGGCATTCACTGGAATGTAAGAGTTTTTTGAAGCTATGGAGAGGTTTTCTT
TGTTTGGTTTTGATTTTTGGAATGTGTTGTTTGGTCACCACGTTGTCTCTAAATGTTTTG
TCTTTGGTTTGGTACTTATCTCTATAAGAGTCCATTGCTTAGCTTAATCTTAAACAAGGA
CAGATATTCAATGT
>PBfusion.85|scaffoldA08:23120289-23120355(-)+scaffoldC06:47202457-47202906(-)|B596-H_1-10k_transcript/65731 <unknown description>
GAGGAATGAGGATTATTATTACCATACGTCTGCAAATCTGAATTACAGTGTTGATTCATA
GACATGCACCACCACAGGATCCTCTTCGACAAGTACCATCCCGGTTACTTCGGCAAAGTC
GGTATGCGGTACTTCCACAAGCTTCGCAACAAGTTCTTCTGCCCGATCGTCAACCTCGAC
AGGCTTTGGTCGTTGGTCCCTGAGGATGTGAAGGCGAAGGCTACGAAGGATAAGGTTCCG
TTGATCGACGTGACGCAGCACGGGTTCTTTAAGGTGTTGGGGAAAGGTCATTTGCCTGAG
AACAAGCCTTTTGTGGTGAAGGCCAAGCTTATCTCGAAGACTGCTGAGAAGAAGATCAAG
GAAGCTGGCGGTGCCGTGGTGCTCACTGCTTAGGTTTATCACAAGTTTTATTTTCTCATT
TTTGCTTTTTATTATTGAATCTTCACTTAAACTTATCCTGTTTTGGAGATTGGAACATGG
TTGTTATGACATTGAAATTCTGGAATTTTTGCCTT
>PBfusion.84|scaffoldA03:20223436-20223457(+)+scaffoldC03:33052144-33052359(+)|B596-H_1-10k_transcript/70214 <unknown description>
AGGACACGCTCCTATACTCAAACGTGAAGCTCGATTAAGACATAAATACAGAACTTCAAA
ACGTCAAGTGAATCTTCAGATTGATCGTTTACATCTTTTTGTGTGTTTCTCAACTGGCTG
CACTTGAAACCAGTAATATTTGAATGTTTTAAGAGAAGAGGTTGACACTTTTTGTGGCCG
GACCAGTGGATGTGTTTATCTGTATATTGTTGCAATAAGGTTTCATTCTTGATTTACC
>PBfusion.83|scaffoldA01:8822514-8822590(+)+scaffoldA03:22002920-22005047(+)|B596-H_1-10k_transcript/69103 <unknown description>
CATCGCAACCCGTAAAGGACTTTGCAGGACTTAAGGAGCAGGCTGCCAAGAGGGAAGAGG
CTAAGGTCCAACCTGATAACTTTTGGACCAGACTTTGGGGGAAAAAGAGTTAAAAAAGCT
TTGCTGAATTATTGTCTGATTTAAAAATTAAATTCAACTATTGCTGCATTATATGTATGT
TTAGTTGGTGTTCTAATGAGACTGAGAGGATGTAACTTTAAGTAATGACTAGATTTTGAC
CCGCGCTTTTAAAGCGCGGGATCGTTTCTTTTTACGTATTTATTATTATAATCCATTTTA
GTTTCTAC
>PBfusion.82|scaffoldA02:13547118-13547200(+)+scaffoldC06:15231234-15240217(-)|B596-H_1-10k_transcript/42486 <unknown description>
GAGTGGACACGGGAACTTATCAAACATATCTTACCAGCCTCTGTTCCACAACAATGGCAA
CCAACTTCAGTTTAGCGAGTGTTTTAGGGGTACTTCTTGTATTCACACTGTTCCACAACC
CTATCATCGTCGCCGGACAAAATATTCCGGCGGTGGCATTGTTCACATTCGGAGATTCCA
ACTTTGACGCCGGAAATAGAAAGTTCGTTACAAATGGTACACTTCCTCAAAACTTCTGGC
CTTACGGTAAATCCCGAGATGACCCCAACGGCAAGTTATCGGATGGAAAAATCGTGCCGG
ACTTTATTGCAAAATTCATGGGGATTTCACACGATTTACCGCCGGCGCTTAAACCCGGCG
CCGATGTCTCACGAGGAGCTAGCTTTGCCGTAGACTCCGCTACTATACTTGGGACTCCCA
AAGACTCTTTGAATCTGAATCAACAAGTGAGGAAATTCGCTCAGATGAGATCAAACTGGA
ACGATGATTACATTCTGAAATCATTGTTTATGATATTCATGGGTATGGAAGATTACTTAA
ACTTCACCAAAAGCAATCCTACTGCCGATGGCTCTGCTCAAGAAGCTTTTGTCACTTCAG
TCAATAGCAGACTAAAATACCATATCGAGATGTTGTATTCATTCAGAGCTAGTAAGTTCG
TTGTATATACGTTACCGCCTCTAGGTTGCTTACCTATCGTGAGACAAGATTTTAACACTG
GTAACGACTGTTACGAGAAACTCAACGATTTGGCTAAACTGCACAACGCTAAAATCGGAC
CGATGCTGAATGACTTAGCGACAGCCAAACCGGGTTTCCAATTCACCGTCTTCGATTTCT
ACAATGTCATTCTTCGCAGGACACAAAGGAACATGAATTTCCGTTTCTCCCGTACCGATG
TATCGTGTTGCGGTACTGGGACTCACAACGCATATGGTTGCGGTTTACCCAACGTGCACT
CGAAGCTGTGCGAGTATCAAAGGTCTTACCTTTACTTCGATGGACGTCACAACTCAGAGA
AGGCACAAGAATCATTCGCTCATCTTCTCTTTGGAGCCGACCCAAACGTTATCCAACCCA
TGAACATTCGTGAACTTATTACCTATCCTGTTAATACAAATATGACTGAGGTTTGGAAAG
AACCAGTGGAGAAGAATAACGTCCACGACAATGTCGTCAGTGCCAGTGAATCTATGTAGC
TCGTCTAGTTCGGAGCTTAATAATTACTCTCTAAATAAAATGTTATCCTGTGTTTTCTGT
AATAAATAAAATGTTCGGGGTTTTGTTAAGGGCGTCACTATTAAAAAGCAAACTAGAAGT
CTAAGACCAACCGCAACGGAAGCCCTTAGCGATTCGTAAGGGTCATTACCAAAGTTAATG
GTAATATAAAAACTATATTTCAGCAC
>PBfusion.81|scaffoldA03:805733-805862(-)+scaffoldA10:216237-217803(-)|B596-H_1-10k_transcript/52759 <unknown description>
GTTACTTTTTCCCCGCTCCCGTTGAGCTGTCTTCATTTACAATCTCTTTCTTTCTTTCTA
ACTCTCTCCCCCCTCCCCTAATCTCGAGATCTGTCTCCCAGAGATACGGAATGGAAAAGA
AAGAGACCAAGCAACATGTAGTAGCAGAAGCTGAGCAAGAGAATGGGACGTTGATAGAAG
ATGAGATCGAGAGGAGCAAAGTCGGCATCATGAGAGCTCTTTGCGACCGACAAGATCCTT
CCACTAAGGAAGTGGATGACCTGATGATCAGGCGGTTTCTGCGGGCGCGTGACATGGACA
TTGAAAAGGCTTCAACGCTCTTCCTCAAGTACCTGTCTTGGAAAAAAACTGTTCTCCCAA
AGGGGCACATACCTGAATCAGAGATCGCCAATGATCTGTCGCACAATAAAGTGTGTATGC
AGGGACATGACAAAATGGGTCGTCCTATCGTTGTTGCCTTTGGGAACAGACATAACCCTT
CCAAAGGCAATCCTGAGGAGTTCAAGCGTTTTGTAGTCTACACGCTGGAGAAGATATGTG
CAAGAATGCCAAGAGGTGAAGAAAAGTTCACAGCCATAGGAGATCTGCAAGGGTGGGGAT
ATTCTAACTGTGACATCCGCGGCTACCTTGCTGCTCTTTCCATTTTGCAGGATTGCTACC
CAGAGAGACTAGGGAAACTCTATATAGTGCATGCCCCCTACATTTTCATGACCGCATGGA
AGGTCGTTTACCCCTTCATCGACACCAACACCAAGAAAAAGATTGTTTTCGTGGAGAACA
AGAAACTCACGGCAACTCTGCTTGAAGACATTGACGAAACCCAACTTCCAGACATCTACG
GTGGCAAGATGCCACTTACTCCTATCCAGGACTCCTAATGTTGGATGCTGTTACTTGCTT
CAAGCCGCAGCTACTCTTATCTCCAAACTATTACCCTATTATTCTTTGTACTAGGGATTA
ACCCGGGCTACGCCCGGGTATTTTTATTTTTTTCTAATTTAAGTTGTTAAATTATTTATA
TTTAGGTTATGATATATATATTTATATAAATGTTAAGATGCATGTCATAATTAAAACTTA
TTTGT
>PBfusion.80|scaffoldA06:2599918-2599952(-)+scaffoldC01:24631384-24631836(+)|B596-H_1-10k_transcript/66081 <unknown description>
GGGCTAACGAATTTATAGGGCCTCTCGAGATAAGAGAGAGAGCAATGATGGTGACTCGGC
TTCGATCTTCACCAACCTATGGAGCTCCGGTGATGGCGGTTTGATGTTGGACGAAGTTTC
CGGTCTCTCATGCATCTTCGATCTGATTCTTCTTCCGGTCATCCCTTGGTATTTGATCTG
CAGAAGAAGAGCTTCACCGACAACTCAGATGAACTTTGTCGACTGTTTCTTCACCAACAA
CCTCCGATGAAGATTCCACTTCAGATGTCGATCCCCAAGATAATTTTTTTCTTCTTAATT
TGGATCTTCTTTGTTGTATATCTAAGTGTGTATATCTACTGTAGTCGTTTGGATCTTCTG
ATGCCGATCTCCAGGATCAAGCCATCTTGGACTTGAAGTCTTGTATATAGATCTTATATG
TTTATACCAGATGAGTGTAGTTTGTATGACAATGAGTATCTAAAAAGAGCTTGGCTTTCT
TTTGAT
>PBfusion.29|scaffoldC07:1368887-1370304(-)+scaffoldC09:57022188-57023347(+)|B596-H_1-10k_transcript/44981 <unknown description>
GGCAGCCTTTCTCCCCATCGACGCAGCCCTCTTCTCTCGATCTCAGACGCCTCTCAAGCT
CTCTGTCTCGATCCCGACATCTCAAGCTCTCTCTCTCGAAGCTCTCTCTTCTCCATATAT
CTCGATCTCAAACCCAGCTCTCTCTCTCTCGATCTCTCGATCTCGAACCCAGCTCTCTCT
CTCTCGGTCCATCTCGATCTCGAAGCTCTCTTCTCCATGGCATCTCATCTCGAAGCTCTC
TCTTCTCCATAGCATCTCGAAGCTCTCTTCTCCATAGCATCTCGAGCTCGGCCAAACCCA
TCTCTTCCTTTTCTCCATGAGGTAATTGTCTCTGTTCTAAAGCACTTAAGTGTGGTCCGT
GTTCAGCCTTGTCTCAAGTTCTCCGAAGCTTCTTCATCTCTCACTCTATCGTAAGGTCTC
AGACTCGCAAGCTGCTCAAACCCTCTCTCAGGCTCACTCTCTCGATGGCAAAAGATGGGG
GGGGGGGGGTTGAAAAAAAGATGGGGAGGATGGTGAGAAGCTGCTTACAGTCGATGCTGA
AGCTGGTGAATTCCCTTCTTGGGATGGTTGGGGTCGCCGTGATCCTCTACGCTGTTTGGC
TCATCAGGCAATGGCAACAACAAACTGGATCTCTCCCTTTCTCTCACCCTCTTCCTTGGT
TCATTTATGCTTTTCTTTGTCTCGGGGCTCTTCTCTGTCTTGTCACTTGCGCTGGCCACA
TCGCTGCTGAAACCATTAATGGTTGCTGTCTTTATTTTTATATGGGATTCATCGTCTTGC
TTATTATGGTTGAAGGTGCTGTCATCGCCGATACCTTTCTAAACCCTGACTGGAAACAGG
ACTTTCCAGAGGATCCAACTGGTGCCTTCTACCGTTTCTCCAAGTTCGTCGAGTCCAACT
ATAAGATTTGCAGATGGATTGGTCTCTCCATTGTCTCTGTCCAGGGTGCATCAGTTCTAT
TGGCCATGTTGCTCAAAGCTCTTGGGCCTCACCGGCATTATGACAGTGACGATGAGTATG
ATGTGAGCACAGTTGCACTCCTCCGGGATGCTCGCCAGCCTCATCCATACGTTGTTGGAG
AACCTTATTATGGACCCAAACCGGATTCGTGGACTGTTAGGATTAATGAAAGAGCCAACC
GGTAAAACAGGTGTAGACCAAGACAAGCAACATAGCCAAGACTCACCTCTTTCAATATGT
TACTTACTTTTGTTGCATCTATCTATCTCACCCAGCAAACCATTACTCTTGTAAAAAAAA
TTGCATACACATATACACACACTCTCATATGCATTTTAAAAACTACAATGTGTGATCAGT
TTGGTTGC
>PBfusion.28|scaffold1805:30986-33009(+)+scaffoldC09:37535359-37536735(-)|B596-H_1-10k_transcript/16953 <unknown description>
ATGAATATGATATCAAAATTATGATAAAAATTCTATTAAAAAATAAAAAAAATACAAAAA
ATTGAAACAGGGTGATCTAAAACTGTTGATCAAATAAAATAATATAATTAAAAATTTATT
GACTATTTGACAGAAGACATGTGAAAGAAATGAATTGAAAAAAAAAGAAGGAGTAGTAAA
AAAAAAAAAGACGCGGTATTTGGTTCATTTGTCCTATATGTGCAAATCAAAATCGGGCAA
ATTTTTCCTTTTACTCGGAGTAGAGCATAAACCTAAAAAAACAGAATAAAAAAAGGAAGA
AGCCCATTCAGGAACAAGAAAAAACCATCCCCATTTCAACTGAATCTCGATGAAAAAAAA
ATATCAATGAATCAAGTTAGTCTGACAGGCCTAATCAATCGTTTTATTATTTTATTATTA
GGATTATAATATCTAATAAATAAAAGGGGCCAAAACTTATTTATTTTTTCTTTTACTTTT
AAAAGGGAAGCAAGCCCTTCCCTTATTAAGTTAGAAAGAAAAGCCTTCTCTGAAAAAAAG
GGGGTTGGAATCGACACATTGATTTTTTAACAATTTTTGTTGAACCGTATGCATCAAAAG
GTGCCTGTACGGCTCCTAAGGAATAAAATTTTATCCTAATCAACCGACTTTATCGAGAAA
GATTGTTTTTTTTAGGCCAAGAGGTTGATACCGAAATTTCGAATCAACTTATTAGTCTTA
TGATATATCTCAGTATAGAAAAGGATACCAAAGATCTTTATTTGTTTATAAACTCTCCTG
GTGGATGGGTAATATCTGGAATGGCTATTTATGATACTATGCAATTTGTGCGACCCGATG
TACAGACAATATGCATGGGATTGGCCGCTTCAATAGCATCCTTTATCCTAGTCGGAGGAG
AAATTACCAAACGTATAGCATTCCCTCACGCTAGGGTAATGATCCATCAACCCGCTAGTT
CGTTTTATGAGGCACAAACGGGAGAAGTTATCTTGGAAGCGGAAGAACTACTAAAACTTC
GCGAAACCATCACAAGGGTTTATGTACAAAGAACGGGCAAACCTATATGGGTTGTATCCG
AAGACATGGAAAGGGATGTTTTTATGTCAGCAACAGAAGCCCAAGCTTATGGCATTGTTG
ATCTTGTAGCGGTTCAATAAAAATAGGAGCGATTTCATGCAAATCTACTACTGCTAATTT
TATATCTTTTTAGATTAAAGGTTTAGTTTCATATTCTCTTCAATATAAAAAAAATATATT
GAAGAGAATCTTGAAGAGAAGTAATTCAGAATTAGCCGGTTAGAACCCATCTAAACCAGC
CCATTATTTATATGATTCCGTATGCCAACCATTAAACAACTTATTAGAAATACAAGACAG
CCAATCCGAAATGTCACAAAATCCCCAGCGCTTCGGGGATGCCCTCAGCGACGAGGAACA
TGTACTCGGGTGTATACTATCACCCCCAAAAAACCAAACTCTGCCTTACGTAAAGTTGCC
AGAGTACGATTAACCTCGGGATTTGAAATCACTGCTTATATACCTGGTATTGGCCATAAT
TTACAAGAACATTCTGTAGTCTTAGTAAGAGGGGGAAGGGTTAAGGATTTACCCGGTGTG
AGATATCACATTGTTCGAGGAACCCTAGATGCTGTCGGAGTAAAGGATCGTCAACAAGGG
CGTTCTAAATATGGGGTCAAAAAGCCAAAATAAAAGATTTGAGCCCTTATAAAAAGAAAA
CAGATTCTTGAACCCCTTTCACGCTCATGTCACGTCGAGGTACTGCAGAAGAAAAAACTG
CAAAATCCGATCCAATTTATCGTAATCGATTAGTTAACATGTTGGTTAACCGTATTCTGA
AACACGGAAAAAAATCATTGGCTTATCAAATTATCTATCGAGCCTTGAAAAAGATTCAAC
AAAAGACAGAAACAAATCCACTATCTGTTTTACGTCAAGCAATACGTGGAGTAACTCCCG
ATATAGCAGTAAAAGCAAGACGTGTAGGCGGATCAACTCATCAAGTTCCCATTGAAATAG
GATCCACGCAAGGAAAAGCACTTGCCATTCGTTGGTTATTAGGGGCATCCCGAAAACGTC
CGGGTCGAAATATGGCTTTCAAATTAAGTTCCGAATTAGTGGATGCTGCCAAAGGGAGTG
GCGATGCCATACGCAAAAAGGAAGAGACTCATAGAATGGCAGAGGCAAATAGAGCGTTTG
CACATTTTCGTTAATCCATGAACAGGATCTATATAGACACATAGATCCGTGGATCCATAC
ATCTCGATCCG
>PBfusion.120|scaffoldA03:5920475-5920837(+)+scaffoldA03:5931590-5933120(+)|B596-H_1-10k_transcript/26462 <unknown description>
CGAGCAGTACGTGTGGGAGTCTCAGGCTGGTGGGTCTTTCACTGTGACAAGAGACACTTC
TGGGGAGAGTCTTGGTAGGGGTACCAAGATGGTCCTTCACCTTAAGGAGGACCAGTTGGA
GTACCTTGAGGAGAGGAGGCTTAAGGATTTGGTCAAGAAGCACTCTGAGTTCATCAGCTA
CCCAATCTCTCTGTGGATCGAGAAGACTATTGAGAAGGAGATTTCTGATGACGAGGATGA
GGAAGAGAAGAAGGACGAGGAAGGCAAGGTCGAGGAGGTAGATGAGGAGAAGGAAAAGGA
GGAGAAGAAAAAGAAGAAGATTAAGGAGGTTTCTCACGAGTGGGACTTGGTTAACAAGCA
GAAGCCTATCTGGATGAGGAAGCCTGAGGAGATCAACAAGGAGGAGTACGCTGCCTTCTA
CAAGAGTCTCAGCAACGATTGGGAAGAGCACTTGGCCGTGAAGCACTTCTCGGTTGAAGG
ACAGCTCGAGTTCAAGGCTGTTCTCTTTGTTCCCAAGAGAGCACCTTTTGATCTTTTTGA
CACCAAGAAGAAGCCCAACAACATCAAGCTATACGTTCGTCGTGTCTTCATCATGGACAA
CTGTGAGGACATCATCCCAGAGTACCTTGGCTTTGTGAAGGGTATTGTTGACTCCGAAGA
TCTTCCTCTCAACATCTCGAGAGAGACGTTGCAACAAAACAAGATCCTTAAGGTCATCCG
CAAGAACCTCGTGAAGAAGTGCATGGAGCTCTTCTTTGAGATTGCTGAGAACAAGGAGGA
CTACAACAAGTTCTACGAAGCATTCTCTAAGAATTTGAAGCTCGGTATCCACGAGGACTC
TCAGAACAGAACCAAGATCGCTGAGTTGCTCCGTTACCACTCGACCAAGAGCGGTGATGA
GTTGACCAGCCTCAAGGATTACGTGACAAGGATGAAGGAAGGTCAGGAGGATATCTTCTA
CATCACTGGTGAGAGCAAGAAGGCTGTGGAGAACTCTCCATTCCTCGAGAAGCTCAAGAA
GAAAGGGTATGAAGTTCTGTACATGGTTGATGCAATTGATGAGTATGCCATTGGCCAGCT
CAAGGAATTTGAGGGAAAGAAGCTGGTCTCTGCAACCAAGGAGGGTCTGAAACTGGAAGA
GTCAGAGGACGAGAAGAAGAAAAAGGAAGAGCTCAAGGAAAAGTTTGAGGGACTCTGCAA
AGTGATCAAGGACGTTCTTGGAGACAAGGTCGAGAAGGTCATTGTCTCTGACCGTGTTGT
GGACTCGCCTTGCTGTCTGGTAACAGGTGAGTACGGCTGGACTGCGAACATGGAGAGAAT
CATGAAAGCGCAGGCTTTGAGAGACAGCAGCATGGGTGGTTACATGTCGAGCAAGAAGAC
GATGGAAATCAATCCAGAGAATGCTATTATGGACGAGCTTAGGAAGAGAGCTGAAGCAGA
CAAGAATGACAAGTCGGTGAAAGATCTTGTTCTTCTCCTCTTTGAGACTGCCCTTCTCAC
TTCAGGTTTCAGCTTAGACGAGCCCAACACCTTCGGAAGCAGAATCCACAGGATGTTGAA
GCTGGGATTGAGCATTGATGATGATGATGCCGTGGAAGCTGATGCAGAGATGCCTCCACT
TGAGGATGATGCCGATGCTGAAGGCAGCAAGATGGAGGAGGTCGACTAAAAGCCTGCCCT
GTTGCTGCAGTGAATGATTTTTCTCTTCTTATCTGCTCTTTCTTTGGCTAAAACTTTTAT
TTTTGGTGTTTTTTCTTTCTCAAGTACTATTAGTGGTGTAGTTTTTTTATCTGAACTATA
ACTATTGCTGTTAAGAGACTTCGTTTCTTCCAAGTCCAGAAATTGTTATTGCACGGTTGA
TGAGTATCCCACTGATATATTTTGTATCT
>PBfusion.122|scaffoldA03:4872327-4872399(+)+scaffoldA10:18946029-18946705(-)|B596-H_1-10k_transcript/60347 <unknown description>
GACAAATCTCCGATCTCCTTCCACTATAACCATCAGTATAATCTTTCAGACAGCGCAAAC
CTCCATCCCGTGCAATGGAAACCACGGGAAAAGTGAAGAAGGCTTTCGGAGGAAGAAAAG
CCGGTGGCCCCAAGACCAAATCCGTCTCGAAATCGATCAAAGCCGGTCTCCAATTCCCGG
TGGGAAGAATCACTCGTTTCCTGAAGAAAGGACGTTACGCACAGAGGCTCGGTGGTGGAG
CTCCGGTTTACATGGCCGCCGTTCTCGAGTACCTCGCCGCAGAAGTAAGTTTTCTTCACT
CAGATCTGATTTGCTTACAGTGTCAATCATTTGCTGATTTGAACTATTTGTAATTCAGGT
TCTGGAGCTTGCTGGTAACGCTGCGAGAGACAACAAGAAGTCGAGAATCATCCCGAGGCA
TCTTCTTTTGGCGATTAGGAACGATGAAGAGTTGGGGAAGCTTCTCAGTGGAGTCACAAT
CGCTCACGGTGGTGTCTTGCCAAACATTAACTCTGTTCTTTTGCCTAAGAAGTCTGCTAA
GTCGTCCGAGGATGCTGCACCCAAGTCGCCTGGCAAATCTCCCAAGAAGGCTTAATCATC
TCGACGTTACTTGAATTCACCAGTTTAGTTATGTGTTTGGTTACTTTGTGAGGGGACGGA
CTATGTAGAAAACTTTTTTAGTTATGTAATTTGGATTTGAGTTCTCTTCAGATCCAATTT
TATCTTAGTAACAATTTATAAATCATTTGCATT
>PBfusion.21|scaffold2851:8162-8262(-)+scaffoldC08:48770030-48773493(+)|B596-H_1-10k_transcript/29858 <unknown description>
GATTGAATGATCCGGTGAAGTGTTCGGATCGCGGCGACGTGGGTGGTTCGCCGTCTGCGA
CGTCGCGAGAAGTCCACTAAACCTTATCATTTAGAGGAAGGAAAAGTCTGAAACTCACTC
AGAGCTCTGTGTAACAAACAAATACGGCTAAGATGGCGGAGGCGGCGATTCTAGGGTTCC
TGCAGAACAACGAATCAATCCCAGATTCCGGTAAATTCGCCGCGGAGCTCAACCTCGACC
ACGAAGAAATCAAAAACGTCATCAAGAGCTTACAAGGTTTTCGCTACATCGAAGCTAAGG
AGCTGAAACGGGAAACGTTGGTTTTGACTGATGAAGGGAAGAAGTACGCGGCGGAAGGGT
CGCCGGAGTTTCACTTTTTCTCGGCTGTTCCTGAGGAAGGTAGCGTATCCAAGGATGATC
TAGAGAAAAAGCTGGATGCTTCTGTATTCAAAATTGGAAGCACTCAAGCTGCTAAAAAGA
AGTGGGTGGCAATGGGAAAGCAAGTCTCTAGGAAGGTTCAACATGTTGAAGATAAAGTGA
AGGAGTCTCTTTTGCAAATACAGCAAGGACTGGAGCTTGACCAAGAAAGTCTCAACTCTC
TCAAAGCCAGGAAACTCATAGTAACACAGGGATGGACGGGATATTCTGATGTAAAGAAAG
GTCCCTGTTATGCTCCCAAAAGGAAGATCTTCGCTACTGACTTGACTCGTGAAAATCTGC
AGAACTGGAAAGAGTTGGAATTCAAGGAGTATAACTTCAACGCTAAGGGACAACCTCTTG
ATGCAGGGCATCTCCACCCCCTTCTTAAGGTGCGGAAGCAGTTCAAAGACATATTTTGTC
AGATGGGATTTGAAGAGATGCCAACAAACAACTTTGTGGAGAGCAGCTTCTGGAATTTCG
ATGCACTGTTCCAGCCTCAGCAGCACCCTGCTCGTGACTCTCATGACACCTTCTTTCTGA
AAGCTCCTTCGACGACAAGGGAATTACCAGAAGACTATGTGGAAAGGGTGAAGCAAGTTC
ACGAGTCTGGTGGATATGGATCACGAGGGTATAACTATGATTGGAAGAGAGAGGAAGCAA
ACAAGAATCTTCTCCGTACACACACAACTGCAGTCTCGTCTAGGATGCTTTATGCACTCG
CAAAGGGACCTTTCACTCCCAAGAAGTACTTTTCAATAGACCGTGTCTTCAGAAACGAGG
CTGTTGACCGAACCCATCTGGCAGAGTTCCATCAGATTGAAGGTTTGATCTGTGACCGTG
GTCTGACATTGGGTGATCTCATTGGTGTATTACAAGCTTTCTTCTCTCGATTAGGGATGC
CCAAGCTGCGTTTCAAGCCGGCATACAACCCATACACTGAACCAAGCATGGAGATTTTCA
GCTACCATGAAGGACTAGAGAAATGGGTAGAGATTGGAAACTCTGGCATGTTCAGACCCG
AAATGCTACAGCCAATGGGTCTTCCAGAGGATGTTCGAGTCATTGCGTGGGGTCTTTCTC
TTGAAAGGCCAACAATGATCTTGTACGGCATTGACAACATCCGTGATCTGTTTGGACACA
AGGTGGATCTTGATCTCATCAAACGGAATCCCATCTGTCGCGTTGGAATCGAGTGACGCA
GTTGCTACATTTTCTTTGATCCAGTTATACTAAGTGCTATGCACAATCTTTGATCCTGCC
AATTTTACTTTTAGACTCGTTTATCATCACAGTTTAAAGATTACATATCAACTTGTTTTT
TTGAGGCATTAAAGAATGAAAGATATTTTCGTTTTAATACAGT
>PBfusion.20|scaffoldA03:83385-86361(+)+scaffoldA03:22929841-22931989(+)|B596-H_1-10k_transcript/2271 <unknown description>
GGTAATGACATTCAAACGTATTAAGCTATGGGAAGTATCGCCGAGCCATGGGGAATCTCG
GAGAGCGAAAACGCAAACGGGACACCAAAGGGTTTGAGCAGGGAGCTGCGACATGGGAAA
ACGGCACACAACATGTCGTCATCGTCGCTAAGGAAGAAGTCAGACCTGCGATTGATTCAG
AACGTTCCATGCAAAACTCTCAAGAACGTTCTCTCTAATCTCCAAGAAGTCATTCTTGGT
ACTAAACTCGCTCTCTTGTTTCTCGCGATCCCTCTCGCCGTTATCGCCGATTATTACCAC
TACGGTCGCCCGTTGATATTTGGACTGAGCTTGATAGGTCTGACACCTCTTGCTGAGCGA
GTTAGCTTTTTGACAGAGCAACTAGCTTTCTACACCGGCCCAACAGTGGGCGGTTTGTTG
AACGCCACTTGTGGAAACGCGACGGAGCTAATAATAGCGATACTAGCGTTGGCCAATAAC
AAAGTGGCAGTTGTAAAATACTCTCTGTTGGGTTCAATTCTCTCAAACCTTCTCCTGGTT
CTCGGCTCTTCCCTCGTCTGTGGTGGAATTGCCAATATCCGCCGCGAGCAGCGGTTCGAC
CGGAAACAAGCTGATGTGAACTTCTTTTTGCTGCTCATGGGTCTGCTATGTCATTTACTC
CCATTGCTGCTAAAATATGCAGCGACCGGAGAAGCATCGACCTCTCTGATCAACAAAATG
TCGCTTAGCCTGTCCAGGACAAGCAGCATCGTCATGCTTATTGCTTACATTGCTTATCTC
ATCTTCCAGCTCTGGACTCACCGCCAATTTTTTGAAGCACAAGAGGATGACGAGGATGAT
GCGTATAATGATGAAGTGACCGTTGAAGTTGTTTCTCTCCACTTCCGCTATGTTCCGGTT
CTCCAAGAAGTTAAAGAGCTTAAAGCCCTTGATTAGAGACTTTGGAAGGCAGAACTTAGG
TAATCTCACCATAAGAACCAAAGAAGCTCATCAAGTTCTTTGCGAGAAGCAAAAAACTAC
AATGGCAAATCCGAGTGCTGAGACAATTCAAGAAGAAGCGGAAGCGTATGAGAAGTGGTT
AAAGGTCGCAGAGCTAGAGGAGGATTGGCTTAAACAAAGATCAAAGCTTCATTGGCTTGA
TGTTGGGGATCAAAACAACACAACTTTCCATAACTCAGTCAAAACAAGGCAAGCTCAAAA
CACGCTGAGAGAAGTTAAATGTATGGATGGAAGTGTAGCAACAAAACATTCTGAGATTAA
GGCAGAAGCAGAGAGAGTTTTTTCGGGGATTTTGAATCTGGTACCAGAGACCTATCAGGG
TGTTTCTACAGAAGAGCTGAGAGAGTTACTGGATTTCGAGTGTTCTACAGAGGAGTGCAG
AGGGTTAGAGGCAGCTGTCACGGCAGAGGAGATAAAAAATGTTCTATTCTCGATGCCATC
AAACAAATCTCCAGGACCTGATGGGTTCCCCTGCGAGTTCTACAAAACGGCCTGGCCAGT
GATAGCACATGATTTCATCATTGCAGTCCAGTCAGTGTTTCAGTTGGGGTTTCTTCCGAA
AGGCGTTAACTCAACAATATTAGCTCTCATCCCCAAGAAGACTGAAGCAACGGAGATGAA
GGATTATAGACCCATTGCGTGCTGCAATGTGCTCTATAAAACGGTTTCGAAGATTATCGC
AAACCGGCTAAAGGGTCTTCTCCCGCGGATGATTGCTGAGAATCAATCTGCTTTCGTGAA
AGGTCGCCTGCTGATGGAGAATGTTCTTCTGGCGTCGGAAATTGTGAAAGATTATCACCA
AGATTTGAGCTCTCCTCGCTGCGCCATGAAGCTTGATATATCAAAGGCTTTCGACTCTGT
TCAATGGTCGTTCCTATTGAATAGTTTAGAAGCTATGGGATTTCCAGAGAGATACATTCA
TTGGATAAAGCTTTGTGTCACCTCCCCCTCGTTCTCGGTTCAAGTGAATGGAGATTTGGC
GGGCTACTTTCAGAGCTCGAGAGGACTAAGACAGGGATGCTCCCTCTCACCTTATCTCTT
TGTTATTTGTATGAATGTGCTATCATATAAAATTGATAAAGCGATGAGAGAAAAGAAGTT
TGAGCTGCACCCCCGGTGCCAAGGTTTAGCTCTAACCCATCTTTGCTTCGCAGATGACTT
GATGGTTTTTGTAGAGGGAAAGAAAGAATCAGTGCAAGGGATTCTGTCGGTGCTTGAAGA
ATTTGCAGTGTGGTCGGGCCTCTCGATTAGTCTGGAGAAATCTACCATATTCATGGCAGG
AGTGTCAGTTGTGGAGAAGAGAAGAATCCTCAACAACTTTCCATTTGCGGAGGGAGCTCT
TCCTGTTAGATACTTGGGGCTTCCCCTGTTAACGCAGGCCATGGGTAGACATGATTACCT
GCCGCTACTTGAGAAGATCAGAGGGCGAATAAGCACCTGGACTAGTCGGTTTCTCTCTTA
CGCTGGCAGACTACAGCTGATTAAAGCGGTATTGATGAGTATAGTCAACTTCTGGGCCGC
AGTCTTTAGGCTTCCAAGCCAGTGTCTGAAGGAAATTGAGCAATTAGCATCAGCTTTTTT
GTGGTCTGGCCCAGACCTTAAGTCTACGGGTGCAAAGGTGGCGTGGCAGGAGATTTGTAA
ACCAAAGGAAGAAGGAGGTCTGGGGATCAGAGCATTGAAGGAAGTGAACTTGGTATATGG
GCTAAAACTTATCTGGAGAATGCTTGTTGGAGATTCTTTGTGGGGAAAATGGGTCAGAAC
CAATCTGATAAAAAAGAAGCAATTCTGGGTGATGAGTGGGAAAACGCAAGTGGGATCGTG
GATATGGAAAAAGATGCTAAAACTGAGGGAGATTGCTAAGAGATTTCACTGTAAAGCAGT
AGGAAATGGTCGACACACCTCTTTCTGGTATGACCGGTGGTCTGACCTTGGGGTGATGTT
TGATTTGCTTGGAGATAGGGGCTTTATAGAGATGGGCATTCGAAAGGACGCTACCTTGGA
GGAAGTACTAAATAATACAAGGAGAAGGAAGAAACATAGACGACTCCTACTGAATGATAT
AGAAGCTGAGTTGGAAATTGTAAAAAGGAAGCAGAGGACTGAAGTGGAGGATGTGGATCT
GTGGAGGGGGAAAGCGGGTCACAAACCGAGATTCTCTACCACAGAAACATGGATGCAGAT
ACGAGAAACAGGGGTTAAATATACTTGGGGAGGAAGTATCTGGTTCTCTCAAGCCACCCC
AAAGTTTGCATTTATAACTTGGATTGCTGCTAGAGGTAGATTGGCAACAATGGATCGGAT
ATCTCGCTGGAACCCAGGAGTTGACTCTACATGTGTTCTCTGCAAAGTGTTTCAGGAGAC
TACAAATCACCTCTTCTTTGAGTGTGTTTACTCTTCTGGAATTTGGGAGAAGCTGGTTAA
AGGAATTCTTGGTAATGCTTATGCTTACAAGTGGGATGAAGTTACTGAGCTGATCTCTGT
CTCGTCAAGGGGGAAAATGAAGCGCTTCTGTCTGAGGTATGCTTTTCAAATTACGGTCTA
TATGCTGTGGAGAGAAAGAAACAAGAGACGTCATGGGGAAAGTCCTATACCTCAGCATGT
TCTGGTTAAGATGATTGATAAGGCGATCCGCAATAAACTGAGTCTGGTCCAAATGAAGGG
AATCAAAGGCATGAACTTCAGTCTCCAGTACTGGTTTGAAACAAGAGAGTAAAAATTTTG
CAGAGGTTTAGGAGATTAGAAAGAGTTAAGATTCTTATGTAAAGAGTTAGGATCTTATTT
CTTTTCACAAAGGACCCACTTGATGTAAATAGGTTTTTTTGATGAATAAATTTAGCATTC
ATCC
>PBfusion.23|scaffoldA04:11056695-11056950(+)+scaffoldA05:33880285-33882088(-)|B596-H_1-10k_transcript/48153 <unknown description>
GATACAATACAGAGTGGTCGTCTTGCTCTGTGTCTCTCTTGTTCTTTCCGCTGTCGTCTG
CGTCCGCCATGTTTAGTCAATCCTCCGCCCTGCTTGTGCGACCTAACCTCGTCGGGTTTA
CGCTTTCTCCTCCTGGAAAAGCATCGATCGCTTCTTCTTCGCTTCCCCGATTTTTAAGGA
TGGAATCCCAATCTCAGCCTCTCCAATCTATCTCCTGCGCTTCTTCACCAAGCAATAACC
TCTCTCAGGCTACTCCTTCTTCTTCCCTAATCGAATCAGCTCGAATAGGAGAAGTGAAGA
GAGTGACAAAGGAGACTAATGTCTCAGTGAAGATAAACTTGGATGGCACTGGAGTTGCTG
ATAGTTCCACTGGAATCCCTTTCCTTGACCATATGTTAGATCAACTTGCTTCACATGGCT
TGTTTGATGTGCACGTAAGAGCGACTGGTGATGTTCACATCGATGACCATCACTCTAACG
AAGATATAGCTCTTGCCATTGGAACTGCTTTGTTAAAGGCACTTGGTGAGCGTAAAGGGA
TTAATCGGTTTGGTGACTTTACAGCTCCTCTAGATGAAGCGCTTATACATGTTTCCCTGG
ACTTGTCTGGTAGACCATATCTTGGTTACAACTTGGAGATTCCAACGCAGAGAGTTGGAA
ACTATGACACTCAGTTGGTGGAGCACTTTTTCCAGTCGTTGGTGAATACTTCCGGTATGA
CACTTCACATCCGTCAGCTTGCTGGTGAAAACTCTCATCACATAATAGAGGCCACCTTTA
AGGCCTTTGCCAGGGCTCTACGACAAGCAACGGAGAATGATCCTCGCCGTGGTGGGACCA
TTCCAAGTTCAAAAGGAGTCTTGTCACGGTCCTGAGAGCTGAGCAATCAGAAGGAGAACT
CCCAGATTCACTCTTTATTATCGAGTTCATCATGAGTTAGAAAGTAAATTGGGTGAAGAT
CACTCAGGGGCCGTTTGTTTCACCATTTGTCATTTCCATTCAAATGATTCATTTGTATGA
TCTATTCAAATGATCCATTCAGATTTTTGTGATTGTTTGTTTGTCCATCCACATAGCTCA
TCTAGATGAATCATCTAAATGGATCTTATGTTTGTTTCTTTATTTTCATTTCCATTCAAA
TGAGTTTAGCAAACAAATTACCAAAATACCCTTATGTTGATTTAATCATATGTTTGACAT
TAATTTTAACTATATTACATCT
>PBfusion.22|scaffoldA02:10377338-10380791(-)+scaffoldA08:16384059-16384200(+)|B596-H_1-10k_transcript/16680 <unknown description>
GACACGACCATACCACTTTCCTCTCAACGCTCTCTTCTTGAAACTCTCTCTATCTCTTGT
CTGTCTGCAAATTTGTCGGAGCGACAATGGAGAAACGGTCTTTCTTCAACAAACATTTGT
TTCTCTCTCTACTCTTTCTCTGCTGCTTCCTTTCTTCTTCTTCGAGCTCTGATTTAGAGG
CTCTTCTAAACTTCAAATCCGCCGCTGATTCCACCGGGAAACTCTTCTCATGGAACTCGA
CCACCGACCCGTGCAAATGGACCGGAGTCTCCTGCGTCGGAAACCGAGTCACGCGACTCG
TCCTCGAGAACCTCGAACTCACCGGGTCAATCGCCTCACTCGCCTCGCTCACCGAGCTCC
GAGTTCTCAGCCTCAAGCGTAACCGCTTCTCCGGTCCAGTCCCCGACATCTCGAACCTCA
CAGCATTGAAGCTACTCTTCTTATCGGAAAACCAATTCTCCGGAGAGTTTCCGGCGTCGG
TTACTTCACTCACTCGTCTCTACCGCCTTGATCTCTCCTTCAACAACTTCTCCGGCGAGA
TTTCACCGACGCTAACCCATTTAACCCATCTCCTCACTCTCCGGTTAGAAACAAACCGGT
TCTCCGGTCAGATACCAGACATCAGTCTCCCCGATCTCCAAGATTTCAACGTCTCCGACA
ACAACCTGGTTGGTCGGATACCAAACTCCTTGTCGGAATTCCCGACCTCCGTCTTCGGAC
AAAACCCATCTCTCTGCGGAGCTCCATTGGTAAAATGCAACGAACCAACTAAACCGGGTC
AACCCGATAGAGCAACAGCTTCTCCTCTAAACAACCCGGAAACCATACCTTCTTCTCCGA
CATCAGTTCACACCGCCAAAGACGGCGACAAAAGCAGCACGGCGAGGATCAGCACATTAG
CACTCGTAGCTATCATACTTGGAGACGTCATTATCCTAAGCCTCGTCTCTCTCCTTCTCT
ACTGCTGCTTCTGGAGACAATACGCCGCGAACAGGAAGAAACCCTCGAAGGTTCTCGAAG
GAGAGAAGATAGTCTACTCCTCGAGTCCTTACCCAACGGCGGCGCAGAACAGTGGCAACA
ACCAGCAGCAACAAGGCGGCGAGAGGGGTAGAATGGTCTTTTTCGAAGGAACTAGGCGGT
TCGAGCTTGAAGATCTTCTCCGTGCCTCGGCGGAGATGCTGGGGAAAGGAGGGTTTGGGA
CGGCGTACAAGGCGGTGCTTGACGACGGCAACGAGGTGGCGGTGAAGCGGTTGAAAGATG
CGGTGAATGTGACTGGGAAGAAAGAGTTTGAGCAGCAGATGGAGGTTTTGGGAAGGCTAC
GTCATAGTAATCTTGTGAGCTTGAAAGCTTATTACTTCGCTAGAGAAGAGAAGCTTCTTG
TCTGTGAATACATGCCTAATGGTAGTCTCTTCTGGCTTCTCCACGGTAATCGTGGACCGG
GTAGGACCCCACTAGACTGGACCACGCGCCTCAAGATCGCAGCTGGGGCGGCGCGTGGAG
TAGCTTTTATCCACAACTCATGTAAAACCCTGAAGCTCACTCACGGTGACATAAAATCCA
CCAACGTCCTCCTCGACGGCACCGGCAACGCTCGTGTTTCCGATTTTGGCCTCTCTATCT
TCGCACCGTCGCAAACCACCGCCAAGTCTAACGGCTACCGTGCACCGGAGCTGCTGGACG
GTCGTAAACCCACCCAAAAATCCGACGTGTACTCGTTTGGAGTGTTACTTCTCGAGATTC
TCACCGGGAAGTGTCCAAACTTAGTGGAGACGGGTCACTCGGGTGGGGCAATGGATTTAC
CGAGGTGGGTCCAATCAGTGGTGAGAGAGGAGTGGACGGCTGAGGTGTTCGATTTGGAGC
TGATGAGGTATAAGGATATAGAGGAGGAGATGGTGGGACTGCTGCAGATTGCTATGGCCT
GCACTGCGGCCACGGCGGATCACCGGCCAAAGATGGGTCACGTAGTGAAGATGATAGAGG
AGATACGTGGTGGTGGCTCTGAGACCTCGCCGTGTAACGACGGGATCAACTCTGCGGCTG
AGTCCTCTCCGTGCTTGTCTGAGGACACGTGTGGTGGGACTACTAGTCAGTAGCGAGATG
TGTTAACTTAAACTCTGTGTAAATCTCGTAAGCAGAATCATTACCTTTGCTTCATAACAC
TTAGAGCACCATTATCCTAGAGACCCATTAAGGGTCTCTTAATTATTTTTTAATAGTATT
TAAGGAATAAAATTGTTTAAGAGATTTAGTTAAGAACCTTGAGACTTTTATGTCTCCATT
GCAAGTCTCTTATTTTAAGGTTCTT
>PBfusion.25|scaffoldA01:2255774-2256208(-)+scaffoldA01:13499608-13500945(-)|B596-H_1-10k_transcript/45726 <unknown description>
GGAAGAAAACAAGACTTACTACTAGAGAGAGAAAAGAGAATCATGGTGATAAAAAGGATA
GAGATGTGTATAGAGCTTATGAGGATAGGTGTGGAGTTTGTCGTAGTGGTGGCTGAAACC
GTCAAGATTGCCTGGCGGCAACACCTCAACCACCGCACTCCTCTGCCACCTCAACATCTC
CTCCGCCAGGGCATTTCCCCTTCTTACCCTTCTCAATTCATCTTTGGATTTCTCCCTTGA
AAATCTGTTTTTTTTTGTAATTTTCACGAAATCATTTACCCGCGTTTCTCTTACCTTTTG
TCGTGGTGAACTCTTCGATGTAGTTTTTGTTGATTCTTGTAACACCTTAATTATTTTTTG
TTCAATAAGTTTTGCACTTCTCTCGAGGTTTTCTTCTTCATGGTCCCCATTTGAGCAACA
CTAGTGTAAGAGCATCTTTATCGCTCGTATTTAGTAGGGGTTCTTATGTTATTTAGGAAT
TAAAATAAAAGAAAATTAGCTTATATGTGAAAACACGTCTCTTATTTGGAGACTACAAGA
GACGGATATTATTAACACGTGTCCACTTTTGAGACTCTACTCTCCTTCTTCCCCGACTTG
GCTCTTCTTTCAATTTCTCTCAATTCGCAGCGAGAGAGAGAGAGATGGTGCCGCCGGCAA
CGGAGCGGAGAAAAAAAATCATCAGACCCGGGACCGGTCCCAAACCCGCTCGGGTCAAAC
CGTCACCGTTCACTGCACCGGATTCGGATGGGATGAAGGCGTTATCGGAATGCAAATTGG
AGAGGTTGCTCGCACAGAGAGCTGCTGCTTCTGCTAACTTCCTAACCAAGGAAATGCCAA
GCCCTAGAGACTCTAATCAGAGGGTAAGAAGCAGGAACAGAGATACGGCGTTTCAAGCTA
GGTTGCAGAGAGAGGATATCTCGAGGTTACTTGTGTCTGAAGAGAGAAGCGAGAGAATGA
GGAGAGGCGTGAGGTTGTATCAAGATAGCGATGCAGCATTTGCGTCTGCGTTTGGCGGTT
GCAGAGGGATGCATTGCCTCTTTTCAGTATGCTAAGAGTAAAATTTAAGTCTTGCATAGA
TAGAGAACCTGAACCACTGCTTAACGAGGTATGCAAGATTAGTCTCCGCATGTTTTGATA
ATTATTATTATCTCCTTCCTTACTCTTGTTATCCTCTACAAACTCAAAGTCGTGAAAACT
CCAAATGCTGTGAATCCCCTTGTGCTTGGTTCTTTTGTAAGTTTTTCAATCAAAAACTTG
AATATAGAGTTAGCTTGTACTATGTTTTAAGAAAGTTTAAGTTT
>PBfusion.24|scaffoldC03:2185520-2185871(-)+scaffoldC08:42760727-42761252(-)|B596-H_1-10k_transcript/57569 <unknown description>
GATAAATAAACACCCCCAATCCCGTGAATCGTTTTATTTTCCCATTTTCTCCAAAACTAG
CAAAACAATGGCCAAAGCGCCACCGTCAATCTCTCTCCTCCTCCTCTCCGCCGCCGTATT
TCTCACCCTCCCCGCCGCTATATCCTCCATAGGCGTCAACTACGGCACTCTAGGAAACCT
CCCACCGCCGACTCAGGTGGCGAACTTCCTCAAGACTCAGACTTCCATCGACAGCGTCAA
GATCTTCAACGTGAACCCCGATATCATCCGTGCCTTCGCCGGAACAGGAATATCCGTCGT
AGTCACCGTCCCTAACGGTGATATCCCGGCGTTAGCTAACGGAGTACAAGCTCGTCGGTG
GGTTGCTGCTAATATTCAACCGTTTCATCCTCAGACAAAGATCAAGTATATCTCTGTCGG
AAATGAGATTCTTCTGTCCGGTGATGATAACATGATCAAGAATCTTTTACCGGCGATGAA
GAATCTTAACGCTGCTTTGTTTCATGCTGGTGTCAAAGATATTAAGATTTTTTTTCCAGA
AATAAAATGGATGAATATGGCAAGACAAAAGTGAAGCAAGAAGAAAATAAATCAAATAAC
ATGAAAGTCTGTCATGTAAAATCTTCTGATAAAGAAGAATCAAGTGATGTGTATCGAATT
CATGACAGCAAATCTGTCACCATGCGAGAGTTTGATTTGAACAAAATATATTATGAAGTG
GGAGGGCTTCATCCCGACAAAGAGATTGAAGAAACTATATTGACAATAATGAGGATAAAT
ATGTCTAAGTTTTTTTTAGCTTTTTATAGTTCTGCTTTGTTCTATTAATGATGTTTGTTT
ATTTTTCATCTCTGTTCTAATAAATTTTCTTATTCTGT
>PBfusion.27|scaffold0025:599135-599181(-)+scaffoldA06:11152399-11153234(+)|B596-H_1-10k_transcript/62262 <unknown description>
GACGGGGTGGCTGCTTTGTTGAGCCATCCCACGGAATCGAGAGCTCCGGTGGGCCATGCT
TGGCGTCGCAGGGATGCTTTTGCCGGAAGTTTTCACCAAGATCGGAATCATCAACGTTCC
TGAGTGGTATGATGCTGGAAAAGAGCAGTATTTTGCATCATCATCGACATTGTTCGTGAT
CGAATTCATATTGTTTCATTACGTTGAGATCAGACGATGGCAAGACATTAAGAACCCAGG
AAGTGTGAACCAAGACCCTATCTTCAAGCAATACAGCTTGCCTCCAAATGAAGTTGGTTA
CCCTGGAGGAATCTTTAACCCGCTTAACTTCGCTCCTACGCTCGAGGCCAAGGAGAAAGA
GCTTGCAAACGGGAGGTTGGCTATGTTGGCATTCTTAGGGTTCGTGATTCAACACAATGT
GACTGGAAAGGGACCATTTGAGAACCTCTTGCAGCACCTGTCTGACCCATGGCACAACAC
CATTGTCCAAACCTTCAGCTGAAGATTTAATACAGACTTATGAAACTCATTTCTCTCGAT
CTTCTGCTACCTTCATATCTGTGTTTGTTGCATCTTAGAGTTCTTGGTTTGTGAGCTTGA
AACAGTATGGTATTTGTTGTAGCTCAATGAACGAACTTAAAAATCTTGTGTGTACAAAGG
AACTAAGTTCATCAAGATTGTGCTACTCTTTAGT
>PBfusion.26|scaffoldC03:3557380-3557838(+)+scaffoldC07:54485886-54486584(+)|B596-H_1-10k_transcript/50110 <unknown description>
GGAAGGTCTGCGACTTCCGAGTCCACGGCGTTTCCCTATCGTACTCAGAAGCTCCTACGT
TTTCGCCGACGCGTGATTCGCCGGTAAAAATTGCTAACGAATTGAGATCTTTCTGAGAGT
GAGATCGTGTTTTATTGTTGTTAACGGTAAATTGCTCGAAGCTCGAAATGTAGATCTATG
CCGTATTCCTCTGTTGAATCGTTCCGCTTTGATCTTATTTCAGCAGTCTGTGAAGTTGAC
AAGTAGACTTACTCCGATAGATTCTTAATCTGATGTTTTTTTCCGGTGTGAGTTAGGCTT
TATTCACTTGAATTCATCGAGATCTGTGTGAAATTTCGAGGATCTATTGTTAGGTTGATG
AGCTAGAACTCAGTCTCAGTCTAGGCTTAGTGTGAATGTATTACTACGAAGATTCAGTAT
CCTCTAAGCTGTGTGTGTGAAGAAATTAGAGAATGTGTTTTGATATTCCGTGTTTTTAAC
GGTTTTAAACTCGTTTTGTAGCAATTAAATGGTCGGTTTTAATTAATGTTTTGGTCTATT
TGATGCGTTTTGGTGTTCTTAAGTGTAATATGCAGGTTACTAGATAGCTTGCAAGAAAAG
AACGCATTCGGGATTTATTCAGAAGCAAGATGGATCGTACAATGGACCGAATGAGAAGTA
TTGATCGCACAGGACTTGAGATCGACCGATCCGGTCCACGTGGATCGACCGATCTCACGC
TTACATGTACTCGATCGACCGATCCGGTCCGCATAGATCGACCGATCCGGAGCTAAGAAG
AAAAGCCGCGAACTGTAGCGACATGCGTAGCGACTAGAACATGTCGCTACGGTTTCATGC
ACTAGATCGACCGATCCTTTATATGTGGATCGACCGATCTCAGGCGCTACGGGCTCCACA
CGCACAAACGAGCTTTTCACTCCTTTTTACCCACTCCCCTCAATAATTCAGAGGAGAACT
CGACCTTTGAGACTCAGAAAAGACCAGGGGCGACCAAGGAGGAGATTTACAAGTTCTAGA
GAGAAGATTTGAGTGTTTTGTACTTGTTTTGGTGTGATTTGTGAAGATTTGTAAAGGAGT
TCATCTCAAAACCATTTGGAGAAGATCTTCTGAACCTTTACTCTGTTTTAATACAATCTT
TTCATGTTTTCTTCATCG
>PBfusion.124|scaffoldA02:30372105-30372884(+)+scaffoldA08:19851764-19852915(-)|B596-H_1-10k_transcript/27218 <unknown description>
GGAAACACGTTATCTCTAACCTCTCTCTTCACCAAGTTAACACCTCCACCTTAAGCCTTC
TCCGGCGGCCGCCACCTCTGCCGCGCGGCCGCCGGACCTTAACTCCCTCCCGTCTACGTC
CATCTCTGTCTCTCCTCTGTCTCCTTCGTTGTTCTGCGGCGAGAGTGATGCTCATCTGTG
TCTCAGATCTGGTCGCTCCGGCCACAGATTTTGGGTTTTCGGCTGTGGAGGTTGCTAGAG
GACGGCCTCTTCCACTGTCGTGCTTTACCCTAGTCTTAATCGGAGCTTGCTAGTGTTTTC
CCGAGATCCAGAAAGCTTCACTGAGTTGGTGGCGCGTGCAGCGTCGTTAAGCTCCTCGTT
GGTCTCGTTTCACTTCCGGTGTGGCATCTGGTGGTGGATGAAGCTGCGTGTGGAGTTGGG
GTTCTTGGGTTCGCCGGATCTTGGTAACCCGAGTGGGTTTGTGGCGCCAGATCTTGGTAA
CTCGGGTTCTCTCTACCTGTTTGAGATGCCTCCGTCGAGTTCTCCGTCGGTGGGTGCGCG
TGGGTTCTGTTGGTGGCACGGAGACGTCCGTCTGTTTTTCGACTTCCCTGTGGCATCGCG
TAGAGTTGGGTTCCCATGGTGTGCTTAGGTTAGCTTTGGCTCATGTGAGTTTCCTTGCCC
GCTCAGATCTGTGTGGTAACGACGTTGGTGGCCTGCTCCGTCTCCAGCTCTTCTCAAATA
AACTCAGCAGGTTAGTCTTCGTGGCTTGACAGCGATTTCCGGTTAGGCTGTGTTTTGTGG
TGTGATAGTTGGTGAGCAGGCTACGAGCGTGGCTTTGGTTTGGTCTTCTCCGGAGGAGTT
GTCCGTCTACCGATCCACATTCTCTTCGGGTTGTGGTTAAATGGGTGTATACAGTCCCGG
TGGAATGCAATGGAGGCGGTAATCTCTGGCGCAAACTACTGAACGACGGCATCGTCGGTC
TTCGGCTCTTCCTCGTACCGTCGGTGGTGTCTTTTATCTTGCCTGCTCTTGGTTCGTGGT
TTGATTCTTCGCTTTGGTACGGTCTGAGTTTTCGGTTAGAAGCTGTAGGAACCGTAGCAT
TCAGGGTTTGAGGGCGCCCTTCTCTCGGTAGCTCGTGGCAACCAACCGGTTTTCTCATAT
AGTTTCAGAGTTGGTTCAAGAGTTCAGAAGCTTTTCAGAGAAAAGTGATGTCTATGCTTT
TGGGGTATTCCTCTTGGAATTAGTAAGTGGAAGAGAAGCATCAGAACCATCCCCTTCAAG
CTCAACACAAACTCTAGTCGAATGGATGCAAAACATAACGGATTACACTGAGATACCCGC
AATGATCGATGAGAGACTAGGTGGTACATACACAGCAGAAGGAGTGGAGGAGGTTATTAC
ACTGACACTGATATGTCTTGATGTATCAAGTGAGAAGAGACCAACAATGAGTTACGTTGT
GACGGAGCTTGAGAGAATATTGGACAAAGAAGTGAGCTTAACAACAGTAATGGGTGAAGG
TACTCCAACTGTTACTCTTGGTAGTCAGCTTTTTAAAGCATCAAAGTGATTACAAAGGAA
CCAGCTTTACATAAATAGACATATATTTATATATAAGTTCTCTGAGACAAAACTAAACAG
AGAACTTAAGAGGAGGAGGAAGAAGAAGACTGATCAGCTGCTTTGTGTTAATTGTATAAA
GAACAGCTGAGCTATTTATTATTCGTTCTTTTTAATTGTTACTTCCTTTTGATGGTTTAT
TTCAGCTTTTTTTTTTTTTTGAAAATGAGTGCAGAAAATTGAACATTGTAAAAACATTAT
TTATTGATATAAAGGAAGCAAAGAGTGGAGTGTTGTGTG
>PBfusion.116|scaffoldC05:6565825-6569121(-)+scaffoldC06:51166161-51168355(-)|B596-H_1-10k_transcript/4089 <unknown description>
GATCACACACTTCAGAGACCCACAACGATAACCAAAATGAGCATAGAGATGCAGAGCCAC
CAGGCGGAAGCCGCCCCCGCAGAAGAGCCGTTGTCCCAGTGGCTGATAAATATGCCGGAG
CCACCAACCATGTGGCAAGAGTTTGTTGGGTACATAAGAACAAATGTGTTGTCCAAGAAG
AGGAACAAGATGAAGAAGAAACCATCAAACCAGGTTTACTCTTATCTTAAATCGGTTTTC
CCTATACTTATATGGGGAAGACAATACAAACTCAACATGTTCAAGAAAGATTTGATGGCT
GGTCTTACTCTCGCTAGTCTTTGCATTCCTCAGAGTATAGGATATGCTAACTTGGCTGGA
CTTGATCCAGAGTACGGTCTATATACAAGTGTGGTACCACCTCTAATATATTCCATGATG
GGAAGTTCGAGAGAGTTAGCCATTGGTCCTGTGGCTGTAGTTTCGCTTCTGCTTTCGTCC
ATGGTCCGTGACCTTCAAGATCCTGTCACCGACCCAATTGCTTACCGAAAAATTGTCTTC
ACGGCCACATTTTTTGCTGGCGCGTTTCAAGCCATCTTTGGACTCTTCAGGTTAGGGTTT
TTGGTGGATTTTCTGTCACATGCTGCTCTTGTTGGGTTCATGGCTGGTGCTGCCATTGTC
ATTGGTTTACAACAACTGAAAGGTTTATTTGGTTTGTCTCACTTTACCAACAAAACCGAT
GTGATTTCGGTTTTATCTTCGGTTTTCCACTCACTTCATCATCCGTGGCAACCTTTGAAC
TTTGTCATTGGTAGTTCATTCCTTATCTTCATCCTCCTAGCGAGATTTCTTGGAAAAAGA
AACAAAAAGTTGTTCTGGATTCCAGCGATGGCACCGCTAATATCAGTGATATTAGCAACC
CTAATCGTGTATTTAACCAATGCTGACACACGAGGGGTTAAGATTGTTAAAACCATTAAA
CCAGGGTTTAACCGACCTTCGGTTAACCAATTGGAATTTAACGGTCCACATCTCGGTCAA
GTCGCCAAAATTGGTATCATTTGTGCAATCATCGCTCTCACGGAGGCGATTGCAGTAGGG
AGATCCTTTGCAACGATCAAAGGATATCGTCTAGATGGTAACAAAGAGATGATGGCAATG
GGGTTTAGCAACATCGCTGGCTCTTTAACTTCTTGCTATGTAGCTACCGGATCATTTTCA
AGAACGGCGGTGAATTTTAGTGCTGGCTGCGAGACGGTGGTATCAAACATTGTAATGGCG
ATAACAGTGATGGTTTCGCTTGAAGTTTTGACAAGGTTTCTCTATTTTACACCGACCGCA
ATACTGGCCTCCATCATTCTCTCGGCGCTTCCTGGCCTTATCGATATTTCTGGCGCTTTG
CACATTTGGAAGCTTGATAAGCTTGATTTTCTCGTCCTTGTGGCCGCCTTCTTAGGTGTC
CTGTTTGCCTCCGTAGAGATCGGTCTTCTCCTCGCCTTGCCAGGCCCGTAAGTGAAGATG
AACCCTAGATCGCGTTTCGCGTTTACACCATCGCCTCCGTCCTGACTTTGCGATTCCGGT
AACGGTTCAGCCGATACTTAACTCCCATTTATTGTTACCTCCACGATGTGCCTTCAATGC
GGTCGTCGCGTCGCATAGGCGTTTTGTCATGTCTACTCCCAGGGTTTTCTTCTCAGACCT
CAAGTCCGGCAAGTGCTCATCCGCTGTTGAGGCTCGGCTTCTGCGATTCTGGGAGGCGAA
GAATGTCAAACGCGGTGGGGAGCTGATGTGGGTCGACATGCTCTTGATTGATGTCAATGC
GACAATGATGCAAGCCACCATCTATGCTAACCGCCTTTCAAGATTTCGTTCCAAACTCGC
CGCCGGAACGATGTACACCATCTCTGGATTCGACTCCCCTCTGATGATCCGGTTTAATGA
TTCCACCGCCTTTGATGAGCTAACCGAGCCGGTTAGTCCATTACCTGAAGAAGGATTCCG
GTTCCGTAATCAGTCTGAATAGCAAGGGTTCATCGTGTTCGTCGACCTTTGGGTAATCTC
AAACAATGGAGTTTCGAAGAGAGTTATCAGAGACGGATCGATCGATCTGTATTCGTGTCG
TTTCGTCTTGCTTCTGGATGAATTGATTTGATGCCATTAATGATATTCTTAACTCCATCA
AGCCACTGCAACCACGTTTTGTCATTCAATACACCTTCTATCTCTTCAAAGGCGGTGCAT
CTCAAGCTATAAAAAGCTGAGCTTTCATCCCATAAACATTATCCTCACAAATCAAAATAA
TCCTTGAAAGTTATTTGATTTTTTAACTCAATATTGATGTTTGTTGTTTGCTTTTTATAC
TTTTATTATATGCTTGAATCAGCAACGCAGGGCCGTGCTAGGCAGGAACTAGAAGACTCT
TGCTTTTCGGATTCCCTTCATTAACATAATCAACAAACTCAACTCTAAACACAGGCTTGG
TAAGAACCATTTTTGTTTGGTTTTGGCTCCGACAAGAGAGCTTGCTGGTCCGGTAGCAAA
TAAATTCAGAGAAGCCCCATCTCTCGGTGAGGCACGAAACAGAACAGCAAAATGAGAACT
CTCAGATGCAGAATTTCGCTGGTGTTGGTGGTGCTCCTGTTGGTGATAGTTTAGGACCTT
CACGTCTCTCTCCGGCTGACTTCTACGTCTTGAAAGTTTGACAGGGCATGTGAATCATAA
TGAGGATGATAAAGCTGAGGCTCCGGAGGATGAGATGGTTGTGAAAGAGCCTGAGGTAGA
AAATAAACAGAACTGGAACCGGTGTTTGAAAAACAGAAGGAGAGGAGGCAGAAAGCTTTG
AATGAGAAAGAGATGGATAATGTTGCATACAATGACTTCGAAACTTCTATCAAGCATTAC
TCCAAAAAGGCATTAGGGAGAAACAGAAACATGAAGAGGTGAATCGTTTAAAGAGGGAGA
CTGCTGAAACAGAGGAATCACATAGACGAATAAGAAGAAGAGAGTAAGAGACCCATGACA
GAGCGTCAAGCTGCAGAGAGAGAGAGAAGCTACTAGACTGAGAATAAGGCAAGAAAAGGC
ACTTCATCTTGACGGATCTGAGAAAGGACCTGATGCTAAACATGAGTCAACAGAAGTTTT
TTTTTATTCTTTATCGATGCTTGAAGCGGAGGCACATATTATGAACATAAGATGTCACTT
CTGGCTACTACAAAGTATCAAGGATCATTTGAAGAAGATAGCATGGTGATGGATTCAAAT
ATGTAGTGAAGGGAAGAGCCAGAGGATGAGACATGGGTCATTCCGGAGATAAACGTCGTG
CCGTGGTGGAATGTTAACGTATAGATCTGAAGGAGAGGCCAAACAAATCTTTTCTTTAGT
CGATAGAAACACAGTTTTTGTTTTTGTCGAGAGTAACTATATAAAAATTAATAATATTTT
GTAAAAACCG
>PBfusion.117|scaffoldA10:25225918-25228073(+)+scaffoldC09:66216254-66216392(+)|B596-H_1-10k_transcript/38047 <unknown description>
GAAAGCGAGAAAAAATCGCGATCGGCTTCTCCAGCCAACCCACGACCACAGTGTGGCCAC
TCAATCGCTGTCGCGTTTTCTGTCCGATTCCCGGAGTTTTTTGAGATAAAGATGAGGCCA
AAGGCTGTGTGGGAGCCTGAGTACCACAGAGTGTTTCTTGATCTATGCGTGGAGCAGACT
ATGTTAGGGAACAAACCAGGGACGCATTTTTCGAAAGAAGGCTGGAGGAATATACTGAGT
TCGTTTCAGGAGCAGACGGGCGCTATGTACGATAGGATGCAGCTTAAGAACCATTGGGAT
ACAATGAGCAGGCAGTGGAAGATTTGGTGTAGGCTTGTTCAAACTGGTTATATGGGTTGG
GATCCTGAGACTAATACGTTTGGTGCTAGTAATGAAGAATGGGATTACTATTTACAGGAG
AATCCTGATGCAGGGCAGTATATGTTGAGTGTTCCACAAGATCTCGAGAAGCTAGAGATT
ATCTTTGCCGGTAGTAATAATGTTGAGGTCAGAGATAATGATGATGAAGTCTTAAGAGTA
AGGAAAAGGAGAAGAAGTGGTCATCATGAAGAAGAAGAAGCTGAAGAAGAAGATAACAGA
AGCATGTGCAGCTCTTCTAACCCTCAGACAAAAGGGTACTGGTCTCCGTCCACACACGAG
CTGTTTCTTGATCTCTTAGTGCAAGAGACTCTGAAAGGAAACAGACCAGACACGCATTTC
AACAAGGAAGGGTGGAAAACCATTTTCGAGACGATTAACGAAAGAACAGGACTCGGTTAC
ACAAGAGGGCAGCTGAAGAACCACTGGGACTGCACCAGGAAAGCTTGGAAGATCTGGTGC
CAGCTCGTCGGAGACGAGGGCATGAGATGGGATCCGGAAACCGGTAGCTTCGGTGCAACG
GAAGAGGAGTGGAGAAACTATATCCGGGAGAATCCGAGAGCAGGACAGTTTCGTCACAAG
GAGGTGCCTCACGCTGATAAGCTCTCCATCATCTTCAGCGGAGTTATAGAGCCTGGAGAG
ACATACACTCCTCCCTCTAGGAAGAAGCTCCTCCTCAGGGAGCGTTCCGAGTCGCCGCGG
CTTCGAGGAGATGAAGCGGATTACGAAGAGAAGCCTGCTAAAAGGTTGGTGAGCGACGGT
GTGTTGCAGGAGAGTCCTGTGTGCGTTGAGATGGAATCGGCTAAGAGGATGTATTGTATT
GGGGAGTGCATTGAGAGCCTTAATGCGATGAAGGAGGTGGAGGAAGGGAGTGATCTCTAC
ATGTTTGCTTTGGATCAGTTCTTGAAGAGGGAGTATAGAGAGATCTTTCTTGAGCTGAAG
AAGCCTAGTTTGAGAATTGCATGGTTGCAGAGACTTCAATCTGCAGCGGTTTCTAATACT
ACAACTTGAGTTCTACTCTCCAAGTACTTTAAAACCTCGGTTTAGTCTGGTTTACTTACA
TCCATATAAGTTCATTTCATTTGTTACTTTGATTGAATGTATGGAGAAAATAGTCTTGTG
GAAGTATCATGTTGATGAATTAAATATTTGATTATATGGG
>PBfusion.114|scaffoldA02:4997565-4997695(+)+scaffoldA09:64086921-64088867(+)|B596-H_1-10k_transcript/38654 <unknown description>
GGGGAGAAAGAGGAACCGGTCAGCATCAGTGGACGACGACTACGACTTTCTTATCATCAT
TAAAGATCTCTCTCCATCCTTCTTCTCCAACATCGAAAAATGGCTTCTCACTCTTCTACT
ACTCTCTTCACTTCTTCTCCTACATTTGCTCCCTTCTCCTCTCACCAAATTCTCCCACCC
AGTCTCTCTACCGTCCGTTTCTCCCGACCAATCAATACCAAACCCAATCATCACTCCCTC
CGATGTTCCGTCTCGATCGAGAAAGAAGTCCCCGAGACAGAACGACCCTTCACATTCCTC
AGAGATTCCACTCACTCTTCTTCAGTCAGGGCTCGTTTCGAAGCCATGATTAGAGCTGCT
CAAGACAGCGTCTGCGAGGCCATCGAAGCCGTCGAATCCGGTCCGAAGTTCAAAGAAGAT
GTCTGGTCTCGACCCGGCGGAGGCGGAGGGATCAGCCGCGTGTTGCAGGACGGGAATGTG
TTTGAGAAAGCTGGGGTTAATGTCTCTGTTGTGTATGGTGTTATGCCTCCTGAAGCTTAC
AGAGCTGCTAAAGGCTCTGCTTCTTCTGATCAGAAACCTGGTCCTGTTCCCTTCTTCGCC
GCCGGTGTCAGCTCGGTCTTGCATCCCAAGAACCCTTTTGCTCCAACTCTGCATTTCAAC
TATCGATACTTCGAGACTGATGCTCCAAAGGATGTTCCTGGAGCTCCGAGGCAGTGGTGG
TTTGGTGGTGGCACTGACTTCACGCCAGCTTACATCTTTGAAGACGATGTCAAGCATTTC
CACACGGTCTGAGACCTTGTTCCTTTCTTGAGCTTTGTGATTTGATGGAGTTTTTGCTCT
TGTTAATCTTTCTTGTTGTAGATTCAAAAGCAAGCGTGTGATAAGTTCGACCCTTCCTTC
TATCCCCGGTTCAAGAAGTGGTGCGATGACTACTTTTACATCAAGCACCGTGATGAGAGA
CGAGGACTTGGAGGGATATTCTTTGATGATCTTAATGACTATGATCAGGAAATGCTTCTG
AAATTCTCCACTGAATGTTCGAACTCGGTTGTACCGGCTTATATACCTATAGTAGAGAAA
AGAAAAGACATGGAATTTACAGAGAAGCACAAGGCATGGCAACAGTTGAGGAGAGGGAGA
TATGTTGAATTCAACTTGGTATATGATCGTGGGACGACGTTTGGTCTAAAGACAGGAGGG
AGAATAGAGAGCATTCTTGTCTCTCTTCCATTGTCAGCAAGATGGGAATATGACCATAAA
CCGGAAGAGGGGACAGAGGAGTGGAAGCTATTGGATGCGTGTATCAACCCCAAGGAGTGG
ATATAGCTTGTGGTGAGGGCTTGAGTGAGTTTGTTTTCATTGTTTTGAGTTTTGAGCAGC
TTTAGAGAGATTAGAGTCAGGGCCGTCTAACAGCACGTGCAAGTGGAGCGGTCGAACAGG
GTCCAAGTAAAAAATAAAAAAAAATTAAGAATTTTTGTAAATAAATATATAATTTATGAT
ATAAAACTTTAAACTTTTAGATATAGCACTC
>PBfusion.115|scaffoldA04:10848700-10851014(-)+scaffoldA08:16226542-16226674(+)|B596-H_1-10k_transcript/23770 <unknown description>
GACACATCTGAAATAGCTTTCTTTACCCTGAAACCATGAAAGAAGAAAAAGCTTTGTCCT
TTTTCTCTTTTCCACTTCTTTACTGAAACCATGTCTTCCTCCATTGCAACCACTGGGTTT
GGTTCATCTTGTCGTCTTCTGTCTTAATTGGTTTCGGTAAGAGAAAAAAAGCTTCCTCTT
GGAGGGTTTTCAAGAACTCAAACTTTTTAACATCATGACGTTGTTGTTCTGTTCTGCGGG
AGAGATCTGAATTTTCCGGTTACTCTTCAGCTGAATCTGGAGATTAGGGCCTCTTCATCT
TCTTCGCTGACACGAGTCGACATGTCTATAACTCGTGAACTCACTTCAAAGAAGGCAGAG
GAATCCAAGGGTGGTGTGAAGTGGATAAAAAAGCCTCTCTTCTTCATGATAATGTGTTGC
TTAACCACCTCTTTGGTGATTGTTCTTTTGATGTCCTCGGGGAAGGAGGAGGAGACCGGT
TCTTGTAATGGGGAAGCTAGAGTGTTGTACAGACATCAAAACGTCACTAGGAGTGAGATT
CATGACTTGGTCTCTTTGTTCTCTGATTCAGATCAGGTAACATCCTTCGAATGTCGAAAA
GAATCCATCCCTGGAATGTGGGCAAACTATGGTATTACATGTTCTCTGAATATGCGTTTG
GAGAAAGAGGAGACTCAATGCGGCCATGACAATTCAAAGAGCTTAATTCCCTGGAATCTT
ATTAATCCATCAGGCTTACAACAGAGTTTACTGCACCCCGAAAACCACAGAGAAGGGCTG
GATTGGGATTTGCCATCTTATTTAAGAAATACATGGTGGTGCCTTATCTTTGGTCTACTC
GTGTGCCATAAGATTTTTGTTTCTCATTCTAAACCACCGAATGAGATAGAAGGAAAAACA
AATCTGCAAGATTCTTTAGCTCAAAAGCAGCAGCAGCGAGCTTGTAGAGGGGCTGGGAAA
TGGAGGAAGAACATCCTTCTCCTCGGTGTCATCGCAGGAGTTTCCATGTCGGTTTGGTGG
TTCTGGGACTCCAATCAGAAGATCATACTGCAACGGAGGGAAACTTTAGAAAACATGTGT
GATGAGCGAGCCCGTGTGTTACAAGATCAGTTCAATGTTAGCCTGAACCATGTTCACGCC
TTATCTATTCTTGTATCCACCTTTCACCATGGTAAAACCCCTTCTGCCATTGATCAGAAA
ACATTTGGTGAATATACTGAGAGAACAAACTTCGAGAGGCCCCTTACCAGTGGTGTTGCG
TATGCTTTGAAAGTCCCACACTCCAAAAGAGAGCAATTTGAGAAGGATCATGGGTGGACA
ATAAAGAAAATGGAAACTGAGGACCAGACACTTGTCCAAGATTGTGTTCCTGAAAATTTT
GATCCAGCACCTATTCAAGACGAGTACGCTCCAGTCATATTTGCTCAAGAAACTGTTTCC
CATATTGTATCGGTCGACATGATGTCTGGACAAGAAGACCGTGAAAACATCTTGAGGGCA
AGGGCATCAGGAAAGGGTGTATTAACATCTCCGTTTAAGCTTCTGAAGTCAAATCATCTC
GGCGTTGTCTTGACCTTTGCTGTCTATGACACGGACCTACCCGCTGATGCTACAGAAGAA
CAGCGTGTTGAAGCAACTATTGGATACCTTGGTGCATCATATGATATGCCATCGCTGGTG
GAGAAACTTCTTCACCAACTTGCCAGCAAACAGACAATTGTGGTGGATGTTTATGATACA
AGTAACGCCTCGGGTCTAATTAAAATGTACGGAACTGAAATTGGGGATACAAGTGAAGAG
TACATAAGTAGCCTTGATTTTGGTGATCCATCCAGAAAACATGAGATGCGCTGCTATTAC
GTACAAGCTTACTTGGAGAGGAAGAAGAAGATAATATCAAAACTCTTTTCTTATTAAGTA
AAATGAGACATTTACATGTATATATAGTGAGCTTTACAGTTGAGAATAAACCAACTAATC
TAACC
>PBfusion.112|scaffoldA05:38771789-38771873(-)+scaffoldC01:49470440-49472388(-)|B596-H_1-10k_transcript/41524 <unknown description>
CCATCAGCCTAACTTCACCGGTGCTTCGATCACCAAAGGTGGTCCTAGGGAGCCTTGGCA
CGGACATCCACTCTCGTCTCGAAGGTCCAATCGCTTGGGATGTCTTGTACAACTTCGAGC
AGAGATGGAGCAAGCAAGGTGGTAAAGACATTTTGGTTAAGCTGAGAGAGCTTAGTGATA
TTATCATCACTCCTTCTCCTGTTATGTTCCAAGAGGATCACGACGTGTGGAACGTGCAGC
TCTTTAGATCTATAGACGGTGGAGCTGCCGCTGGGTTCCCTGAGTCACCTGAAGCTGCTG
CTGAAGCTGGTTTGGTAAGTGGTAAGGACAATGTCATTGACAGGAGTATCCAAGACGCTT
ACATTCACGCCATAAGACGTCGCCGAAAGACTTCATCTATATCGAGAACCAGTACTTCCT
TGGAAGCTCTTTCGCTTGGGCTGCTGATGGTATCACTCCTGAGGACATCAATGCCCTGCA
TCTGATCCCAAAGGAGTTGTCTCTCAAGATCGTTGACAAGATCGAGAAAGGAGAGAGGTT
TAGAGTCTATGTTGTGGTTCCGATGTGGCCTGAAGGTATCCCTGAGAGTGCATCGGTGCA
AGCTATATTGGATTGGCAGAGGAGGACCTTGGAGATGATGTACAAGGATGTTTCTCAGGC
TCTCAGGGCTCAGGGGCTTGGAGGAAGATCCTAGAAACTATCTGACGTTCTTTTGCCTTG
GAAACCGTGAGGTTAAGAAAGAAGGAGAGTATGAGCCTGCGGAGAGACCAGACCCTGACA
CAGACTATATGAGGGCGCAAGAAGCACGTCGCTTCATGATCTACGTCCATAGCAAAATGA
TGATCGTTGACGATGAATACATTATCGTCGGGTCTGCTAACATCAACCAGAGGTCAATGG
ATGGTGCAAGGGACTCTGAGATAGCAATGGGAGGGCTATCAACCACATCACTTGTCACAT
AGACAACCAGCTCGTGGCCAGGTCCATGGGTTCCGTATGTCACTCTGGTATGAACACTTG
GAATGCTCGACCAGACGTTCCTAGATCCCTCGAGCTTGGAATGCATTGAGAAAGTTAACC
GCATTGCTGATAAGTACTGGGACTTTTACTCAAGCGAGTCACTCGAACACGACCTTCCTG
GTCACTTGCTGCGCTACCCGATTAGTGTGGACAATGAAGGTAATATCACTGAGCTTCCAG
GATTTGAGTTCTTCCCAGACACAAAGGCTCGTATCCTCGGAACCAAAGTCTGACTACTTG
CCTCCAATCCTTACAACTTAGGTTCACTGGTAGTCTAACAATGACTGCTGCTGTAGCTTT
GAATAAACTGAGTGTCTCTCTCTCTCTATCTACCTTTAGATCCTAATAAGTTGGTCGTTG
TTGTGGTATGTTGCATTTTCACCCCTTTGGTTTTTAAATTCGTGCAATGACATGGTGAGA
GTGTTAGCTTTGTG
>PBfusion.113|scaffold2279:9559-9620(+)+scaffoldA06:15021545-15022996(-)|B596-H_1-10k_transcript/55140 <unknown description>
AGTACTCTCTTTTCTTTATTTGATTTCTTTTTTTGATTTTATTCCCTTCCATCATTCTTA
AGTCCCATGGGTCAGATTCTATAGGATCAAACCTATGGGACTTAAGAATGATGGAAGGGA
ATAAAATCAAAAAAGAAATCAAATAAAGAAAAGAGAGGGAAAATAAAGAAATAATAAGTA
AATAAAAATGAAGTAGAAGAACCCAGATTACAAATGAACAAATTCAAACTTGAAAAAGTC
TCTTTCTGATTCTCGAAGAATGAGGGGCAAAGAGATTGATCGAGAAAGATCTCTTGTTCT
TATTATAAGATCGTGTGATTGGACCCGCAGATGTTTGGTAAAAAGAATAATCTTATCCTT
TGAGAATAATCAAAAATAGAAAGTGTTCAATTGGAACATGAAAACGTGACCGAGTTTATC
CTAGTTACTCTTCGGGACGGAGGAGATTCGCGAACGAGGAAAGGGACCCAATGACTTCGA
AAGAATTGAACGAGGAGCCGTATGAGGTGAAAATCTCATGTCCGGTTCTGTAGAGTGGCA
GTAAGGGTGACTTATCTGTCAACTTTTCCACTATCACCCCCAAAAAACCAAACTCTGCCT
TACGTAAAGTTGCCAGAGTACGATTAACCTCGGGATTTGAAATCACTGCTTATATACCTG
GTATTGGCCATAATTTACAAGAACATTCTGTAGTCTTAGTAAGAGGGGGAAGGGTTAAGG
ATTTACCCGGTGTGAGATATCACATTGTTCGAGGAACCCTAGATGCTGTCGGAGTAAAGG
ATCGTCAACAAGGGCGTTCTAAATATGGGGTCAAAAAGCCAAAATAAAAGATTTGAGCCC
TTATAAAAAGAAAACAGATTCTTGAACCCCTTTCACGCTCATGTCACGTCGAGGTACTGC
AGAAGAAAAAACTGCAAAATCCGATCCAATTTATCGTAATCGATTAGTTAACATGTTGGT
TAACCGTATTCTGAAACACG
>PBfusion.110|scaffoldA03:21586679-21587683(+)+scaffoldA09:4569747-4569830(-)|B596-H_1-10k_transcript/58403 <unknown description>
GACAAATCTCAAAACCTAGCCGCCGCCGCCCTCTTACTTCTTCTCTGTAGCTCTCATTCT
TGCCGATTATTAATATAATGTCTGGTAAAGGAGAAGGTCCAGCTATCGGAATCGATCTCG
GCACCACCTACTCTTGCGTCGGAGTATGGCAACACGACCGCGTTGAGATCATCGCTAATG
ATCAAGGTAACAGAACCACCCCCTCTTACGTCGCCTTCACCGACTCCGAGAGGTTGATTG
GTGATGCCGCCAAGAATCAAGTCGCCATGAACCCCATCAACACCGTCTTCGATGCAAAGA
GATTGATTGGTCGGAGATTCAGTGACGCATCAGTCCAAAGCGACATGAAGCTATGGCCTT
TCAAGATCATCCCTGGCCCTGCCGACAAGCCCATGATTGTCGTCTCATACAAAGGAGAAG
AGAAGCAGTTCGCAGCCGAGGAGATCTCCTCCATGGTTCTCATCAAGATGCGTGAGATCG
CCGAAGCTTACCTTGGCGTCACCATCAAGAACGCTGTGGTCACTGTCCCAGCCTACTTCA
ACGACTCTCAGCGTCAAGCTATAAAGGACGCTGGCGTCATCGCTGGCTTGAATGTCATGC
GTATCATCAACGAGCCGACTGCTGCCGCTATTGCCTACGGTCTTGATAAGAAGGCGACGA
GCGTTGGGGAGAAGAACGTTTTGATCTTTGATCTCGGCGGTGGTACTTTTGATGTCTCGC
TTTTGACTATCGAGAAGGTATCTTTGAGGTGAAGGCTACGGCTGGAGACACTCATCTCGG
TGGTGAGGACTTTGACAACAGAATGGTTAACCACTTTGTTCAGAGTTTAAGAGGAAGAGC
>PBfusion.111|scaffoldC02:7395578-7396907(-)+scaffoldC04:68009219-68016568(+)|B596-H_1-10k_transcript/2636 <unknown description>
GACTCCGACCATGGTTTCCGAATCGTCTCTCCCTTCTTTTGTGTTCCTTTGTCTCTCTTT
CGTTTTGTTTAACTTTTTTTTCTCCAGAAATTTCTTGTCCTTTTGGGATTCATGAGTTCT
TCCGCCGTCGTTCTGTCCGTAAGATGTTGCAGCTGCCGTCTCCGTATCCTCTGGGTCCTG
CTTCTCATTTGTAGCTCTCCTCCATCTCTTATGACTGCACTGACATCAGATCTGGCTCAG
ATTCGTTCTTCACATAAACTCCATTGGCCAGATCTGAAGATTCTGTGACGAGCACCACCT
TCATTGTCTTTTTGGGCGATGACCTTTCTCCCTTTAGGGATGATCTATTCTAACTGGATT
TGGTGTGAGCGAGAGCTCCATACAGTTACTCTTCATCTACCGCTCGACAGATATGTGAAG
CTCTACGACTCAGAACACCACTTCCTTTTCAATCCGGTGAGGAGCCCCCCGCTAGAACAT
ACACTTACCAGTCTCTGCTCACCGCAAACATTGTTCACATATGCCATTCCTGGTATTCAC
TCTCTCATGTCCAGCTTGTTAGATTTTTATGACCCGGGTCTGTTTGGGTTCCATGACAAC
TCTCTGGATCCGACGCGGTAACGTTGGAGTCCGATGTTTCTGTTTGAACCCAACTCCTGG
TTACTCAGCAAATCTAGCCAAGCTCATATTTCAGGAGTTTGTTATAAGGGCTAACAGATC
TTCATTGCTGGATTTAACACATTGGTGTTTACCCGTCACTGCCGTATGCGCCCAGAAACC
ATCATATCTCGTAGACTCATCTTTCTTGTGCTCTTCATGGTCAAGAACAAATATGTATTC
AAAGATGGAAGTCCCATCAATGGAGCCTTGCAAATTGGGATTAGAACTACATAGTTATCT
CTCTGGTGCAATCGTTGGTGTTAACCCACAGAGTTTAAGCCAAAGTCATCATCAATCATT
ACCTCCAACACGTGCAAATGTCTTTACAAGATTAATTCTAAAGTGGAGTTTACCAAAGCT
TGAAGATTGCAGCCCTTTAGGCTTTTGTTTACATAAAAGCCTAACCAAATTTCCTCATGT
CCAGGGCCATGAGAGATCCTTTCCCCATGTCCTCCTCCTTGTAGAAGAGAATTTTACCAT
CAAAACTCCTCTCCATGAGAGGTACTTTTCTCTGGGCTTAAAAACCTTAGAGTATTATCG
TTTTCTTAACCGTTTAGTATCTTGTGTAATGGTCCGCATGGGATCGGAAAATACAACGGG
ACTCATGTCAATGAGAACCAAGGTTTTAGAGCGTCCAAAGTCACAATATACAGTGACCTT
GAGACACTACAAGAATTTATCAAAATAGCTGCGGACTGGTGAAGGTATTTCCGTAGCCAA
ATAATTTAGCGACAGAAATGGCGAAAGATAGTGACGGAACACATAATTTTATTTTTGTAG
CTAAATCCGTAGCAATTCGTAGCAATCCGTAGCTATATAGCTAGGGATAGATTCCGTCGG
CGATCCGTAGCTAGATAGCTACACTTTAGCTACAACAAAAATCGTAGCCAACATTATTCT
ATTTAGCAACAACTAGCTACAAATACTAATATCGCTAAATAGCAACAACATTTTTATCCT
AGCAAATCCGTCGCACGTTGAAAAAATATCATATATCTATACAAAAACATATAATTTTTA
TATAATATATTTTTGTATAAATTTTATTTTATTAATATCAGTTTGTATATGTTGTTTTAA
TATTTGTCAATTTATTTCAAACACAAATTTCAAATTATATATATTTGTAATGTGTAGTCA
TTTATTATATATAAGAATGATATATTATAACTTTACAATGCATAAATTTGACAAAAATAT
TTTTTATGATTTATATATCCAAATATATTAAGAATATACTAGTTTAATGAAACTATTTGA
CACAAAAATGAAACTAATGGCTAGACATGTTGGTTTAAGTCTAGTCAATTGTAGTAATTG
CCAAGCAATATTGTTAGGTTAGCATTAACACAAGCTTTCTCACGTATCTACCTCTCTAGA
CTCTAAAATAATTATTGTGGCATTGATATCAAATCTACAACGAGGTGAAGAGTAGTTCTT
TCTTCATCTGTCCCAACCGTATCTCTATTTTCACTCCAAAGCAAGTTTAAGCAAAATTCT
AGCAAAGGAGCTTCAGTCCACTTCTCTTTAACTGGCTGATTTGGATTCTCTCAGCCCCAT
TTATATTTTGGATCACGTGAAATCAGGTGGTGTAGTTGCTATTCTCAAGGGGACAAAGAA
ATAAAATCTTGTGTTTTTGATACCCGTGACAAGGAAAGAAATTAGTTCACAATATAATTA
TCAGTACAACGTACGGTTGCACACTGGTATTGGTAAAATGTCATACAACAACAATATTTT
TCAAAACAGAGCATGGATGTATAAGAGATTTGATACAGTGACTAATACCATATCAGAAGA
ATTTCTCAATGGTTTAGAATCCGAATAATTTCAGTATGCAACCACCAAGAAGAGGAGGTT
TCCCCCCACGAGCTACCGCCGGACGAGGTGGACCCAGTTTCGTGAAGAACACAAACCCTT
GTGCTCCACCGGGGTTTCCACTGCGAAGCATTGAGGAACTACTACAAGCACCTGCACGAA
GAAACCAGCCAACTCTCCACCCTGAGAAGAAAGATGGCGCTCTTTGGATATCAATTGACA
ATGAGGTCAAGTATGATATAAAAAGGGCTTTTTCCAACGATTTTGAAGGACCTTGGTGGA
ATCTCAGTCTGGTTCCTCCAGAGCAGCAAGACAAGTGGTGGTCTGATTTTGTGCAAAAGT
ATTACTGGGATTCAGACCACCATAATTTGGTGAAGGCTCTTTGGACAAAACAACTAAGGA
GAATGATCTCAAACAACATCAGCAAGGGAAAGACAAACAACAAAAAGCCCAACTTTGTCT
CTGATAACAACTGGAAGTTGATGTGGCGACACTGGAACACTCCTCAGGCACTTTATGTTA
GCACCACAAACTCCAAGAACAGGAAATCAGAGCGTGATCGAGATGGTATACATCAACACA
TCTCAGGTTCCAAATCTTATGCCAAGATCAAATATGAAATGATGATGGAGTTGGGTGAGG
AGCCAGCTATCACTGACCTGGTGCGGAAGACTCATATGAAAAGTGACGGCACGTTTGTAG
ACAAGCGTGCAAAGAGGATTATTGAAGAAGTTGAGTCTATTGTTGTTTCAGAACACCCTA
GCACTGATGAGACTGATAGCCAAGGCTCCAACTCAGAAGCATCAATCACACCAGTTATGA
GAGATGAGGCTTTTTACAGGGTGGTCAAACCACACAAAGGCAGGCTGTTTGGACTTGGAA
CAGCACAAATGGAGAACTATGATCACATTGCTCCACCTGCTGTTGTTCTTACTCGTCAAG
CTCAATTGGAGAAAGAGGTGATCAATCTTACTGGCATGGTCAAGCTGATGAGCCAGCAGC
TCACTGCTCTGTGTGAAGCTAGAGGAGTGACAGCCTCTGATGCAACTACCAACCCTTCTC
CATCTTCACCTCCTTCCACCAACGAGCCTAGAATCTAGATGGTGTTGCTGACTTTCTGTT
AGCTTTTTTTCTGTGAAAATTGAAGACATAACAGTTAGAATCTTTTTGTGTTATGTCTGT
TAGTTTTCACTTATCAGTTTCATGTTCTGTTTCTACTAAATGAATGCTTTGTTTCCATTA
TGTTTCAAGAGTTTCAGTTTATTTAC
>PBfusion.118|scaffoldC01:16180102-16180207(+)+scaffoldC02:14659527-14659613(-)|B596-H_1-10k_transcript/71019 <unknown description>
GACAGTGGAGAAACTCTGGTTTCTTATATAAAAAGATAAGACTTCTTTCTTCCTCACAAG
TCATCACAACCAAATTTAGTAATAGCTCTGGAAAAAGAACTCGAGAACTGTCACGACCTA
ACTTCTCCACTCCACCAACTCCACCCATTAACAGATCTATTAAACCCACCTTCTCCACTA
ATAACCTGCAATC
>PBfusion.119|scaffoldA01:12978533-12980850(+)+scaffoldA03:13079024-13079882(+)|B596-H_1-10k_transcript/10105 <unknown description>
GGTGCTCTCGAGTGAGTCTGCGCGAAACCCTAATCTCCTTGCTGAAATTCTCGCTTCTCG
CAGGTCATCTTTAACATGTCTGAATTAATGGAGCTGTCAGTGTCTCCTCTGATTCCGTCG
CTTCCAGACGACGTCACCCTTGACATCGTGGCTCGTGTGCCCAGAAGCCACTACCCGACA
CTCTCCCTCGTCTCCAAGAAGTTCAGGAAACTCATTGCCTCTCCTAAGCTCTACAAGAGA
CGATCTCAGCTAGGCATCACCCAACACCGTCTCTACGCTCTTCTCCGCAACCGCGACTCG
GGTGACTGCCGTTTCTACATCCTCCACCGGAAACTCAACTCTAGAAACCGTTTGGTCATC
GTCCGATCGCTTCCTCCCGTGTCTTCCCGTGGAAGCTTTGTCTCGGTGGGGTCGAAGGTG
ATAGAACCAAAATCGGGAAGGATCACTTTAGCTGGGTGTTGGATATGAACCGAGAAGCAA
ATGGCGCTTCTGGAACTGAGATGGATTGAAGGGATCGTCAAGAGATGCGGAATGACTCTT
GATATACCCACGATCTAGGGCTAACCACCTAAGAACGAATGTAGTGTGTTGTCTAACCAC
CAAATGACACACAAAGATGATTGGCTGACCACCAAATCAACAAGCCGGTTCAAACCGATG
AACTAGCTAAGAACTCTCTCTCTCTCTCTCTCACTCAGAGAAGCAACGAAATAAACAACC
AAAACTGAACTGATTTTATTCATCAAAGGGACTACATATTTATAGTGTTTTGTAGTCAAA
GACAATAAAAGAAAATATGGGAAAATAATGCATAGGAAATATAAATTTGACTAGATCTAG
TCAAGGCACGGAAAATAGAGAAGAGTAGATCTGGTCAAGGCACGGAAAACGGAGAAGACC
AGTCAAGATGTCTAGATTCATCCGAACCAGATGGATGCACGGGGTAAAGATAAGGACGCT
TGCGGGACTGTCCGGATGGTCCGCCGGATGAGAATGCATGTCCGTCTTTGGTTTTTTCAC
CACCAAAGCTAAGTCTGGCTCGACCCAAGTCAAGTATGGCACGGTGAAAAACATGAACCT
CAGTTGAAATGTTCAGAACGTCCTGAACTCCATGCTGAGCTGGTTCCATGTAATGATCCG
TGGTCTGCGGCACATCATTCCCTTCCTATTCAAAAAGATTTGTCCTCAAATCTGAAACAT
TAAAGGAAAAGGATTATAAACAAAAGAACCATAATCAGAACGTTGCTCACCTTGAGTTTG
GTCCGGATTGTGAATGGAACAAGATCCTTCTCTATGACCACAATTTTGCTCTCCACCTGA
CCCTTCCTTCGGTTCATGTGCATAGTCATCGAAAATTGGTAAAACGTCTTCTTTTTCTGG
ATCGGTTTCAACTTTCTCCAAAGTCACCAACGTTTTCTGTTTTGGCACTTGTTGGCATAA
TGACCGACCTTATGGCATTTGAAACACCTGGTAGAAAGAGCCTTGCTTGTGGTTTTCACA
GCCTTGCTTTTATCAGAAGACAACACATTAGTTTTCAAATCAGAATTTGAAATAGAAGAA
GAATTACTTTGTTGTTTTGGTGCAGAAGAAGTGTTGTTGTTTCCCTTCTTTTTGAGTTGC
CGGACAACATGAATCGCCTTATGCAACATCTTTTCCAAGCTGGCATAAGTCTGAAGCTCA
TTCTGATCAGGCACATCACAGTTGCTTCTCTTGGCTTTGGTGAAGGGGCGATCACGACTT
CTGACCCACTTCTCATCATCACACCTGTTTTGTCTCTTCTTTTGTTTCTGCACAAAGTCA
AACTCATTAGAAGCAAACTGTTTCTTATCAAAAATCAATTGCTCCTTTTCAAAAACAGTT
TTAAAAGGAAAGTAGACGTCTTGTTGTGGTTTTGATTTCTTGAGAAGTCCAAACATCCTG
AAAACACTTAACAAAGTTAGCAAATAAAAATCCTCACACTCTCAAGTGTTTAGCTCACGA
TTTTTAGATGGTCACTCAGAGTTCTTTCCACTGGTTCAAAGGATGATAGGCAGTCAACAT
TCAGCAATCAAAACCCAAAACAAACTTTTGTGGGAAAAAGAAAAGAGAAAGAAAGATGAA
GAGATTTTTGAAATGGATCCGCCTTAACTGTCCTAAGGCTGGGTTTCTCTTCAGCCAGCA
GGATTTCTCTTCCACCACTCCCCCTGGATTTCTCTTCAGAAGGTGATTCAAGCCAAAACT
TTTTTTTTTTCTTTTTTATCGATTTTTTTTTTTTATAATAGGCGATCACAAGGGAGTAAA
GGAACAGCCCGGATCCAAGAAATAAGAAAAGAAAAACGTGGAGAGATGAGAAGATGAAAG
ATGAAAGAAAACAAACCAGCCAAAGTGGCTCTGATACCACTTGATAGAACCAAAATCGGG
AAGGATCACTTTAGCTGGGTGTTGGATATGAACCGAGAAGCAAATGGCGCTTCTGGAACT
GAGATGGATTGAAAGGATCGTCAAGAGATGCGGAATGGCTCTTGATATACCCACGATCTA
AGGCTAACCACCTAAGAACGAATGTAGTGTGTTGGCTAACCACCAAACGACACACAAAGA
TGATTGGCTGACCACCAAATCAACAAGCCGGTTCAAACCGATGAACTAGCTAAGAACTCT
CTCTCTCTCTCTCACTCAGAGAAGAAACGAAATAAACAACCAAAACTGAACTGATTTTAT
TCATCAAAGGGACTACATATTTATAGTGTTTTGTAGTC
>PBfusion.98|scaffold0475:9907-9996(-)+scaffoldC03:23861579-23864462(+)|B596-H_1-10k_transcript/35960 <unknown description>
GAAGGTCACGGCGAGACGAGCCGTTTATCATTACGATAGGTGTCAAGTGGAAGTGCAGTG
ATGTATGCAGCTGAGGCATCCTAACAGACCGGACCTTTATCAACAATCACTAGAAGAAGA
AGAAGAAGAAGAAGAAGGAAGAGAAGAAGAATAAGATGCTGTTTCAGGTGGGAGGCGATG
GCACACGCCCTACCTTCTTCGAGATGGCTGCGGCTCAGCAGCTTCCAGCTAGCCTCCGCG
CCGCTCTCACATACTCACTCGGCGTTTTTGCTTTGAGAAGATCGTTTCTTCATAAAATCT
TAGACTACGAGGACGAGTTCTATGCTGCTCTGATGCTTGTTCTCGAAGGACATAGCTTAC
GAACCACAGATGCTTCGTTTGCTGAATCATTGTATGGTTTGAGGAGGAAGTCAGCGAGAT
TGAGGTTGAGGAAAGGTTCCGGAGAAGAAGAAGTTCAACATTCTGGGTTAGAGAAACGCC
AGAGGATCCTTTCTGTTGTGTTTCTGGTTGTGTTACCTTATTTCAAATCGAAGTTGCATG
CGATATATAACAAGGAGAGGGAAGCGAGGCTCAGGGAAAGTTTATGGGGAATGGTGGATC
AAGGGTTTGATGAAGCTGACTTCTTCACAGGAGAGGAACCAGTTGTTTCAAGAGGGGATA
GTGGGAATCAAGAGGTTTCTGTTCGAGTGCAGTTAGCTACGAAGATTAAAAAGTTTATAG
CTGTGTGCTATCCTTGGATACATGCATCAAGTGAAGGATTATCATTCAGTTACCAGCTCT
TATATCTACTGGACGCTACTAGATTCTATTCTCTCGGTCTTCAAGCTCTTGGGGTCCAAG
TTTGTCGAGCTACAGGGCAAGAACTGATGGATACTTCTTCAAGAATTTCAAAGATACGGA
ACCGTGAGCGTGAGAGACTTCGTGGTCCTCCATGGTTAAAAACAGTGCAAGGAGCTCTTC
TTACCTGTTCATATGCGGTTCTTGACTACGCCCAAACCGGTTTGATTGCAGCAGTTTTTA
TCTTTAAAATGATGGAATGGTGGTATCAATCAGCTGAAGAGAGATTGACAGCTCCAACCG
TGTACCCACCACCTCCACCACCTCCAGCCCCTAAGGTGGCTAAAGAAGGAATCCCTCTAC
CTCCAGACAGTTCCCTCTGTGCGTTATGCTTGCAAAAACGTGCAAACCCGTCAGCTGTCA
CAGTCTCTGGATTTGTTTTCTGCTATTCCTGCGTATTTAAGTATGTTACAAAGTACAAGC
GATGTCCAGTGACATTGATTCCGGCAAGCGTGGATCAGATAAGGAGGCTGTTTCACGACA
CTTAGGGACAATCTGTTTTATGGTTTTAAGCCAGACGGTGTGAGCTTTGTTCTCAATCTC
GGTTTGGAGATGGTGCAACCAGAGTCTAAACCGGAAGAGCTAAAAGTCTTCCAAGTGACA
CTCTTAATTCCCCAATTGGGTTATGTATATTTAGATAAATGGATACGCTTTCTTCTATAG
GGTTCATCAAGTTTGGGATCTTGTATTGCAAGAAAGCTGTGTTACGCCTAACCAAAGCTG
AATTTAACGAGGACAAAGAAAGCAAACATGTTTTTCTTTTC
>PBfusion.99|scaffoldC02:24012929-24013241(+)+scaffoldC09:37535359-37536735(-)|B596-H_1-10k_transcript/50149 <unknown description>
GATCTTGTAGCGGTTCAATAAAAATAGGAGCGATTTCATGCAAATCTACTACTGCTAATT
TTATATCTTTTTAGATTAAAGGTTTAGTTTCATATTCTCTTCAATATAAAAAAAATATAT
TGAAGAGAATCTTGAAGAGAAGTAATTCAGAATTAGCCGGTTAGAACCCATCTAAACCAG
CCCATTATTTATATGATTCCGTATGCCAACCATTAAACAACTTATTAGAAATACAAGACA
GCCAATCCGAAATGTCACAAAATCCCCAGCGCTTCGGGGATGCCCTCAGCGACGAGGAAC
ATGTACTCGGGTGTATACTATCACCCCCAAAAAACCAAACTCTGCCTTACGTAAAGTTGC
CAGAGTACGATTAACCTCGGGATTTGAAATCACTGCTTATATACCTGGTATTGGCCATAA
TTTACAAGAACATTCTGTAGTCTTAGTAAGAGGGGGAAGGGTTAAGGATTTACCCGGTGT
GAGATATCACATTGTTCGAGGAACCCTAGATGCTGTCGGAGTAAAGGATCGTCAACAAGG
GCGTTCTAAATATGGGGTCAAAAAGCCAAAATAAAAGATTTGAGCCCTTATAAAAAGAAA
ACAGATTCTTGAACCCCTTTCACGCTCATGTCACGTCGAGGTACTGCAGAAGAAAAAACT
GCAAAATCCGATCCAATTTATCGTAATCGATTAGTTAACATGTTGGTTAACCGTATTCTG
AAACACGGAAAAAAATCATTGGCTTATCAAATTATCTATCGAGCCTTGAAAAAGATTCAA
CAAAAGACAGAAACAAATCCACTATCTGTTTTACGTCAAGCAATACGTGGAGTAACTCCC
GATATAGCAGTAAAAGCAAGACGTGTAGGCGGATCAACTCATCAAGTTCCCATTGAAATA
GGATCCACGCAAGGAAAAGCACTTGCCATTCGTTGGTTATTAGGGGCATCCCGAAAACGT
CCGGGTCGAAATATGGCTTTCAAATTAAGTTCCGAATTAGTGGATGCTGCCAAAGGGAGT
GGCGATGCCATACGCAAAAAGGAAGAGACTCATAGAATGGCAGAGGCAAATAGAGCGTTT
GCACATTTTCGTTAATCCATGAACAGGATCTATATAGACACATAGATCCGTGGATCCATA
CATCTCGATCCG
>PBfusion.198|scaffoldA03:5918166-5933280(+)+scaffoldC03:7334841-7334991(+)|B596-H_1-10k_transcript/19481 <unknown description>
GATAACGTTTGTGTATATATATACGTAACTTCTCTCTTCACTACTTCGCATCTGCTCTCT
CTATTATCGTACCTCCTTGATAAACCCTAGATCTCCCCGATTCTCAGCAACGATGGCCGA
CGCCGAGACTTTTGCTTTCCAGGCGGAGATCAACCAGTTGCTCTCGCTCATCATCAACAC
CTTTTACAGCAACAAGGAGATCTTCCTTCGTGAGCTCATCAGCAATTCCTCCGATGCCTT
GGACAAGATTAGGTTCGAGTCCTTGACCGACAAGAGCAAGCTCGATGGCCAGCCTGAGCT
CTTCATTCACATCATCCCTGACAAGGCTAACAACACCTTGACTATCATCGATAGTGGTAT
CGGTATGACCAAGGCTGATTTGGTCAACAATCTTGGAACCATTGCGAGGTCTGGTACCAA
GGAGTTCATGGAGGCGTTGGCTGCTGGAGCTGATGTTAGCATGATTGGTCAGTTTGGTGT
TGGTTTCTACTCTGCTTACTTGGTTGCTGACAAGGTCATTGTAACCACCAAACACAATGA
TGACGAGCAGTACGTGTGGGAGTCTCAGGCTGGTGGGTCTTTCACTGTGACAAGAGACAC
TTCTGGGGAGAGTCTTGGTAGGGGTACCAAGATGGTCCTTCACCTTAAGGAGGACCAGTT
GGAGTACCTTGAGGAGAGGAGGCTTAAGGATTTGGTCAAGAAGCACTCTGAGTTCATCAG
CTACCCAATCTCTCTGTGGATCGAGAAGACTATTGAGAAGGAGATTTCTGATGACGAGGA
TGAGGAAGAGAAGAAGGACGAGGAAGGCAAGGTCGAGGAGGTAGATGAGGAGAAGGAAAA
GGAGGAGAAGAAAAAGAAGAAGATTAAGGAGGTTTCTCACGAGTGGGACTTGGTTAACAA
GCAGAAGCCTATCTGGATGAGGAAGCCTGAGGAGATCAACAAGGAGGAGTACGCTGCCTT
CTACAAGAGTCTCAGCAACGATTGGGAAGAGCACTTGGCCGTGAAGCACTTCTCGGTTGA
AGGACAGCTCGAGTTCAAGGCTGTTCTCTTTGTTCCCAAGAGAGCACCTTTTGATCTTTT
TGACACCAAGAAGAAGCCCAACAACATCAAGCTATACGTTCGTCGTGTCTTCATCATGGA
CAACTGTGAGGACATCATCCCAGAGTACCTTGGCTTTGTGAAGGGTATTGTTGACTCCGA
AGATCTTCCTCTCAACATCTCGAGAGAGACGTTGCAACAAAACAAGATCCTTAAGGTCAT
CCGCAAGAACCTCGTGAAGAAGTGCATGGAGCTCTTCTTTGAGATTGCTGAGAACAAGGA
GGACTACAACAAGTTCTACGAAGCATTCTCTAAGAATTTGAAGCTCGGTATCCACGAGGA
CTCTCAGAACAGAACCAAGATCGCTGAGTTGCTCCGTTACCACTCGACCAAGAGCGGTGA
TGAGTTGACCAGCCTCAAGGATTACGTGACAAGGATGAAGGAAGGTCAGGAGGATATCTT
CTACATCACTGGTGAGAGCAAGAAGGCTGTGGAGAACTCTCCATTCCTCGAGAAGCTCAA
GAAGAAAGGGTATGAAGTTCTGTACATGGTTGATGCAATTGATGAGTATGCCATTGGCCA
GCTCAAGGAATTTGAGGGAAAGAAGCTGGTCTCTGCAACCAAGGAGGGTCTGAAACTGGA
AGAGTCAGAGGACGAGAAGAAGACGATGGAAATCAATCCAGAGAATGCTATTATGGACGA
GCTTAGGAAGAGAGCTGAAGCAGACAAGAATGACAAGTCGGTGAAAGATCTTGTTCTTCT
CCTCTTTGAGACTGCCCTTCTCACTTCAGGTTTCAGCTTAGACGAGCCCAACACCTTCGG
AAGCAGAATCCACAGGATGTTGAAGCTGGGATTGAGCATTGATGATGATGATGCCGTGGA
AGCTGATGCAGAGATGCCTCCACTTGAGGATGATGCCGATGCTGAAGGCAGCAAGATGGA
GGAGGTCGACTAAAAGCCTGCCCTGTTGCTGCAGTGAATGATTTTTCTCTTCTTATCTGC
TCTTTCTTTGGCTAAAACTTTTATTTTTGGTGTTTTTTCTTTCTCAAGTACTATTAGTGG
TGTAGTTTTTTTATCTGAACTATAACTATTGCTGTTAAGAGACTTCGTTTCTTCCAAATC
CAG
>PBfusion.199|scaffold0025:599842-599928(-)+scaffoldC08:21874463-21883712(+)|B596-H_1-10k_transcript/47727 <unknown description>
GGCGAGAGACCGATAGCGAACAAGTACCGCGAGGTAAAGATGAAAAGGACTTTGAAAAGA
GAGTCAAAGAGTGCTTGAAATTGTCGGGGGGGAAGCGAAAAAGTTCATTTCATCTCTTTC
ACGAGTTTTCGGCGACTCCTTTGGCGATTCAGGTTGCGACGAAGCTCTCTGAGACCAAGT
TCCATTGATTTCTCCACAGTCTCTCCGTTCTCCATTCATCTCTCTGGTCGTCTCTCGTCT
CCACTTCTCCTCCGTCCGTTCTCCACTTCTCCTCTGTTCTCCACTTCTCGGAGAAGTCTT
CTCCTCCGTCCGTTCTCCACTTCTCTTACGACAACTACAGGACGTCTCTAAGAAGCTAGT
TGGAGCATTGTATTATTATAAGGACGTCTTTGTGTTGTAGTCTGGAAAGAACAGCCTCGG
TGATGAACTGTACAAACTGTTGGCCGTGGAATCCAACACAGTAGATGATATTATCACATC
TCTCAAGCTGGGGACCGAACATAGTGCACTGTAGACAGTTAACAAGTTAGAAACTGCTAT
ATTCTCATGGAAAGAAAGGCTTACAGAGCAAGCCAGCAACGGTAAATCACCTGTCAGGAT
ACCGTGGTCATTCACTAGAGATCCATTGTATGAAACTGAGTCACTCTTGAACCGAGCAGA
AGCGCTTAGAAATCAGATCAAATCCAAATACCCTAATCTTCCTAACTCGTTTCTTTATGC
CACAAAGATTCAGTATGGCAAGGACATTGGTCATGCGGTTCTTGAGGCATATTCAAGAAC
AATTGCGAATTTGGCGTACAGAATACTCTCAAGAATGGGAGAAATATTGAAGAAGCTGCT
GCAAGTAACCCTAACTCTCCAGCGCCACCGAGTTTTTTCCATAGCTCCCGAGATCTTTAT
AGAACACCTGAGAGGCCTTTGCTTTCGTCTCGTGTAAGACATTCTCTCACAGATGACTTG
AACAAAGCCGATGGGAGAGAGACCGGTTTAGTTTTTTTGTATGGAGATGCTAAGGTCACT
ACAACTCCAAGTAGAAGCAGTAGATTATGGTATACTAGGATCAGCCCGCCACACGGGCGT
GATATACTTTAGTTGTGATCTAAGTTATTATTTTTTTGTATGACTTTGTGGTTTATGTTT
TAGGTTTGCATTTGCAAGAGATATGTATGATACTGATTTTTGTCTTTTGAAAAGTTTTAG
GTGAGGAGGAATTATATATGATAAAATATATTTTGCC
>PBfusion.94|scaffold0026:7919027-7919116(+)+scaffoldA03:409145-409257(-)|B596-H_1-10k_transcript/71015 <unknown description>
GAATGATCCGGTGAAGTGTTCGGATCGCGGCGACGTGGGTGGTTCGCCGTCTGCGAGCGT
CGCGAGGAAGTCCACTAAACCTTATCATTTAGAGAAGAAGGAGAAGCCAAGATCTTAAGC
TTTTGAATTTGTTTTTGATTTTTATAACTATCTTTTGAAAACAAACTCATATTGTTCTGT
TCTATTCTACTTTAAAATTCCAGC
>PBfusion.95|scaffoldA06:35768237-35768711(+)+scaffoldA06:36314446-36316590(-)|B596-H_1-10k_transcript/23117 <unknown description>
GTAGACGCTGCTTCTGGTTAGTAAAGGTTTTCATTTTTCGTAAATGCTCTGTTCAGAAAC
AGAGAAATAATTAAAAAAAAAAAAAAAAAGGCAAAGTTTGAGTCTTGAGATTCTGTTTCC
ATGAGCACTGATCGTTAGTTTTTGGGGTTAGGTAAGACGTTCCAAACTCTTGATCCACGC
ACAGGGGAGGTCATTGCGGATGTAGCTGAAGGAGATGCTGAAGATATTGATCGGGCGGTG
AAAGCTGCAAGGAAGGCTTTTGATGAAGGATCTTGGCCTAGGATGACTGCTTATGTTTGT
ATTATATACTCTTCCAGAGTCTTGAAAGTTAATGAGATTTAATGTGATATTATGGGTCTG
TTATTGGTTTGGTTTTAAGGAGAGGTCAAGGATAATGCTGAGATTCGCAGATTTGGTTGA
GAAACACAGCGAAGAGCTCGCGGCTCTAGAGACATGGGACAATGGGAAGACTTATCAACA
AGCCAAAACAGCAGAGATTCCAATGCTCGCCAGATTGTTTCGCTACTATGCTGGATGGGC
GGATAAGATTCATGGGCTTACCGTTCCAGCTGACGGAAACTATCATGTTCAGACACTGCA
TGAACCAATAGGCGCTGCTGGACAGATTATTCCATGGAACTTTCCTCTTTTGATGTTTGC
TTGGAAAGTTGGTCCTGCTCTTGCTTGTGGTAACACCATTGTCCTTAAAACCGCTGAACA
AACTCCTCTCACTGCTTTCTACGCCGGCAAGCTTTTCCTTGAAGTGTTCTGAATATAGTT
TCTGGATTCGGTCCAACCGCAGGTGCTTCCCTCGCGAGTCACATGGATGTAGACAAGCTT
GCTTTCACAGGATCCACTGATACAGGCAAAGTTATACTTGGACTAGCTGCTAACAGCAAT
CTCAAGCCAGTGACACTAGAACTTGGAGGAAAATCACCCTTCATCGTATTCGAAGATGCA
AATATCAATAAAGCTGTAGAGCTGGCACACTTTGCTCTCTTCTTCAACCAGGGGCAATGT
TGCTGCGCGGGGTCTCGGACGTATGTTCATGAGAAAGTGTATGATGAGTTTGTTGAGAAA
GCAAAGGCACGCGCATTGAAACGTGTGGTTGGTGATCCTTTCAAGAAAGGCATTGAACAG
GGTCCTCAGGTTACACATATTCTTTGCATTATAAGGAGTTTTTTATTATATCTTTTTTTT
TGTTGATTGGTTTTGTGTAGATTGATTCGAGGCAATTCGAGAAAGTGATGAGGTACATAA
GGTCAGGTGTTGAAAGCAATGCTACTCTTGAATGTGGTGGTGATCAGATTGGGAACAAAG
GTTACTTCATCCAACCTACAGTCTTTTCTAACGTTAAGGACTATATGCTTATCGCTCAAG
ATGAGATTTTCGGTCCAGTCCAATCAATCTTGAAGTTCAGGGATGTGGATGAGGTGATAA
AGAGGGCTAACGAGACGAGGTACGGGCTAGCCGCAGGGGTATTCACAAAGAGTCTGGACA
CAGCAAATAGGGTCTCGAGGGCTTTGAAAGCTGGCACCGTTTGGGTTAACTGTTTCGACG
TCTTTGACGCAGCCATTCCCTTTGGTGGTTACAAGATGAGCGGTAATGGTAGAGAGAAAG
GCACCTGCAGCTGATGACGATGATGACATATCTGTTTGGTGACGAGAGTGAGGAGGAAAA
AAGAACTGCAGAGGAGAGTGAGGCTGCTAAGAAGGACACCAAGAAGCCCAAAGAGACAAA
CCTGGTTCCAGTTGGTTACGGTATCAAGAAGCTCGCGATCATCAACTATACACCAAGCTC
GAATGACAAAAGCTGAGAAGTATTGTTTCTTCAACAGATCAATACACAAGCTTTTCAAAA
AATTGTATGATTAACGGATGTAACATATCAAATATATATTTGTTGAAATGTTTATTTTTG
GCTTATTATGTATCAAATCTCAGTATCTCATCCAAACACGTTTCTGATGCAGAGTTTTTA
CTAGTATTAAGTTGGCGTAACTTGTTCTC
>PBfusion.96|scaffoldA01:6613968-6614047(-)+scaffoldC01:9715967-9717757(-)|B596-H_1-10k_transcript/46372 <unknown description>
GGAGGATTTCCGACAGACATCAGAGAGGGAACTTGGAAGGACAGAGGAGATAGAGTGAGA
AGCGCAAATATCAGAGAGACAGCGAAGAAGAAGAAGAAGAATCATCTTCACTCTTTGCCT
AACTGTGACGAATCCAAAGGAGGATGCTTAGCTTGAGATATTCACTGCCGTATCTTCCTC
AAACAAAGGAATCAACTAAACTCTTCTCCAAGAGGCCTAACAATGTTGTGGTTTGTGCGG
CTAGAGGTCCAAGACCTCGATCTCCTCGAGTCTGGAAAACAAGGAAGAGAATTGGAAGTA
TCTCCAAGGCTGCCAAGATGATTGCTTGTATAAAAGAATTGTCGAATGTTAAAGAAGAAG
TCTACGGAGCGCTTGATTCCTTCATTGCGTGGGAGTTAGAGTTCCCTCTTGTTATTGTCA
AGAAGGCTTTAGCTGTTCTTGAAGATGAAAGAGAGTGGAAGAAGATTATTCAGGTGACAA
AATGGATGCTGAGCAAAGGCCAAGGAAGAACAATGGGGACTTACTTCTCGTTACTAAACG
CTCTAGCAGAAGATAACCGCCTTGACGAAGCTGAGGAGCTCTGGAACAAACTGTTCATGG
AACATTTAGAAGGAACTCCAAGAAAGTTCTTCAACAAAATGATCTCTATCTATTACAAGA
GAGACATGCATTACAAGCTCTTCGAGGTGTTTGCTGACATGGAAGAGCTTGGAGTGAAAC
CGAATATTGCGATTGTGAATATGGTTGGGAAAGTGTTTTTGAAACTTGGGATGGATGATA
AGTACGAGAAGCTGATGAAGAAGTATCCTCCACCACAGTGGGAGTTCAGATATATCAAAG
GAAGACGTGTTAAGGTCAAGGCCAAACAGCTTAATGAGCTAAGCGAAGGTGAAGGAGGCT
TAAGCAGCGATGAAGACAAGATTGAGAGTAAATCTGAATTGTTGTCAGGTGAGGAAGCAA
ACCAAGATGGTGAGGATTCCAGTGAAGAGGAAGAAGAAGAACTTGTGGGAATGAATCAAA
GACAGATTGAAACATCTAGAGAACCCTGTCTCGATCATTAGGACTCTTCTTGAGCCTTTG
AGATTGTATGTAATGTTGGATCATGCATGGAAAACAGATTGAGAGCCAAAGTTCTTCAAT
GAAGCGCTTAGGTTACTGACTGAAAACATGACCCAAAACGCTTGACCTTTTGAGGTAAAG
AGCTTAGGAAAAGTCAAAACAAGATACCAACTAATGTCAAAACGATAAAGAAACTCAGCG
AAGAATCTTTTAGAGTATCATCACTGTGTAAAGCTTTGAAGCAAAAACTATTGTATTAAA
GATCATGAGATAACTCCTCTTTGTTT
>PBfusion.97|scaffoldA08:3867134-3867226(+)+scaffoldC06:27258427-27259995(+)|B596-H_1-10k_transcript/51398 <unknown description>
GAGGTCATGTGAACAGACCTTTGTGGGCTTGTGCTGATGGCAGGATTTTCCTGGAAACTT
ACTCTCCTCTCTACAAACAAGCTTATGACTTTCTTATCGCCATTGCTGAACCCGTTTGCA
GGCCAGAGTCAATGCACGAGTATAATTTAACACCCCACTCTCTGTACGCTGCTGTTTCCG
TTGGTCTTGAGACAGAGACTATCATCTCTGTTTTGAATAAGCTTTCTAAGACTAAAGCTA
CCCAATGATATGATTGATTTCATCAATGCTTCTACTGCCAACTACGGCAAAGTCAAGCTG
GTTTTGAAAAAGAATCGCTATTTTATTGAATCCCCATTCCCTGAGGTGCTGAAAAAGCTT
GGCAACGATGGTCTTATAAGCAAAGCTAGATTATATTCTGATCCATATGGTGGTGATGGA
TTCACGATCGGAAAAACAAGCGGTGAACTTGAAGCAGGACCTGGGGAGCTGTTGAATGCA
GCAGAACTGGCAGCAGCTGCACAAGAGAAAGAAACTCACTCATTTGAGATAGACCCTGCC
CAGGTGGAGATTGTGAAGCAGCGTTGCTTGCCAAGCGAACTGAATTACCCTATGCTAGAG
GAATACGACTTCAGGAACGACAACGTTAATCCTGATCTTGACATGGAACTGAAGCCCCAT
GCACAACCGAGGCCATACCAGGAAAAAAGTCTGAGCAAAATGTTTGGGAACGGAAGGGCA
AGATCTGGGATTATAGTGTTGCCTTGTGGTGCTGGTAAATCGCTAGTTGGTGTTTCTGCA
GCGGCTCGTATAAAAAAGAGTTGTCTCTGTTTGGCGACGAATGCTGTCTCGGTGGATCAG
TGGGCCTTCCAGTTCAAGTTGTGGTCTACTCTAAGAGATGACCAAATATGCCGTTTCACT
TCCGATAGTAAAGAACGATTCCGTGGAAATTCTGGTGTTGTTGTGACAACCTATAATATG
GTTGCCTTTGGTGGTAAACGGTCTGAGGAGTCAGAGAAGATCATTGAAGAAATGAGAAAC
TGATACGACTAATATGTAAAACTTAGACTTGTAGAAACTGCAATTGTAATTCCTTCAAGA
ACAAGTAATACAACGTTTAGAGTTTTACTAAAGT
>PBfusion.90|scaffoldA06:38084004-38084189(+)+scaffoldA08:26622947-26624659(-)|B596-H_1-10k_transcript/26191 <unknown description>
GAAGACTTGCCCTAAACTCCATCTATAAGTCTTCTTCATTCATCTCCCATCTCTCTCTAT
ATCTTTCAAATAGTAAGTAAACAAATATGGATCTTACTGATGTTTTCATATTCTTGTTTG
CTCTCTATTTCCTCAACCTATGGTGGCGCCGTTACTCCTCCGCCAGAAGCAGCCAATGCT
GCCTCAACATCCCGCCGGGACCAAAAGGATGGCCACTGGTCGGAAACCTACTCCAAGTCA
TATCCCAACGTCGCCATTTCGTCTTCCTAATGCGTGACCTACGTAAAAAATACGGTCCAA
TATTCACCATGCAAATGGGACAACGTACAATGATTATCGTCACGGACGAAAAACTCATCC
ACGAGGCTCTAGTCCAACGTGGCCCCACTTTCGCTTCCAGGCCTCCAGACTCGCCTATCC
GGCTCATGTTTAGCGTCGGAAAATGCGCTATAAACTCGGCTGAGTACGGACCATTGTGGC
GGACTCTTAGAAGGAATTTTGTGACGGAGCTCGTGACTCCGACGAGAGTGAAGCAATGCT
CGTGGATAAGGACGTGGGCTATGGAGAATCACATGAAGAGGATTCAAAAGGAGAGTTTTG
AGAGAGGTTACGTCGAAGTTATGAGTCAATGTAGGCTAACGATTTGTAGCATCTTGATAT
GTCTTTGCTTCGGAGCCAAGATCAGCGAGGAGAAGATCAAGAACATGGAGAACGTTCTTA
AGGACGTCATGCTTATAACTTCTCCGACGTTACCTGACTTTTTACCGGTTTTAACTCCGT
TGTTTCGCCGTCAAGTTAGAGAAGCGAGAGAGCTAAGGAAGACGCAGCTCGAAAGTCTCG
TGCCATTGATTAAAAACCGTCGTGCATTTGTTGAGGCAAAAGAGAGTCCCAACGAAGAGA
TGGTGAGTCCTATCGGTGCTGCTTACGTGGATTCTCTGTTTGCTTTGAAACCTGTCGAGA
GAGGCGGTGAGCTTAAAGATGAAGAGATTGTGACTCTATGTTCGGAGATTGTCTCGGCGG
GTACGGACACGAGCGCTACTACGCTTGAGTGGGCGTTACTTCATCTAGTGACGGACCAAA
ACATACAAGAGAAGCTGTACGAGGAAGTTGTCGGAGCTGTGGGCAAAAACGGCGTCGTTG
AAGAGGATGACGTGGCGAAAATGCCTTACTTGGAAGCAATAGTGAAAGAGACTCTCAGGA
GACATCCCCCAGGACATTTTCTCCTCTCTCACGCCGCCGTGAAAGATACGGAGCTTGGCG
GGTATGATATTCCGTCAGGGGCATATGTGGAATTTTACACTGCTTGGGTTACTGAGAACC
CGGAGATTTGGTCGGATCCGGGTGAGTTTCGACCGGAGAGGTTTTTACCAGGTGGAGACG
GTGTTAATGCTGATTGGACCGGAACACGTGGCGTGACAATGTTGCCTTTTGGTGCGGGTC
GTCGGATCTGCCCGGCTTGGTCTTTAGGGATTCTCCACATCAACTTGATGCTTGCTAGGA
TGATCCATTCGTTTAAATGGATCTCTGTTCCGGATTCTCCACCCGACCCGACAGAAACTT
ACGCGTTTACCGTTGTGATGAAGAATTCGCTCAAAGCTCAGATCATATCAAGGGACTGAT
GGATAGATTCGAATGGAGCGGTCACGTCGGGTTTGTTATATGTTATGCTTTTGTATGCAT
GTTTGGTCGCATTGATATTATCTATTAATAGAAGAGAAAAAGACCAAAATAGCACTAAAT
CAAGTTTTTGTTCCCAAACTAGCACTCAAAGCCAAAAGTCACAAAAATAGCACTAAAGGA
GTGGAGTTTAGGGTTTAGAATTTAGGGTTTAGGGTTTAGAGTTTAGGTTTAGGGTTTAGA
GTTGAAAAGTGAGGTTTTGGAGATAAGATTTCAAATTTCG
>PBfusion.91|scaffoldC01:48706275-48709620(+)+scaffoldC01:48728393-48732150(+)|B596-H_1-10k_transcript/549 <unknown description>
GGCCTCTCTTTCTTTCTCTCTCTCCGCCTGTAGAAGAAAGAAAATTTTGAACAGAGCTTT
CTCTCTCTCTCTGCGCATCGCTTAGGGTTCCAATCGGATCTGATTGTATTTTCAAATCGC
AGATCTCTAATCGAATCGTTGCGTGTCTTCGTTTCCCTCTGATTCGAAGAAAGCGAAACG
AGTTTGCTGCTTTCATGTTTGAATCTCCACATTAGTTGTTTCTATCAGATCTCCCAAGTT
GGCTCCTCAAAGAAGATCGCAGCGCCACATGGGCGGCCATATGCAGCAGACCAACGCTGC
GGCCGCGACGGCGCTTTACGATGCGGGACCCGCTAATGACGCTGGAGATGCTGTCATGGC
ACGGTGGCTACAATCCGCTGGATTGCAGCATCTGGGGTCGCCCGTTGCTTCCACAGGCAA
TAATGATCAGCGTCATCTTCCTAACCTTCTCATGCAGGGTTATGGAGCGCAGACTGCTGA
AGAGAAGCAAAGACTGTTCAATTTAATGAGAAATCTTAATTTTAACGGGGAGTCGACTTC
CGAATCATATACACCAACTTTTCAGGCATCGGCAGCTATGCCTTCCTCGGAAGGATTTTT
TTCACCCGAGTTCAGAGGTGATTTTGGAGCTGGATTAATGGATCTTCATGCAATGGATGA
TACAGAGCTGCTGTCTGAGCATGTGATTACCGAACCCTTTGAGCCGTCACCTTTCATGCC
TAGTGTGAATAAAGAATTTGAAGAAGATTTTAATTTGCCAGCTAATCGTCAACAACGGCA
ACAAACAGATGCTGAACCTTTGGGCTCATTGCCTAAGAGTGAAAAAGAAAATACCAGTGT
AGCAAAGATTAAAGTAGTGGTAAGGAAAAGACCCCTAAATAAGAAAGAAATAGCTAGAAA
AGAGGAGGATGTCGTGACCGTGTCTGATAATTCTTTGACTGTCCATGAGCCCAAGCTGAA
GGTCGATTTGACAGCTTATGTGGAAAATCATGAGTTCTGCTTTGATGCTGTTCTAGATGA
GGATGTTTCAAATGATGAGGTGTATCGGGCCACGATTGAGCCGATAATTCCCATTATTTT
CCAGAGAACAAAAGCTACATGTTTTGCATATGGTCAAACAGGTAGTGGTAAGACATACAC
AATGAAGCCACTACCCATACGAGCTGTTGAAGATCTAATGAGGTTGTTGCGTCAACCAGT
ATATAGCAATCAGAGGTTTAAATTGTGGCTCAGCTATTTTGAGATATATGGCGGAAAGCT
GTTTGATCTTCTCAGTGAGAGAAAGAAACTTTGCATGCGAGAAGATGGTAGACAACAAGT
TTGCATTGTTGGCCTGCAAGAGTATGAAGTTTCAGATGTTCAAATTGTAAAAGACTTCAT
AGAGAAAGGAAATGCAGAAAGGAGCACTGGGTCTACTGGAGCAAATGAGGAATCTTCTAG
ATCACATGCTATCTTACAGCTTGTTGTAAAGAAGCATGTTGAGGTAAAAGAAACTAGACG
CAAAAACAATGATGCCAAGGAATTGCCTGGGAAAGTTGTTGGGAAGATTTCTTTCATTGA
CCTTGCTGGCAGTGAAAGAGGTGCAGACACCACAGACAATGACCGCCAAACAAGGTAAGG
ATGCTCTTTTCTATGCCTCTTTTTGGACTTGTGTGTTTGATGGGATGGCACTATGTTACT
TTAGGACCACCACAATCTTGATCTTTAGTTTTCACGGTTGATTTTGCTTAGGATTGAAGG
AGCGGAAATCAATAAGAGTCTCTTGGCCCTAAAGGAATGTATACGTGCGCTGGACAATGA
CCAGCTACATATACCATTCCGTGGAAGCAAACTAACCGAAGTGCTCCGTGACTCGTTCGT
TGGAAACTCAAACTCAACAATTGCAAACCTCGATTGCAATACTCCAAAAGCCCGTTCGAC
ATCTTTTCTGGCGGATTCTTGCATTTCTGCAAATTTATGTGCTTTACGACCTTGAGGAAG
TGGGATGGATTGGATAAATGTTGCCCATGGAGGATAAATGCAGTCGGTAAGATAGTAGGC
CATACGATAAGTGTGGTTGTTGACCTTGAACTTCACTTTAGGGGCTCGACCATGTAAGAT
GTCATCAAAAACTGGAGACCGATCAAGAACATTGATATCGTTTAGGGTACCTGGTAAGCC
GAAAAAAAGCGTGCCAAATCCAAAGATCTTGTGATGCCACGGCTTCAAAGACAATTGTCG
GCTTTCCCGAACCACGTGTGAACTGGCCTTTCCAAGCTGTTGGGCAGTTTTTCCACTCCC
AGTGCATACAGTCGATGCTGCCTATCATCCCCGGAAATCCCCGTACCTCTCCAATATCGA
GTAATCGCTGAAGATCCTCGGCTGTAGGTGTTCGTAGATACTCATCCCCAAACAATTGTA
TTATTGCATCAGTGAATTTTGCCAAACATAAACGTGATGTACTGTCAGCCATCCGGAGAT
ATTCGTCATATGTATCTCCTGACTGACCATATGCGAGCATACGTATCGCTGCCGTACACT
TTTGAAGTGGAGATAGCCCGTTCCTTCCGGTAGCATCTCTTCTTTGCTGAAAGTACGGAA
CTTCAGTACTTAGACGGTCGACAATGCGAAGGAACAATGGCTTGTTCATTCGAAACCGCC
GCCTAAACATATCTTGTGTGTACGTTGGATTATTACTGAAATAGTCGTTGCATAGTTGAA
TGTGTCCTAGTTCTCGATCTCTTTCAATATAAGCTCGCCTCTTTGGTTTGTTGGTTTGAC
CATCAATTACTGTATCGATGAAATTATCAACTACTTCATCGACCAGTTCATCAAAAACTT
CATCCGCTTCATCACTTGATGAGGAAGACATTGTTGATGATATTTATTGTAATATTTTTC
CTACAAAAGGCAATAGGGAGGAATTTTTAATAAACTTTTAAAACAAATTTTTATTTCTTA
TATATAGTATGCTTTTCCTCTTTTAAAGTTTATTTCTCTATTTCTCTTCAATTTTTTTTT
GGGTTTTAACCTTAGTTTTTTTTTATATTATTTTGGTTTTAACCTTAGTAAAGTTTTTCA
TTAAAATTATAAATCTGTTTATTTCTCTTGAATCTTTTTTTTTTTGGGTTTTAACTTTAG
TAAATTATAAACCTTTTTTTTGGTTTTAAATATGATAAATAGAATTTATAATTTCATTAT
TTAAGGATATGTTCATTACTTAGAATTTTTGGTTTTCAACTTACCTCTGTTGAATGGTAG
AGATGATCTGTGGGGTTGAGGAGTAGTAGAGTTGATTCCTTGTGTTGATTGGTGATTCTT
GTTTGATTGCTGTTGTGATTCTCGTGGTGTTGGTTGGTGATTCTCGTAGTGGTGTTGGTT
GGTGAGATTCCGAGATGGTGAGATAGTTTTGATAAAAGTATGGCTGATGGTAAGAAGAAT
CAAACTGATGTATCACATAGTTGGTAAGATAGTTTTGATAAAATGCATGAATGAGATAAA
TAGAATGAAACACATAGTCATATATATAGAAAAACATTGAAGCAAGTAGCATGTGGGTAC
ATACACCTGTGAGCAAAAGCAAAGCCGTGGGGACATACCCTTGATTTGATACATACATAA
AACGAGTGTAGAAAGTTGGAAAACACTACACTCTCCCGTGATTCCATCTTACATAACCTA
CCACTACAACCTCCTACTACTACATTACCACCCGTGACTTGATTTGATACATAAAGAAAC
AGAGACCTGCAACCATCCACGCATCCTCCTCCTTGAACTGGTGACCTACAAAGCACAACA
GTTACAATATCAATATACATCAAGGAAAAGATTTAAACACAAACATCATACACTGCATTT
CCTAGCAACCTACTATAAATTTCAAAAAATAAATAACCACTCACCAACTTAAAGCAATTC
AGATATGAGTTTGTTTTTTAGAGCAAGCTCTTGATCTGTAAGTGTATCAGCGTTTTTTCC
TAGCAACCTATCAAGTATTTTCTGTTTGGATAACATATTCTTGGCTGCTAGAATGGTTTC
GATCTGATCAAACGCTGCTTCATTGCCATGCTTCTTGCGTTTTGCTGCTTTGCTAGCCTT
GACTCCGGGAGGTCTAACATCTTCCTCGCGACCCACCTCATCCGCAGTTTCCTTCCTTTT
CTCCTTTGCGCCATTTGATGTCAGACTGTGTGATCTCCATTTTTGATCAAACCGAAGCTC
CCTCCAACAATGTTCAAGACTGAACTTGGCTTTGTAGTCATTTAAGAAGATGTCATGAGC
CACTTTCATGACATCATTCTCATTCTGTCCACTCGCCTGCTCCTTCAGAGCAGCTTCATG
ACATCCCACGAACTTACACACCTGCTCATTAACCCTTCCCCACCTCTGCTTACATTGACT
CCACTCCCTAGGAATGGAGCCAACGAGCAGAGGGCTAGCATTCACGTACTCCTCTATTCT
CTTCCAAAATGCTCCTAGCTTCTGCTCATTACTGGTTATTGGATCCTTGCTGGTGTTCAA
CCAAGCACTGATCAACACCAAATCTTCTTTGATTGTCCACTTCCTCCTTTCCGGAGGTTT
GGGAACCTCAGAAGATCCTATTTCTATTGGCTGAGTGGTCTGGGAAGTAAGCAGGTTAAC
AAAGCCGGGAGAGTTTAGGGGAAAAGGATCCATTTTGGTTGAGTATTGAAGTTTTTAAGT
TTTCGTTTGTGTTTTAAGATGTCGATTAGCTAGGTTTTTAAACTACTTTTGGATTTGAAA
GTACAAGGAAGTAAACACCTTCTAACCACCAAAAATTGATTACACTTAACTTAACTACAC
AACTACTTCACACAGACCATTCAATAAACATCAAATCAGATTTTCAAATTAATTATTTCA
AGTTTAAATTTAGTTCTGGTTCAGTTCAAGTTTAAATTCAAGTTCACACAGACCATTCAA
AAATTGATTACACTTAACTTAACTACACAACTACTTCAGTTCTGGTTCAGTTCAAGTTTT
AATTCTACTACTACTCTAACCTACTCTAGTTCAAGTTCAAATTCATTACGCAACAACTCT
AGTTATAGTGTGGTTACCTTTGTGTTTTCAGTCGAAGCAGCATTTCTCCAAGTGATCCAC
CTGCACGGTCAGGTTATAAACCTTTCCAGTGAGCCTATCAACCTCCACAGTGAGGGCTTT
TACCTCTGCCTGTACAAGGAAATGACAATGAGATGGTGTTAGTCACTGTAC
>PBfusion.92|scaffoldC02:64301839-64305445(+)+scaffoldC03:11897336-11897537(+)|B596-H_1-10k_transcript/2905 <unknown description>
CATCGGTTTTCAACTTAAAAAAAAAAAAAAAAAAAAAAAACTATATATTTATTTATACAT
TTCGAAATTCTTTTAGCACCATTCTGTCCAGTAATTACTAACTCAAATGTCTCTTTCTAT
GACGATGAGTAAAATCATCGTCATTCGTCCTTCGACTATCAAGGTTCTCGACAGATGTTC
AGCAGTTGCGTGAAGTCCAAGTTCGTCAGTTTTCTCGGGAGTTATCAGTTTCTTCGGTCA
TGATTTCGAGGCTATCCAGGAGTGGATATGTGACGTTTCTGCCACCAGCCCACTTCAAGC
AATCGTTCCACGAGTTTTGTTACTGGAGATTATGTGGTGTGTGGTATGAGCCATTGGTTG
GCATGTGTTGTTGTGTGTACGAGTTTTGACTATTTTGGAGATATATTTGTTTTGTGAACT
CGTGGAGATCGCTTTTGAATTGGGGTGCAGCAGCTTGCGTTGTGTAGGTGTTGGAGTTAC
ACTTTGGTATGTTTACCAATTTTGGCAGTGTTGATCGTTTCAGAGATGTGTCAGTTTGGA
CAACTGACATAGGACATTGGGAGCTATTTATATCCATCGCAGTGTACCAGTTATGCTTGG
AGGGCCGATTTGTTCGGATATTCATCAGAGATGGAGCTACGTTTTACGATGTTATCCTTG
GGACGGATTGATTGTCACGGCATCAAGTAGTGTTGGATTGCCTGAGGGCAAGAGTTCCGA
TTGCTGGAGCAGATGGAAGTTGTTTGTGCATGCATGCTACATACTGAGGAGTTATGGGAT
ACAAGGACATAGAGATTTTTGACTTTATGGGATACAAGGACATAGAGATTTTTGACTACC
ATCTCGATGGTTAAGGCTGATGGACAACATGAGCTGCAGGATCTTCCGGTTATTGCAGAG
TATGAGGACATATTTGTGACCTTTGGAACGGTCATCACATGACACATGAGAAACTCTTGC
GATTTGTTTGGAGCAAACAACACCAGTTTCACAAGTTTTATACCGATTAGCACCAACAGA
GATGACAAAACTGAAAGAGCATGTTGAAGATTCATCAGACAAGGGTTTTATCAGACCGGA
TACTTTACCGTGGGGAACATCATCATTGTTGTTGTAAAGAAGAAAGGTGGGAGTTTCAAT
TTTGTATCGACTACAAAGGTCTGAACAAAGTGACCATTAAAGATAAGTATCGCTTCCGCG
CGTTGATGAATTATTGGATTATTTACAGGAAGTTTATAGTTCTTGAAGGTTGGCATGGCA
TCAGAACACCATCAGATTACTATATTTGAAGAGTATCTACTGAATGTGAATTTTTGTATA
CATTATGGATATTATGGGACGCAGTGATACCATTTGGGTCGACAAAGGCACTGTTGCATT
CATGAAGATATGAATGACGTTTTCATGAACATTTGGATAGGTGTGCGATTGTATTCCTCG
ATGACATCCTGATTTATTTTGGAGAAGAAAGGAGATTTGTGAGCATTTCGCGGATTGCGT
TGGATAAGCCTGGAGAGCATCAGTTGTTCGCTAAGTTGAGGAAGTGTAGCTTCTGGCAGA
GGAATGTTGTATTTTTTGGCTGACATGGTTTTGGAAGCAGAATTTTGATGGATCCAAAGA
AGATTAATACCGTTTCGGGAAGGTCGAAACCTAAGAGCGCTACAAAGATCTGCCGTTCTT
TTTGGGTTAATAGTGTACTACTGGAAGTTCATGAAGGGTTTCACCAGTATAGTAATGTTA
AAGACGCGGTCTACATGTAAAGACGTAAAGTGTGGCTGGATAGATTTTGTTCGAGGAGTT
TCACTGAATTGAAGCACAACTAATGAAGACACCAGTTTTGGGTTCTACTGAGGCTGAGGC
TTACTGTGATGTGTCAGATACTGGATTGGATTTAAATTAAGGTATGAGGATTAAGTCATT
CATATGCATCATGCCAGAGAGGCTGTAGTGGTATTTGCGTTATAGTTTTGGAGATCGTAA
TTGTACGGGAAGGAAGTTCAGATTCTCTGGGATTATTAGAATGTGAAATTTATCTTCAAT
TATTAAAAACTTGTACTTGGACAGTGCAGTTGGATTGAGTTTGTAGCAGGCAGTTTTGCT
ATGGAGGATACACAAGCACAAGTTAGCATTATGGATTGGTTGAACAGATCGAGATTGGGA
GTATTGGATATCATACAGCTTTGAGCAGGATATACTTGTACTGAAACCGAGTTTGTGTGT
TGGACGATAAGTTGTTAAGAAAAGGAATCTTACAACAAACATATCACTCGTGTTTCTCTA
CGCATCGGGAAGACCAAAGGGTACAAAGATATGAAGAGTTAGCTATAATTGGTGTAGTAT
GAAGATGTTTGTAACTACATTACGTCGCGGTGCCAGACATGTTATAGGGCAATGACAGAG
GATCAGTTATCTATTATGTTATTTTTTGAGCTTGCTTTTGCCGGAATGGAAATGAGGCAT
GGTGATTATGGACATTGTTATTGGATTTTAAATCACCATATGTGGAAAGGATGCCACATG
GGTAGTCATGGATAGACTTACCAAGTCAGCCCATTTCCTAAGTAATTAAGAAGATAATCA
GGGCTAATCAATTGGAGAAAACCTACATTATTGAGTTCGGGAAGTTTCTTGGATGTCAAC
ATTGTATCGGATGGGGAATCGAAGTTCACATCTACATTTCAGAGAGCCTTTCGGAAGGCA
CTTGGGACAAAGATCATATGAGTACATCTTATCACCCGTTGACATATTGTCAGTTAGAGA
GGACTACTCATAACTTAAAGGATATGTTCAGAGATTGCGTGAGATGGAATTTCAGAAACC
ATCTCCCTATACCAGAGTTTGCCTATATCGACAGCTATCTTTTGAGTAATAAAAAAAAAA
AAAAAAAAAAATTTATATGAGGGTTATTTATGGTAGACCTTATAGTATACCACTTTGTTG
GACCAAAGTGGGGTAGCAATATGAGTTAGAAATATTAATGGTTTAAGAGACGGTAGAGCA
AACGACATGCTCAAGGATTGGCTTTCGGAAGCCCATGACGTCAGAGAATTTATGCAGCTA
AGCACCGTAAGGATTTGGAGCTACATATGAGCACCTAATATACCTGAAATTAAGGACATT
TCAGGAGGGACCTAAGACTCAGAAGATAAAGGAGCTTAAACCGAGACACGTGGAATTGTA
TCCTTCGCTGGAGTGGATTGGATTAATTGCTTGCAGTTACTTTATCAGCAGTATATCAGC
CTTCTAGTACTTGGTTCATATGACAGCATTGCAAAAGTTGAGAAGGCGCTATAACTATTT
TGCAGTAGACATCAAGTGAGTTCATAAAGATTTTATGAACCTTATCATCTATTGGAGATT
TTGGATCATCATGAGAAGACAGTTCGGGAAATATCGACTGTGTTTGTCCGAGTTCGTTGG
GAGAGAGATGGTATTCAGGAGGAGACTTGGGAGTCCGAGCCCCAGATGAGGATTGATTAT
CCGGAGCTTTTCCGGATTGACATTGGGCATGACAGCTTATGAATTGAATTCGGGGACGAA
TTCCTTGTAAGTAGGGGAGAATTGTCACGACCTAACTTCTCCACTCCACCAACTCCACCC
ATTAACAGATCTATTAAACCCACCTTCTCCACTAATAACCTGCAATCT
>PBfusion.93|scaffoldC03:2754716-2755002(+)+scaffoldC03:9007993-9009684(-)|B596-H_1-10k_transcript/26456 <unknown description>
GAAGAGACAAAAATCGCCACTCAGAAGAAGCAGAGACGAAGAAAGAAGAAAGAATCGAAT
CCAATCGAAGTTTCGGAAAACGATGTCGTTTCGGGAAAAGATGCCGACGAGTCCCAAATC
GCCTCTACGAAGGAGACGCTCGAGCTGGACCGGGTCATGGCTCAACCACCCGACGACGTC
GTTCAAGGAAGTCGTCTCCGCCGTGATCCAGTCTCAATCGCCGAGATCCACGTCTAAACC
CCAAACCTCCGATTTCGATTTCAATATCGATTTCGATTTCTCCAAAGTCGATCGAACGCT
CTCCTTACCCGATTCCCTCCTCCTCAGAATCCTCCAGAAGCTTCCCGATTCCCAGAACAA
CAACAACGACGTCTCACTCGTCTGCAAACGGTGGCTGAGTCTCCAAGGACGCCGTCTCCG
CACTCTCAAGCTCCTCAATTACGACTTCCTCTTATCCGAGAAGCTCACCTCCAGGTTCCC
GAAGCTCACGAGCATCGATCTATCAAACGCGTGTATGAATCCGAATCCGAATCCGAATCC
GCCGCGAAACTCTAATATCCTCCTCTGCCACAAATCGACTTCGTTCCACGTGTCATCAGA
CTCGTCGAACTGGGAGGAGAATCTGTTACCGAGCGAAGTAATCGACAGAGGACTTAGGGT
GTTAGGAAGAGGAAGCTGCGATTTGCTTAAGCTCGTGGTGACTAACGCTACTGAGCTAGG
TTTACTCGGTTTAGCCGAGCACTGTTCCGATCTTCAAGAGCTCGAGCTCCGCAAGTGTAA
CGATAATATTTTACGTGGCATCGCTGCTTGCGAGAGTCTAAGAGTGTTGAGACTGGTGGG
AAGCGTGGAGGGACTGTATACTTCTTCTGTTTCCGATATTGGTTTGACGATATTAGCACA
AGGGTGTAAGGGGCTTGTGAAGCTTGAGCTTAGTGGCTGTGAAGGTAGCTTTGATGGGAT
TAAAGCGATAGGGCAGTGCTGTGAAGTGCTTGAAGAGCTTACGATTTGTGATCATAGGAT
GGATGATGGTGGGTGGATAGCTGCGCTTTCGTATTTCGGGAGTTTGAAGAGGCTGAGAGT
GTTGTCTTGTAGAAAGATTGATTCTAGTCCTGGGCCGGAGAAGATGCTTAGGTCTTGTCC
GGCGTTGGAGAGTTTGGAGCTCGTGAGGTCTTGTTTGAATGATAAAGAAGGGATGAGAGC
CTTGTTTAAGGTGTGTGATGGAGTGAAAAGGGTTTATATTCAGGATTGCTGGGGGTTGGA
TGATGATTCTTTCAGCTTGGCTAAAGCTTTCAGGAAGGTGAGGTTTGTGTCGTTGGAAGG
ATGTTCAGTCCTAACAACAGGCGGTTTAGAGTCAGTCATTTTGCACTGGGAAGAGCTCGA
GAGCATGAGAGTGGTGTCATGTAAGAATATAAAAGACTGCGAGATTTCACCGGCACTTTC
GTCTTTGTTCTCACTTCTCAAAGAACTGACGTGGAGACCAGACACAAGGTCTCATCTCTC
GTCCAAGCTCGAAGGTGCTGGAATTGGAAAGAGAGGCGGCAAATTCTTCAAGAAGAGATG
ATGTATCTTATTTCCCTGAAAATTCTTGCAGACAAAACTTTTTAGTTGTTATAAATCCAT
GATATGGATATGTGGATTGCCATTAACCATCAGGGAGGTTTACATCTGACCCGACTATCC
GGTCCGTCTACACCCGTCTCCGGTTTGTCTCATCCGTCCAAGACTAGTCAAGATGAAGAC
TCATTCAACCGGAGCATTTATGAGCTTTGACCAAGTCTAGATCTTTGTAGTCAAATGTAT
TAAATGTGTAGATACTCTCCTTGTTGTAAACCCTCATGAACCTCCACTATATATTGATAG
TGAGAGCTAATGAGAAAGACACAACTTTCAC
>PBfusion.121|scaffoldA01:31091934-31091974(+)+scaffoldC01:48394071-48394260(+)|B596-H_1-10k_transcript/70318 <unknown description>
GGAGAGTCCTAAGAAAAAAGAGAAGAAATATAAAAATAAGATGAAGCTGATTACAATCTT
GCGGACTTTCCTGTGGATGAAAGTGTGAAAGGAAAGAAAGGGTTGAAGTCGAAGAAGCAA
GCTCATGAAAATAATGACAGTGACGAAGAAGAGGCTGTGGATGAGATCACTGAAGATAAA
GCAGGAGAAGAAGAAGAAGTAAAGGAGAGGGTGATTTGGAGAGTCCTAGC
>PBfusion.38|scaffoldA10:16394594-16399284(-)+scaffoldC09:48545419-48545857(-)|B596-H_1-10k_transcript/1195 <unknown description>
ACGGCTAACCCTCATTTTCAAAATCAAAACTCGTACAAATCGCCAAGAGAGTTACGAGAT
CTGAAAAAACACTATTGATTCTGCTCGCTTAATCTTCTCCACTCATCATCTCCTTCGTTT
CGAAACCCTAAATTCCACAATCTCTCTCTCATCCATGAAGGAGGTCGAGGAAGAGGAGGC
GATGGAGAACCAACGAGCCCCGGAGAAGACGATCCCCGTCTTCACTGTGCTAAAAAACGG
CGCGATTCTCAAAAACATATTCGTCGTCAACAACACTAGTTCCGATTTATCTTCGCCGGA
GGCAGAGGAGATTCTGCTCGTCGGCCGGCATCCGGACTGCGATATTCTCCTAACGCATCC
TAGCATCAGCAGATTCCACTTGCAGATCCGCTCTCTCCCCTCTCGTCAGAAGCTCTTCGT
CACGGATCTCTCCTCTGTGCATGGGACATGGGTTGCGGATCAGAAAGTTGAGCCAGATGC
TTGTGTTGAGGTGAAGGAAGGTGATGTTATTAGGATTGGTGGTTCGACGAGGATCTATAG
GTTACATTGGATTCCACTGAGCCGTGTGTATGATACCGATAATCCATTTGTGCCACCATC
TACACCGATGGAACAAGATGAAGAGCTTGAAGCAGAAAATCTAGTGGTTGCACATCAGTC
AGGTGATGATGGAGATGGACATTTGGATGTGACGTCTGAAGGAAGTGGTTCATCAGTAGT
CCCTAGTGAGGATGAGGATACAACAAGGGAAGTTTTGTTGCCAGTTGCACCTCCTAGAGA
TTCTGTCAATACAGAAAAGCTACAATCCAGTGAAGATTTGCAGACTTCATCAAAGTTGGA
GTTGGATGCTGAAGAAGCCGCAGCAGAAATGCCAATTAGCAGTAGCTACCCGGAGGCCTT
AGCTTGTTATGAACCTAAAGTTCCTGCAGAAGCTAATGAATGGGGTGTCAGAGGAGACGG
TGGTCTGCTTCTGGATGTGATGTCAGAGATGATAGAGTCATCAGTCCCTAATGGGGAGGA
GGATCCATGTCTAGCTGCAAAGGAGACTTCATCGCTTCCTCTCCCACGAGATTCCACTGA
GACAGAAGATCTACAGCTCACAGATGTTATAGAAGCCAACACAGAAAATTCAAGTAGCTG
CAGCTCCCTAAGAAAGGCACAGATTGATGGTGTCTTTGAAGACTCAGGTTGTGCTTCTTT
TGAATTGGCTGCAGAGGCTGAGACTTTGAGCCTTTGTCAAGAAGTCTGTGGAGAAAATCA
AATGGTTGCACTTCAGTCACTAGCGGATTCAGGTGATGATGGAGATGGACATTTATATGT
GACGTCTGAAGGAAGTGGTTCATCAGTCCCTAGTGAGGATGATGAGGATACAACAAGGGA
AGTTTTGTTGCCAGCTGCACCTCCAAGCGTTTTGTCGTCACTACCTAGAGATTCTGTCAA
TACAGAAAAGCTACAATCCAGTGAAGATTTGCAGACTTCGTCAAAGGGGGAGTTGGATGT
TGAAGAAGCCGCAGCAGAAATGCCAATTACCAGCTGTGGCTCAAGTAAGCCGCAGAGTGA
TAGCTACCCGGAGGCCTTAGCTTGTTCTGAGCTTGAAGTTCCTGCAGAGGCTGATGAATG
GGATGTCAGAGGAGACGGTGGTCTGCTTCTGGATGTGATGCCAGATATGATAGAGTCTTC
AGTCCCTAATGGGGAGGATGATCCATATCTAGCTGCAAAGGAGACTTCACCGCTTCCTCT
CCCACGAGATTCCACTGAGACAGAAGAGCTACAGCTCACAGATGTTGTCCAGGCTTCAGC
AGAATTGACCGTGGATATTATAGAAGCCAACACAGAATATCCAAGTAGCTGCAGCTCCCA
GTTCCTAAGAAAGGCACAGATTGATGGTGTCTTTGAAGACTCAGGTTGTGCTTCTTTTGA
ATTGGCTGCAGAGGTTGAGACTTTGAGCTTTTGTCAAGAAGTCTGTGGAGAAAATGAGTG
TGACACCAAGCAAGTAATGGAAGTATATGCTGAACCACTAACTGAGGCTGAAAATCAGAT
TCACGTAGACAATGGAGAAATTGAGGTATCTCCCAGTTCCTCTTCTCAATCTGACCGACT
GATAGAAATTTTAACTGAAGATGGCATAAGCGATGATGCACTGTCTCAGATGAATAGCTC
TAGGAGCGGTAAATCTGCTTTTGTTCCATTACTTGAATCCCCGGGTTGTTCTGCATTTGA
ACTGTCTGCAGAGGTTGAGATTATGAGCCCTCGTCAAGAAGTCAGCGAAGAAATAGGTTT
TGTGACAGAGAAAATAGAGGAAGCATCTACCGAACCACTAACTAAAGCTGACGTTCAGAG
TCACCAAGAGAATGGAGTTACTGAGGTCTTTAGGCCAGTTATTGAAGTATCTTCCTGTCC
TCAAATTGAGCCAAAGTTAGTAGGAGATGCCCGAGGCCTCTTAGACTCTGAAGTAGCCAT
AGAGGCCGATAGTCAGAACCTACAGAAAAAGAGCAACAGAGAAACCAGGATCAGTTCAAG
CGAAGTCAGTATAGTATCTGATTGTTTGTTCGCTGGCAAGACGGAAGATATCCAAAGTCT
ATGGTCGAGTAGGCAGCTACTTCCTGAGAGTGAACTCGGGGATCCATCTGAGATCTTGAG
TGAAGTGAACCTCGCAGGAAATCAGAACAAAATATCAGCAATGAGCAGAGAGACTGAACA
AATATTTGATGATGGGAGAAGCTCGGGCCATCCCGAGGAACAAAAACAGAGTGGTGCACA
ACGTTTCTTGTTGACACCAAATCAGGAATCCAAAACAGAAATCTCATTTGGCTCTGGGAA
ATCTGAAGAATCTTACAGCCTAAGCGAAATAGAGGGAGAAGGATATGCTGATAAGGAGGC
TACAAAACCTACTCAAAAACTGCCTTCTGATTATACTGGAAGCCAAGAAAACCAGAGTCC
CCAAACACTCGCTGTTAGATATGATGTACTGTCTGAGATGGATAGCTCTAGAAGCTCCTC
GAGCACAAACAATATTTGGTCTAGGAGGGGGAAAGCTGCTTCTGTTCTACAGGTCCGGAC
CAACAAGAGTGAAGGAAAGCAAAAACAGATTGGGAAACCAAAAGCCCAGTTGCAGAGAAA
ACTAGAACCAGAGATCTTTACTCCTGACAAGGAGAATCTGACCCCAAACTCTCATATGCT
AAAACGCTTGCGAGAAGTTGGTGAGATTAAGGATACTAAAGGTTCCTCCTCTAAGGCAAT
ACGTAAACCATTCTTTGATACTCATGTGGAAGAAAACCTGATGGTCGAACAGAAACAAGA
TGCTCACTGCATGAGCAGCAACTCAAAGGTAGCTCATGAGCCTATGGCACAAAAGAAGAA
AGCTGAACGAGCACCTTTTCAACATCTGCTTGACAAATCTTCATCGCAGAGCCAATCATA
CACCGAGGCTTCTTCTACTGCAGCAGCACGAACCAACATTTCTTGGGGGCTTCGTTCGTC
TTCTAACCTTTCTGATGGTAAGAACAAGATGAAATGGACCATTGTGTTGGACACTTCTTC
CCTCCTCAACAAGGAATCTAGGAAACCATTGCACCTACTCCAAGGTCTCAAGGGGACACA
TATAGTCGTACCAAGAACAGTGTTAAGGGAACTAAATGAGATGAAGCGCGGTCGCTGTCT
TCTGTTTAGTAGAACAGCAGAGATGGCTTCCTCAGCTCTGGATTGGATCGAAGAGTGTAA
AGTTAGTACCAAATGGTGGATTCAACTCCAAAGCCCATCAGAGGAAACTAAAGCAACTGC
ACCAACACCACCAGTCACTTCTCAGTCAAATGGATATTCATTTCCGTTTTCACTTGACTG
GAATAGTTATGCACCGGAGATCGATTCTCCTACATCAGAAGATCAAGTTCTCGAATGTGC
ACTTCTTCACAGAAACCGTAACAGAGATGTACAACTCGTTCTTCTTAGCAACGATGTAAC
TCTCAAGATCAAAGCCATGGCAGAGGGTGTAATGTGCGAGACGGCACACGAGTTCTACGA
GAGTCTGAAGAATCCGTACTCGGAGAGGTTTATGTGGCCAGAGAGTTTGCCGAGAGGAAG
GACTTGGAGTCATGAAGACGATACTGTGTTTAGAGAAAGGTACGACAACCGGAAGCTAAC
GTTCAATGGAGGAAGAAGAGGAGAGATTGGTGCAACAGCAGCAAAAGGCTTGAAGCTCAT
ACTGCTCTATAACTCTCAGTATGGCCACATTCGTTGATGCATCTCTTTTTTTCGTTCTCA
AATTTCATGTAAGCCAAATCACTTCAACTCGCTTACACATGGGATTTTTTTTAGGGTAAT
GACATTTTCATATCATCATGACATTTTGTTGTTGGAGTTACATCTGTCTTCGTCGTACCT
TCGAAAATTAGAATCTATTCTATTAAAATAGAAGTTACAACC
>PBfusion.39|scaffoldA04:16705634-16705715(+)+scaffoldA05:12237995-12238631(-)|B596-H_1-10k_transcript/61271 <unknown description>
CAGTGCTTTCGAGCCAGCTTCCATGATGGCCAAGTGTGACCCTCGTCACGGGAAATACAT
GGCTTGCTGTTTGATGTACCGTGGTGATGTTGTCCCCAAGGACGTCAACGCAGCTGTTGG
AACCATCAAGACCAAGCGTACCATCCAGTTTGTTGACTGGTGTCCTACTGGATTCAAGTG
CGGTATAAACTACCAGCCACCAACTGTTGTTCCAGGAGGTGACCTTGCTAAAGTGCAGAG
AGCTGTGTGTATGATCTCCAACTCCACGAGTGTTGCTGAGGTGTTCTCGAGGATTGACCA
CAAGTTCGATCTCATGTACGCCAAGCGTGCTTTCGTTCACTGGTATGTGGGTGAGGGTAT
GGAGGAAGGAGAATTCTCTGAGGCTCGTGAGGATCTTGCAGCTCTTGAGAAGGATTATGA
GGAGGTTGGTGCTGAAGGTGGCGATGATGAGGATGACGAAGGCGAGGAGTACTGAGAAGA
ATAAAGTTTCGAAATGTTAAATTCTGTTATCCTTTGTGTTTGCGTGAATGGGTTCGAAAC
ACTCTTGTGACGAGCCCTTTGTTTTTTTCAAACTACTTATCCGATTTATTTCTTTTTGAA
TTTCTATTGTGGTACTCTCTCTATTTGGGTTTATATTTTGTTTGGAAATTTCGATCAATC
CCAGACGAGGGAACCCTAGGAGAGCCGATCATATTTTTATTGAATAAACATTTTCAGCT
>PBfusion.36|scaffold0475:10925-11148(-)+scaffoldC06:39067099-39070188(-)|B596-H_1-10k_transcript/11384 <unknown description>
GGGGGGTCGCAGTGACCAGGCCCGGGCGACTGTTTACCAAAAACACAGGTCTCCGCAAAG
TCGTAAGACCATGTATGGGGGCTGACGCCTGCCCAGTGCCGGAAGGTCAAGGAAGTTGGT
GACCTGATGACAGGGGAGCCGGCGACCGAAGCCCCGGTGAACGGCGGCCGTAACAATAAC
GGTCCTAAGGTAGCGAAATTCCTTGTCGGGTAAGTTCCGACCCGAACGAAAGGCATCTTT
TTCACTCTCTCTCTATCTATCGTCAAAACTCGTCTCTGTTGTCTCTCTCTCTCTCTCGCC
TAATTCCAGGGAGCCCGAAGTCAAATTTCTCATCTTTGTGAGGAGTTTTAGCAATGGAAG
GAGTTCCAAATCCTAACCATTATGACAAGTCTATAGTGCTAGATGTTAAACCACTGAGAA
GTCTAAGACCTGTTTTTCCAAATGGCAATCAAGGTCCACCCTTTGTTGGAGTTCCACCTT
TTGGCCCTTCTTCTTCTTCTTCCACTGGATACTCACCTTTCTTCCCATTTGGATCACAAC
CACCTACGCAAGACACTCCAGATCTCAACCAAACTCAGTACACACCTCCTCCATCGTTTG
TTCCACCTCTTCAATCATACAGATCACCCACTACTATTGCATCAAACGGCCCTAGCAGCT
CAACCGGAGCTAAAAGAGGTCGTCCTAAGGGAAGCGGCAACGCCAAGAAAAAAGACCAGA
CAGTCCCCCAAGAGCCTACTTTGGATGTTCAGGTTGTGAAGCGTTTCAGCGGAGTTTTCG
ACAGCGGGATCAGTGCAGCAGAGCGAGAAGACGGCAACGTGGACTTAGTAAGCACCGTGC
TGATGCGTTTTGATGCTGTTAGGCGGCGCCTCAGCCAAGTAGAGTACGCAAAGGCCGCGA
CCGCTAAAGCAGCAGGCTCTTTGATGAGCAACGGCGTGAGGACAAACATGAAGAAGAGAG
TTGGAACGGTTCCCGGAATAGAGGTCGGAGACATCTTCTTTTCTCGGATAGAGATGTGCT
TAGTGGGTCTCCACATGCAGACTATGGCCGGCATTGACTACATAACAAGCAAGGCCGCCG
GTGCAGATGAGGAGCCTCTAGCTACCAGCATTGTTTCGGCCGGACGCTACGACGGCGAGG
CCCAGGATCCTGAGTCTTTAATCTACAGTGGACAAGGAGGGAATGCAGACAAGAACAAAC
AAGCGTCTGATCAGAAGCTGGAGAGGGGGAATCTAGCGTTAGAGAGAAGCTTGAGGAAAG
GGAATGGAGTGAGAGTCATAAGAGGAGAGGAGGATCCAGCTAGTAAAACGGGGAAGATCT
ATATTTACGATGGGCTTTATACAATCTCAGAGTCATGGGTGGAGAAAGGCAAGTCTGGCT
GCAACACGTTTAAGTATAGATTAGTGAGAGTTCCTGGTCAGCCACCTGCTTTTGGGTTCT
GGAAAGCTGTTCATAAGTGGAAAGAAGGTTTGATGACTCCAAGAAGAGGACTTATCCTTC
CGGATATCACTTCAGGTGTTGAGAGCAAACCTGTCTCGCTTGTGAATGACTTTGATGATG
AGAAGGGGCCTTCTTATTTCACTTACATCTCCACTCTCAAACACTCGGAAGCCTTTAGAA
TAACCCAGCAGCACACAGCAACTGGTTGCTCCTGCCGTGGCTTGTGTGCGCCGGGAGATC
TAAATTGCTCTTGCATCAGAATGAATGGTGGTGATCTTCCTTACCTTAATGGCGTTATGC
TTGTTTCCAGGAGGCCAATGGTATATGAATGTGGTTCAACCTGTCCGTGTAACCCCAGTT
GCAAAAACAAAGTGATTCAGACAGGACTTAAGTTCCGTATGGAGGTGTTTAAGACGGGGA
ACCGTGGTTGGGGTTTACGGTCGTGGGATCCCATTCGTGCTGGCTCTTTCATATGTGAAT
ATGCTGGTGAGGTCAAAGACCAAGAAACGCTTAGAATGGACCAAGAAGAGGATGAGTATG
TCTTTGACACATCGCGTGTTTATAACTCGTTTAAGTGGAACTATGAGCCTGCGTTAGTAG
ATGAGGATCCTTCAGATGAGCTCTCCGAGGAGTTTAATCTCCCAGCACCGCTCCTGATCA
GTGCTAAGAACTTCGGCAATGTAGCTCGGTTCATGAACCATAGCTGCTCCCCCAACGTTC
TGTGGCAGCCAGTTATCTGTGAAGGGAACGGTGAACCGGTTGTCCACATTGCCTTCTTTG
CCATTCGTCACATTCCTCCAATGGCTGAACTGACTTATGATTATGGAGTCTCCCTTACAT
CTGAGGCTAGAGATGGGAGCCTTTTACATGGAAAGAGGCAGTGTAACTGTGGTTCTGTGA
AATGCTGTGGTTCATTCGGATGATCTGAGAAAATGGCAGAGAGTAGAAAGAGGGTGATGG
CTTTTGGAAACTGTGTATGCATTTGCATGTTCTGTGGCGATGCAAACACTTGTAATGTAA
TGTATTGTATTGGCATCACATCGGCTTTAAGTTCCATGCTCATAGGTTTGGTAAAATTAC
TCTAGAGCGATTTAGTTATGTTCTTTAAGCTTTCTGTAACAACTTATCCGTAGACTTCAA
GAATGAGAAGGAAAAAAATTGATGTTTGTTTGGTATTAGTAGTCAATGTTCTTCATGT
>PBfusion.37|scaffoldA04:3163692-3169075(-)+scaffoldC01:746362-746663(+)|B596-H_1-10k_transcript/57962 <unknown description>
GAGAAGACCAAAAAAAATTTCTACTCCTTCTCCCGACAAATCTCGCGACGTTGATGGCGT
CACACACCGGTGACTTCTCCTGTCTTTTTTCCGATGAATCGGTGTAGCTCGTACGCTGCT
ACAGCCTCACCACTCTCTCTCGCTTCGACTCCTTGCCGGTAGATCGATTTTTCCCCAGAT
CTTCAGCTCGATCTTCAGAAAACTCCCACCATCTAAGCATCACCCGCTAGAACTTCAGTG
ATCAAACACATCACGTATACTCCTTAGAACGTAACCGGCGACTCTCTAGAGCTTCCTCCG
TTCTATCAATAAACCCTGTCTCCCTTCAGCTTCTCGATACTCGTCTCCCTTCAGCTGCCA
CAGCCGTTTAAGACGTTCTCTCAGCTTCTCCACCTTGAGCTAAGTACCATGTGCCTCGCT
TCCACAACGTCCCTGCAGACATCTTCGACAATGGAGTTACCTGCGACGTTCTTCGGTTTC
TACTCGTTGATGTTGAGGAGATCACAGCAGAGATCAAACTTAGGCCCGGGTTTCATTGCT
GGGCTGGGAAAGGGCTTGAAGTATTAAAGTTGAGGCCCACTTTACATATCCAACAAGATT
GGAACTGTCGGGTTTTGATTTATCAAAATCCATCGATGAGTATTCAAGAATTATTCTGAT
AAATTTTCTGCGCACTCGTTATATCGCGAGATTCAGACGCCGACAAATTCAAAATTGTCG
TACAATTGTCGGAGTGACCTAATTCAGACTATCCTCCGTTAATAACAGTTGTTGGAGTGC
AGTTTTATTCTTTTAATGTAAGTGTTACAGTAACCCACGAACGAAGTTGCATTTCTTGCT
ATTATAATGGTTAGCCATCTAATAATAGATTTGGGTGCTACTAATTCC
>PBfusion.34|scaffoldA04:15592128-15594291(+)+scaffoldC04:55800089-55800268(+)|B596-H_1-10k_transcript/44129 <unknown description>
ATCTCACAATTACTTCTTCTCTAACGGCAACCAAAAACAAAAAAAGGTCGAGAGCGAAAT
CGGATCGGAGCTCTCTTTTCTCTCGCGCTCTCTCTCTCTCTGGGTGTTCGGTGGGATTCG
AAATTCAGATGGCGGACGAGCTGGAGTTGTCGCCGTTAGTTCCGCCGTCGCCGATGGTGG
ATCCTTCCGAGATCGATCTCGAAGCGGGACATGGCGAGCAAACTCAGTGCCGAATCTGCC
TTGAGACTGATGGTAGGGATTTCATTGCCCCTTGCAAATGCAAAGGAACTTCAAAGTATG
TTCATCGTGATTGCTTGGATCACTGGCGAGCTATAAAGGAAGGCTTTGCGTTTGCACACT
GCACTACTTGCAAGGCTCCCTATTATCTCAGAGTTCATGGCGCTGGTGATACGAAATGGA
GGACACTGAAGTTTCGCTTCTTTGTTACTCGTGACATTTTATCCATCTTTCTTGCTGTTC
AGCTTGTAATTGCTGCATTGGCCTACATTGTCTATTTCATTGATAGTTACCAGCAATCAT
GGCTTCGTCATATTTGGGGTTTTGACAGTGAGGTCACCTTTTATTACATGTGTGGAGCTT
TATTATTCTTTGCTCTGTTGGGTCTATCTGGATGCTTCATAACTTGCTACGACCGCAGAG
TTCGCAATGACTTAGCTCAGCCTTGCCGTGAATTGTGTCTCTGCTGCTGTCAACCTGGGA
TATGCGCAGACTGTCATCTACCAGGAACTATTTGCATGTGGGCAGATTGCACCGCATGTA
CCGAAGGATGTGCAAGTGCAGTTAGTGAATGTGGTGGCTGCCTTGGAGGTGCAGGGGAAG
CTGGATTGCCATTGATCTTCATAATGACATTAGTAGTTCTCGGTTTATTTACGGTTATAG
GTATATTCTACAGCGTATTGGTTGCAACCATGGTTGGTCAACGTATTTGGCAGCGCCATT
ACCACATTCTCGCCAAAAGAATGTTAACAAAGGAGTATGTGGTTGAGGATGTAGATGGGG
AAATGACGGGATCTGATTGGTCGCCACCGGTTTTACCGTCTGAGCATGTCCAGCAGCTGA
AGACGCTTGGCCTGCTATGAAAGCCATTATAGCTTTGTTGTCATAGATGTTTCAACTGCT
CACAGGGAAATTTATCTGACCAAGTGGTGAGAGAGAACTCAGATTAGAAAGATTATGAAT
GTTAAAAGTTTAGAGATGCGTCTTGTTTGTAAAGAAAGGCTCGAACTTTAGAGTCAGAGA
CCTCTCTCCGTTGACGAATTGAACTTTTGAGTTGCATGTTTGCTCCTAATGTTTTCTGTA
GAGGTAAATAATAATATACATGTGTTGTTTTTTCTTGGC
>PBfusion.35|scaffoldA01:2190419-2190597(-)+scaffoldA03:13184361-13187792(+)|B596-H_1-10k_transcript/9621 <unknown description>
GGCACAACAATGGCCATAGCATTGACATTTCTTCTTCTTCTTCTTTCTCTCGATTTCTCT
TCTTCTCTCCCAATACCACTCGGATCTACTCTTCACGCTTCTTCAGATCGCAACCACTCA
TGGTATTCTCCTAACTCCGCCTTCTCTGTTTCCTTCATCCCCACCGCAACCCCCGGCTCC
TTCCTCTCCGCCGTCTTGTTTTCCAACACTGTTCCTATCTGGTCACCCGGAACCGTAGAC
TCCGGCGGATCTCTCCGTCTCCTCCGTTCTGGCTCCCTCCGCCTCGTTAACTCCTCCGGC
GCTACTGTTTGGGAGTCCGGCAGCGAAAACGAAGGAGTCACTTCCGCCTCTCTCGAAGAT
TCTGGAAACCTCTTCCTTCGGAGTCGTAAAAACACGACGGTTTGGTCTTCCTTTGCTCAT
CCGAGTAACGTCATCGTCCCGACGCAGCCTTTCACCGTCGGTAAGTCTCTCCGTTCTGGT
TCTTACTCGTTTCATCTTACGGAAGAAGGGAGTCTGAACCTTAAGTGGAACAACAGTGTA
GTTTACTGGAGCCAAGAGCTTATTAATAATAATTCAAGTTCAAATCTCTCGTCGCCAAGT
TTTGTATTGGAACGTAACGGAGTGGCGTCTATTTTCGACTCTAGCGTCGGCGTCATGGTG
GTTTCTGTTCGAAGCAGTGACTACGGAGAAGGAGAGGAGGGTGTGTTTAGGTTTTTGAAG
CTGGAGGAAGATGGAAATTTGAGAATCTTTAGTGTCTCTAAAGGTGGTGAGATTCAGACA
CAGACTTGGGTTGCTGTCGCTGACCAGTGTCAAGTGTTTGGTTTCTGTGGGAACTTCGGG
ATTTGTAGATACGATGGTTTTGTTCCGACATGCGAGTGTCCCTCGGAGAATTTTGTTCCT
ATTGATGTGAACGACATGAGAAAAGGGTGTAAGAGAAAAGTGGAGCTTGAGGATTGTCGT
GGCAACGAAGGCATGCTTGATTTGAACAACACTAGGTTCTTGACATACCCACCTGAATTG
TCTACTCAACGTTTCACTCTAGGGACAGAGGCGTGCCGTGCTAATTGTCTTGCTGATAGT
TTATGTTTCGCTTCTGTTTTAATGGCTGATGGATCTGGTGTTTGCTTTCAAAAGCTTTCC
GGTTTGGTTTCTGGTTATAAAAGCCCTTCGGTTCCGAGTACCTCTTCTTTAAAGGTTTGT
AAACCAGTTTCACCGTACTCAACGGTGGAGAAAAGTGACGAACGGTCGCTAATACGTTCG
TTGATCATAGCTCTGGTTGTTATAGCCACGGTTCTTTGTCTGGTTGCGATATTGGGAGCT
TTGTGGTGCTGCTGCTGCAGAAATAGTCTTCAGTTTGGAGCTTTGTCATCTCACCACACT
TTACTTGAGTACGCGTCTAGTGCACCCATGAGGTTCTCTTACAAGGAGCTGCAACGTTGC
ACCAAAGGTTTCAAGGAGAAGCTTGGTTCTGGAGGTTTTGGCGCTGTATACAAAGGCGTG
CTCGTTAACAGGACCGCGGTTGCGGTGAAACGATTAGAGGGGATAGAGCAAGGAGAGAAG
CAGTTTAGGACAGAGGTGGCCACCATAGGTAGCACACATCACTTGAATCTTGTCAGATTG
ATAGGTTTCTGCTCACAAGGACGCCACAGGCTTCTTGTCTATGAGTTTATGAAGAATGGG
TCGCTCGACAACTTCCTTTTCGCGGCAGAGTCTGGGAGATTGCTGAATTGGCAGTATCGG
TTTTCTATCGCCCTTGGAACCGCTAAGGCGATTCTTTACCTCATGAGGAGTGTTCTAATT
GCATTGTACACTGCGATATTAAACCTGAGAACATTCTCTTGGACGAAAACTTTAATGCCA
AAGTGTCGGATTTTGGACTAGCTAAACTCATACCAAGCGACAAGAGATACTGGAACATGA
GCTGTGTCCGAGGAACCAGGGGATATCTAGCACCAGAATGGGTTGCAAATCTTCCAATAA
CTTCAAACTCTGATGTCTACAGCTATGGAATGGTTCTGTTAGAGGTTGTGAGCGGAAGAC
GGAATTTTGAAATCTCAGACGAAACAAACCACAGGAAATTCTCTGACTGGGCATACGAAG
AATTCGACAAGGGTAATAGTAAAGTAATCTTAGACAAATGTCTTCAGAGAGATGAAACAG
TCGATATGGAACAAGTGACGAGGATGGTTCAGGCCAGTTTCTGGTGCATACAAAAGCATC
CGTCTCAGAGGCCGTCTATGGGGAAAGTAGTGCAGATGTTAGAGGGAATAATAGAGATGG
CCAAGCCATTGGCTCCAAATGCTTTAGCCGACATACGAGATACAGAAAATAGTTAGAAAC
ATGCGTTGTTTTCTTGAGCAGTGTTTCAGCGTTGGTTGCATTATCTCAGCTTCCCTTCTT
CGTCTTTGTCCTCACAAACTGCTGTAAGTAATGGGAGGTTTTTGTTTTTGTTTATGATTA
CGTCATTTAGATAGAACTTCAATATTTATTTGCATCCTTTTGTTTCTGGTTGGTTCTGAT
GTGTCTGTATATATCACCTAATGAGAATGTATTTACATGATCGCTGAATAGTGATCAAAC
GCTTAAACCAACACCTCAGAGCAGGATTATTGCAGGTGCTAAGAGGAGTGCTTAAGGGTG
GGTTCCACCAAAAAAGGAGAAGCAGCGATGCCAAAAACGCCAGATTTTGCGCCGGTGCTT
GAGCTGTATCGCGGGCCCCACTGACACGTGGTGGCCCGCGATTGATTCGTTTTAAATTCT
TTTTTTTTTTTAAATCAGAG
>PBfusion.32|scaffold0025:1105396-1105449(-)+scaffoldC09:6970356-6971068(-)|B596-H_1-10k_transcript/64483 <unknown description>
GCGACCCCAGGTCAGGCGGGATCACCCGCTGAGTTTAAGCATATCAATAAGAGGAGGAAA
AGATTGCCCTCCACCCCCGGGTAGCCATAAGCCTCCATCAGGCACTGGGAAGGCGACATG
TCCAATAGACACGCTGAAGTTGGGGGCGTGTGTTGACTTGTTGGGAGGTTTAGTAAAGAT
AGGGCTTGGAGACCCAGCAGCTAACAAATGCTGTCCGCTACTTAAAGGCCTCGTTGAAGT
TGAAGCCGCAGCTTGTCTCTGCACTACACTTAAGCTTAAAGCTCTTAACCTTAAGCTGTA
CGTCCCAGTTGCTCTTCAGCTTCTTCTTACCTGTGGCAAAAACCCACCTCCGGGCTACAC
TTGCTCCATCTGAGAAATTTAGTCCAGTTAAAGGATAACTTGGAGAAAAAAAGTGAGAAG
ACAATGGCAGAGCTCGAGTTTTTCCTTTCACCTGTATTAATCATGTCAAATCCTTTCCCT
TTGATTCTTTCACATATCTATCCTTGCTGCTTGTATTGTTGTGGTTTTAGATTAATGATT
CTTCTCTTGTATGAAAGTACGATTTGAAATTATTTATTTTTCACGAATG
>PBfusion.33|scaffold0027:2128000-2128062(+)+scaffoldA09:48670992-48671411(-)|B596-H_1-10k_transcript/66070 <unknown description>
CGCGAGGTAAAGATGAAAAGGACTTTGAAAAGAGAGTCAAAGAGTGCTTGAAATTGTCGG
GAGGGTAAGAGCAAAGCCATAAAGAGATACGGGAAACTGATGCTGAGGCGGATAAACTGG
GCAGAAGCAGTGAAGAAGGATGAGAAGGAAGGAGAGGAAGAAAACGATGACGAAGAAGAG
AATGGTGGAAACAACAAGTGCTGGTTAGTTTGGCAAGGAAGCGTTGGGAAACCGAGTTTT
CATAGGTTTCTTGTACAAGAGTGCTTAACTGAATCTGCTGCCAAAAAAGTTTTCACGGAT
GCTGGTGTCGCTCACTACTGGGACCTCGCGGTCAACTACACAGAAGACTAAATCTTTCCT
TCCTCCACTTCCTATTCTGTCAGTTGCTATAATGTCTCATACTTATCAATCATCTCCTTT
AAAACGCTTCAACTGTTGAACAATGTTATGGGTCTTTCCAGGAGTCATTTACGGTTCTCT
G
>PBfusion.30|scaffoldA03:2645158-2648419(-)+scaffoldA10:1021697-1021781(+)|B596-H_1-10k_transcript/39911 <unknown description>
GACAGGTAAGCTCTTCCCCACTACTGCTTACTACTCCGATTCATCCGAGAGAGTTTCAGA
TCTCCGTTCGTTGCACAATGTCGAAGTCCGGAGCTATGGATCTCGCCTCGAACCTTGGTG
GAAAGATCGATAAATCCGATGTTCTCACCGCCGTCGAAAAGTATGAGCAATATCATGAAT
TCCACGGAGGAGACGAGGAAGAGCGAAAAGCTAATTACACTGACATGGTTAATAAGTACT
ATGACCTTGCTACTAGCTTTTATGAGTACGGATGGGGAGAGTCCTTCCATTTTGCACACA
GATGGAACGGAGAATCACTTCGAGAGAGTATCAAACGTCACGAGCACTTTCTTGCTCTTC
AGCTTGGTGTTAAACCAGGACAAAAGGTACTGGATGTAGGATGCGGAATTGGTGGACCAC
TGAGAGAAATTGCACGATTCAGCAATTCATCTGTTACCGGGATCAACAATAATGAATACC
AGATCACCAGAGGCAAGGAACTAAACCGACTTGCAGGTGTAGACAAGACATGCAACTTTG
TCAAGGCTGACTTCATGAAGATGCCATTCCCTGAAAACACTTTTGATGCTGTTTATGCTA
TAGAGGCAACCTGTCACGCACCTGATGCATATGGATGCTACAAAGAGATCTACAGAGTGC
TAAAGCCGGGGCAATGTTTTGCTGCCTATGAGTGGTGCATGACTGATGCATTTGACCCTG
ACAACGCCCAACATCAGAAGATAAAGGCAGAGATAGAGATTGGAGATGGTCTCCCTGACA
TCAGGCTGACTTCAAAATGCCTCGAAGCTCTGAAGCAGGCCGGTTTTGAAGTAATATGGG
AAAAGGATCTGGCCAAGGACTCGCCAGTCCCATGGTACTTACCTCTGGACAAAAATCACT
TCTCGCTCAGTAGCTTCCGCCTAACAGCTGTTGGACGATTCATAACCAAAAACATGGTGA
AGCTCCTTGAGTACATAAGACTGGCACCTAAAGGAAGCCAAAGGGTTTCAAATTTTCTGG
AGAAGGCAGCAGAAGGATTAGTCGACGGTGGAAGGAGAGAGATATTCACGCCAATGTATT
TCTTCTTGGCCCGGAAGCCAGAATGAGCCTGGTGAGAGATGCTTGTCCGTAGGTCGAGTG
AAGTTTGTTCTGTTTCATCTCCTTTTGTTGCAGCGTTTCTCTCCTAAATTCCTAAAAAGA
AAAACCTTGTTGCAACTTTGTTTTGGACAAGTCTTAACATGTCACGTGCTGCAACTCTGT
CACTGAGTCACGTGCATATGCGCAAAATATCTTGGAATCCTTTATCTCTTTCTATTTTAG
ATCTCAGAAACTTCATTTGTCGACTTCTGTTATGATCCAAACGTGGAAACACTTCCACGA
ACAGACGTGGTCCTTAGAGCATCTCCAATGTATTATCCCATTTTTTACTCCAAAATGGTG
CAACACCAAAATGGAGTAAGTTTTTACTCCAATGTATTACTGT
>PBfusion.31|scaffoldA03:26079241-26081858(-)+scaffoldC03:1567376-1567703(+)|B596-H_1-10k_transcript/28134 <unknown description>
GGCAGTTTCACTCATCGTCTCGGAGAAGAAGAAGAAGAAGAAAGGGAGAAATGAGCGGGC
ATGATTCCAAATACTTCTCCACAACGAAGAAGGGAGAGATCCCTGAGCTCAAGGAAGAGC
TCAATTCACAGTACAAGGATAAGAGGAAAGATGCTGTTAAGAAGGTTATTGCGGCTATGA
CTGTTGGAAAGGATGTTTCTTCGCTTTTCACTGATGTTCTCAATTGCATGCAAACGGAGA
ATCTGGAGCTCAAGAAGCTTGTTTACTTGTATCTCATTAACTACGCTAAAAGCCAGCCTG
ATCTTGCTATCCTCGCTGTTAATACTTTTGTTAAGGATTCACAAGATCCAAATCCGTTGA
TCCGTGCTTTGGCTGTGCGGACAATGGGCTGCATTCGTGTTGATAAGATCACTGAGTATT
TGTGCGATCCTCTTCAGAAATGCTTAAAGGATGATGATCCATATGTTCGCAAGACAGCAG
CTGTTTGCGTTGCCAAACTGTTTGACATAAATGCTGAGTTAGTCGAGGATAGGGGTTTCC
TTGAAGCCTTGAAGGATTTAATATCAGACAACAATCCGATGGTTGTGGCAAATGCTGTAG
CAGCCCTTGCAGAGATACAAGACAAGAGTGCTAGTCCCATCTTTGAAATTAATAGTGTTA
CCCTCACAAAGCTCCTTACAGCTTTGAACGAATGTACTGAGTGGGGTCAAGTTTTTATAT
TGGATTCGCTGTCAAGGTATAAAGCAGCTGATCCTCGTGAAGCTGAAAATATTGTTGAGA
GAGTCACTCCAAGGTTACAACATGCCAATTGCGCTGTCGTGCTTTCAGCCGTTAAGATGA
TCCTTCAGCAGATGGAGCTAATTACTAGTACAGATGTGATTCGAAATCTTTGCAAAAAGA
TGGCCCCTCCCCTAGTTACATTGCTTTCTGCAGAACCTGAGATACAATATGTTGCACTTC
GTAACATTAACCTTATTGTCCAAAAAAAGGCCCACTATTCTTGCCCATGAAATCAAGGTG
TTCTTCTGCAAGTATAATGATCCTATTTATGTCAAGATGGAGAAGTTGGAGATTATGATA
AAACTTGCTTCTGACAGAAACATAGACCAGGTTCTTCTGGAGTTCAAAGAGTATGCCACG
GAAGTAGATGTTGATTTTGTTCGGAAGGCTGTTCGTGCAATAGGCAGATGTGCCATCAAA
CTGGAAAGAGCAGCAGAACGGTGCATCAGTGTTTTACTTGAGCTGATCAAGATCAAAGTA
AACTACGTTGTTCAGGAGGCCATCATAGTCATCAAAGATATCTTTAGAAGATATCCAAAC
ACGTATGAGTCCATAATTGCAACACTCTGTGAGAGTCTAGATACATTGGATGAACCAGAA
GCGAAGGTAATAAAATTTGCTTATTTGCTGGTGTAAAATAGCTGGAAGCTTCCCCATGCG
AAATAAATCTCAAATCAGTGAAACTCATACTCTTGCATATGTTGGCATCTTCAAAGGCAT
CTATGATTTGGTGTAAACACAGTAAGCCCAACAAGAGAGATGGGCTCAGGTGATGAGTTG
AAGACTAAGGCCCAGTCAAAGATCTCAACGGCTAAGACTACAAAACGTGAAGACAAAGCT
TCCTCTACTGCAAGACAGAGTACGAACTCTAGCATTAAAATGCAGAACAGGTTTTGTCTT
CTTACAGACAAAGACTCATGAGATCTACTTTACAGCTGAGCAGAATATGCTACAGTATAT
TCTATTAGGGCTTTTGTATTCACCTCATGTATAAATAAACAATCTTGTAATCTCTTCTTC
TCTAAGCAATGAGAATGAATATTTGGTAAACCCTAGCT
>PBfusion.126|scaffold0025:597650-597714(-)+scaffoldC07:47914172-47914328(-)|B596-H_1-10k_transcript/70412 <unknown description>
CAACCCCTTCTTTTAGACCCAAGACTCGCTTCGGCGGGTCGATCCGGGCGGAGGACATTG
TCAAGTGGGGTGGACAGGCTGTGGCAGAAGAAGAAGGTCGAAGCCAAACAAATCTAAAGA
GAGTCCTGATTAAGCTGTCCTTTTGCTCTGTTCTGGATGTTGTTACTTAATTCAAAAATG
ATCATCGGACATACTGAAGTAATGATGATATTTGCTTGACTCT
>PBfusion.101|scaffoldA04:25371171-25372633(+)+scaffoldC04:70799871-70799920(+)|B596-H_1-10k_transcript/56917 <unknown description>
GGTCTGCTCATATCTCCCTCCAAAAAAAGAAATATCAAATATCTCTCTCACTCAACACTG
ATCCTCCCCATTAATCTCAAAGATAATTATATTAATAAGCTTCTTCTGATTTGTTGGTTT
GATTCTGTGATTGAAGTGCCACCAGAGCGCCATGGCTTCCCTTTCAATCTCTTCATCTTC
GACTATCATCAACTCTAGAGCTTCTCCTCCTGGACAAGCCTCCTTCTCTTCTCCCTCGTG
TATTTCACTTCCGATGCTTCCTCCTAAGCCGCTTCAGTCCACTGCTTACTGTCGGAAGAT
TGCGAGGAGGAACGTTCCGACGAGAGCTACCGAAGTTGAAGCTCCGGTCACCGCCGAAGC
TGAGACTACAGAGTTGCCGGAAATCGTCAAGACCGCTCAAGAAGCTTGGGAGAAAGTGGA
GGATAAGTATGCAATTGGTTCTCTCGCATTTGCTGCTTTGCTTGCTCTTTGGGGATCTAC
TGGCCTCATCTCGGCAATCGACAGGCTTCCGTTGTTTCCTGGTGTTTTTGAACTTGTAGG
CATTGGTTACACTGGGTGGTTCGTTTACAAGAACATGATCTTCAAACCAGACAGGGAGGT
GCTGTTTCAGAAGGTCAAGGATACATACAGAGACATATTAGGGAGCAGCAGCTGAATCAG
AGGAAGAAGTGTGAGAGACATTCATGAAGGAAAATCAAAAGAAGAATCTAACACATGCCT
CTCTGTCTCTCTTTGTGCTCCTTGTAGCTCAAAATATCAACCACCGTCTTACATAAGTGT
TGTAGATTCCATCCTCTCTCTCTCTCTCTATGTGTTCCTTGTAGCTCAAAATATCATCCA
CTTTATGTCAAAGTGTTGTAAATTCTTCAAGACTGCAATGATGAGATGTTTATTTCATTC
CTCTCAAGTTTTCAAAGT
>PBfusion.100|scaffoldA04:11129111-11130795(-)+scaffoldA04:13917092-13917329(+)|B596-H_1-10k_transcript/25449 <unknown description>
GATTATTAAGAGAAGCAGTACTAAAAACAACAACGCTGTATTTTACTATTTTATCACTTG
GCTAGCTCTAAAAATGCAACGTGCATTAGAGGAACCGCACTGTACCATTTCCGTCGGATC
ACCTACGCTCGTGGAGTTGCTGACAGACTGCGACAGTTTCCGGAAGGAGGAAGACTCGAG
CTCTGTCGCCAGAAGCGATGATCCAGCTCATAGCATTATAGATGTCGAGGCTTTCCACGT
AAAACCGGTGCGGTTTGTCTTAGCCTTTAACAATCTTCAATACAACGTGACATTTCGCCG
GTGGTTTGATTTCTCGCGGCCTCGAAGCTCCGATACAGTGAAGACTCTACTCGATGATGT
TTCTGGAGAGGCTTGTGATGGAAACATCCTCGCCGTTCTCGGTGCAAGCGGAGCCGGAAA
GTCCACCTTGATCGATGCACTGGCGGGACGTGTTGCCAAGGAGAGTCTTAAAGGCTCTGT
GACACTAAATGGAGAGAATGTTTTGGAGTCGCAGCTGTTGAAAGTGATATCAGCATACGT
GATGCAAGACGACCTTCTCTTCCCGATGCTCACTGTTAAAGAAACCTTAATGTTTGCTTC
CGAGTTTCGTCTCCCAAGAAGCTTCCCCAAGTCAAAGAAGATGGAGCGTGTCCAAGCCCT
CATCGACCAGCTAGGCCTCAGAAACGCGGCGGACACAGTTATAGGAGACGAAGGACACCG
TGGTGTCTCCGGTGGAGAGCGGCGACGCGTTTCGATCGGTATCGACATCATCCACGACCC
TATTGTCTTGTTCCTGGACGAGCCTACGTCGGGGTTGGATTCCAGCAACGCGTTTATGGT
GGTGAAGGTTCTGAAACGAATCGCTCAAAGTGGCAGCATTGTTGTTATGTCGATCCATCA
ACCTAGCACTCGTATCATAGACTTGCTTGATCGCCTTATCATCTTATCTCGCGGAAAGAA
TGTTTTTAGTGGCTCTCCGGCTAGTCTTCCTAACTTCTTCTCTAACTTGGGACATACAAT
CCCTGAGAAAGAGAACATCACTGAGTTCGCACTCGATGTAGTTAGAAAACTCGAAGGATC
AACCGAAGGAACCAGAGAGTTGGTAGAGTTCAATGAGAAGTGGCAGCAAAGCAATCTTGG
ACTCAGCCAATCAGCTCGACCCACCCCACATGGCTTATCCTTAAAAGAAGCAATAATTGA
GAGTGTGTCAAGAGGAAAACTAGTCTCGGGCTCATCATCTGGAGCTACTTATCTCACCTC
CATGGAAACAGTATCTTCATACACGAACCCGTCACTATTCGAAACGTTCATCTTAGCCAA
ACGTTACATGAGAAACTGGATCCGGATGCCTGAGCTCCTAGGAACACGGATCGCCATCGT
TATGGTCACTGCATTTCTATTAGCCACTGTCTACTGGAAGCTGGACAACACTCCAAGAGG
TGCACAAGAGAAACTGACTTTCTTCGCATTTGTGGTGCCCACGACGTTCTACTTATGTTT
AGACAATGTCCCGGTTTTTATCCAAGAACGATATATTTTCTTGAGAGAGACAACTCGCAA
TGCCTACAGAACATCGTCCTATGTCATCTCCCACTCGCTGGTGTCTCTTCCGCAGCTTAT
TGCTCCTTCCTTGGTATTTTCCTCGATAACATTCTGGACGGTTGGTTTGCATGGCGGGTT
AGAAGGCTTTGACAAGTTTATGAATCGATGAATGTTAACCCCCTTATTAATGTGGCCGCA
GCCAAGTATTTATACAACCATCATAAGATCTCCTAAACCTAGTATCAATAATGTTAATAA
CTAGAATAGGAAATATAGATATACACAAATCTATGTAGTATCTCCCGTAATACCCCCCCT
CAAGGTGGAGCATGTAAGTTACGAATGCCCAGCTTGGACAAGAAAATGTCGAACTCTTTG
CGTCCC
>PBfusion.103|scaffoldA02:4891352-4891451(-)+scaffoldA03:6985881-6988409(-)|B596-H_1-10k_transcript/38705 <unknown description>
GAGTCGGCGAAATCTTTTCTTCTGAAAGATTTTAAAGAGATAAGAAGAAAAAGAAATCGA
GAGAAAAACTCTCTCTCTCTAAAAAGAGAGAAACCGACGATTGACGCATGAAAAAAAGAT
ATCAGTTTCATAATCTCTCGCGAGGCTCGAAGAAAGCCAAAAACAAATCTAAAGAGCCTT
TCTTCTTCGTCCGCTTCTAGGGTTTCGACTGTCGACGGCCGGTAAGGGCTTTTCAACCTC
TCGCTAAAGGAAAGATGAGACCTGTGTTCTGTGGGAACTTTGAGTATGACGCTCGTGAAG
GTGATCTTGAGAGGCTTTTCAGAAGATACGGCAAGGTCGACAGGGTTGACATGAAAGCTG
GGTTTGCTTTTGTCTATATGGAAAACGAAAGGGATGCTGAAGATGCTATCCGAGCGCTTG
ACCGCTATGAGTATGGCCGTAAGGGACGCAGACTCCGTGTTGAGTGGACTAAGAACGAGC
GTGGAGCTCCTACAAGATCAAGTGGTTCAAGGAGATCATCAAGCCTGCGACCTTCCAAGA
CTCTGTTCGTCATCAACTTCGACGCAGAGAGCACTAGGACTCGTGACTTGGAGAGACACT
TCGAGCCGTATGGAAAAATCGTTAACGTTAGGATCAGAAGGAACTTCGCATTTATCCAAT
ACGAGTTGCAAGAAGACGCCACCAGAGCACTGGAGGCTACGAATTCGAGTAAGCTGATGG
ACAAGGTGATCTCAGTGGAGTATGCAATGAAGGACGATGACGCGAGAGGAAACGGATACA
GTCCCGAGAGGCGTCGTGATAGGTCGCCCGATAGGAGAAGGCGATCACCCAGTCCTTACA
GAAGAGAAAGAGGCAGTCCTGACTATGGACGAGGCGCTAGTCCTGTTGGACACAGAAAGG
AGAGGACTAGCCCTGATTACGGCAGGGGAAGACGCAGCCCGAGTCCTTACAGGAGAGCCA
GAGTTAGCCCTGACTACAAGAGGGATGATCGCAGGAGGGAGAGGGAGGCTAGCCCTGACT
ACAAGAGAGATGACCGTAGGAGGGAGAAGGAGGCTAGTCCTGATTACAAGAGAGATGACC
GTAGGAGGGAGAAGGAGGCTAGCCCAGAGAATGGAGCTGTGAGGGACCGTAGTCCAAGAA
ACGGACGTGGTGAAAGCAGGAGCCCTCCTCCGTATGAGAAGCGGAGGGAGAGGTCAAGGT
CTAAGTCTAGCCCTGAGAATGGTCAAGTTGAAAGCCCTGGACCGATAATGGAAGAAGAAG
AAGCTGGAAGGGGATATGATGGTGCAGAAAGCCCCATACGCGAGAGCCACTCTCGTTCGC
CTCCAGCAGAAGAATGATGTATGGACCAAACAGATGATGATGTCTCTCTCGCAAAGTAGC
TGTTGTGTGAAGTCTTTGCTATGTTATCTTTTAGTTTTAGTGTATGTTATTTTGAGTCTT
TGTTCAAGTGCTCTTGCAAACTTCATTTACATTTTGTTGGACTCCTTCGAATTCGATTAT
TGTAGCACTGGTGAAAACTGCACTTTACTTGGGATC
>PBfusion.102|scaffoldA04:24771703-24773515(-)+scaffoldC04:70136565-70139013(-)|B596-H_1-10k_transcript/5320 <unknown description>
GATCACCCGAAGAAGCCCTTCTCCTCTTCTCCTCTCTCAAAGCTCCGACCCGGTTTTAGC
AATCTCCTCTTCTTCACCTCTCTCCTCAATTCTCGGAAGAGAGAGTTACGTTGAGAGGCG
GCTTTGCTTTTGAATTGGCCCCTCTCATTACGAAGTTTAACGTCAATTCAAAACCCCTTA
ATCAAAAAGGTCAGACCTTTCGTTGTTGTTGTGTCCTAAGGCTCGAGCTCTCGAATCCAC
TTCTACCTTAATCACATCATCTAACGCCTCCTTGATTCATTACAGTAACTGGGTTCTCAT
AAAGTCTCAAACTTCTCTGCAAAGTCTCGATCTTTATTGCTATCTGATTAAGACAATGAG
TCGTAGAGTAAGGAGAAAGTTAGAGGAAAAAAACAAAGACAAGATTGTTTTGCTTGATTG
GACTAGTTTAGATTATGACGCAGTGCTTCACCTGTTCACTTGCTTAAACCACCGAGACAG
AGCTAGCTTATCATCCACTTGCAAGACATGGAGAGCTCTCGGCGCTTCCTCTTGTCTATG
GACTTCACTAGACCTCCGTCCTCACAAGCTCAACCCTTCAACGGCGACTTCACTCGCCTC
CAGGTGTGTTCATCTCCGCAGCTTAAGGTTCCGCGGCGTCGAGTCTGCTGATTCAATCAT
CAACCTGAAGGCTAGGAACCTCCTCGAGGTTAGCGGGGACTATTGCAGGAAGATTACAGA
CGCTACATTGGCGATGATCGCCGCGCGCCACGAGGGGCTTGAGAGTCTAGAACTTGGACC
TGATTTCTGTGAGAAGATCACTAGTGACGCCGTCGAAGTTGTGGCATTCTGTTGTCCTAA
GCTCAAGAAGCTTCGTCTCTCGGGGTTAAGAGATGTTACTTCAGAAGCTATTGAAGCTCT
AGCTAAGAATTGTACACAGTTAACTGATCTTGGGTTGTTGGATTGCCTCAGCGTCGACGA
GGATGCAGTAGGGAAAGTTGTGTCCCTTAAGTATCTATCTGTTGCTGGGACATCTAACAT
AAAATGGTCGGTGGCGTCGAGCAAATGGGATAAACTCCCAAAGCTAATTGGCCTGGATGT
CTCCAGGACCGACGTCGGTCCTGGAGCAGTTTCCAGGCTTTTGACATCGTCTAAGAGCTT
AAAAATTTTGTGTGCGGTTAACTGTCGTGTACTCGAAGAGGATACAAGTTTCATGAGCTC
TGATAGATTCAAAGGGAAAGTGTTACTTGCTTTGTTTACTAATGTTTTCGAAGGAGTTGC
TTCGTTATTCGCCGATACTTCAAAGAAGAAACCAAAGGAGATCTTTTCATACTGGAGAGG
ATTGAAGGATAAAGCACCAGTTGATGAGACTATGCGTTGGATCGAATGGATTGTTTCGCA
TACTCTTCTGCGGACTGCAGAGAGCAATCCGCAGGGGTTAGATGAGTTCTGGCTGAAACA
AGGAGCTGCATTGTTGCTCACTCTGATGCAAAGCTCGCAGGAAGATGTTCAAGAGAGATC
AGCTACCGGACTCGCGACATTCGTAGTGATCGATGATGAGAATGCTAGTATAGACTGCGG
AAGAGCTGAAGTAGTTATGAGAGAGGGAGGGATTCGTCTTCTTCTAGAGCTTGCCAACTC
GTGGCGAGAAGGGCTTCAATCAGAAGCTGCAAAGGCTATTGCGAATTTGTCGGTGAATGC
TAACGTTGCAAAGACCGTTGCTGATGAAGGAGGGATCAGGATTCTTGCTGGTTTGGCTAA
GTCGATGAATAGGCTTGTGGCGGAGGAAGCTGCTGGTGGACTGTGGAATCTCTCTGTTGG
AGAAGAGCATAAGAGTGCTATTGCTCAGGCTGGAGGAGTGAAGGCACTAGTTGATCTTAT
ATTCAGATGGCCAAATGGTTCTGATGGAGTCTTGGAACGAGCTGCTGGAGCCTTAGCAAA
CTTAGCAGCAGATGATAAATGCAGCATGGAAGTAGCAACCGCTGGAGGTGTACAAGCCCT
TGTGATGTTAGCTCGCAATTGCAAGTACGAGGGAGTGCAAGAACAGGCTGCTCGTGCTTT
AGCTAACTTGGCAGCTCATGGTGATACAAACAACAATAACGCTGCAGTTGGACAAGAAGC
AGGTGCATTAGAAGCTCTTGTTCAACTCACACAATCGCCTCATGAAGGTGTTAGACAAGA
AGCTGCTGGTGCCCTTTGGAATTTGTCGTTTGATGATAAGAATCGAGAGTTTATTGCTGC
AGCTGGTGGTGTTGAAGCTTTGGTGACACTGGCACAGTCTTGTTCAAATGCGTCCACAGG
TCTTCAAGAAAGAGCAGCTGGTGCTCTTTGGGGATTGTCAGTGTCAGAAGCAAACAGCAT
TGCGATTGGACGTGAAGGTGGCGTCCCACCTCTAATTGCACTTGCACGGTCTGAAGCCGA
GGATGTACATGAAACAGCAGCTGGAGCTCTATGGAACCTTGCTTTTAATCCTGGTAACGC
ACTTCGCATTGTAGAGGAAGGAGGAGTTCCAGCTCTTGTTCACTTATGTTCATCTTCCGC
CTCAAAAATGGCTCGGTTCATGGCTGCACTGGCTTTAGCATACATGTTTGATGGTAGGAT
GGATGAGTACGCTCTGATGATAGGAACATCTTCATCAGCGAGCACATCAAAAACCATTAG
CTTAGATGGGGCAAGAAGAATGGCTTTCAAACACATTGAAGCCTTTGTTACAACGTTCAT
GGATCCTCAGATCTTTGTAGCCGCAGCTGTCACATCTACTCCCACTATCTTGTCGCAAGT
GACAGAGAGAGCTTGCATACAAGAAGCTGGCCACTTGAGATGCAGTGCTGCTGAGATCGG
AAGGTTTGTGACTATGCTGCGCAACCCTTCTTCTATACTCAAGGCATGTGCTGCGTTTGC
GCTTGTTCAGTTTACAGTACCGGGTGGTCGTCACGCGATGCATCACGCTAGCCTTATGCA
GAGTGGAGGAGAAGCTAGAGTACTACGTTCTGCTGCAGCTGCTGCTAATATGCCTCGTGA
GGCCAAGATCTTTGTTAAAATCATCATTCGTAATCTAGAGCATCACCAGGCTGAATCTTC
CATACAATAAAGTTATCTTAGGAAAGTGATAGTGAACATTCCCATTTACAATTTAAAAGA
GTTCCTTCTGTTATCTCAAATACACATAACTAAGCCAAAGCCCAAGCAAAGCTAGGCCGT
GTGTGACATATGAGACTTGTATCACTCTTTATCTCGTTTTGAGTAAACCATCTTTACTGT
TATCTTT
>PBfusion.105|scaffoldA01:16716149-16716220(+)+scaffoldA07:13795984-13796277(-)|B596-H_1-10k_transcript/67872 <unknown description>
CTCCGTGAATCGGAGGCGGGGTAACAACCCCTTCTTTTAGACCCAAGACTCGCTTCGGCG
GGTCGATCCGGGTGAAGGAGGTCAAGAACGGAAGATTGGCTATGTTCTCTATGTTTGGAT
TCTTTGTTCAAGCCATTGTCACTGGTAAGGGACCCTTGGAGAACCTTGCTGACCATCTTG
CTGATCCAGTCAACAACAACGCATGGGCCTTCGCCACCAACTTCGTTCCCGGAAAGTGAG
CCAAGTTCTTATCAGTATTTGCTTCAGTATGAGTGTAATAAGAGAAAGAGAGAGATGTTG
TTTAGATGTAAAACTTGCAAGTCTTTGTATGATTTACTAATTAATCAAATAACTCTTTTT
CCCC
>PBfusion.104|scaffoldA09:6910550-6912281(-)+scaffoldC04:54962330-54962539(+)|B596-H_1-10k_transcript/28967 <unknown description>
GAAGCTACTAGAACATTTAACCTAAGAAAAAACGTAACAAAAAAAAGAGAGGAGAAAAAA
GACTCACCATGGTTCACGCTGGTGGTCATAATTCACCGGCCGGGTCGAATCCAAACCCAA
CCCATATGAACAAATTCGCTTTCGGGTGTGCTGTCGTTGCTTCCATCATTTCAATCATCT
TCGGATATGATACGGGAGTTATGAGCGGAGCACGGATATTTATACAAGAGGATCTGAAAA
TAAACGATGATCAGGTAGAAGTTTTGATGGGCATCCTGAATCTTTGTGCTCTCGTTGGAT
CTTTAACGGCGGGAAAAACATCTGACGTCATCGGTCGGCGTTACACCATTGCTCTCTCCT
CCGTGATATTCTTAATTGGATCGGTTGTTATGGGTTACGGTCCAAACTACGCCGTTTTAA
TGGTTGGAAGATGTATAGCTGGAGTGGGTGTAGGGTTTGCTCTAATGATAGCTCCGGTCT
ACTCAGCCGAGATAGCCTCTGCTTCACACAGAGGCTTTCTCACTTCGCTCCCCGAGCTTT
GTATTAGTCTAGGGATCTTACTAGGCTATGTCTCGAATTACTGTTTCGGGAAACTGGCGT
TGAAACTCGGCTGGCGATTGATGCTTGGACTCGCAGCGATTCCTTCAATGATTCTAGCGT
TTGGGATTTTGAAAATGCCTGAATCTCCGAGGTGGCTTGTGATGCAAGGTAGGTTAGAAG
AGGCCAAGAAAATCATGGTTTTGATATCCAACACCGAAGAAGAAGCTGAAGAACGCTTCA
GGGACATTTTAGCCGCTGCAGAGATAGAGGAAGATGGAGCGGTTAAAGCGGTTGGCCGCG
GTGTATGGAGAGAGCTGGTGATAAACCCTACACCCGCGGTGCGTTTGATCTTGATCGCGG
CCGTGGGGATCCATTTTTTCGAGCACGCGACTGGGATCGAAGCCGTCGTTTTGTACAGCC
CAAAGATCTTCGAGAAAGCTGGAGTGACTTCAAAAGACAAGCTCTTACTAGCCACGGTCG
GTGTAGGTTTAACCAAGGCTGTTTTTATAGTAATAGCTACTTTCTTGCTGGACAAGGTAG
GTCGGAGAAAGCTTTTGTTGACGAGTACAGGCGGTATGGTCTTTGCGTCGACCAGTTTAG
CGATTGGTCTCACGATAGTTCACCGTTTCGGGCGGTTAGTGTGGGCCTTGAGGTTGAGCA
TCGTCTCTGCGTACACGTTTGTAGCGTTTTTCTCGATCGGGCTTGGGCCTATAACGTGGG
TGTACAGCTCTGAGATATTCCCGCTGAGACTTAGGGCTCAGGGAGCGAGCATAGGCGTTG
CGGTTAATAGGATCATGAACGCAGCGGTCTCTATGAGTTTTCTGTCAATAATGAAGACGA
TCACGATGGGAGGTGTGTTCTTTATGTTCGCTGGAATCGCGGTTGTAGCGTGGTGGTTCT
TCTTCTTTATGTTGCCGGAGACCAAAGGATTGCCATTGGAAGAGATTGAGAAACTTTTTG
GTGGTGGAGATGCTCGTGGTGCTCGCGACGGAGTGGAGATTCAAGCAAAGAGAGTCAATA
ATAAGATTTGATTATCATTGTAGTAGTAGTAGAGTCAGGGCCGGCTCAAGGACAGGGGCC
AGCAGTGCATCCGCCCAGGGTCCACGTACAAAAGGGCCAAGACCAACGTACAATAGGGGC
CCATATATTCCAATCGTTGAATAATTAAAGGGCCTTGTCTAAACTGTTCCAACCGAGTTC
CTCTTTAAATTTTTAATATAATTGTTTGTCGGCAATGTCAAAGGAAAAACATCAAATTTA
TGT
>PBfusion.107|scaffoldA07:26100147-26100482(-)+scaffoldA08:27932041-27933895(+)|B596-H_1-10k_transcript/26455 <unknown description>
GATCTCTCACTACTACTTGTCTTGGTTCTTGTTTCATCAGATCTCACTGCTTCCACATCT
TCTTGTCCGAGTCACTGTGGAAACATCTCGATCCCGTATCCTTTCGGGATCGGAAAGGGT
TGCTACCTCAACGAATGGTTTGCAATTCAATGCAACAATTTCACCTCCGGAAAGCTTGTC
CCATATCTACCAAAGATTGACAAAGAAGTTGTTAAAATCTTTCTACCGGAACCAACTGGG
TATGAGGGCGATAACTATGGGTCACTTCGCATCAAAACCAACATAACTTCCATGGGATGT
TCCAACACCAGCGATGAAATAAAGTTTGGTGAGCCTTTGAATTTTACTGGCACACCGTTT
ACCATTGGCCGTTCCAACATCTTCCTAGCTATTGGCTGCAACTACAAGGCCACGTTGACA
CATCTTGAGCCGAGATTAGTGGGATGCATCTCGACTTGTGAACCAAAAAAGATACGGGAT
TATACAAGCTGCCGTGGTGACAAATGCTGCCAAGCAGACCCACCTAGTGGGATTCGACAG
ATAGTCGGTATCAGTATGGAGGAATTTTCGAGTAACATAACAAGAGAGAGAGGGTGTCGA
GTGGCTTTCTTAACAGACGAAAATCGAGACCGACCAGCATACCCGGTGGCCAAATTTACT
GATCCGCAATGGTTTTATGATAGGCAATATGTTATACTCCAACTACGGTGGGCCATTCCC
ATGACGAATCTCTCCTTTGTCAACTCCTTGAGATGCCCAATGCATCAGTATATCAATAGC
ATTAATCCTTGCGGATGCTCGAATACAGATGATGGGAGCAGCAATGTAGGATGCGCATGT
AATTATGGTTACACAGGTAACCCATATATTATGGGTGGATGTAAAGATATTGATGAGTGC
CAACTCGACTCGAATATCAAGTATTGTAGGCGACAAGGAGGCACTTGTGTGAATACTCCA
GGAGCCTCCAGTTGCGTAGTCAAGAAGAACAAGACTGTGCCAATTACTATAGGACTATGT
GTAGGTTTTGGTGTGCTGATCGTTTCCGGTGGAACTTTGTGGTTATACAAAATTATTAAA
AAGCAAAGGAAGATCAACCGCAAAAAAAAGTTGTTCAAACGTAATGGAGGTTTATTATTG
AAACAACAGTTGACTTCAACTGAAGGCAGCATCGAGAAGACAAAAGTATTCACCTCCAAA
GAGTTAGAGAAAGCTACTGAAAACTTCAGTTCGACTAGAGTGCTTGGACAAGGTGGACAA
GGTACCGTGTATAAGGGAATGCTTGTAGATGGTAGAATCGTAGCTGTGAAAAAATCTACA
GTTGTGGATTAAGACAAGCTTGAAGAGTTCATTAACGAAGTTGTCATTCTATCGCAAATC
AACCACAGAAACATCGTGAAACTCATAGGCTGTTGCCTTGAGACAGAAGTGCCTCTTCTA
GTTTATGAGTTTATTTCTAATGGTAACCTTTTCGAGCATCTTCATGGTGAGTTTGATGAG
TCTGCGATGACTACTTGGGAAATGCGTTTGTGCATCGTCATAGATATCGCTGGAGCTCTT
TCTGTTGGAACTCGTTTTTGACAAAGTGGTGCGGACCAATTTTCCTATAAGTTTTTCGAT
GGAGACGTCTGTCGGAAGAACAGAAATTTGGACACGATGTAATCGTCACCATAAACACTA
TGAGTTAGTGTATTTGTTGGTCAAAATCAGAGTTGTGTTGAATGAGAAATGGAGGTCCAA
AGTGAGTAACTTGCAAAGCTTATAAAGCTTTAAATTTGACTAAGTATAAAATATTTAGCA
AATTGATCACTTTGGATGTTTGGGTTTGAATTTGAAATTGATTTTGTTGGTTGGACAATA
TGTCAATTAACTTAACCATTCAAATTTTATTTATGATT
>PBfusion.106|scaffoldC01:48706275-48707102(+)+scaffoldC01:48728393-48732150(+)|B596-H_1-10k_transcript/12314 <unknown description>
GGCCTCTCTTTCTTTCTCTCTCTCCGCCTGTAGAAGAAAGAAAATTTTGAACAGAGCTTT
CTCTCTCTCTCTGCGCATCGCTTAGGGTTCCAATCGGATCTGATTGTATTTTCAAATCGC
AGATCTCTAATCGAATCGTTGCGTGTCTTCGTTTCCCTCTGATTCGAAGAAAGCGAAACG
AGTTTGCTGCTTTCATGTTTGAATCTCCACATTAGTTGTTTCTATCAGATCTCCCAAGTT
GGCTCCTCAAAGAAGATCGCAGCGCCACATGGGCGGCCATATGCAGCAGACCAACGCTGC
GGCCGCGACGGCGCTTTACGATGCGGGACCCGCTAATGACGCTGGAGATGCTGTCATGGC
ACGGTGGCTACAATCCGCTGGATTGCAGCATCTGGGGTCGCCCGTTGCTTCCACAGGCAA
TAATGATCAGCGTCATCTTCCTAACCTTCTCATGCAGGGTTATGGAGCGCAGACTGCTGA
AGAGAAGCAAAGACTGTTCAATTTAATGAGAAATCTTAATTTTAACGGGGAGTCGACTTC
CGAATCATATACACCAACTTTTCAGGCATCGGCAGCTATGCCTTCCTCGGAAGGATTTTT
TTCACCCGAGTTCAGAGGTGATTTTGGAGCTGGATTAATGGATCTTCATGCAATGGATGA
TACAGAGCTGCTGTCTGAGCATGTGATTACCGAACCCTTTGAGCCGTCACCTTTCATGCC
TAGTGTGAATAAAGAATTTGAAGAAGATTTTAATTTGCCAGCTAATCGTCAACAACGGCA
ACAAACAGATGCTGAACCTTTGGGCTCATTGCCTAAGAGTGAAAAAGAAAATACCAGTGT
AGCAAAGATTAAAGTAGTGGTAAGGAAAAGACCCCTAAATAAGAAAGAAATAGCTAGAAA
AGAGGAGGATGTCGTGACCGTGTCTGATAATTCTTTGACTGTCCATGAGCCCAAGCTGAA
GGTCGATTTGACAGCTTATGTGGAAAATCATGAGTTCTGCTTTGATGCTGTTCTAGATGA
GGATGTTTCAAATGATGAGGTGTATCGGGCCACGATTGAGCCGATAATTCCCATTATTTT
CCAGAGAACAAAAGCTACATGTTTTGCATATGGTCAAACAGGTAGTGGTAAGACATACAC
AATGAAGCCACTACCCATACGAGCTGTTGAAGATCTAATGAGGTTGTTGCGTCAACCAGT
ATATAGCAATCAGAGGTTTAAATTGTGGCTCAGCTATTTTGAGATATATGGCGGAAAGCT
GTTTGATCTTCTCAGTGAGAGAAAGAAACTTTGCATGCGAGAAGATGGTAGACAACAAGT
TTGCATTGTTGGCCTGCAAGAGTATGAAGTTTCAGATGTTCAAATTGTAAAAGACTTCAT
AGAGAAAGGAAATGCAGAAAGGAGCACTGGGTCTACTGGAGCAAATGAGGAATCTTCTAG
ATCACATGCTATCTTACAGCTTGTTGTAAAGAAGCATGTTGAGGTAAAAGAAACTAGACG
CAAAAACAATGATGCCAAGGAATTGCCTGGGAAAGTTGTTGGGAAGATTTCTTTCATTGA
CCTTGCTGGCAGTGAAAGAGGTGCAGACACCACAGACAATGACCGCCAAACAAGGATTGA
AGGAGCGGAAATCAATAAGAGTCTCTTGGCCCTAAAGGAATGTATACGTGCGCTGGACAA
TGACCAGCTACATATACCATTCCGTGGAAGCAAACTAACCGAAGTGCTCCGTGACTCGTT
CGTTGGAAACTCAAACTCAACAATTGCAAACCTCGATTGCAATACTCCAAAAGCCCGTTC
GACATCTTTTCTGGCGGATTCTTGCATTTCTGCAAATTTATGTGCTTTACGACCTTGAGG
AAGTGGGATGGATTGGATAAATGTTGCCCATGGAGGATAAATGCAGTCGGTAAGATAGTA
GGCCATACGATAAGTGTGGTTGTTGACCTTGAACTTCACTTTAGGGGCTCGACCATGTAA
GATGTCATCAAAAACTGGAGACCGATCAAGAACATTGATATCGTTTAGGGTACCTGGTAA
GCCGAAAAAAGCGTGCCAAATCCAAAGATCTTGTGATGCCACGGCTTCAAAGACAATTGT
CGGCTTTCCCGAACCACGTGTGAACTGGCCTTTCCAAGCTGTTGGGCAGTTTTTCCACTC
CCAGTGCATACAGTCGATGCTGCCTATCATCCCCGGAAATCCCCGTACCTCTCCAATATC
GAGTAATCGCTGAAGATCCTCGGCTGTAGGTGTTCGTAGATACTCATCCCCAAACAATTG
TATTATTGCATCAGTGAATTTTGCCAAACATAAACGTGATGTACTGTCAGCCATCCGGAG
ATATTCGTCATATGTATCTCCTGACTGACCATATGCGAGCATACGTATCGCTGCCGTACA
CTTTTGAAGTGGAGATAGCCCGTTCCTTCCGGTAGCATCTCTTCTTTGCTGAAAGTACGG
AACTTCAGTACTTAGACGGTCGACAATGCGAAGGAACAATGGCTTGTTCATTCGAAACCG
CCGCCTAAACATATCTTGTGTGTACGTTGGATTATTACTGAAATAGTCGTTGCT
>PBfusion.109|scaffoldA08:16244609-16245115(-)+scaffoldA10:17352626-17359424(+)|B596-H_1-10k_transcript/28618 <unknown description>
GGAGAAAAGAGTCAGGCATAAGCAGCGGTTCTAATTCTATCCTCCTTCCTTATCGTCCTC
TCGTCTTCAACGCTCTCTTCCTCAGTCATCATCGTGAAACATTTATTGATTACAAAACAA
AAAAAAAGAAAATATTTACCAAGGAACAATGGTGTGAGAGGTTTTCGTCTCCGCGCAGAA
GATTTTTATTTATTTATATTTCGGTTTTTACTTCTGAGTAGAATTATACTACAATGGAGT
GTGTTGGTGCTCGTAATTTCGCTGCAACGGCGGTCATAGCTTTTCCGTCTTGGAGTTCTT
CGCGTAAAAACTATCCGGTGGTTAATAGATACAGCTTTAGTAATCTCCGGTGCGGTTTTG
TTAAAGTCAGAGCTAGCGGCGGCGGAGCAGGTTCCGGTTGCGTGGCGGTGAGAGAGGATT
ACGCCGACGAGGAAGACTTCGTGAAGGCTGGTGGTTCGGAGATTCTATACGTTCAAATGC
AGCAAAACAAAGACATGGATGAACAGTCTAAGCTTGTTGATAAGTTACCTCCTATATCAA
CTGGTGGTGAAGGTGGTGGTGCTTTGGACCTAGTGGTTATTGGTTGTGGTCCTGCTGGTT
TAGCCTTGGCTGCAGAATCAGCAAGGTTAGGTCTCAAAGTTGGACTCATTGGTCCTGATC
TTCCTTTCACTAACAACTACGGTGTTTGGGAAGATGAGTTCAACGATCTTGGCTTGCAAA
AATGTATTGAGCATGTTTGGAGAGATACCCTTGTGTATCTGGACGATGACAATCCTATTA
CCATTGGTCGTGCTTATGGAAGAGTTAGTCGACGTTTACTTCACGAGGAGCTCTTGAGGA
GGTGTGTGGAGTCAGGTGTCTCGTATCTTAGCTCCAAAGTTGAGAGCATAACAGAAGCTC
CTGATGGCCTTAGGCTTGTTTCCTGTGAACAAAACACCCTTGTTCCCTGCAGGCTTGCCA
CTGTTGCTTCTGGAGCAGCTTCAGGGAAGCTCTTGCAATACGAAGTTGGGGGGCCTAGAG
TCTGTGTCCAAACTGCTTACGGCTTGGAGGTTGAGGTGGAAAACAGTCCATATGATCCAG
AGCAGATGGTGTTCATGGATTACAGAGATTATACAAACGAGAAAATCCGGAGCTTAGAAG
CTGAGTATCCAACGTTTCTCTACGCCATGCCTATGACAAAGACAAGAGTCTTCTTTGAGG
AGACATGTCTTGCTTCAAAAGATGTCATGCCCTTTGATTTGCTTAAAAAGAAGCTCTTGT
TGAGATTAGAGACACTCGGTATCCGAATACTAAAGACTTATGAAGAGGTAAACCTAGTAA
TGTCAAATGGGCGGGTTATAAATGGGTGGCCCGTGTCCAAATAGATATGGTCCGAAATGG
ACATGCCCATATTGAACCATAAATATTTTTTGTCCAAATGGGTGAACCCAACTATATACA
TGGCCAAATTTGGGTTTAACCAGTTGGACAATGGGCGGCCCAATAAGCTTAAATGTCTAG
GGTTAAAAATTGGTGCGTTTGCGGGTGACTTATGACTGGTTAACTACCAAATTCCGTAAC
AGTCAAATAATAAATTAACAATATTTACATTTAATATAATTATAAAAATATCAAAAATCA
TAAAATTATAATAAATATAAAATTTCTATTTAGAAAGTTATAATTTTAATTTTTGAAAAT
TTATTGAAATTATTTTTATTATAAAATTTTATAATATTAATTAAAATATAATTAAAATAT
AATAGATGTATTTTAATATTTTCATAATTTCAATTTTAAATTTTTTATTAAATATTTTTA
CTTTTATATATATATTGTTTT
>PBfusion.108|scaffoldA06:8571563-8573984(-)+scaffoldA09:11340141-11340347(+)|B596-H_1-10k_transcript/30716 <unknown description>
GGTAGTTTCCTTGTTGTCTGTGGAGAGTTGTAAAGTCTGAGCCATAGAATGTGAGGTTAA
TGGATAAGAAGATACACCACAAGTTGCTAGAAATCTAAGAAAAATACCAGAAGAACGGGA
TATTTTAACTTTGAAAACATAAACCTAAATCTTTTTGTTTGGAGGAACGAAAGAGCTAGA
ATCTCTCTATTCTTCCCAGGCGGCATCAAGAGCTCTCTCTTCCATGGCTGCTTCTACCGG
AAACACAGCTAACGACCATCGTCGTCCTCGCCCTCCCGGCTTGACTCTTCCAGATTTCAG
ATACGTGAGACCCCAATTGCGAACCGCGTCAATGCCTGCTGTTACGGCTCCTGCTCCTGC
TCCTGCGCAACCAATAGGACCTTCAAGTTCAGGATCTGCGGCTCCTCCAGCGGCTCCTCC
AACCTATGTGAGGAGAACAGAAGATGCTCTGCTACGTGCTCCATCCAGAATAAACCAGCC
ACACCTTCATCCTGATAAGCCCAATGGAGCATTGTGGTTTGGGGTTGATCCTGAAGTTCA
TGCTTTTATCCGAGCAACATGGCAGGGAGATTACTGGGGGCCGTGGCAAAGCTGGATAAA
GGTTCCAGAGCCGAAGAGAATAGGATGGTGGCACTCATTCATTCAACAATACTACTGGGA
AGACAGTCTTCATGAGGAAATCCACTTTAAGTGGAAGCTTCAGACTCAAGTGACTATCTG
CGGACGCATAAGCCAAAAAAGGAAAAAGAACAAGCAACCTAAATACATCAGTGAGAATGA
CTGGAAAATAGTCCTTGCGAATTGGTCAACAGATGGAGCAAAAGCCAAGAGCCAATCAGC
AGCTGATTCTCGCACTTCGGCTCCGGTGGGGTTGAAGATGCACGTCCATGGTGCAGGACC
ACGCTGCTTTGTAAATATTGGGTATCGTATGATGATCGACCAAGGTTTGGATACACTACC
TTCATATACAGACCTTGCAAGGAAGACACATACTCGCAAAGACGGGACCTTCATGGACGA
ACGAACTGAGCAACTGGTTCTAGAGGTTGAGCAAGCAGTTGAAGAGATGTTAGAAGATGG
TTCTCCAGATGGAGATAGCCAAACTTGCTCAACTGCTGCCACAGAAAATTCTAAGCGCCT
TCTCCTAAACCAAGAATACATCAAGCGTGGAAAGACACGCAAGGGCACCATTTATGGGCT
TGGCAGTGTTCAATTCAACAACAAACATCCTTCGGAGTCAGTTCCTGCTTCACTCAACCG
AAACATCGGCTTGGAGACGAGGGTTTGTGGTTTGGAGACCGTCACTCAGGAAATCAGGTC
TGATTTCCAGACTTTGAAGTCTGATGTTCAGGCTATCAAGACTGACTTCAACCAAGGGAT
GGCTAAAACTCAATCAAGTCTCGACATGATTCTGCAGTTTCTTCAGCCTCAAGCTTCCAA
TCATGCTGCATCTACTCCACAACCAACTCAGTCTCAAGCTCCTCCTCAAGGTCAAGCACC
ATCTCCAGCTCGTGATATGTCTCCAGCTCAAGGTGAATCACAACCTCAACACTTCACCGG
TAACAATTCTGAGTTAGATAGGTGGTGCAACACACTCGGTTTGTAGGTCTTAGATGTGGC
GTGCCCTAAATCAAGTTTATGTATTATGTTTTAATCTTTTGAACCTTCTGAATGTTGAAT
CTTTTGGATGTTTGTCTTTTGAACCTTTTGAGCTTTTGGCTCAATATGTAATATAATTTT
CTGTTTCTGTTTCTGTTTC
>PBfusion.210|scaffoldA02:28625988-28626064(+)+scaffoldA02:31965374-31965793(-)|B596-H_1-10k_transcript/65663 <unknown description>
GACATCACAAACACAGCAACAAAATTATAAGAGGATAAAATGGCGAGTAAGAAGGTGGGT
GTGATGGTGATGATGATGATGATAGTGGTGGTGATGGCTATTTTTGCCGAGAGGTCAGTG
GCGATTGATCTTTGTGGCATGACCCAGTCAGAGTTGAATGAGTGCAAACCAGCGGTGAGC
AAGGAGAATCCAACGAACCCATCAACGCTTTGCTGCGACTATCTGAAACACGCTGACATC
AGCTGTCTTTGCGGCTACAAGAACTCTCCTTTGCTCGGTTCTTTCGGTATTGATCCGGCG
CTCGCTGCTGGACTCCCCACCAAATGTGACATGCCCAACGCTCCAACTTGTTAAGCTTTA
TGTGTGCTTTTGTCTTTCTCTAAAAATCATGTGTTAATGTTCTCCTTTTATTTTAACTAG
AGATTTTTTCCGCGCTTCGCGCGGATTATGTCTTATAAATTTATTTTATTTATAATATTA
TTTGTTAATTTTTTTC
>PBfusion.189|scaffold0022:32856-32951(+)+scaffoldA01:8046705-8048212(+)|B596-H_1-10k_transcript/51709 <unknown description>
GAATGATCCGGTGAAGTGTTCGGATCGCGGCGACGTGGGTGGTTCGCCGTCTGCGACGTC
GCGAGAAGTCCACTAAACCTTATCATTTAGAAGAAGGAGAACCCTGAAGCTGACTTCAAG
GAGACTGCGAACATTCTTGGCGCTAAGTGGAAGTCTCTTAGTGCGGAAGCTAAGAAGCCT
TACGAGGAGAGGTACAAGGTGGAGAAGGAAGCTTACCTCCAGGTGATTGCCAAGGAGAAG
CGGGAGAGAGAGGCCATGAAGCTTCTGGATGATGAGCAGAAGCAGAAGACTGCTATGGAT
TTGCTTGATCAGTATCTCCAGTTCGTGCAGGAAGGTGAACAGGACATCAAGAAGAAGAGC
AAGAAGGAGAAGGATCCTTTGAAGCCAAAGCATCCCATATCTGCCTTCCTGGTTTATGCT
AACGAGAGGAGAGCTGCTTTACGCGAAGAGAACAAGAACGTTGTGGAGGTCGCAAAGATG
ACCGGTGAAGAGTGGAAGAAGCTGTCGGATAAAGAAAAAGCACCCTACGAAGAGGTGGCA
AAGAAGAACAAGGAGACATACCTGCAAGCAATGGAGGAGTACAAGAGGACGAAGGAAGAA
GAGGCCATGAGCCAGAAGAAAGAAGAAGAGGAGCTCTTGAAACTCCACAAACAGGAAGCT
CTCCAACTGCTTAAGAAGAAGGAGAAAACCGACAATCTGATCAAGAAGGAGAAAGAGACC
AAGAAGAAGAAGAACGAAAACGTTGACCCAAACAAACCCAAGAAGCCTGCTTCGTCATTC
ATCCTCTTCAGCAAAGACGCAAGGAAAGCTTTGACAGAAGAACGTCCAGGGACGAGCAAC
TCAACGGTCACCGCTCTAATCTCAGTGAAATGGAAGGAATTGGGTGAAGAAGAGAAGCAA
AGTTACAACAACAAAGCAGCAAAGTTGATGGAAGCATACAAGAAGGAACTTGAAGATTAC
AACAAGAAGAGTGCTGCGGCTACTACCAGTAGTTAGAAGAATATCTCTCTCTCTTTGAAA
TTGAAATAATGTTCAAGTCCTGTTGAACATGTGTCTTTTTATGCATTTTGTTAGAATCTG
AACTCAAAGTGATTTCG
>PBfusion.188|scaffoldA01:14371110-14372235(+)+scaffoldA09:62771735-62772942(+)|B596-H_1-10k_transcript/37717 <unknown description>
GATCTCGACATCTCTTCGCCTTCGCTTTTTCAAAAATCTCCGAGGGAGACGATCTTTCAT
CTGTTTGTTCGTCGATGATCATGACTCTCTCTTGTTCGATTTCCTCGAAATCACATCCTC
GGGTCTCTCTCTTCCTCGTTGATTCCGTCGAAACCTCGAACGGAGATGTCGTTTGATTCG
TTTTTTTCTTCGTCGATGTTCTCCTCCAGACTCGTGCATGCAATCACCATGAAAATCGAT
AGGGGAGTTGTGGTTTTAGCAGCGACGAAGGGACTATGGAGACGATGATGAACAGAGGCT
CATGTTTTTTGCTTGTCGAATCCGATGACTCAACTCGCCAAATTGTCACTGCCCTGCTTC
AATAGTTCAATTACAAAGGTCATTGCTTTACTCTGTTTAATTGTTTGATGTGTTAAAGGT
TCTTTCTTTGTCTTGATTTTGAAGTTTGAGTAGACTCTGGTTTTGATTCAAAACACTTAA
TTGATTAAATCTTTATTGTTTTACTCTGTTCCAAGTTTCATAAGTTAACTATAGTGTTGG
GTTTTTATTTGAAATGACAAGGTTAGCTGCGTGGGTAACAGTAAAGGAGAAGAGACATGG
ACAAAGGTCTTGCTGGGAGCAGCAAGATACGGATCACGCGTCATCAAAGCGGATCAAACC
TGTCAACAGGTGTACCGAGGCCTTGATGTTGGATCAGCCAAGCCATCAGGTGAAGACTTG
TGACACAAGAGAAGACTCGATTCTGTAGTTTGCTTACTGGTGTCATCACTCTTTGTTGTC
AAACATTTAGAACCCCATTGGGGTTCTCCCATTGGAGGTCAAAATATTAATTACCATTAA
CCAAGGTTTTATTTTTGGTTTGTATGCAACGAAAGTTTGAAAGACGAAGATGGTTGCTAA
GATGAGCAGTGGCCTCCTGACGGGACTCCTTCTCTTCTTTCTGGTTCTGGTGATGATTCA
GGTCGGTGAGGCTATATTGCAAGACATGCCTCCCACTGATACAAGGTGCGTGTGTCAAGA
AATCAATAGTAATGTCGACATAATCTCCGAGGATCATTCCACTATCTCAGTTAAGTTGAA
CTTCCCATACAACAAAAATATTAGCATCAACGTTGGCCGCTGTAAAACTACTCAGAAAGA
AAAGATCGAGGGAATGGAGGTGGAGATTAGAAAACTTGAAGGCACAGTCAAAGCCATCCA
TGAAAATCTACTCAAGCTAATAAACGGAGACGCCGATGTGATAACAGTGAGTGCGAACAC
CAACACACTATTAGCTTCGTACAGTGTAATGGCGGTGATTATTTGCATTATGGTCTCTGT
TTATCAAGTAGTCTGCTTGAAGGCATACATAGAGGCGAACAAACTTACATAAAGATTTGT
GATTCATCGAGATCCTTTTCCATACTTTTTTATGTTGAATTATATTCAGGTTTCTCTTTT
CTATCTTTTTTTTTTTTGGTAAAATTCTCCTTTCTATCTTTCTTGTTCACACTGTGAAAT
CATATTATTGCATAAAGGTATTCTAGCTTCCATCAC
>PBfusion.181|scaffoldA08:16727602-16727697(+)+scaffoldA09:4935194-4936604(-)|B596-H_1-10k_transcript/59394 <unknown description>
GGTACCGCTTTGCAGTTTTCATTCTCGATCTCTTCTCTAATCTCGCTTGGTGTACCCTTG
GCTAGTGGTTTATCAGTGGGTTGGCAATGGAGGCGTCATCTTCTCGGTCATCGGAATCTT
CAGACGAATCTGCTTCCAAGTTCCTTTCCGACCTTCCTTCCCGCGGTTTCTTATCTTCCA
CCGTCGTCCCCTCCAATCCGGGAAGCTTGCGGGTCTACGTATGTGAGCATGACACATCTC
CCCCTGAAGGACAGCTTATCAAGACAAACCAGCAAAACATACTAATCAGATCCCTCTTGT
TGAAGAAGCAAAAAGGCGAATCTAGTTCTAAAGGAACTCCTGAAGATGGTCCTAAAAAGA
GGGCTGCGAATAAGGCTCTGGACGAGAGGAGCTCAGCTAAAAGACCTGCTACTGTATCTA
GACAAGAAGGATCAAGCAGCCGTTCAGGAGAGAAAGACTTGCAGTCATTGACTGTGGAGA
AGCTCCGTGCCCTTCTCAAGGAGAAAGGTCTTCCAACAAAAGGAAGAAAGGATGAGCTCA
TTGCACGTCTGAAGAGTGCCAACTGAAGATTGAAAGACGCTCAGTCGAATGTATGTATCT
TTAGAGGTTTCGAATATTCAAAAAAAAAATGGCAAGTATGGTTGTTCTTGATGGATACAG
ACAGATCCTTTTGATCTCTTCTCGTGTACTGGTTATCGAGATCAGGCCCGGCTCAGTCGG
TACCTTGACCTGGTGCTATCATTCAAAAAAGGGCCCCAAATAAACTTTTTACTAATGAAA
ATCAGAGACAAAAGTGCATCT
>PBfusion.180|scaffoldA06:42769069-42769468(-)+scaffoldA07:15075089-15075155(-)|B596-H_1-10k_transcript/66324 <unknown description>
TCCGATGATGATCAAAACATAACTTTCGTTCTTCCGAGATTCATCTTGCGGAAAATTTAT
GGAGACAGCAGATTCTTGAGTTGGAAGTGTACTCGAGGAGATTGGAGTTGGTTCAAGAGC
AGATTAGAGCTACGGTGAATGAGTTAAAGACAATGCCTAGTGGAGGATGATAGCATAAGG
AAGACTGTAATGGGGTTCTTGTAAGATCTAAGTGTTGAGAAAGATGAAGAAGAACGTGAA
GATGTGTTGTGATGTGGTGGTGAGGTGTAGTTAGCAAACTATAAACTAATAATCTGAGTG
CTACATTTCTGATGGTGATGATATCTTTCTAGTTTTTTTATTTTTCTTGATTGGAATCTT
TTTAGTTTTGTCCATTAGGGGGGTTGTGTATAGCCTTTGTATTAGTCTATTAGATTATAG
TTCTTGGTTCTCACTACTTCAATAAAAACAAAAAACTCCTTAT
>PBfusion.183|scaffold0475:10098-11148(-)+scaffoldA07:20559462-20560154(-)|B596-H_1-10k_transcript/30742 <unknown description>
GGGGGTCGCAGTGACCAGGCCCGGGCGACTGTTTACCAAAAACACAGGTCTCCGCAAAGT
CGTAAGACCATGTATGGGGGCTGACGCCTGCCCAGTGCCGGAAGGTCAAGGAAGTTGGTG
ACCTGATGACAGGGGAGCCGGCGACCGAAGCCCCGGTGAACGGCGGCCGTAACAATAACG
GTCCTAAGGTAGCGAAATTCCTTGTCGGGTAAGTTCCGACCCGCACGAAAGGCGTAACGA
TCTGGGCACTGTCTCGGAGAGAGGCTCGGTGAAATAGACATGTCTGTGAAGATGCGGACT
ACCTGCACCTGGACAGAAAGACCCTATGAAGCTTCACTGTTCCCTGGGATTGGCTTTGGG
CTTTTCCTGCGCAGCTTAGGTGGAAGGCGAAGAAGGCCTCCTTCCGGGGGGGCCCGAGCC
ATCAGTGAGATACCACTCTGGAAGAGCTAGAATTCTAACCTTGTGTCAGGACCTACGGGC
CAAGGGACAGTCTCAGGTAGACAGTTTCTATGGGGCGTAGGCCTCCCAAAAGGTAACGGA
GGCGTGCAAAGGTTTCCTCGGGCCGGACGGAGATTGGCCCTCGAGTGCAAAGGCAGAAGG
GAGCTTGACTGCAAGACCCACCCGTCGAGCAGGGACGAAAGTCGGCCTTAGTGATCCGAC
GGTGCCGAGTGGAAGGGCCGTCGCTCAACGGATAAAAGTTACTCTAGGGATAACAGGCTG
ATCTTCCCCAAGAGCTCACATCGACGGGAAGGTTTGGCACCTCGATGTCGGCTCTTCGCC
ACCTGGGGCTGTAGTATGTTCCAAGGGTTGGGCTGTTCGCCCATTAAAGCGGTACGTGAG
CTGGGTTCAGAACGTCGTGAGACAGTTCGGTCCATATCCGGTGTGGGCGTTAGAGCATTG
AGAGGACCTTTCCCTAGTACGAGAGGACCGGGAAGGACGCACCTCTGGTGTACCAGTTAT
CGTGCCCACGGTAAACGCTGGGTAGCCAAGTGCGGAGCGGATAACTGCTGAAAGCATCTA
AGTAGTAAGCCCACCCCAAGATGAGTGCTCTCCTTCAAAAAAAAAAAACCCTAAAAGAAA
TCATTTGACGGCGCCTCTCCACACTCCACAACCATGCCTCCTAAGTTGGACCCGAGCCAG
ATCGTCGACGTCTACGTCCGTGTAACCGGAGGAGAAGTCGGAGCCGCCAGCTCCCTCGCT
CCCAAGATCGGTCCCCTCGGTCTCGCCCCCAAGAAGATCGGAGAAGACATCGCCAAAGAG
ACCGCCAAGGAGTGGAAAGGGCTCCGCGTCACCGTCAAGCTAACGGTTCAGAATCGTCAG
GCTAAGGTCACGGTGGTTCCATCTGCCGCGGCGCTTGTCATCAAGGCCTTGAAGGAGCCG
GAGAGGGACCGTAAGAAGGTGAAGAACATCAAGCACAATGGTAACATTTCGTTTGATGAT
GTGATTGAGATTGCTAGGATCATGAGGCCTAGATCTATTGCTAAGGAGCTGAGTGGGACT
GTTAGGGAGATTCTTGGGACCTGTGTCTCTGTGGGGTGCACTGTTGATGGGAAGGACCCT
AAGGATCTTCAGCAGGAGATTCAAGAGGGTGAGATTGATATTCCTGAGAACTAAGGAATC
GAAGAAATGTTGTCTTTTTTTTTTCTCAATTAGAATGACTCAGTTTTGGATTTGTTGTTG
TGTTTTCTTGTTTCTATTTCAAGAACCTTAATGAGTTTATCAATCGCAGTGTTTTGAATC
GCTCTTTGTTTGATG
>PBfusion.182|scaffoldC07:7633639-7634199(+)+scaffoldC07:54846440-54849104(+)|B596-H_1-10k_transcript/31754 <unknown description>
GAAGCTCACAGTAACTCAATACTCATCTTCAACCATAGGTTCATCTTGACAAAACTTCCC
CGGAAAACAGAGGAAATCTCTTTTCTTTCTCCCAAGGAAAATGGGTAGCAAGATGTTGTT
CAGTTTGACAAGCCCCCGTCTTTTCTCCGCCGTGTCTCGCAAACCCACCGCTTCTCTCTC
TTCTCCATCTCCGAGGACTCAGTGGGCTCAGCTCAGCCCTGCAAGGTCGATCTCCTTGAG
AAAAAAATTCTTCTTGTTGCCTGCAAAAGCCACCACAGAGCAATCAGGTCAAGCTGGAGG
AGAAGACGTTGATAGCAATATCATGCCCTATTGCAGCATCAACAAGGCTGAAAAGAAATC
AATTGGTGAAATGGAACAAGAGTTTCTCCAAGCCTTGCAATCTTTCTATTATGATGGCAA
GGCGACTATGTCGAATGAGGAGTTTGATAACCTTAAAGAGGAGTTGATGTGGGAAGGAAG
CAGTGTTGTGATGCTAAGTACAGTTCTGATGAACAACGGTTCTTGGAAGCTTCAATGGCT
TATGTTTCTGGTAATCCAATCCTCAATGATGAAGAATTTGATAAGCTGAAGCTGAAACTA
AAGATCGATGGTAGCGAGATTGTGTGTGAGGGTCCAAGATGCAGTCTCCGTAGTAAAAAG
GTGTATAGTGATCTTGCAGTAGACTATTTCAAAATGCTCTTGCTAAATGTCCCAGCAACC
GTTGTTGCTCTCGGACTGTTTTTCTTCCTGGACGACATTACAGGTTTTGAGATCACATAC
ATCTTGGAGCTTTCAGAACCATACAGTTTCATATTCACTTGGTTCGCTGCCGTTCCTTTG
ATTGTATATCTGGCTCTAACAATCACCAAACTGATCATCAAAGACTTCTTGATCTTGAAG
GGTCCTTGTCCGAATTGTGGAACGGAGAATACCTCCTTCTTTGGAACAATTCTGTCAATC
TCCAGCGGTGGCAAAACCAACACTGTAAAATGCACAAACTGTGGAACCGCGATGGAGTAT
GACTCGGGTTCTCGGTTGATCACATTGCCGGAAGGAAGCCAAGCTTGAACTCTGTGAGGT
TCACCCTATATTCAAACCACCGGAGCGTGAAACGAGACACAGGATCGATCATAAACATGT
TCATGCGTAAATGATATTCCGTGTTTTTAACGGTTTTAAACTCGTTTTGGAGCAATTAAA
TGGTCGGTTTTAATTAATTTTTTGGTCTATTTGATGCGTTTTGGTGTTCTTAAGTGTAAT
ATGCAGGTTACTAGATAGCTTGAAAGAAAAGAACGCATTCGGGATTTATTCAGAAGCAAG
ATGGACCGAACAATGGACGAATGAAGCATTGATCGCACAGAGCACGAGATCGACCGATCC
GGGCTACTTGGATCGACCGATCCCAGGCTTTCATACACGAGATCGACCGATCCGAGCCAT
GTGGATCGACCGATCTCAGGCGCTACGGGCTCCACACGCACAAACGAGCTTTTCACTCCT
TTTTACCCACTCCCCTCAATAATTCACAAAAGAACTCGACTTTGGAGACTCACAAAAGAC
CAGGGGCGACCAAGGAGGAGATTTACAAGTTCTAGAGAGAAGATTTGAGTGTTTTGTACT
TGTTTTGGTGTGATTTGTGAAGATTTGTAAAGGAGTTCATCTCAAAACCATTTGGAGAAG
ATCTTCTGAACCTTTACTCTATTTTAATACAATCTTATCATGTTTTCTTCAG
>PBfusion.185|scaffoldA03:7734521-7734886(-)+scaffoldC04:6768870-6769044(+)|B596-H_1-10k_transcript/66527 <unknown description>
GGCCCTGGAACTTTTTGCTGAACTCTTACAACGGTTTCCAAATAACGTACACTTGTTGAC
TGAGACAGCAAAGGTAGAAGCCATTACTGGAGGAGATGAAGAGGCAGAGGGAGATCAAGA
AGGCGTACAGGGAGAGGAAGAACGAGCTCAAGGAGGAGATTAGGAGTCACAAGGTGGAGA
AGAGGAAGAAGAAGGAAGAGAGGGAGAAGAGGAAGGCGGAGAATGTTTTGAGGACGGGGA
CGAAGCTGCAGAAGATTACGAACCCTAAGACGTTGAAGAAGATCGCCAAGTCGAAGCAGA
GGAAGCATCTTAAAGTGATTCCTGATGAGGTGGTGAACGGGAACAAGAAGAGTATCAATA
TTAGTTGATTTTCTCTTTTTTAAAAGATATGTTTTTGAGTTTTGTATTATCTCGTGACGT
TTAGTCAATCATCTAAGAAACAACTTT
>PBfusion.184|scaffoldC09:19445226-19445420(-)+scaffoldC09:37548135-37548287(-)|B596-H_1-10k_transcript/69780 <unknown description>
ACCGAAGAAGCTCCTTTTCCTTCTCTTTTTTCGGAAGAAAGGGAGGATCTGGACAAACTC
GATGAAATGGAAGAAATCGGAGTGAATGGAAAAGACAAAATTAATAAGGATGATGAATTC
CACGTTCGAACATACTATAACTATAAAACAGTTTCTGAAAATCGAGATGGAAATAAAGAA
AATTCTAATTTAGAATTTTCTTTATTTCCATCTCGATTTTCAGAAACTGTTTTATAGTTA
TAGTATGTTCGAACGTGGAATTCATCATCCTTATTAATTTTGTCTTTTCCATTCACTCCG
ATTTCTTCCATTTCATCGAGTTTGTCCAGATCCTCCCTTTCTTCCG
>PBfusion.187|scaffoldC07:1370470-1371879(-)+scaffoldC07:45635926-45640461(-)|B596-H_1-10k_transcript/11877 <unknown description>
GGCAGACGCAGCCTTTCTCCCCATCGACGCAGCCCTCTTCTCTCGATCTCAGACGCCTCT
CAAGCTCTCTGTCTCGATCCCGACATCTCAAGCTCTCTCTCTCGAAGCTCTCTCTTCTCC
ATATATCTCGATCTCAAACCCAGCTCTCTCTCTCTCGATCTCTCGATCTCGAACCCAGCT
CTCTCTCTCTCGGTCCATCTCGATCTCGAAGCTCTCTTCTCCATGGCATCTCATCTCGAA
GCTCTCTCTTCTCCATAGCATCTCGAAGCTCTCTTCTCCATAGCATCTCGAGCTCGGCCA
AACCCATCTCTTCCTTTTCTCCATGAGGTAATTGTCTCTGTTCTAAAGCACTTAAGTGTG
GTCCGTGTTCAGCCTTGTCTCAAGTTCTCCGAAGCTTCTTCATCTCTCACTCTATCGTAA
GGTCTCAGACTCGCAAGCTGCTCAAACCCTCTCTCAGGCTCACTCTCTCGATGGCAAAAG
ATGTAAGTTCAGATCCTTTCTTGTTTGCATTGTATGGAACTTGAGTTTGTGTATAGAAAT
GTCTTTAGGTGTATGGAACTTGAGTTTGTGTATAGAAATGTCTTTAGGTGTATGGAACTT
GAGTTTTGCGTGATAACATCACAAATGAATATGGTAGAGGTCGTTTACCGTTTTAAATGT
TTTTTTTTTGCTTATAACTTTGATGATCATTTATATGTGATATTTATTTAAGACTTAATG
TTTTTTCTTTTATAATCAACTTAATGTATTATTTAGCTTTTGTTTAGTGATAAATATTTT
GAAGTATTATTTTTGTTTTAACTTAGCTTATAATTTATGATCAAAAAATATTTTTATACT
CGTATATTTGACCAAAAATTTATATACCAAGTAAACATAATATTTTAATGGATGTAAATA
TATTTAAATTACATTTGTTTATTTAAAATACAATTTTACAAATTTTTTAAAATAAAATAT
GAAGAAATAAAAATAACCGCAGCGTCTATCAAACGAACAACCCAAAAATCTGTTTCCTGC
GTCGGCGTCGGCGTCGGCGTCAATTTCCTGCGTCTTCTAAACGAACAATAGTTGGTGTCA
GCGTCGGCGTCGGCGTCGGCGTCAGCGTCTACGAAACGAACAACAACTATTTTCATTGAC
GCCGACGCCGACGCCGACGCCGACGCCGACGCTGACGCCGAAAACTGCGTCGACCAAACG
AACATCACTGCTGTCTTCCAAAGAAAGAAAGATAGAGATTCCTATATGACGTAACTGACA
AGGGAAATGGCCCCCACCTCTTCTCATCTTGGGTGGTGTGGCTAAGAAGGCAGCGCAAGG
AGGAGTGTCAAGGCATTGTACAAGGAGTGGACGACCACGGACGAGGCCAAGTTCCCTGAC
CAGCTGTAACATCCCCCGAGAACGCACCCTATCCCAAACAGCTGCACAAAATCCTCCCCA
GAGAAGTGAGATGCTGCAAATACTCCTGAGCTGATCACAAGGGCCTTCCTCAATTCCATT
CTGGACGCTAAGGAGCTCAGTAGAAATCGTCTGTACACAATCTCCTCAAGTATGGGAGCT
ACGACGCAGTAGAGAACAAAACACCCAATTCTCGACACCTCCCCGCTTTCAATAATCTTA
TCCAATTCAGAGTTGTGCACATCCTGAGAGATCAAACCACACATTGTCTTATGCTATGCT
AAAATGATACCAAAGATTCAGGAGAGAGAGACCTGAGAAGGAAAGAGTTGATGAGCTACA
AGTGAAGTGAGGAAGATAAAAGCAACAAGAGTTCCAAAACCCAAAGCTGAACCAACCACC
CAGTTTCTCCCTTGGGTTGAGACATTGTTGTTAGTACCCTTAAGAAAGTTGAATGATTTG
AATTGAGGCTTGGCGGTGGTCCTCAGAAGGAAGAGGGTGAGTGAAAGTTCGAGCAACTGG
AGAAGCACAAGTGATAGCACCTGCACATTGTAGCCACACCATGAATTTCAGTATGACTTT
AGGATATATACCATATAGAAGAAGAGAGTGAGGGAGTGACTTGGGTCTGAGGATGGAGAA
GAGGGGTGTGCAGGGTGCGAGCAAGGATGGATAAACCACCAAAACTGAGAGGAATATGGA
GGCAAAACATGTAAAGAGCGAACGTGGTCCATACGTTCTTGTCTTCCCACGGAATCTCTG
ATGCCAAAACCGAGAACCCCTATTCTTTCTCCATGAATTTTAGAAAACCCTCCTCAGTTA
AAATGGAGAAAGAAAGAAAAAAACAGAGTTAGAACATTACATGGGGAGTGGGTTTGCTAC
TGAGACAAGAGCATCTGAGAGATGGGAAAGGGATGGATCGCAACCGACGACAAGTGGTAG
AGGAGGAGAGAGGGTGAAACACTGAATATGGTCGGAGGGAAGAACTAGCCACCACCGGCG
TGAGGGATAGAATCATGGATGGATGGAGGACAAGGCCTTTGACCGTAGAGTCAGTCAACC
TTCATTTCATTTCATTTCAAGCAAAGTAACCAACCAACCCTGCTGGATCAATTCAATTCA
ATTCAATTCTGTGGTCTCCAAATAATTGTCCATTTATTTTAATTTTTTCCAATAAATATA
ATATAATTTTATTTTATATTTTTGTTAG
>PBfusion.186|scaffoldA02:34582885-34583044(-)+scaffoldA08:15998769-16001906(+)|B596-H_1-10k_transcript/20443 <unknown description>
GGTTCCCCTCTGCTTCGCCTAGGGTTTATTCCCTCTCCCTCTATATATCCGCTCTATTCT
AAACTCTCTCTCCTCTCCTCTCCTCTCCTCTCACTTTCACTCACCCAGAAGAGCAGTAGC
CATCATGTCTCTGAGACCCAACGCGAGGACTGAGGTTCGCCGTAACCGCTACAAAGTGGC
GGTGGACGCCGAGGAAGGACGAAGGAGGAGAGAAGACAACATGGTCGAGATCCGTAAGAC
CAAGCGCGAAGAGAGCTTGCTCAAGAAGCGTCGCGAAGGTCTTCAATCCACACAGCAGCC
TCAATTTGCTCCTTCCTCCGTTGCTTCCGCTACATCCGTCGAGAAGAAGTTGGAGAGCTT
GCCGTCTATGGTTGGTGGGGTGTGGTCAGAGGATAGGAACTTACAGCTTGAAGCGACTAC
TCAGTTCAGGAAACTGCTTTCCATAGAGCGAAGTCCTCCTATCGAAGAGGTGATAGCTGC
TGGTGTTGTGCCAAGGTTTGTGGAGTTTCTCAAGAGGGATGATTATCCACAGCTTCAGTT
TGAGGCTGCTTGGGCTTTGACGAACATTGCTTCTGGGACTTCAGAGCATACGAAGGTTGT
CATTGAACACGGTGCTGTTCCCATTTTTGTGCAACTTCTGGCTTCTCAGAGTGATGATGT
CCGTGAGCAGGCTGTTTGGGCCTTAGGAAATGTTGCGGGTGATTCTCCACAGTGCAGAGA
TCTTGTCCTTGGCCAGGGAGCTTTGTTACCATTGCTCTCTCAGTTGAATGAGCATGCTAA
ACTCTCAATGCTCAGAAATGCTACTTGGACCCTCTCTAATTTCTGCAGGGGCAAGCCACA
GCCTCCATTTGAGCAGGTTAGTCCAGCACTTCCAGCCCTTGAGCGCCTGATTCATTCGAC
TGATGAGGAAGTGTTAACGGATGCCTGTTGGGCCCTCTCTTATCTTTCTGACGGCATCAA
TGAAAAAATCCAATCTGTCATTCAGGCCGGTGTTGTTCCCCGACTTGTAGAGCTTCTCGA
GCATCCATCACCGTCTGTGCTTATTCCTGCTCTTCGAACTATCGGTAACATCGTCACTGG
AGATGATGCACAGACACAGTGTGTAATTAGTCATGGTGCACTCCTTAGCTTGTTGAGCCT
TCTGACTCATAACCATAAGAAGAGCATTAAAAAGGAAGCTTGCTGGACAATATCGAACAT
CACTGCTGGAAACAGGGACCAGATTCAGGCTGTATGCGAAGCTGGTTTGATATTCCCTCT
CGTCAACCTGCTTCAAAATGGAGAGTTCGATATAAAGAAAGAAGCTGCATGGGCAGTATC
AAATGCGACTTCGGGAGGTTCTCCCGACCAAATCAAGTACATGGTGGATCAGGGAGTCGT
GAAGCCACTGTGTGATCTTTTGATATGCCCCGATCCGAGGATTATCACCGTGTGTCTAGA
AGGATTGGAGAACATTCTGAAAGTCGGAGAAGCTGAGAAGTTGACGGGAAATACCGGGGA
TGTAAACTTTTATGCGCAGTTGATCGATGATGCAGAGGGATTAGAAAAGATTGAGAATCT
GCAGAGTCATGACAACAGCGAAATCTATGAGAAGGCAGTGAAGATTCTTGAAACATACTG
GTTGGAAGAGGAAGACGAGACTCTACCACCAGGTGACGTCTCTGCTCAGGGATTCCAGTT
TGGCGGTAATGATGCAGCCGCACCGCCAGGTGGATTCAACTTCCAGTGATGGAGCTGATT
GAATTGAAGAGTCAAAGGAGGTTTAAGAGTCTGTGGTGGGGTCACTGGTTAAATTGGTCT
GAGTATGAGTCTTCTCTTCTGTGTTAAAGTCGGGCGAGGTGTCTTGGTGTAATCGGGTGG
GGTTTGAGTCGTAAGATAAGCTTGTTTTGGGGGGGGAGGGGGAGGGGGAGGTTTGGGTAG
GAGTCATCAGAGGGAATATTTTTATGAGAACCAAAATGGGTTTTATAGTAGAGCAATTTG
CACGATAAATATACAAAGAGTAGGAAATTTGCGGGAATAGAAAAAAGTGGTGGAGCCCAG
CACCAGTGGGTATGAAAATACACTGATAACCCTATCACTTGTATCTTTCTCTTTTTTAAA
GAAACAAAATTAAATTATTTCTTTCTC
>PBfusion.127|scaffoldA09:56787207-56787365(-)+scaffoldC01:49799978-49802638(-)|B596-H_1-10k_transcript/25280 <unknown description>
GAGGAAGTGCTTCATCATCATCGCCTCTGCGCAATCTAACTAGTGAATACGGCGCGCAAG
GTTAGTGAGGTAGAGATCGATCGTTTTCAATGGAGCCCGAGATCGCTCACCCCGTCGCTT
CTTGCTCCACAACTCTTAAGGCGGCGACTCCAGAAGCTAATGGTGTGGAGCAATACGAAG
GTGTTGTTAATAACAACAATGTTGATAGTAAGAACAAAGGGAAGGCTATACAATTGGGAG
ACGATGATGAGCAATTTGAGGGATCTGCTAGCGATTGTTATGACACAACCAACAACGATG
AATCGTACCCTGGTTCCTCTCCATTATCAAATAGTCTGCTAGACCCTGATTCTTTGATCT
ACGAAGACGACGATGACTATTCTGATCAGTACGGCTATGAGATGGAGGATGAGCTTGAGG
AGGAGGATGATGGCGCTGATGATTACGTCTCCGAGTATCAAGCCCTGTTTGATGCTAAGG
AGAAGGATATCCCAGCTGGTGTTGAGGTGACGATGGACTGGCTTCCAAACTCTGAAACCG
CTAAATCAAGCGGAAGCGGCAAATGTTCTCGCGACGAACACGGGATCAAACCCGAAGCTC
CCAGCAGCAGCTCCAAGAAGGCAACAGTGGGAAGTGGAATCCACTCATCTTGGAACGCTT
TGCCTCACAACTCCAAAGGAGTCATACCGAACTCTGCTTACGCGTTGCCAATGAAAACTC
AGACTTACAATTACCCTGCGCATGCTTTGAAGTTTTCTTCTTCTTCCGATCATCTTGAGC
CTCAGACTCCTGATACCGTGATGGGGGAGGCTCCGGTTCCAGCTCCAGCTTCGGCTTCTT
CTGGTTTGGTGCTTCCGGTGCCGAACCACCCACCCTGGTATAAAGGGCATAAAATGTATC
CTAGCGCTCGGCCTAGAGTGGAGGAGGTTATTTCAGCTCAGAGTTGTTCCAGGGTTAAGA
GAAACATGGAGGATTATCTTGGCAAGTATTTGTTTTTCAAAAAGTTTGACATTGTTGAAG
ATTTGGGGGATCACGAATTCGCTACTCGGGGAACAACTACAAAGCAGCATTCCAAAGAAT
GGATGAAAAGGATTCAAGAAGAGTGGAGAATTCTTGAGAATGATTTGCCAGAGATGATAT
TTGTCAGAGCTTATGAGTCTAGGATGGACCTTATGAGGGCTGTGATTGTTGGAGCTGATG
GAACTCCATACCATGACGGTCTCTTCTTTTTCGATATCTACTTCCCTGATACATACCCTT
CTGTGCCGCCGATGGTTCATTACCAGTCTGGTGGGCTAAGAATCAACCCAAATCTGTACA
ATTGTGGGAAAGTGTGTCTGAGTCTTCTGGGCACTTGGAGTGGTGCCCCGAGGGAGAAAT
GGATCCCCAACAATTCCACAATGTTACAGGTTCTTGTCTCGATCCAAGGTCTAATCTTGA
ATGAAAAGCCTTACTTCAACGAGCCTGGCTACGAGAGAACAGCGGGTTCTGCAGGTGGTG
AGGCCCAGTCTAAAGCTTACAGCGAAAACACATTCTTACTTTCTTTAAAGACAATGGTTT
ACAACATGAGGAGACCACCCAAGTATTTTGAAGACTTTTCGTGTGGACATTTCTTCAGCT
GTGCTCACGACGTGTTGAGGGCGTGTACTGCTTATAGAAACGGAGCTCCGGTGGCCTCTT
TGGTGAGGGGAAAGGTTAAAGAAGGGGAAGAGAGTAGCGAGAGATGCTCTGAGAAGTTTA
GCCAAGATGTGGGTACCTTTGTGGACACGCTTCTGTTTTTTTTTTTTTTTTTTTTTTTGA
ATGAATGTTAAATTTATTCAAAAAAGCCTTTATACAACAAGTGCATACTGTATACTAGAA
TTAACCACTAGCTACCTTTTCAAATATGAACTGAAGCCTATTTACATTCTAGTATAAAAC
CAGTATTGCATTAATCCC
>PBfusion.49|scaffoldA08:14832233-14833049(-)+scaffoldC08:22224779-22224876(-)|B596-H_1-10k_transcript/63756 <unknown description>
GGAAGACGGCGACAACAATGGCGAATTTGATGATGCTGAGGTTTCCAAGTAGCTTGAGGA
GCTTCTCCGTTTCCGCTTCTTCATCGAACGGTTCGCCGCCGGTGATCGGAGGATCTAGCG
GCGGTGTAGGGCCGATGATCTTGGAATTGCCGCTGGAGAAGATACGGAGACCGTTGATGC
GAACAAGATCCAACGATCAGAACAAAGTGAAGGAGCTCATGGACAGCATTCGCCAGATCG
GTCTTCAAGTCCCGATCGATGTGATTGAAGTTGATGGAGCTTACTATGGCTTCTCGGGTT
GTCACAGGTACGAGGCACATCAGAAGCTAGGTCTCCCAACTATACGCTGCAAAATCCGCA
AAGGAACAAAGGAAACACTAAGGCATCACCTTCGCTGAGAATATTCACTTTATTTTATGA
AATGCGTACGTGTTGGAATCTGTGTATTTGTCTGTATAAAACAATTTAAATAAAAACTTT
GTATCATCGCTGATATTCTCCGACTGGTAGGAGATAGAGCTGGGTTGCGGGTTAAATCCG
CCCCGCTTGACCCGCCAACCCGCGGGTTGAGTGATTTTTTTAACCCAAAAAATATGACCC
GTTTAACCCAC
>PBfusion.48|scaffold1759:2241-2330(+)+scaffoldC09:1690670-1691848(+)|B596-H_1-10k_transcript/46822 <unknown description>
GACTCTCGGCAACGGATATCTCGGCTCTCGCATCGATGAAGAACGTAGCGAAATGCGATA
CTTGGTGTGAATTGCAGAATCCCGTGAACCATCTCATCTTAACTTTGCTTGTTTTTCTCT
TTCATTTGTGTTCTTGTTTGGAGTTAAGATATAAAAGAATGGCTACTTCAGCTATCCAAC
ACTCCTCTTTTACTGGCCAAACGGCCCTGAAGCCCTCCAACGATCTCCTACGCAAAGTCG
GAGCTTCCAACGGTGGTGGCCGCGTCGTCATGCGTCGTACCGTCAAGTCTACTCCTCAGA
GCATCTGGTTCCTACACCAATCTTCTCTCTATTTTTCATGTTCTTATAATTTTGGAAAAA
GTTTTTGGTTATAAATATTAAAAATAATTAAAAAGCTCCCAAGTATTGCGTTTTTTAATC
TATTTAATTTTCCTTTAAAACTACAAAATATTCAGTTTCCATTGAGGTTAGTTTATACTT
TATATATTCCTGAATTTGATATATAGCTAATCACCAAACATATAATTTTGTATACAACAT
AGGTATGGACCAGACCGTCCCAAGTACTTAGGTCCATTCTCAGAGAACACACCGTCATAC
CTAACCGGTGAATACCCCGGAGATTACGGCTGGGACACCGCCGGTCTCTCGGCCGACCCT
GAAACCTTTGCCAAGAACCGTGAGCTCGAAGTTATCCACAGCAGATGGGCAATGCTAGGC
GCTTTAGGCTGCACCTTCCCAGAGATTCTCTCCAAAAACGGAGTCAAATTCGGCGAAGCC
GTATGGTTCAAGGCAGGATCTCAGATCTTCTCCGAAGGAGGACTTGACTACCTCGGAAAC
CCTAACTTGATCCACGCGCAAAGCATTTTAGCTATTTGGGCATCTCAAGTTGTGCTAATG
GGTTTAATCGAAGGGTACAGAATCGGAGGTGGGCCCCTTGGTGAAGGTCTTGACCCGCTT
TACCCGGGTGGGGCGTTTGACCCGTTGAACTTAGCTGAGGATCCAGAGGCGTTCTCGGAA
TTGAAAGTGAAGGAGCTAAAGAACGGTCGGCTTGCCATGTTCTCCATGTTTGGATTCTTT
GTCCAAGCTATTGTTACTGGTAAAGGTCCGATTGAGAACTTGTTTGATCATGTTGCGGAC
CCTGTGGCTAACAATGCATGGGCTTACGCCACCAACTTTGTTCCCGGAAAATAGAATTTG
ATCGGATTAATTTATGTAATTTTTTTTGTATCTTTCAACTTTTAAATATTTAAGTCTCTT
GGTTTGAC
>PBfusion.43|scaffoldC02:54811779-54812774(+)+scaffoldC07:60076480-60077900(+)|B596-H_1-10k_transcript/19149 <unknown description>
GGCCGACAGAACACAAAGAACCCTAGTCCTAAATCTCTCACTCTCTCTCGAAAATCTATA
ACCTTCTATCCAAATCTCTCATTCTGTCGAAATCAAAAGCGAAATCCAGAAACCCTCATC
TATCTTTTAACCCGAAAGAACCCTAATCTCTCATCCCTTTCTGAAACGATGGGATCGAGA
AAGAAGCAGAAACAATCCCAACAATCTCCCCTTCCCTCGCAGTACCAGTTCTTCCCTAGG
ACGACAGCTCCTCCTGTCCCCAACCGCCGATCTCCACCAGGCGTGAGTGACTACCCACCT
CCGAGGCAACTCTTCCAAGACTCACATGCCCGAACTGAAGCTGCTTCTGCGCATCTTCCT
CAACCATCTCCACCTCCACCTCCACAACCTCGACGGTCTGAAACGTCAGCGGCGCGAAAT
GGTCCGAGCAGTTCTGAGGCTCAAGACTCTGCGAGTACAGAACGTCCAGAAGCTGTGAAC
CCAACTCTCTCGGATGGGTTCTTGCGTCAAATCAACGAACTGATTTCCCAGCCAAATCGG
GGCCGCGACATACCCATCCTTTCCCCAAACTTTGAGCCTGGAACAACATGGTATGATTCT
GACTTTTGAGCATTATATATTTTTTAAAAAAAAATTGACTTGACATTCTCACTAGTGAAA
TTGTTGGTTGAATAATATATTTGATTGTTTTTTATGCTACTTAATTTACTTGAGGCTTTG
CAAACAGGAGAATATTTAACTTGTGAATGTTTTATAGCTCACTGAGGTTTTTTATTTGAG
GGTTAACTTCTTTCTTAGCTCACAGTTTTTTTAGCTCGCTGGTTGAATTCTATACGAGGC
TTGTTTAGCTCACACCTTTTTCAGTTCACTTGAATGTTTGGAGTGTCTGATGTAAGCTCA
CTTTGTCTTTAAATTTGGCTTGCTTTGGTTGGCTTAGTACATGGTTTATTACTTCTGTTC
CGATCTAATATATTCATTATTTTGTTTCTGTGTTTTGAGGTTTGGTCGTGACAAAGGGAA
ACTGACCCGGAGGATCTCAAAGACTTTCAGAAAAAAGTTTGATGCTGCTTATTACAGTTG
GACTGTTGTGCCTCGGGACAAACAAGAGACAATATTTATAGAATTTGCAAAAACTCACAC
TTGGAGTCAAATACACACTGGTCTTGTCCAGGAAAAATTTGAGAGCATATGTCAGCTACG
TATGAAAGACATGGTTAGCATTTGTAGGAGGAGTCGAAAGCAACCAAACTGGATCCATGA
TACTCTGTGGGAAGAAATGACAGCGTATTGGGACACTCCTGCAGCGGAAAAAAAAAGTGA
AACTGCATCAGTGGCTCGTTTGTCTGAACGGAACGGACTTGGTCCACACAAGCACAACAC
TGGCCAGAAGTCTTTCCAACAAATCGAATATGAAATGGTTGAGGAATTGGGCAGACCAGT
TTCTCTTGGTGAAGTTTACATCAAGACACATACAAAAAAGGATGGGACCTATGTTGATTT
GAAAGCCGAGCAGGTTGCAGAGATATATAAGAAGAACAAAGAAGCCAAGTTGACTGCCCT
TGAGGCTGAAAACTCACAGAGTTCAGATGGTGCTTCCAATGATCGACAGCTCTCCATAGA
GGAGGATACCGAGATATTCCTTTTGTCTACTTTCACAGATGAAAGAGGACATTACTATGG
CATTGGAAGCCTCCAGCAAACTCTCGTCAATGGTAAACGGAAGTACAGTGAGGTCTCTTC
TTCTGCATTCCTTGACATGAATAAGCAGCTTGAAGAAGCTCACCGCAAAATAGAAGAGCA
GGCGGCTTCTAATGCAGCCCAGGCTACTACTATTGCTGAGCAGGGTGCTACTATTGCAGA
GCAGGGTGTTACTATTGCAGAGCAAGCAAAGCAGATCAATGAGTTTGGTGTAGTGAAGAA
GTTTCTGTCTGCAACTGATCATAGATTTGATCAGTTCGTATCTACTAATTCCACCACCTG
ATCATGCTTTCTTGTTTATATCTCTTGGACATGAAACTTGACTTTTGTTTAGTTGTTTGT
CAATATTTTCTGTAAACTCTCGGTGGTTGGTAACATTTTTTGTAAACTCGGTGGTTTACA
TTTTTTGTAAACTCTCGGTGGTTAACATTTTCAGGTTAAAATTAATTAGTATTTTCTATT
TC
>PBfusion.42|scaffold0475:10098-11148(-)+scaffoldA05:281021-281574(-)|B596-H_1-10k_transcript/35871 <unknown description>
GGGGGTCGCAGTGACCAGGCCCGGGCGACTGTTTACCAAAAACACAGGTCTCCGCAAAGT
CGTAAGACCATGTATGGGGGCTGACGCCTGCCCAGTGCCGGAAGGTCAAGGAAGTTGGTG
ACCTGATGACAGGGGAGCCGGCGACCGAAGCCCCGGTGAACGGCGGCCGTAACGATAACG
GTCCTAAGGTAGCGAAATTCCTTGTCGGGTAAGTTCCGACCCGCACGAAAGGCGTAACGA
TCTGGGCACTGTCTCGGAGAGAGGCTCGGTGAAATAGACATGTCTGTGAAGATGCGGACT
ACCTGCACCTGGACAGAAAGACCCTATGAAGCTTCACTGTTCCCTGGGATTGGCTTTGGG
CTTTTCCTGCGCAGCTTAGGTGGAAGGCGAAGAAGGCCTCCTTCCGGGGGGGCCCGAGCC
ATCAGTGAGATACCACTCTGGAAGAGCTAGAATTCTAACCTTGTGTCAGGACCTACGGGC
CAAGGGACAGTCTCAGGTAGACAGTTTCTATGGGGCGTAGGCCTCCCAAAAGGTAACGGA
GGCGTGCAAAGGTTTCCTCGGGCCGGACGGAGATTGGCCCTCGAGTGCAAAGGCAGAAGG
GAGCTTGACTGCAAGACCCACCCGTCGAGCAGGGACGAAAGTCGGCCTTAGTGATCCGAC
GGTGCCGAGTGGAAGGGCCGTCGCTCAACGGATAAAAGTTACTCTAGGGATAACAGGCTG
ATCTTCCCCAAGAGCTCACATCGACGGGAAGGTTTGGCACCTCGATGTCGGCTCTTCGCC
ACCTGGGGCTGTAGTATGTTCCAAGGGTTGGGCTGTTCGCCCATTAAAGCGGTACGTGAG
CTGGGTTCAGAACGTCGTGAGACAGTTCGGTCCATATCCGGTGTGGGCGTTAGAGCATTG
AGAGGACCTTTCCCTAGTACGAGAGGACCGGGAAGGACGCACCTCTGGTGTACCAGTTAT
CGTGCCCACGGTAAACGCTGGGTAGCCAAGTGCGGAGCGGATAACTGCTGAAAGCATCTA
AGTAGTAAGCCCACCCCAAGATGAGTGCTCTCCTCCATCATAATCCTCCAACGATGACAA
GCATAGCTGCAACCGGTCTCAACGTCGCGACCCCACGAGCGTTCGTTCGACCGGCGGCTC
GTCTATCTGCCCCTGTTCGCTTGAACTACCCGTGGAAATTCAGTTCGGTGAAACGGATGG
TTATGTCGGTTAAGGCGACATCGGAAGGAGAGATCATATCGGATAAGGTGGAGAAGAGTA
TTCAGGAAGCGAAGGAGACTTGCGCCGACGATCCGGTGAGCGGAGAGTGTGTGGCAGCGT
GGGACGAGGTGGAGGAGCTGAGTGCAGCGGCGAGTCATGCAAGGGACAAGAAGAAGGCGG
GTGGATCGGATCCTTTGGAAGAATACTGCAGTGATAATCCTGAGACTGATGAGTGCCGTA
CTTATGATAGTTGAAACATGGTTTTGATGTCTGAAAATTTAGGTGCTGTCTGAACATCTT
TCTTGTTGTTGTCGTCCTGTTTGGTTTGTTTGGTGCTTGTAATGTGATACTGAATATGAT
GAATACACATAAGGTGTTTCATAGTTTTCAAATATGAGTTTACC
>PBfusion.41|scaffoldC06:28552955-28553233(-)+scaffoldC09:60553278-60554648(+)|B596-H_1-10k_transcript/53781 <unknown description>
GGGCAGGGAGGAGCGACCAAAATTTAAAGAGAACCAAAATGAATTGATAGGAAAGAGAAA
GCAAAAGTGAAGGAAATTTATGTGTTTTCAGTCGCTAGAAAAGGAGAAAGAAGATGAACA
TTGACGCTGCTTTTTTTAGCGGCTGCGACACCACCGAATTCGTTTGATTATTTAATCGCA
GCGTCTTCTGTTTCTCAGCCCACCGATGAGTCAAGAAGGAAATCATTAACAGTTTTTTGA
CGCTGACTCTAGTCGCAGCGTTGTCAAAACGAACAGGGCTTATCCAAAAACGTGTCAGCA
GCATATTCTTCTCCTTCTTGTTCTTCCGAGTGTTCATCATTAGATCAGATCTCTTCGGTT
TTTCAATTACAATGGCGTCCTCCTGTGTTGCTCATCTTTCTCTCTCAGGTGTGTCTCAAT
CTCATTATGTCAAGGCAAATGGGTTGTCTACCACCTCAAAGCTCAATTCGATTTGTAAAA
CCTCTGCATTGAGTATCCAGAAGAGATCAAACCGGAGTCGCAAGTTTTCAGTTTCTGCAG
AGTATGGGAGTAGGAGAGGTGGTGGTGATTTCGTAGCTGGTTTTCTTCTTGGTGGTGCTT
TGTTTGGCGCTGCTGCCTACATCTTTGCTCCACAGATCAGAAGATCTATAATGAGTGAAG
AAGATGAGTATGGATTCAAGAAGCCAGAACAACCAAGTTACTACGATGAAGGTTTAGAGA
AAACAAGGGAGACCTTGAACGAGAAAATCGGACAGCTTAACTCAGCTATTGACAATGTCT
CTTCGCGTTTAAGAGGTCGAGAGAAGAAGACTTCTTCCCCTGTCCAAACTGACCCGGAAG
TTGAAGCTACTACTTGAAAAGAACACAAAACACTTTGCCTCTTCTCTGTTTTTTTTTTTC
CATTCGTAATTGATCTGTTGTGCTTCTTCTTCTTATTTGCTGCTTCACTTAGAATTCTTG
CAAAGTATAAGTATACAGTCTTTTGGTTGGTTTAACTCAATTCAACTCAGGATTAGACAT
GT
>PBfusion.40|scaffoldC07:971558-971730(+)+scaffoldC07:55644508-55647698(+)|B596-H_1-10k_transcript/12867 <unknown description>
GATGTATTCAACGAGTTCACACCTTGGCCGACAGGCCCGGGTAATCTTTGAAATTTCATC
GTGATGGGGATGGATCATTGCAATTGTTGGTCTTCAACGAGGAATTCCTAGTAAGCGCGA
GTCATCAGCTCGCGTTGACTACGTCCCTGCCCTTTGTACACACCACCACTAGGGTTTTTC
TTCAACCGCTCCTTCTCATCTCTCTCCCTCTCTCCACTCACGTCGTCGCCTCTCCTTTCT
CTCGTAAGCTCAAAAAATGGCTTCCTCCACCGCTCAGATTCACGTCCTCGGCGGAATTGG
ATTCGCCGCCTCTTCCAAGAGGAATCTCAATGCCAAAGCTAACCTCAAGCCGAGAAGCGC
CTTCTTCGGCACCAGGACCGGTCCTTTCTCAGCCCAGACCTCCGCCTTCCTGAAAATGAA
CAGCCGGAAAGGCTCCAGATACGCCGTAGGTCCGGTCCGCGTGGCGAACGAGAAGGTCGT
CGGGATCGATTTGGGAACGACGAACTCCGCCGTAGCTGCCATGGAAGGAGGAAAGCCGAC
GATTGTGACGAACGCCGAAGGTCAGAGGACGACGCCGTCTGTGGTGGCGTACACGAAGAG
CGGTGACAGGCTCGTGGGGCAGATTGCGAAGAGGCAGGCGGTTGTTAATCCGGAGAACAC
GTTCTTCTCGGTGAAGAGGTTTATCGGTAGGAGGATGAACGAGGTTGATGAGGAGGCTAA
GCAGGTGTCTTACAGAGTTGTGAAGGATGATAACGGCAACGTTAAGCTCGAGTGTCCAGC
GATTGGGAAACAGTTTGCTGCTGAGGAGATTTCAGCTCAGGTTTTGAGGAAGCTTGTGGA
TGACGCTTCGAGGTTCTTGAATGAGAAAGTCACTAAGGCTGTTGTTACTGTGCCTGCTTA
CTTCAATGACTCGCAGAGGACAGCTACCAAAGATGCTGGTCGCATTGCTGGGTTGGAAGT
TCTTCGTATTATCAATGAACCCACGGCTGCTTCTTTGGCTTATGGTTTTGAGAGAAAAAG
CAATGAGACTATTCTAGTCTTTGATCTTGGTGGTGGTACCTTTGATGTCTCAGTGCTTGA
GGTTGGTGATGGTGTGTTTGAAGTACTTTCTACTTCTGGTGACACACATTTGGGTGGTGA
TGATTTTGACAAGAGAGTTGTTGATTGGCTTGCTTCAAACTTCAAAAAAGATGAAGGCAT
TGATCTTCTGAAAGACAAACAAGCACTTCAAAGGCTGACAGAAGCAGCAGAAAAAGCTAA
AATCGAGCTTTCCTCCCTTACTCAAACGAATATGAGCTTGCCATTTATCACGGCCACGGC
TGATGGACCTAAACACATAGAAACCACCCTCACACGTGCCAAGTTCGAAGAACTGTGCTC
AGATTTACTCGACAGGTGTAAGACTCCCGTTGAGAATTCGCTGAGAGATGCAAAGCTCAG
CTTTAAGGATATTGATGAAGTGATCCTTGTTGGTGGATCCACACGTATTCCTGCTGTTCA
GGAAGTCGTCAGGAAGCTGACTGGGAAAGAACCCAATGTCACAGTAAACCCTGATGAGGT
TGTAGCTCTAGGTGCTGCGGTCCAGGCTGGTGTTCTGGCTGGAGATGTGAGCGACATTGT
CCTTCTCGACGTGACGCCGCTTTCCATTGGTTTAGAAACACTTGGTGGTGTTATGACCAA
GATTATTCCAAGGAACTCAACTCTGCCTACCTCTAAGTCAGAAGTCTTCTCTACTGCTGC
TGATGGACAGACAAGTGTTGAGATTAATGTGCTCCAAGGGGAGAGGGAGTTTGTCCGGGA
TAACAAGTCTCTTGGTAGCTTCCGTCTAGATGGTATCCCACCAGCACCACGTGGAGTTCC
ACAAATCGAAGTCAAGTTTGACATCGATGCCAATGGAATTCTATCTGTCAGTGCTAGTGA
CAAAGGCACTGGAAAGAAACAAGACATCACCATTACTGGTGCCAGTACATTGCCTAAGGA
CGAGGTAGAGCAAATGGTCCAAGAAGCAGAAAGGTTTGCAAAGGATGACAAGGAGAAGAG
AGAAGCAATTGACACAAAGAACCAAGCGGACTCAGTGGTGTACCAGACAGAGAAGCAACT
TAAAGAACTCGGAGAGAAGATTCCAGGTGAAGTGAAAGAGAAGGTGGAGGCCAAGCTACA
AGAGCTGAAGGACAAGCTTGCAAGTGGAACCACTCAAGAAATCAAGGACACAATGGCTGC
TCTTAACCAAGAAGTGATGCAGATTGGTCAGTCGATGTACAACCAGCCTGGAGCTGGAGC
AGCAGGTGCAGGTCCTTCCCCTGGAGGTGAAGATGCTTCATCAGCAGACTCAACCGGGAA
AGGTGGTGATGATGTGATTGATGCTGACTTCACAGACACATGAATTAAGAAGCAACGCTT
GTGAACGAGTATTATTTATGGTTCGAGAAAGCAGCAATGTTTTTACAGAATTATGTTTTT
ATGTGATTCCTGCACTACTGTTATTTTCTCCTCTTCCAAGGTAACTTGGTAGAATAATCA
CATGATCTCACGC
>PBfusion.47|scaffoldA03:21904270-21904497(-)+scaffoldA09:52901061-52903690(-)|B596-H_1-10k_transcript/17564 <unknown description>
GAGCCGTTCGACGGTAACCGCCGGGATGAGATGAGGCGTGATTAGGTTAAGCCGACAAGA
GTTCCTAGGTTAGGGCAGTGTCGGGGTTTGGGTTTATGGGCCTGTGGGCCGGTTTCTCTA
GGGTTTGGCAGGTTGTGGTAATTGGGCCGTGAGCCTTTTATCTTGTAATTTTCTTGGGCT
GAGCCCTTTCTATTTTAATGAAATATTGACGGAAAAAAAAAAAAGAAATTGTAGTTTAGA
AAAGAAAAACTAAACTCCAACACAAGAAACCAGAGAGACCTATTAACGACAACAACCTCT
CGATACACAAGACAACAAACACTCACTCTCTCTCTCTATCTCTACAAAAAGAATCACTCT
TTCCCTTATTCTTCTCTCTACTCTAACTCAAAAGAGAGAGAGAGAAAAAAAGCCATGGAT
GGGTATGAAGCAACTAGGATTGTGCTCTCTCGTATCCAAGCGTTAGACCCAGATAACGCA
TCAAAGATCATGGGTCTTCTCCTTCTCCAAGACCACGGCGAGAAAGAGATGATAAGACTA
GCTTTTGGTCCAGAGAATCTTGTTCATTCTGTGATAGTGAAAGCCAAGAAAGAGTTAGGT
CTCATGAGCTGTTCAAGGCCTCTTTGGAGCCAAGAGGAGTTAATAAGCCCTAAGAACAAC
ACTCGTGGCTCTTCTCTCAACCCTGCTTCTCTGCCCTTCTACGCTAACGGAGGAGGAAGA
TCTTTTAAGGATATGACCAACGAGTTCGAGTTCATGGATGATGTGAACTTGGGCTCTGTG
CATGCCAGAAGCGGTAGCTGCGGTTTTGACGGTTTAGGGTTTGGTGAATCTGATTTAGGG
TTTGGTGGCGTGCCCTGTTCTTATTTCGCTAGAGGCTTCTGCAAAAACGGGAGTAGCTGT
AGATTCGTTCACAGTGATGGAGGAGGTGAGCTCGTTGGCTCTCCGAGTAGAATGGAGCTT
CTTAGGTCTAACTCGGTACCTCCAAGACTCGCTCACCAGTTCATGACTCGCTCTTCTTTC
TCTCCTAAAGGTGTTAACTTGCAGAACAGTGATGCTCAAAGAGCTGCTGCTGCTGCTTTG
ATGATGGGAGATGAATTTCAGAAGGTTGGAAGATGGAGGCCTGAGAGGATTGATCTCTCA
GCTATGGCTTGTCCTGCTTCGAGACAGATCTATCTGACATTTCCTGCCGACAGTAGGTTC
AGGGAGGAAGATGTGTCCAATTATTTCAGTACTTTTGGACCAGTTCAAGATGTGAGGATA
CCATATCAGCAAAAGAGGATGTTTGGGTTTGTGACATTCTTGTACCCTGAGACTGTCAAG
AGCATTTTAGCCAAAGGGAACCCTCACTTTGTGTGTGATTCAAGGGTTCTTGTTAAGCCT
TACAAGGAGAAAGGCAAAGTCCCTGACAAATACAGAACTAACCAAACAACAGAGCTAGAA
TTGTCCCCAACAGGGCTTGATTCTAGCCCCAGGGATGTTTTAGGAGGGAGAGGGTTCTAT
AACAACGCCCAAGATGTTATGTGGAGGAGTAAATTTGAAGAAGAGATTCTTGAGCTTCAA
AGCAGAAGGCTAATGAATATGCAGCTTCTTGACGTCAAGAATCATTTCCAGCTCAATTCT
TCCTCTACACACATTCATTCTCCAAATCCTTTTAGCCAGACACTTGTGTCTCCACGCCCG
GGGGCGGTTAAAGCAGGAGGAGAGATAGGGAAAGGAAGTTCCAAAGAAGGATCTGATGAT
GATACAATAAATCTACAAGAGAAGTTGGAGGAATGCTTGCCAGATAGTCCATTTGCATCT
TCCACTAATCATTTGTTTCTGTTTGCTGATTCTGTGGACAATAATGGATCAGATCTGTGG
TCGCCTTCTTCTGATAATGATGATAATTCAACTCCTTCTACACTCTCTGACTCCTTCAAC
TCTTTCAACTGCCAAATGCCTAGGTCACCTGCATTTGGGATGTTACCCGGTAGGGGAGGA
CCAGCATGTCGTGTTGGGATATAAACAGGAAGAGAGGTGAGAAAGAAAGAAAGAAAGAAA
CTGAGGTAAGTTAAAAACTAATAATATAGACTCTTAATAACAAAAGATGCAGAGGTATAA
AAGTAAAGCAGGAACATTTGATGTAAGAGGTAGAGAAGTGAAGAGAAGAAAAAAAAGATT
GTTGTACCATTTCTCTAGTTTTAATGTGTAATGTTGATGGACCTCAGAAGATGATGTAAT
ATGATATAACATAAATATATAGGACAAGAAGTGTAATCAT
>PBfusion.46|scaffoldA02:6770415-6773039(-)+scaffoldA02:6808597-6808771(+)|B596-H_1-10k_transcript/35719 <unknown description>
GAAGGGAAGAGGGTAAAGATTTGGAGACGCGGTGTATAAAAATGGATGCTCAGATCCGGC
GGTGATTACCTAATTCTCAACCAGTTTCTCCTTCAGATTGGGGTGGGAGTTAGATTCGTG
ATCGAGGTCTAACATGGCTGACTTTGATGAATATATGGCTGATGAATACGACATGGATGA
TTTGGAGGATGAGATGAATGCAGAGTTTGATGCTAGAGATATCGATGCGTCTGATTCTGA
AGTCGAAGATTTCGAACAATTGAACAAGGCTGCGGATACTTCTGCAGCTCAGGCTCGGAA
TGGGAAGGACATTCAGGGTATACCGTGGGATAGACTTAGCGTTACTAGAAAAGACTACAG
GAAAACTAGGCTTGAACAGTATAAGAACTATGAGAATGTTCCTCATTCCGGAGAAGAAGC
TGGCAAGCATTGTACGGATACGGAGAAGGGGAGCTCTTTCTATACGTTTAGGAGCAATTC
TAGATCTGTGAGATCAACCATTCTTCATTTTCAGTTGAGGAATTTGGTCTGGGCTACGTC
AAAACATGATGTTTACCTCTTGTCCAACTACTCTATCAGCCACTGGTCTTCTTTGACAGG
TTCCAGGAATGAAATTCTCAACGTTAAAGGTCATGTTGCTCCTTCTGAGAAACATCCGGA
GAGTTTGTTGGAAGGGTTTACAGAAACTCAAGTTAGCACTCTTGCAGTAAAAGAAAGGCT
GCTGGTTGCTGGTGGGTTTCAAGGAGAGCTTATTTGCAAGCATCTTGATAGACCTGGTGT
GAGTTTCTGCTCACGTACAACTTACACGGAAAACGCTATCACCAACGCAGTAGATATATA
CAGAAACTCCAGCGGCGCGCTTCATTTCATGGCCTCAAATAATGACTGTGGAGTCAGGGA
CTTTGACATGGAGAGATATCAGCTTGTCCAACTCTTCCGTTATCTTTGGCCCGTCAACCA
TAGCTCCCTAAGTCCTGATGGAAAACTAGTAGCAGTCGTCGGAGATGACCCAAATGGTCT
ATTGGTAGACTCAAGCAACGGACAGACGATCGGGACGCTAAAAGGTCACTTAGACTATTC
ATTTGCATCAGCTTGGCATCCCAACGGTGTGACATTTGCCACAGGAAACCAAGACAAGAC
CTGTCGCATTTGGGACACAAGGAAAACCTCGGAGTCAGTCGCTGTACTAAGAGGCAACCT
TGGAGCGATCCGGTCCATTAGGTTCACATCGGACGGACGGTACATTGCGATGGCAGAGCC
AGCAGATTTTGTCCATGTGTATGATACAACAGCAGGTTACAAGAAGGAGCAAGAGATTGA
TTTCTTTGGAGAGATTTCGGGGATATCGTTTAGTCCAGACACTGAGTCTCTCTTCATCGG
TGTTTGGGACCGGACTTATGGAAGTCTCTTGGAGTATGGTCGAACCATTAATTATAGAAG
TGGACGTCACATAGTTAAGGAATAGTGAATTAAAAAAACATTAATTATAGAAGATCCTAC
GTATGTATATATACACTATATGGAGCTGTCAGCTTATCGTGGACTTGGACTTTGACATGT
AATTGGGACATATCTTATCGAGTTAGTCGACATATGTTTTATTACGAT
>PBfusion.45|scaffoldC07:1370606-1371879(-)+scaffoldC09:57022208-57026444(+)|B596-H_1-10k_transcript/13963 <unknown description>
GCAGCCCTCTTCTCTCGATCTCAGACGCCTCTCAAGCTCTCTGTCTCGATCCCGACATCT
CAAGCTCTCTCTCTCGAAGCTCTCTCTTCTCCATATATCTCGATCTCAAACCCAGCTCTC
TCTCTCTCGATCTCTCGATCTCGAACCCAGCTCTCTCTCTCTCGGTCCATCTCGATCTCG
AAGCTCTCTTCTCCATGGCATCTCATCTCGAAGCTCTCTCTTCTCCATAGCATCTCGAAG
CTCTCTTCTCCATAGCATCTCGAGCTCGGCCAAACCCATCTCTTCCTTTTCTCCATGAGG
TAATTGTCTCTGTTCTAAAGCACTTAAGTGTGGTCCGTGTTCAGCCTTGTCTCAAGTTCT
CCGAAGCTTCTTCATCTCTCACTCTATCGTAAGGTCTCAGACTCGCAAGCTGCTCAAACC
CTCTCTCAGGCTCACTCTCTCGATGGCAAAAGATGTAAGTTCAGATCCTTTCTTGTTTGC
ATTGTATGGAACTTGAGTTTGTGTATAGAAATGTCTTTAGGTGTATGGAACTTGAGTTTG
TGTATAGAAATGTCTTTAGGTGTATGGAACTTGAGTTTTGCGTGATAACATCACAAATGA
ATATGGTAGAGGTCGTTTACCGTTTTAAATGTTTTTTTTTTGCTTATAACTTTGATGATC
ATTTATATGTGATATTTATTTAAGACTTAATGTTTTTTCTTTTATAATCAACTTAATGTA
TTATTTAGCTTTTGTTTAGTGATAAATATTTTGAAGTATTATTTTTGTTTTAACTTAGCT
TATAATTTATGATCAAAAAATATTTTTATACTCGTATATTTGACCAAAAATTTATATACC
AAGTAAACATAATATTTTAATGGATGTAAATATATTTAAATTACATTTGTTTATTTAAAA
TACAATTTTACAAATTTTTTAAAATAAAATATGAAGAAATAAAAATAACCGCAGCGTCTA
TCAAACGAACAACCCAAAAATCTGTTTCCTGCGTCGGCGTCGGCGTCGGCGTCAATTTCC
TGCGTCTTCTAAACGAACAATAGTTGGTGTCAGCGTCGGCGTCGGCGTCGGCGTCAGCGT
CTACGAAACGAACAACAACTATTTTCATTGACGCCGACGCCGACGCCGACGCCGACGCCG
ACGCTGACGCCGAAAACTGCGTCGACCAAACGAACATCACTGCTGTCTTCCAAAGAAAGA
AAGATAGAGATTCCTATATGACGTAACTGACAAGGGAAATGGCCCCCACCTCTTCTCATC
TTGGGTGGTGTGGCTAAGAAGGCAGCGCAAGGAGGAGTGTCAAGGCATTGTACAAGGAGT
GGACGACCACGGACGAGGCCAAGTTCCCTGACCAGCTGTAACATCCCCCGAGAACGCACC
CTATCCCAAACAGCTGCACAAAATCCTCCCCAGAGAAGTGAGATGCTGCAAATACTCCTG
AGCTGATCACAAGGGCCTTCCTCAATTCCATTCTGGACGCTAAGGAGCTCAGTAGAAATC
GTCTGTACACAATCTCCTCAAGTATGGGAGCTACGACGCAGTAGAGAACAAAACACCCAA
TTCTCGACACCTCCCCGCTTTCAATAATCTTATCCAATTCAGAGTTGTGCACATCCTGAG
AGATCAAACCACACATTGTCTTATGCTATGCTAAAATGATACCAAAGATTCAGGAGAGAG
AGACCTGAGAAGGAAAGAGTTGATGAGCTACAAGTGAAGTGAGGAAGATAAAAGCAACAA
GAGTTCCAAAACCCAAAGCTGAACCAACCACCCAGTTTCTCCCTTGGGTTGAGACATTGT
TGTTAGTACCCTTAAGAAAGTTGAATGATTTGAATTGAGGCTTGGCGGTGGTCCTCAGAA
GGAAGAGGGTGAGTGAAAGTTCGAGCAACTGGAGAAGCACAAGTGATAGCACCTGCACAT
TGTAGCCACACCATGAATTTCAGTATGACTTTAGGATATATACCATATAGAAGAAGAGAG
TGAGGGAGTGACTTGGGTCTGAGGATGGAGAAGAGGGGTGTGCAGGGTGCGAGCAAGGAT
GGATAAACCACCAAAACTGAGAGGAATATGGAGGCAAAACATGTAAAGAGCGAACGTGGT
CCATACGTTCTTGTCTTCCCACGGAATCTCTGATGCCAAAACCGAGAACCCCTATTCTTT
CTCCATGAATTTTAGAAAACCCTCCTCAGTTAAAATGGAGAAAGAAAGAAAAAAACAGAG
TTAGAACATTACATGGGGAGTGGGTTTGCTACTGAGACAAGAGCATCTGAGAGATGGGAA
AGGGATGGATCGCAACCGACGACAAGTGGTAGAGGAGGAGAGAGGGTGAAACACTGAATA
TGGTCGGAGGGAAGAACTAGCCACCACCGGCGTGAGGGATAGAATCATGGATGGATGGAG
GACAAGGCCTTTGACCGTAGAGTCAGTCAACCTTCATTTCATTTCATTTCAAGC
>PBfusion.44|scaffold0025:600917-601007(-)+scaffoldA09:4462221-4462472(+)|B596-H_1-10k_transcript/68191 <unknown description>
GAATGATCCGGTGAAGTGTTCGGATCGCGGCGACGTGGGTGGTTCGCCGTCTGCGACGTC
GCGAGAAGTCCACTAAACCTTATCATTTAGAGGAAGGAAGATCACATCGAGTGGTGAGAG
AGATCTTGACCAAGTCGCAGGGAGGATCGCAGCTGAAGCAATCTAAATCAAAGATCATCA
TCACAATGGTTTATTGTCATTTCCAGAGTTTTTATGTTTTTTGAGTTTAGTTATATGGAT
CGAGTTGCATTTAAAATCTTGAATGGATGTAACTTCACATTTTTGTTTTGATGAGATGTT
CACTTTTTTTTTCTCTTTTTAATTATCAGCGACTTTTGGCT
>PBfusion.212|scaffoldC03:2653178-2653801(+)+scaffoldC03:9519060-9519116(-)|B596-H_1-10k_transcript/65983 <unknown description>
AACCCGAGGCTGTACTTGATGACAGATTAGCAAATTTCACTGGTTTTGGGTTATTAGTTG
AGAGAACCCCTGATCTGAGAGCCGAGAGGGAAGCAGTGAATGCTGCAGAGAGAGCTGAGA
GGAAGCAACATCTGAGGGAGAAGAAGAAACGTGAAGAGATAGAGAGGCTGGAGAAGGAGA
GGCAAGCAGAGATGAGGAGCTACAAGGGATTGATGGTAACTGATAAAATGACATCCAACA
AAGACATTGCTTCAAGCAACAAATCTCTTCAAGAACTCGAAGACGATTTCATGTAAAACC
CTGATTTGGTTCTTTGACTCTTTTCGCCCCATTGAAATGTTTCAGAGGATTTGGTGAGAA
AAAACAGAGAGCATTTGCACAGGTGAGCCAGTGATCTTGTGCGATCATGGTTTACTCTGC
CTTGCTGTGTTTGTTGAAAATCATTTTACTACCTTTATATTTTAACTTTTTACATTTTGA
TCCCAG
>PBfusion.174|scaffoldA03:30771898-30772036(-)+scaffoldA10:20943213-20945640(+)|B596-H_1-10k_transcript/14487 <unknown description>
GAACGCTGTTCGCATCTCCAGCTCGCGATCCTCGAGAAAACCGCCACCGGAATCGGAACC
CTAGGCTTCATCTGGGCCACGGTGGTCCTCCTCGGCGGCTTCGCGATCACCCTCGACGGC
TCCGACTTCTGGTTCATCACCATCATCCTCCTCATCGAAGGCGCTCGAATCTTCAGCCGA
AGCCACGAGCTCGAGTGGCAGCACCAAGCCACGTGGACCATCGCCGGCGTCGGGATCAGC
AGCTTCCGCGCTCTCCGATCGACCTCAGCTTCCCTCCTCAGATGCCTCCGAATCCGATCG
AGAGAAACGACGACGACGGTTACAAGAGACTCCGAAGCCGCCACGTGGCGGAAGAACAGC
TCAGAGGTGCCTCTCCTTCCGTACGCGAGATGGTTCTTCATCTCCAGCGCGGTGAGCCGG
CTCCTCTACTGGCTCCAGCTCCTCTCCGCGACGGCGTGCGTGGCTTTGTCTTCTTACAAG
CTCGTGAGGCACAACTACGGAGACGTTCACAAGGGGGATACGGATAAGAGGAATAGACAG
TCGGCTCTCAACATATTCTACTCGCTTGCATTGGCTGAGGCGTTGCTGTTTCTTGCTGAG
AAAGCTTATTGGGAGTGGAGAGTGAGTGTTTGTATTTTGCTTGAGAATGTGACTAGAGAG
TGTGAGTTTGGGGCTACTGGTTTGGTGTCTATCAAGAGGTTTTTCTATGATTCTTACTCC
AAGTGTGTTAATGGGAGTATCTTTGATGGGTTGAAGATGGATATTGTGAGCTTTGGTATG
GAGCTATTGGGGTCTAACTCTTCTGATGAGCAGCTTATTGGGGCTAGGATTCTTAGACAG
TTTGCAGTTAGTGAACGGTACTCGGAGGAGACGCTTGAGAAGATCGGAATCAACTTCCCT
GTTGTTGAAAGGTTGGTGGAGATGCTGAACTGGAAAGATCTGCAAGAGGAAGAGATCAGG
AGATCAGCGGCTGAGATAGTATCGAAGCTAGCTGGCAAAAAGCAGAACTCTTTAAGAGTA
GCTGGGATCTCTGGTGCGATGGAATCGATTTCATCGTTGTTAGAGAGCACGAGGTCATCA
GGTGAAGCTCCAGATGAGATTGGGGAGAAGAAAGTGTTCCATGAGCATGATCTACACTAC
GATTTCTGTAGATTTAACAATTTGGGACTGTTGATTCTGAAGAAGTTGGCTAAAGATCAT
GATAACTGTGGAAAGCTAGGCAACACGAGGGGTCTTCTCCCGAAGATAATTGATTTCACA
CACGTGGATCAAGTTCTGTTGTGGGAGGAGAACGCAGAGGTTGCTAGGTCACAGGTTCTG
ACGTTGAAACGGTCCCTGCAGCTGGTGAAAATGTTAGCCAGCACGACTGGGCACACAGGG
AAGTGCCTCAGGAGGGAGATCTCGGAGATTGTTTTCACGGTTAGCAACGTGAGGGATGTG
TTGAGACACGGGGGGAGATACCCGAAGCTGCAGAAGCTCGGGATAGGGATACTGACAAAC
CTTGCGCTTGACACGGAAGCTAGGGAGAGAATTGGCGGAACGGGTGGTGTTTTGAAAGAG
CTGTTCAACATTTTCTTTAAAACTCACGGAGACGATGGGAATCAGGGATGTGTGAGGATC
GCTGCAGGGGAGGCGATAGCGATGCTTGTGTTGGAGAGCAAAGGCAACTGCCTCCATGCT
CTTAGGCTTGGAGTGATGGGGAGGCTTGTGGAAGCACTTGAAGTTCCTTTGATCCGTGTG
AATGCTGCAAGAGTGTTGAGAAACTTGTGCTTGTACTCTGGGGATGATTGCTTTCATGAA
CTGAAGTTCGTTAGAGCAGCAGCACCTACGGTGTTGAAGTCAATCACATCAGAAGACAAC
AAACTACAGGAAGTGATGGTGGGGTTAGCAGCCCAAGTGTTTAGATTCATGAGTCCAGAA
GATTCCTGCTATGTTTTCATGGATTCAGGGATCAGGCGGCGGGAACTGGCATACTCGTTG
GTCTCGATTCTGAGAAAACACGACAAACCAGCGATTAAGGTGCCAAGAATCAGGAGATTT
GCGATCGAGCTGGCGGTATGGATGATGGAAGATGACATGGAGAATAATGTAGCGGTGTTC
AGAGAGTTGGGTCTGGAGAAAGAGCTTGAGAAGGTTCTCGAAACTACGGCTGAGCTTGAG
AACTTCGATGTTTTCTCTGGTACTGTTGGAGTAAGCCGTCATAGCAGGACGGTCCATTCG
CTAGCTGAGCTAGCCTTGAAAATTCTTGAGGATAACTGAACCATGAAAATATAACTCAAC
TAGGAACGGCCCGCCCTACGGGCGGGATGTAAATTAACAAATAATTTAAATAGTTAGAAT
AAATATTTAATATAAATTGTTATTATTTAAAAATAGGGTTCCTTATAAATTGTTATTATT
TAATATAAATTGTTATATTTTCC
>PBfusion.175|scaffold0025:600915-601012(-)+scaffoldC09:13736966-13737256(-)|B596-H_1-10k_transcript/67561 <unknown description>
CGATTGAATGATCCGGTGAAGTGTTCGGATCGCGGCGACGTGGGTGGTTCGCCGTCTGCG
ACGTCGCGAGAAGTCCACTAAACCTTATCATTTAGAGGAAGAAGTGAAGACAGAGGATAC
TCCAGCTGTTGTGGAGGAAAAGAAGAAGCCAGAAGCAGAGGAGGAGAACCCCACTGAAGT
AGCAGCCGAGGAAGCCGCCGCAGCTCCGGTGGGAGTTGCCGTGGAGAAGGCTGATGAGTA
AATCTGAAAGAAAGAAGTTTGCTACTTTATAAGTACGTTGCGTCTTTGCTTTGTTGTTCT
GAGTCTGTCACTCTTGGTGGCCCCTTTTGCATCATCTCCCTCTCTTTATTCCTACTTTCA
ATGTTTAATATAATGAATCCTCTTTAAGT
>PBfusion.176|scaffold0025:1303743-1303828(-)+scaffoldC04:49699470-49699755(-)|B596-H_1-10k_transcript/68066 <unknown description>
GACTCCGCTGGCACCTTATGAGAAATCAAAGTTTTTGGGTTCCGGGGGGAGTATGGTCGC
AAGGCTGAAACTTAAAGGAATTGACGCAAGGGTTCACCAAAAGGTTCGGTTTGGTATATG
TGGACTACAAGAACGGTTTGTCTCGTCACCCAAAATCTTCTGCTTATTGGTTCATGAAAT
TCCTGAAGGGTGATGAAGACAACAAAGGTAAAAAAGATTGAAAAAACAGGAAAAGTAAAG
CCAAAGCTATGTCTACATTTACATGATTTGCGTTGTGTTGTTATAAATTTGTACCAAATA
GATTATCATGATGGATGGTATAGAGCCATAACAAACCAAATTACTTGGGTTCTTCTTTGG
TTTGAAACTC
>PBfusion.177|scaffoldA01:37048780-37048973(-)+scaffoldC04:989745-991896(-)|B596-H_1-10k_transcript/29900 <unknown description>
GAGTGAATGAGCTTTTCCTCTGTTTGTAGATCTTTAGGGTTTCCTCTGTTTGTCTCTTTG
GACTAAGAAAAAGCGGGACTTTTGATTCTTCTAAGGGGTTTTCTTTTACACGAGCAGAGA
GCAATGGGTACAGAGATGGTGAAAGGGAGTGAGGTAGAAGTGTCTTCTCAAGAGGAAGGT
CTCAAAGGAGCTTACTTTAGAGCTCTTCTCGAGGAAAACACAACCATGTCAGGTCGCAAG
AAGGTTTCCGTCCGCTACAAGACTTTACTAACCGACGACGGTTCGTCTCCTCTTACCGAA
GCCGTCCAACAGAGTCTCCTCCGACCTGTTCCGCCTGAGGAAGAATACGCCGGCGTTGTT
CTGGAGGAAGGGACGGTGGTGGACGCTTACCTCAGAGATGGGTGGTGGACTGGTGTCATT
ATAAACAAGAAATTAGAGGATAATAACTTCTTGGTCTGCTTCGATTCACCACCGGACATT
ATCGTGTTCGAGAAGACAAATCTCAGGGCTCATGTTGACTGGACCGACTCCAAATGGGTC
CGACCAGATCTCAAGGAAGTGGATAAGAAGACAATGTTTTGTCCGGGGAGAATGGTGGAA
GTTAGTTCTTCAGTAGATAAAGCGGAGGATGCGTGGTTCCCGGCGATGTTGATCAAAGAG
ATTGAAGTGGACGGTGAAAAGAAGTTCATTGTCAAGGACTGTAACCACGAGGCAAGGCCA
AACACCACCGTTGATCCTCGCCGCGTTAGGCCCCAACCGCCTCCTCCTTCCTCGGTTGAA
GAAAAGTATACTCTGATGGATCGTGTGGAGGCCTTTCATGGTTCGGTGTGGCGCAAAGGC
TTGGTGAAGGAAGTTCGGACTGGAAAACGCTACAAGGTTTTTTTGGTGGCTACAAAGGAG
GAACACTTTTTTAGTCAATCTGATGTTAGACCTTTGAAGGTGTGGGAAGATGAAGCTTGG
CATGACGTACCAAAGGAAGAGACACCACCTTCCAGGGGATTGAAACCGAAGACAGTAGTG
ACTTCTAAAAGGGCCAGAAAGCATGTGAGTGGATCATCCCTGAATCCTGACGAGACACTC
ACTGTTGCTGCAACTCGAGAATTAGGAAACAAGAAGGCTGATGCTGTTATGGTGAATGAT
GAAACTTCTCCTCCGGTCATAACCCCAATAGCAAAAGAACCTGCTTCAGTTGTAGCACCA
TCACCACCGCTTATAGCTGCTGCAACACCGCTTAAACAAACAGGGACTGAAACTGAAGGA
CAGCTATCCTCAGGGCCAAGGAGTAAACAGAATGGCTTGGAAAAAAATGATTCAATCCCT
CCACATAAGATGCCTGAGGAGGAGACTAGCCAAGTTCTGAGTAGAAAAAGAAGAAGAGAA
GAAGAAGAACAACAACACTCAGACGTGAATGAAACTGAGGTGACGTCATCTTCCTCTCAT
CAAACCCCAAACGTGATGATGATGAATTCTGCTGCTAATGTTGAGGAAACACCACAAGCG
CTGCTGATGGCTTTGCCTTTTGCAAAGAGGTCACCGTACTGGAAGAGTCCTGAAGCGAAG
GAGGGTTACAAAACTATGCCACAGAGTGATAAGATCATAACAACAGTCATGGCATCGTGG
GATCATCTCCACTAGTATACCATGTTCTATATTAGTTTAGTGGACAGTTATTTAGTTGAC
ATGTTCTTGTGTATTTAAGTTACGTATGTTTTGTTTAATGGGAGATGAAAAAGAAAATTG
AAGTAACTTGTGTTTTGTTCTATTTAGTTTTGTTCTTTCC
>PBfusion.170|scaffoldA05:37869873-37870031(-)+scaffoldC04:12132523-12133812(+)|B596-H_1-10k_transcript/51892 <unknown description>
GGAGAGAGATAAAAGAGTGGTCATCCAAAGCCCTACAAAATCCTCTCTCTCTCTCTCTTT
CACCATTAAAACCAGAAACCCAGAAGCAGAAAAATAAAAAGAAATAGCTTTTACTGAGGA
GCCACTACCACTCACAGAATTTTACAGAATCCCAAAAAAAACCCCACAAGAAAAAGATTC
AATCTTTCACATCCATTTTTTGTTTTTTTTTCAGAAAAACATAGAAACAACCTCAAAATC
TCTTTCCCACGGCTACACTCTCTTACAAAGAAGAAAAACCAAACATGGGTTTGTCACTCA
AGCTCTCGTCTCTTTGCACCATCATCATACTCTCCATGGCTCTGTTCTCAGATCTCAAGC
CAGCGGATTCTGCATCACCAGACTACACAAACTTAATCTACAAAGGATGCGCAAGACAGC
AGTTCTCAGATCCGTCTGGTCTTTACTCGCAAGCCCTCTCTGCAATGTATGGCTCATTGG
TCACTCAGTCAACTAAAACCAAGTTCTACAAAACCACTACTGGTACGACGAGCCAAACCA
CCATTACTGGTCTTTTCCAGTGTAGAGGAGACTTGAGCAACAACGACTGTTACAACTGTG
TTAGTCGTCTTCCTGTTCTCTCCGGGAAGCTCTGCGGCAAAACCATTGCCGCTAGAGTTC
AGCTCTCCGGCTGTTATCTTCTTTATGAAATTGCTGGCTTTGCTCAAATTTCAGGGATGG
AGATGTTATTCAAGACATGTGGGAAGAACAACGTGGCCGGAACAGGGTTCGAAGAGAGGA
GAGACACAGCGTTTGGTGTAATGCAAAACGGTGTCGTTTCAGGGCACGGCTTCTACGCGA
CTACGTACGAATCTGTTTACGTGCTAGGACAGTGCGAAGGCGATGTGGGAGATTCAGATT
GTAGCGGCTGCATCAAGAACGCGTTAGAGAAGGCTCAAGTGCAGGGCCGGCTTAACAATA
TACATGGCCCTTGGGCAAAAAAAAAAATTTAAGCCCCTAAAATTAATTTTTTTTGGTAGT
TTTTTCCCTATAATTAATTTATTTCTATTTTCTTATCAAAATATTATTAAAAATATAAAA
CAACTTATCTAAATTTATT
>PBfusion.171|scaffoldA06:44650586-44650645(-)+scaffoldA08:16824595-16825696(-)|B596-H_1-10k_transcript/50100 <unknown description>
GAATTTCACCTATAATATGCTATTATAGAGGTGAAAATAGCAATGAGTTGGAGATGCTCT
AAGTCTGATAAAGATGGCAAAGAAAAAACGAGAGACATGGCTGAGATTTTTTCCTCTCCT
TTCCATTCTACTCCCCTTCTGATATGCTAATGTCTCTGGTTTCGTCGGAACTCAAAACCC
TAGATCTGCTCGCGAGGATTGAAGGTCGTCAGTTTCTGGTGCTTCTTGGAGCTGCCGCGA
GGTTGGTGGAGTGTTTGGCTTAGAGAGGGTCGGTTTTTAGGACTGAAAGCTTCTTCAGAT
TTGATTTGCTCTTTCCAAATATCCGGTGATGCTTTCACGACGGTGGCGCGTGACATCACG
AAGCGCTTCGTCTACCATGGATCTACCTTCTGCTAAGGCAGTGTGGTCTTTTTCTAGAGG
TGTGAGATGGTGTTATGGGTGGTGTCTCCGATTTGGTGTTTCGAGGGTGACCGTTCACTT
TCGTCTGAGAAGATTTTCGTGGACTGTGGTCCTATGAGGAAGGTACATGTGCTCTCCATC
TTCGTGTGTTGGTGGGGTTTTTTGATGACGGCGCGTGTAGTCTAGTCGCTTAACGAGAGC
AGACGATTCGTCTATGGGCCACTGCTGTTCAGATAAGTAACTTCACCTTTTTTGTGTTCT
CCGGTCACGACATTACTATGTCAATACAATTGAAGAGCCACTGTGACGATGTTTAAAGTG
CATAAGGTCCATAACGTACATGTTTATAAAAGTTAATATCCTCTGAAGAGTGAAGGAGTC
AAGAGGCTTGTTCACCGGTTCTCGGTGGCAACACGTAACAAGGCCAATATCTCAGGAAGT
GGTCAACCGGAAGTGTGGCTTTGGTGGTGATACATGGTTTTTCAACCTCACAGCATCAGT
TTTGGTATTTTGAGCCAGCTGACGGTTGAGCTCCACTCTCTTAAAAGTTGTGGATTAGTG
TGGTAATGTGGTTGTTGTCAAAGTTCAATCTTTATTTTCAGTACGGACTCCTCGGTTCCA
TTCTTTTGGCCTAGTAATCGAAAGCGGAAGAGGATCTAATCGGAAAAGCACCCTAGGTGT
AGGAGATATTGGTCCATGAATTTCATTATAATTTTGTGGTGACTATAGGTATGTTGTGAA
ATGGTATGCTCGTTGAACC
>PBfusion.172|scaffoldA10:772763-772976(+)+scaffoldA10:25493668-25495850(+)|B596-H_1-10k_transcript/23095 <unknown description>
GGCGTTTAAGTAAGACTAGTTCAACCTCCTTCTTCCTCTTCAGCGTCTCTTCTCTCCTCT
AAACCTTTGACCTCACTCTCCCCCCATTAAATTAAAATTAACATTTATCTCTACGGTTTA
TGCAACTGTAGTGCTATTAAACTATCCTATCCTCTGTTCTATCCTCAGATCTCTCTGTTC
TTGTGGGGGTGATTCTTGCATCCTTCTCTTATAAATTCACAAACTTTCCACTACCCTTTT
GATATTTCTTTCTGTTTCCTTGTTTCCCGTTTTAATCTTCTAGTCAAATCTATTCAATAG
ACCCGAGTAGTAGTAGGCTTTATCAGTTCATCTGTGTAGAAATTTGAAAGCTTTGGTTTT
TGATCCTTGAACTTAGCATAGAAAGGGTTTGACTTTCAATGAGATTAGATTGTTTTTGAT
CGTTTTGTCATCAGATCTTGATTCTGGATGGGTAATACTTGTGTTGGACCAAGCAGAAAT
GGTTTCCTGCAATCCGTTTCCGCCGCAATGTGGCGGCCACGAGATGGAGACGATTCCGTT
TCTCAGAGTAACGGTGATACCACAAGTGAAGCTGCTGTTTCAGGAGAGCTTCGTTCTCCA
TCGTCACCTGATCACCAAGTCCTGAACAAACCTCCTGAACATCTCACAATGCCAAAGCCA
GTGGAGACAAAGGCCAAGTCCGATGTACTAGAGACTCAGCCTGAGAGTCCAAAACCGGAG
ACAAAAGCTGATGCTTCTCCAGCTAAGCCTAAGAAGCCTAAACACATGAAGAGAGTGACC
AGCGCAGGCCTCAGGACCGAGTCAGTGTTACAAAGGAAAACAGAAAACTTCAAGGAGTTT
TATTCTCTAGGAAGGAAACTAGGACAAGGGCAATTCGGGACGACTTTCTTATGCGTGGAG
AAGGCCACAGGGAAGGAGTTCGCCTGCAAGTCCATCGCCAAGAGGAAGCTGCTGTCCGAC
GAGGACGTGGAGGATGTGAGGAGGGAGATTCAGATAATGCACCACTTGTCTGGTCACCCT
AATGTCATTTCCATCAAAGGAGCTTATGAGGATGTTGTGGCGGTGCACCTTGTGATGGAG
TGTTGTGCAGGCGGAGAGCTTTTTGACAGGATTATTCAGCGTGGGCATTACACGGAGAGG
AAAGCAGCTGAGCTCACTAGGACTATTGTTGGTGTGGTGGAGGCTTGTCACTCTCTTGGT
GTTATGCATAGAGACCTCAAGCCTGAGAACTTTCTGTTTGTGAGTAAACATGAAGATTCT
CTTTTGAAGACTATTGATTTTGGACTCTCCATGTTCTTTAAACCAGACGATGTTTTTACA
GATGTTGTTGGTAGTCCATACTATGTAGCTCCTGAAGTTCTTAGAAAGCAGTATGGTCCT
GAAGCTGATGTGTGGAGTGCTGGTGTGATTGTGTACATTTTGTTAAGTGGAGTTCCTCCA
TTTTGGGCTGAATCAGAACAAGGTATTTTCGAGCAGGTCCTCCACGGTGATCTTGACTTC
TCATCTGATCCCTGGCCGAGCATATCTGAAAGTGCAAAAGACTTGGTTAGAAAATGCTTG
TTAGGGATCCAAAGAAGAGACTAACTGCACACCAAGTACTATGTCATCCATGGGTACAAG
TGGACGGTGTGGCTCCTGACAAACCTCTGGATTCAGCTGTTCTGAGCCGTATGAAGCAGT
TTTCTGCAATGAACAAGTTCAAGAAAATGGCTCTTAGAGTGATTGCTGAGAGCTTATCTG
AAGAAGAAATAGCCGGCTTGAAAGAAATGTTTAATATGATAGACGCCGACCAGAGCGGTC
AGATCTGTGTTTAAAATGGCGCATGGCGCACCAAGGCGAGACGTGCCGAGCCTTGCGCCT
CGCGCCATGGCGCAATATGGCGCTCGCCTTGAAGAAAATTTTAGTTACGTCATTTTAGTT
ACGTCTTGTTTTGTTTTGTATTGGAGAAGAAACTTAGAGAACACTTATGCAATGATTGAT
ATACTAAATTTAAATAAGATGCAAGCTTTAGT
>PBfusion.173|scaffoldA03:31422431-31422574(-)+scaffoldA09:1916950-1918923(-)|B596-H_1-10k_transcript/47451 <unknown description>
GAATCTCACTTCTTCCTGTGTAGGCTCAAAATGGCTTCCGTCGCTCTTCGTAACCCTACC
TCGAAGCGGATTCTTCCCTTCTCCTCTCAGATCTACTCACGCTGCGGTGGTTCAATTACT
TCTTCTCCTCCTCCCGCGATCTCGCATTCAATCGGAGGAGATGATCTGTCTCCTCCGTCA
AGTTTCGGAGCTTCTCTGTGGAGATCGATGGCTACTTTTACTCGAAATAAACCTCATGTG
AATGTGGGAACGATTGGGCATGTGGATCACGGGAAGACTACGCTAACTGCTGCAATCACA
AAGGTTCTTGCGGAAGAGGGGAAAGCGAAAGCTATTGCCTTTGATGAAATTGATAAAGCT
CCTGAAGAGAAGAAGAGAGGGATTACTATTGCTACGGCTCATGTGGAGTATGAGACTGCT
AAGCGTCACTATGCTCATGTGGATTGTCCTGGACACGCAGATTATGTTAAGAATATGATC
ACTGGAGCTGCACAAATGGATGGTGGGATTCTTGTGGTTTCAGGTCCTGATGGACCCATG
CCTCAGACTAAGGAACATATTCTACTTGCACGTCAGGTTGGTGTTCCATCACTTGTGTGC
TTCTTAAACAAAGTCGATGTGGTGGATGATCCGGAGTTGCTGGAGCTTGTAGAGATGGAA
CTGCGTGAACTTCTCAGCTTCTACAAGTTTCCAGGGGATGATATTCCCATCATCAGGGGA
TCTGCTCTGTCTGCACTGCAGGGCACTAACGATGAAATAGGACGGCAAGCTATATTGAAG
CTAATGGACGCTGTTGATGAATACATACCAGACCCTGTTCGTGTGCTGGACAAGCCTTTC
TTGATGCCAATTGAGGATGTTTTCTCGATTCAGGGACGTGGAACTGTTGCAACGGGTCGG
ATTGAACAAGGAGTCATCAAAGTGGGTGAAGAAGTCGAGATATTGGGTTTAAAAGACGGA
CCTCCAATGAAATCGACTGTAACTGGGGTCGAGATGTTCAAGAAGATTTTGGATAATGGA
CAGGCTGGTGATAATGTAGGACTTCTTCTTCGTGGGCTAAAGAGAGAAGACATCCAGCGT
GGAATGGTAAGCTTATACAGGGATGTTAAAATGGGCTTGTCCTACCCATTTACGTCCAAA
CCCGTTTAATTTTTGTGTCCATATAAAGTCCATTTACTTAACAATATTAAACGGGCTTCG
TCGGGTTTGTCCACATGTGTCCATTTAATAAATGGGTTTTGGT
>PBfusion.178|scaffoldA07:10888160-10888775(+)+scaffoldC07:19570000-19571274(+)|B596-H_1-10k_transcript/25819 <unknown description>
AACCAAGACAAGTGCATCGATTCCTCCGGATCTGAACCAATGTTCGGCCGATCTGCGCTT
CAGAGAGCCGGCGGTTTCCGTCCGGAGAACCTAGGTCAAAACGCACTTAACCTAATCGGA
AACATAGGCTTCTCACTCTTCGTCGTGGGCGTACTGGTCTTCACCATCATCGCCGCTACA
TACGAGCCGGAAGACCCTCTTTTCCACCCTTCCGACAAGATCACCACTTTCCTCACATCG
ACATCCAACGCCACCTTGAGATCAGACGACTCGGTCGTCAAAACCGGCGAAGATTTCATG
GCCGTGAACCAAACGGCCTTCGCAGCGTTCATCAACATCACCGACGTGGAAGCCAGCGCG
AACGAGGAGAACGCGGAAGGCAACCAGGTCGATTGCGATGCGAGCGTCCCCATTGATTGC
AAAGACTCTGAGGTTTTCCATCTCATGATGAAAGCCACCATTGAGAGGTTCAAAGACATT
CACTTTTACAAGTTTGGTAAGCCTGCGGTTGGTGAAGGTGCCAACTCTTGTGATATGGCG
TGGCGTTATAGGCCTAAGGATGGCAAGTCTGCTGCCTTTTACAAGGATTACAGAAGGTTT
GTGATTCACAAGTCTGACAATTGTAGTCTTAGCGTGGCGAGTATTGGAGACTATCATTCT
GGTTTGAACGCTAGGAAGAGGAAGAGGAATCAGAAAGCTGGTTTTGAGAAGAGTGATGGC
AAGAGAGATGATTTCTCTTTGCCTCTTGTTGGTGAAGCTGTGAATGACTCTCTTCCTACC
GTTGAGTCTGACAAGGCTTTTAAAAGCGGCAAGTACTTGGTTTATGTCGGTGGAGGTGAT
AGGTGCAAGAGCATGAACCATTTCCTTTGGAGCTTCTTGTGTGCGCTTGGTGAAGCTCAG
TATTTGAACCGGACTTTGGTCATGGATCTCACTCTGTGTCTCTCTTCTCTCTACACTTCC
TCTGGGCAGAACGAGGAAGGCAAGGACTTTAGGTTCTACTTTGATTTCGAGCATTTGAAA
GAAGCTGCTTCTGTCTTGGATGAGGCTCAGTTTTGGGCAGAGTGGGGGAAGTTGCATAAC
AAGAAGAGTAGGTTGGGCCTTCATCTTGTGGAGGATTTTAGGGTCACGCCCATGAAGCTT
GCAGATGTCAAAGATACGTTGATTATGAGGAAGTTCGGGTCAGTAGAGCCTGATAACTAC
TGGTACAGAGTTTGCGAAGGAGATGCAGAATCTGTTGTTAAAAGACCGTGGCATCTTCTC
TGGAAGTCAAGAAGGTTGATGGAGATCGTCTCTGCCATTGCGTCGAGGCTAAACTGGGAT
TACGATGCAGTACGTATCGAGAGAGGGGAGAAAGCAAGAAACACGGAGCTTTGGCCCAAT
CTTGAAAAAGATACTTCTCCGAGTGCTCTCTTGTCGACCTTGCAGGACAAAGTAGAAGAA
GGAAGGAATCTCTACATCGCAACGAATGAAGCGGAGCTATCTTTCTTCAATCCTTTGAAA
GACAAATACGCTACTCATTTTCTTGACGAGTACAAAGATCTGTGGGACGAGAGCAGTGAG
TGGTATTCGGAGACCACAAAGCTTAATGGAGGCAACCCGGTCGAGTTTGATGGTTACATG
AGAGCATCTGTTGATACAGAAGTGTTCTTGAGAGGGAAGAAGCAGATTGAAACATTCAAT
GATCTTACAAATGACTGCAAAGATGGAGTTGGGACTTGCAACGTTGCAGCTACTTGATCT
TCCATCTTTAGATTCCTCACTTTGTTTGTTGTTTGAACCAACTTGTTCCACTTGTTTCTA
GTTTTGTCCTTGTAGAATGGCTTTGCCTTTTTCATAACTGTTGTTTCGTCTTTGTTACCT
TTAGACCAGTATTCGACCTTCTGTTCTTTCT
>PBfusion.179|scaffoldA03:13019880-13020052(+)+scaffoldA05:2760046-2763152(+)|B596-H_1-10k_transcript/35103 <unknown description>
GACTCCTCCCAGTCTTCGATAAACCCTAGATTTTTTTTCTTCGTCTCCCTCTCCCTCTCC
CTCTCCCTCTCCCTCTCCTCTTTCGTCTTCCTCCAGCTTTGAGACCACAAGGAACTGAGA
TGGCCTGTGAACCAGATGCATCGAACGTCGCTACTCTTTCGTGTGCTCGGTGCGACAAGC
CAGCGCTTCTTCAGTGTCCTAAGTGCGTGGAACTGAAGCTTCCTCGTGAAGGAGCTTCGT
TCTGCACTCAAGACTGTTTCAAAGCAGCGTGGAGCTCACACAAATCAGTTCACGTGAAAG
CTCAGCTGTCTTCAATTGCTAACTCCCTTCCCGGTGATCAGAACTCTGATCTAGTTTCTC
AAGGTTGGCTCTACTGTGTGAGGAGAGGGCAGGGTAGAACTCATAAGCTTCCTCACTTTG
ATTGGACAGGGCCCCTAAAGCAGTATCTCATATCTCCCAAACGTTCTGTGCCTGCTGAGA
TTGAGAAACCTGACTGGGCTATTGATGGGACTCCGAAAATTGAACCAAATAGCGATCTAC
AGCATGTTGTTGAGATTAAAACGCCGGAGCAAATTCAGAGAATGCGCGAGACCTGTAAAA
TTGCTAGGGAGGTATTGGATGCAGCAGCTAGGGTGATTCGCCCTGGTGTGACAACCGATG
AGATTGATCGAGTGGTTCATGAAGCAACAATCGCTGCAGGAGGATATCCATCACCCCTCA
ACTACTACTTCTTCCCAAAATCTTGCTGCACATCTGTTAATGAAGTGATTTGTCATGGAA
TTCCGGATGCTAGGAAACTAGAAGATGGGGATATAGTAAATGTTGATGTCACAGTTTGTT
ATAAAGGTTGCCATGGTGACCTTAATGAGACATACTTTGTTGGAAATGTTGACGAAGCAT
CACGTCAACTTGTTAAGTGCACATATGAGTGCCTGGAGAAGGCCATAGCAATTGTTAAAC
CTGGAGTTAGATTCCGTGAAATTGGAGAGATAGTCAACCGTCATGCTACCATGTCTGGGC
TATCAGTGGTACGATCGTATTGTGGTCATGGAATTGGGGATCTCTTCCATTGCGCCCCAA
ACATTCCACACTATGCAAGAAACAAAGCAGTTGGAGTGATGAAAGCAGGTCAGACTTTCA
CAATCGAGCCAATGATCAACGCAGGGTTGTGGCGGGATCGAACATGGCCTGATGGATGGA
CCGCAGTTACTGCAGATGGAAAACGCAGTGCTCAGTTTGAGCATACCCTCTTGGTGACGG
AGACAGGTGTTGAGGTTCTAACGGCGAGGCTTCCTTCATCACCAGACGTATTCCCTTGGC
TTAAGAAGTGATTGTACCATGTCATCTTTTTGCCATTGAAGACCATGTGTTGTTGTTACC
TTTTTGTTTATGTAACTTTATGCAGAAACAATCTGCGCCAGTGTTTTGATTGAAATGTAA
GGAACCTATATTTATATTGAGGGCCTGACTGGTTCAAACGCAGCGGTTGCGGCTGCGAGC
GTTTGCGGATGCGGGTGGTTGCGGTTTCTAGCAGTTTTAAGAGATTTGTACGACTGGTTC
TGCGGTTAGAAATTGGTGCGTTTGCGGGATACTTATGACTGGTTAACTACCAAATACAGC
AGCGGTT
>PBfusion.58|scaffoldA08:18422642-18422708(+)+scaffoldC05:54428386-54430055(+)|B596-H_1-10k_transcript/49896 <unknown description>
GTGCTGATCGAATGGTCATGCTCGCCAAGGCTCTCGAGAATGAAGATTTTGACAAGTTTG
ATCGCGTACGTTTCCCAAAGATCCGTTACGCAGGAATGCTCCAATATGATGGAGAGCTTA
AGCTTCCTAGCCATTACCTTGTTTCTCCACCGTTGATTGATAGAACTTCTGGTGAATATC
TTGCACATAACGGTGTCCGTACTTTTGCTTGCAGTGAAACTGTTAAGTTTGGCCATGTTA
CCTTCTTCTGGAACGGAAACCGCTCTGGATATTTCAATGAAAAGCTAGAGAAGTACGTTG
AGATTCCGAGTGACAGCGGAATATCATTCAATGAACAGCCAAAGATGAAAGCGCTGGAAA
TTGCTGAGAAAGCAAGGGACGCTATCCTTAGTGGCAACTTTGACCAGGTGCGTGTTAACC
TGCCAAATGGAGACATGGTGGGTCATACCGGCGATCTTGACGCTACTGTTGTTGCATGCG
AGGCTGCTGATGTTGCTGTGAGGATGATCCTTGATGCCATAGAGAAGGTGGGAGGGATAT
ACGTTGTGACTGCAGATCACGGAAATGCTGAGGACATGGTTAAAAGGGACAAAGCTGGCA
AGCCCGCTCTTGACAAGGAAGGAAAGCTTCAGATTCTCACCTCTCACACCCTGAAACCGG
TGCCAATTGCCATAGGAGGTCCTGGTTTGTCAGCAGGAGTTAGGTTCAGACAGGACTTGG
ACACACCTGGGCTTGCGAATGTAGCTGCAACGGTGATGAACCTCCATGGATTTGTGGCTC
CGGGCGATTATGAGCCGAGTCTGATTGAAGTAGTCGACAAGTAATGATGGTGTGTGGTGA
TCGTTGTTCCCTCTGAAAGTCCCACTTGAGCTTCTCTAAATCATATGATTCTGTTTACGT
TTCCTTTTTTTTTTTTCCTCGTGCTCTTCCTTTAATAAGGCCCTTGATTTTTGAGGTGGC
GATAGTTTAGACTCGCCACTATCAGCTGTCGTTGTGGGTCAAGTTAAAAACTGCATTTGG
ATGTTTTTGTTTGCACAAACTGATTTTCATTTTGAAGGTTTAATAATAATTAAACGAATT
ACATAAAATTATTTGGAGCTGTAAAAGCTCTAAACTATTGTAAGGATCTCCAAGTTTAAT
TAATGGCGACTATGTTTGCAC
>PBfusion.59|scaffoldA03:4688613-4689145(+)+scaffoldA09:3312185-3312481(+)|B596-H_1-10k_transcript/58706 <unknown description>
GGAGACCATTGCTGCTCCATTGCATTCTTATGTGACCTTCTCTCTCTATACTCTGAAAAC
TTGATTATTTTCTTCTTTGTTTTTGTTGAAAAAAGTTATGTTATTTCTTAATGTTATCTT
ATTCGATTCCACTGGATTCGAACCAAACCCATGACAGGAGAGAATGATGAGAACCAGATC
ACCAATCTTGATCCAAATGTAATAAAAAAAAACTACTATGACGGTGCATTCTTGAGAAAG
TCTCTTTCCTTCTTGAGAAAGTTTCTTTCCTTCTCTACATTTCTCCCAATCCCTATCTGA
TCTCTACTTCTCAATCATTATCATCACCAGAAGAACAAAGAGAAAGCAATGTCGCTTGAC
ATTAAAAGACCTATCAGCAACAAGACCAAGAAGAAGACAGGGTTCATCGTCAATATGCAG
CAGCTGAATCACAACAACAGAGGAGGAAACAACCTCTTCATCGTCTTCTTCAGACATTAT
TACAGATGGATCCTCTGGTTTTTCCTCTCTCTCTACTTCTTCACATCTTACTCTAGGTTG
CACGGGTACTCCAAGTTGGTGCCGTCTCACGTATCGGGTTCGTCGGGGGGGACGGGGACG
TCTCGGGTACGCCTAGGAAACGTCCCCAATATGTGTGAGGTGAACCCGGGACGTCAAGCC
TCATCGGGTACGGGCTTGGTCAGAGAAGGAGACGTTCCGGAAACGTTTCCGCAGAAAATA
GACGTATCCATCTGATTTTTTGTGTTATAAAAAGTGTAAAAAATTAAACCATATATGTTT
TTAACCTTTAATGTGTTTATTCTATCAATTTTGAAAAGACCAAAGTTGC
>PBfusion.50|scaffoldA06:10728628-10728879(-)+scaffoldC02:14834329-14834402(+)|B596-H_1-10k_transcript/68514 <unknown description>
GGGTGATTGTGGTCGAGTGGTAAGGAGACGGGGCTGAGACACCAACATGTTTCAGGTTCG
ATCCACCTGCTGCGCGAAACTAAGTCACAATTATCCTAGTCACCCAACACGGATATGGGC
CCATGCTTTAGGGCCCATTTGAATACCCGGAGAGAGGGTCTATCCGTGGGCTGCACCTCC
TCTTGGGGATTAGTCTGGGCCTCTCCATGGGCTTGGGATACCCCCAGGTTAATCAAAAAA
AAAAAAAAAAAAAGATACAAACAAAACTTGCCACCTTATCTACATGTATTACAAGGCGAA
TAATAAAATGCACAAATGAATACT
>PBfusion.51|scaffoldC02:7395578-7396855(-)+scaffoldC04:68009219-68016588(+)|B596-H_1-10k_transcript/2614 <unknown description>
GGGTCTCTCCCTTCTTTTGTGTTCCTTTGTCTCTCTTTCGTTTTGTTTAACTTTTTTTTT
CTCCAGAAATTTCTTGTCCTTTTGGGATTCATGAGTTCTTCCGCCGTCGTTCTGTCCGTA
AGATGTTGCAGCTGCCGTCTCCGTATCCTCTGGGTCCTGCTTCTCATTTGTAGCTCTCCT
CCATCTCTTATGACTGCACTGACATCAGATCTGGCTCAGATTCGTTCTTACATAAACTCC
ATTGGCCAGATCTGAAGATTCTGTGACGAGCACCACCTTCATTGTCTTTTTGGGCGATGA
CCTTTCTCCCTTTAGGGATGATCTATTCTAACTGGATTTGGTGTGAGCGAGAGCTCCATA
CAGTTACTCTTCATCTACCGCTCGACAGATATGTGAAGCTCTACGACTCAGAACACCACT
TCCTTTTCAATCCGGTGAGGAGCCCCCCGCTAGAACATACACTTACCAGTCTCTGCTCAC
CGCAAACATTGTTCACATATGCCATTCCTGGTATTCACTCTCTCATGTCCAGCTTGTTAG
ATTTTATGACCCGGGTCTGTTTGGGTTCCATGACAACTCTCTGGATCCGACGCGGTAACG
TTGGAGTCCGATGTTTCTGTTTGAACCCAACTCCTGGTTACTCAGCAAATCTAGCCAAGC
TCATATTTCAGGAGTTTGTTATAAGGGCTAACAGATCTTCATTGCTGGATTTAACACATT
GGTGTTTACCCGTCACTGCCGTATGCGCCCAGAAACCATCATATCTCGTAGACTCATCTT
TCTTGTGCTCTTCATGGTCAAGAACAAATATGTATTCAAAGATGGAAGTCCCATCAATGG
AGCCTTGCAAATTGGGATTAGAACTACATAGTTATCTCTCTGGTGCAATCGTTGGTGTTA
ACCCACAGAGTTTAAGCCAAAGTCATCATCAATCATTACCTCCAACACGTGCAAATGTCT
TTACAAGATTAATTCTAAAGTGGAGTTTACCAAAGCTTGAAGATTGCAGCCCTTTAGGCT
TTTGTTTACATAAAAGCCTAACCAAATTTCCTCATGTCCAGGGCCATGAGAGATCCTTTC
CCCATGTCCTCCTCCTTGTAGAAGAGAATTTTACCATCAAAACTCCTCTCCATGAGAGGT
ACTTTTCTCTGGGCTTAAAAACCTTAGAGTATTATCGTTTTCTTAACCGTTTAGTATCTT
GTGTAATGGTCCGCATGGGATCGGAAAATACAACGGGACTCATGTCAATGAGAACCAAGG
TTTTAGAGCGTCCAAAGTCACAATATACAGTGACCTTGAGACACTACAAGAATTTATCAA
AATAGCTGCGGACTGGTGAAGGTATTTCCGTAGCCAAATAATTTAGCGACAGAAATGGCG
AAAGATAGTGACGGAACACATAATTTTATTTTTGTAGCTAAATCCGTAGCAATTCGTAGC
AATCCGTAGCTATATAGCTAGGGATAGATTCCGTCGGCGATCCGTAGCTAGATAGCTACA
CTTTAGCTACAACAAAAATCGTAGCCAACATTATTCTATTTAGCAACAACTAGCTACAAA
TACTAATATCGCTAAATAGCAACAACATTTTTATCCTAGCAAATCCGTCGCACGTTGAAA
AAATATCATATATCTATACAAAAACATATAATTTTTATATAATATATTTTTGTATAAATT
TTATTTTATTAATATCAGTTTGTATATGTTGTTTTAATATTTGTCAATTTATTTCAAACA
CAAATTTCAAATTATATATATTTGTAATGTGTAGTCATTTATTATATATAAGAATGATAT
ATTATAACTTTACAATGCATAAATTTGACAAAAATATTTTTTATGATTTATATATCCAAA
TATATTAAGAATATACTAGTTTAATGAAACTATTTGACACAAAAATGAAACTAATGGCTA
GACATGTTGGTTTAAGTCTAGTCAATTGTAGTAATTGCCAAGCAATATTGTTAGGTTAGC
ATTAACACAAGCTTTCTCACGTATCTACCTCTCTAGACTCTAAAATAATTATTGTGGCAT
TGATATCAAATCTACAACGAGGTGAAGAGTAGTTCTTTCTTCATCTGTCCCAACCGTATC
TCTATTTTCACTCCAAAGCAAGTTTAAGCAAAATTCTAGCAAAGGAGCTTCAGTCCACTT
CTCTTTAACTGGCTGATTTGGATTCTCTCAGCCCCATTTATATTTTGGATCACGTGAAAT
CAGGTGGTGTAGTTGCTATTCTCAAGGGGACAAAGAAATAAAATCTTGTGTTTTTGATAC
CCGTGACAAGGAAAGAAATTAGTTCACAATATAATTATCAGTACAACGTACGGTTGCACA
CTGGTATTGTATGCAACCACCAAGAAGAGGAGGTTTCCCCCCACGAGCTACCGCCGGACG
AGGTGGACCCAGTTTCGTGAAGAACACAAACCCTTGTGCTCCACCGGGGTTTCCACTGCG
AAGCATTGAGGAACTACTACAAGCACCTGCACGAAGAAACCAGCCAACTCTCCACCCTGA
GAAGAAAGATGGCGCTCTTTGGATATCAATTGACAATGAGGTCAAGTATGATATAAAAAG
GGCTTTTTCCAACGATTTTGAAGGACCTTGGTGGAATCTCAGTCTGGTTCCTCCAGAGCA
GCAAGACAAGTGGTGGTCTGATTTTGTGCAAAAGTATTACTGGGATTCAGACCACCATAA
TTTGGTGAAGGCTCTTTGGACAAAACAACTAAGGAGAATGATCTCAAACAACATCAGCAA
GGGAAAGACAAACAACAAAAAGCCCAACTTTGTCTCTGATAACAACTGGAAGTTGATGTG
GCGACACTGGAACACTCCTCAGGCACTTTATGTTAGCACCACAAACTCCAAGAACAGGAA
ATCAGAGCGTGATCGAGATGGTATACATCAACACATCTCAGGTTCCAAATCTTATGCCAA
GATCAAATATGAAATGATGATGGAGTTGGGTGAGGAGCCAGCTATCACTGACCTGGTGCG
GAAGACTCATATGAAAAGTGACGGCACGTTTGTAGACAAGCGTGCAAAGAGGATTATTGA
AGAAGTTGAGTCTATTGTTGTTTCAGAACACCCTAGCACTGATGAGACTGATAGCCAAGG
CTCCAACTCAGAAGCATCAATCACACCAGTTATGAGAGATGAGGCTTTTTACAGGGTGGT
CAAACCACACAAAGGCAGGCTGTTTGGACTTGGAACAGCACAAATGGAGAACTATGATCA
CATTGCTCCACCTGCTGTTGTTCTTACTCGTCAAGCTCAATTGGAGAAAGAGGTGATCAA
TCTTACTGGCATGGTCAAGCTGATGAGCCAGCAGCTCACTGCTCTGTGTGAAGCTAGAGG
AGTGACAGCCTCTGATGCAACTACCAACCCTTCTCCATCTTCACCTCCTTCCACCAACGA
GCCTAGAATCTAGATGGTGTTGCTGACTTTCTGTTAGCTTTTTTTCTGTGAAAATTGAAG
ACATAACAGTTAGAAATCTTTTTGTGTTATGTCTGTTAGTTTTCACTTATCAGTTTCATG
TTCTGTTTCTACTAAATGAATGCTTTGTTTCCATTATGTTTCAAGAGTTTCAGTTTATTT
TAATGCTGTTAGTTTTAATATC
>PBfusion.52|scaffoldA04:11056695-11056796(+)+scaffoldA05:33880285-33882120(-)|B596-H_1-10k_transcript/51657 <unknown description>
GGTCGTCGTTTGGGGGATTCGAACAAGAAAGGTATACAATACAGAGTGGTCGTCTTGCTC
TGTGTCTCTCTTGTTCTTTCCGCTGTCGTCTGCGTCCGCCATGTTTAGTCAATCCTCCGC
CCTGCTTGTGCGACCTAACCTCGTCGGGTTTACGCTTTCTCCTCCTGGAAAAGCATCGAT
CGCTTCTTCTTCGCTTCCCCGATTTTTAAGGATGGAATCCCAATCTCAGCCTCTCCAATC
TATCTCCTGCGCTTCTTCACCAAGCAATAACCTCTCTCAGGCTACTCCTTCTTCTTCCCT
AATCGAATCAGCTCGAATAGGAGAAGTGAAGAGAGTGACAAAGGAGACTAATGTCTCAGT
GAAGATAAACTTGGATGGCACTGGAGTTGCTGATAGTTCCACTGGAATCCCTTTCCTTGA
CCATATGTTAGATCAACTTGCTTCACATGGCTTGTTTGATGTGCACGTAAGAGCGACTGG
TGATGTTCACATCGATGACCATCACTCTAACGAAGATATAGCTCTTGCCATTGGAACTGC
TTTGTTAAAGGCACTTGGTGAGCGTAAAGGGATTAATCGGTTTGGTGACTTTACAGCTCC
TCTAGATGAAGCGCTTATACATGTTTCCCTGGACTTGTCTGGTAGACCATATCTTGGTTA
CAACTTGGAGATTCCAACGCAGAGAGTTGGAAACTATGACACTCAGTTGGTGGAGCACTT
TTTCCAGTCGTTGGTGAATACTTCCGGTATGACACTTCACATCCGTCAGCTTGCTGGTGA
AAACTCTCATCACATAATAGAGGCCACCTTTAAGGCCTTTGCCAGGGCTCTACGACAAGC
AACGGAGAATGATCCTCGCCGTGGTGGGACCATTCCAAGTTCAAAAGGAGTCTTGTCACG
GTCCTGAGAGCTGAGCAATCAGAAGGAGAACTCCCAGATTCACTCTTTATTATCGAGTTC
ATCATGAGTTAGAAAGTAAATTGGGTGAAGATCACTCAGGGGCCGTTTGTTTCACCATTT
GTCATTTCCATTCAAATGATTCATTTGTATGATCTATTCAAATGATCCATTCAGATTTTT
GTGATTGTTTGTTTGTCCT
>PBfusion.53|scaffold0022:32856-32948(+)+scaffoldC04:55259021-55259713(+)|B596-H_1-10k_transcript/64956 <unknown description>
GAATGATCCGGTGAAGTGTTCGGATCGCGGCGACGTGGGTGGTTCGCCGTCTGCGACGTC
GCGAGAAGTCCACTAAACCTTATCATTTAGAGGAAAGAGAGATGGAACCGCCAGCCACCG
CAGAAAAACGCTCCTCCAGACGCCTTCTCTTTGACCGCCGTTACGGCTGGGTGGTCGACG
AGTGGAAGGACCCATCTGAGGAAGCTCTTGCCGGCGGAAGAGGAATGTTTTGTGTAGTTC
CTTTGGGCAAAACTCTGTTTCAGACCGCTTCACAATCAATTAACTCGGCCGTCAAAAAGC
TTCAGAAATGGCAAAATCCTATGCACAACCCAAGCTCTAGTGTTGTAGACAGTAATGGAG
ATTCAGGGTGAAAATGCAAAACCTGAATCAAATGTTTTTTTGGATTTGACAAAAAGAATC
CATGTGTTTAGTGTTTGTGATTAGTCACTCAGCTAGATGATGATCTCATCTATGCACTCT
TGTTTGCTTGTGTTCAAGACAATTCCAAAGACATTGTGTGGTTATATGAACATTCCCTAG
TGACTTCTT
>PBfusion.54|scaffoldC01:28144308-28144341(-)+scaffoldC04:9337208-9338265(-)|B596-H_1-10k_transcript/64818 <unknown description>
GTCTGAGACTTGCGGCGGAGAAGAAGAAGATATGCAGATATTCGTGAAGACGCTGACGGG
CAAGACCATCACCCTCGAGGTGGAGAGCAGTGACACCATCGACAATGTCAAGGCCAAGAT
CCAGGACAAAGAAGGGATCCCTCCGGATCAGCAGAGGTTGATCTTCGCCGGAAAACAGCT
TGAAGACGGTCGCACCTTGGCTGACTACAACATCCAGAAAGAGTCGACTCTGCATCTTGT
CCTGAGGCTTAGGGGAGGTATCATCGAGCCGTCTTTAATGGCTTTGGCTCGCAAGTATAA
TCAAGACAAGATGATCTGCCGCAAGTGTTACGCTCGTCTGCACCCAAGGGCTGTCAACTG
CAGGAAGAAGAAGTGTGGCCACAGCAACCAGTTGAGGCCGAAGAAGAAGATCAAGTGATC
TGTTTTGTTTTATCACAACAAACTTGTTTATCTGTGTGTGTTTTTTTCTTTCAAAGACAT
CTCAAGTGTTTTGACACAAACTCGTTTCAGTGGATTTTAATCATAAGCATTGAAATGATC
ATCCACTTCTTTACCT
>PBfusion.55|scaffoldA01:28174791-28177383(-)+scaffoldC02:48670654-48670970(-)|B596-H_1-10k_transcript/15662 <unknown description>
CTTCTTCGCCCCCTTCTCTCTCTCTAAATCCCCAATCCTCGATTCTAGGGTTTGCCGTTT
CCTTATCTTGAATCCGAAATGATCGCCACCGTACTCCGCCGATCTTGCGTTGACGCGTCA
AGGCGGACTCTCTCCGCATCGCTGACCTCCATCAACGCGGCTCTATTTCACCATTTTACT
CCTTCTGCCGCCGCCAAAGTCTCCGATGTCAAGCCTAGCTTCGCTCTCGGGAATCAGTTT
GGCGTTAAATCGAGGGGATTTCATTTTCAATCTGGGCCGTCGGAGTTCAGATCGACGATG
GTGTCTCCTGCGGGGTTTGCGATATCTGAGACTAGCGACAGAGCAATTGCAGATTCAGAG
AGCAGTGGTGATGGGCTCGCGATAGCTGAGCTTGGGATATCTCCTGAGATCGTCAAAGCT
TTGAGTGCTAAGGGTATAGAGAAACTCTTCCCGATTCAGAAAGCTGTGCTTGAGCCAGCG
ACGCAAGGCCGTGACATGATCGGTCGTGCTAGGACAGGAACTGGAAAGACTCTTGCTTTT
GGGATTCCCATCATTGACAAGATCATCAAATTCAACGCTAAACATGGACGTGGGAGGAAT
CCTCTTTGCTTGGTTTTGGCGCCGACAAGGGAGCTTGCTCGCCAAGTTGAGAAGGAGTTT
AGGGAGTCTGCTCCAAGCTTGGATACTATTTGTGTTTATGGAGGTACTCCCATCGGACAG
CAGATGAGGCAGCTTGACTATGGTGTTGATGTCGCTGTTGGTACTCCTGGTCGTATCATT
GATCTCATTAAGCGAGGAGCTCTCAATCTTTCCGAGGTTCAGTTTGTGGTTCTCGATGAA
GCTGATCAGATGCTTCAAGTCGGGTTTGCGGAGGATGTTGAGATTATATTGGAAAGGTTG
CCTGAGAAACGTCAGAGCATGATGTTTTCCGCAACAATGCCGAGTTGGATCAGATCCCTT
ACCAAGAAGTACCTCAATGATCCTTTGACAATTGATCTGGTTGGAGATTCTGATCAGAAG
CTCGCAGATGGAATTACAACATATTCTATCATGGCAGATTCTTATGGTAGAGCTTCAATT
ATCGGTCCTCTTGTAACGGAGCATGCTAAAGGAGGAAAATGCATTGTTTTCACCCAGACA
AAACGGGATGCTGATCGCCTTTCATATGGCTTGGCAAGAACCTTCAAGTGCGAAGCTTTA
CACGGTGATATATCTCAGAGTCAGAGGGAAAGAACACTTGCTGGTTTCCGTGATGGGCAT
TTCAACATTCTTGTTGCCACTGATGTTGCTGCCCGTGGTCTTGATGTTCCTAATGTCGAT
CTGGTGATTCATTATGAGCTTCCGAATAACACTGAGACGTTTGTCCACAGAACGGGGAGA
ACAGGACGTGCCGGGAAGAAAGGAAGTGCTATTCTCATCTACAGTCAAGATCAATCCAGG
GCTGTTAAAATAATTGAGAGAGAAGTCGGGAGTCGCTTCACTGAGCTCCCTAGCATTGCT
GTTGAACGTGGTGGAAGCATATATGAAGGAATAGGTGGTCGATCTGGTGAGTCTTTTGGA
GGAGGCATGAGAGATCGCGGTTCAAGCTTTGGTGGCCGTTCAGGTGGTGGTGGTTATGGT
GGTTACGGTAGCAGCAGTGGCCGTTCAGGTGGTTCAGGCAACCGTTATTCTGGTGGTTCG
GAGCGCTCTGGCTTTGGGAGCTTCGGTTCAGACCGTTCCTCTGGTTTCGGGGGCTTTGGT
TCGGATCGTTCTTCTCAGTCAAGCGGAAGGGGAGGCTTTGGTGGTCGGTCAGATGATTAT
GGCAGCAGTGGTGGCCGTAGCAACCGTTCTTCTGGTTTCGGGGGTTTTGGTTCAGATCGT
TCTTCTCAGTCAGGTGGAAGGAGCAGCTTTGGTGGTGGCTTTGGCTCAAACGATGGTAAA
AGGTCTTACTGAGAAGCGTTGGGTATGTTTTGACCCGACCCGGCAATAAGTGGTGTTCCT
AGGAAGATTTGTTTTATCGGGTAGAGTAGTTTACCTGTGTTTTAAAAGGCGAGCGCCTTT
TGCGCCAAGGCGCAAGGCGCACTCAGGCGACAGCCCCATCGCCATGCACCTCCCAGGCGA
GGGTATGGTCCCTAAGGCGTGCGCCATGGTGCGCTTTTAGCTTAAATCTAAGGCATCTAA
GGCACTAAAAGCGCTTGAAAGGCGCACCTTTTAGATTCCTATCAAAACATAATGTTTTGA
CCTAACTTTATTCATGTCCTATGTTCTAATCGTGACATGGCTGCCGTTCTGTTACATACT
CTAAGTGAAGAAGACGACTAACTGTAACCTAATTAACTCTAATAATAACTCAGCCCGGTT
TAATAC
>PBfusion.56|scaffoldC01:16186244-16188306(+)+scaffoldC04:42773177-42778590(-)|B596-H_1-10k_transcript/33171 <unknown description>
GAGTGGGATAATCCATATCTACCTGGCTGCATCCAACAATCATCAAGTATGGCGTCTGCC
TCTTCCTTGCTTAGATGGAATCCGCCTTTCACACACACGCGACGGCTTCAGAATCGCACG
ACTCTATTCTGCTCAAAACCACCACAACGCGAATCAATTTTGTTCCGTTTCCAAATCGCC
GTCAAATACAAACAATCCGATTCGGGTCCTTGTCAGAATCCGTTTGACCGAATCAAGAAA
ACGTTAGATTCTCTGAAGAAACCCGCTGTAGCGGCGGTTTTGCTGGGGCTGCTTTTGTTT
TATGATCCTAATTCGGCCTTGGCTGCGTCCGGTGGAAGAATCGGCGGTAACTCCTTCTCG
TCACGAAGAAGTTCTTCTTCTTCTTCTTCTTCTTATTCTGTGCCGAGAACATTGGATCAG
AGTAGTAGTACGAGGTACTCGGCTCCGTACTATGGACCGTCTCCGTTCAGTGGAGGACTC
TATGTTGGCCCTGCGGTTGGATTTGGATTTGGATTCGGAGGTGGGTTTTCGAGCTTCTCT
CCGATTCTGGTTGGTCTTGCAGCCTTTATTGTGGTTTCTGGATTCCTGTCAGACCGCCGT
TCACAGGGTTCCACTTTAACCGCTACTCAGAAAACTAGCGTCATTAAACTACAGGTGGGT
TTGCTTGGTTTGGGGAGGACCCTACAACAAGATTTCAATCGTCTTGCTGAAAATGCTGAT
ACTTCCACATCGGAGGGTCTCGCCTATGTTTTAACCGAGGCAACATTAGCTTTGCTGAGG
CACCCGGACTATTGCATCTCTTGTTATTCATCAGTTGACGTGAGACGGAGTATAGAAGAC
GGAGAGAAACGATTTAATCTACTCTCCATTGAAGAACGGGGGAAATTCGATGAGGAGACG
CTTGTTAACGTGAACAGCATTAAGAGACAAAGCTCAAAGATTCGGACAGCTAGCGGTTTC
AGCAATGAATATATTGTGGTCAGGTAACCATCTTGGTAGCTGCAGAGGGTACACATAAAC
TCCAGCCAATAAATGGAACTGCGGATATGAAGGAAGCCTTGCAGAAAATTGGGTCGATAC
CTAGAAACAAAATAATGGCAGTAGAAGTACTGTGGACACCCCAGAATGAGAAGGACACTT
TGTCAGAAAGGGAGCTACTTGAAGATTACCCACTCTTGAGGCCTTTGTAAATTTGACTCT
CATAAACGTCGAACCCTTCGTACTTGTTTGCCTCTCTGTCTAGTTCTGTTATAATAATTC
CATGACAAATACCATAGCATCAGCTTCCGGTTTGAACAAATTTCCTGGTTTACCTGTTAT
TTACTAAGTTTTGTGATACGTATGAGTATGAGGCGAGACGTCCACCTGTCCTCTTCCAAT
ACAAAAGGAGAGACAAAACGGCTCTACAATGAGAGAGCTACCGATGTCAGCTTTCGGTTA
GAGAACGAGGATAAGAAGAATGAGGAATAAAAGAGGTTAGCGTGAGCTGTCATGCTGCAC
ATGGCCTGTCGAGTAGTAGGACGGTGTGAGGAGGCACGTGAGTTTGTCTTTTATAAGTTG
AGTCATCGAGTCTCTTTTAGGCATCAAAGTTGTTGATCATTGTTAAGGGGAGAGAGAGAA
ATTCCTGAGAAAAACTCATCTGTACCTTGAGTGATCAATAATATCAGTATTTGTCCTTTT
CT
>PBfusion.57|scaffoldA05:731003-732537(-)+scaffoldC04:1296559-1296619(-)|B596-H_1-10k_transcript/52620 <unknown description>
GGCTTCATTTCTTCTCACCATTGTCTAATAGCTTTTCGAGCTTTCAAGCTCGAGATTGTA
GGTTTTGTGTAGTGATGGATCGAATTGCGTCTGCGGCTATCTTCTTGCCCAGCGTTTTCA
ACGCCTCGCGTTTGTAAGATCAAACCTTTTGGCCTGAACTTCAATACCGATCATAGAAAG
AGATTTTCTTGTCGAGTAGCTGTAGCTTCTGGAACACGACAGCTAAGGTGGTCGACAGTG
AACTTGACTTAGAATACAAGAAACACGATCTACTGAGAGCTGTTCAAGAAACTCAACGAG
GACTCACTGCTACTTCTGATCAACGCTCTCTTATAGAGGAGGCTCTGAAACTTTTCAGGT
GACTGTAGAAGGGTTTAACGGCGGTGAAGCCATTGATTTAATGAAGTTAGATGGAACATG
GAGGCTACAGTATACATCTGCACCTGATGTTGTTGTTCTCTTTGAAGCTGCGTCAAGATT
TCCCTTCTTTCAGGTTGGACAGATCTTCAGAAGTTTGAGTGCAGAGATCGATCAGACGGT
GGGATTATCGGGAATGTTGTTCAGTGGAGTGTTCCAAGCTTGTTAGAGGAACAAGAAGGT
GCAACACTTGTTGTTACTGCCAAGTTCGATAAGGTCTCTAGTAGAAACATCTACCTTCAG
TTTGAAGAGATAAGTGTTAGAAACATTAATATCAATGAGCAAGTTCAAGCTCTTCTCGCA
CCTGCAATTCTCCACGCTCCTTCTTAAACCTTCAGATTTTGCAGTTTATACGTACTTTCA
ATGCTCAGATTCCAGTAACAGCAACCAGCCCAGGAAGGAGATCTGTGGGAGGATTGTATT
ACCTCTCTTATCTCGATAACAACATGCTCTTGGGTCGATCTGTTGGAGGAGGAGGAGTCT
TTGTCTTTACAAAATCTCAACCCCTCGAGCTCTGAGAATTTAGAAAAAAATCTGTAAAAC
TCTGCTTTCAAACTGTATATTACTACAGAGAGAAGATGAACTTTATTATGTTAGTAGATT
CTGTTTATGTATAAACAACCTATTCGGGTTTTTACTAGTGAGATATTGTTACAACT
>PBfusion.196|scaffoldA01:14371110-14372235(+)+scaffoldA09:62771735-62772940(+)|B596-H_1-10k_transcript/40587 <unknown description>
GATCTCGACATCTCTTCGCCTTCGCTTTTTCAAAAATCTCCGAGGGAGACGATCTTTCAT
CTGTTTGTTCGTCGATGATCATGACTCTCTCTTGTTCGATTTCCTCGAAATCACATCCTC
GGGTCTCTCTCTTCCTCGTTGATTCCGTCGAAACCTCGAACGGAGATGTCGTTTGATTCG
TTTTTTTCTTCGTCGATGTTCTCCTCCAGACTCGTGCATGCAATCACCATGAAAATCGAT
AGGGGAGTTGTGGTTTTAGCAGCGACGAAGGGACTATGGAGACGATGATGAACAGAGGCT
CATGTTTTTTGCTTGTCGAATCCGATGACTCAACTCGCCAAATTGTCACTGCCCTGCTTC
AATAGTTCAATTACAAAGGTCATTGCTTTACTCTGTTTAATTGTTTGATGTGTTAAAGGT
TCTTTCTTTGTCTTGATTTTGAAGTTTGAGTAGACTCTGGTTTTGATTCAAAACACTTAA
TTGATTAAATCTTTATTGTTTTACTCTGTTCCAAGTTTCATAAGTTAACTATAGTGTTGG
GTTTTTATTTGAAATGACAAGGTTAGCTGCGTGGGTAACAGTAAAGGAGAAGAGACATGG
ACAAAGGTCTTGCTGGGAGCAGCAAGATACGGATCACGCGTCATCAAAGCGGATCAAACC
TGTCAACAGGTGTACCGAGGCCTTGATGTTGGATCAGCCAAGCCATCAGGTGAAGACTTG
TGACACAAGAGAAGACTCGATTCTGTAGTTTGCTTACTGGTGTCATCACTCTTTGTTGTC
AAACATTTAGAACCCCATTGGGGTTCTCCCATTGGAGGTCAAAATATTAATTACCATTAA
CCAAGGTTTTATTTTTGGTTTGTATGCAACGAAAGTTTGAAAGACGAAGATGGTTGCTAA
GATGAGCAGTGGCCTCCTGACGGGACTCCTTCTCTTCTTTCTGGTTCTGGTGATGATTCA
GGTCGGTGAGGCTATATTGCAAGACATGCCTCCCACTGATACAAGTTGAACTTCCCATAC
AACAAAAATATTAGCATCAACGTTGGCCGCTGTAAAACTACTCAGAAAGAAAAGATCGAG
GGAATGGAGGTGGAGATTAGAAAACTTGAAGGCACAGTCAAAGCCATCCATGAAAATCTA
CTCAAGCTAATAAACGGAGACGCCGATGTGATAACAGTGAGTGCGAACACCAACACACTA
TTAGCTTCGTACAGTGTAATGGCGGTGATTATTTGCATTATGGTCTCTGTTTATCAAGTA
GTCTGCTTGAAGGCATACATAGAGGCGAACAAACTTACATAAAGATTTGTGATTCATCGA
GATCCTTTTCCATACTTTTTTATGTTGAATTATATTCAGGTTTCTCTTTTCTATCTTTTT
TTTTTTTGGTAAAATTCTCCTTTCTATCTTTCTTGTTCACACTGTGAAATCATATTATTG
CATAAAGGTATTCTAGCTTCCATC
>PBfusion.207|scaffoldA01:35946453-35946517(-)+scaffoldA06:32672449-32672546(+)|B596-H_1-10k_transcript/71585 <unknown description>
TACCTGGTTGATCCTGCCAGTAGTCATATGCTTGTCTCAAAGATTAAGCAATGCATGTGT
AAGTATGAACGAATTCAGACTGTGAAACTGCGAATGGCTCTTTATGTATGGCTTTTGATA
TATTGAGTTGTGTTTTATCAGGATTCTAAAACGTTTCGTATT
>PBfusion.167|scaffoldA10:20326623-20326771(+)+scaffoldA10:20639303-20643799(-)|B596-H_1-10k_transcript/14134 <unknown description>
GATCCATCATCATCTTCTTCTACCCTGAATCAAAAACCCTAGCTCTTCTTCCTTCTTTCG
AGTGAGTGCGATTACAATGCATGGCCACGACGAAGATGTCTACTTCTCCTCATCTTCCAT
CAGAATCAATCCCTCTCCTCACGATAACTCTCTCCTCTCCAATCTCCAATCCTGCTCCAA
AACCTTATCCTCTCACCTCTCCAACACTCGTCTCTCGCTCACTCGAATGCTCGACTCGCT
CAAGAACCGCCACGCCTCTCCGCGGTTAACCCAGACCCGACCCGTTCGTCGTCACAGTTC
ACCGACTCAGATGCTCAATTCAGTCACACAGCTCATGATTGGCAGCAATTCTCCGCTACT
CTCACTCTCCCTTATCCAATCTACCCAATCGATTAGGTCGGATCCAGGAGCTGAGAGACT
AAGCTCGCCGCTGCTTTGCTGCGCATCTCTGTCTCTAAACAGGCCTAGCGAATCGACTCA
GACTGTGGAGGGGAAGGATGTGATACAGCAGCAGCAGCAGGTTCAGAAGGGTCACTCATC
GGCGAGTCGGAACGCGGAGGAGCGAGTTCTGATAAGCGAGGTGTTGGTGAGAACCAAGGA
TGGAGAGGAGCTCGAGAGGAAGGACTTGGAAGTGGAGGCGTTGGCTGCTTTGAAGGCGTG
CAGAGCCAATTCAGCGCTGACTGTTCGAGAGGTGCAGGAGGATGTGCATAGGATTATAGA
GAGTGGGTACTTTTGCTCTTGTACTCCTGTTGCTGTTGATACACGCGACGGGATACGTTT
GATGTTTCAGGTAGAACCAAACCAAGAGTTTCGTGGGTTAGTCTGTGAAAACGCAAATGT
TCTTCCTTCGAAGTTCATACAGGAAGCTTTCCAAGATGGATTTGGGAAAGTGATTAATAT
CAAGAGACTGGAGGAAGCTATCACATCCATCAATGGCTGGTACATGGAGCGTGGTCTTTT
CGGAATTGTTTCTGATGTTGATACACTTTCCGGAGGTATAGTAAGGCTTCAAGTTGCTGA
AGCAGAGGTTAACAACATATCTATCCGATTCCTTGATCGTAAGACTGGCGAGCCAACTAA
AGGGAAGACAAGGGTGGAGACAATACTACGGCAGCTTACAACAAAGAAGGGACAGGTGTA
TAGCATGCTTCAAGGGAAGAGGGATGTAGACACTGTGCTAGCCATGGGAATCATGGAAGA
TGTTAGTATTATTCCTCAACCTGCAGGTGATAGTGGGAAGGTTGATTTGATCATGAACTG
TGTCGAGCGTCCCAGTGGAGGCTTCTCTGCTGGTGGTGGGATATCTAGTGGAATCACGAG
TGGCCCCCTATCAGGACTAATTGGAAGCTTCGCTTATTCCCACCGTAATATATTTGGAAG
AAACCAAAAGCTTAACGTTTCCCTAGAGAGGGGTCAAATTGACTCTATATTTCGTATAAA
CTACACTGATCCATGGATTGAAGGAGACGACAAGAGGACATCCAGATCTATTATGGTTCA
GAATTCGAGAACTCCAGGGAATCTCGTTCACGGCAATCAACCAGACAATGGTAGTCTGAC
CATTGGTCGGGTTACAGCAGGTATTGAGTACAGTCGGCCATTCAGGCCAAAGTGGAGTGG
TACTGCTGGACTTATATTTCAGCATGCTGGTGCTCGTGATGAACAAGGGAACCCTATCAT
TAAGGACTTCTACAGTAGCCCTCTAACCGCAAGTGGTAAGACCCATGACGAGACCTTGCT
AGCTAAATTCGAAAGCATTTATACTGGCTCAGGTGAACATGGATCAACAATGTTTGCGTT
TAACATGGAACAAGGGCTTCCTGTTTTACCCGAATGGTTATTTTTCAATAGAGTGAATGC
TCGTACCAGGAAAGGCGTACACATTGGACCAGCTAGTTTTCTATTTAGTCTGTCAGGCGG
ACATGTGGTGGGAAACTTCTCACCTCATGAAGCATTCGCCATTGGTGGAACAAACAGCGT
AAGAGGTTACGAAGAGGGCGCTGTAGGATCTGGTCGATCATATGTAGTTGGTTCAGGGGA
GGTCTCTTTCCCAATGAGAGGACCGGTCGAGGGCGTCCTTTTTACAGATTATGGTACTGA
TCTGGGATCAGGAAATACTGTCCCAGGTGATCCTGCGGGGGCTAGGCTGAAGCCTGGAAG
TGGTTACGGGTATGGTTTTGGGGTGCGTGTTGATTCCCCGTTGGGGCCTCTACGCCTTGA
GTATGCCTTCAACGATAAGCACAATGGAAGGTTTCACTTTGGTGTTGGCCAACGGACCTA
AACTTACCAGTCTCATCTGTTTTTTATTGGGAAAACGTGCTATTTCCCCACCAGAAGTAT
CGTATCCCTCCATATGTCTCTCAAACTATGATCTCATCCTAGATGTCCCCGAAACGAAAG
TTCGAAACCTATTTCCCCATGAAACTATAAGAAACCACTTATATCTCCTCGAAACC
>PBfusion.166|scaffold0025:600918-601007(-)+scaffoldA07:20646005-20646187(-)|B596-H_1-10k_transcript/69399 <unknown description>
GAATGATCCGGTGAAGTGTTCGGATCGCGGCGACGTGGGTGGTTCGCCGTCTGCGACGTC
GCGAGAAGTCCACTAAACCTTATCATTTAGAAGAAGGTCGAAACCAAACAGCAGTGATAA
GAAGAGATTTAGAGAATCTTTGCTGCTACCTCTTTTTACTTTTGGGATGTTTGATTTGAA
TTTTTCTTTAGTTTCGAAGAACTTTGTATTTCAGTTTTCTGGTTTATGAAAGACAATTAC
TAAGTTTTAAATGAACTATCTTGAAATTGGC
>PBfusion.165|scaffoldC04:13414826-13414927(+)+scaffoldC08:41715172-41716326(-)|B596-H_1-10k_transcript/47286 <unknown description>
GACCTTATTTGCATTTCTTCGTCATCACCTACTTTCGTTCTGCAATTATTTGTTTTTTCT
TCGTACCATCTGCGAGAAAAAAAACTCGATTTAAAGTAGCATCTTATTGGGGGTTGAGGG
CGGCGGAGCAGGTGCGGCAGCGGAGGGGAGCGTAGGGGACGGATTGGATGTCGCGGTGGT
AGCGGATCGGGGAGATGCAGGTCACGACGGGGACGACGCACTTGCTGGTTTCGACTTTGT
TGCGAGGCCAGACGTTCCACGTCATCCGGACTGAGTCGATTCCTTCGGGATCGAGGTTCT
CCATCTCTGCCATGATTTTATTGATCGATAGGAGGAAAGATTCAACAACAATTGGGAGAA
ACGTTAATCAACGGTTGCCTTGTCGGAGCTCTGACGCCGAGGTTTTCCATGTGAGGAGAG
TCGGCTTTGGAGTAACGGCGCGGCCGTTCTGAAGGATTGTGGTGGAGATGGAGCGGCTTG
CATGTTGTAGTCGTTTAACCCGGGAGATGGAGGCTAACCTAGATCCATCATCGTCGGTCT
TGTTGCGGGATGGGGTGGAGGCTTCCTCAGTTCTACCGTCGCCGCTCTAGCTTTTGGGAA
GAGGAGGCTCAATCAGCTCCTTCTTCGCCGGTTTTGGTCACGGAGGGTGGAGGCTAACAA
AGCTCCGCGCTGTCGTTGTGGAATCCCGGGTCTTTTGGGTTGAGGTGACGGTTTCGATTT
GTTGAAGGTTGAGGTGAGTCGTGGGTCGCAACGGTTAAGATCTCAAGAAGAAGATCTCCG
GCGACTGTTTCTTTTGTTTGAAGAGAAGGTTAGCGGTAGTTCTCGTCGTTCTTGTCTAGG
GTTTCCGGTGGTTCATAGGCGGAAGAGATCTCGTTCAACGATTGAACTCTCCTGCGGGGT
GACAAGGCGGCGTAGAAATCCGATGGCGCGGAGGCTCTTTAGGTTCGGAGCTCTGGCGAA
TAGTTGTGACGGTGGAAAGCGTCGGTGGCTGTGCGTGGATTGGGCGACTAAGTTGAGGCG
AGCGACACGTGGAGGGCGGATCATCCAGATCATAGCACGTGTTCTGCTCTGCTTCCTTTC
CGCGCGTCCAGAGCAACCACGGCGCAGCGTTTGTGGGCCTTGGGCCATGTGTCTTATTTG
GGCTTCGGCCGGTTTTTTCTGTTGCCCATGTCTTTCTTGGGTTTTGTGGGTTGTAAGCGA
GTGGTCTTGGGCCTCGGCCGTGGGCTAGCCCAGTGGTTCAATAAAATTCCAATTTCG
>PBfusion.164|scaffoldA03:13106049-13107840(+)+scaffoldA05:37164912-37165099(-)|B596-H_1-10k_transcript/23860 <unknown description>
GGTCTCCATCGAAATCTCGATTTCGTTTAGTTTTCAGAAAAGATATGGTCGTGTTTTCGC
TTCGTTATGATTTTAAGTTCTTTTTTTCCCAAGACGCGTAGGCCATCTCCAACTGGGAGA
TGTTACCAAAGTTCCTAAACTATTTAAAAATAAAAAAAATAACAGAAAAGGAGAGAAAAG
TGGAAGAAAAAAAAATCAGGTACCTCGGTTCAGGGAGTACTAGAGGTTCTGAGGTCTTTT
GAGACTAAGTCTGGTTTAGCTCTAAGCATATCTAAGACCAGTTTCTTTACGTCTGGAGTA
CCTACTGATGAAATTGAGCAAATAAAAAGGGAAACAGGTCTATCTCATGCTTCTCTGCCT
ATCAGGTACCTCGGAATCCCCCTGGTAACTAAAAAGCTATCGGTCTCTAATTGTGAACCC
CTGCTCCTAAGTGTTAAGGCAAAGCTAGATTCCTGGAGCGCTAGAACATTGTCATTTGCA
GGAAGATTATTGCTAATCAATACAGTTATATCGGGAATATCAAACTTTTGGTGTGCTACA
TTTACTATCCCCAAAAGCTGTATTAAAACTATAAATTCTCTATGCGGTGCCTATCTATGG
AAAGGTACCACAGAAGGAACACATTCAGCTCGAGTAGCTTGGGAGGAGATTACACATTCA
AAGGAAGAAGGAGGTTTGGCAGTAAGGGATTTAGTAACCTGGAACAAGGCTTGCGTGATG
AAACTCATTTGGCTGCTCTTCTTTAGGTCTGGATCAATATGGGTAGCTTGGTTCAAGCAG
GAGATCCTCTCAGGATGCACTTCGAACTTCTGGATACTGAAAGAAAGTCAAAAATATTCT
TGGACAATCAATCGGATGCTCAGGCTACGCGATGAGATTTTTCCATGGATAAAAACGAGG
ATTAGAGATGGTGCTACCTGTCGGTTTTGGAGTGATAACTGGAGTCCCTTTGGCAACCTG
TCTGTCTATCTGAACCTCGCTCCTGCAGCGCGAATGGGTATTCCAAAGACGGCTACTATC
TCTGACCTCAATCACCACGGAATTTGGAGGCTCCCCCCTGCTCGTTCAGACAACCAGGTT
ACCCTCTATGCCTTTCTATCAACTATAAATCTTAGAGAAGGAGATGACTATGTGGAATGG
GTTATGAATGATAAGATAACGAAGACTTACTCTACCGGTCGAGTGTATACAGAACTAAAG
CATCATAATCCTCTGGTTCCTTGGTGCAAATTGGTATGGATCTCATGGGGTATTCCTAAA
CATTGTTTCTTAACATGGCTGTTCATCAAAGATAGATGTCCCACCAGAGATCGTCTCATA
AACTGGGGACTACCAACTTCCCCGAATTGTCTGCTATGTAATGCCCCGGCTGAATCTAGA
GACCATATCTTCTTTGAATGCCCTTTTGCCTGGTCTGTCTGGTCAAGAATGTCAGCCCGA
TGCAACCTAGCTCCGTCTCGCACCTGGAATCAAACTATCTCTGAACTCCAGCAACTGAAT
CGACCTCGCCCTAATAAGCTACTCTGTCTCCTCACTTGGCAATGTGTGATCTACCTCATC
TGGACTGAGAGAAACAACCGCCTCCACCGCAATACATTCCGATCACCGGACTCAATCTCT
TCTCTGGTCATCTCTACCATCAGAACAAAAATTGCCTCCATCAGATTATCCTCACCACCT
CTCTCATCAGCGCTCTTCAATATTTGGATGTCTTCACCATGAAGAACTCCCTCTTTCAGC
ATTCCGGGCTCAGGTTCGCACTTCATCTCTCTCAGCTGGTCTCGCCGAATCTCTGCATGA
CTCATAACGAAGATGTATCGACAATTCCCCTCTTTCTCGACTGGTTTCTTAAAATGGGCC
TCCTAAAAGGATTTCTTTTTGTTGTCTTTAACTAATGGGCTAGACCCAAGAAACAAATGC
CTGGCTGGGCTGTAGTCTTTATGTACGTTTTCTCTTTTAAGTTAATAGCAAGCCCTTTAT
CT
>PBfusion.163|scaffoldC03:22969995-22971515(-)+scaffoldC06:34241387-34241462(-)|B596-H_1-10k_transcript/53939 <unknown description>
GAGAAATTACAAAAGGCGGACGCCGAGAGAGCTCTCTCTCTCTCTCTCTCTTCTGCAAAC
TTTATCCACTTGGAACCTCGACCATGGCCTGTCCTTCGCTTCTGCAGTCTTCTGCTTCTT
CGTTTCACGGCCGTTTCCCATCTCTAGCGGTTCCTTCCTCCGCACGGGCATCTCTCAGAA
AAGTGGTGAAAGTCTCGGCCTCCGGAACAGTGCTGGTGGAGAAATCTGAGGCGGAGAAAG
TCCAGCGTCTCAAAACCGCGTACCTGGAGAGAATCATCCCCGCGCTCAAAGAAGAGTTCA
AGTACATCAATATTCACCAGGTTCCAAAGGTTCAGAAGATTGTAGTGAATTGTGGTATAG
GAGATGCAGCGCAGAACGACAAAGGTTTGGAGGCTGCAATGAAAGATATAGCTCTTATTA
CAGGGCAGAAGCCTGTCAAGACAAGAGCTAGAGCTTCCATTGCCACTTTCAAGATTCGAG
AAGATCAACCTCTTGGCATTGCCGTCACTCTCAGAGGAGACGTGATGTACTCGTTCCTGG
ATCGTCTGATCAATTTAGCACTTCCAAGAACACGAGATTTCCAAGGTGTGAGTCCCAGTA
GCTTCGATGGCAACGGTAACTACAGCATTGGTGTCAAAGACCAAAGTGTTTTCCCTGAAA
TCAGATTTGATGCGATTGGGAAGGCAAGAGGAATGGATGTATGCATCAGCACAACGGCTA
AAACAGATCAAGAAGGACAGAAGCTATTGGCTCTGATGGGAATGCCTTTCAGGGAAGGAA
GCAGTGCCAACACAGGGGCTCCAGTGAGGAAGAAGAAACTTAAGTCTCATCATTTTGATG
CTAAAGGCAAAGGCAAGGGAAAGAGATGAACATATTAGAAGAATGGTATTTGACTATTTT
CCCATTGTATTGTATTTGTTTTCATGTTTCATGGATTACTAGGATAAGACCCGCGCCTTG
CGCGGAATTAAGTTATTATTTTTATTATATTTTGGAGAATGAAACAATAGTTTGGCTCC
>PBfusion.162|scaffoldA09:52924545-52924587(+)+scaffoldC08:40452218-40452667(+)|B596-H_1-10k_transcript/65885 <unknown description>
AGATTCAGATATTTTTCCTCCTCACTTTTTGATTCCCAAAACAAAATTTTTTTTTCAATT
ATTATTCTATTCATCTTCCGATGGCGGCACTCACCACCTTCTACCACCCACTCTGCTCAC
CCCACAACCACCGTACAACAAGACAAGCCCCAACCAGACACAGCCTCAGATCCCTGACTG
TGATGTCTTGTCGAAAACAAAAATCACCGGAAGAGAGCCAAGGAGTGATCCAGAGAACAG
TTTCAAAGATGATCTCAGCGGCAGAGAAGATGGGGAAGAATCTGAAGCCAGAGAAGAAAG
GAGACATGAAGGATCTTATGCTTATGAGTCTTTCTTTTGCAGTCTATGTTTATATATCTC
AACTAATGGTCTGTGCTTACTTCGCTTGGACCCATGTCACCCTCCCCAATCCCACATGGT
AGTTTAGCTAAAGACATTCGGTTTTTGTAAATCCACCACATCATAAATAAGATCAAGAAG
CTACATGTCTCAC
>PBfusion.161|scaffoldA01:24802321-24806022(-)+scaffoldA02:15766281-15766541(-)|B596-H_1-10k_transcript/13122 <unknown description>
GATACCGTTTGTTCGCCGCTAAGTAGTCCTCGACGGCCGGCGTTTCCATCTTCCTCCTCC
TCCCCATGGGTTCCGTGAAGAGAAAATCTCTGGAGGAATCTACTGACTGTGCACCGCCGC
AGAAAGTCCAAAGAGAAGATGATTCCACGCAGATCATCAACGAAGAGCTCGTGGGTTGCG
TTCACGACGTTTCCTTCCCTGAAAATTACGTTCCTACCCCCGCTCAAGCAGACAACAAAC
CTCCCGCTAAAGAATTCCCTTTCACCCTTGACTCCTTCCAGTCTGAAGCTATCAAGTGCC
TCGATAATGCTGAATCTGTCATGGTTTCAGCTCACACATCTGCTGGTAAAACAGTAGTTG
CATCCTATGCAATTGCCATGTCCTTGAGGGAGAACCAGAGGGTTATTTACACTTCTCCTA
TAAAGGCACTCAGCAATCAGAAGTACAGAGATTTTAAGGAAGAGTTTTCTGATGTTGGTT
TGATGACTGGGGATGTGACCATTGATCCTAACGCCTCCTGTCTGGTCATGACCACTGAGA
TCTTGCGTAGCATGCAGTATAAAGGGTCTGAGATTATGAGGGAGGTTGCTTGGATTATTT
TTGATGAGGTCCATTACATGCGTGACAGTGAAAGAGGTGTGGTTTGGGAAGAAAGTATTG
TCATGGCTCCCAAGAATTCTCGTTTTGTGTTTCTTTCTGCCACTGTTCCCAATGCCAAGG
AGTTTGCTGATTGGGTTGCAAAGGTTCACAAACAACCATGCCATATTGTTTACACCGATT
ATCGGCCAACTCCGCTTCAGCACTATGTCTTTCCTGCCGGAGGGAGTGGCCTTTACTTGG
TTGTGGATGAAAAGGCTAAATTCCATGAGGATAGCTTTCAAAAATCTCTTAACGCACTCG
TTCCTGCTAATGATGGTGACAAGAAAAGAGAAAATGGGAAATCTCAAAAGGGCTTGATAC
TTGGAAAACTTGGTGAAGAAAGTGATATCTTCAAATTGGTGAAAATGATTATTCAGCGCC
AGTATGATCCCGTGATTTTGTTCAGTTTCAGCAAAAAGGAATGCGAGGCACTTGCTATGC
AGATGTCTAAGATGGATTTAAACAGCGACGATGAGAAAGACTCCGTGGAGACAATCTTTA
CTAGTGCAATCGATATGCTTTCAGATGATGATAAGAAGCTACCTCAGGTGTCAAATATTT
TACCCATCTTAAAACGTGGTATCGGCGTTCATCACTCGGGCTTGCTTCCAATTTTGAAAG
AAGTAATTGAGATATTATTTCAAGAAGGTCTGATTAAGTGTTTGTTTGCAACAGAGACAT
TTAGTATTGGATTGAACATGCCAGCAAAGACGGTTGTGTTTACAAATGTACGCAAGTTTG
ATGGAGACAAGTTCCGGTGGCTATCTAGTGGAGAGTACATTCAAATGAGTGGTCGCGCTG
GACGTCGAGGTATTGACAAACGAGGTATCTGCATCCTCATGGTTGATGAGAAAATGGAAC
CCGCTGTTGCTAAATCAATGCTCAAAGGAAGTGCTGATTCTTTGAACAGTGCCTTCCATT
TGAGCTATAACATGCTTCTAAATCAGTTGCGGAGTGAAGATGGTGATCCTGAGAATCTTC
TCCGCAATTCTTTCTTTCAGTTTCAAGCTGACCGTGCTATCCCGGATATCGAGAAGCAAA
TAAAAGCCCTGCAAGAAGAGAGAGACTCTATGGTTATTGAAGAAGAAGAAAGCTTAAGGA
ATTACTATAACCTGATTTTGCAGTATAAGAGCCTGAAGAAGGATATACGTGAAATTGTGT
TCTCTCCGAAGTACTGTTTACCCTTTTTGCTGCCGAACAGAGCTGTTTGTCTCGATTGCC
CAAATGATAATGGAGAGCAACAATCATTCAGCATTGAAGACCAGGATGCGTGGGGAGTGA
TAATGAAATTCAACAAAGTCAAAAGCTTATCTGAAGATGATGATAATAGAAGACCAGAGG
ATGCAAACTATACCGTAGATGTACTGACCAGATGTTTGGTCAGCAGAGATGGCGCTGGCA
AAAAGAAAAGTAAACCTGTGCCATTTAAGGAACGTGGTGATCCCATTGTCGTCTCTGTAC
CTTTATCTCAGATTAAGAGTTTAAGCAGTGCAATTATGAATATACCTAAAGACTATTTAC
AATTGGAAGCTCGAGAGAATGCTCTGAAGAAGGTTTCTGAATTACTCTCGAGACATCCTG
ATGGAATACCCCTGGATCCTGAAGTTGATATGAAGGTGAGACCGATGGGCAGGAGTGATT
ATACCGGACCGGTGCTTTTGGGCTTTTACTACTATCGAGCTTTGGACTTCTATTCCTTTT
ATCGTTTTATCGCTTTTGGGCCTTTGGGCTCCTATCTATCGTTTATATTATCTCGTATTT
CGGACTTTCGGTTTATGTCGTACTTTATATTTCGAATGTTATCGTTATTGGGCCCTTAGG
CCTTGTGATATTGTATTGACTTTTATATTTATAAATGGAGATTTCATAAACTATT
>PBfusion.160|scaffoldA02:29141194-29141420(-)+scaffoldA05:31161603-31168341(+)|B596-H_1-10k_transcript/1226 <unknown description>
GGGTTTTGCCCGCCAATGTGGCTTCGGCGAGGGTTTCTTCCACAAAACCCCACTCAACCT
AAAATCTGATTCGGCGAGAAACGCTGTCTACTTATCTCACGCGAAAAGAAAGGCGTAGAT
CCACCGTAAACTAAAACAGAGCATCAAGTGAAATGGGACCCGAGTTTCCGATCGAACTCG
TTGAAGAAGAAGATGGATTCGATTGGGAAGCAGCAGTCAGAGAAATCGACTTGGCTTGCC
TCAAATCCGTAAACCCTTCTTCTTCTTCTTCGACCCATTTCACCAACGGCAATGGCACTA
AACCTGCTAAAAGACAATCTACTCTTGATCGATTCATCGCAAGAGCCGACCACAAGCCTC
CTCCTCCGTATCCTCCTGTTGTTTCCGACCCGAGTTTCGAGTGTGGTACTAACGACAACA
CTCCCAGCGTCGGGATTGATCCTGAGACAGCTAAAACTTGGATTTATCCAGTGAACGTTC
CTCTAAGAGATTATCAGTTTGCTATAACGAAGACTGCTTTGTTTTCAAACACATTAGTTG
CTTTACCAACAGGCCTTGGTAAAACGCTCATAGCTGCAGTTGTAATGTATAATTACTTCA
GATGGTTTCCACAAGGTAAAATTGTCTTTGCCGCACCTTCTAGGCCTCTTGTGATGCAGC
AGATTCAGGCCTGCCATAATATCGTGGGGATACCACAAGAATGGACGATTGACTTGACGG
GTCAGACTTGCCCTTCCAAAAGAGCTTCCTTGTGGAAAACCAAAAGGGTTTTCTTCGTCA
CTCCACAAGTTCTTGAGAAGGATATACAGTCAGGAACGTGTGTTACCAACTGCTTGGTTT
GCTTGGTGATCGACGAGGCACATCGAGCTTTAGGGAATTATTCTTATTGTGTTGTAGTTC
GTGAGTTGATGGCAGTACCAGTGCAGTTGAGAATATTGGCTCTTACTGCAACTCCTGGAT
CAAAGACACAGGCCATACAGGGTATCCTTGATAATTTGCAGATATCAACACTTGAATATC
GAAACGAGAGTGACCATGATGTCTGCCCTTATGTCCACGACAGAAAAGTAGAACTAATCG
AGGTTCCCTTGGGTAAAGATGCAGATGAGGTATCTAAACGCCTATTAGATGTTATACGTC
CATATGCAGTCAGGCTTAAAAATTTCGGGGTCATTCTAAGCAGGGATTATCAAACTTTGA
GTCCACACGAATTACTTATGGCAAGGGATAAGTTTCGTGAAGCACCTGTACCAGGCATTC
CCCATATAAGTCACGGAGATGTAGAATCTTGCTTTGCAGCTCTTATCACGCTTTATCACA
TTCGCAAGCTTCTTTCTAGTCATGGAATAAGGCCAGCGTATGAGATGCTTGAAGAAAAAC
TTCAGGAAGGGCCATTTGCTAGGTTGATGAGTAAGAATGAAGATATTAGGATGACGAAGC
TTTTGATGCAGCAAAGGTTGTCGAACGGAGCACCAAGCCCGAAATTGTCCAAGATGTTGG
AGATTCTAGTTGATCACTACAAAATAAAAGATCCGAGGACATCACGGGTCATTATTTTCT
CGAATTTCAGAGGAAGCGTAAGAGACATAATGGACGCATTAAGTAATATTGGAGATGTTG
TCAAAGCAACTGAGTTTATTGGTCAAAGTTCAGGTAAGACACTGAAGGGACAGTCGCAAA
AAGTTCAGCAGGCTGTTCTGGAGAAATTTAGATCTGGTGGGTTTAATGTTATTGTTGCAA
CATCTATCGGCGAAGAAGGCTTGGATATCATGGAAGTCGACTTAGTTATATGTTTTGATG
CTAATGTATCCCCTCTGAGGATGATCCAACGCATGGGAAGAACTGGAAGGAAAAATAATG
GCCGAGTTGTAGTTCTTGCTTGTGAAGGATCTGAAAAGAATAGCTATATGCGAAAGAAAG
CAAATGGCCAAGCCATTAAAAAACACATGCGGAATGGAGGAATGAATAGTTTTAATTTTC
ATCCTAGTCCAAGGATGATTCCCCATGTTTATAAGCCAGAAGTTCAGCATGTTAAGTTTT
CGATCGAGCAATTCATTCCACGTGGAAAGAAGCTACAAGATGAGCCTGCCACTGAGACTC
CAGCTTTCAAGAAAAAGCTTACACCGGAAGAGATGGATATGCTCGCCAAGTATTTCAAAC
CCAACGAGGAAAAGTGGAGAGTTTCCTTGATTGCTTTCCCTCACTTCCAAACATTGCCAT
CCAAAGTGCACAAAGTAATGCATTCACGCCAAACAAGCATATTAATTGATGCTATGCAGC
ATCTGCAAGAGACAACTTTGACAGAGCAAAGTAAAAGTTTCTTCATTAAGTATGGAGCTC
CTTTGGCTGAAAGAGATGAGCTTGACGCAGGTCTGAGGGTTGGTGATGATCCGAAAGATT
TACCCTCTTCCGATGATTTGGATGTCAACACATCACAGAGAAAGGCAAAACAAATTTTAG
AATCTCCCACAAGCACATTAGAGACTACAGAGAAGGATTTCGAAGCATCTTCACCCACAC
ACTGTTATCTTTTCAGTTCAGAATGTGCGTCCGTTGATACTCTGGGGAAGGTCTTTGTAT
TGCCGGTTCCTCTCTCATTCTCTTCTAATGTACCAGGGTCAGACTGCGTGGGAAGAGAAA
AAGAACTTTCTTCCCCGAATAAGTCCCACACTGACGTTGTTCCGATAGATAGTTCCTCAA
AACATCGGCAAGATAATATTTCATGCAAGTTAAAGCAAGGATTCTTGCCAGATTGTGCCA
ACGAGACTTTGGAGTCCCAAAGCCTTTTGAAAAGGCACTCCACCGATGTAGGTAAAGGAG
ATATAGAGAATTGTGCTGGAGAAATTATGATATCATCGGATGAAGAAGACGACTGTGAGG
ATTTGGAGCTTAGTCCAAGGCTCACTAACTTCATCAAGAGTGGCGTTGTTCCAGATTCAC
CTGTCTATGACCAAGGAGTTGCATACGAAGCAAACAGAGAAGAAGACCTTGATCTTCCAC
CCACGAGTTTAAGTAATGAATTGGCAGAAGAGCCATCGACACCTGAGAAAAAGGTTCACA
TTGCTTCTACGGCCAATGAATTCAGAACTCCTCAGAAGGAAGAAGATTTAGCCAACGAAA
CAGAAAGCTTCGCTGTTTCTCCAATGCCTGAGGAGTGGAGAACTCCCTTGGAGAATATCA
CCAACGCAAGCAGCAGCGCTAGCAAAGATTGGCGCGTGAGTTCGGGAGAAAAGTCAGAAA
CTCTTCGACAGCCTCGCAAGTTGAAGAGACTTCGTAGACTTGGAGATTGCTCGAGTGCTG
TGAAGGAGAATAATCCTGGTATTGCAAAGACAGACCATATCAGATCTCGTTCTCGCAGTG
TAAAGAACATAAGAGGCAAGAAGAAGATACGCGCGGATAATAATGCTAGAATCTTCATTG
AAGCGGAAGCTGAGGTGTCTTCGGAATCAGAAATGTCGGTTGATGAGAACGTAGATTTGA
CCAGCGATTCATTTGAAGATAGCTTCATAGATGACGGTACAATGCCTACAGCAAATACTC
AAGCCGAGTGTGCTAAAGTTGACATGATGGCCGTTTACAGACGTTCTCTACTCAGCCAAT
CACCATTACCGGCAAGATTTCGTGATGTAGCTGCATCAAGTCCGAGTCCTTATTCTTCTG
GTCTCTTGAAGACAATAAATGAGAGCAGAAGCGACTCAGATAAATCATTGTCTTCTCTTA
GAACCCCACAAACAACGAACAACGAGTCAAACAAGGATGCAGTGGCCACAGGAGACTTTT
CGGTAGCACAAATCTCAACAGACAGCCGGAAAAGGAAATTCAGCTTATGCAACTCAGCGA
ATGTCCCAGTGATTAACTTGGAAAACAAGTTTGAAGCTCATGCACAAGCCACGGAGAAGG
AAAGCCATGAAGGTCCGAGAAGCAATGCAGGTGCATCACAGTACAAAGATGAGGATGAAG
ATGATGATGCATTCTACGCGACACTGGACTTTGATGCCATGGAAGCGCATGCCACATTGC
TATTGTCGAAACAAAGGTCAGAAACGAAAACAAAAGAAGATGCATCGGTGAAACCTCATC
TGGGCAATCAGAGGAATGATGGTTTGCCGAATGATGGGCCATCTTTTGATCTTGGTTTGT
GGTGATTATTCTCCTATTAAGTTAGGCCTTGTTCGTTCGTACATCTGAAAGATGCATCCA
GATGGTCCATCTAGATGTCTTATCCAGATGCTTCATCTGGGTGTTGTTCGTTTCTTCATT
TCGTCCATACATCCAGATGAATCATCTGAATGCAACTATTTTCGTTTGCTTTTCATTTTT
TAACTTTCATCTGCATCCAGGTGGACTTGTTAATAAAATGACTAAAATATAATTTATTAC
GTTTTGGCGG
>PBfusion.169|scaffoldA03:5483050-5483132(-)+scaffoldA07:19923449-19925587(-)|B596-H_1-10k_transcript/37253 <unknown description>
GACACGTACCCCTCCTTCTCCCTGTAACGTGTCCTCTCAAATCGCTTCCTATCTTCCATG
CGAATCCGTTCCTCATTCTTCTCTATCTTCCTCCTTTCCTCATCCTCCTCTTCTCCTTCT
CCTTCTCCTTCTCCTTCCTCCTCCTTCTTCTCCTCCTCTCGTTTCTCCTCTCTCTCCGCT
ATGTCTCCAGGCGCTAACGGTGATTTCAAATCCAGGGTTACGGTCGTGGGCAGTGGCAAC
TGGGGAAGCGTTGCTGCTAAGCTCATCGCTTCCAATGCCCTCAAGCTTCCTTCTTTCCAT
GATGAAGTTAGGATGTGGGTGTTTGAGGAAGTTCTCCCAAATGGTGAGAAGCTCACTGAT
GTAATCAACAAAACCAATGAAAATGTGAAGTATCTCCCTGGGATTAAGTTAGGAAGAAAT
GTTGTTGCAGATCCTGACCTTGAAAATGCAGTGAAGGAAGCAAACATGTTGGTTTTTGTT
ACGCCGCATCAGTTCATGGGTGGTATATGCAAGAAGCTTAAGGGAAAGGTAACGGGAGAG
GTTGAGGCTATATCTCTCGTTAAAGGGATGGAAGTCAAGAAGGAAGGTCCCTGCATGATC
TCTAGTCTCATCTCCAAGGAACTTGGTATCAACTCTTGTGTTCTTATGGGCGCAAACATC
GCCAACGAGATTGCTGTGGAGAAGTTTAGCGAAGCAACGGTTGGATATAGAGAGAGTAGA
GAAATAGCTGACACTTGGGTTCAGTTGTTTAGCACTCCCTACTTTATGGTCACACCGGTT
CATGATGTTGAAGGAGTAGAGTTGTGTGGGACGTTGAAGAATGTAGTGGCTATTGCAGCG
GGGTTCGTTGATGGTTTGGAAATGGGTAATAACACAAAGGCTGCAATCATGAGGATTGGT
TTAAGAGAGATGAGAGCACTCTCGAAGCTTCTGTTTCCATCTGTTAAAGACAGTACTTTC
TTTGAGAGCTGCGGTGTAGCAGATGTCATAACAACTTGCTTAGGAGGAAGAAACCGAAGA
GTTGCAGAAGCATTTGCCCAAAGTGGAGGAAAAAGGTCTTTTGATGAGCTTGAAGCAGAG
ATGCTACAAGGGCAAAAGCTACAGGGTGTTTCCACGGCAAGAGAGGTCTACGAGGTCTTG
AACCACTGTGGATGGCTGGAGATGTTTCCACTGTTTTCAACGGTTCACCAAATCTGCACA
GGTCGTCTTAAACCTGAAGCCATTGTTCATTACCGTGACCACAAAGCCTGATCTCTCATG
ATGTTCCCATTCATCTGCAAAGAATGTTTCTGTGTTGATGTAGAAGTTTAACGTTTATGT
TTCTTTGAGAATGTTTACTGGTGAGTTGGACCTTCTAGCTGGTTTAGAGGGTCCGGTTTA
TTCAGTTCAAATTTAATTTGCTTGGATCGAACACAGTCATGTGTTCAATGTTGTAATCTT
TTTTTTTGAAAGAATTTTAAATTTTATTCACTTCAAAAAACCTTTGTACAACCTAATGCT
ATTTTTGTACAAAAAGAGACACCCC
>PBfusion.168|scaffold2085:13683-13954(-)+scaffoldA07:19306272-19306942(+)|B596-H_1-10k_transcript/55920 <unknown description>
TACCTGGTTGATCCTGCCAGTAGTCATATGCTTGTCTCAAAGATTAAGCCATGCATGTGT
AAGTATGAACGAATTCAGACTGTGAAACTGCGAATGGCTCATTAAATCAGTTATAGTTTG
TTTGATGGTAACTACTACTCGGATAACCGTAGTAATTCTAGAGCTAATACGTGCAACAAA
CCCCGACTTCTGGAAGGGATGCATTTATTAGATAAAAGGTCGACGCGGGCTCTGCCCGTT
GCTCTGATGATTCATGATAACTCGACGGATCGCAAAAACCTAAATCTCTTTCTTTCCCCC
AAAAAAACCAGATCAATCAAGATGGCACCAAAGGCAGGAAAGAAGCCAGCAGAGAAGAAA
CCCGCCGCCGCCGCCGAGAAGCCAGCCGAGGAGGTAGCCGAGAAAGCCCCGGCGGAGAAG
AAACCCAAGGCCGGGAAGAAGCTGCCGAAGGAGGCCGGGGCCATCGACAAGAAGAAGAAG
CGGAACAAGAAGAGCATCGAGACGTACAAGATCTACATCTTCAAGGTGCTGAAGCAGGTC
CACCCTGACATCGGGATCTCGAGCAAGGCCATGGGGATCATGAACAGCTTCATCAACGAC
ATCTTCGAGAAGCTCGCCCAGGAGGCCTCGAAGCTCGCTAGGTACAACAAGAAGCCCACG
ATTACTTCGAGGGAGATCCAGACTGCTGTTAGGCTTGTTCTCCCCGGTGAGCTCGCGAAG
CACGCCGTGTCTGAAGGAACCAAGGCCGTGACTAAGTTTACTAGCTCTTGAATGGTGTTT
TCGTGTTTTAGGGGTTCTAGATCTGGTCGCTTTTGGTTTTATCTACTTAAAAAAATCGTA
TGGGTTATGCTTATCTAGTTTTAATGAGTTGGTTTGTAATTGTGGAAGAACATATGTTAT
GGTTTAATGAATCTTATCCCTTTGTTCAATAGTTTGTTTGCT
>PBfusion.197|scaffoldA01:1750194-1750288(-)+scaffoldA01:4896878-4898416(-)|B596-H_1-10k_transcript/40589 <unknown description>
GACACTTCATCTTCTGTTTCCCTTAGCCACTTAACTTCACCTTCTTGGACCTGTTCTTCT
TCTCCACGAATGCTAATGGGACAGCCAACTTATCAACATCTGGGCGATACTTTGGACCTC
AGGTTGTTTCTGACTTGGGGGATGATCGGGAGTGGGTTCTTCGTGGGGCTGTTTGGGATG
GGTTACTTCTGGGACGTTCACGCGTTTTGGTTCTTTCTTGTGATGCAAATGGCGGCCGGG
TTGTTTCAGGCGACGGGTTGGCCGTCTGTTGTGGCTGTGGTCGGGAACTGGTTTGGGAAG
AGGAAGAGAGGGCTTATAATGGGGATTTGGAATGCTCATACTTCTGTTGGGAACATCTGT
GGTTCTTTGATCGCTGCGGGTGTTCTTGAATACGGTTGGGGGTGGTCGTTTATAGCTCCT
GGTTTTGTTATGTCTTTAGGAGGAGTTCTTGTTTACTTGTTCTTGGCTGCGTATCCTGAG
GATGTTGGCTTTCCTGATATCAATTCTAACTCCGGTAAGTTCATTAAGAGGAAGCGAAAC
ATCGAAGAAGTAGATGTTGAAGTCGCAGGGGAGAGTTCAGGGTCAGAGCCAGGGTATGAG
AATAAAACAGGTGTTGGACTTTTGCAAGCTTGTATGATTCCTGGTGTTATACCCTTTGCA
TTGTGTCTCTTCTTCTCGAAGTTGGTCGCCTACACGTTCTTGTATTGGTTACCGTTTTAT
CTGAGCCAAACACCTATTGGTGGAGAGTATATGTCTGTGAAAACAGCAGGGAACCTCTCC
ACGCTATTTGATGTTGGAGGCATTGTAGGAGGGATTCTTGCTGGTTACGTTTCAGATAAA
TTCAAAGCAAGAGCTACGACCGCAGCAACGTTCATGTACGCTGCGATTCCAGCGATGCTT
GTGTACCATTTTTACGGAGGTGTCTCTCAGACAGTCAACATCCTCCTCATGATGGTTGCT
GGTTTGTTTGTCAATGGACCTTATGCACTCATTACAACCGCAGTCTCGGCGGATCTCGGA
ACGCATAAGTCTTTACAAGGCGACTCGAGGGCTCTTGCCACTGTGACTGCTATTATTGAT
GGGACTGGTTCTGCTGGTGCGGCTTTGGGTCCTCTTCTGACAGGGTTTCTTTCGACTCTG
GGTTGGCAAGCTGTGTTCTATATGCTGGTCGTTGGGGCTCTTTGTGCTGGGTTGCTGTTG
ACACGTCTGGTTATTTCTGAAATTCGAGAGAAACTTGGATATGTTGATGAAGTTCCTGCG
TCTGAACCACTCTTAGACGAGAGTAGATGATGGAGAAGAAACAGTAGCTGGAGAGTCTGT
CTGAACAAGATCCATTGTTTACTTGTGCAAGAGTTTTGTAATGTTATGTAATAATGCAGA
GTAACTCATAGTTCGTTGTGATCTTTGCATGTGAAATTTTTTTTTGGCTTACATCATTCT
TCATCTATTTCTTCTCTGTTTTCT
>PBfusion.69|scaffoldC03:23839563-23839700(-)+scaffoldC07:22610440-22612652(-)|B596-H_1-10k_transcript/40757 <unknown description>
GTGTTTGCTAGCTGTATTGACTTCTTTTCCCTTATGTTGAGCACAACTTCTTTGTCTTGT
AGCTGAGACTTCACAATGGACTTGTTATGTTGATGAGCTTGAGGCTTCTTCTGTTGCTGT
ACTTTGGCTACATTAATATCATCATCGTCCTGTTTTTCTTACGAAGATCCAGACTTTTGT
GGGTGGATGCCTTTTTCCGTCTGGGAGTGATCCTTCGGTTATTGAATTTGATCTGCGTCT
TGGGTTTTGACTCTTTGTTCAAAAAGATTCAAACTTTTGTGGATCGCGTCTCACATTTTA
GCAGCAGTGTTTATGTATGTATCATAAGTAAAGTCTTTTGACTTTTTTTTTATTCAGGGA
ATTGCAGCAGAAAATCTTTCCGAGCAGAAGCTAACTTCACGAATTCTTCAGAATGAGATT
GTGAAGGAAGTCAATGAAAATCCAAACGCTGGATGGACAGCTGCTTTCAATGATCGCTTT
GCTAACTCCACCGTTGCAGAGTTTAAGCGCCTCCTCGGTGTTAAACCAACACCTAAGAAC
AAATTCTTAGGCGTACCTTTTGTAAGCCATGACATCTCTCTCAAGCTTCCTAAAGAATTT
GACGCTAGAACTGCTTGGTCTCAGTGCTCCAGCATTGGAAGGATCCTAGATCAGGGTCAC
TGCGGTTCTTGCTGGGCATTTGGGGCTGTAGAGTCACTGTCTGACAGGTTCTGCATCAAA
TATAACATGCAGATATATCTTTATCAGTCAATGATCTCTTAGCATGTTGTGGATTCCTTT
GCGGTCAAGGCTGTAATGGTGGCTACCCTATTTCCGCGTGGCGATACTTTAAGCACCACG
GTGTAGTCACCGAAGAGTGTGATCCATACTTTGACAATACTGGATGCTCTCACCCGGGAT
GTGAACCCGCTTACCCTACACCAAAATGTGTGAGGAAATGTGTTAGTGGAAACCAGCTTT
GGCGTGAATCAAAACACTATGGTGTTAGCGCCTACAAAGTCAGACATGACCCTCAAGACA
TCATGGCTGAAGTTTACAAAAACGGACCTGTTGAGGTTGCCTTTACCGTTTATGAGGACT
TTGCGCATTACAAATCTGGAGTGTACAAGCACATAACAGGTGCAAACATTGGAGGTCATG
CTGTCAAGCTTATTGGCTGGGGAACTTCTGATGATGGCGAAGATTATTGGTTGCTTGCAA
ATCAATGGAACCGAAGCTGGGGTGATGATGGTTACTTCAAGATCAAGAGAGGAACGAACG
AATGTGGTATCGAACACGGTGTTGTAGCCGGTTTGCCTTCAGACAGGAACGTCTTTAATG
GTATTAATACATCAGATGATGTTCTAGTTTCCTCATTTTAAAACTAAAAATCAGAAAACA
AAAGACGTGTCGCTGTCTCGACACTCTCTGTAATATATGTAATTTGCTTCCTGTTTCCAA
TGAAAAGAATCAAAAGACTCCAATAAACCCT
>PBfusion.68|scaffold2845:7433-8023(+)+scaffoldC01:34778657-34780079(-)|B596-H_1-10k_transcript/51997 <unknown description>
AGACAAAAGAGAGATGCTTTCTATCAGTCAAAAGGGGATAGCGCCCCCCGCCATGCTCCC
ACGGCCCGCTTACCGAGGAATAGAAAGGGAGGACCGGGGGGGTCCAGAGCAAGTAGGGTT
GGGGTATAGAGCCGTAAGCGCGGTGGGGTGTGAGAGAGGACGTGCTCGTACGGTTCATAG
AAGGGTATGATCAACTCGTTGATTGTTGGTAACTTGAACTCCTCTATATTCGAAATATGC
CTTTCTAGGAGCATTACGATCTGCAGCTCAAATGGTCTCTTATGAAGTCTCTATTGGTCT
TATTCTTATTACTGTACTAATATGTGTAGGTTCTTGTAATTTGAGTGAGATTGTCATGGC
GCAAAAGCAGATATGGTTTGGTATTCCCCTGTTCCCTGTATTGGTTATGTTCTTTATTTC
TTGTCTAGCAGAAACTAATCGAGCTCCGTTTGATCTCCCAGAAGCGGAAGCTGAATTAGT
TGCAGGCTATAATGTAGAATATTCTTCAATGGGGTTTGCTCTTTTTTTTTTGGGAGAGTA
TGCCAATATGATCTTAATGAGGTGCGGAACTTTGCATCTGACATTCGTTGGGCTTCCCTC
TTCGGGAGCCTGCGTCCCGGCGTTTTTGTGCAATAAACCCCTCCGGCCGAAGACTAGTGG
TAGGTGGTCCCGCGTAGCTTTCGGAGAAGGGTAGCCTTGTGTGTAAGCACAGCAATGAAC
CGCGGCGAACCCTCAGACGACCTATCTAAGATTAGGGGGGGAGATCCTCAGTAGTGGTGA
CCCTTTCACTCTTCCCACGGACTGATACATGTACCGAATGCTCATACGGGAAAGTTGACT
CCTGGGTCTGGAACCTAGGGGGTTGCTCCGAGAAATCCTTTCTTTCTCGTCCACTCAGGG
GGGTGCGGACACACCTGCGCGGATTACAGGTGACGGTTACAAGAATGGCGGGGAAGTGAA
CAGTACCCGACGACATTCAGGGATGGATGTAGACCCATCGGGCAGGGATAATCATTCCGG
TCCTGGGAGAGGTGCTTTAGCAACTCGACTGAAAGAAGAAGAGAGGTGGCGACCATTTTC
AAGAACC
>PBfusion.65|scaffoldA02:5261495-5270826(-)+scaffoldC02:8279471-8279641(-)|B596-H_1-10k_transcript/35577 <unknown description>
GAGTTCTCTCTCGCTCAGTTTTCACAGCCGCAAGACTGCTCTCAGATTCTTACTAGCAGC
TATGGGTAAAGAGAAGTTTCACATCAACATTGTGGTCATTGGCCATGTCGACTCTGGCAA
ATCGACCACTACCGGTCACTTGATCTACAAGCTTGGTGGTATTGACAAGCGTGTCATCGA
GAGGTTTGAGAAGGAGGCTGCTGAGATGAACAAGAGGTCCTTCAAGTACGCGTGGGTGTT
GGACAAACTTAAGGCCGAGCGTGAGCGTGGTATCACCATTGACATTGCTCTCTGGAAGTT
CGAGACCACCAAGTACTACTGCACCGTCATTGATGCCCCTGGTCATCGTGATTTCATCAA
GAACATGATTACTGGTACCTCCCAGGCTGATTGTGCTGTCCTCATCATTGACTCCACCAC
TGGTGGTTTTGAGGCTGGTATCTCCAAGGATGGCCAGACTCGTGAGCATGCTCTTCTTGC
TTTCACCCTTGGTGTCAAGCAAATGATTTGCTGCTGTAACAAGATGGATGCCACAACCCC
CAAGTACTCCAAGGCTAGGTACGATGAGATCATCAAGGAGGTGTCTTCCTACTTGAAGAA
GGTTGGGTACAACCCTGACAAAATCCCATTCGTCCCCATCTCCGGATTCGAGGGTGACAA
CATGATTGAGAGGTCCACCAACCTTGACTGGTACAAGGGACCAACTCTCCTTGAGGCTCT
TGACCAGATCAACGAGCCAAAGAGGCCTTCAGACAAGCCCCTGCGTCTACCACTTCAGGA
TGTCTACAAGATCGGTGGTATTGGAACGGTGCCAGTGGGTCGTGTTGAGACTGGTATGCT
CAAGCCCGGCATGGTTGTCACATTCGCTCCTTCAGGGTTGACCACTGAGGTCAAGTCCGT
TGAGATGCACCACGAGTCTCTTGTGGAGGCACTTCCAGGTGACAACGTCGGATTCAATGT
TAAGAACGTTGCCGTCAAGGATCTTAAGCGTGGGTATGTTGCATCCAACTCTAAGGATGA
CCCTGCCAAGGGTGCTGCTAACTTCACTTCCCAGGTCATCATCATGAACCACCCTGGTCA
GATCGGTAACGGTTACGCCCCAGTGCTTGATTGCCACACCTCCCACATTGCAGTCAAGTT
TTCTGAGATCCTCACCAAGATTGACAGGCGATCTGGTAAAGAGATCGAGAAGGAGCCTAA
ATTTTTGAAGAATGGAGATGCTGGTATGGTGAAGATGACTCCAACCAAGCCCATGGTTGT
TGAGACTTTCTCAGAGTACCCACCATTGGGGCGTTTTGCTGTTAGGGACATGAGGCAGAC
CGTGGCTGTTGGTGTCATCAAGAGTGTTGACAAGAAGGATCCAACCGGTGCCAAGGTCAC
CAAGGCTGCAGTCAAGAAGGGTGCCAAATGATAAGACTTCTCTATTACTTTTAAAAAAAC
TTTGATGGTGTTTGAGCCTTTTTTTAATATATTTTCTGCGACATGGTTTCAGTTATGCAG
TTTGTGGATGGTTTTGGCTAATGATTTTTAGTGCTTTGTTCTTGAATGTCCTTGTTAGTT
GCTTTTACTCATCTAGAGTTTTTAGACC
>PBfusion.64|scaffoldA08:22577024-22578156(-)+scaffoldC09:6143547-6143730(+)|B596-H_1-10k_transcript/55333 <unknown description>
GCACAGAACCCACCCACTTCGCGTATAACAACATCGTCACGTGAACTCACTAAATAGGTT
ACTGTGTGCTCTGTCATATTGTGTTCCCTCTCTGAATCAAACTCTTCCCAATTAGGGAAT
GGTGTAACCACCTTCATCCAATCATATTAGGACACACACTTGGTTTCATCGATCCCCCTC
ATCTCTCTCTCTCTCTCCTTTTCCCTTTCAAATCTCAGGATTTTTTGTGTTCTTGCTCTG
AATCATGAAACATTCTTCCATCATTGGTTTCATTTTTTGTGCCATTTATTCGCTCCTCGC
CGCTTTCATACTTGTTTCTTCGTCAAATGATGGACCTTTCTACGATTCTACTGCCTATAC
AGAGTGTAGAGCAGAGCCAGAGAAACCACTTTACAATGGAGGGATGCTGAAAGGCGAAGA
AGCTTCTGTGTCAGGCAGAGACACTCTCAGAAGCATTGGTGCTAGCTACACACCAGCTTA
CATATTGCACAATCTCACGCAAAACACCATCTATTGCTTCTCCATTTGGGTGAAGATAGA
GGCTGGTTCTGCATCAACAGCTCGTGTAAGAGCAAAGCTGAGATCAGACAACGCCACATT
AAACTGTGTAGGTTCTGTATCTGCAAAACAAGGTTGCTGGTCTTTCCTCAAAGGCGGCTT
CCTTCTTGACTCTCCTTCCCAACTATCCATACTCTTCTTTGAGACAACAAACGACGATGG
TAAAACCCAATTAGAAGTGGCGAGTGCATCGCTTCAGCCCTTCACGCAGGATCAATGGAA
GAACAACCAAGGCTGTAACTGGAAATAGATTTTATGAATGCTCTGAATGAAAGGAACTAG
AAAAAATGGAACGTCAATGTTGGAATGGCAGCAGTTATGGAATTACATAAATTGGAATGA
GTAACTGCAGGAAACCATTTTTGTAACATAAATGGTAACATTTTAAAGGAAAGGAATGGA
ATGACATTAACTG
>PBfusion.67|scaffoldA03:28599332-28600438(-)+scaffoldA03:44674040-44675013(-)|B596-H_1-10k_transcript/41357 <unknown description>
TACCTGGTTGATCCTGCCAGTAGTCATATGCTTGTCTCAAAGATTAAGCCATGCATGTGT
AAGTATGAACGAATTCAGACTGTGAAACTGCGAATGGCTCATTAAATCAGTTATAGTTTG
TTTGATGGTAACTACTACTCGGATAACCGTAGTAATTCTAGAGCTAATACGTGCAACAAA
CCCCGACTTCTGGAAGGGATGCATTTATTAGATAAAAGGTCGACGCGGGCTCTGCCCGTT
GCTCTGATGATTCATGATAACTCGACGGATCGCATGGCCTTAGTGCTGGCGACGCATCAT
TCAAATTTCTGCCCTATCAACTTTCGATGGTAGGATAGTGGCCTACCATGGTGGTAACGG
GTGACGGAGAATTAGGGTTCGATTCCGGAGAGGGAGCCTGAGAAACGGCTACCACATCCA
AGGAAGGCAGCAGGCGCGCAAATTACCCAATCCTGACACGGGGAGGTAGTGACAATAAAT
AACAATACCGGGCTCTTTGAGTCTGGTAATTGGAATGAGTACAATCTAAATCCCTTAACG
AGGATCCATTGGAGGGCAAGTCTGGTGCCAGCAGCCGCGGTAATTCCAGCTCCAATAGCG
TATATTTAAGTTGTTGCAGTTAAAAAGCTCGTAGTTGAACCTTGGGATGGGTCGCCCGGT
CCGCCTTTGGTGAGCACCGGTCGGCTTGTCTCTTCTGTCGGCGATACGCTCCTGGCCTTA
ACTGGCCGGGTCGTGCCTCCGGCGCTGTTACTTTGAAGAAATTAGAGTGCTCAAAGCAAG
CCTACGCTCTGTATACATTAGCATGGGATAACATCATAGGATTTCGATCCTATTGTGTTG
GCCTTCGGGATCGGAGTAATGATTAACAGGGACAGTCGGGGGCATTCGTATTTCATAGTC
AGAGGTGAAATTCTTGGATTTATGAAAGACGAACAACTGCGAAAGCATTTGCCAAGGATG
TTTTCATTAATCAAGAACGAAAGTGCTGCTGCTCATTGTTCCTTCCTCAGATCGAAAAGC
GAAGAAGATAGCGACGACAATGAGGCGGCGACACCGATTGCGAGTCCTATTCCGGTGGCG
ATGTACCCGACTCTGTCGGTGGTCACTCTAGCGATTGGCCTCGTGATCACAGCTTTCTTC
TTCATCTATGAAGCTACATCATCGAGGAAAAACCGTAGCCTCGGGAAGGAGCTCGCGACT
GCAGCAGTAGCATCTGTCTTCTTGGGGTTTGGATCGTTGTTTTTGCTACTTGCTAGTGGT
GTTTATGTCTGATCCATCTTGCTCAATACTATCCCCAGCTAGTCTCAATGAACAAAAAAA
ACAGGACTTTTATGTCCAACTTAAATCAGAGTTTTGAATGTTAAGACTTCAACTATCTTT
TGTGCCTTTTAATGCTAAACGGAGTTTGGATGTGGCCGCTATTAGAACATCGTTTGTG
>PBfusion.66|scaffoldA03:16637056-16638661(-)+scaffoldC05:54163332-54163414(-)|B596-H_1-10k_transcript/49096 <unknown description>
ACAATGCTCCAGAAAATGGCCGAGTTGATGGAATACTCGCATCTATTAGACATGGCAGAC
AAAACGGATGACCCTTATATGCGCATGGTGTATGCGTCATCATGGGCTATATCTGTGTAC
TATGCTTTCCAACGTACCTGGAAACCGTTTAACCCAATCCTTGGAGAGACTTATGAGATG
GCTAATTACAATGGTGTTAACTTCATATCCGAACAGATCAGAGAACTCAACCATCACCCT
CCAATGAGTGCTGGTCATGCTGAAAATGAGCATTTCACTTATGATTGTACTTCAAAGCTG
AAAACAAAGTTTCTCGGCAATTCCATTGACGTTTACCCAGTAGGAAGGACACGGGTGACA
CTTAAAAGAGATGGAGTGGTTCTTGACTTGGTACCTCCTCTAACCAAAGTTCACAACCTA
ATCTTTGGACGAACTTGGGTCGATTCTCCTGGGGAAATGATCATGACTAACCTCACCACT
GGTGACAAAGTCGTGCTTTACTTCAACCATGTGGTTGGTTCGGATCTGGTCGTTATGAAG
TGGACGGATATGTCTATAACGCCTCTGAGGAGCCCAAGATACTCATGACCGGTAAATGGA
ACGAGTCCATGAGCTATCAGCAGTGTGACGGTGAAGGCGAGCCTCTCCCTGGCACCGAAC
TAAAGGAGGTGTGGAAACTCGCTGATGTACCAAAGGATGACAAATACCAATACACACACT
TTGCTCACAAGATCAATAGCTTCGACACTGCCCCGAAAAAGCTGTTGCCGTCTGATTCAC
GGTTACGTCCTGATAGATACGCACTTGAGATGGGCGACATGTCCAAATCCGGCAATGAGA
AGAGCAGCTTGGAAGAGAGACAGCGAGCAGAGAAGAGAACACGTGAAGAGAAGGGGCATA
GCTTTACTCCCAAGTGGTTTGATATAACAGAGGAAGTCACTCCTACACCATGGGGGGATC
TTGAAGTTTACCAGTTCAACGGAAAGTACTTAGAACACCGGGAAGCTGCGGATAGCTCTG
AAGACTACACTGACCCTAAGTCAATCCAGTTCAACCCATGGCAGTTCCAAGACTTGTCTA
CTTAATGAATCGCTCCAGAAGACAAAAGTGATCAGATCTTTTGGATAACAAATGTTGTAA
TTCTTAATTCTCTCCTAGTTTCAACCAACTATGCTAGCTTTCTCTTAAAGTTTACAACTT
CTATTGCT
>PBfusion.61|scaffoldC03:18043464-18045157(-)+scaffoldC09:18713389-18713851(+)|B596-H_1-10k_transcript/26521 <unknown description>
GATACACAAGAAATAAGAGACAAGCATTCATAAATTCCGTGTATCACTCATCCCTTTACT
AAGTGTTCTTTAAATTAGTCACAATGTAAGGAGTTAAGGTATACATGTTTTGGGTCTGCC
TAAGGGCAGATCATGCTTGCCCATTCTACTCTAAAATCAGTTTAAACTCTTCTTTATCTT
CTCTTAAACTCTAGCTTACTGATTCTATTTCTTATTCTCCTTAAGTGAACAAACTGAAAG
TGTTGTGTCGTTTCTCAAGAAATAGATTCAAACTAGAGTCTTTAATCTGTTTTTAGTTTA
ATTCTAATTATTGTATCAATCTCACAGCCACTTAATCTCTGTAGATTCAGATGGTTGTGT
AAATTATTTTTCTGAAAGGATTCAATCACAAGTTGATTGTCTCTTCCATTCTTAAAGAGT
GAGTTCATGTTCTTAGCTATTCATAGCTTTTCCAACACCTAGCACTTCTCAAATCCACAC
GGACTTGTCTCTACTACATGTTGCAAGTTCTTCAAACATTACAAACCAAACCAAACAAGG
AAGACAAGACTCGAATCAGAAGTGTCTTGACTGTGAGCAAGAAGAGTTAAAAAGCAAAAG
AGAAGAAGTAAAAGAGAACTTAGAAGCTTTTACATCAAACTCGACAAAATTATCTTCCAT
CTGATAACCTCCTATTATCATGCCCATCGTCAGATTCACACCTCCGTCCATAAATCCTAA
GCAAACCACATCTTCACTCACCTTCACAAGCGAATTGGATCCGTAAATCTTCCACTTAGC
CCCGCCACGCAGCAATAACTCAATCACAGGAACACGACTTCCCATCATCCACCTCCCGAG
TCTTTTGGAGCTGAAACACGAAGCAAAAGGCTTCACTGCCGGAACTTTAGTCATCTTGGC
TTTTTCGGCGAAGGCTAGGACCAAAGCTTTGTATATAGAACTATGCAAGACGGTGTAAGG
AGCCAAAGTGCAGATCTTTGTGCTTTTCTTGAAAAAAGGAACAATCTTTCCGCTGATTTG
GATGTAGTTGACATCGATGAAGTACTCACCACGAGACTGGTCACTAGGAAGCAGAGGTGT
TGAGGAAAAGATCTTTGAGATATCTTCAGGGTATAGTGCCATGAAATAAGGACCACCGCC
GATGAAAAGAGAACCAGATCCAGAAGATTCTCCGGAGTTTGGTGATGGCAAACAAAGAGC
CACCTTAAAGGGTAGTTTGTATAAAGAAACGATCTGCGAAGGGAGCGCCATATGGGTCTT
AGCGAGACCCAATGTCCCAACAACAATCGACGGGAAGGGTTTAACGTCGGTGCAAGCTAT
AGTCATAGTCATATCGATTCCACCGCCCATATAGGTGAACCCGTTGTCCGTGTATAGCAA
AGATACGGTGTCTCGGAGGAGACGAGCTTTGACGGGTTGCTCAGTGAAGGAAGTGGAGAA
GGATTTGTGACATGTGGCTTTCTTGGAGGTATTGGTCGGACAGGAGACAGGGTCCGGTTT
GGCTTGTATGCATCTAGAGGAGCCGCATTTGATAGGGTGGTAAGAGCGGGATTTGGCGGC
AGCAGCGCAGGTTAGCAATAATGGCGCGGAGCCACCGAGGTCAATGCCGAGATTGATGTT
ATGAACGTTGGCGCCTATGGATAAGGGAGAGTAGTAGAGATTTGTGGTGATGTCTTTGCG
AATAGGTTGTAGAAAAGCTTGAGGCTTTTCGTGTAGAGAGTGTGAAGTGTTTGTGATGGC
GAAAATGATTACGCAGAGAACATGTATCATATTCATACCAAGACGAGCCATTTTTTTTTA
TCTTTCTTGTTGTTCTGAGTGTAGTAGAGTTATATAGAGATAGGTTCTTCGTTTCTTCTT
CCTTTTGAAACATATATTACAAATTTTCGAT
>PBfusion.60|scaffold1805:10689-10847(+)+scaffoldC09:37535308-37536735(-)|B596-H_1-10k_transcript/53024 <unknown description>
AGCCGGTTAGAACCCATCTAAACCAGCCCATTATTTATATGATTCCGTATGCCAACCATT
AAACAACTTATTAGAAATACAAGACAGCCAATCCGAAATGTCACAAAATCCCCAGCGCTT
CGGGGATGCCCTCAGCGACGAGGAACATGTACTCGGGTGTATACTATCACCCCCAAAAAA
CCAAACTCTGCCTTACGTAAAGTTGCCAGAGTACGATTAACCTCGGGATTTGAAATCACT
GCTTATATACCTGGTATTGGCCATAATTTACAAGAACATTCTGTAGTCTTAGTAAGAGGG
GGAAGGGTTAAGGATTTACCCGGTGTGAGATATCACATTGTTCGAGGAACCCTAGATGCT
GTCGGAGTAAAGGATCGTCAACAAGGGCGTTCTAAATATGGGGTCAAAAAGCCAAAATAA
AAGATTTGAGCCCTTATAAAAAGAAAACAGATTCTTGAACCCCTTTCACGCTCATGTCAC
GTCGAGGTACTGCAGAAGAAAAAACTGCAAAATCCGATCCAATTTATCGTAATCGATTAG
TTAACATGTTGGTTAACCGTATTCTGAAACACGGAAAAAAATCATTGGCTTATCAAATTA
TCTATCGAGCCTTGAAAAAGATTCAACAAAAGACAGAAACAAATCCACTATCTGTTTTAC
GTCAAGCAATACGTGGAGTAACTCCCGATATAGCAGTAAAAGCAAGACGTGTAGGCGGAT
CAACTCATCAAGTTCCCATTGAAATAGGATCCACGCAAGGAAAAGCACTTGCCATTCGTT
GGTTATTAGGGGCATCCCGAAAACGTCCGGGTCGAAATATGGCTTTCAAATTAAGTTCCG
AATTAGTGGATGCTGCCAAAGGGAGTGGCGATGCCATACGCAAAAAGGAAGAGACTCATA
GAATGGCAGAGGCAAATAGAGCGTTTGCACATTTTCGTTAATCCATGAACAGGATCTATA
TAGACACATAGATCCGTGGATCCATACATCTCGATCCGAAAAGAATCAATAGAAAAAGAA
AAAATCGGAATTGATCGATCTCTTTCTCG
>PBfusion.63|scaffold0025:596955-597034(-)+scaffoldC03:61153540-61156076(-)|B596-H_1-10k_transcript/43559 <unknown description>
GGTCCGTTCGGTGGAAGCGCCGTTCGGACCGCCTTGAATTATAATTACCACCGAGTGGCG
GGTAGAATCCTTTGCAGACGACTTTTTCTTCCTTCCCATCTCTCTCCTCTTCAAGGATTC
GATCTTTACGAGGTTCGCTAGTACAGACGGCTTTTCTCTGATCTCCACTCTCGCCGTTAA
ACAACCCATTCTCCGTTCCATGGCCACCACCTCCATCGCAGGACCCAGACTCACTTCCTT
GAAAACCGCCGCCGGGAAGCTCGGCTACCGTGAGATCTGTCATGTCCGGCAATGGGCTCC
GGTTCATTCTCCGATGCCTCATTTCGGAATGCTGCGATGTGGATCGCGACGCCCGTTTGC
AACCTCCTCCTCCACTGTTGTTCAAGCTCAAGCTCAAGCCACTGCTGCTGAGCAATCAAC
AGGTGAAGAAGAAGCTGTTCCGAAAGTGGAGTCTCCAGTTGTCGTTGTCACTGGTGCCTC
TCGAGGCATTGGTAAAGCCATTGCTCTTTCCCTGGGCAAAGCTGGCTGCAAGGTCTTGGT
GAATTATGCTAGGTCAGCTAAGGAGGCTGAACAAGTTTCTAAACAGATTGAGGCATACGG
TGGCCAGGCTATTACTTTTGGGGGTGATGTCTCCAAAGAGGCTGATGTGGATGCCATGAT
GAAAACCGCTGTTGATGCATGGGGAACCATTGATGTCGTCGTTAACAATGCAGGAATTAC
TCGGGATACCTTGTTGATACGAATGAAGAAGTCCCAATGGGATGAAGTGATTGATTTGAA
TCTCACTGGAGTATTCCTCTGTACCCAGGCAGCGACAAAGATAATGATGAAGAAGAGAAA
GGGAAGAATCATCAACATAGCGTCAGTTGTTGGTCTCATTGGTAATATTGGCCAAGCAAA
CTACGCTGCTGCTAAAGCTGGAGTTATCGGGTTCTCCAAGACTGCTGCCAGAGAGGGTGC
GAGCAGGAATATTAACGTCAATGTGGTTTGCCCCGGGTTCATTGCATCTGACATGACTGC
TAAACTTGGAGAAGACATGGAAAAGAAAATCTTGGGAACAATCCCATTAGGACGATATGG
ACAACCGGAAGATGTGGCTGGCTTGGTAGAATTCTTGGCTCTCAGTCCTGCAGCCAGTTA
CATCACTGGACAGGCATTCACCATCGATGGGGGTATTGCCATCTAGGAGCATTTGGTAAG
ATCGGCTTTTGTTTAGGCAATAAACAGACAAAGTTGAGTTGTTTCTGGCACTTGGTCGGA
TATCTATTTCTGTTTGGGGAGAGATGTAAAACTCATTGCTTATACTATGTTATAAATCAA
AGAGCCTTGTAGACAAACTTGTTGATTTCAATAGAGGTTTTTTTTTTGTGTGTC
>PBfusion.62|scaffoldA09:56784135-56784179(+)+scaffoldC08:45485190-45486247(+)|B596-H_1-10k_transcript/65338 <unknown description>
GAGGGTTTTCACAAAATCGGCGTCTTCTCCGGATTCGAATTCGAAATGGCGAAGAGAACC
AAGAAGGTCGGAATCGTCGGCAAGTACGGAACTCGTTATGGAGCGAGTATCAGGAAGCAG
ATTAAGAAGATGGAGGTGAGCCAGCACAGCAAGTACTTTTGTGAGTTCTGCGGCAAGTAT
GGAGTCAAGCGAAAGGCTGTTGGTATCTGGGGATGCAAGGATTGCGGCAAGGTCAAGGCT
GGTGGTGCTTACACCATGAACACCGCTAGTGCCGTCACCGTTAGAAGCACAATCAGGAGG
TTGAGGGAGCAGATCGAGGGTTAAATCTTACTATGCTTTGTCATAATTTTGCTTTGTTTT
TACGATTGTGTTTTGGAGTACCATGTTTTTGATTCCAGACATTGTTACATTTAGCCGTGA
ATCAATTATTCCGTGACAGTTGTTTTCTGGATTACTATTCGAATACGACTTCACTTTAAT
ATTTAGCCGTGAATCAATTATTCCGTGACAGTTGTTTTCTGGATC
>PBfusion.194|scaffoldA02:6003256-6005071(-)+scaffoldA09:18932442-18932651(-)|B596-H_1-10k_transcript/34365 <unknown description>
GGAGACCACTCTCATCTTATCCTCCATCTTCCCGATGCTTTAATCCATCAAGTCGTCGAC
GATGTCGATTACGTACTCCACCCTCTCCTGGTCAGATGCGGGTTCCCTTTCGGCCTTTTC
GCCAAAAATTGTACCTTTTGGCATACCCATGAATCAGTTTCAGTTTCTCAATCCCAACTC
CTCCTCGTCTTCTTGTTTCGGATTCTCAGCTTCTCTTCAGGGAAGTAGCAGAGTTCAGTT
AGATTCTAGACTTGTGCTTAGTAAAAGGAGTAAAGCTCTTCCTTTTGTTGTGAGAAGTGA
TCATCCTCAGAACGCAGACGCACCTAAGCAGTACTCAAAGAGAGAGAAGAAGCCCTTCCC
GGTTCCCATTGTGGACCTTAGACGAGCAGCTAGGGAGAGAGTCAAGAACAACAAAGACAA
ACCTAAGAGACCTCTCCCTCCTCCTAAAAACGGCATGGTCGTCAAGAGCCTCGTCCCTCT
TGCTTACAAAGTGTACAACGCGAGAATCAGACTGATCAACAATCTCCACCGCCTCATGAA
AGTTGTTCGTGTTAACGCTTGTGGGTGGTGTAATGAGATCCACGTTGGACCTTACGGTCA
TCCGTTTAAGTCGTGTAAAGGTCCGAACGCTTCTCAAAGGAAAGGTCATCATGAATGGAC
AAACTCTGTCCTCGAAGACGTGATTGTCCCTCTTGAAGCTTACCACCTCTACGACCGCCT
CGGCAAGCGCATCCGTCACGATGAGAGATTCACCATCCCTCGAGTTCCAGCTGTAGTCGA
GCTCTGCATCCAGGGAGGCGTTGAGATCCCTGAGTTTCCAGCAAAAAGGAGAAGAAAACC
GATAATCCGCATCGGCAAAAGCGAGTTCGTAGACGCAGATGAAACCGAGTTGCCTGATCC
AGAGCCTCACATTCCTCCAGAGCCGTTGCTAACCGAGCTACCTCCCTCAGAGATCACTCC
ACCGTCCAGCGAAGAGGAAACAGTCTCCCTAGCGGAAGAGACTCTACAAGCGTGGGAAGA
GATGAGAGCGGGAGCCAAGAAGCTGATGAGGATGTACAGGGTCAGAGTCTGCGGGTACTG
CCCCGAGGTCCACGTGGGCCCGACGGGACACAAGGCGCAGAACTGCGGTGCGTTCAAGCA
CCAGCAAAGGAACGGGCAGCATGGTTGGCAGTCTGCGGTGCTTGATGACTTGATACCGCC
GAGATACGTTTGGCATGTTCCTGATGTGAATGGGCCGCCGATGCAGAGGGAGCTGAGAAG
CTTCTACGGGCAAGCGCCTGCTGTTGTGGAGATATGTGCGCAGGCTGGTGCGGAAGTGCC
TGAACAGTATAGGGCTACTATGAGACTGGAGGTTGGGATACCTTCGAGTGTTCAAGAAGC
TGAAATGGTCGTTTGATTTGATGTTTATAGCATCACTGCTTGTCTATTACCACAATCTAA
GGCCCTGTTCGTTTGTACATCTGGAAGATGCATCCAGATGGTCCATCTAGATGTCTTATC
CAGATGCTTCATCTGGATGTTGTTCGTTTCTTCATTTCGTCCATGCATCCAGATGAATCA
TCTGAATGCAACTATGTTCGTTTGTTTGTCATTTTTTAATTTCCATCTGCATCCGGGTGG
ACTTGTTAATAAAATGACTAAAATATATT
>PBfusion.152|scaffoldA03:13690788-13690974(-)+scaffoldA09:60432347-60432872(+)|B596-H_1-10k_transcript/63390 <unknown description>
GAACCAAGGCTGCGTTTCTAGCAGCCAAACTCTCATCTTTATGAATATCAGTTTTATAAA
CATTTAACTCTTGCAGACAATCTCAGCTTCCTTCTTCTCTTTACTTTCTTGTTCAATAAA
GCTTTAATAAGCTATCTCCATTTCTATTTAAATAAAGCTCTTTGAGCATTTTCTACATTT
GTTCTCAATCTCCTCTGCTATGTCTTTCCTTCATTCTCGATGGATTTACTGCAGTTCTTA
ACGGTGTTGCTAGGGGAAGTGGGTGGCAACACATTGGAGCTTGGAACAACGTGGTGGCCT
ATTATCTCGTAGGAGCTCCCGTTGGACTTTACTTAGCTTTCAGACGTGGGTTTAACGGGA
AAGGATTGTGGTGCGGTGTTTTGGTTGGATCCTCTGTGCAAGCAACTGTTCTGGCTATAG
TCACATCTTCCATGAATTGGAAGGAACAGGCTGAGAAGGCAAGGAAGAGAATAATCTCTA
CTGAAAATGGATTAGCATAACGAAGAATGTTTTTTAATTAATTACTACATTTTGAGAGAT
AGCAAGACTTTGCTTTTCTTCAATTTTGGTGTAATATTTTTATTATAAACAAGTTAATAA
AAAACCTCACGAGTGTTGGAT
>PBfusion.153|scaffoldA08:24178338-24180184(+)+scaffoldC08:36854082-36854170(-)|B596-H_1-10k_transcript/51992 <unknown description>
GGAATTCTCATAAGCTTTATTACCATTGACACCTCTTGAAAATATCTCACTCGGATCTTG
TCTTGTCTTTTCATCTCAACAATCACCGGCAATAAAGATATGGATATCTCCAACATAGCT
AGAAAGCTTGATCTCTCTAACAACAACCTTGTGGTCCGAAAAGCTGCAGAGATTCGCCGT
CTCTGCGACGCTCAGTTCGATTCATCCATCATCGGCGTTGGTGAGATCTGTAAAGCTGTG
ATATGTCTCGAACTCGCATCGTCTCGGTTGCAGGTTATTTTCGACAGACAAGCGGCGGTT
AAGTTGAGCGGCATGTCGGAAAAGGCGTACACGAGATCATTCAATAGCCTCCAAAACGTT
ATTGGGTTCAAGATTAAGCTCAATATAAAAGAATTAGCGATTCAATTTGGCTGCGTTAGG
ATTATCAAATCCGTGCAAAACATACTATCTTCTTATAAGGAGAGGTTTCTTGCATCACTA
CCAGCATCAAGACGGGCAAATGCTGACTTCACTAGACCTGTGTTTACCGCTGCTGCTTTC
TATCTTTGTGCTAAGAAGCAGAAGCTCAAGGTTGATAAGCTTAGGCTGATCGAGGTTTGT
GGAACATCAGAATCTGAATTCTCTTGTGTCTCAACCTCTATGACAGACCTTTGCTTTGAC
TGTGTTGGGGTCTCCAAGGAAAAGAAAGATGCAAAGGATGTTAAAGGAAACCAAGAGTTG
CTTGATGTGTTACCTGGAAAGAGGAGACTAGACGATGGTGGATATTCATCTGATGATGAG
TCTTCTTGTTACAAAAGACACAAGAAGATGGAGGAGGCTACGTACGAAGATTGGAAATCA
ACAGTTGTTGATTCCATCAAGAAGAATCCAGAGAAAGGAGCTAAGAAAGTTATACAGACC
AGTCTCAGTTTCTCAAAGAAGGAAGAGACCAAAGAGTTGCAAGTTGAGTCATAGCCTTTC
ATAGACAAGACTCAACATCCAGTTCAATTTCTTGATGTTTTCACTTTACATGAAAGAAAA
TGTGGAAATGACAATTCTTGAAAATAAATGTTGTTTTGCTCAATAACAATTTTGTCTAAG
C
>PBfusion.150|scaffold0025:188021-188073(-)+scaffoldC01:19858619-19860163(+)|B596-H_1-10k_transcript/58183 <unknown description>
GACCCCAGGTCAGGCGGGATCACCCGCTGAGTTTAAGCATATCAATAAGCGGAGGAGATT
TTGGCCAAAACACCTAATGGTTACATGCTCCAACAGTTTGAGAACCCTGCTAACCCAAAG
ATCCACTATGAGACAACTGGACCTGAGATTTGGAAAGGCACTGATGGTAAAATCGATGGC
TTTGTTTCTGGGATTGGTACCGGTGGTACCATCACAGGTGCAGGGAAGTATCTTAAGGAA
CAGAACCCCAACGTTAAGCTGTATGGAGTGGAACCAATCGAAAGCGCTATTCTATCTGGT
GGAAAGCCAGGCCCTCACAAGATTCAAGGGATAGGTGCTGGTTTTATACCAAGTGTGTTG
GAGGTTAATCTTATAGATGAAGTTGTTCAAGTTTCAAGTGATGAATCCATCGACATGGCA
AGGCTTCTTGCTCGTAAAGAAGGTCTTCTTGTGGGAATATCATCTGGTGCAGCAGCTGCC
GCAGCAATCAAACTTGCAAAGAGGCCAGAAAACGCCGGGAAGCTTTTCGTGGCGGTGTTC
CCGAGTTTCGGAGAGAGGTACCTGTCGACCGTACTATTCGATGCCACAAGGAAAGAAGCA
GAATCCATGACCTTCGAGGCTTGAATAGTCTCCGCTGCAAAAACAACTCTCCATTTCTTT
GATTTAGAGACGCCCCAATAATAAAAAAGGATGTTACAGTTTCTCCTAAAGAGAATGTTC
ATCCTCTTCTCTCAGTTTCAATGCGTCTTTGTTTTTATTTCTGTATCTTTTGTGTGTGAA
CAAAACCCAAAACTCTATTTCTTCTTGTGAACGAACCATTTGCTGTTAATAAGTTTTAAT
TTGCTGTGTG
>PBfusion.151|scaffoldC03:13472023-13472148(-)+scaffoldC03:22970000-22971487(-)|B596-H_1-10k_transcript/53495 <unknown description>
GCTCTCTCTCTCTTCTGCAAACTTTATCCACTTGGAACCTCGACCATGGCCTGTCCTTCG
CTTCTGCAGTCTTCTGCTTCTTCGTTTCACGGCCGTTTCCCATCTCTAGCGGTTCCTTCC
TCCGCACGGGCATCTCTCAGAAAAGTGGTGAAAGTCTCGGCCTCCGGAACAGTGCTGGTG
GAGAAATCTGAGGCGGAGAAAGTCCAGCGTCTCAAAACCGCGTACCTGGAGAGAATCATC
CCCGCGCTCAAAGAAGAGTTCAAGTACATCAATATTCACCAGGTTCCAAAGGTTCAGAAG
ATTGTAGTGAATTGTGGTATAGGAGATGCAGCGCAGAACGACAAAGGTTTGGAGGCTGCA
ATGAAAGATATAGCTCTTATTACAGGGCAGAAGCCTGTCAAGACAAGAGCTAGAGCTTCC
ATTGCCACTTTCAAGATTCGAGAAGATCAACCTCTTGGCATTGCCGTCACTCTCAGAGGA
GACGTGATGTACTCGTTCCTGGATCGTCTGATCAATTTAGCACTTCCAAGAACACGAGAT
TTCCAAGGTGTGAGTCCCAGTAGCTTCGATGGCAACGGTAACTACAGCATTGGTGTCAAA
GACCAAAGTGTTTTCCCTGAAATCAGATTTGATGCGATTGGGAAGGCAAGAGGAATGGAT
GTATGCATCAGCACAACGGCTAAAACAGATCAAGAAGGACAGAAGCTATTGGCTCTGATG
GGAATGCCTTTCAGGGAAGGAAGCAGTGCCAACACAGGGGCTCCAGTGAGGAAGAAGAAA
CTTAAGTCTCATCATTTTGATGCTAAAGGCAAAGGCAAGGGAAAGAGATGAACATATTAG
AAGAATGGTATTTGACTATTTTCCCATTGTATTGTATTTGTTTTCATGTTTCATGGATTA
CTAGGATAAGACCCGCGCCTTGCGCGGAATTAAGTTATTATTTTTATTATATTTTGGAGA
ATGAAACAATAGTTTGGCTTCATTTGGATTAGGGGTGTTCAATCCAGATATCGGGTTGGT
TTCG
>PBfusion.156|scaffold0475:10101-11148(-)+scaffoldA03:11021462-11021579(-)|B596-H_1-10k_transcript/49739 <unknown description>
GGGGGTCGCAGTGACCAGGCCCGGGCGACTGTTTACCAAAAACACAGGTCTCCGCAAAGT
CGTAAGACCATGTATGGGGGCTGACGCCTGCCCAGTGCCGGAAGGTCAAGGAAGTTGGTG
ACCTGATGACAGGGGAGCCGGCGACCGAAGCCCCGGTGAACGGCGGCCGTAACGATAACG
GTCCTAAGGTAGCGAAATTCCTTGTCGGGTAAGTTCCGACCCGCACGAAAGGCGTAACGA
TCTGGGCACTGTCTCGGAGAGAGGCTCGGTGAAATAGACATGTCTGTGAAGATGCGGACT
ACCTGCACCTGGACAGAAAGACCCTATGAAGCTTCACTGTTCCCTGGGATTGGCTTTGGG
CTTTTCCTGCGCAGCTTAGGTGGAAGGCGAAGAAGGCCTCCTTCCGGGGGGGCCCGAGCC
ATCAGTGAGATACCACTCTGGAAGAGCTAGAATTCTAACCTTGTGTCAGGACCTACGGGC
CAAGGGACAGTCTCAGGTAGACAGTTTCTATGGGGCGTAGGCCTCCCAAAAGGTAACGGA
GGCGTGCAAAGGTTTCCTCGGGCCGGACGGAGATTGGCCCTCGAGTGCAAAGGCAGAAGG
GAGCTTGACTGCAAGACCCACCCGTCGAGCAGGGACGAAAGTCGGCCTTAGTGATCCGAC
GGTGCCGAGTGGAAGGGCCGTCGCTCAACGGATAAAAGTTACTCTAGGGATAACAGGCTG
ATCTTCCCCAAGAGCTCACATCGACGGGAAGGTTTGGCACCTCGATGTCGGCTCTTCGCC
ACCTGGGGCTGTAGTATGTTCCAAGGGTTGGGCTGTTCGCCCATTAAAGCGGTACGTGAG
CTGGGTTCAGAACGTCGTGAGACAGTTCGGTCCATATCCGGTGTGGGCGTTAGAGCATTG
AGAGGACCTTTCCCTAGTACGAGAGGACCGGGAAGGACGCACCTCTGGTGTACCAGTTAT
CGTGCCCACGGTAAACGCTGGGTAGCCAAGTGCGGAGCGGATAACTGCTGAAAGCATCTA
AGTAGTAAGCCCACCCCAAGATGAGTGCCCTCCTTGTTATGATGAATCCATATGAGAATA
TGTTTTTGTTTAGTTATTTTTCAAACTTTTCGAGTATGAATGTTTTTGGAATACAATCTC
TGGATTCAAAATTTCTTTAGTTAC
>PBfusion.157|scaffoldA06:38084053-38084308(+)+scaffoldA08:26517726-26624659(-)|B596-H_1-10k_transcript/22483 <unknown description>
GAAGACTTGCCCTAAACTCCATCTATAAGTCTTCTTCATTCATCTCCCATCTCTCTCTAT
ATCTTTCAAATAGTAAGTAAACAAATATGGATCTTACTGATGTTTTCATATTCTTGTTTG
CTCTCTATTTCCTCAACCTATGGTGGCGCCGTTACTCCTCCGCCAGAAGCAGCCAATGCT
GCCTCAACATCCCGCCGGGACCAAAAGGATGGCCACTGGTCGGAAACCTACTCCAAGTCA
TATCCCAACGTCGCCATTTCGTCTTCCTAATGCGTGACCTACGTAAAAAATACGGTCCAA
TATTCACCATGCAAATGGGACAACGTACAATGATTATCGTCACGGACGAAAAACTCATCC
ACGAGGCTCTAGTCCAACGTGGCCCCACTTTCGCTTCCAGGCCTCCAGACTCGCCTATCC
GGCTCATGTTTAGCGTCGGAAAATGCGCTATAAACTCGGCTGAGTACGGACCATTGTGGC
GGACTCTTAGAAGGAATTTTGTGACGGAGCTCGTGACTCCGACGAGAGTGAAGCAATGCT
CGTGGATAAGGACGTGGGCTATGGAGAATCACATGAAGAGGATTCAAAAGGAGAGTTTTG
AGAGAGGTTACGTCGAAGTTATGAGTCAATGTAGGCTAACGATTTGTAGCATCTTGATAT
GTCTTTGCTTCGGAGCCAAGATCAGCGAGGAGAAGATCAAGAACATGGAGAACGTTCTTA
AGGACGTCATGCTTATAACTTCTCCGACGTTACCTGACTTTTTACCGGTTTTAACTCCGT
TGTTTCGCCGTCAAGTTAGAGAAGCGAGAGAGCTAAGGAAGACGCAGCTCGAAAGTCTCG
TGCCATTGATTAAAAACCGTCGTGCATTTGTTGAGGCAAAAGAGAGTCCCAACGAAGAGA
TGGTGAGTCCTATCGGTGCTGCTTACGTGGATTCTCTGTTTGCTTTGAAACCTGTCGAGA
GAGGCGGTGAGCTTAAAGATGAAGAGATTGTGACTCTATGTTCGGAGATTGTCTCGGCGG
GTACGGACACGAGCGCTACTACGCTTGAGTGGGCGTTACTTCATCTAGTGACGGACCAAA
ACATACAAGAGAAGCTGTACGAGGAAGTTGTCGGAGCTGTGGGCAAAAACGGCGTCGTTG
AAGAGGATGACGTGGCGAAAATGCCTTACTTGGAAGCAATAGTGAAAGAGACTCTCAGGA
GACATCCCCCAGGACATTTTCTCCTCTCTCACGCCGCCGTGAAAGATACGGAGCTTGGCG
GGTATGATATTCCGTCAGGGGCATATGTGGAATTTTACACTGCTTGGGTTACTGAGAACC
CGGAGATTTGGTCGGATCCGGGTGAGTTTCGACCGGAGAGGTTTTTACCAGGTGGAGACG
GTGTTAATGCTGATTGGACCGGAACACGTGGCGTGACAATGTTGCCTTTTGGTGCGGGTC
GTCGGATCTGCCCGGCTTGGTCTTTAGGGATTCTCCACATCAACTTGATGCTTGCTAGGA
TGATCCATTCGTTTAAATGGATCTCTGTTCCGGATTCTCCACCCGACCCGACAGAAACTT
ACGCGTTTACCGTTGTGATGAAGAATTCGCTCAAAGCTCAGATCATATCAAGGGACTGAT
GGATAGATTCGAATGGAGCGGTCACGTCGGGTTTGTTATATGTTATGCTTTTGTATGCAT
GTTTGGTCGCATTGATATTATCTATTAATAGAAGAGAAAAAGACCAAAATAGCACTAAAT
CAAGTTTTTGTTCCCAAACTAGCACTCAAAGCCAAAAGTCACAAAAATAGCACTAAAGGA
GTGGAGTTTAGGGTTTAGAATTTAGGGTTTAGGGTTTAGAGTTTAGGTTTAGGGTTTAGA
GTTGAAAAGTGAGGTTTTGGAGATAAGATTTCAAATTTTGAAAAATAAAAAAAATTAAAT
TTTTAAAAAGATAAAATGCTATTTTGGTCATTTCAATTTTTGAGTGCTATTTTTGTGATA
TAAACTTAGAAAGGTGCTATTTTGGAGATTTGCCCTTAATAGAATGCTTCGTTACT
>PBfusion.154|scaffold0475:10917-11148(-)+scaffoldA01:7939193-7940694(+)|B596-H_1-10k_transcript/44408 <unknown description>
GGGGGGTCGCAGTGACCAGGCCCGGGCGACTGTTTACCAAAAACACAGGTCTCCGCAAAG
TCGTAAGACCATGTATGGGGGCTGACGCCTGCCCAGTGCCGGAAGGTCAAGGAAGTTGGT
GACCTGATGACAGGGGAGCCGGCGACCGAAGCCCCGGTGAACGGCGGCCGTAACCATAAC
GGTCCTAAGGTAGCGAAATTCCTTGTCGGGTAAGTTCCGACCCGCACGAAAGGCGTAGCT
TGGAAGCTTGTGAAATCGAATCGGAGAAAAGATGGCGGAAGAACACAAACACGACGAATC
CGTGACGGCTCCGGAGCCGGCTGTGGAGATCGTGGAGAGGGAATCGTTGATGGACAAGAT
ATCGGAGAAGATCCACCACGGCGGCGATTCCTCGTCGTCGTCTTCGTCGTCTGATGACGA
TGACGACAAGAAGGAGAAGAAGACGAAGAAGCCGGAGTCTCCGTCTTCGATGAAATCGAA
AGTCTACCGCTTGTTCGGAAGGGAGAAGCCTGTGCATAAGGTTCTCGGCGGTGGAAAGCC
GGCGGATATATTCATGTGGAAGGATAAGAAGATGTCTGGTGGTGTACTTGGCGGTGCTAC
AGCCGCGTGGGTTCTGTTTGAGTTGATGGAGTATCATCTTCTCACTTTGCTTTGCCACGT
TATGATTGTTGTGCTCGCTGTGTTGTTTCTTTGGTCTAATGCCACCATGTTCATTAACAA
GTCGCCACCAAAGATTCCTGAGGTTCATATCCCTGAGGAGCCTATCCTTCAGCTTGCATC
TGGGCTTAGGATCGAGATCAACCGTGGACTCTCCTCTCTTCGTGAGATTGCGTCCGGAAG
GGATCTCAAGAAATTCCTCTGTGCTATATTCGGCTTGTGGGTTCTATCAATCATGGGCGG
CTGGTTCAATTTCTTGACATTGGCATACATAGCTCTTGTGCTGCTCTTCACGGTTCCTCT
TGTGTACGACAAGTACGAAGACAAGGTCGACCCATTAGGTGAGAAGGCAATGATCGAGAT
CAAGAAGCAGTATGCAGTGTTGGACGAAAAGGTGCTGAGCAAGATCCCAATGGGCCCGTT
GAAGAACAAGAAGAAAGACTAGGTTTACAAAATGGTGAGTGATTACGTCAGATAGCAAGA
AAATGGTGTTGTGAAATGGTGTTGAAGCTTTTATGTTAGATCTTTTAATATGTTATGTGA
ATGAACGTGGAATTTCCTCGCTTTGTTTTTTTTTTTTTTTTCGTTTTTTTGTCATTGTTG
GTGAACGTGGAAGGGATACGAGTAGTGTTGGTTCTTTCTTTTCTCTAGACCTCTATATAA
CTATTTGAATCTTCAGTTTTGC
>PBfusion.155|scaffoldA01:14180191-14181541(-)+scaffoldA04:5572796-5574201(-)|B596-H_1-10k_transcript/24541 <unknown description>
GATCTTTCTCTCTTAAACCCAATCATATAATTTTCTTTTCCTTCAAAATGCATTCTACTT
TGTCCACTTGGACAATCTTAATCACATTGGCATGTCTTATGCTTCGTGCGTCTCTGTCCG
ATGCTCAGCTTACCCCTACCTTCTACGACAGTTCATGCCCAAACGTCACTAACATCGTAC
GAGAAACCATTGTCAACGAGCTAAGATCAGACCCTCGTATCGCCGCGAGTATCCTTCGTC
TTCACTTCCACGACTGCTTTGTTAATGGTTGTGATGCATCGATCTTGTTAGACAACACGA
CATCATTCCGAACAGAGAAAGATGCAGCTGGAAATGCAAACTCGGCTCGGGGATTTCCTG
TGATTGATAGAATGAAAGCCGCAGTGGAGAGGGCATGCCCGAGAACTGTTTCATGCGCAG
ATATGCTCACCATCGCAGCTCAACAATCTGTCACTTTGGTATGTTCCATTGATTCGTTTT
CTTTTATTCATTATTACAAATACTGTTTTCAATTAAGAATATCAACAAGAAAACCTGATT
TTGGCGACAAACGCTCTCAACTCTTCTTGCTACAAACGCCGTGCGCCATCGTGTTGCTCC
GGTCCGGCAAGCTTGCTGGTGCCGGAGGCCCTTTCTCCTCTCCTCTTTGCTCTTCTCCCT
TGTCTCTTCCATGGTTTCCTTGCTCAGATCTGTGAGTGGGTCAAAGGTGGTCATCGGCGT
TCCGGTCTAGATCTTGGTGCACGGAGGCCAGATCTGGTGGTTATCTTACTTGCTTGGAGT
GATGGCGAAGTCTGGGAGCAGTGAGGTGGTGAAGAGTCGGCTTTTAGGGTTTGTGACGGT
GGAGCGAGTTTTTCAGATCTACGGACTGCCGCTCTTCTCCTCCGTCTGAGTTTGCGGCAA
TGTGTCGGAGGTCTCTCTTCTCCTGTTGTTCAGAGTCGCAGTCGTGGTGGCTGTCTCTGT
TTCTCCAGCAAGTTGGGTCGGTGTTTGCGGTTTGTTCTTGGCCTCTGTCCTTGGCGTCTT
GGAGAGGTTCTTCTTCCGCTTCCGGCCAGGAAAGTCACTGTTGGTCTCATCCTTCAAATG
GTGGCGCCACCAGAGAGTGGTAGGTTTCGCGTGTCTCCTCCTTCTCATCCGGTTTCAAGC
GTGTGGACTGTGGGCTGGTGCTGTCTCTTGACGTCGTCTATGGCGTTGTTGACAGTCCCT
TTCATGTCGACGCTTTCCTTGCTCTGCTCTGGCATTGTTCTTGCTCGTGCTTGGATCCCA
ATCTCTCTCTGATTTGTTCTCTCGGAGGCCTTCGCGTGATTCAGGTCGCTTGAGAAGCTG
TGGAACCGAGTCCCGGTTCTCGGTCTCGGCGTTTGGCAAGTTCTCTTCGTCGCTTGCGGT
GGTCAGCAGGTTCCAAAGAAACTTGAAGGCTTCAGACGTTACGCCATGATTTCGCAGTGC
TGCGGCTTGTTTCTTGACTAGCTGCAGTAGTTATGGCTTTTTCTACAGCTTATAGGTTTT
GATTTGAGCCCTTTGCAAGGACGCCTATATCTCGGCCCGTCTTGTCCTTGTTTGTGTCGA
GTCGGGGTGCTCGTACACGTTAAGATCGGTGCTTTGAATGTTCAAGGATTTTGCTGGGTT
CGTGTCTCAGAGCGTCGTCGGTTTTCGCTGGGTTCGTGCTGAGGATAAGTGTCGTCAGTC
TCTGCTGGGTTCGTGCTGAGAGTATGCTTCGGTCTTGCTCAAAGCGTCGTCGGGAGACTA
GGGTTCGTACTTTGAAGCGTCGTCGGAAAACTAGGGTTCGTGTTCTATGGCGTCGTCGGA
TTTCCTAACCGTATTCACGGTTGTAGATCATGTTTTTAGCATTAAGACTTGTAGTTTTAA
TCCTAATGGTTGTCCTTTAAGATTTTTTCACTTTTTTTGGATCTTAAAGAACTTGTATCC
TTTCATTTTCATTAATGAACATTTATAGTTTAGCAG
>PBfusion.158|scaffold0123:5710-8397(+)+scaffoldA04:7895196-7895805(+)|B596-H_1-10k_transcript/16500 <unknown description>
GAGAATGAAGAGGAATTTGTTAAAATCCCTATTCTTATCGAAGAGAAGGAAGGAGAAAAA
CCTAAATCTTCCTACTCGAACAATCAGTCCTATAGTTTACAACTCTTCTTTATCTTTATA
TAGTAATTCGACCTATTGCTTCGCATCCCCCCATAAGTTGACTATGAAGAGAAGAATCAA
AAGGATTGAACTACCTACTCATTATTTGGAGGTTAATTATAGAACACCAAAAGCTGTGGT
ATTTTATGGACCTAACATAGGTCATATCCCTCACGACATAAGATTAAAAGATTTAAACCT
TCTTCTTTGGAGCAGAAACGGACGTGGCCAAAACATATAAAGATCGGCGTAGTCACTCGT
AGTAGGAGTCAAGATATTGCGTATAAATATATATAAAGAGAGAGTCTCTTGAGCGGCCGA
GAATCTTATGTCAAAAGGACCAAGGACGATCTTTTCGGAAAGGAGGAGTCAGTCTTCTTT
GAAGATCGAGGCGCGTAGCGGACAATTATGCCATTCGGAAGAAGTCTTCTACAGAGGGAA
AGCCTGTATCGAGTAAGTGGAGAGGAAAGATCCCCGGAGATTCTGATATTATTCCATTCC
AGTGGCTCGACCAGTAACCAATGGAGAAAACTCAAAAATCCTTTGTTTCCCGGTAGAACG
GAGCCAGATAGCTTTACCAGTTGGGAGTTGTCCGTGACGAATTCCGATTCAGTAGCTATC
AGTTCAGAGTAGATCTGTCCAGAGGTCGATTCATCTACACGTCTACATAAAAGCTTGAAT
TTCACAAGGTTCACGATAGGATTTTCTTTTAGTGGGTTGACCTAAGCCTTGAGCTTCACT
AGGGGGAGGCCAGCTATCTATGGTATCCTCGGTATGAGGATGAATGTCTCTAACCTAGCT
ATTGCCCTGTTTTGATCCTATTCAATCGTATAGAAAGCTACTATAGACCCTAGCTATTCC
GCCCCTTTCTTTTCTACATTCCATTTTTTATTGAGCCGAATCACCATCATTATATTATAT
ATTCATTGTTGGTTTGACTGCTGGTCTAGCGATCCTTCCTAGCCGTCGCCTAGAGTGCAG
CCTGCCCGCTGAAGACCGTAACGTAAGTGACTCAGTGCTCCATACGGGGGAAATGAAAGC
AGAATTCGTTCGGATCCTCTCACATGTTCAATCTTTTTTTAGCGGTTTTCCCAGAGATCT
TTATCATTAATGCAACCTTCATTTTGCTCATTCATGGAGTTGTATTTAGTACCTCTAAGA
AATATGATTATCCGCCGTTAGCCAGTAATGTGGGTTGGCTTGGATTACTTAGTGTTCTAA
TAACCTTGCTTCTGCTCGCCGCTGGCGCACCTCTCCTAACTATTGCCCATTTATTCTGGA
ATAATCTTTTTAGGAGGGACAATTTTACATATTTTTGCCAAATCTTTCTATTATTAAGTA
CGGCTGGTACCATTTCGATGTGTTTCGATTTTTTCGACCAAGAGAGGTTTGATGCTTTTG
AATTCATTGTATTAATTCTACTTTCTACTTGCGGTATGCTCTTTATGATCTCGGCTTATG
ATTTAATTGCCATGTATTTAGCTATTGAGCTTCAAAGTTTATGTTTTTATGTAATCGCAG
CATCAAAAAGAAAGTCTGAATTTTCCACTGAAGCCGGCTTGAAATATTTGATCTTAGGTG
CATTTTCCTCTGGAATATTATTGTTTGGTTGTTCCATGATCTATGGGTCTACTGGAGCTA
CCCACTTCGATCAATTAGCCAAGATTTTGACCGGATACGAAATCACTGGTGCTCGATCTA
GTGGTATTTTTATGGGGATTCTATTTATCGCTGTAGGATTCCTATTCAAGATCACTGCAG
TTCCTTTTCGGGCGGCTGTAGGACGGACGGCCGCCTATAGGTGGTAGGGTAGGGTGGGTG
GTACCGCTCAGATTGCGGCCAATCTTCCTAACCGCGCGCGGGCCGGGCTTAGAGCGAGTG
AAACTCATCACTACCTCGTAAGGGCATTGAGACCATAGCATGTTACACGAGGAAAAAAAA
CCTTGTAGTGTTGTCATACAGCTGCCCGCCTAGAAGAGCCACTCGCTCTGTAGTGTTGTC
ACACAAGATAAGCACGCCGCCCGCCTGCTGGCCGGGCGAATCGAAGTTCTCTTCCGGTCA
ACTGTCCACCCAGTCAAGTGCAAAAAACACAGTAGAATCACGCAACGCACGCTGCTGGTG
TGCTTCCTGCCCGCGAGGAAAGAAAGAAGAGCGACAAGGTTGAGTTCTGATTTGACTGTT
TGCAGCATGGGAGCAGATTACCCAAAAAATCCCTGGG
>PBfusion.159|scaffoldC03:7334681-7334981(+)+scaffoldC03:7354129-7354978(+)|B596-H_1-10k_transcript/48468 <unknown description>
AGAGACGTTGCAACAAAACAAGATCCTTAAGGTCATCCGCAAGAACCTCGTGAAGAAGTG
CATGGAGCTCTTCTTTGAGATTGCTGAGAACAAGGAGGACTACAACAAGTTCTACGAAGC
ATTCTCTAAGAATTTGAAGCTCGGTATCCACGAGGACTCTCAGAACAGAACCAAGATCGC
TGAGTTGCTCCGTTACCACTCGACCAAGAGCGGTGATGAGTTGACCAGCCTCAAGGATTA
CGTGACAAGGATGAAGGAAGGTCAGGAGGATATCTTCTACATCACTGGTGAGAGCAAGAA
GGCTGTGGAGAACTCTCCATTCCTCGAGAAGCTCAAGAAGAAAGGGTATGAAGTTCTGTA
CATGGTTGATGCAATTGATGAGTATGCCATTGGCCAGCTCAAGGAATTTGAGGGAAAGAA
GCTGGTCTCTGCAACCAAGGAGGGTCTGAAACTGGAAGAGTCAGAGGACGAGAAGAAGAA
AAAGGAAGAGCTCAAGGAAAAGTTTGAGGGACTCTGCAAAGTGATCAAGGACGTTCTTGG
AGACAAGGTCGAGAAGGTCATTGTCTCTGACCGTGTTGTGGACTCGCCTTGCTGTCTGGT
AACAGGTGAGTACGGCTGGACTGCGAACATGGAGAGAATCATGAAAGCGCAGGCTTTGAG
AGACAGCAGCATGGGTGGTTACATGTCGAGCAAGAAGACGATGGAAATCAATCCAGAGAA
TGCTATTATGGACGAGCTTAGGAAGAGAGCTGAAGCAGACAAGAATGACAAGTCGGTGAA
AGATCTTGTTCTTCTCCTCTTTGAGACTGCCCTTCTCACTTCAGGTTTCAGCTTAGACGA
GCCCAACACCTTCGGAAGCAGAATCCACAGGATGTTGAAGCTGGGATTGAGCATTGATGA
TGATGATGCCGTGGAAGCTGATGCAGAGATGCCTCCACTTGAGGATGATGCCGATGCTGA
AGGCAGCAAGATGGAGGAGGTCGACTAAAAGCCTGCCCTGTTGCTGCAGTGAATGATTTT
TCTCTTCTTATCTGCTCTTTCTTTGGCTAAAACTTTTATTTTTGGTGTTTTTTCTTTCTC
AAGTACTATTAGTGGTGTAGTTTTTTTATCTGAACTATAACTATTGCTGTTAAGAGACTT
CGTTTCTTCC
>PBfusion.195|scaffoldC08:41787961-41788024(-)+scaffoldC08:42644027-42645492(-)|B596-H_1-10k_transcript/49832 <unknown description>
GAAACCAAATCAAAATTAAGGGTTAGTTTTTTGGAGATCGGAAAGATGAACGATGTGATG
TTGGAAGAGGCGAAGCTGTGGCTCGACGAACCCCCGCAGCGCAAGCGGAAGCTCGAAACT
CCGGTCAATCCTCCTCCACCGCCACCAGCAGTAGACGAAGATTCCTCCGACGACGAAGAG
GTAGATCCGGTGGCATGGTCCAAGTATAACCGACAAGTATCCGAATCCGGCGGTTTCGAT
GTGGACTTGTTCTTTCAACCTTTTGGTGGGATAGTTCCCAGTGGATGTAGTGATTACAGC
TTACTCTTCGGCAAGGTCGGACTCCATTGTTACAACCTTGAAAAGGGGACTAACTTGCAG
TTCAAGCAAGTCACCAAAGTCAATACACAAATCTGTTCAATTTTAACGTTTTACATCACG
TTGGAGGCCACTGATCCGGTCCACGACGACTCACTTGTTACATTCCAGACCTGTGTCACC
GATACTGTCCTCAAGCATCAAGCACGTCTGAGAGCCTTCACAACTACTTGCAGAATCAAG
CCTCAAGTCCCAGGAACGGGAGAATTAGGTTCCATTTGGTACCCAGATGATGACGTAGAA
GCCTGTTACAAAGTTGATTTGCCTAATTGGCTACAAGATGATGCACTTACAGGAGAGGAT
AAGCTTCAATTCTATGAGGTGAAAGATTGGGAGTTGAAGGACAACCAGTGGCTTTATCTA
TACGCCGAGTTTGCATTGTTCTCCCATTCGGGCGATGACCTGAGCGCTTATATGCCATTT
GAGATGAAGAAAGTAGTGGTGCAAACCAAGGAAGATATGAAGCTCAAGTCGGGCAATGCA
GTCTTCTTCCTGAGTTTCAAGCCCCGTGGTGGTCCAGAGTGCAGAGGTGTAGTAAGGAGA
ACTACTGATGGAAAACCTGGACACATGTGCCTTGAAGCTAGGTGTTGGATTGACAAGTAG
AGTTTGCTGGTTCCGTCTCTTCTGGCTGTTCTCTAGTTCATTAGCTATCTACTTTATAAG
TTGATGATGATGTCTTTTCACTAATTCCAGTACTTGTATTTCCTTATCATCTACTCTAAT
TATAAGTTACTAGGGATAAACCCGGGCTATGCCCGAGATTTTTATTTTTTTCTAATTTAA
GTTGTTAAATT
>PBfusion.72|scaffold0963:0-151(+)+scaffoldC07:60628469-60631976(-)|B596-H_1-10k_transcript/21395 <unknown description>
GACTGATCACTTCGCCTCGTTCTCTCCTTTGGGTGCATGAAAGACATATCACGTTAAATC
AAAACCAGACAATACGAATAAGGTCTTTACATTCTGTTTCATTCCAGATGGATTCTTGTT
GTTATTCGGGTTTGGGGACAAAGACTGTCTTATCCAAAGACGGTTACAAGAATGTAGAGA
ACAGATTCTGGGGTGAGAAGATCAAAGGAAGCTTCTCTAAACCTTTTGCTTCAGATTCAA
GTTCCAAGGAGTTCAGTTTCCGAAAATCGTCGAGGCCAGGTGTTGCTTACGCGGTTGCTA
CTTCAAAGAATACTAAAGAGGCTTTGAGACTAGAGCCTTCGATGTTGGGGGAGAGAAGAA
AAGCAGATCCCAAAAACGTGGCTGCAATCATTCTGGGAGGAGGCAACGGAGCTAAACTCT
TCCCTCTCACCAAGCGAGCTGCAACACCTGCTGTTCCTGTGGGTGGATGCTATAGGATGA
TCGACATCCCCATGAGTAATTGCATTAACAGTTGCATCAACAAGATCTTCGTGCTCACTC
AGTTTAACTCGGCTTCCCTCAACCGGCACTTGGCTCGTACTTATTTTGGGAATGGCATCA
ACTTTGGAGATGGCTTCGTTGAGGTTCTAGCTGCTACACAAACTCCTGGTGAGGCAGGGA
AGAAGTGGTTTCAAGGAACAGCAGATGCTGTCAGAAAGTTTCTCTGGGTGTTTGAGGATG
CTAAGAACAGGAACATTGAGAATATTATTATCTTGTCTGGAGATCATCTCTACAGAATGA
ACTACATGGACTTTGTTCAGTACCATGTGGATAGCAACGCGGATATTACTCTTTCATGCG
CGCCAGTGGGTGAGAGTCGTGCATCGGATTATGGACTTGTGAACATTGATCGAAGCGGAC
GTGTAGTCCATTTCTATGAGAAACCTACTGGCATCGATCTCAAATCAATGCAAAGTGATA
CGACAATGCTTGGACTGTCTCAACAAGAAGCAGTGAAATCTCCGTACATTGCATCAATGG
GAGTCTATTGTTTCAAAACCGAAGCTTTGCTGAAGCTTCTGACAAGGCGATATCCGAGTT
CCAATGACTTTGGCTCTGAGATTATTCCTGCTGCTATAAGAGATCACAATGTTCAAGGAT
ACGTCTACAGAGACTACTGGGAAGATATTGGAACTATAAAGAGCTTCTATGAAGCTAATC
TTGCTCTTGTTGAGGAGCATCCCAAGTTTGAGTTTTATGATCAGGATACACCTTTCTACA
CTTCTCCTCGGTTTCTACCTCCCACCAAAACCGAAAAATGCCGCATAGTGAATTCGATAA
TATCACACGGATGTTTCTTGGGAGAATGCAGCATCCAACGTTCCATCATTGGTGAAAGGT
CACGTCTTGACTATGGTGTTGAGCTTCAGGATACTTTAATGCTGGGAGCGGATAGTTACC
AAACCGAGTCTGAGATAGCGTCTCTGCTAGCGGAAGGCAATGTTCCAATTGGCATTGGCA
GAGATACAAAGATCAGGAAATGCATCATAGACAAGAATGCAAAGATCGGGAAGAACGTGA
TGATCTTGAACAATGACGATGTGCAAGAAGCTGATAGGCCAGAAGAGGGGTTCTACATTA
GGTCTGGGATCACTGTGGTTGTGGAAAAGGCCACCATTAAAGACGGCACTGTCATATGAA
CAGCGGAGTGATCTGATTGAACACTCTGGTCCAACGATCTAGCCGGACGTTTTTGAAGTG
AAAACAGAGAGAGAGAGAGAGAGAGAGTATATTGCTATGTAAATTACTTGAGAGTTTGGA
GTCTTTAGAACCAAAACAAAGTTTAAGCTTTTATAATAAGAGTGATCTATATCTATCTTT
CTTTTTTTTTTTTTTTTTGTCAGCTACCCATCTAAGCTAGATCAACCGGTGGCACACGAG
CCGAGCCGATCTTCCGAGGAGCAGTATCTATTGTCTCTTTTTGAATACATAAAATCTATC
TTTCGATTTGG
>PBfusion.73|scaffold0025:1303267-1303355(-)+scaffoldC06:30726700-30727441(-)|B596-H_1-10k_transcript/67976 <unknown description>
GATGGGGATAGATCATTGCAATTGTTGGTCTTCAACGAGGAATTCCTAGTAAGCGCGAGT
CATCAGCTCGCGTTGACTACGTCCCTGCCCTTCGTACCCCTCCCCCACGTTTCGTCAGAC
GCAAGGAGGATGCTCCCAAGCCCGGACAACCTGGTCAGGCTGCTCGCCCTGCTGGTGGTG
CCCCTGCTGCTCCTCGTGCCTAAAAACTGCTAGAAGCTGGCAACTCAAACTTCTTTATAT
TCTAGTTTCGGTCTCAGGGTTGTCTAGAATATTTGAAGATGTTTTCTACATTTGGTTAAA
GATAGTTTTGTTTTGGATCTTTGAATGCTTTGAGACTATTTATCAGCTTGTTTTGAC
>PBfusion.70|scaffoldA04:19062810-19062918(-)+scaffoldA05:7038056-7039677(-)|B596-H_1-10k_transcript/32102 <unknown description>
GAACAATGGCTCCAATCAAACCCATTCACCCCCAAAACTCTCCACCACTTCTCACGAAAC
CATGCTATTACACATCTCTTCTCCCCCAATCTCTCATCGAAACCCTCACTTCCTCTCCCC
TCTCAACCACCTCCCTCCCCGATCCAAAACCCACCTCTCAAAATCCCACCTTTACTCTGC
TTTCCCCAACCAAACCCTCAAAAACAGAGCACCCTTCGGAAACAAGACCCCCCCGCATGG
AGACCGGCTCCGTCTCAGACCACAAGCTCTCCCCGGGATCGACTTAGGAAGCTTCGAGTC
CGTCCTAGAAGCCACCGCCGTCCTCACCGCCATCATCGTCGTCCACGAGTCCGGCCACTT
CCTCGCCGCCACCCTCCAAGGGATCCACGTGAGTAAGTTCGCTATCGGGTTCGGTCCGAT
TCTCGCTAAGTTCGATTTCAAGAACGTCGAGTATTCCCTTAGGGCGTTCCCTCTAGGTGG
GTTCGTTGGCTTCCCCGACAACGACCCCGACAGCGAGATTGCAACCGACGACGAGAACTT
GCTCAAGAACAGACCGGTTTTAGATAGATCGATTGTTGTCTCGGCTGGGATCATCGCTAA
TGTGATCTTTGCTTATGTTATAATCTTTGTGCAAGTGTTGTCCGTTGGTTTGCCTGTTCA
AGAAGCGTTCCCTGGTGTTCTTGTCCCCGAAGTTAAGACCTTTTCTGCTGCTTCTCGTGA
TGGGTTGCTTTCTGGCGACGTTATCCTCTCTGTGGATGGTGCTGAGTTGTCTAAGACTGG
TCCTGACGCTGTCTCTAAGGTTGTTGATATTGTTAAGAGAAGTCCCGAGAGTGATGTGTT
GTTTAGAATCGAGAGAGGGAATCAAGATTTGGTTGTTCGGGTTAGGCCTGATAAGAACTT
CGATGGGATGGGGAAGATCGGTGTTCAGCTCTCTCCAAACGTTAGAATCACTAAGGTGAG
GCCGAGGAACGTTCCCGAAGCGTTTAGGTTCGCGGGGAAGGAGTTTATGGGGCTGTCTTC
CAATGTCTTGGACGGTCTGAAGCAGACGTTCTTTAACTTCTCTCAGACAGCGAGTAAAGT
GGCAGGACCCGTGGCGATCATTGCGGTGGGAGCAGAGGTCGCGAGATCGAACACCGACGG
GCTTTACCAGTTCGCGGCGCTGCTGAATATCAACCTGGCCGTGATCAATCTCTTGCCGTT
GCCTGCTCTCGACGGCGGGACGTTGGCGTTGATACTGTTGGAGGCGGTTAGAGGAGGGAG
GAAGCTTCCTGTAGAGGTGGAGCAGGGGATCATGTCTTCAGGGATCATGCTTGTGATATT
CCTTGGATTGTTTCTCATTGTCAAGGACACACTTAGCCTTGATTTCATACAAGAAATGTT
GTAGTTACATCTCTTTTGCCAAAAGAAAAGTGTTTCGAGTACTGTGATACTGAATATGGA
AATTGATTTGTGATTGGGTGTATAACGACGGTCGGTCTTGAACTCATGGCTATTAACTCT
GCGTAGATGGCGATGCTCTCTCAACACAAGGTTGCCATTGGTTTGCATAGGCATGGGTGT
TACGAGTTTTGGACTGGATATTTCGGGTCTTCACTCATATGTCCCGCCCCATTATAATAT
TTTAGAGTAATTCTTGGGTTCACCCCCTAGGGTGAACCTCTATGTTCACCAACCAATAGT
GTTTGAGTATTTGATATTTGATATCTTTTAAAAAAGGAAACAACATTGAATTTCCG
>PBfusion.71|scaffoldC03:14916495-14919948(+)+scaffoldC04:9457375-9457556(+)|B596-H_1-10k_transcript/4110 <unknown description>
GATTGGTATCTCAAAAAATATTTGCCATCTCTCTCTCTCATCACTATTCGTCGTTTGTTT
CTCTCTCATTCAAATGTCAATAAACCAATACTCAAGCGATTTCAACTACCACCACTCTCT
CATGTGGCAACAACAGCAGCACCCCCACCACCACCATCAAAACAACGTCGTGGAGGAAAA
TGTAATGACCCACCACTCCCACCATCTCCACTTCTTTCTCCAACCCCACCACTTCCACCT
TATTCTCCACCATCTCCACCTTCTTCCCCACCATCTCCATCTTCTTTAAAGCTTGAGAAA
GAGAGAGAGAGAGAGAGAGAGAAAGAGAGAGAGAAGAAGGAGAAGAAGGGAGAAAGCTCA
CCTGAACTCGTCGCCGGAGCAACCGTGCGCCATGACCACGTTCAGCTTGCCACCACCGAT
AAACACCCTAGACCACCATCGTGTTCCTCTCGTCGAGACGAAGCCGTAGACACCAACCAC
GCCTCAATCGGAGCCCGGACGAAGCCTCACGCGCCTCCGGAAGTTTCGCCTCTGCTCGCG
CGTGAAGTACACGCGCCGCCGCCGGAAAACGTCGCCACCGCCGGACCACCGTCCCCCGCC
GCCGGAATACCGCCGTCGCCGCCGACAACCGCCGCCGGAATACCGCCGTCGCCGCCGGTG
ACCGACACCGGTGACTCGCCGGCGACTCGGTCAACTCGGCCGAGTCAACTCAGTGAGTCA
ACTCGGTTGACTCGGTTAACCGATCGGTTAGCCGGTTTAAATTGATTTCGGTTCGGTTAG
GGTAAACCGGTCGGTTTAGTCAAATCGATTTCTGGTCAAAGCTTGACCGGGTTGACTTTG
ACCAGCGGGTTGACTTTTCCGAAAACCTTGACCAGTTCCGTTTTCGACCGTTCGAAAGGC
GTTCTGACTCAGAATTTCGATCTGATTTCAGATATGGAGTCTATTTGAGCAGCTGGAGTT
CATAGACAACACTTTTCTATTGCTAAGGTGAGGGTCTATTCCCGAACTCCTCTTATTCGG
CTTAGGACCTCGAATAAGTATAATTTATTTCTAATGTGTTCCGTCTGTGTGAAATCGAGT
CTGTCATTGTTTGTTTAGTTTTAGGTTCTTTGCATAAACCGGAACTAGGGGGTTAGAGGA
TTCAACATTGATTGTTTCACTTAATGTAAATTCTTAGCTAGGATTGTTTTTGTTTGGAGA
CGGATACAGAGTCGGACTGCTGTATGCCGGATTGTATGGAGGTCACGGCCAACTTTAGTC
GACCGGTTGAGCCGTAGACTGGAAGTGTCGATAAATCGTCTACGGGCGTGTGTTACCGAG
CACTTTTTCGGTGTGTGTATGAACCGAGCACCTTTTCGGTAGTGTTTTGGCCTGTTAGTG
GGCGGCGAGTGCGCACCTCGCTAGGACCATTGTTTGTTGCTTGAGTACTTTAGGTACTGT
GTTTGACATGCATTAGAATTAAATTATATTTATTCGGAGTGCTATGTCCGGGTCCATGGA
CTTCGGGGTAGCATCCCATACCTCACTGAGCGATTCCCCTGTCGCTCACCCCTCACTCTT
CCCCTTTTCAGGTGAGACAAACAAGTATGTGATATTTGGACGGACTTGGTGCTATTGGAC
TTTTCTTTCGGATTTTATTTGGGCATGGGTGAGAGTTGTCGGGTTTATGGGCTTTTATAT
TACGGGATATTGTTGGTGGCCCGTCGTCCTTAGTGTCAGGGAGACGGGTGTCACATTGTT
GTATGATGACGCGTCGGGGGTGACACGCTGTCCTCCATATAGGAGGTGACGGGTGTCACA
ATTTGGTATCAGAGCGGTTCCATCCCGGTTCCGTCCCGGGATGGCGGTCAGGGGATTCGG
TTTTCATCGGTTTTCAAAGTTCTTTTTGTTTTAAAAAAATATATATTTATTTATATATTT
GGAAATTCTTTTAGCACCATTATGTCCAGTAATTACTAACTCAATTGTCTCTTTCAATGA
CGATGAGTAAAAATCATCGTCATTCGTCCTTCGACTAACAAGGTTCTCGACAGATGTTCA
GCAGTTGCGTGAAGTCCAAGTTCGTCAGTTTTCTCGGGAGTTATCAGTTCTTCGGTCATG
ATTTCGAGGCTATCCAGGAGTGGATATCTGACGTTTCTGCCACCAGCCCACTTCAAGCAA
TCGTTCCGCGAGTTTTGTTACTGGAGACTATGTGGTGTGTGGTATGAGCCATTGGTTGGC
ATGTGTTGTTGTGTGTACGAGTATATTGACTATTTTGGAGATATATTTGTTTTGTGAACT
CGTGGAGATCGCTTTTGAATTGGGGTGCAGCAGCTTGCGTTGTGTGGGTGTTGGAGTTAC
ACTTTGGTATGTTTACCAATTTTGGCAGTGTTGATCGTTTCAGAAATGTGTCAGTTTGGA
CAACTGACATAGGACATTGGGAGCTATTTATATCCATCGCAGTGTACCAGTTATGCTTGG
AGGGCCGATTTGTTCGGATATTCATCAGAGATGGAGCTACGTTTTTACGATGTTATCCTT
GGGATGGATTGACTGTCACGGCATCAAGTAGTGTTGGATTGCCTGAGGGCAAGAGTTTCG
ATTGCTGGAGCAGATGGAAGTTGTTAGTGCATGCATGCTACATACTGAGGAGTTATGGGA
TATAAGAACAGAGAGATTTTTGGCTACCATTTCAATGGTTAAGGATGATGGACAGCATGG
GCTGCAGGATCTTCCGGTTATTGCAGAGTATGAGGATATATTTGTGACCTTTGGAAAGGC
CACCACAAGACACATGAGACGCTCTTGCAATTTTATTTTATTTTGGAGCAAACAGCACTG
GTTTCACGAGTTTCTTATCGTCTATCACCAGCATGGATGACTGAGTTGAGAAAGCGATTG
GAGGAACTCTTTGATAAGGGATTTATCAGATCGAGTTCTTCCCCATGGGGAGCATCATTG
TTGTTGTAAATAAGAAAGGTGGGAGTTTCAGATTTTATATTGACTACATAAACTTGAACA
TGGTAACCATCGTATTGACGAGTTGTTAGAAGAGCTTAATGGAGGTTCATCGTTCTCGAA
GTTTGTCTTGGCATCAAAGAAACCATCAGATTGCTATAGCTGAGGAGTATGTACGGAATG
CAGATTTCCGTTATGGATATTACGAGTTCGTAGTGATACCATTTGGGTCGACAAAGGCAC
TGTTGCATTCATGAAGATATGAATGACGTTTTCGTGAACATTTGGATAGGTGTGCGATTG
TATTCACCAACGACATCCTGATTATTTTGGAATAGAAAGGAGATTTGTGAGCATTTAGCG
GATTGCGTTGGATAAGCCTGGAGAGCATCAGTTGTTCGCTAAGTTGAGGAAGTGTAGCTT
CTGGCAGAGGAATGTTGTATTTTTGGGTAACATGGTTTTGGAAGCAGAATTTTGATGGAT
CC
>PBfusion.76|scaffoldA02:9183697-9184119(-)+scaffoldA03:24696013-24696565(-)|B596-H_1-10k_transcript/55036 <unknown description>
ACACACAACCAATCACTTTATACCATATAGCAAATACTCTCATGGCTACTAAATTCGTCA
CCCTCGGTCAAGTCCACCGCCCCAAAATCTCAATTTCGACCAGAAAACCTCGTAGATGCA
ACCAAAACAAGCCCCAACCATCCAAATCCATAAGCGAGAACATGTTCAACAATGTTTTTC
CTGGGAAAACGCTTACGGAAATCTATCAAAATGACCTAAACAATTCAGACCCTCTTACTA
ATTCACTACTCTTTATGGAACATCAACCAGTTAAAGAAGAGGAGTCGACACAACACGAAC
ACGGGAAGCTGTCCATATGCAACCACAAAGACGACGGTAAGTCGATCATCCCAACGAAAG
ACATAGATTTGAGACGTGAAGTTGCTCATTTGAGCTTGTTGTGGTACATGAAATGTTCCA
TAAGCTTTATATTAAGGAAGGCAAGAGCGTTTTACAATGAGTTTTCTTGTGATACTTCTG
TTGGGAGTAGCACTATGGTTGTGGTCGATCCATATTTTTCTGTTCCAGTTTTACCCTACA
GTAATTAGTTTAAGGGCTTATTTGCCAACTAGCCATATTTAGAAGAGAAATTAAGTGAGT
GACATTGATTTTGACATAATATAGAAACTAACATTTACACCCTAATTCATCCGGTTATAC
CCTTCCTCTTTGCCATTATCCGGTAATAATGTGTTCTGTGTGTCCACGTAGTCTTATTTC
ATTAGAAAGAAGGAATCATCCACGTTACACTTTTATTAGTCACATACACATACACTGAAT
GCTCTATTCCATATAAGCGAAATAGTATAGATTATATAACATAATCTACAATCTGTAATA
CTAAACATATCCCAACCCCAAACCCTAGATACTAAACCTTATTCTAATCACACCTTAACC
CCTAAATACTAAATCCTAAACTCTAATCAATAAATCCTAAACCCAAATATAAATAATAAA
TCTAAATTTTAAACC
>PBfusion.77|scaffoldA06:16337004-16337037(-)+scaffoldC06:8339634-8340152(+)|B596-H_1-10k_transcript/64887 <unknown description>
TTGGAATGAGTACAATCTAAATCCCTTAACGAGGATCTTGGGACTGATTACCTAGTGAGG
CCAATTGGTCGGGCTGAAGATGAAGAGGATGCGAGTGATTTCGAGCCTGAAGAGAATGGT
GTGGAGGAAGACATCGATGAAGGTGAAGATGACGACGAGAATGATAACTCGGGTGCGGGA
AAATCTGAGGCTCCTCCCAAGAGGAAGAGAGGAGCTGCTGAGGAAGAGGAAGAGGAGGAT
AGTGATGATGAAGATGATGCAAGACCTCCGAAGAGGTAGTTTTCGAGGAATTTGACAACA
ACAGCATGGTTCAAACAAACAGATAGAGAGCGTTATGGCTTTTTTTTTAAAAAAAGAAAA
TTTGGAGTCGTGAGATTTGAATCATTGGTTGGGGTTCATGTAAGTTTATTATGGAGCAAG
ACTTAGTAGTTTAAGTTGAGTAGGGGCCTTTTTTTTTTTTTTTCTCATTTTATGCAAATG
TTGTTTCTTTTTCTAGTGAGTCAATAACCAATGTTTCTGGAACGATTTGCTGTCTAATGC
TATTTCTCTATCAGTTTGTTCT
>PBfusion.74|scaffoldA06:35768237-35768686(+)+scaffoldA06:36314446-36316558(-)|B596-H_1-10k_transcript/26229 <unknown description>
GATTTTTCGTAAATGCTCTGTTCAGAAACAGAGAAATAATTAAAAAAAAAAAAAAAAAGG
CAAAGTTTGAGTCTTGAGATTCTGTTTCCATGAGCACTGATCGTTAGTTTTTGGGGTTAG
GTAAGACGTTCCAAACTCTTGATCCACGCACAGGGGAGGTCATTGCGGATGTAGCTGAAG
GAGATGCTGAAGATATTGATCGGGCGGTGAAAGCTGCAAGGAAGGCTTTTGATGAAGGAT
CTTGGCCTAGGATGACTGCTTATGTTTGTATTATATACTCTTCCAGAGTCTTGAAAGTTA
ATGAGATTTAATGTGATATTATGGGTCTGTTATTGGTTTGGTTTTAAGGAGAGGTCAAGG
ATAATGCTGAGATTCGCAGATTTGGTTGAGAAACACAGCGAAGAGCTCGCGGCTCTAGAG
ACATGGGACAATGGGAAGACTTATCAACAAGCCAAAACAGCAGAGATTCCAATGCTCGCC
AGATTGTTTCGCTACTATGCTGGATGGGCGGATAAGATTCATGGGCTTACCGTTCCAACT
GACGGAAACTATCATGTTCAGACACTGCATGAACCAATAGGCGCTGCTGGACAGATTATT
CCATGGAACTTTCCTCTTTTGATGTTTGCTTGGAAAGTTGGTCCTGCTCTTGCTTGTGGT
AACACCATTGTCCTTAAAACCGCTGAACAAACTCCTCTCACTGCTTTCTACGCCGGCAAG
CTTTTCCTTGAAGCGGGTCTTCCTCCAGGTGTTCTGAATATAGTTTCTGGATTCGGTCCA
ACCGCAGGTGCTTCCCTCGCGAGTCACATGGATGTAGACAAGCTTGCTTTCACAGGATCC
ACTGATACAGGCAAAGTTATACTTGGACTAGCTGCTAACAGCAATCTCAAGCCAGTGACA
CTAGAACTTGGAGGAAAATCACCCTTCATCGTATTCGAAGATGCAAATATCAATAAAGCT
GTAGAGCTGGCACACTTTGCTCTCTTCTTCAACCAGGGGCAATGTTGCTGCGCGGGGTCT
CGGACGTATGTTCATGAGAAAGTGTATGATGAGTTTGTTGAGAAAGCAAAGGCACGCGCA
TTGAAACGTGTGGTTGGTGATCCTTTCAAGAAAGGCATTGAACAGGGTCCTCAGATTGAT
TCGAGGCAATTCGAGAAAGTGATGAGGTACATAAGGTCAGGTGTTGAAAGCAATGCTACT
CTTGAATGTGGTGGTGATCAGATTGGGAACAAAGGTTACTTCATCCAACCTACAGTCTTT
TCTAACGTTAAGGACTATATGCTTATCGCTCAAGATGAGATTTTCGGTCCAGTCCAATCA
ATCTTGAAGTTCAGGGATGTGGATGAGGTGATAAAGAGGGCTAACGAGACGAGGTACGGG
CTAGCCGCAGGGGTATTCACAAAGAGTCTGGACACAGCAAATAGGGTCTCGAGGGCTTTG
AAAGCTGGCACCGTTTGGGTTAACTGTTTCGACGTCTTTGACGCAGCCATTCCCTTTGGT
GGTTACAAGATGAGCGGTAATGGTAGAGAGAAAGGCACCTGCAGCTGATGACGATGATGA
CATATCTGTTTGGTGACGAGAGTGAGGAGGAAAAAAGAACTGCAGAGGAGAGTGAGGCTG
CTAAGAAGGACACCAAGAAGCCCAAAGAGACAAACCTGGTTCCAGTTGGTTACGGTATCA
AGAAGCTCGCGATCATCAACTATACACCAAGCTCGAATGACAAAAGCTGAGAAGTATTGT
TTCTTCAACAGATCAATACACAAGCTTTTCAAAAAATTGTATGATTAACGGATGTAACAT
ATCAAATATATATTTGTTGAAATGTTTATTTTTGGCTTATTATGTATCAAATCTCAGTAT
CTCATCCAAACACGTTTCTGATGCAGAGTTTTTACTAG
>PBfusion.75|scaffoldA01:33795528-33795589(-)+scaffoldC08:48799147-48799500(+)|B596-H_1-10k_transcript/66969 <unknown description>
GGTGGTTGAGCAGAATAGCGAGGAGAATGATGTGATGCATGTGGTGGTTGAGCAGAATAG
CGTGGAGGTGGTTACTCCTCGAGAGGAGGTGGTGGCGGTGGAGGCTACGGTGGCAGGCGT
GATGGTGGTGAAGGTGGAGGTTACGGAGGAAGCGGTGGTGGTGGTTGGTAATTAGATTAG
TGTTTTGAGGTTGTTGTGACTGTTCCGTACTTCCGTTTCTGGTTTTATCTATGTGTTGTG
TTTGGTTCTGCTGTTTTGGTTGTAACAGTTCGTGATTAGGTATCTGATATCTGGAAACGC
AATGTTAAATCACTTTTCGTTTATCTTGCCGAGTTTTTATTTTTTAAGTTTAACAAATTA
ATCAGAAATTAGATCCTATTAATCGTATCAAAATGCATTGAGAATTTTAGTGTTGGGAGT
GATC
>PBfusion.78|scaffoldA06:36006338-36006413(+)+scaffoldC03:74203538-74205357(-)|B596-H_1-10k_transcript/43196 <unknown description>
GAACAGTGATGAGTCATTTACAGACCTGTAATGATAGCGGTAATGATCGCTTTTCATTAT
GAACATCTAAGGGACTGAGAGAGGAGAGAGAAACAAAAAAAAAAAAAAGGAGGAGGCTTT
GCTTGAAACACTCTATCCCCACAAGAAACCCCCATCTCGTCTTCTTCCCCTTGAAACTGC
TAATCTCAAAGTCTGCTTTATGAATGAATGACGTAGGTAGAAGGGTTTGCATCGAATCTC
TGCTTACAGACACTTGAGTTAAAACAAGTTTGTTTCTTTCATCTCTCAAAGAGTAAAGTT
TGGAACTTTATGGCGGCGCTACAACATGTTTGCGAGAACCACCTTCAAGCAAAGACCTTT
TGCAGCCAGGTGACGATCAATTGGGATGACTTAGTTTGTCCCATTTGTTTAGACTCCCCT
CACAACGGCGTGCTTCTCCAGTGCTCGTCTTACGACAACGGATGCCGTGCGTTCGTCTGC
AACACAGACCACCTCCACTCCAACTGTCTGGACCGTTTCATCACTGCCTATGGAACAGAC
CCACCACCTCCACCTCCTGATGAGCCAATGTCAAAGGCCTTAGAAGAGAGCTGCAAACCT
TTGTGTCCACTCTGCAGAGGAGAAGTCACTGGATGGGTCATTGTAGAAGAAGCTCGTCTC
CGTCTCGACGAGAAACAACGTTGCTGCGAGGAAGAACGGTGCAGGTTCACGGGTACTTAC
ACGGAGCTTCGCAAGCACGCTCAGTCAGAGCATCCGGACTCTCGTCCTTCCAAGATTGAT
CCTGCCAGGAAGCTTGACTGGGAGAATTTCCAGCAGTCGTCTGAGATCATCGACGTGCTG
AGCACGATTCACTCGGAGGTTCCGAGAGGAGTTGTTTTAGGAGACTATGTGATTGAGTAT
GGAGATGATGACACGGGAGATGAGTTTGAGGATGTGGCTAGCAATGAAGGAAACTGGTGG
ACCTCTTGTATCTTTTATAAGATGTTTGATAATATAAGGAATGCGAGGAACAGAAGAAGA
GCAAGGAGAGGAGGGAGTAGCCGTTCTAGCTATGATAACTCCAACTCTGATGACAGCTCG
GTTGCGTCAATTGAGTTTCCGGAGTATAGAGTAGATGAGATTGATGATGAGTTCATCACC
ACCACAAGTGGAGTTAACAGAAGTAGCTCTGTTCATCAAAGGTTGAGAAGACATCGTTCC
CGTTTCTATGAAAATTAGATCGAAGCAGACCAGCCTATTCGTAGTCAATGGTGGATGTTC
TTGGTTTTGGACCTCTCTCTCTCTCTCTCTCTCTCTTCTTTTATTTTGTGGCAGTAGCAT
TCTTGTACAAAAACGTAAACAGAAAAAGTTTTTTTTGGATCTTGCACCGTGTTTCGTTCT
CTC
>PBfusion.79|scaffoldA06:3807828-3807920(-)+scaffoldA07:31598013-31599917(-)|B596-H_1-10k_transcript/56827 <unknown description>
GGTCTTCTTCGTTGCTCCGATCAGAGAATCGAATCGCCGACGACGGAGAAAAAAAAATGG
CCTTCTCCGTGATTTCTCTCTCTATGACAACGCCATTGAAAGCGAACACCTTTCGAAAGT
ACAATCTCACTCCGCCGCATCTACGTCGTATCTCTTGCTCAAGTCGCGAGATTTCTCTCA
AATCGCGTTCCAGTTTCGACCCAGTGACTCTTCCTATTTCGCATAGGCGACGAAGTGTTG
AGCTTTTGACTCGCTGCGGCGTTTCGTCGAACGACTTTCCCGCTGAGAAAGAAAAAAAGA
GGAGCTTTGGGGAGTGGGTTGAGTTTCTGGGGGAGGCGGTGTCGACGGCGTTTCCGGTGT
GGGTATCTCTTGGGTGCTTGCTGGGGCTGGTGAAGCCGAGTGCTTTCAATTGGGTCACTC
CGGATTTGACTATCATAGGTCTTACCATCACGATGCTGGGGATGGGGATGACTTTGACTC
TCGATGATCTTCGCGGCGCGTTGAAGATGCCCAAAGAGCTCTTCGCTGGCTTTGTGTTGC
AGTACTCGGTCATGCCATTATCAGCATTTCTAGTGAGCAAACTCTTGAACTTGCCATCAC
ATTATGCAGCCGGTCTCATATTGGTTGGTTGCTGTCCAGGCGGTACGGCAAGTAACATTG
TAACCTACATTGCACGTGGGAATGTCGCACTGTCAGTGTTGATGACAGCAGCTAGTACTC
TCTCAGCTGTGATCATGACGCCGCTTCTTACGGCTAAGCTAGCCAAACAATACGTCGCAG
TCGATGCTCTTGGACTAGTAAAGTGATACAGTTTGGATGTATCGATCTTGTAAAAGAGGA
ATAAAGCTGGAAATAAGAACGTTGTATTGATCAAGGGAATTACAATGAGTTTTTCTTTGG
AGTCT
>PBfusion.192|scaffoldA06:2631432-2631548(-)+scaffoldA06:7930193-7931407(-)|B596-H_1-10k_transcript/45021 <unknown description>
GATATCTCTCTCAGACACACACACATGATCAAAGTCTGAGAGACAGCTCTTCTCAGTTGA
GAGAAGCCTTCCAATACCGTGAGAGTCTGAGAAAAAACATGTCCCAACATCTTCTTCTCA
TTCTCCTCTCGCTTCTCTTCATTGTTTTTGTTAATCCCATTTCCGCCTCTCAAATTATCC
AAAAATTCAAAGAAGCCCCACAGTTTTACAATTCTGCTGATTGCCCCATAATCGATCCCG
GAGATGATGACGATGACGTGTCGGCGAAGCCAATATTCTGCTCTCGTCGAGCTGTCCACG
TGGCCATGACACTCGACGCCGCCTACATTCGCGGCTCAGTCGCCGCCGTCCTCTCCGTCC
TCCAACACTCCTCTTGCCCGGAAAACATCGTTTTCCACTTCGTAGCCTCCGCTTCCGCCG
ACGCGTCGTCTCTACGCTCCACCGTCTCCGCCTCTTTCCCTTACCTCGAGTTCAAAGTCT
ACGTCTTCAACGTCTCCTCCGTCTCCCGTCTGATCTCCTCCTCCATCCGCTCCGCCTTAG
ACTGTCCCTTGAACTACGCCCGGAGCTACCTCGCCGATCTCCTCCCGCCGTGCGTCCGCC
GCGTCGTGTACCTAGACTCCGATCTAATCCTCGTCGACGACATCGCCAAACTCGCCGCCA
CAGATCTCGGCCGAGACACCGTCCTCGCCGCGCCGGAGTACTGCAACGCAAACTTCACCT
CCTACTTCACCTCAGCCTTCTGGTCAAACCCGACTCTCTCCTTAACGTTCGCCGATCGCA
AGGCGTGCTACTTCAACACCGGAGTGATGGTGATCGATCTCTCGCGGTGGCGGGAAGGTG
AGTACACCGCACGCATCGAGGATTGGATGGCGATGCAAAAGCGAATGAGAATTTACGAGC
TTGGTTCGTTACCGCCGTTTTTGCTGGTTTTCGCCGGTTTGATTAAACCGGTTAATCATC
GGTGGAACCAGCACGGTTTGGGAGGAGATAACTTCAGGGGACTGTGCCGAGACTTGCATC
CTGGTCCGGTGAGTCTGTTGCATTGGAGTGGGAAAGGTAAGCCATGGGCTAGACTCGACG
CTGGTCGGCCTTGTCCGTTAGACGCGCTTTGGTCTCCGTACGATCTACTTCAAACGCCGT
TTGCTTTGGATTCTTGACCAAGTTCGGTTTACTTATTTTACCGGTACATACATACATACA
TTAAAAATAGGGCAATTGTCAATAATAGCACCTTTTGAAGTTTATGTCTCAAAAATAGCA
CTAGAAGGAGAAAGTCACAAAAATGACATTCATTAAAGGGTAAAATATCCCTAATACCCT
TGGTTT
>PBfusion.149|scaffoldA05:2326464-2326606(-)+scaffoldA09:64086944-64088867(+)|B596-H_1-10k_transcript/42101 <unknown description>
GATCAGTGGACGACGACTACGACTTTCTTATCATCATTAAAGATCTCTCTCCATCCTTCT
TCTCCAACATCGAAAAATGGCTTCTCACTCTTCTACTACTCTCTTCACTTCTTCTCCTAC
ATTTGCTCCCTTCTCCTCTCACCAAATTCTCCCACCCAGTCTCTCTACCGTCCGTTTCTC
CCGACCAATCAATACCAAACCCAATCATCACTCCCTCCGATGTTCCGTCTCGATCGAGAA
AGAAGTCCCCGAGACAGAACGACCCTTCACATTCCTCAGAGATTCCACTCACTCTTCTTC
AGTCAGGGCTCGTTTCGAAGCCATGATTAGAGCTGCTCAAGACAGCGTCTGCGAGGCCAT
CGAAGCCGTCGAATCCGGTCCGAAGTTCAAAGAAGATGTCTGGTCTCGACCCGGCGGAGG
CGGAGGGATCAGCCGCGTGTTGCAGGACGGGAATGTGTTTGAGAAAGCTGGGGTTAATGT
CTCTGTTGTGTATGGTGTTATGCCTCCTGAAGCTTACAGAGCTGCTAAAGGCTCTGCTTC
TTCTGATCAGAAACCTGGTCCTGTTCCCTTCTTCGCCGCCGGTGTCAGCTCGGTCTTGCA
TCCCAAGAACCCTTTTGCTCCAACTCTGCATTTCAACTATCGATACTTCGAGACTGATGC
TCCAAAGGATGTTCCTGGAGCTCCGAGGCAGTGGTGGTTTGGTGGTGGCACTGACTTCAC
GCCAGCTTACATCTTTGAAGACGATGTCAAGCATTTCCACACGATTCAAAAGCAAGCGTG
TGATAAGTTCGACCCTTCCTTCTATCCCCGGTTCAAGAAGTGGTGCGATGACTACTTTTA
CATCAAGCACCGTGATGAGAGACGAGGACTTGGAGGGATATTCTTTGATGATCTTAATGA
CTATGATCAGGAAATGCTTCTGAAATTCTCCACTGAATGTTCGAACTCGGTTGTACCGGC
TTATATACCTATAGTAGAGAAAAGAAAAGACATGGAATTTACAGAGAAGCACAAGGCATG
GCAACAGTTGAGGAGAGGGAGATATGTTGAATTCAACTTGGTATATGATCGTGGGACGAC
GTTTGGTCTAAAGACAGGAGGGAGAATAGAGAGCATTCTTGTCTCTCTTCCATTGTCAGC
AAGATGGGAATATGACCATAAACCGGAAGAGGGGACAGAGGAGTGGAAGCTATTGGATGC
GTGTATCAACCCCAAGGAGTGGATATAGCTTGTGGTGAGGGCTTGAGTGAGTTTGTTTTC
ATTGTTTTGAGTTTTGAGCAGCTTTAGAGAGATTAGAGTCAGGGCCGTCTAACAGCACGT
GCAAGTGGAGCGGTCGAACAGGGTCCAAGTAAAAAAAAAAAAAAAATTAAGAATTTTTGT
AAATAAATATATAATTTATGATATAAAACTTTAAACTTTTAGATATAGCACTAAATTTAG
AGCC
>PBfusion.148|scaffoldC04:989745-991896(-)+scaffoldC07:38920539-38920695(-)|B596-H_1-10k_transcript/31120 <unknown description>
GAGTGAATGAGCTTTTCCTCTGTTTGTAGATCTTTAGGGTTTCCTCTGTTTGTCTCTTTG
GACTAAGAAAAAGCGGGACTTTTGATTCTTCTAAGGGGTTTTCTTTTACACGAGCAGAGA
GCAATGGGTACAGAGATGGTGAAAGGGAGTGAGGTAGAAGTGTCTTCTCAAGAGGAAGGT
CTCAAAGGAGCTTACTTTAGAGCTCTTCTCGAGGAAAACACAACCATGTCAGGTCGCAAG
AAGGTTTCCGTCCGCTACAAGACTTTACTAACCGACGACGGTTCGTCTCCTCTTACCGAA
GCCGTCCAACAGAGTCTCCTCCGACCTGTTCCGCCTGAGGAAGAATACGCCGGCGTTGTT
CTGGAGGAAGGGACGGTGGTGGACGCTTACCTCAGAGATGGGTGGTGGACTGGTGTCATT
ATAAACAAGAAATTAGAGGATAATAACTTCTTGGTCTGCTTCGATTCACCACCGGACATT
ATCGTGTTCGAGAAGACAAATCTCAGGGCTCATGTTGACTGGACCGACTCCAAATGGGTC
CGACCAGATCTCAAGGAAGTGGATAAGAAGACAATGTTTTGTCCGGGGAGAATGGTGGAA
GTTAGTTCTTCAGTAGATAAAGCGGAGGATGCGTGGTTCCCGGCGATGTTGATCAAAGAG
ATTGAAGTGGACGGTGAAAAGAAGTTCATTGTCAAGGACTGTAACCACGAGGCAAGGCCA
AACACCACCGTTGATCCTCGCCGCGTTAGGCCCCAACCGCCTCCTCCTTCCTCGGTTGAA
GAAAAGTATACTCTGATGGATCGTGTGGAGGCCTTTCATGGTTCGGTGTGGCGCAAAGGC
TTGGTGAAGGAAGTTCGGACTGGAAAACGCTACAAGGTTTTTTTGGTGGCTACAAAGGAG
GAACACTTTTTTAGTCAATCTGATGTTAGACCTTTGAAGGTGTGGGAAGATGAAGCTTGG
CATGACGTACCAAAGGAAGAGACACCACCTTCCAGGGGATTGAAACCGAAGACAGTAGTG
ACTTCTAAAAGGGCCAGAAAGCATGTGAGTGGATCATCCCTGAATCCTGACGAGACACTC
ACTGTTGCTGCAACTCGAGAATTAGGAAACAAGAAGGCTGATGCTGTTATGGTGAATGAT
GAAACTTCTCCTCCGGTCATAACCCCAATAGCAAAAGAACCTGCTTCAGTTGTAGCACCA
TCACCACCGCTTATAGCTGCTGCAACACCGCTTAAACAAACAGGGACTGAAACTGAAGGA
CAGCTATCCTCAGGGCCAAGGAGTAAACAGAATGGCTTGGAAAAAAATGATTCAATCCCT
CCACATAAGATGCCTGAGGAGGAGACTAGCCAAGTTCTGAGTAGAAAAAGAAGAAGAGAA
GAAGAAGAACAACAACACTCAGACGTGAATGAAACTGAGGTGACGTCATCTTCCTCTCAT
CAAACCCCAAACGTGATGATGATGAATTCTGCTGCTAATGTTGAGGAAACACCACAAGCG
CTGCTGATGGCTTTGCCTTTTGCAAAGAGGTCACCGTACTGGAAGAGTCCTGAAGCGAAG
GAGGGTTACAAAACTATGCCACAGAGTGATAAGATCATAACAACAGTCATGGCATCGTGG
GATCATCTCCACTAGTATACCATGTTCTATATTAGTTTAGTGGACAGTTATTTAGTTGAC
ATGTTCTTGTGTATTTAAGTTACGTATGTTTTGTTTAATGGGAGATGAAAAAGAAAATTG
AACT
>PBfusion.145|scaffold0475:10099-11148(-)+scaffoldA09:63170516-63171496(-)|B596-H_1-10k_transcript/33648 <unknown description>
GGGGGGTCGCAGTGACCAGGCCCGGGCGACTGTTTACCAAAAACACAGGTCTCCGCAAAG
TCGTAAGACCATGTATGGGGGCTGACGCCTGCCCAGTGCCGGAAGGTCAAGGAAGTTGGT
GACCTGATGACAGGGGAGCCGGCGACCGAAGCCCCGGTGAACGGCGGCCGTAACTATAAC
GGTCCTAAGGTAGCGAAATTCCTTGTCGGGTAAGTTCCGACCCGCACGAAAGGCGTAACG
ATCTGGGCACTGTCTCGGAGAGAGGCTCGGTGAAATAGACATGTCTGTGAAGATGCGGAC
TACCTGCACCTGGACAGAAAGACCCTATGAAGCTTCACTGTTCCCTGGGATTGGCTTTGG
GCTTTTCCTGCGCAGCTTAGGTGGAAGGCGAAGAAGGCCTCCTTCCGGGGGGGCCCGAGC
CATCAGTGAGATACCACTCTGGAAGAGCTAGAATTCTAACCTTGTGTCAGGACCTACGGG
CCAAGGGACAGTCTCAGGTAGACAGTTTCTATGGGGCGTAGGCCTCCCAAAAGGTAACGG
AGGCGTGCAAAGGTTTCCTCGGGCCGGACGGAGATTGGCCCTCGAGTGCAAAGGCAGAAG
GGAGCTTGACTGCAAGACCCACCCGTCGAGCAGGGACGAAAGTCGGCCTTAGTGATCCGA
CGGTGCCGAGTGGAAGGGCCGTCGCTCAACGGATAAAAGTTACTCTAGGGATAACAGGCT
GATCTTCCCCAAGAGCTCACATCGACGGGAAGGTTTGGCACCTCGATGTCGGCTCTTCGC
CACCTGGGGCTGTAGTATGTTCCAAGGGTTGGGCTGTTCGCCCATTAAAGCGGTACGTGA
GCTGGGTTCAGAACGTCGTGAGACAGTTCGGTCCATATCCGGTGTGGGCGTTAGAGCATT
GAGAGGACCTTTCCCTAGTACGAGAGGACCGGGAAGGACGCACCTCTGGTGTACCAGTTA
TCGTGCCCACGGTAAACGCTGGGTAGCCAAGTGCGGAGCGGATAACTGCTGAAAGCATCT
AAGTAGTAAGCCCACCCCAAGATGAGTGCTCTCTCTTCTTCCTCACTTCGCTTTCTTCTC
CGTCACTGAGCGACGACCTGCCTCTCGAGCTGCCTAATCTAAGGCTTGAGCTTTAGGAGG
AAAAGGAAAAATGGTGAGAATCAGTGTGCTCAACGATGCGCTCAAGAGCATGTACAATGC
CGAGAAACGAGGCAAGAGGCAGGTCATGATCAGACCTTCTTCCAAAGTCATCATCAAGTT
TCTTATCGTCATGCAGAAGCACGGTTACATTGGTGAGTTTGAGTATGTGGATGACCATCG
ATCCGGGAAAATCGTTGTGGAGTTAAACGGAAGGTTGAACAAGTGTGGTGTTATCAGCCC
ACGTTTTGATGTTGGTGTCAAGGAGATTGAAGGTTGGACTGCTCGTTTGCTTCCTTCCCG
ACAGTTTGGTTACATCGTTCTGACTACCTCCGCGGGTATTATGGACCATGAAGAAGCCAG
GAGGAAGAATGTCGGAGGCAAGGTCCTCGGCTTCTTCTATTGATATGTTTTATTCTGAAT
CAATTACTCTTTGTTTTTGTTTTTTTCTCTTTTGAATTTTGTGGTAACTTTTGGTTGGAT
AGTGGTTAAAATTACTCTTGTCTCGAGTTATTTAAAGTTTCATTCGGAC
>PBfusion.144|scaffoldA06:44794213-44796432(+)+scaffoldC07:44512321-44512476(+)|B596-H_1-10k_transcript/28934 <unknown description>
AAACGATGTGTAAGAAGAAGAAGAGATGAAGCGCGGTGGAATCAGACGGAAGCGATTGTT
CGGGAGGACGATTCTCTTCACATCGGTTGTCTTCTTCATCGGTTTCGGTTTGCTTCTCTT
GACGCTACGCTCCGTGGATGATCCTAACTCCTCCTCCTTCATCGATGACGACGACGACGA
CGCCGTTTCGGACGAGGATAACGCGAGGTGGATCAATTCTTCTTCCGTGGTGGAAGCCAA
GGTCGACGGAAGGAGGCTCTGCGCGACGGTGGAGGAGATGGGAAGCGAGTTCGACGGTGG
TTTCGTGGATCAGAGCCTCAGAGTTCGAGATGTTATCCGTCGCCATTTTCACCTCAACGG
GGCTGCAGCAGTTCGTGAGCTAGCTCCGGAGCAGTTCTGTCGACATGGTTATGTTCTTGG
GAAGACGGCAGAGGCTGGTTTCGGGAACGAGATGTACAAGATCTTGACGTCGGGAGCGTT
GAGCATAATGTTGAACAGATCATTGATCATTGGCCAGACCAGGCATATACTGGGGAAAAT
ATCCATTTGGTGATTACATTGCTTACTCCAATGATACATTTACACTGTCTGAAGTGAAGC
ACCTGTGGCGACAAAAAGGCTGCGTGAAGAAGTACGGAAGGCGGCTTGTAATGAGGTTGG
ATGATTTTGAGAAGCCGGCTAAGAGTAATGTCTTATGTAGCAATTGGAAGAAGTGGGAGG
AAGCTATTATATGGTTCCAAGGCACAACAGACGCTGTGGCGTCTCAGTTTTTCCTCAAGA
ACGTGCATCCTGAGATGAGAGCTGCTGCAGTTGAGCTGTTTGGAGAGCAGGGAAGCTCCA
CACCACGAGCGAATGTGTTTGGAGAGCTGATGATGAGTCTTATATCTCCTACTAAAGATG
TGAAAGATGCAGTGGATTGGGTTCTACGAGAGACTGGAGATCCTGATATCTCATTACACA
TGCGAATGCTGATGAGCAAATCTGTTAGACCTCTGCGTGCAGCTGTAAACTGCCTAGGGA
AAGCAGTTAACAGGCTTGGCGTAGCGAAACCAAGAGTGGTTATAGTCTCTGACACGCCAT
CTGTAGTGAAAAATCTCGAACTAAATATCAGCTCAATTGCTGAGGTTCTGCATTTTGACT
ATAAGCTTTTCCGAGGGGATATAGCTCAACGTGGTCGTGGGTTACCAATGTTAGACTTCA
GAATAAAAGATTGGGGTCCCGCACCGAGATGGGTTGCATTTGTAGACTTCTTCCTCGCCT
GCCGTGCAAAGCACGCTGTGATCTCTGGTGCTCACAGACGAGTCGGGACTACTTATGCTC
AGTTAGTTGCTGCATTAGGCGCCGCAAACAGTCTCAAGGACGGTTCGAGCAACTCGAGCT
TTGCGTTCTTGAGTAGTTTCCAGAGTAATCTGTTAGCAGATGGTTTGAAGAACCAGGTGG
GCTGGGGACATGTCTGGAACCGGTACGCTGGTCCACTGAGCTGTCCAAAACAGCCAAACC
AATGTGCATTCACGCCTCTAGCACCTCCAGGTTGGTGGGACGGGTTATGGCAGTCGCCGA
TACCAAGGGACGCTCGTAAGCTTGCGGCTTATGGCGTTGAGCTTTCCGGGTTTGGTACGG
TTAATGAAGACCGTCTCCATGCCTTTTGTAACGCCAAGAAAGCCTACTTAAGCACTGTAA
CGATCGTTTAGTAACTTGTTGAAAAACTCTTTTTTGGCCTCTTGGTTTTAATGTAGTAGT
TACTGGTTTTTATTTCGAAAAATTTACACAGAGACATATTTTTCCATGGTCTATTAACAT
ATACAC
>PBfusion.147|scaffoldC03:68423798-68423886(+)+scaffoldC08:48480460-48482051(+)|B596-H_1-10k_transcript/39189 <unknown description>
GATGGAAAACAAAGAACTCTGTCTCTCTCTCCCCCCTCTCTGTGAGTAGAATCTCCCCCA
TTGTTTTTAATTTCTCTCTTCCTTCAAAGTATGCTGTATTCTTGATGGGTTATAAGAGGG
AAAAGATCATCAAGTACTAGAGATGCATTAAACTGAGAGTTAAACAAACAAAAAATCATT
ATTAGACCCTTTTGTAGTGTTGTTTGATGATGAAGAGATTAAGCAGTTCAGATTCAGTGG
GTGGTCTCATCTCTTTATGTCCCACTACTTCCACAGATCAGCCGAATCCAAGAAGATGCG
GGAGAGAATTTCAGTCGATGCTCGAAGGTTACGAGGAGGAAGAAGAAGAAGCCATAACCG
AGGAAAGAGGACAAACCGGTTTAGCCGAGAAGAAGAGACGGTTAAACATTAACCAAGTTA
AAGCCTTGGAGAAAAATTTCGAGTTAGAGAACAAGCTTGAGCCTGAGAGGAAAGTGAAGT
TAGCTCAAGAACTTGGTCTCCAACCTCGTCAAGTAGCTGTTTGGTTTCAGAACCGCCGTG
CGCGGTGGAAGACAAAACAGCTTGAGAAAGATTACGGTGTTCTCAAAACGCAATACGATT
CTCTCCGCCATAACTTTGATTCCCTCCGCCGTGAAAATGAATCTCTTCTTCAAGAGATCG
GTAAACTAAAAGCTAAGCTTAACGGAGAAGAAGAAGGAGATGATGTTGATGAAGAAGAGA
ACAACTTGGCGACGATGGAGAGTGATGTTTCCGTCAAGGAAGAAGAAGTTTCGTTGCCGG
AGCAGATCACAGAGCCGCCGTCTTCTCCTCCGCAGCTTCTAGAGCATTCCGACAGTTTCA
ATTACCGGAGTTTCACCGACCTCCGCGACCTTCTTCCGTTAAAGGCCGCGGCTTCCTCCG
TCGCCGCCGCTGGATCGTCGGACAGTAGCGATTCGAGCGCCGTGTTGAACGAGGAAAGTA
GCTCTAACGTTACGGCGGCTCCGGCGACGGTTCCCGGCGGCAGTTTCTTGCAGTTTGTGA
AAATGGAGCAGACGGAGGATCACGACGACTTTCTGAGTGGAGAAGAAGCGTGCGGGTTTT
TCTCCGATGAACAGCCACCGTCTCTGCACTGGTATTCCACCGTTGATCAGTGGAACTGAG
GCTTTGATCACCGGGAGAGGGTTTTTGAATTGGATTAAAATGTTCTGTTATTTTTCTCTC
TAGGATTGAAAAAGCGGAGGGCGGAATGGGAATAATGGTGAAATTGTAAGGGTTCATTCT
GGGCGGGAAATAATTAATTAGGGTGATTTTTGTAATTATGCGCTCTCTTGCGTTTCGTTC
AGTTCTTGTAATTAAGGATCATGCGAATTTGAGAAAGGGGTGGAAAATTCTAAAGGGCGA
AAACTAGAAATGGAATCTTTGCGGTATTGAATTCAAGAATTTGAAAGAATTCACGTGTAA
TAAATTTTGCAGTATTTTAAATGATTTTATGAGATTTTAATGCAATTGT
>PBfusion.146|scaffoldA03:13320403-13320517(+)+scaffoldA04:317171-320261(-)|B596-H_1-10k_transcript/31863 <unknown description>
GACTCTCGTCTCGTTCAAACTCGACTCAGTTCTCGGCGAGTTCGACTCGGAGATTTTTTC
TTTCCCCCCAAAAAAAAACCGAAGAAGGAAGCGAGATGGCGAGCGAGCTGATCAACCGGC
GACACGAGGCGGATCAAGCCGGCGCCGATGCGTACTACCCGAGACCTCCCAAACGGTGGC
TCTCCGCGTCCCGTCCGATGCGTTACATGCTCCGCGAACAGAGACTCATCTTCGTCCTCG
TCGGAATCGCAATCGCGACGTTAGCGTTCACGATCTTCCCCCGCTCCACCCGATCCATCT
CTTATTCCGATCCGTTCGCCGGCTACGGAATCAAACCCGAGGAGTCGCACGTTCCGGGGC
AGAGGAGGCCCAGCGTCGAGTACGTGAGCCGGATCGGGTCAACGGGGGGGAAAATCCCGC
TGGGATTGAAACGCAAGGGGCTGAGAGTGGTCGTGACGGGCGGCGCGGGGTTCGTGGGGT
CGCATCTGGTGGATCGGCTGATGGAGAGGGGAGACACGGTGATCGTGGTGGATAACTTCT
TCACGGGGAGTAAAGAGAACGTGATGCATCATTTCGGGAACCCTAACTTCGAGCTCATAC
GCCACGACGTCGTCGAGCCCATTCTTCTTGAGGTGGATCAGATCTATCACTTGGCCTGCC
CTGCCTCCCCTGTTCACTACAAGTTCAATCCCGTCAAGACTATCAAGACGAATGTGGTTG
GGACGTTGAACATGCTTGGTTTGGCCAAGAGAGTGGGTGCTAGGTTTCTACTGACGAGTA
CTAGCGAGGTTTACGGTGATCCTCTTCAGCATCCTCAGGTCGAGACTTACTGGGGCAACG
TTAATCCTATTGGTGTTCGTAGTTGCTACGACGAAGGAAAGCGTACGGCAGAGACTTTGG
CCATGGACTATCACCGTGGAGCCAATGTTGAGGTCAGGATTGCTAGGATCTTCAACACAT
ATGGTCCAAGAATGTGTATAGATGATGGGCGTGTTGTCAGCAACTTTGTTGCGCAGGCAC
TAAGGAAAGAACCTATGACTGTTTATGGTGATGGGAAGCAGACAAGAAGTTTCCAGTTTG
TTTCTGATCTGGTTGAAGGTCTGATGAGATTGATGGAAGGAGAACATGTAGGGCCATTTA
ACCTGGGTAACCCTGGTGAATTCACCATGCTCGAGCTTGCTAAGGTGGTGCAAGAGACGA
TAGATCCAAACGCAAACATAGAGTTCAGACCAAACACAGAAGATGACCCTCACAAGAGAA
AGCCAGACATCACAAAGGCCAAAGAGCTTTTAGGATGGGAACCAAAGGTGTCTCTTCGTC
AGGGACTCCCTCTCATGGTGAAAGACTTCCGTCAACGTATCTTTGGTGACCAGAAGGAAG
GCTCCTCCGCGACTGCAACAACCACCAAAACAACCTCAGCTTGAGCAAACGCAGATGCTA
GTAGCTGCCATAGTGGTTTATAACCAGAAATCATAAGCCACTGCTTGCAGCCACAATGTG
GAGCTTCGTTTCATAAGATTTATTTTGTTTTTGATTTTTCTATTTTGATATTATATTCGT
GTAACGTAGAGTAAGAGCTTGATTGGTTTTCCCGCTATCACCCGCAAACGCAGCTTTTGC
GATTGGTAGCGGTTGACAGCGTTTCGAAACAATCATACAAACCGCTATAAATCGCTTCAA
ACCG
>PBfusion.141|scaffoldA03:18551335-18552506(+)+scaffoldC03:29090871-29091282(+)|B596-H_1-10k_transcript/63314 <unknown description>
GAGCGTCACCATTGAATGACTGCAGCTTCTCTCCGTCTATCAGAAATATTGCCGGAAAAT
AAACCCTAGTGAGTGAACGCACAATGCCGACTCTACAAGGTTCTTTGCCTCCTGAGCTCG
CTAACAATGTGGTTAGGTTGTACCGGGAGTGTCTTCGTAGAGCTACATTCATTGGTAAGC
AGCAACACAACACTGAGCTGGTGGTTGGTATGGTGAGGCAGCAATTTAAGAAACACATGA
ATGAGACTGACCCCGAAAAGATTCAGAAGTTAAAGGATGATGCTGCTCGCGGACTCATCA
ACCACATGCTGTTTGAGTCAGAGAAGCTAACAGGACGCAAGGTTAGCCAGAGATCCTGAT
CCAGCCTCGTTGCAGACTCTCGTCGTTATGCTCTCTCTCTCTGGTTCCATTTTAGTCTTG
TAATGGCAGCTAGTTTGGCTTTTAATAAAAGAGTTTGTCATCGAGTGACGACTAGCTTCA
ATGATTACAAACTTTGATGATCAAGTGGTTCTATGGTTGGAATCTTACAGTTCTTCCACT
CTGGTTTTGGTTATCATTACAATTCAATTTTGACGAAATAAGAGTCTAAATAGAAACCTT
TGCCTGTGAGATTTTCTACAG
>PBfusion.140|scaffoldC07:1370606-1371879(-)+scaffoldC07:45635926-45640455(-)|B596-H_1-10k_transcript/15839 <unknown description>
GGCAGCCTTTCTCCCCATCGACGCAGCCCTCTTCTCTCGATCTCAGACGCCTCTCAAGCT
CTCTGTCTCGATCCCGACATCTCAAGCTCTCTCTCTCGAAGCTCTCTCTTCTCCATATAT
CTCGATCTCAAACCCAGCTCTCTCTCTCTCGATCTCTCGATCTCGAACCCAGCTCTCTCT
CTCTCGGTCCATCTCGATCTCGAAGCTCTCTTCTCCATGGCATCTCATCTCGAAGCTCTC
TCTTCTCCATAGCATCTCGAAGCTCTCTTCTCCATAGCATCTCGAGCTCGGCCAAACCCA
TCTCTTCCTTTTCTCCATGAGGTAATTGTCTCTGTTCTAAAGCACTTAAGTGTGGTCCGT
GTTCAGCCTTGTCTCAAGTTCTCCGAAGCTTCTTCATCTCTCACTCTATCGTAAGGTCTC
AGACTCGCAAGCTGCTCAAACCCTCTCTCAGGCTCACTCTCTCGATGGCAAAAGATGTAA
GTTCAGATCCTTTCTTGTTTGCATTGTATGGAACTTGAGTTTGTGTATAGAAATGTCTTT
AGGTGTATGGAACTTGAGTTTGTGTATAGAAATGTCTTTAGGTGTATGGAACTTGAGTTT
TGCGTGATAACATCACAAATGAATATGGTAGAGGTCGTTTACCGTTTTAAATGTTTTTTT
TTTGCTTATAACTTTGATGATCATTTATATGTGATATTTATTTAAGACTTAATGTTTTTT
CTTTTATAATCAACTTAATGTATTATTTAGCTTTTGTTTAGTGATAAATATTTTGAAGTA
TTATTTTTGTTTTAACTTAGCTTATAATTTATGATCAAAAAATATTTTTATACTCGTATA
TTTGACCAAAAATTTATATACCAAGTAAACATAATATTTTAATGGATGTAAATATATTTA
AATTACATTTGTTTATTTAAAATACAATTTTACAAATTTTTTAAAATAAAATATGAAGAA
ATAAAAATAACCGCAGCGTCTATCAAACGAACAACCCAAAAATCTGTTTCCTGCGCCGAC
GCCGACGCCGACGCCGACGCTGACGCCGAAAACTGCGTCGACCAAACGAACATCACTGCT
GTCTTCCAAAGAAAGAAAGATAGAGATTCCTATATGACGTAACTGACAAGGGAAATGGCC
CCCACCTCTTCTCATCTTGGGTGGTGTGGCTAAGAAGGCAGCGCAAGGAGGAGTGTCAAG
GCATTGTACAAGGAGTGGACGACCACGGACGAGGCCAAGTTCCCTGACCAGCTGTAACAT
CCCCCGAGAACGCACCCTATCCCAAACAGCTGCACAAAATCCTCCCCAGAGAAGTGAGAT
GCTGCAAATACTCCTGAGCTGATCACAAGGGCCTTCCTCAATTCCATTCTGGACGCTAAG
GAGCTCAGTAGAAATCGTCTGTACACAATCTCCTCAAGTATGGGAGCTACGACGCAGTAG
AGAACAAAACACCCAATTCTCGACACCTCCCCGCTTTCAATAATCTTATCCAATTCAGAG
TTGTGCACATCCTGAGAGATCAAACCACACATTGTCTTATGCTATGCTAAAATGATACCA
AAGATTCAGGAGAGAGAGACCTGAGAAGGAAAGAGTTGATGAGCTACAAGTGAAGTGAGG
AAGATAAAAGCAACAAGAGTTCCAAAACCCAAAGCTGAACCAACCACCCAGTTTCTCCCT
TGGGTTGAGACATTGTTGTTAGTACCCTTAAGAAAGTTGAATGATTTGAATTGAGGCTTG
GCGGTGGTCCTCAGAAGGAAGAGGGTGAGTGAAAGTTCGAGCAACTGGAGAAGCACAAGT
GATAGCACCTGCACATTGTAGCCACACCATGAATTTCAGTATGACTTTAGGATATATACC
ATATAGAAGAAGAGAGTGAGGGAGTGACTTGGGTCTGAGGATGGAGAAGAGGGGTGTGCA
GGGTGCGAGCAAGGATGGATAAACCACCAAAACTGAGAGGAATATGGAGGCAAAACATGT
AAAGAGCGAACGTGGTCCATACGTTCTTGTCTTCCCACGGAATCTCTGATGCCAAAACCG
AGAACCCCTATTCTTTCTCCATGAATTTTAGAAAACCCTCCTCAGTTAAAATGGAGAAAG
AAAGAAAAAAACAGAGTTAGAACATTACATGGGGAGTGGGTTTGCTACTGAGACAAGAGC
ATCTGAGAGATGGGAAAGGGATGGATCGCAACCGACGACAAGTGGTAGAGGAGGAGAGAG
GGTGAAACACTGAATATGGTCGGAGGGAAGAACTAGCCACCACCGGCGTGAGGGATAGAA
TCATGGATGGATGGAGGACAAGGCCTTTGACCGTAGAGTCAGTCAACCTTCATTTCATTT
CATTTCAAGC
>PBfusion.143|scaffoldA05:1480981-1481083(+)+scaffoldC04:2525972-2528844(+)|B596-H_1-10k_transcript/31136 <unknown description>
GGATTAATATTTATTTTTCTACTAAAAAATAATTAAAAATGGCGCCAAAGCGAGCACCGC
CGCCGCCGATGCAGTCGTCACTCCACCGTAACGAGAAGGAGACAATCGTTTCTCCTTCTT
CTTCAGCTTACCCGAAACAACACATGTTTCTTCTTCTCAATCCTCGAGACGAAGATGATT
TCACCGAAACCCATCTCGAGCAAGTGCTCAAGTTGTATAGTAAAGAGCTACCTGACATGA
ACTACGCTTCAAACACTCGAAAGCAATCTGCTTTCCTTGAGAGATGCGTCTCTAAAGGCA
AGTATTGTTCATTGGTTTTGAAGTCCGGAGTCTCAGATAAGATCTTTGCTGCAATCACCT
ATCAGATAGTCCCTTCTGATACTCAGTATGCTGAGATACCTCTTGCTGCTGTAACATCTA
CACACCAGAAAAAGGGTTTTGGTAAACTCGTCTATGAAGAATTAATGAAGAGGCTTCATA
ATGTTGGCATTCGGACTATATACTGTTGGGCAGACAAAGAATCTGAAGGCTTCTGGGTTA
AACAGGGGTTTACAACATTAGCAGAGGTAGACCAGAAGGGAAAAGCAAAGAGGTTACACA
TCAAGTCTAACATCCGAAAAGCCTTGTGTTTCCCCGGCGGTTCGACTCTCATGCTTTCTC
ATCTCAAAAAGGAACCTTCTGTTAATCCTGTGCCTGGAGATTCAGTTAAACTTGGAGAGA
GCTTTGGTGAAAGCGTTTATGTTGACTGTCTCTCTACTATCAGAAGTCCAATGGACTCGA
CCACAACAGGAAAGGAACAGCAGAAAGTGGTCTCTGATCAAGCTACCACAGCTGACAGTG
ATTCCACACCTAGCTTGAAGAGATCTTGGGAGGAAGCTTCACTGTCTTCTCTACAATCCA
AAAGAATCAGGGCAAACCGCAATAATGACACTAAGATAGCTAAAGAGGATCTTGCTACCA
GCTCCAAGCAATCGAAAGACAGTTCTTCCTTCCAAGCGGATTCAACCAAGAACCCTCTGC
CCACAGTTTGCAAAAGAAACAATGGTGATAGCTACAGAATCTTGTTGATGGACATTGGAG
ATGAAAACAAGCGAGCTTGGTTAACAGAGGTAATAAGAAAACTAGGTGGAGATGTGACCA
TGGACGGCAACATGAGCACACATATTGTCACCTCAAAAGTCAGGAAAACGCTTAACTTCT
GCACTGCTCTTTGCTCTGGGGCTTGGATCGTGTCTCCAAGTTGGTTAAAAGAAAGCTTCC
GACAAGGCAGCTTTGCTAATGAAGCCTCACACATACTGCACGACGAAGACTACCAGTTGA
AGTATGAAACCGATCTGAAAAGCACAGTTCTTAGAGCAAAAGCTAGACCAAACTCGATGC
TTAAAGGATACGACGTGTGCGTTGGACCTCACGTTCGGTTGCCTATTGAAACTTCATCTG
CTATCATAAAATCTGCTGGTGGAAATGTGATTAATGGAGTTGATAAGGTAAAAGAGGCAT
CTAAAACGATATACATAGGGTGCGAAGAAGACACAGCAGAGGCTTTAAGGGCAGCAAAGA
AGAGGGTTTGGACATTCAGCAGTGAATGGTTAATGAACTGCGTCTTGAAGCAACAACTTG
AGCTTCAAGTTAACTCAGTTTGTTGAGTCCTTGTGATTTCGAACTCGAGTCCTCAATGTA
ACCACATGGGCATTTATTGACTTAAAACGCTATTTAACATGCATGTTTTCTCACAAATAC
ACTT
>PBfusion.142|scaffold1763:5961-6048(+)+scaffoldA06:47333731-47334025(-)|B596-H_1-10k_transcript/67610 <unknown description>
TACCTGGTTGATCCTGCCAGTAGTCATATGCTTGTCTCAAAGATTAAGCCATGCATGTGT
AAGTATGAACGAACTCAGACTGTGAAGCTGCGAATGTCATTATCGGAACAAGATCGTTTA
GGCGAGAAGCTGCTTCTGATGCTCATCCTTATGATATTCAGCAGCTAGCAACTCTCTAAG
CTGAGAGTGACAGAAAGATAAAGAAACTTGTTGTTTTTGCTTGTATAAGTGTTTTGATAA
TGGTTACTGAGTTTGGACTCGTGAAGAAAAAGTGATGTCCTATATGGTTGTTTGATGTGA
TAAGTGTTTATGTAATAATTTGGAGTTAGAGTTTCATCTTTTATGTTTTATTTACTCTAT
TATAAATTTGATTCTTTCGTTTCT
