# Supplementary material for: Molecular Analysis Uncovers the Mechanism of Fertility Restoration in Temperature-Sensitive Polima Cytoplasmic Male-Sterile Brassica napus
Source: Int J Mol Sci. 2021 Nov 18;22(22):12450. doi: 10.3390/ijms222212450 (PMC8617660; doi:10.3390/ijms222212450)
Supplement: Supplementary file 1 [file ijms-22-12450-s001.zip › DataS1/fusion transcripts/596-H_fusion.gtf]

seqName	source	feature	start	end	score	strand	frame	attributes
scaffoldC01	PacBio	transcript	48706276	48709620	.	+	.	gene_id "PBfusion.91"; transcript_id "PBfusion.91.1";
scaffoldC01	PacBio	exon	48706276	48709620	.	+	.	gene_id "PBfusion.91"; transcript_id "PBfusion.91.1";
scaffoldC01	PacBio	transcript	48728394	48732150	.	+	.	gene_id "PBfusion.91"; transcript_id "PBfusion.91.2";
scaffoldC01	PacBio	exon	48728394	48728553	.	+	.	gene_id "PBfusion.91"; transcript_id "PBfusion.91.2";
scaffoldC01	PacBio	exon	48728643	48728694	.	+	.	gene_id "PBfusion.91"; transcript_id "PBfusion.91.2";
scaffoldC01	PacBio	exon	48728778	48729021	.	+	.	gene_id "PBfusion.91"; transcript_id "PBfusion.91.2";
scaffoldC01	PacBio	exon	48729677	48729898	.	+	.	gene_id "PBfusion.91"; transcript_id "PBfusion.91.2";
scaffoldC01	PacBio	exon	48730264	48730443	.	+	.	gene_id "PBfusion.91"; transcript_id "PBfusion.91.2";
scaffoldC01	PacBio	exon	48730558	48730659	.	+	.	gene_id "PBfusion.91"; transcript_id "PBfusion.91.2";
scaffoldC01	PacBio	exon	48730761	48730838	.	+	.	gene_id "PBfusion.91"; transcript_id "PBfusion.91.2";
scaffoldC01	PacBio	exon	48730997	48731078	.	+	.	gene_id "PBfusion.91"; transcript_id "PBfusion.91.2";
scaffoldC01	PacBio	exon	48731175	48731337	.	+	.	gene_id "PBfusion.91"; transcript_id "PBfusion.91.2";
scaffoldC01	PacBio	exon	48731572	48732150	.	+	.	gene_id "PBfusion.91"; transcript_id "PBfusion.91.2";
scaffoldC03	PacBio	transcript	7334682	7334981	.	+	.	gene_id "PBfusion.159"; transcript_id "PBfusion.159.1";
scaffoldC03	PacBio	exon	7334682	7334981	.	+	.	gene_id "PBfusion.159"; transcript_id "PBfusion.159.1";
scaffoldC03	PacBio	transcript	7354130	7354978	.	+	.	gene_id "PBfusion.159"; transcript_id "PBfusion.159.2";
scaffoldC03	PacBio	exon	7354130	7354978	.	+	.	gene_id "PBfusion.159"; transcript_id "PBfusion.159.2";
scaffoldC03	PacBio	transcript	3557381	3557838	.	+	.	gene_id "PBfusion.26"; transcript_id "PBfusion.26.1";
scaffoldC03	PacBio	exon	3557381	3557838	.	+	.	gene_id "PBfusion.26"; transcript_id "PBfusion.26.1";
scaffoldC07	PacBio	transcript	54485887	54486584	.	+	.	gene_id "PBfusion.26"; transcript_id "PBfusion.26.2";
scaffoldC07	PacBio	exon	54485887	54486584	.	+	.	gene_id "PBfusion.26"; transcript_id "PBfusion.26.2";
scaffoldC02	PacBio	transcript	64301840	64305445	.	+	.	gene_id "PBfusion.92"; transcript_id "PBfusion.92.1";
scaffoldC02	PacBio	exon	64301840	64303895	.	+	.	gene_id "PBfusion.92"; transcript_id "PBfusion.92.1";
scaffoldC02	PacBio	exon	64304079	64305445	.	+	.	gene_id "PBfusion.92"; transcript_id "PBfusion.92.1";
scaffoldC03	PacBio	transcript	11897337	11897537	.	+	.	gene_id "PBfusion.92"; transcript_id "PBfusion.92.2";
scaffoldC03	PacBio	exon	11897337	11897537	.	+	.	gene_id "PBfusion.92"; transcript_id "PBfusion.92.2";
scaffoldA06	PacBio	transcript	35768238	35768686	.	+	.	gene_id "PBfusion.138"; transcript_id "PBfusion.138.1";
scaffoldA06	PacBio	exon	35768238	35768353	.	+	.	gene_id "PBfusion.138"; transcript_id "PBfusion.138.1";
scaffoldA06	PacBio	exon	35768439	35768686	.	+	.	gene_id "PBfusion.138"; transcript_id "PBfusion.138.1";
scaffoldA06	PacBio	transcript	36314447	36316577	.	-	.	gene_id "PBfusion.138"; transcript_id "PBfusion.138.2";
scaffoldA06	PacBio	exon	36314447	36314646	.	-	.	gene_id "PBfusion.138"; transcript_id "PBfusion.138.2";
scaffoldA06	PacBio	exon	36314732	36314793	.	-	.	gene_id "PBfusion.138"; transcript_id "PBfusion.138.2";
scaffoldA06	PacBio	exon	36314874	36315232	.	-	.	gene_id "PBfusion.138"; transcript_id "PBfusion.138.2";
scaffoldA06	PacBio	exon	36315315	36315488	.	-	.	gene_id "PBfusion.138"; transcript_id "PBfusion.138.2";
scaffoldA06	PacBio	exon	36315565	36315654	.	-	.	gene_id "PBfusion.138"; transcript_id "PBfusion.138.2";
scaffoldA06	PacBio	exon	36315753	36315982	.	-	.	gene_id "PBfusion.138"; transcript_id "PBfusion.138.2";
scaffoldA06	PacBio	exon	36316065	36316577	.	-	.	gene_id "PBfusion.138"; transcript_id "PBfusion.138.2";
scaffoldA03	PacBio	transcript	18851430	18852595	.	+	.	gene_id "PBfusion.139"; transcript_id "PBfusion.139.1";
scaffoldA03	PacBio	exon	18851430	18851881	.	+	.	gene_id "PBfusion.139"; transcript_id "PBfusion.139.1";
scaffoldA03	PacBio	exon	18851963	18852595	.	+	.	gene_id "PBfusion.139"; transcript_id "PBfusion.139.1";
scaffoldA06	PacBio	transcript	39777114	39777248	.	-	.	gene_id "PBfusion.139"; transcript_id "PBfusion.139.2";
scaffoldA06	PacBio	exon	39777114	39777248	.	-	.	gene_id "PBfusion.139"; transcript_id "PBfusion.139.2";
scaffoldA07	PacBio	transcript	31223333	31223512	.	+	.	gene_id "PBfusion.130"; transcript_id "PBfusion.130.1";
scaffoldA07	PacBio	exon	31223333	31223512	.	+	.	gene_id "PBfusion.130"; transcript_id "PBfusion.130.1";
scaffoldC08	PacBio	transcript	47978363	47978420	.	-	.	gene_id "PBfusion.130"; transcript_id "PBfusion.130.2";
scaffoldC08	PacBio	exon	47978363	47978420	.	-	.	gene_id "PBfusion.130"; transcript_id "PBfusion.130.2";
scaffoldA06	PacBio	transcript	14992410	14992606	.	+	.	gene_id "PBfusion.131"; transcript_id "PBfusion.131.1";
scaffoldA06	PacBio	exon	14992410	14992606	.	+	.	gene_id "PBfusion.131"; transcript_id "PBfusion.131.1";
scaffoldA09	PacBio	transcript	9722885	9724111	.	-	.	gene_id "PBfusion.131"; transcript_id "PBfusion.131.2";
scaffoldA09	PacBio	exon	9722885	9724111	.	-	.	gene_id "PBfusion.131"; transcript_id "PBfusion.131.2";
scaffoldC03	PacBio	transcript	28005449	28005507	.	+	.	gene_id "PBfusion.132"; transcript_id "PBfusion.132.1";
scaffoldC03	PacBio	exon	28005449	28005507	.	+	.	gene_id "PBfusion.132"; transcript_id "PBfusion.132.1";
scaffoldC05	PacBio	transcript	50135082	50135334	.	+	.	gene_id "PBfusion.132"; transcript_id "PBfusion.132.2";
scaffoldC05	PacBio	exon	50135082	50135334	.	+	.	gene_id "PBfusion.132"; transcript_id "PBfusion.132.2";
scaffoldA02	PacBio	transcript	3793124	3793547	.	-	.	gene_id "PBfusion.133"; transcript_id "PBfusion.133.1";
scaffoldA02	PacBio	exon	3793124	3793547	.	-	.	gene_id "PBfusion.133"; transcript_id "PBfusion.133.1";
scaffoldA09	PacBio	transcript	48822086	48825294	.	+	.	gene_id "PBfusion.133"; transcript_id "PBfusion.133.2";
scaffoldA09	PacBio	exon	48822086	48822378	.	+	.	gene_id "PBfusion.133"; transcript_id "PBfusion.133.2";
scaffoldA09	PacBio	exon	48822465	48822519	.	+	.	gene_id "PBfusion.133"; transcript_id "PBfusion.133.2";
scaffoldA09	PacBio	exon	48822649	48822824	.	+	.	gene_id "PBfusion.133"; transcript_id "PBfusion.133.2";
scaffoldA09	PacBio	exon	48822902	48823102	.	+	.	gene_id "PBfusion.133"; transcript_id "PBfusion.133.2";
scaffoldA09	PacBio	exon	48823519	48823778	.	+	.	gene_id "PBfusion.133"; transcript_id "PBfusion.133.2";
scaffoldA09	PacBio	exon	48823858	48824398	.	+	.	gene_id "PBfusion.133"; transcript_id "PBfusion.133.2";
scaffoldA09	PacBio	exon	48824464	48825294	.	+	.	gene_id "PBfusion.133"; transcript_id "PBfusion.133.2";
scaffoldC02	PacBio	transcript	53715466	53715527	.	+	.	gene_id "PBfusion.134"; transcript_id "PBfusion.134.1";
scaffoldC02	PacBio	exon	53715466	53715527	.	+	.	gene_id "PBfusion.134"; transcript_id "PBfusion.134.1";
scaffoldC08	PacBio	transcript	8146194	8147094	.	-	.	gene_id "PBfusion.134"; transcript_id "PBfusion.134.2";
scaffoldC08	PacBio	exon	8146194	8147094	.	-	.	gene_id "PBfusion.134"; transcript_id "PBfusion.134.2";
scaffoldA01	PacBio	transcript	28174792	28177376	.	-	.	gene_id "PBfusion.135"; transcript_id "PBfusion.135.1";
scaffoldA01	PacBio	exon	28174792	28175325	.	-	.	gene_id "PBfusion.135"; transcript_id "PBfusion.135.1";
scaffoldA01	PacBio	exon	28175417	28175578	.	-	.	gene_id "PBfusion.135"; transcript_id "PBfusion.135.1";
scaffoldA01	PacBio	exon	28175668	28175892	.	-	.	gene_id "PBfusion.135"; transcript_id "PBfusion.135.1";
scaffoldA01	PacBio	exon	28175965	28176063	.	-	.	gene_id "PBfusion.135"; transcript_id "PBfusion.135.1";
scaffoldA01	PacBio	exon	28176212	28176623	.	-	.	gene_id "PBfusion.135"; transcript_id "PBfusion.135.1";
scaffoldA01	PacBio	exon	28176704	28176831	.	-	.	gene_id "PBfusion.135"; transcript_id "PBfusion.135.1";
scaffoldA01	PacBio	exon	28176926	28177376	.	-	.	gene_id "PBfusion.135"; transcript_id "PBfusion.135.1";
scaffoldA04	PacBio	transcript	19299638	19299884	.	-	.	gene_id "PBfusion.135"; transcript_id "PBfusion.135.2";
scaffoldA04	PacBio	exon	19299638	19299884	.	-	.	gene_id "PBfusion.135"; transcript_id "PBfusion.135.2";
scaffold1805	PacBio	transcript	8517	10847	.	+	.	gene_id "PBfusion.136"; transcript_id "PBfusion.136.1";
scaffold1805	PacBio	exon	8517	9759	.	+	.	gene_id "PBfusion.136"; transcript_id "PBfusion.136.1";
scaffold1805	PacBio	exon	10331	10847	.	+	.	gene_id "PBfusion.136"; transcript_id "PBfusion.136.1";
scaffoldC09	PacBio	transcript	37535360	37536735	.	-	.	gene_id "PBfusion.136"; transcript_id "PBfusion.136.2";
scaffoldC09	PacBio	exon	37535360	37535963	.	-	.	gene_id "PBfusion.136"; transcript_id "PBfusion.136.2";
scaffoldC09	PacBio	exon	37536500	37536735	.	-	.	gene_id "PBfusion.136"; transcript_id "PBfusion.136.2";
scaffoldA06	PacBio	transcript	43714374	43714856	.	+	.	gene_id "PBfusion.137"; transcript_id "PBfusion.137.1";
scaffoldA06	PacBio	exon	43714374	43714402	.	+	.	gene_id "PBfusion.137"; transcript_id "PBfusion.137.1";
scaffoldA06	PacBio	exon	43714496	43714856	.	+	.	gene_id "PBfusion.137"; transcript_id "PBfusion.137.1";
scaffoldA07	PacBio	transcript	1007513	1007753	.	+	.	gene_id "PBfusion.137"; transcript_id "PBfusion.137.2";
scaffoldA07	PacBio	exon	1007513	1007753	.	+	.	gene_id "PBfusion.137"; transcript_id "PBfusion.137.2";
scaffoldC01	PacBio	transcript	7978128	7978200	.	-	.	gene_id "PBfusion.208"; transcript_id "PBfusion.208.1";
scaffoldC01	PacBio	exon	7978128	7978200	.	-	.	gene_id "PBfusion.208"; transcript_id "PBfusion.208.1";
scaffoldC03	PacBio	transcript	5191359	5192614	.	+	.	gene_id "PBfusion.208"; transcript_id "PBfusion.208.2";
scaffoldC03	PacBio	exon	5191359	5191424	.	+	.	gene_id "PBfusion.208"; transcript_id "PBfusion.208.2";
scaffoldC03	PacBio	exon	5191513	5191582	.	+	.	gene_id "PBfusion.208"; transcript_id "PBfusion.208.2";
scaffoldC03	PacBio	exon	5191663	5191719	.	+	.	gene_id "PBfusion.208"; transcript_id "PBfusion.208.2";
scaffoldC03	PacBio	exon	5191805	5191922	.	+	.	gene_id "PBfusion.208"; transcript_id "PBfusion.208.2";
scaffoldC03	PacBio	exon	5192021	5192614	.	+	.	gene_id "PBfusion.208"; transcript_id "PBfusion.208.2";
scaffoldA01	PacBio	transcript	1345611	1350617	.	+	.	gene_id "PBfusion.209"; transcript_id "PBfusion.209.1";
scaffoldA01	PacBio	exon	1345611	1346029	.	+	.	gene_id "PBfusion.209"; transcript_id "PBfusion.209.1";
scaffoldA01	PacBio	exon	1347142	1347466	.	+	.	gene_id "PBfusion.209"; transcript_id "PBfusion.209.1";
scaffoldA01	PacBio	exon	1347544	1347693	.	+	.	gene_id "PBfusion.209"; transcript_id "PBfusion.209.1";
scaffoldA01	PacBio	exon	1347811	1348086	.	+	.	gene_id "PBfusion.209"; transcript_id "PBfusion.209.1";
scaffoldA01	PacBio	exon	1348596	1348685	.	+	.	gene_id "PBfusion.209"; transcript_id "PBfusion.209.1";
scaffoldA01	PacBio	exon	1348834	1348912	.	+	.	gene_id "PBfusion.209"; transcript_id "PBfusion.209.1";
scaffoldA01	PacBio	exon	1349735	1349841	.	+	.	gene_id "PBfusion.209"; transcript_id "PBfusion.209.1";
scaffoldA01	PacBio	exon	1349954	1350084	.	+	.	gene_id "PBfusion.209"; transcript_id "PBfusion.209.1";
scaffoldA01	PacBio	exon	1350405	1350617	.	+	.	gene_id "PBfusion.209"; transcript_id "PBfusion.209.1";
scaffoldA10	PacBio	transcript	252206	252319	.	-	.	gene_id "PBfusion.209"; transcript_id "PBfusion.209.2";
scaffoldA10	PacBio	exon	252206	252319	.	-	.	gene_id "PBfusion.209"; transcript_id "PBfusion.209.2";
scaffoldA03	PacBio	transcript	24287636	24288777	.	-	.	gene_id "PBfusion.202"; transcript_id "PBfusion.202.1";
scaffoldA03	PacBio	exon	24287636	24287894	.	-	.	gene_id "PBfusion.202"; transcript_id "PBfusion.202.1";
scaffoldA03	PacBio	exon	24288111	24288223	.	-	.	gene_id "PBfusion.202"; transcript_id "PBfusion.202.1";
scaffoldA03	PacBio	exon	24288609	24288777	.	-	.	gene_id "PBfusion.202"; transcript_id "PBfusion.202.1";
scaffoldA05	PacBio	transcript	8973495	8973666	.	+	.	gene_id "PBfusion.202"; transcript_id "PBfusion.202.2";
scaffoldA05	PacBio	exon	8973495	8973548	.	+	.	gene_id "PBfusion.202"; transcript_id "PBfusion.202.2";
scaffoldA05	PacBio	exon	8973642	8973666	.	+	.	gene_id "PBfusion.202"; transcript_id "PBfusion.202.2";
scaffoldC04	PacBio	transcript	14972017	14972106	.	+	.	gene_id "PBfusion.203"; transcript_id "PBfusion.203.1";
scaffoldC04	PacBio	exon	14972017	14972106	.	+	.	gene_id "PBfusion.203"; transcript_id "PBfusion.203.1";
scaffoldC08	PacBio	transcript	42644023	42645492	.	-	.	gene_id "PBfusion.203"; transcript_id "PBfusion.203.2";
scaffoldC08	PacBio	exon	42644023	42644353	.	-	.	gene_id "PBfusion.203"; transcript_id "PBfusion.203.2";
scaffoldC08	PacBio	exon	42644438	42644521	.	-	.	gene_id "PBfusion.203"; transcript_id "PBfusion.203.2";
scaffoldC08	PacBio	exon	42644602	42644726	.	-	.	gene_id "PBfusion.203"; transcript_id "PBfusion.203.2";
scaffoldC08	PacBio	exon	42644788	42644995	.	-	.	gene_id "PBfusion.203"; transcript_id "PBfusion.203.2";
scaffoldC08	PacBio	exon	42645075	42645188	.	-	.	gene_id "PBfusion.203"; transcript_id "PBfusion.203.2";
scaffoldC08	PacBio	exon	42645263	42645492	.	-	.	gene_id "PBfusion.203"; transcript_id "PBfusion.203.2";
scaffoldA01	PacBio	transcript	16468619	16468675	.	-	.	gene_id "PBfusion.200"; transcript_id "PBfusion.200.1";
scaffoldA01	PacBio	exon	16468619	16468675	.	-	.	gene_id "PBfusion.200"; transcript_id "PBfusion.200.1";
scaffoldC02	PacBio	transcript	56172031	56173411	.	+	.	gene_id "PBfusion.200"; transcript_id "PBfusion.200.2";
scaffoldC02	PacBio	exon	56172031	56172131	.	+	.	gene_id "PBfusion.200"; transcript_id "PBfusion.200.2";
scaffoldC02	PacBio	exon	56172236	56172356	.	+	.	gene_id "PBfusion.200"; transcript_id "PBfusion.200.2";
scaffoldC02	PacBio	exon	56172489	56173098	.	+	.	gene_id "PBfusion.200"; transcript_id "PBfusion.200.2";
scaffoldC02	PacBio	exon	56173192	56173411	.	+	.	gene_id "PBfusion.200"; transcript_id "PBfusion.200.2";
scaffoldA09	PacBio	transcript	57584848	57584919	.	+	.	gene_id "PBfusion.201"; transcript_id "PBfusion.201.1";
scaffoldA09	PacBio	exon	57584848	57584919	.	+	.	gene_id "PBfusion.201"; transcript_id "PBfusion.201.1";
scaffoldC08	PacBio	transcript	46523086	46524020	.	+	.	gene_id "PBfusion.201"; transcript_id "PBfusion.201.2";
scaffoldC08	PacBio	exon	46523086	46523367	.	+	.	gene_id "PBfusion.201"; transcript_id "PBfusion.201.2";
scaffoldC08	PacBio	exon	46523459	46523678	.	+	.	gene_id "PBfusion.201"; transcript_id "PBfusion.201.2";
scaffoldC08	PacBio	exon	46523760	46524020	.	+	.	gene_id "PBfusion.201"; transcript_id "PBfusion.201.2";
scaffoldA02	PacBio	transcript	35341121	35342145	.	+	.	gene_id "PBfusion.206"; transcript_id "PBfusion.206.1";
scaffoldA02	PacBio	exon	35341121	35341313	.	+	.	gene_id "PBfusion.206"; transcript_id "PBfusion.206.1";
scaffoldA02	PacBio	exon	35341409	35341630	.	+	.	gene_id "PBfusion.206"; transcript_id "PBfusion.206.1";
scaffoldA02	PacBio	exon	35341726	35341922	.	+	.	gene_id "PBfusion.206"; transcript_id "PBfusion.206.1";
scaffoldA02	PacBio	exon	35342021	35342145	.	+	.	gene_id "PBfusion.206"; transcript_id "PBfusion.206.1";
scaffoldC01	PacBio	transcript	9575383	9575496	.	+	.	gene_id "PBfusion.206"; transcript_id "PBfusion.206.2";
scaffoldC01	PacBio	exon	9575383	9575496	.	+	.	gene_id "PBfusion.206"; transcript_id "PBfusion.206.2";
scaffoldA01	PacBio	transcript	35946454	35946517	.	-	.	gene_id "PBfusion.207"; transcript_id "PBfusion.207.1";
scaffoldA01	PacBio	exon	35946454	35946517	.	-	.	gene_id "PBfusion.207"; transcript_id "PBfusion.207.1";
scaffoldA06	PacBio	transcript	32672450	32672546	.	+	.	gene_id "PBfusion.207"; transcript_id "PBfusion.207.2";
scaffoldA06	PacBio	exon	32672450	32672546	.	+	.	gene_id "PBfusion.207"; transcript_id "PBfusion.207.2";
scaffoldA10	PacBio	transcript	15746262	15751168	.	+	.	gene_id "PBfusion.204"; transcript_id "PBfusion.204.1";
scaffoldA10	PacBio	exon	15746262	15746367	.	+	.	gene_id "PBfusion.204"; transcript_id "PBfusion.204.1";
scaffoldA10	PacBio	exon	15746668	15746707	.	+	.	gene_id "PBfusion.204"; transcript_id "PBfusion.204.1";
scaffoldA10	PacBio	exon	15746801	15746936	.	+	.	gene_id "PBfusion.204"; transcript_id "PBfusion.204.1";
scaffoldA10	PacBio	exon	15747014	15747171	.	+	.	gene_id "PBfusion.204"; transcript_id "PBfusion.204.1";
scaffoldA10	PacBio	exon	15747311	15747401	.	+	.	gene_id "PBfusion.204"; transcript_id "PBfusion.204.1";
scaffoldA10	PacBio	exon	15747525	15747644	.	+	.	gene_id "PBfusion.204"; transcript_id "PBfusion.204.1";
scaffoldA10	PacBio	exon	15747730	15747798	.	+	.	gene_id "PBfusion.204"; transcript_id "PBfusion.204.1";
scaffoldA10	PacBio	exon	15747876	15747967	.	+	.	gene_id "PBfusion.204"; transcript_id "PBfusion.204.1";
scaffoldA10	PacBio	exon	15748044	15748146	.	+	.	gene_id "PBfusion.204"; transcript_id "PBfusion.204.1";
scaffoldA10	PacBio	exon	15748243	15748350	.	+	.	gene_id "PBfusion.204"; transcript_id "PBfusion.204.1";
scaffoldA10	PacBio	exon	15748485	15748547	.	+	.	gene_id "PBfusion.204"; transcript_id "PBfusion.204.1";
scaffoldA10	PacBio	exon	15748617	15748688	.	+	.	gene_id "PBfusion.204"; transcript_id "PBfusion.204.1";
scaffoldA10	PacBio	exon	15748784	15748861	.	+	.	gene_id "PBfusion.204"; transcript_id "PBfusion.204.1";
scaffoldA10	PacBio	exon	15749047	15749109	.	+	.	gene_id "PBfusion.204"; transcript_id "PBfusion.204.1";
scaffoldA10	PacBio	exon	15749198	15749258	.	+	.	gene_id "PBfusion.204"; transcript_id "PBfusion.204.1";
scaffoldA10	PacBio	exon	15749351	15749433	.	+	.	gene_id "PBfusion.204"; transcript_id "PBfusion.204.1";
scaffoldA10	PacBio	exon	15749582	15749695	.	+	.	gene_id "PBfusion.204"; transcript_id "PBfusion.204.1";
scaffoldA10	PacBio	exon	15749806	15749883	.	+	.	gene_id "PBfusion.204"; transcript_id "PBfusion.204.1";
scaffoldA10	PacBio	exon	15749972	15750043	.	+	.	gene_id "PBfusion.204"; transcript_id "PBfusion.204.1";
scaffoldA10	PacBio	exon	15750151	15750380	.	+	.	gene_id "PBfusion.204"; transcript_id "PBfusion.204.1";
scaffoldA10	PacBio	exon	15750453	15750564	.	+	.	gene_id "PBfusion.204"; transcript_id "PBfusion.204.1";
scaffoldA10	PacBio	exon	15750650	15750853	.	+	.	gene_id "PBfusion.204"; transcript_id "PBfusion.204.1";
scaffoldA10	PacBio	exon	15750972	15751168	.	+	.	gene_id "PBfusion.204"; transcript_id "PBfusion.204.1";
scaffoldC09	PacBio	transcript	41546495	41547280	.	+	.	gene_id "PBfusion.204"; transcript_id "PBfusion.204.2";
scaffoldC09	PacBio	exon	41546495	41547280	.	+	.	gene_id "PBfusion.204"; transcript_id "PBfusion.204.2";
scaffoldA04	PacBio	transcript	19723588	19723808	.	-	.	gene_id "PBfusion.205"; transcript_id "PBfusion.205.1";
scaffoldA04	PacBio	exon	19723588	19723808	.	-	.	gene_id "PBfusion.205"; transcript_id "PBfusion.205.1";
scaffoldC01	PacBio	transcript	20626467	20629176	.	-	.	gene_id "PBfusion.205"; transcript_id "PBfusion.205.2";
scaffoldC01	PacBio	exon	20626467	20627106	.	-	.	gene_id "PBfusion.205"; transcript_id "PBfusion.205.2";
scaffoldC01	PacBio	exon	20627205	20629176	.	-	.	gene_id "PBfusion.205"; transcript_id "PBfusion.205.2";
scaffoldA05	PacBio	transcript	34026460	34026589	.	-	.	gene_id "PBfusion.14"; transcript_id "PBfusion.14.1";
scaffoldA05	PacBio	exon	34026460	34026589	.	-	.	gene_id "PBfusion.14"; transcript_id "PBfusion.14.1";
scaffoldA06	PacBio	transcript	43712414	43714857	.	+	.	gene_id "PBfusion.14"; transcript_id "PBfusion.14.2";
scaffoldA06	PacBio	exon	43712414	43713107	.	+	.	gene_id "PBfusion.14"; transcript_id "PBfusion.14.2";
scaffoldA06	PacBio	exon	43713751	43714402	.	+	.	gene_id "PBfusion.14"; transcript_id "PBfusion.14.2";
scaffoldA06	PacBio	exon	43714496	43714857	.	+	.	gene_id "PBfusion.14"; transcript_id "PBfusion.14.2";
scaffoldA01	PacBio	transcript	14371111	14372235	.	+	.	gene_id "PBfusion.196"; transcript_id "PBfusion.196.1";
scaffoldA01	PacBio	exon	14371111	14371343	.	+	.	gene_id "PBfusion.196"; transcript_id "PBfusion.196.1";
scaffoldA01	PacBio	exon	14371440	14371874	.	+	.	gene_id "PBfusion.196"; transcript_id "PBfusion.196.1";
scaffoldA01	PacBio	exon	14372060	14372235	.	+	.	gene_id "PBfusion.196"; transcript_id "PBfusion.196.1";
scaffoldA09	PacBio	transcript	62771736	62772940	.	+	.	gene_id "PBfusion.196"; transcript_id "PBfusion.196.2";
scaffoldA09	PacBio	exon	62771736	62771894	.	+	.	gene_id "PBfusion.196"; transcript_id "PBfusion.196.2";
scaffoldA09	PacBio	exon	62772299	62772373	.	+	.	gene_id "PBfusion.196"; transcript_id "PBfusion.196.2";
scaffoldA09	PacBio	exon	62772470	62772546	.	+	.	gene_id "PBfusion.196"; transcript_id "PBfusion.196.2";
scaffoldA09	PacBio	exon	62772636	62772940	.	+	.	gene_id "PBfusion.196"; transcript_id "PBfusion.196.2";
scaffold1805	PacBio	transcript	9758	10847	.	+	.	gene_id "PBfusion.16"; transcript_id "PBfusion.16.1";
scaffold1805	PacBio	exon	9758	10847	.	+	.	gene_id "PBfusion.16"; transcript_id "PBfusion.16.1";
scaffoldC09	PacBio	transcript	37535360	37536735	.	-	.	gene_id "PBfusion.16"; transcript_id "PBfusion.16.2";
scaffoldC09	PacBio	exon	37535360	37535963	.	-	.	gene_id "PBfusion.16"; transcript_id "PBfusion.16.2";
scaffoldC09	PacBio	exon	37536500	37536735	.	-	.	gene_id "PBfusion.16"; transcript_id "PBfusion.16.2";
scaffoldA01	PacBio	transcript	3269363	3270784	.	-	.	gene_id "PBfusion.17"; transcript_id "PBfusion.17.1";
scaffoldA01	PacBio	exon	3269363	3269588	.	-	.	gene_id "PBfusion.17"; transcript_id "PBfusion.17.1";
scaffoldA01	PacBio	exon	3269672	3269883	.	-	.	gene_id "PBfusion.17"; transcript_id "PBfusion.17.1";
scaffoldA01	PacBio	exon	3270022	3270238	.	-	.	gene_id "PBfusion.17"; transcript_id "PBfusion.17.1";
scaffoldA01	PacBio	exon	3270330	3270443	.	-	.	gene_id "PBfusion.17"; transcript_id "PBfusion.17.1";
scaffoldA01	PacBio	exon	3270535	3270784	.	-	.	gene_id "PBfusion.17"; transcript_id "PBfusion.17.1";
scaffoldC01	PacBio	transcript	4377040	4377204	.	-	.	gene_id "PBfusion.17"; transcript_id "PBfusion.17.2";
scaffoldC01	PacBio	exon	4377040	4377204	.	-	.	gene_id "PBfusion.17"; transcript_id "PBfusion.17.2";
scaffoldA05	PacBio	transcript	42178719	42180533	.	+	.	gene_id "PBfusion.10"; transcript_id "PBfusion.10.1";
scaffoldA05	PacBio	exon	42178719	42178837	.	+	.	gene_id "PBfusion.10"; transcript_id "PBfusion.10.1";
scaffoldA05	PacBio	exon	42178915	42180210	.	+	.	gene_id "PBfusion.10"; transcript_id "PBfusion.10.1";
scaffoldA05	PacBio	exon	42180319	42180533	.	+	.	gene_id "PBfusion.10"; transcript_id "PBfusion.10.1";
scaffoldC05	PacBio	transcript	54781891	54781982	.	+	.	gene_id "PBfusion.10"; transcript_id "PBfusion.10.2";
scaffoldC05	PacBio	exon	54781891	54781982	.	+	.	gene_id "PBfusion.10"; transcript_id "PBfusion.10.2";
scaffoldA01	PacBio	transcript	1673058	1674817	.	+	.	gene_id "PBfusion.11"; transcript_id "PBfusion.11.1";
scaffoldA01	PacBio	exon	1673058	1673561	.	+	.	gene_id "PBfusion.11"; transcript_id "PBfusion.11.1";
scaffoldA01	PacBio	exon	1673707	1673795	.	+	.	gene_id "PBfusion.11"; transcript_id "PBfusion.11.1";
scaffoldA01	PacBio	exon	1673886	1674014	.	+	.	gene_id "PBfusion.11"; transcript_id "PBfusion.11.1";
scaffoldA01	PacBio	exon	1674113	1674238	.	+	.	gene_id "PBfusion.11"; transcript_id "PBfusion.11.1";
scaffoldA01	PacBio	exon	1674409	1674817	.	+	.	gene_id "PBfusion.11"; transcript_id "PBfusion.11.1";
scaffoldC09	PacBio	transcript	359666	360813	.	-	.	gene_id "PBfusion.11"; transcript_id "PBfusion.11.2";
scaffoldC09	PacBio	exon	359666	359690	.	-	.	gene_id "PBfusion.11"; transcript_id "PBfusion.11.2";
scaffoldC09	PacBio	exon	360688	360813	.	-	.	gene_id "PBfusion.11"; transcript_id "PBfusion.11.2";
scaffoldC06	PacBio	transcript	13893112	13895191	.	+	.	gene_id "PBfusion.12"; transcript_id "PBfusion.12.1";
scaffoldC06	PacBio	exon	13893112	13893511	.	+	.	gene_id "PBfusion.12"; transcript_id "PBfusion.12.1";
scaffoldC06	PacBio	exon	13893637	13893772	.	+	.	gene_id "PBfusion.12"; transcript_id "PBfusion.12.1";
scaffoldC06	PacBio	exon	13893852	13893933	.	+	.	gene_id "PBfusion.12"; transcript_id "PBfusion.12.1";
scaffoldC06	PacBio	exon	13894072	13894247	.	+	.	gene_id "PBfusion.12"; transcript_id "PBfusion.12.1";
scaffoldC06	PacBio	exon	13894326	13894463	.	+	.	gene_id "PBfusion.12"; transcript_id "PBfusion.12.1";
scaffoldC06	PacBio	exon	13894533	13894672	.	+	.	gene_id "PBfusion.12"; transcript_id "PBfusion.12.1";
scaffoldC06	PacBio	exon	13894844	13895191	.	+	.	gene_id "PBfusion.12"; transcript_id "PBfusion.12.1";
scaffoldC07	PacBio	transcript	43992632	43993372	.	+	.	gene_id "PBfusion.12"; transcript_id "PBfusion.12.2";
scaffoldC07	PacBio	exon	43992632	43992678	.	+	.	gene_id "PBfusion.12"; transcript_id "PBfusion.12.2";
scaffoldC07	PacBio	exon	43993292	43993372	.	+	.	gene_id "PBfusion.12"; transcript_id "PBfusion.12.2";
scaffoldA01	PacBio	transcript	2037485	2037570	.	-	.	gene_id "PBfusion.13"; transcript_id "PBfusion.13.1";
scaffoldA01	PacBio	exon	2037485	2037570	.	-	.	gene_id "PBfusion.13"; transcript_id "PBfusion.13.1";
scaffoldC01	PacBio	transcript	2379011	2380439	.	-	.	gene_id "PBfusion.13"; transcript_id "PBfusion.13.2";
scaffoldC01	PacBio	exon	2379011	2379397	.	-	.	gene_id "PBfusion.13"; transcript_id "PBfusion.13.2";
scaffoldC01	PacBio	exon	2379478	2379681	.	-	.	gene_id "PBfusion.13"; transcript_id "PBfusion.13.2";
scaffoldC01	PacBio	exon	2379755	2379992	.	-	.	gene_id "PBfusion.13"; transcript_id "PBfusion.13.2";
scaffoldC01	PacBio	exon	2380065	2380199	.	-	.	gene_id "PBfusion.13"; transcript_id "PBfusion.13.2";
scaffoldC01	PacBio	exon	2380279	2380439	.	-	.	gene_id "PBfusion.13"; transcript_id "PBfusion.13.2";
scaffold0551	PacBio	transcript	15473	15530	.	-	.	gene_id "PBfusion.18"; transcript_id "PBfusion.18.1";
scaffold0551	PacBio	exon	15473	15530	.	-	.	gene_id "PBfusion.18"; transcript_id "PBfusion.18.1";
scaffoldA07	PacBio	transcript	11388748	11389108	.	-	.	gene_id "PBfusion.18"; transcript_id "PBfusion.18.2";
scaffoldA07	PacBio	exon	11388748	11389108	.	-	.	gene_id "PBfusion.18"; transcript_id "PBfusion.18.2";
scaffoldA02	PacBio	transcript	2817754	2820075	.	+	.	gene_id "PBfusion.19"; transcript_id "PBfusion.19.1";
scaffoldA02	PacBio	exon	2817754	2818009	.	+	.	gene_id "PBfusion.19"; transcript_id "PBfusion.19.1";
scaffoldA02	PacBio	exon	2818369	2818458	.	+	.	gene_id "PBfusion.19"; transcript_id "PBfusion.19.1";
scaffoldA02	PacBio	exon	2818535	2819096	.	+	.	gene_id "PBfusion.19"; transcript_id "PBfusion.19.1";
scaffoldA02	PacBio	exon	2819178	2819321	.	+	.	gene_id "PBfusion.19"; transcript_id "PBfusion.19.1";
scaffoldA02	PacBio	exon	2819396	2819475	.	+	.	gene_id "PBfusion.19"; transcript_id "PBfusion.19.1";
scaffoldA02	PacBio	exon	2819567	2819796	.	+	.	gene_id "PBfusion.19"; transcript_id "PBfusion.19.1";
scaffoldA02	PacBio	exon	2819889	2820075	.	+	.	gene_id "PBfusion.19"; transcript_id "PBfusion.19.1";
scaffoldC05	PacBio	transcript	55365900	55367019	.	+	.	gene_id "PBfusion.19"; transcript_id "PBfusion.19.2";
scaffoldC05	PacBio	exon	55365900	55366121	.	+	.	gene_id "PBfusion.19"; transcript_id "PBfusion.19.2";
scaffoldC05	PacBio	exon	55366356	55366504	.	+	.	gene_id "PBfusion.19"; transcript_id "PBfusion.19.2";
scaffoldC05	PacBio	exon	55366588	55367019	.	+	.	gene_id "PBfusion.19"; transcript_id "PBfusion.19.2";
scaffoldA05	PacBio	transcript	38128993	38131595	.	+	.	gene_id "PBfusion.129"; transcript_id "PBfusion.129.1";
scaffoldA05	PacBio	exon	38128993	38129318	.	+	.	gene_id "PBfusion.129"; transcript_id "PBfusion.129.1";
scaffoldA05	PacBio	exon	38130158	38131595	.	+	.	gene_id "PBfusion.129"; transcript_id "PBfusion.129.1";
scaffoldC05	PacBio	transcript	48189203	48189367	.	+	.	gene_id "PBfusion.129"; transcript_id "PBfusion.129.2";
scaffoldC05	PacBio	exon	48189203	48189367	.	+	.	gene_id "PBfusion.129"; transcript_id "PBfusion.129.2";
scaffoldA03	PacBio	transcript	7757440	7757542	.	+	.	gene_id "PBfusion.128"; transcript_id "PBfusion.128.1";
scaffoldA03	PacBio	exon	7757440	7757542	.	+	.	gene_id "PBfusion.128"; transcript_id "PBfusion.128.1";
scaffoldC03	PacBio	transcript	9989814	9992974	.	+	.	gene_id "PBfusion.128"; transcript_id "PBfusion.128.2";
scaffoldC03	PacBio	exon	9989814	9989975	.	+	.	gene_id "PBfusion.128"; transcript_id "PBfusion.128.2";
scaffoldC03	PacBio	exon	9990174	9990680	.	+	.	gene_id "PBfusion.128"; transcript_id "PBfusion.128.2";
scaffoldC03	PacBio	exon	9990769	9990857	.	+	.	gene_id "PBfusion.128"; transcript_id "PBfusion.128.2";
scaffoldC03	PacBio	exon	9990929	9991008	.	+	.	gene_id "PBfusion.128"; transcript_id "PBfusion.128.2";
scaffoldC03	PacBio	exon	9991133	9991222	.	+	.	gene_id "PBfusion.128"; transcript_id "PBfusion.128.2";
scaffoldC03	PacBio	exon	9991303	9991394	.	+	.	gene_id "PBfusion.128"; transcript_id "PBfusion.128.2";
scaffoldC03	PacBio	exon	9991500	9991583	.	+	.	gene_id "PBfusion.128"; transcript_id "PBfusion.128.2";
scaffoldC03	PacBio	exon	9991723	9991864	.	+	.	gene_id "PBfusion.128"; transcript_id "PBfusion.128.2";
scaffoldC03	PacBio	exon	9991988	9992104	.	+	.	gene_id "PBfusion.128"; transcript_id "PBfusion.128.2";
scaffoldC03	PacBio	exon	9992201	9992330	.	+	.	gene_id "PBfusion.128"; transcript_id "PBfusion.128.2";
scaffoldC03	PacBio	exon	9992412	9992535	.	+	.	gene_id "PBfusion.128"; transcript_id "PBfusion.128.2";
scaffoldC03	PacBio	exon	9992614	9992720	.	+	.	gene_id "PBfusion.128"; transcript_id "PBfusion.128.2";
scaffoldC03	PacBio	exon	9992808	9992974	.	+	.	gene_id "PBfusion.128"; transcript_id "PBfusion.128.2";
scaffoldC08	PacBio	transcript	43982544	43984926	.	+	.	gene_id "PBfusion.8"; transcript_id "PBfusion.8.1";
scaffoldC08	PacBio	exon	43982544	43982970	.	+	.	gene_id "PBfusion.8"; transcript_id "PBfusion.8.1";
scaffoldC08	PacBio	exon	43983178	43983265	.	+	.	gene_id "PBfusion.8"; transcript_id "PBfusion.8.1";
scaffoldC08	PacBio	exon	43983409	43983500	.	+	.	gene_id "PBfusion.8"; transcript_id "PBfusion.8.1";
scaffoldC08	PacBio	exon	43983583	43983701	.	+	.	gene_id "PBfusion.8"; transcript_id "PBfusion.8.1";
scaffoldC08	PacBio	exon	43983793	43983908	.	+	.	gene_id "PBfusion.8"; transcript_id "PBfusion.8.1";
scaffoldC08	PacBio	exon	43983985	43984112	.	+	.	gene_id "PBfusion.8"; transcript_id "PBfusion.8.1";
scaffoldC08	PacBio	exon	43984186	43984272	.	+	.	gene_id "PBfusion.8"; transcript_id "PBfusion.8.1";
scaffoldC08	PacBio	exon	43984371	43984431	.	+	.	gene_id "PBfusion.8"; transcript_id "PBfusion.8.1";
scaffoldC08	PacBio	exon	43984520	43984560	.	+	.	gene_id "PBfusion.8"; transcript_id "PBfusion.8.1";
scaffoldC08	PacBio	exon	43984650	43984770	.	+	.	gene_id "PBfusion.8"; transcript_id "PBfusion.8.1";
scaffoldC08	PacBio	exon	43984881	43984926	.	+	.	gene_id "PBfusion.8"; transcript_id "PBfusion.8.1";
scaffoldC09	PacBio	transcript	52391963	52394379	.	+	.	gene_id "PBfusion.8"; transcript_id "PBfusion.8.2";
scaffoldC09	PacBio	exon	52391963	52392055	.	+	.	gene_id "PBfusion.8"; transcript_id "PBfusion.8.2";
scaffoldC09	PacBio	exon	52392143	52392416	.	+	.	gene_id "PBfusion.8"; transcript_id "PBfusion.8.2";
scaffoldC09	PacBio	exon	52392523	52392619	.	+	.	gene_id "PBfusion.8"; transcript_id "PBfusion.8.2";
scaffoldC09	PacBio	exon	52392699	52392823	.	+	.	gene_id "PBfusion.8"; transcript_id "PBfusion.8.2";
scaffoldC09	PacBio	exon	52392899	52392983	.	+	.	gene_id "PBfusion.8"; transcript_id "PBfusion.8.2";
scaffoldC09	PacBio	exon	52393065	52393194	.	+	.	gene_id "PBfusion.8"; transcript_id "PBfusion.8.2";
scaffoldC09	PacBio	exon	52393287	52393480	.	+	.	gene_id "PBfusion.8"; transcript_id "PBfusion.8.2";
scaffoldC09	PacBio	exon	52393556	52393679	.	+	.	gene_id "PBfusion.8"; transcript_id "PBfusion.8.2";
scaffoldC09	PacBio	exon	52393754	52393969	.	+	.	gene_id "PBfusion.8"; transcript_id "PBfusion.8.2";
scaffoldC09	PacBio	exon	52394075	52394379	.	+	.	gene_id "PBfusion.8"; transcript_id "PBfusion.8.2";
scaffoldA09	PacBio	transcript	65521281	65521364	.	-	.	gene_id "PBfusion.9"; transcript_id "PBfusion.9.1";
scaffoldA09	PacBio	exon	65521281	65521364	.	-	.	gene_id "PBfusion.9"; transcript_id "PBfusion.9.1";
scaffoldA10	PacBio	transcript	395587	398163	.	+	.	gene_id "PBfusion.9"; transcript_id "PBfusion.9.2";
scaffoldA10	PacBio	exon	395587	395789	.	+	.	gene_id "PBfusion.9"; transcript_id "PBfusion.9.2";
scaffoldA10	PacBio	exon	396146	396208	.	+	.	gene_id "PBfusion.9"; transcript_id "PBfusion.9.2";
scaffoldA10	PacBio	exon	396322	396393	.	+	.	gene_id "PBfusion.9"; transcript_id "PBfusion.9.2";
scaffoldA10	PacBio	exon	396550	396657	.	+	.	gene_id "PBfusion.9"; transcript_id "PBfusion.9.2";
scaffoldA10	PacBio	exon	396749	396829	.	+	.	gene_id "PBfusion.9"; transcript_id "PBfusion.9.2";
scaffoldA10	PacBio	exon	396954	397007	.	+	.	gene_id "PBfusion.9"; transcript_id "PBfusion.9.2";
scaffoldA10	PacBio	exon	397200	397325	.	+	.	gene_id "PBfusion.9"; transcript_id "PBfusion.9.2";
scaffoldA10	PacBio	exon	397412	397501	.	+	.	gene_id "PBfusion.9"; transcript_id "PBfusion.9.2";
scaffoldA10	PacBio	exon	397621	397746	.	+	.	gene_id "PBfusion.9"; transcript_id "PBfusion.9.2";
scaffoldA10	PacBio	exon	397850	397957	.	+	.	gene_id "PBfusion.9"; transcript_id "PBfusion.9.2";
scaffoldA10	PacBio	exon	398050	398163	.	+	.	gene_id "PBfusion.9"; transcript_id "PBfusion.9.2";
scaffoldA03	PacBio	transcript	26079242	26081846	.	-	.	gene_id "PBfusion.6"; transcript_id "PBfusion.6.1";
scaffoldA03	PacBio	exon	26079242	26079256	.	-	.	gene_id "PBfusion.6"; transcript_id "PBfusion.6.1";
scaffoldA03	PacBio	exon	26079367	26079430	.	-	.	gene_id "PBfusion.6"; transcript_id "PBfusion.6.1";
scaffoldA03	PacBio	exon	26079523	26079734	.	-	.	gene_id "PBfusion.6"; transcript_id "PBfusion.6.1";
scaffoldA03	PacBio	exon	26079828	26079920	.	-	.	gene_id "PBfusion.6"; transcript_id "PBfusion.6.1";
scaffoldA03	PacBio	exon	26080009	26080190	.	-	.	gene_id "PBfusion.6"; transcript_id "PBfusion.6.1";
scaffoldA03	PacBio	exon	26080424	26080557	.	-	.	gene_id "PBfusion.6"; transcript_id "PBfusion.6.1";
scaffoldA03	PacBio	exon	26080640	26080890	.	-	.	gene_id "PBfusion.6"; transcript_id "PBfusion.6.1";
scaffoldA03	PacBio	exon	26080996	26081109	.	-	.	gene_id "PBfusion.6"; transcript_id "PBfusion.6.1";
scaffoldA03	PacBio	exon	26081197	26081394	.	-	.	gene_id "PBfusion.6"; transcript_id "PBfusion.6.1";
scaffoldA03	PacBio	exon	26081723	26081846	.	-	.	gene_id "PBfusion.6"; transcript_id "PBfusion.6.1";
scaffoldC03	PacBio	transcript	1567377	1567701	.	+	.	gene_id "PBfusion.6"; transcript_id "PBfusion.6.2";
scaffoldC03	PacBio	exon	1567377	1567701	.	+	.	gene_id "PBfusion.6"; transcript_id "PBfusion.6.2";
scaffoldA03	PacBio	transcript	4872328	4872399	.	+	.	gene_id "PBfusion.122"; transcript_id "PBfusion.122.1";
scaffoldA03	PacBio	exon	4872328	4872399	.	+	.	gene_id "PBfusion.122"; transcript_id "PBfusion.122.1";
scaffoldA10	PacBio	transcript	18946030	18946705	.	-	.	gene_id "PBfusion.122"; transcript_id "PBfusion.122.2";
scaffoldA10	PacBio	exon	18946030	18946705	.	-	.	gene_id "PBfusion.122"; transcript_id "PBfusion.122.2";
scaffoldA01	PacBio	transcript	31091935	31091974	.	+	.	gene_id "PBfusion.121"; transcript_id "PBfusion.121.1";
scaffoldA01	PacBio	exon	31091935	31091974	.	+	.	gene_id "PBfusion.121"; transcript_id "PBfusion.121.1";
scaffoldC01	PacBio	transcript	48394072	48394260	.	+	.	gene_id "PBfusion.121"; transcript_id "PBfusion.121.2";
scaffoldC01	PacBio	exon	48394072	48394260	.	+	.	gene_id "PBfusion.121"; transcript_id "PBfusion.121.2";
scaffoldA01	PacBio	transcript	28215096	28215250	.	-	.	gene_id "PBfusion.5"; transcript_id "PBfusion.5.1";
scaffoldA01	PacBio	exon	28215096	28215250	.	-	.	gene_id "PBfusion.5"; transcript_id "PBfusion.5.1";
scaffoldA02	PacBio	transcript	31965381	31965793	.	-	.	gene_id "PBfusion.5"; transcript_id "PBfusion.5.2";
scaffoldA02	PacBio	exon	31965381	31965793	.	-	.	gene_id "PBfusion.5"; transcript_id "PBfusion.5.2";
scaffold1635	PacBio	transcript	19304	19389	.	+	.	gene_id "PBfusion.2"; transcript_id "PBfusion.2.1";
scaffold1635	PacBio	exon	19304	19389	.	+	.	gene_id "PBfusion.2"; transcript_id "PBfusion.2.1";
scaffoldA04	PacBio	transcript	5911615	5912672	.	+	.	gene_id "PBfusion.2"; transcript_id "PBfusion.2.2";
scaffoldA04	PacBio	exon	5911615	5911913	.	+	.	gene_id "PBfusion.2"; transcript_id "PBfusion.2.2";
scaffoldA04	PacBio	exon	5912022	5912123	.	+	.	gene_id "PBfusion.2"; transcript_id "PBfusion.2.2";
scaffoldA04	PacBio	exon	5912206	5912672	.	+	.	gene_id "PBfusion.2"; transcript_id "PBfusion.2.2";
scaffold0025	PacBio	transcript	597651	597714	.	-	.	gene_id "PBfusion.126"; transcript_id "PBfusion.126.1";
scaffold0025	PacBio	exon	597651	597714	.	-	.	gene_id "PBfusion.126"; transcript_id "PBfusion.126.1";
scaffoldC07	PacBio	transcript	47914173	47914328	.	-	.	gene_id "PBfusion.126"; transcript_id "PBfusion.126.2";
scaffoldC07	PacBio	exon	47914173	47914328	.	-	.	gene_id "PBfusion.126"; transcript_id "PBfusion.126.2";
scaffold0475	PacBio	transcript	10108	11148	.	-	.	gene_id "PBfusion.125"; transcript_id "PBfusion.125.1";
scaffold0475	PacBio	exon	10108	11148	.	-	.	gene_id "PBfusion.125"; transcript_id "PBfusion.125.1";
scaffoldC03	PacBio	transcript	3239259	3241414	.	+	.	gene_id "PBfusion.125"; transcript_id "PBfusion.125.2";
scaffoldC03	PacBio	exon	3239259	3239350	.	+	.	gene_id "PBfusion.125"; transcript_id "PBfusion.125.2";
scaffoldC03	PacBio	exon	3239850	3240325	.	+	.	gene_id "PBfusion.125"; transcript_id "PBfusion.125.2";
scaffoldC03	PacBio	exon	3240401	3240769	.	+	.	gene_id "PBfusion.125"; transcript_id "PBfusion.125.2";
scaffoldC03	PacBio	exon	3240868	3241414	.	+	.	gene_id "PBfusion.125"; transcript_id "PBfusion.125.2";
scaffoldA02	PacBio	transcript	30372106	30372884	.	+	.	gene_id "PBfusion.124"; transcript_id "PBfusion.124.1";
scaffoldA02	PacBio	exon	30372106	30372238	.	+	.	gene_id "PBfusion.124"; transcript_id "PBfusion.124.1";
scaffoldA02	PacBio	exon	30372332	30372884	.	+	.	gene_id "PBfusion.124"; transcript_id "PBfusion.124.1";
scaffoldA08	PacBio	transcript	19851765	19852915	.	-	.	gene_id "PBfusion.124"; transcript_id "PBfusion.124.2";
scaffoldA08	PacBio	exon	19851765	19852915	.	-	.	gene_id "PBfusion.124"; transcript_id "PBfusion.124.2";
scaffoldA08	PacBio	transcript	14577194	14579939	.	-	.	gene_id "PBfusion.123"; transcript_id "PBfusion.123.1";
scaffoldA08	PacBio	exon	14577194	14577254	.	-	.	gene_id "PBfusion.123"; transcript_id "PBfusion.123.1";
scaffoldA08	PacBio	exon	14577309	14577440	.	-	.	gene_id "PBfusion.123"; transcript_id "PBfusion.123.1";
scaffoldA08	PacBio	exon	14577538	14577620	.	-	.	gene_id "PBfusion.123"; transcript_id "PBfusion.123.1";
scaffoldA08	PacBio	exon	14577691	14577771	.	-	.	gene_id "PBfusion.123"; transcript_id "PBfusion.123.1";
scaffoldA08	PacBio	exon	14577855	14577887	.	-	.	gene_id "PBfusion.123"; transcript_id "PBfusion.123.1";
scaffoldA08	PacBio	exon	14577970	14578071	.	-	.	gene_id "PBfusion.123"; transcript_id "PBfusion.123.1";
scaffoldA08	PacBio	exon	14578143	14578238	.	-	.	gene_id "PBfusion.123"; transcript_id "PBfusion.123.1";
scaffoldA08	PacBio	exon	14578298	14578459	.	-	.	gene_id "PBfusion.123"; transcript_id "PBfusion.123.1";
scaffoldA08	PacBio	exon	14578545	14578726	.	-	.	gene_id "PBfusion.123"; transcript_id "PBfusion.123.1";
scaffoldA08	PacBio	exon	14578817	14578927	.	-	.	gene_id "PBfusion.123"; transcript_id "PBfusion.123.1";
scaffoldA08	PacBio	exon	14579008	14579079	.	-	.	gene_id "PBfusion.123"; transcript_id "PBfusion.123.1";
scaffoldA08	PacBio	exon	14579157	14579373	.	-	.	gene_id "PBfusion.123"; transcript_id "PBfusion.123.1";
scaffoldA08	PacBio	exon	14579555	14579939	.	-	.	gene_id "PBfusion.123"; transcript_id "PBfusion.123.1";
scaffoldA10	PacBio	transcript	3379668	3380000	.	-	.	gene_id "PBfusion.123"; transcript_id "PBfusion.123.2";
scaffoldA10	PacBio	exon	3379668	3380000	.	-	.	gene_id "PBfusion.123"; transcript_id "PBfusion.123.2";
scaffoldC03	PacBio	transcript	14027078	14027166	.	+	.	gene_id "PBfusion.211"; transcript_id "PBfusion.211.1";
scaffoldC03	PacBio	exon	14027078	14027166	.	+	.	gene_id "PBfusion.211"; transcript_id "PBfusion.211.1";
scaffoldC08	PacBio	transcript	2067163	2068928	.	-	.	gene_id "PBfusion.211"; transcript_id "PBfusion.211.2";
scaffoldC08	PacBio	exon	2067163	2067665	.	-	.	gene_id "PBfusion.211"; transcript_id "PBfusion.211.2";
scaffoldC08	PacBio	exon	2068225	2068350	.	-	.	gene_id "PBfusion.211"; transcript_id "PBfusion.211.2";
scaffoldC08	PacBio	exon	2068455	2068606	.	-	.	gene_id "PBfusion.211"; transcript_id "PBfusion.211.2";
scaffoldC08	PacBio	exon	2068696	2068928	.	-	.	gene_id "PBfusion.211"; transcript_id "PBfusion.211.2";
scaffoldA02	PacBio	transcript	28625989	28626064	.	+	.	gene_id "PBfusion.210"; transcript_id "PBfusion.210.1";
scaffoldA02	PacBio	exon	28625989	28626064	.	+	.	gene_id "PBfusion.210"; transcript_id "PBfusion.210.1";
scaffoldA02	PacBio	transcript	31965375	31965793	.	-	.	gene_id "PBfusion.210"; transcript_id "PBfusion.210.2";
scaffoldA02	PacBio	exon	31965375	31965793	.	-	.	gene_id "PBfusion.210"; transcript_id "PBfusion.210.2";
scaffoldC02	PacBio	transcript	519335	520978	.	+	.	gene_id "PBfusion.89"; transcript_id "PBfusion.89.1";
scaffoldC02	PacBio	exon	519335	519393	.	+	.	gene_id "PBfusion.89"; transcript_id "PBfusion.89.1";
scaffoldC02	PacBio	exon	519488	519559	.	+	.	gene_id "PBfusion.89"; transcript_id "PBfusion.89.1";
scaffoldC02	PacBio	exon	519651	519711	.	+	.	gene_id "PBfusion.89"; transcript_id "PBfusion.89.1";
scaffoldC02	PacBio	exon	519843	519929	.	+	.	gene_id "PBfusion.89"; transcript_id "PBfusion.89.1";
scaffoldC02	PacBio	exon	520003	520204	.	+	.	gene_id "PBfusion.89"; transcript_id "PBfusion.89.1";
scaffoldC02	PacBio	exon	520288	520364	.	+	.	gene_id "PBfusion.89"; transcript_id "PBfusion.89.1";
scaffoldC02	PacBio	exon	520442	520549	.	+	.	gene_id "PBfusion.89"; transcript_id "PBfusion.89.1";
scaffoldC02	PacBio	exon	520642	520722	.	+	.	gene_id "PBfusion.89"; transcript_id "PBfusion.89.1";
scaffoldC02	PacBio	exon	520821	520978	.	+	.	gene_id "PBfusion.89"; transcript_id "PBfusion.89.1";
scaffoldC07	PacBio	transcript	37611043	37611106	.	-	.	gene_id "PBfusion.89"; transcript_id "PBfusion.89.2";
scaffoldC07	PacBio	exon	37611043	37611106	.	-	.	gene_id "PBfusion.89"; transcript_id "PBfusion.89.2";
scaffoldA03	PacBio	transcript	20860287	20860337	.	-	.	gene_id "PBfusion.7"; transcript_id "PBfusion.7.1";
scaffoldA03	PacBio	exon	20860287	20860337	.	-	.	gene_id "PBfusion.7"; transcript_id "PBfusion.7.1";
scaffoldA06	PacBio	transcript	47073277	47073806	.	-	.	gene_id "PBfusion.7"; transcript_id "PBfusion.7.2";
scaffoldA06	PacBio	exon	47073277	47073547	.	-	.	gene_id "PBfusion.7"; transcript_id "PBfusion.7.2";
scaffoldA06	PacBio	exon	47073625	47073806	.	-	.	gene_id "PBfusion.7"; transcript_id "PBfusion.7.2";
scaffoldC04	PacBio	transcript	4749265	4749896	.	+	.	gene_id "PBfusion.87"; transcript_id "PBfusion.87.1";
scaffoldC04	PacBio	exon	4749265	4749508	.	+	.	gene_id "PBfusion.87"; transcript_id "PBfusion.87.1";
scaffoldC04	PacBio	exon	4749710	4749896	.	+	.	gene_id "PBfusion.87"; transcript_id "PBfusion.87.1";
scaffoldC04	PacBio	transcript	70978466	70978665	.	+	.	gene_id "PBfusion.87"; transcript_id "PBfusion.87.2";
scaffoldC04	PacBio	exon	70978466	70978665	.	+	.	gene_id "PBfusion.87"; transcript_id "PBfusion.87.2";
scaffoldA02	PacBio	transcript	33887232	33887296	.	+	.	gene_id "PBfusion.86"; transcript_id "PBfusion.86.1";
scaffoldA02	PacBio	exon	33887232	33887296	.	+	.	gene_id "PBfusion.86"; transcript_id "PBfusion.86.1";
scaffoldC02	PacBio	transcript	62339959	62340954	.	+	.	gene_id "PBfusion.86"; transcript_id "PBfusion.86.2";
scaffoldC02	PacBio	exon	62339959	62339992	.	+	.	gene_id "PBfusion.86"; transcript_id "PBfusion.86.2";
scaffoldC02	PacBio	exon	62340069	62340109	.	+	.	gene_id "PBfusion.86"; transcript_id "PBfusion.86.2";
scaffoldC02	PacBio	exon	62340195	62340295	.	+	.	gene_id "PBfusion.86"; transcript_id "PBfusion.86.2";
scaffoldC02	PacBio	exon	62340385	62340529	.	+	.	gene_id "PBfusion.86"; transcript_id "PBfusion.86.2";
scaffoldC02	PacBio	exon	62340606	62340954	.	+	.	gene_id "PBfusion.86"; transcript_id "PBfusion.86.2";
scaffoldA08	PacBio	transcript	23120290	23120355	.	-	.	gene_id "PBfusion.85"; transcript_id "PBfusion.85.1";
scaffoldA08	PacBio	exon	23120290	23120355	.	-	.	gene_id "PBfusion.85"; transcript_id "PBfusion.85.1";
scaffoldC06	PacBio	transcript	47202458	47202906	.	-	.	gene_id "PBfusion.85"; transcript_id "PBfusion.85.2";
scaffoldC06	PacBio	exon	47202458	47202906	.	-	.	gene_id "PBfusion.85"; transcript_id "PBfusion.85.2";
scaffoldA03	PacBio	transcript	20223437	20223457	.	+	.	gene_id "PBfusion.84"; transcript_id "PBfusion.84.1";
scaffoldA03	PacBio	exon	20223437	20223457	.	+	.	gene_id "PBfusion.84"; transcript_id "PBfusion.84.1";
scaffoldC03	PacBio	transcript	33052145	33052359	.	+	.	gene_id "PBfusion.84"; transcript_id "PBfusion.84.2";
scaffoldC03	PacBio	exon	33052145	33052359	.	+	.	gene_id "PBfusion.84"; transcript_id "PBfusion.84.2";
scaffoldA01	PacBio	transcript	8822515	8822590	.	+	.	gene_id "PBfusion.83"; transcript_id "PBfusion.83.1";
scaffoldA01	PacBio	exon	8822515	8822590	.	+	.	gene_id "PBfusion.83"; transcript_id "PBfusion.83.1";
scaffoldA03	PacBio	transcript	22002921	22005047	.	+	.	gene_id "PBfusion.83"; transcript_id "PBfusion.83.2";
scaffoldA03	PacBio	exon	22002921	22003097	.	+	.	gene_id "PBfusion.83"; transcript_id "PBfusion.83.2";
scaffoldA03	PacBio	exon	22004993	22005047	.	+	.	gene_id "PBfusion.83"; transcript_id "PBfusion.83.2";
scaffoldA02	PacBio	transcript	13547119	13547200	.	+	.	gene_id "PBfusion.82"; transcript_id "PBfusion.82.1";
scaffoldA02	PacBio	exon	13547119	13547200	.	+	.	gene_id "PBfusion.82"; transcript_id "PBfusion.82.1";
scaffoldC06	PacBio	transcript	15231235	15240217	.	-	.	gene_id "PBfusion.82"; transcript_id "PBfusion.82.2";
scaffoldC06	PacBio	exon	15231235	15231267	.	-	.	gene_id "PBfusion.82"; transcript_id "PBfusion.82.2";
scaffoldC06	PacBio	exon	15237631	15238043	.	-	.	gene_id "PBfusion.82"; transcript_id "PBfusion.82.2";
scaffoldC06	PacBio	exon	15238132	15238384	.	-	.	gene_id "PBfusion.82"; transcript_id "PBfusion.82.2";
scaffoldC06	PacBio	exon	15238488	15238688	.	-	.	gene_id "PBfusion.82"; transcript_id "PBfusion.82.2";
scaffoldC06	PacBio	exon	15238852	15238970	.	-	.	gene_id "PBfusion.82"; transcript_id "PBfusion.82.2";
scaffoldC06	PacBio	exon	15239910	15240217	.	-	.	gene_id "PBfusion.82"; transcript_id "PBfusion.82.2";
scaffoldA03	PacBio	transcript	805734	805862	.	-	.	gene_id "PBfusion.81"; transcript_id "PBfusion.81.1";
scaffoldA03	PacBio	exon	805734	805862	.	-	.	gene_id "PBfusion.81"; transcript_id "PBfusion.81.1";
scaffoldA10	PacBio	transcript	216238	217803	.	-	.	gene_id "PBfusion.81"; transcript_id "PBfusion.81.2";
scaffoldA10	PacBio	exon	216238	216430	.	-	.	gene_id "PBfusion.81"; transcript_id "PBfusion.81.2";
scaffoldA10	PacBio	exon	216526	216636	.	-	.	gene_id "PBfusion.81"; transcript_id "PBfusion.81.2";
scaffoldA10	PacBio	exon	216710	216815	.	-	.	gene_id "PBfusion.81"; transcript_id "PBfusion.81.2";
scaffoldA10	PacBio	exon	216907	216943	.	-	.	gene_id "PBfusion.81"; transcript_id "PBfusion.81.2";
scaffoldA10	PacBio	exon	217055	217313	.	-	.	gene_id "PBfusion.81"; transcript_id "PBfusion.81.2";
scaffoldA10	PacBio	exon	217556	217803	.	-	.	gene_id "PBfusion.81"; transcript_id "PBfusion.81.2";
scaffoldA06	PacBio	transcript	2599919	2599952	.	-	.	gene_id "PBfusion.80"; transcript_id "PBfusion.80.1";
scaffoldA06	PacBio	exon	2599919	2599952	.	-	.	gene_id "PBfusion.80"; transcript_id "PBfusion.80.1";
scaffoldC01	PacBio	transcript	24631385	24631836	.	+	.	gene_id "PBfusion.80"; transcript_id "PBfusion.80.2";
scaffoldC01	PacBio	exon	24631385	24631836	.	+	.	gene_id "PBfusion.80"; transcript_id "PBfusion.80.2";
scaffoldC07	PacBio	transcript	1368888	1370304	.	-	.	gene_id "PBfusion.29"; transcript_id "PBfusion.29.1";
scaffoldC07	PacBio	exon	1368888	1369269	.	-	.	gene_id "PBfusion.29"; transcript_id "PBfusion.29.1";
scaffoldC07	PacBio	exon	1369353	1369457	.	-	.	gene_id "PBfusion.29"; transcript_id "PBfusion.29.1";
scaffoldC07	PacBio	exon	1369552	1369632	.	-	.	gene_id "PBfusion.29"; transcript_id "PBfusion.29.1";
scaffoldC07	PacBio	exon	1369723	1369822	.	-	.	gene_id "PBfusion.29"; transcript_id "PBfusion.29.1";
scaffoldC07	PacBio	exon	1370123	1370304	.	-	.	gene_id "PBfusion.29"; transcript_id "PBfusion.29.1";
scaffoldC09	PacBio	transcript	57022189	57023347	.	+	.	gene_id "PBfusion.29"; transcript_id "PBfusion.29.2";
scaffoldC09	PacBio	exon	57022189	57022601	.	+	.	gene_id "PBfusion.29"; transcript_id "PBfusion.29.2";
scaffoldC09	PacBio	exon	57023287	57023347	.	+	.	gene_id "PBfusion.29"; transcript_id "PBfusion.29.2";
scaffold1805	PacBio	transcript	30987	33009	.	+	.	gene_id "PBfusion.28"; transcript_id "PBfusion.28.1";
scaffold1805	PacBio	exon	30987	31923	.	+	.	gene_id "PBfusion.28"; transcript_id "PBfusion.28.1";
scaffold1805	PacBio	exon	32493	33009	.	+	.	gene_id "PBfusion.28"; transcript_id "PBfusion.28.1";
scaffoldC09	PacBio	transcript	37535360	37536735	.	-	.	gene_id "PBfusion.28"; transcript_id "PBfusion.28.2";
scaffoldC09	PacBio	exon	37535360	37535963	.	-	.	gene_id "PBfusion.28"; transcript_id "PBfusion.28.2";
scaffoldC09	PacBio	exon	37536500	37536735	.	-	.	gene_id "PBfusion.28"; transcript_id "PBfusion.28.2";
scaffoldA03	PacBio	transcript	5920476	5920837	.	+	.	gene_id "PBfusion.120"; transcript_id "PBfusion.120.1";
scaffoldA03	PacBio	exon	5920476	5920837	.	+	.	gene_id "PBfusion.120"; transcript_id "PBfusion.120.1";
scaffoldA03	PacBio	transcript	5931591	5933120	.	+	.	gene_id "PBfusion.120"; transcript_id "PBfusion.120.2";
scaffoldA03	PacBio	exon	5931591	5933120	.	+	.	gene_id "PBfusion.120"; transcript_id "PBfusion.120.2";
scaffold2851	PacBio	transcript	8163	8262	.	-	.	gene_id "PBfusion.21"; transcript_id "PBfusion.21.1";
scaffold2851	PacBio	exon	8163	8262	.	-	.	gene_id "PBfusion.21"; transcript_id "PBfusion.21.1";
scaffoldC08	PacBio	transcript	48770031	48773493	.	+	.	gene_id "PBfusion.21"; transcript_id "PBfusion.21.2";
scaffoldC08	PacBio	exon	48770031	48770229	.	+	.	gene_id "PBfusion.21"; transcript_id "PBfusion.21.2";
scaffoldC08	PacBio	exon	48770314	48770439	.	+	.	gene_id "PBfusion.21"; transcript_id "PBfusion.21.2";
scaffoldC08	PacBio	exon	48770521	48770610	.	+	.	gene_id "PBfusion.21"; transcript_id "PBfusion.21.2";
scaffoldC08	PacBio	exon	48770683	48770739	.	+	.	gene_id "PBfusion.21"; transcript_id "PBfusion.21.2";
scaffoldC08	PacBio	exon	48770826	48770881	.	+	.	gene_id "PBfusion.21"; transcript_id "PBfusion.21.2";
scaffoldC08	PacBio	exon	48770961	48771056	.	+	.	gene_id "PBfusion.21"; transcript_id "PBfusion.21.2";
scaffoldC08	PacBio	exon	48771130	48771214	.	+	.	gene_id "PBfusion.21"; transcript_id "PBfusion.21.2";
scaffoldC08	PacBio	exon	48771381	48771418	.	+	.	gene_id "PBfusion.21"; transcript_id "PBfusion.21.2";
scaffoldC08	PacBio	exon	48771506	48771544	.	+	.	gene_id "PBfusion.21"; transcript_id "PBfusion.21.2";
scaffoldC08	PacBio	exon	48771686	48771762	.	+	.	gene_id "PBfusion.21"; transcript_id "PBfusion.21.2";
scaffoldC08	PacBio	exon	48771885	48771969	.	+	.	gene_id "PBfusion.21"; transcript_id "PBfusion.21.2";
scaffoldC08	PacBio	exon	48772054	48772150	.	+	.	gene_id "PBfusion.21"; transcript_id "PBfusion.21.2";
scaffoldC08	PacBio	exon	48772449	48772545	.	+	.	gene_id "PBfusion.21"; transcript_id "PBfusion.21.2";
scaffoldC08	PacBio	exon	48772636	48772707	.	+	.	gene_id "PBfusion.21"; transcript_id "PBfusion.21.2";
scaffoldC08	PacBio	exon	48772778	48772844	.	+	.	gene_id "PBfusion.21"; transcript_id "PBfusion.21.2";
scaffoldC08	PacBio	exon	48772929	48773054	.	+	.	gene_id "PBfusion.21"; transcript_id "PBfusion.21.2";
scaffoldC08	PacBio	exon	48773139	48773193	.	+	.	gene_id "PBfusion.21"; transcript_id "PBfusion.21.2";
scaffoldC08	PacBio	exon	48773273	48773493	.	+	.	gene_id "PBfusion.21"; transcript_id "PBfusion.21.2";
scaffoldA03	PacBio	transcript	83386	86361	.	+	.	gene_id "PBfusion.20"; transcript_id "PBfusion.20.1";
scaffoldA03	PacBio	exon	83386	86361	.	+	.	gene_id "PBfusion.20"; transcript_id "PBfusion.20.1";
scaffoldA03	PacBio	transcript	22929842	22931989	.	+	.	gene_id "PBfusion.20"; transcript_id "PBfusion.20.2";
scaffoldA03	PacBio	exon	22929842	22930149	.	+	.	gene_id "PBfusion.20"; transcript_id "PBfusion.20.2";
scaffoldA03	PacBio	exon	22930547	22930614	.	+	.	gene_id "PBfusion.20"; transcript_id "PBfusion.20.2";
scaffoldA03	PacBio	exon	22931114	22931142	.	+	.	gene_id "PBfusion.20"; transcript_id "PBfusion.20.2";
scaffoldA03	PacBio	exon	22931231	22931427	.	+	.	gene_id "PBfusion.20"; transcript_id "PBfusion.20.2";
scaffoldA03	PacBio	exon	22931653	22931874	.	+	.	gene_id "PBfusion.20"; transcript_id "PBfusion.20.2";
scaffoldA03	PacBio	exon	22931949	22931989	.	+	.	gene_id "PBfusion.20"; transcript_id "PBfusion.20.2";
scaffoldA04	PacBio	transcript	11056696	11056950	.	+	.	gene_id "PBfusion.23"; transcript_id "PBfusion.23.1";
scaffoldA04	PacBio	exon	11056696	11056950	.	+	.	gene_id "PBfusion.23"; transcript_id "PBfusion.23.1";
scaffoldA05	PacBio	transcript	33880286	33882088	.	-	.	gene_id "PBfusion.23"; transcript_id "PBfusion.23.2";
scaffoldA05	PacBio	exon	33880286	33880403	.	-	.	gene_id "PBfusion.23"; transcript_id "PBfusion.23.2";
scaffoldA05	PacBio	exon	33880595	33880704	.	-	.	gene_id "PBfusion.23"; transcript_id "PBfusion.23.2";
scaffoldA05	PacBio	exon	33880820	33880882	.	-	.	gene_id "PBfusion.23"; transcript_id "PBfusion.23.2";
scaffoldA05	PacBio	exon	33880968	33881042	.	-	.	gene_id "PBfusion.23"; transcript_id "PBfusion.23.2";
scaffoldA05	PacBio	exon	33881119	33881211	.	-	.	gene_id "PBfusion.23"; transcript_id "PBfusion.23.2";
scaffoldA05	PacBio	exon	33881320	33881424	.	-	.	gene_id "PBfusion.23"; transcript_id "PBfusion.23.2";
scaffoldA05	PacBio	exon	33881587	33881708	.	-	.	gene_id "PBfusion.23"; transcript_id "PBfusion.23.2";
scaffoldA05	PacBio	exon	33881817	33882088	.	-	.	gene_id "PBfusion.23"; transcript_id "PBfusion.23.2";
scaffoldA02	PacBio	transcript	10377339	10380791	.	-	.	gene_id "PBfusion.22"; transcript_id "PBfusion.22.1";
scaffoldA02	PacBio	exon	10377339	10378077	.	-	.	gene_id "PBfusion.22"; transcript_id "PBfusion.22.1";
scaffoldA02	PacBio	exon	10379370	10380791	.	-	.	gene_id "PBfusion.22"; transcript_id "PBfusion.22.1";
scaffoldA08	PacBio	transcript	16384060	16384200	.	+	.	gene_id "PBfusion.22"; transcript_id "PBfusion.22.2";
scaffoldA08	PacBio	exon	16384060	16384200	.	+	.	gene_id "PBfusion.22"; transcript_id "PBfusion.22.2";
scaffoldA01	PacBio	transcript	2255775	2256208	.	-	.	gene_id "PBfusion.25"; transcript_id "PBfusion.25.1";
scaffoldA01	PacBio	exon	2255775	2256208	.	-	.	gene_id "PBfusion.25"; transcript_id "PBfusion.25.1";
scaffoldA01	PacBio	transcript	13499609	13500945	.	-	.	gene_id "PBfusion.25"; transcript_id "PBfusion.25.2";
scaffoldA01	PacBio	exon	13499609	13499895	.	-	.	gene_id "PBfusion.25"; transcript_id "PBfusion.25.2";
scaffoldA01	PacBio	exon	13499992	13500262	.	-	.	gene_id "PBfusion.25"; transcript_id "PBfusion.25.2";
scaffoldA01	PacBio	exon	13500637	13500945	.	-	.	gene_id "PBfusion.25"; transcript_id "PBfusion.25.2";
scaffoldC03	PacBio	transcript	2185521	2185871	.	-	.	gene_id "PBfusion.24"; transcript_id "PBfusion.24.1";
scaffoldC03	PacBio	exon	2185521	2185871	.	-	.	gene_id "PBfusion.24"; transcript_id "PBfusion.24.1";
scaffoldC08	PacBio	transcript	42760728	42761252	.	-	.	gene_id "PBfusion.24"; transcript_id "PBfusion.24.2";
scaffoldC08	PacBio	exon	42760728	42761252	.	-	.	gene_id "PBfusion.24"; transcript_id "PBfusion.24.2";
scaffold0025	PacBio	transcript	599136	599181	.	-	.	gene_id "PBfusion.27"; transcript_id "PBfusion.27.1";
scaffold0025	PacBio	exon	599136	599181	.	-	.	gene_id "PBfusion.27"; transcript_id "PBfusion.27.1";
scaffoldA06	PacBio	transcript	11152400	11153234	.	+	.	gene_id "PBfusion.27"; transcript_id "PBfusion.27.2";
scaffoldA06	PacBio	exon	11152400	11152457	.	+	.	gene_id "PBfusion.27"; transcript_id "PBfusion.27.2";
scaffoldA06	PacBio	exon	11152548	11152814	.	+	.	gene_id "PBfusion.27"; transcript_id "PBfusion.27.2";
scaffoldA06	PacBio	exon	11152912	11153234	.	+	.	gene_id "PBfusion.27"; transcript_id "PBfusion.27.2";
scaffold0475	PacBio	transcript	9899	9996	.	-	.	gene_id "PBfusion.3"; transcript_id "PBfusion.3.1";
scaffold0475	PacBio	exon	9899	9996	.	-	.	gene_id "PBfusion.3"; transcript_id "PBfusion.3.1";
scaffoldA09	PacBio	transcript	54634009	54636134	.	-	.	gene_id "PBfusion.3"; transcript_id "PBfusion.3.2";
scaffoldA09	PacBio	exon	54634009	54635022	.	-	.	gene_id "PBfusion.3"; transcript_id "PBfusion.3.2";
scaffoldA09	PacBio	exon	54635629	54636134	.	-	.	gene_id "PBfusion.3"; transcript_id "PBfusion.3.2";
scaffoldC05	PacBio	transcript	14207746	14208703	.	-	.	gene_id "PBfusion.1"; transcript_id "PBfusion.1.1";
scaffoldC05	PacBio	exon	14207746	14208703	.	-	.	gene_id "PBfusion.1"; transcript_id "PBfusion.1.1";
scaffoldC08	PacBio	transcript	40417328	40417953	.	-	.	gene_id "PBfusion.1"; transcript_id "PBfusion.1.2";
scaffoldC08	PacBio	exon	40417328	40417386	.	-	.	gene_id "PBfusion.1"; transcript_id "PBfusion.1.2";
scaffoldC08	PacBio	exon	40417648	40417752	.	-	.	gene_id "PBfusion.1"; transcript_id "PBfusion.1.2";
scaffoldC08	PacBio	exon	40417864	40417953	.	-	.	gene_id "PBfusion.1"; transcript_id "PBfusion.1.2";
scaffoldC05	PacBio	transcript	6565826	6569121	.	-	.	gene_id "PBfusion.116"; transcript_id "PBfusion.116.1";
scaffoldC05	PacBio	exon	6565826	6566009	.	-	.	gene_id "PBfusion.116"; transcript_id "PBfusion.116.1";
scaffoldC05	PacBio	exon	6566148	6566191	.	-	.	gene_id "PBfusion.116"; transcript_id "PBfusion.116.1";
scaffoldC05	PacBio	exon	6566281	6566334	.	-	.	gene_id "PBfusion.116"; transcript_id "PBfusion.116.1";
scaffoldC05	PacBio	exon	6566546	6566590	.	-	.	gene_id "PBfusion.116"; transcript_id "PBfusion.116.1";
scaffoldC05	PacBio	exon	6566765	6567166	.	-	.	gene_id "PBfusion.116"; transcript_id "PBfusion.116.1";
scaffoldC05	PacBio	exon	6567624	6567870	.	-	.	gene_id "PBfusion.116"; transcript_id "PBfusion.116.1";
scaffoldC05	PacBio	exon	6567960	6568615	.	-	.	gene_id "PBfusion.116"; transcript_id "PBfusion.116.1";
scaffoldC05	PacBio	exon	6568710	6568866	.	-	.	gene_id "PBfusion.116"; transcript_id "PBfusion.116.1";
scaffoldC05	PacBio	exon	6568957	6569121	.	-	.	gene_id "PBfusion.116"; transcript_id "PBfusion.116.1";
scaffoldC06	PacBio	transcript	51166162	51168355	.	-	.	gene_id "PBfusion.116"; transcript_id "PBfusion.116.2";
scaffoldC06	PacBio	exon	51166162	51166448	.	-	.	gene_id "PBfusion.116"; transcript_id "PBfusion.116.2";
scaffoldC06	PacBio	exon	51166611	51166737	.	-	.	gene_id "PBfusion.116"; transcript_id "PBfusion.116.2";
scaffoldC06	PacBio	exon	51166829	51167059	.	-	.	gene_id "PBfusion.116"; transcript_id "PBfusion.116.2";
scaffoldC06	PacBio	exon	51167153	51167218	.	-	.	gene_id "PBfusion.116"; transcript_id "PBfusion.116.2";
scaffoldC06	PacBio	exon	51167293	51167467	.	-	.	gene_id "PBfusion.116"; transcript_id "PBfusion.116.2";
scaffoldC06	PacBio	exon	51167604	51167811	.	-	.	gene_id "PBfusion.116"; transcript_id "PBfusion.116.2";
scaffoldC06	PacBio	exon	51167899	51167947	.	-	.	gene_id "PBfusion.116"; transcript_id "PBfusion.116.2";
scaffoldC06	PacBio	exon	51168024	51168355	.	-	.	gene_id "PBfusion.116"; transcript_id "PBfusion.116.2";
scaffoldA10	PacBio	transcript	25225919	25228073	.	+	.	gene_id "PBfusion.117"; transcript_id "PBfusion.117.1";
scaffoldA10	PacBio	exon	25225919	25226011	.	+	.	gene_id "PBfusion.117"; transcript_id "PBfusion.117.1";
scaffoldA10	PacBio	exon	25226373	25226696	.	+	.	gene_id "PBfusion.117"; transcript_id "PBfusion.117.1";
scaffoldA10	PacBio	exon	25227086	25228073	.	+	.	gene_id "PBfusion.117"; transcript_id "PBfusion.117.1";
scaffoldC09	PacBio	transcript	66216255	66216392	.	+	.	gene_id "PBfusion.117"; transcript_id "PBfusion.117.2";
scaffoldC09	PacBio	exon	66216255	66216392	.	+	.	gene_id "PBfusion.117"; transcript_id "PBfusion.117.2";
scaffoldA02	PacBio	transcript	4997566	4997695	.	+	.	gene_id "PBfusion.114"; transcript_id "PBfusion.114.1";
scaffoldA02	PacBio	exon	4997566	4997695	.	+	.	gene_id "PBfusion.114"; transcript_id "PBfusion.114.1";
scaffoldA09	PacBio	transcript	64086922	64088867	.	+	.	gene_id "PBfusion.114"; transcript_id "PBfusion.114.2";
scaffoldA09	PacBio	exon	64086922	64087535	.	+	.	gene_id "PBfusion.114"; transcript_id "PBfusion.114.2";
scaffoldA09	PacBio	exon	64087615	64087690	.	+	.	gene_id "PBfusion.114"; transcript_id "PBfusion.114.2";
scaffoldA09	PacBio	exon	64087779	64088047	.	+	.	gene_id "PBfusion.114"; transcript_id "PBfusion.114.2";
scaffoldA09	PacBio	exon	64088139	64088226	.	+	.	gene_id "PBfusion.114"; transcript_id "PBfusion.114.2";
scaffoldA09	PacBio	exon	64088311	64088435	.	+	.	gene_id "PBfusion.114"; transcript_id "PBfusion.114.2";
scaffoldA09	PacBio	exon	64088522	64088620	.	+	.	gene_id "PBfusion.114"; transcript_id "PBfusion.114.2";
scaffoldA09	PacBio	exon	64088725	64088867	.	+	.	gene_id "PBfusion.114"; transcript_id "PBfusion.114.2";
scaffoldA04	PacBio	transcript	10848701	10851014	.	-	.	gene_id "PBfusion.115"; transcript_id "PBfusion.115.1";
scaffoldA04	PacBio	exon	10848701	10848910	.	-	.	gene_id "PBfusion.115"; transcript_id "PBfusion.115.1";
scaffoldA04	PacBio	exon	10848992	10849161	.	-	.	gene_id "PBfusion.115"; transcript_id "PBfusion.115.1";
scaffoldA04	PacBio	exon	10849262	10849537	.	-	.	gene_id "PBfusion.115"; transcript_id "PBfusion.115.1";
scaffoldA04	PacBio	exon	10849630	10850082	.	-	.	gene_id "PBfusion.115"; transcript_id "PBfusion.115.1";
scaffoldA04	PacBio	exon	10850161	10850328	.	-	.	gene_id "PBfusion.115"; transcript_id "PBfusion.115.1";
scaffoldA04	PacBio	exon	10850440	10851014	.	-	.	gene_id "PBfusion.115"; transcript_id "PBfusion.115.1";
scaffoldA08	PacBio	transcript	16226543	16226674	.	+	.	gene_id "PBfusion.115"; transcript_id "PBfusion.115.2";
scaffoldA08	PacBio	exon	16226543	16226674	.	+	.	gene_id "PBfusion.115"; transcript_id "PBfusion.115.2";
scaffoldA05	PacBio	transcript	38771790	38771873	.	-	.	gene_id "PBfusion.112"; transcript_id "PBfusion.112.1";
scaffoldA05	PacBio	exon	38771790	38771873	.	-	.	gene_id "PBfusion.112"; transcript_id "PBfusion.112.1";
scaffoldC01	PacBio	transcript	49470441	49472388	.	-	.	gene_id "PBfusion.112"; transcript_id "PBfusion.112.2";
scaffoldC01	PacBio	exon	49470441	49470959	.	-	.	gene_id "PBfusion.112"; transcript_id "PBfusion.112.2";
scaffoldC01	PacBio	exon	49471547	49472388	.	-	.	gene_id "PBfusion.112"; transcript_id "PBfusion.112.2";
scaffold2279	PacBio	transcript	9560	9620	.	+	.	gene_id "PBfusion.113"; transcript_id "PBfusion.113.1";
scaffold2279	PacBio	exon	9560	9620	.	+	.	gene_id "PBfusion.113"; transcript_id "PBfusion.113.1";
scaffoldA06	PacBio	transcript	15021546	15022996	.	-	.	gene_id "PBfusion.113"; transcript_id "PBfusion.113.2";
scaffoldA06	PacBio	exon	15021546	15021724	.	-	.	gene_id "PBfusion.113"; transcript_id "PBfusion.113.2";
scaffoldA06	PacBio	exon	15022262	15022996	.	-	.	gene_id "PBfusion.113"; transcript_id "PBfusion.113.2";
scaffoldA03	PacBio	transcript	21586680	21587683	.	+	.	gene_id "PBfusion.110"; transcript_id "PBfusion.110.1";
scaffoldA03	PacBio	exon	21586680	21586886	.	+	.	gene_id "PBfusion.110"; transcript_id "PBfusion.110.1";
scaffoldA03	PacBio	exon	21587133	21587683	.	+	.	gene_id "PBfusion.110"; transcript_id "PBfusion.110.1";
scaffoldA09	PacBio	transcript	4569748	4569830	.	-	.	gene_id "PBfusion.110"; transcript_id "PBfusion.110.2";
scaffoldA09	PacBio	exon	4569748	4569830	.	-	.	gene_id "PBfusion.110"; transcript_id "PBfusion.110.2";
scaffoldC02	PacBio	transcript	7395579	7396907	.	-	.	gene_id "PBfusion.111"; transcript_id "PBfusion.111.1";
scaffoldC02	PacBio	exon	7395579	7396907	.	-	.	gene_id "PBfusion.111"; transcript_id "PBfusion.111.1";
scaffoldC04	PacBio	transcript	68009220	68016568	.	+	.	gene_id "PBfusion.111"; transcript_id "PBfusion.111.2";
scaffoldC04	PacBio	exon	68009220	68010147	.	+	.	gene_id "PBfusion.111"; transcript_id "PBfusion.111.2";
scaffoldC04	PacBio	exon	68010250	68010375	.	+	.	gene_id "PBfusion.111"; transcript_id "PBfusion.111.2";
scaffoldC04	PacBio	exon	68010607	68010712	.	+	.	gene_id "PBfusion.111"; transcript_id "PBfusion.111.2";
scaffoldC04	PacBio	exon	68014285	68014300	.	+	.	gene_id "PBfusion.111"; transcript_id "PBfusion.111.2";
scaffoldC04	PacBio	exon	68014901	68015092	.	+	.	gene_id "PBfusion.111"; transcript_id "PBfusion.111.2";
scaffoldC04	PacBio	exon	68015172	68015298	.	+	.	gene_id "PBfusion.111"; transcript_id "PBfusion.111.2";
scaffoldC04	PacBio	exon	68015391	68015678	.	+	.	gene_id "PBfusion.111"; transcript_id "PBfusion.111.2";
scaffoldC04	PacBio	exon	68015773	68015991	.	+	.	gene_id "PBfusion.111"; transcript_id "PBfusion.111.2";
scaffoldC04	PacBio	exon	68016145	68016568	.	+	.	gene_id "PBfusion.111"; transcript_id "PBfusion.111.2";
scaffoldC01	PacBio	transcript	16180103	16180207	.	+	.	gene_id "PBfusion.118"; transcript_id "PBfusion.118.1";
scaffoldC01	PacBio	exon	16180103	16180207	.	+	.	gene_id "PBfusion.118"; transcript_id "PBfusion.118.1";
scaffoldC02	PacBio	transcript	14659528	14659613	.	-	.	gene_id "PBfusion.118"; transcript_id "PBfusion.118.2";
scaffoldC02	PacBio	exon	14659528	14659613	.	-	.	gene_id "PBfusion.118"; transcript_id "PBfusion.118.2";
scaffoldA01	PacBio	transcript	12978534	12980850	.	+	.	gene_id "PBfusion.119"; transcript_id "PBfusion.119.1";
scaffoldA01	PacBio	exon	12978534	12980850	.	+	.	gene_id "PBfusion.119"; transcript_id "PBfusion.119.1";
scaffoldA03	PacBio	transcript	13079025	13079882	.	+	.	gene_id "PBfusion.119"; transcript_id "PBfusion.119.2";
scaffoldA03	PacBio	exon	13079025	13079083	.	+	.	gene_id "PBfusion.119"; transcript_id "PBfusion.119.2";
scaffoldA03	PacBio	exon	13079527	13079882	.	+	.	gene_id "PBfusion.119"; transcript_id "PBfusion.119.2";
scaffold0475	PacBio	transcript	9908	9996	.	-	.	gene_id "PBfusion.98"; transcript_id "PBfusion.98.1";
scaffold0475	PacBio	exon	9908	9996	.	-	.	gene_id "PBfusion.98"; transcript_id "PBfusion.98.1";
scaffoldC03	PacBio	transcript	23861580	23864462	.	+	.	gene_id "PBfusion.98"; transcript_id "PBfusion.98.2";
scaffoldC03	PacBio	exon	23861580	23861753	.	+	.	gene_id "PBfusion.98"; transcript_id "PBfusion.98.2";
scaffoldC03	PacBio	exon	23861833	23861938	.	+	.	gene_id "PBfusion.98"; transcript_id "PBfusion.98.2";
scaffoldC03	PacBio	exon	23862025	23862161	.	+	.	gene_id "PBfusion.98"; transcript_id "PBfusion.98.2";
scaffoldC03	PacBio	exon	23862374	23862623	.	+	.	gene_id "PBfusion.98"; transcript_id "PBfusion.98.2";
scaffoldC03	PacBio	exon	23862867	23862976	.	+	.	gene_id "PBfusion.98"; transcript_id "PBfusion.98.2";
scaffoldC03	PacBio	exon	23863274	23863348	.	+	.	gene_id "PBfusion.98"; transcript_id "PBfusion.98.2";
scaffoldC03	PacBio	exon	23863461	23863547	.	+	.	gene_id "PBfusion.98"; transcript_id "PBfusion.98.2";
scaffoldC03	PacBio	exon	23863714	23863800	.	+	.	gene_id "PBfusion.98"; transcript_id "PBfusion.98.2";
scaffoldC03	PacBio	exon	23863893	23864030	.	+	.	gene_id "PBfusion.98"; transcript_id "PBfusion.98.2";
scaffoldC03	PacBio	exon	23864115	23864462	.	+	.	gene_id "PBfusion.98"; transcript_id "PBfusion.98.2";
scaffoldA08	PacBio	transcript	25120065	25123296	.	+	.	gene_id "PBfusion.4"; transcript_id "PBfusion.4.1";
scaffoldA08	PacBio	exon	25120065	25120249	.	+	.	gene_id "PBfusion.4"; transcript_id "PBfusion.4.1";
scaffoldA08	PacBio	exon	25120588	25121091	.	+	.	gene_id "PBfusion.4"; transcript_id "PBfusion.4.1";
scaffoldA08	PacBio	exon	25121221	25121400	.	+	.	gene_id "PBfusion.4"; transcript_id "PBfusion.4.1";
scaffoldA08	PacBio	exon	25121479	25121538	.	+	.	gene_id "PBfusion.4"; transcript_id "PBfusion.4.1";
scaffoldA08	PacBio	exon	25121614	25122979	.	+	.	gene_id "PBfusion.4"; transcript_id "PBfusion.4.1";
scaffoldA08	PacBio	exon	25123066	25123296	.	+	.	gene_id "PBfusion.4"; transcript_id "PBfusion.4.1";
scaffoldA09	PacBio	transcript	5385601	5385746	.	+	.	gene_id "PBfusion.4"; transcript_id "PBfusion.4.2";
scaffoldA09	PacBio	exon	5385601	5385746	.	+	.	gene_id "PBfusion.4"; transcript_id "PBfusion.4.2";
scaffoldA03	PacBio	transcript	5918167	5933280	.	+	.	gene_id "PBfusion.198"; transcript_id "PBfusion.198.1";
scaffoldA03	PacBio	exon	5918167	5918268	.	+	.	gene_id "PBfusion.198"; transcript_id "PBfusion.198.1";
scaffoldA03	PacBio	exon	5919372	5919382	.	+	.	gene_id "PBfusion.198"; transcript_id "PBfusion.198.1";
scaffoldA03	PacBio	exon	5930908	5931030	.	+	.	gene_id "PBfusion.198"; transcript_id "PBfusion.198.1";
scaffoldA03	PacBio	exon	5931283	5932746	.	+	.	gene_id "PBfusion.198"; transcript_id "PBfusion.198.1";
scaffoldA03	PacBio	exon	5932966	5933280	.	+	.	gene_id "PBfusion.198"; transcript_id "PBfusion.198.1";
scaffoldC03	PacBio	transcript	7334842	7334991	.	+	.	gene_id "PBfusion.198"; transcript_id "PBfusion.198.2";
scaffoldC03	PacBio	exon	7334842	7334991	.	+	.	gene_id "PBfusion.198"; transcript_id "PBfusion.198.2";
scaffold0025	PacBio	transcript	599843	599928	.	-	.	gene_id "PBfusion.199"; transcript_id "PBfusion.199.1";
scaffold0025	PacBio	exon	599843	599928	.	-	.	gene_id "PBfusion.199"; transcript_id "PBfusion.199.1";
scaffoldC08	PacBio	transcript	21874464	21883712	.	+	.	gene_id "PBfusion.199"; transcript_id "PBfusion.199.2";
scaffoldC08	PacBio	exon	21874464	21874706	.	+	.	gene_id "PBfusion.199"; transcript_id "PBfusion.199.2";
scaffoldC08	PacBio	exon	21882716	21883127	.	+	.	gene_id "PBfusion.199"; transcript_id "PBfusion.199.2";
scaffoldC08	PacBio	exon	21883222	21883712	.	+	.	gene_id "PBfusion.199"; transcript_id "PBfusion.199.2";
scaffold0026	PacBio	transcript	7919028	7919116	.	+	.	gene_id "PBfusion.94"; transcript_id "PBfusion.94.1";
scaffold0026	PacBio	exon	7919028	7919116	.	+	.	gene_id "PBfusion.94"; transcript_id "PBfusion.94.1";
scaffoldA03	PacBio	transcript	409146	409257	.	-	.	gene_id "PBfusion.94"; transcript_id "PBfusion.94.2";
scaffoldA03	PacBio	exon	409146	409257	.	-	.	gene_id "PBfusion.94"; transcript_id "PBfusion.94.2";
scaffoldA01	PacBio	transcript	1750195	1750288	.	-	.	gene_id "PBfusion.197"; transcript_id "PBfusion.197.1";
scaffoldA01	PacBio	exon	1750195	1750288	.	-	.	gene_id "PBfusion.197"; transcript_id "PBfusion.197.1";
scaffoldA01	PacBio	transcript	4896879	4898416	.	-	.	gene_id "PBfusion.197"; transcript_id "PBfusion.197.2";
scaffoldA01	PacBio	exon	4896879	4897089	.	-	.	gene_id "PBfusion.197"; transcript_id "PBfusion.197.2";
scaffoldA01	PacBio	exon	4897184	4897702	.	-	.	gene_id "PBfusion.197"; transcript_id "PBfusion.197.2";
scaffoldA01	PacBio	exon	4897779	4898416	.	-	.	gene_id "PBfusion.197"; transcript_id "PBfusion.197.2";
scaffoldA02	PacBio	transcript	6003257	6005071	.	-	.	gene_id "PBfusion.194"; transcript_id "PBfusion.194.1";
scaffoldA02	PacBio	exon	6003257	6004133	.	-	.	gene_id "PBfusion.194"; transcript_id "PBfusion.194.1";
scaffoldA02	PacBio	exon	6004224	6004567	.	-	.	gene_id "PBfusion.194"; transcript_id "PBfusion.194.1";
scaffoldA02	PacBio	exon	6004752	6004876	.	-	.	gene_id "PBfusion.194"; transcript_id "PBfusion.194.1";
scaffoldA02	PacBio	exon	6004984	6005071	.	-	.	gene_id "PBfusion.194"; transcript_id "PBfusion.194.1";
scaffoldA09	PacBio	transcript	18932443	18932651	.	-	.	gene_id "PBfusion.194"; transcript_id "PBfusion.194.2";
scaffoldA09	PacBio	exon	18932443	18932651	.	-	.	gene_id "PBfusion.194"; transcript_id "PBfusion.194.2";
scaffoldA08	PacBio	transcript	3867135	3867226	.	+	.	gene_id "PBfusion.97"; transcript_id "PBfusion.97.1";
scaffoldA08	PacBio	exon	3867135	3867226	.	+	.	gene_id "PBfusion.97"; transcript_id "PBfusion.97.1";
scaffoldC06	PacBio	transcript	27258428	27259995	.	+	.	gene_id "PBfusion.97"; transcript_id "PBfusion.97.2";
scaffoldC06	PacBio	exon	27258428	27258545	.	+	.	gene_id "PBfusion.97"; transcript_id "PBfusion.97.2";
scaffoldC06	PacBio	exon	27258624	27258834	.	+	.	gene_id "PBfusion.97"; transcript_id "PBfusion.97.2";
scaffoldC06	PacBio	exon	27258932	27258988	.	+	.	gene_id "PBfusion.97"; transcript_id "PBfusion.97.2";
scaffoldC06	PacBio	exon	27259102	27259242	.	+	.	gene_id "PBfusion.97"; transcript_id "PBfusion.97.2";
scaffoldC06	PacBio	exon	27259345	27259425	.	+	.	gene_id "PBfusion.97"; transcript_id "PBfusion.97.2";
scaffoldC06	PacBio	exon	27259512	27259599	.	+	.	gene_id "PBfusion.97"; transcript_id "PBfusion.97.2";
scaffoldC06	PacBio	exon	27259688	27259995	.	+	.	gene_id "PBfusion.97"; transcript_id "PBfusion.97.2";
scaffoldA06	PacBio	transcript	2631433	2631548	.	-	.	gene_id "PBfusion.192"; transcript_id "PBfusion.192.1";
scaffoldA06	PacBio	exon	2631433	2631548	.	-	.	gene_id "PBfusion.192"; transcript_id "PBfusion.192.1";
scaffoldA06	PacBio	transcript	7930194	7931407	.	-	.	gene_id "PBfusion.192"; transcript_id "PBfusion.192.2";
scaffoldA06	PacBio	exon	7930194	7931407	.	-	.	gene_id "PBfusion.192"; transcript_id "PBfusion.192.2";
scaffoldA09	PacBio	transcript	62369173	62375672	.	-	.	gene_id "PBfusion.193"; transcript_id "PBfusion.193.1";
scaffoldA09	PacBio	exon	62369173	62370447	.	-	.	gene_id "PBfusion.193"; transcript_id "PBfusion.193.1";
scaffoldA09	PacBio	exon	62375473	62375672	.	-	.	gene_id "PBfusion.193"; transcript_id "PBfusion.193.1";
scaffoldA09	PacBio	transcript	62513181	62513268	.	+	.	gene_id "PBfusion.193"; transcript_id "PBfusion.193.2";
scaffoldA09	PacBio	exon	62513181	62513268	.	+	.	gene_id "PBfusion.193"; transcript_id "PBfusion.193.2";
scaffoldA04	PacBio	transcript	19217870	19217980	.	-	.	gene_id "PBfusion.190"; transcript_id "PBfusion.190.1";
scaffoldA04	PacBio	exon	19217870	19217980	.	-	.	gene_id "PBfusion.190"; transcript_id "PBfusion.190.1";
scaffoldC04	PacBio	transcript	70815106	70816360	.	+	.	gene_id "PBfusion.190"; transcript_id "PBfusion.190.2";
scaffoldC04	PacBio	exon	70815106	70816360	.	+	.	gene_id "PBfusion.190"; transcript_id "PBfusion.190.2";
scaffoldC03	PacBio	transcript	2754717	2755002	.	+	.	gene_id "PBfusion.93"; transcript_id "PBfusion.93.1";
scaffoldC03	PacBio	exon	2754717	2755002	.	+	.	gene_id "PBfusion.93"; transcript_id "PBfusion.93.1";
scaffoldC03	PacBio	transcript	9007994	9009684	.	-	.	gene_id "PBfusion.93"; transcript_id "PBfusion.93.2";
scaffoldC03	PacBio	exon	9007994	9008306	.	-	.	gene_id "PBfusion.93"; transcript_id "PBfusion.93.2";
scaffoldC03	PacBio	exon	9008393	9009684	.	-	.	gene_id "PBfusion.93"; transcript_id "PBfusion.93.2";
scaffoldA10	PacBio	transcript	16394595	16399284	.	-	.	gene_id "PBfusion.38"; transcript_id "PBfusion.38.1";
scaffoldA10	PacBio	exon	16394595	16395031	.	-	.	gene_id "PBfusion.38"; transcript_id "PBfusion.38.1";
scaffoldA10	PacBio	exon	16395110	16395474	.	-	.	gene_id "PBfusion.38"; transcript_id "PBfusion.38.1";
scaffoldA10	PacBio	exon	16395757	16395892	.	-	.	gene_id "PBfusion.38"; transcript_id "PBfusion.38.1";
scaffoldA10	PacBio	exon	16395970	16398177	.	-	.	gene_id "PBfusion.38"; transcript_id "PBfusion.38.1";
scaffoldA10	PacBio	exon	16398329	16398946	.	-	.	gene_id "PBfusion.38"; transcript_id "PBfusion.38.1";
scaffoldA10	PacBio	exon	16399064	16399284	.	-	.	gene_id "PBfusion.38"; transcript_id "PBfusion.38.1";
scaffoldC09	PacBio	transcript	48545420	48545857	.	-	.	gene_id "PBfusion.38"; transcript_id "PBfusion.38.2";
scaffoldC09	PacBio	exon	48545420	48545857	.	-	.	gene_id "PBfusion.38"; transcript_id "PBfusion.38.2";
scaffoldA04	PacBio	transcript	16705635	16705715	.	+	.	gene_id "PBfusion.39"; transcript_id "PBfusion.39.1";
scaffoldA04	PacBio	exon	16705635	16705715	.	+	.	gene_id "PBfusion.39"; transcript_id "PBfusion.39.1";
scaffoldA05	PacBio	transcript	12237996	12238631	.	-	.	gene_id "PBfusion.39"; transcript_id "PBfusion.39.2";
scaffoldA05	PacBio	exon	12237996	12238631	.	-	.	gene_id "PBfusion.39"; transcript_id "PBfusion.39.2";
scaffold0475	PacBio	transcript	10926	11148	.	-	.	gene_id "PBfusion.36"; transcript_id "PBfusion.36.1";
scaffold0475	PacBio	exon	10926	11148	.	-	.	gene_id "PBfusion.36"; transcript_id "PBfusion.36.1";
scaffoldC06	PacBio	transcript	39067100	39070188	.	-	.	gene_id "PBfusion.36"; transcript_id "PBfusion.36.2";
scaffoldC06	PacBio	exon	39067100	39067365	.	-	.	gene_id "PBfusion.36"; transcript_id "PBfusion.36.2";
scaffoldC06	PacBio	exon	39067452	39069483	.	-	.	gene_id "PBfusion.36"; transcript_id "PBfusion.36.2";
scaffoldC06	PacBio	exon	39070071	39070188	.	-	.	gene_id "PBfusion.36"; transcript_id "PBfusion.36.2";
scaffoldA04	PacBio	transcript	3163693	3169075	.	-	.	gene_id "PBfusion.37"; transcript_id "PBfusion.37.1";
scaffoldA04	PacBio	exon	3163693	3163748	.	-	.	gene_id "PBfusion.37"; transcript_id "PBfusion.37.1";
scaffoldA04	PacBio	exon	3168145	3168235	.	-	.	gene_id "PBfusion.37"; transcript_id "PBfusion.37.1";
scaffoldA04	PacBio	exon	3168322	3168375	.	-	.	gene_id "PBfusion.37"; transcript_id "PBfusion.37.1";
scaffoldA04	PacBio	exon	3168452	3168499	.	-	.	gene_id "PBfusion.37"; transcript_id "PBfusion.37.1";
scaffoldA04	PacBio	exon	3168581	3168689	.	-	.	gene_id "PBfusion.37"; transcript_id "PBfusion.37.1";
scaffoldA04	PacBio	exon	3168851	3169075	.	-	.	gene_id "PBfusion.37"; transcript_id "PBfusion.37.1";
scaffoldC01	PacBio	transcript	746363	746663	.	+	.	gene_id "PBfusion.37"; transcript_id "PBfusion.37.2";
scaffoldC01	PacBio	exon	746363	746663	.	+	.	gene_id "PBfusion.37"; transcript_id "PBfusion.37.2";
scaffoldA04	PacBio	transcript	15592129	15594291	.	+	.	gene_id "PBfusion.34"; transcript_id "PBfusion.34.1";
scaffoldA04	PacBio	exon	15592129	15592380	.	+	.	gene_id "PBfusion.34"; transcript_id "PBfusion.34.1";
scaffoldA04	PacBio	exon	15592634	15592719	.	+	.	gene_id "PBfusion.34"; transcript_id "PBfusion.34.1";
scaffoldA04	PacBio	exon	15592782	15592928	.	+	.	gene_id "PBfusion.34"; transcript_id "PBfusion.34.1";
scaffoldA04	PacBio	exon	15593009	15593117	.	+	.	gene_id "PBfusion.34"; transcript_id "PBfusion.34.1";
scaffoldA04	PacBio	exon	15593205	15593328	.	+	.	gene_id "PBfusion.34"; transcript_id "PBfusion.34.1";
scaffoldA04	PacBio	exon	15593752	15594025	.	+	.	gene_id "PBfusion.34"; transcript_id "PBfusion.34.1";
scaffoldA04	PacBio	exon	15594106	15594291	.	+	.	gene_id "PBfusion.34"; transcript_id "PBfusion.34.1";
scaffoldC04	PacBio	transcript	55800090	55800268	.	+	.	gene_id "PBfusion.34"; transcript_id "PBfusion.34.2";
scaffoldC04	PacBio	exon	55800090	55800268	.	+	.	gene_id "PBfusion.34"; transcript_id "PBfusion.34.2";
scaffoldA01	PacBio	transcript	2190420	2190597	.	-	.	gene_id "PBfusion.35"; transcript_id "PBfusion.35.1";
scaffoldA01	PacBio	exon	2190420	2190597	.	-	.	gene_id "PBfusion.35"; transcript_id "PBfusion.35.1";
scaffoldA03	PacBio	transcript	13184362	13187792	.	+	.	gene_id "PBfusion.35"; transcript_id "PBfusion.35.2";
scaffoldA03	PacBio	exon	13184362	13185856	.	+	.	gene_id "PBfusion.35"; transcript_id "PBfusion.35.2";
scaffoldA03	PacBio	exon	13186676	13187792	.	+	.	gene_id "PBfusion.35"; transcript_id "PBfusion.35.2";
scaffold0025	PacBio	transcript	1105397	1105449	.	-	.	gene_id "PBfusion.32"; transcript_id "PBfusion.32.1";
scaffold0025	PacBio	exon	1105397	1105449	.	-	.	gene_id "PBfusion.32"; transcript_id "PBfusion.32.1";
scaffoldC09	PacBio	transcript	6970357	6971068	.	-	.	gene_id "PBfusion.32"; transcript_id "PBfusion.32.2";
scaffoldC09	PacBio	exon	6970357	6970551	.	-	.	gene_id "PBfusion.32"; transcript_id "PBfusion.32.2";
scaffoldC09	PacBio	exon	6970728	6971068	.	-	.	gene_id "PBfusion.32"; transcript_id "PBfusion.32.2";
scaffold0027	PacBio	transcript	2128001	2128062	.	+	.	gene_id "PBfusion.33"; transcript_id "PBfusion.33.1";
scaffold0027	PacBio	exon	2128001	2128062	.	+	.	gene_id "PBfusion.33"; transcript_id "PBfusion.33.1";
scaffoldA09	PacBio	transcript	48670993	48671411	.	-	.	gene_id "PBfusion.33"; transcript_id "PBfusion.33.2";
scaffoldA09	PacBio	exon	48670993	48671411	.	-	.	gene_id "PBfusion.33"; transcript_id "PBfusion.33.2";
scaffoldA03	PacBio	transcript	2645159	2648419	.	-	.	gene_id "PBfusion.30"; transcript_id "PBfusion.30.1";
scaffoldA03	PacBio	exon	2645159	2645498	.	-	.	gene_id "PBfusion.30"; transcript_id "PBfusion.30.1";
scaffoldA03	PacBio	exon	2645600	2645697	.	-	.	gene_id "PBfusion.30"; transcript_id "PBfusion.30.1";
scaffoldA03	PacBio	exon	2645794	2645919	.	-	.	gene_id "PBfusion.30"; transcript_id "PBfusion.30.1";
scaffoldA03	PacBio	exon	2646011	2646094	.	-	.	gene_id "PBfusion.30"; transcript_id "PBfusion.30.1";
scaffoldA03	PacBio	exon	2646180	2646296	.	-	.	gene_id "PBfusion.30"; transcript_id "PBfusion.30.1";
scaffoldA03	PacBio	exon	2646374	2646457	.	-	.	gene_id "PBfusion.30"; transcript_id "PBfusion.30.1";
scaffoldA03	PacBio	exon	2646573	2646620	.	-	.	gene_id "PBfusion.30"; transcript_id "PBfusion.30.1";
scaffoldA03	PacBio	exon	2646818	2646872	.	-	.	gene_id "PBfusion.30"; transcript_id "PBfusion.30.1";
scaffoldA03	PacBio	exon	2646986	2647041	.	-	.	gene_id "PBfusion.30"; transcript_id "PBfusion.30.1";
scaffoldA03	PacBio	exon	2647124	2647208	.	-	.	gene_id "PBfusion.30"; transcript_id "PBfusion.30.1";
scaffoldA03	PacBio	exon	2647347	2647420	.	-	.	gene_id "PBfusion.30"; transcript_id "PBfusion.30.1";
scaffoldA03	PacBio	exon	2647658	2647724	.	-	.	gene_id "PBfusion.30"; transcript_id "PBfusion.30.1";
scaffoldA03	PacBio	exon	2648189	2648289	.	-	.	gene_id "PBfusion.30"; transcript_id "PBfusion.30.1";
scaffoldA03	PacBio	exon	2648362	2648419	.	-	.	gene_id "PBfusion.30"; transcript_id "PBfusion.30.1";
scaffoldA10	PacBio	transcript	1021698	1021781	.	+	.	gene_id "PBfusion.30"; transcript_id "PBfusion.30.2";
scaffoldA10	PacBio	exon	1021698	1021781	.	+	.	gene_id "PBfusion.30"; transcript_id "PBfusion.30.2";
scaffoldA03	PacBio	transcript	26079242	26081858	.	-	.	gene_id "PBfusion.31"; transcript_id "PBfusion.31.1";
scaffoldA03	PacBio	exon	26079242	26079430	.	-	.	gene_id "PBfusion.31"; transcript_id "PBfusion.31.1";
scaffoldA03	PacBio	exon	26079523	26079734	.	-	.	gene_id "PBfusion.31"; transcript_id "PBfusion.31.1";
scaffoldA03	PacBio	exon	26079828	26079920	.	-	.	gene_id "PBfusion.31"; transcript_id "PBfusion.31.1";
scaffoldA03	PacBio	exon	26080009	26080190	.	-	.	gene_id "PBfusion.31"; transcript_id "PBfusion.31.1";
scaffoldA03	PacBio	exon	26080424	26080557	.	-	.	gene_id "PBfusion.31"; transcript_id "PBfusion.31.1";
scaffoldA03	PacBio	exon	26080640	26080890	.	-	.	gene_id "PBfusion.31"; transcript_id "PBfusion.31.1";
scaffoldA03	PacBio	exon	26080996	26081109	.	-	.	gene_id "PBfusion.31"; transcript_id "PBfusion.31.1";
scaffoldA03	PacBio	exon	26081197	26081394	.	-	.	gene_id "PBfusion.31"; transcript_id "PBfusion.31.1";
scaffoldA03	PacBio	exon	26081723	26081858	.	-	.	gene_id "PBfusion.31"; transcript_id "PBfusion.31.1";
scaffoldC03	PacBio	transcript	1567377	1567703	.	+	.	gene_id "PBfusion.31"; transcript_id "PBfusion.31.2";
scaffoldC03	PacBio	exon	1567377	1567703	.	+	.	gene_id "PBfusion.31"; transcript_id "PBfusion.31.2";
scaffoldA04	PacBio	transcript	25371172	25372633	.	+	.	gene_id "PBfusion.101"; transcript_id "PBfusion.101.1";
scaffoldA04	PacBio	exon	25371172	25371411	.	+	.	gene_id "PBfusion.101"; transcript_id "PBfusion.101.1";
scaffoldA04	PacBio	exon	25371504	25371619	.	+	.	gene_id "PBfusion.101"; transcript_id "PBfusion.101.1";
scaffoldA04	PacBio	exon	25371688	25371774	.	+	.	gene_id "PBfusion.101"; transcript_id "PBfusion.101.1";
scaffoldA04	PacBio	exon	25371861	25371922	.	+	.	gene_id "PBfusion.101"; transcript_id "PBfusion.101.1";
scaffoldA04	PacBio	exon	25372174	25372211	.	+	.	gene_id "PBfusion.101"; transcript_id "PBfusion.101.1";
scaffoldA04	PacBio	exon	25372308	25372633	.	+	.	gene_id "PBfusion.101"; transcript_id "PBfusion.101.1";
scaffoldC04	PacBio	transcript	70799872	70799920	.	+	.	gene_id "PBfusion.101"; transcript_id "PBfusion.101.2";
scaffoldC04	PacBio	exon	70799872	70799920	.	+	.	gene_id "PBfusion.101"; transcript_id "PBfusion.101.2";
scaffoldA04	PacBio	transcript	11129112	11130795	.	-	.	gene_id "PBfusion.100"; transcript_id "PBfusion.100.1";
scaffoldA04	PacBio	exon	11129112	11130795	.	-	.	gene_id "PBfusion.100"; transcript_id "PBfusion.100.1";
scaffoldA04	PacBio	transcript	13917093	13917329	.	+	.	gene_id "PBfusion.100"; transcript_id "PBfusion.100.2";
scaffoldA04	PacBio	exon	13917093	13917329	.	+	.	gene_id "PBfusion.100"; transcript_id "PBfusion.100.2";
scaffoldA02	PacBio	transcript	4891353	4891451	.	-	.	gene_id "PBfusion.103"; transcript_id "PBfusion.103.1";
scaffoldA02	PacBio	exon	4891353	4891451	.	-	.	gene_id "PBfusion.103"; transcript_id "PBfusion.103.1";
scaffoldA03	PacBio	transcript	6985882	6988409	.	-	.	gene_id "PBfusion.103"; transcript_id "PBfusion.103.2";
scaffoldA03	PacBio	exon	6985882	6986111	.	-	.	gene_id "PBfusion.103"; transcript_id "PBfusion.103.2";
scaffoldA03	PacBio	exon	6986202	6987034	.	-	.	gene_id "PBfusion.103"; transcript_id "PBfusion.103.2";
scaffoldA03	PacBio	exon	6987119	6987231	.	-	.	gene_id "PBfusion.103"; transcript_id "PBfusion.103.2";
scaffoldA03	PacBio	exon	6987937	6988047	.	-	.	gene_id "PBfusion.103"; transcript_id "PBfusion.103.2";
scaffoldA03	PacBio	exon	6988261	6988409	.	-	.	gene_id "PBfusion.103"; transcript_id "PBfusion.103.2";
scaffoldA04	PacBio	transcript	24771704	24773515	.	-	.	gene_id "PBfusion.102"; transcript_id "PBfusion.102.1";
scaffoldA04	PacBio	exon	24771704	24773515	.	-	.	gene_id "PBfusion.102"; transcript_id "PBfusion.102.1";
scaffoldC04	PacBio	transcript	70136566	70139013	.	-	.	gene_id "PBfusion.102"; transcript_id "PBfusion.102.2";
scaffoldC04	PacBio	exon	70136566	70137407	.	-	.	gene_id "PBfusion.102"; transcript_id "PBfusion.102.2";
scaffoldC04	PacBio	exon	70137879	70137942	.	-	.	gene_id "PBfusion.102"; transcript_id "PBfusion.102.2";
scaffoldC04	PacBio	exon	70138073	70138167	.	-	.	gene_id "PBfusion.102"; transcript_id "PBfusion.102.2";
scaffoldC04	PacBio	exon	70138232	70138447	.	-	.	gene_id "PBfusion.102"; transcript_id "PBfusion.102.2";
scaffoldC04	PacBio	exon	70138518	70138649	.	-	.	gene_id "PBfusion.102"; transcript_id "PBfusion.102.2";
scaffoldC04	PacBio	exon	70138933	70139013	.	-	.	gene_id "PBfusion.102"; transcript_id "PBfusion.102.2";
scaffoldA01	PacBio	transcript	16716150	16716220	.	+	.	gene_id "PBfusion.105"; transcript_id "PBfusion.105.1";
scaffoldA01	PacBio	exon	16716150	16716220	.	+	.	gene_id "PBfusion.105"; transcript_id "PBfusion.105.1";
scaffoldA07	PacBio	transcript	13795985	13796277	.	-	.	gene_id "PBfusion.105"; transcript_id "PBfusion.105.2";
scaffoldA07	PacBio	exon	13795985	13796277	.	-	.	gene_id "PBfusion.105"; transcript_id "PBfusion.105.2";
scaffoldA09	PacBio	transcript	6910551	6912281	.	-	.	gene_id "PBfusion.104"; transcript_id "PBfusion.104.1";
scaffoldA09	PacBio	exon	6910551	6911955	.	-	.	gene_id "PBfusion.104"; transcript_id "PBfusion.104.1";
scaffoldA09	PacBio	exon	6912094	6912281	.	-	.	gene_id "PBfusion.104"; transcript_id "PBfusion.104.1";
scaffoldC04	PacBio	transcript	54962331	54962539	.	+	.	gene_id "PBfusion.104"; transcript_id "PBfusion.104.2";
scaffoldC04	PacBio	exon	54962331	54962539	.	+	.	gene_id "PBfusion.104"; transcript_id "PBfusion.104.2";
scaffoldA07	PacBio	transcript	26100148	26100482	.	-	.	gene_id "PBfusion.107"; transcript_id "PBfusion.107.1";
scaffoldA07	PacBio	exon	26100148	26100482	.	-	.	gene_id "PBfusion.107"; transcript_id "PBfusion.107.1";
scaffoldA08	PacBio	transcript	27932042	27933895	.	+	.	gene_id "PBfusion.107"; transcript_id "PBfusion.107.2";
scaffoldA08	PacBio	exon	27932042	27932926	.	+	.	gene_id "PBfusion.107"; transcript_id "PBfusion.107.2";
scaffoldA08	PacBio	exon	27933102	27933227	.	+	.	gene_id "PBfusion.107"; transcript_id "PBfusion.107.2";
scaffoldA08	PacBio	exon	27933346	27933895	.	+	.	gene_id "PBfusion.107"; transcript_id "PBfusion.107.2";
scaffoldC01	PacBio	transcript	48706276	48707102	.	+	.	gene_id "PBfusion.106"; transcript_id "PBfusion.106.1";
scaffoldC01	PacBio	exon	48706276	48707102	.	+	.	gene_id "PBfusion.106"; transcript_id "PBfusion.106.1";
scaffoldC01	PacBio	transcript	48728394	48732150	.	+	.	gene_id "PBfusion.106"; transcript_id "PBfusion.106.2";
scaffoldC01	PacBio	exon	48728394	48728553	.	+	.	gene_id "PBfusion.106"; transcript_id "PBfusion.106.2";
scaffoldC01	PacBio	exon	48728643	48728694	.	+	.	gene_id "PBfusion.106"; transcript_id "PBfusion.106.2";
scaffoldC01	PacBio	exon	48728778	48729021	.	+	.	gene_id "PBfusion.106"; transcript_id "PBfusion.106.2";
scaffoldC01	PacBio	exon	48729677	48729898	.	+	.	gene_id "PBfusion.106"; transcript_id "PBfusion.106.2";
scaffoldC01	PacBio	exon	48730264	48730443	.	+	.	gene_id "PBfusion.106"; transcript_id "PBfusion.106.2";
scaffoldC01	PacBio	exon	48730558	48730659	.	+	.	gene_id "PBfusion.106"; transcript_id "PBfusion.106.2";
scaffoldC01	PacBio	exon	48730761	48730838	.	+	.	gene_id "PBfusion.106"; transcript_id "PBfusion.106.2";
scaffoldC01	PacBio	exon	48730997	48731078	.	+	.	gene_id "PBfusion.106"; transcript_id "PBfusion.106.2";
scaffoldC01	PacBio	exon	48731175	48731337	.	+	.	gene_id "PBfusion.106"; transcript_id "PBfusion.106.2";
scaffoldC01	PacBio	exon	48731572	48731901	.	+	.	gene_id "PBfusion.106"; transcript_id "PBfusion.106.2";
scaffoldC01	PacBio	exon	48732019	48732150	.	+	.	gene_id "PBfusion.106"; transcript_id "PBfusion.106.2";
scaffoldA08	PacBio	transcript	16244610	16245115	.	-	.	gene_id "PBfusion.109"; transcript_id "PBfusion.109.1";
scaffoldA08	PacBio	exon	16244610	16245115	.	-	.	gene_id "PBfusion.109"; transcript_id "PBfusion.109.1";
scaffoldA10	PacBio	transcript	17352627	17359424	.	+	.	gene_id "PBfusion.109"; transcript_id "PBfusion.109.2";
scaffoldA10	PacBio	exon	17352627	17352673	.	+	.	gene_id "PBfusion.109"; transcript_id "PBfusion.109.2";
scaffoldA10	PacBio	exon	17357665	17358141	.	+	.	gene_id "PBfusion.109"; transcript_id "PBfusion.109.2";
scaffoldA10	PacBio	exon	17358266	17358446	.	+	.	gene_id "PBfusion.109"; transcript_id "PBfusion.109.2";
scaffoldA10	PacBio	exon	17358527	17358662	.	+	.	gene_id "PBfusion.109"; transcript_id "PBfusion.109.2";
scaffoldA10	PacBio	exon	17358747	17358857	.	+	.	gene_id "PBfusion.109"; transcript_id "PBfusion.109.2";
scaffoldA10	PacBio	exon	17358923	17359025	.	+	.	gene_id "PBfusion.109"; transcript_id "PBfusion.109.2";
scaffoldA10	PacBio	exon	17359095	17359238	.	+	.	gene_id "PBfusion.109"; transcript_id "PBfusion.109.2";
scaffoldA10	PacBio	exon	17359309	17359424	.	+	.	gene_id "PBfusion.109"; transcript_id "PBfusion.109.2";
scaffoldA06	PacBio	transcript	8571564	8573984	.	-	.	gene_id "PBfusion.108"; transcript_id "PBfusion.108.1";
scaffoldA06	PacBio	exon	8571564	8572157	.	-	.	gene_id "PBfusion.108"; transcript_id "PBfusion.108.1";
scaffoldA06	PacBio	exon	8572287	8572520	.	-	.	gene_id "PBfusion.108"; transcript_id "PBfusion.108.1";
scaffoldA06	PacBio	exon	8572606	8572893	.	-	.	gene_id "PBfusion.108"; transcript_id "PBfusion.108.1";
scaffoldA06	PacBio	exon	8572977	8573103	.	-	.	gene_id "PBfusion.108"; transcript_id "PBfusion.108.1";
scaffoldA06	PacBio	exon	8573296	8573518	.	-	.	gene_id "PBfusion.108"; transcript_id "PBfusion.108.1";
scaffoldA06	PacBio	exon	8573904	8573984	.	-	.	gene_id "PBfusion.108"; transcript_id "PBfusion.108.1";
scaffoldA09	PacBio	transcript	11340142	11340347	.	+	.	gene_id "PBfusion.108"; transcript_id "PBfusion.108.2";
scaffoldA09	PacBio	exon	11340142	11340347	.	+	.	gene_id "PBfusion.108"; transcript_id "PBfusion.108.2";
scaffold0022	PacBio	transcript	32857	32951	.	+	.	gene_id "PBfusion.189"; transcript_id "PBfusion.189.1";
scaffold0022	PacBio	exon	32857	32951	.	+	.	gene_id "PBfusion.189"; transcript_id "PBfusion.189.1";
scaffoldA01	PacBio	transcript	8046706	8048212	.	+	.	gene_id "PBfusion.189"; transcript_id "PBfusion.189.2";
scaffoldA01	PacBio	exon	8046706	8046972	.	+	.	gene_id "PBfusion.189"; transcript_id "PBfusion.189.2";
scaffoldA01	PacBio	exon	8047050	8047155	.	+	.	gene_id "PBfusion.189"; transcript_id "PBfusion.189.2";
scaffoldA01	PacBio	exon	8047239	8047304	.	+	.	gene_id "PBfusion.189"; transcript_id "PBfusion.189.2";
scaffoldA01	PacBio	exon	8047394	8047564	.	+	.	gene_id "PBfusion.189"; transcript_id "PBfusion.189.2";
scaffoldA01	PacBio	exon	8047655	8047740	.	+	.	gene_id "PBfusion.189"; transcript_id "PBfusion.189.2";
scaffoldA01	PacBio	exon	8047827	8047911	.	+	.	gene_id "PBfusion.189"; transcript_id "PBfusion.189.2";
scaffoldA01	PacBio	exon	8047993	8048212	.	+	.	gene_id "PBfusion.189"; transcript_id "PBfusion.189.2";
scaffoldA01	PacBio	transcript	14371111	14372235	.	+	.	gene_id "PBfusion.188"; transcript_id "PBfusion.188.1";
scaffoldA01	PacBio	exon	14371111	14371343	.	+	.	gene_id "PBfusion.188"; transcript_id "PBfusion.188.1";
scaffoldA01	PacBio	exon	14371440	14371874	.	+	.	gene_id "PBfusion.188"; transcript_id "PBfusion.188.1";
scaffoldA01	PacBio	exon	14372060	14372235	.	+	.	gene_id "PBfusion.188"; transcript_id "PBfusion.188.1";
scaffoldA09	PacBio	transcript	62771736	62772942	.	+	.	gene_id "PBfusion.188"; transcript_id "PBfusion.188.2";
scaffoldA09	PacBio	exon	62771736	62771964	.	+	.	gene_id "PBfusion.188"; transcript_id "PBfusion.188.2";
scaffoldA09	PacBio	exon	62772299	62772373	.	+	.	gene_id "PBfusion.188"; transcript_id "PBfusion.188.2";
scaffoldA09	PacBio	exon	62772470	62772546	.	+	.	gene_id "PBfusion.188"; transcript_id "PBfusion.188.2";
scaffoldA09	PacBio	exon	62772636	62772942	.	+	.	gene_id "PBfusion.188"; transcript_id "PBfusion.188.2";
scaffoldA08	PacBio	transcript	16727603	16727697	.	+	.	gene_id "PBfusion.181"; transcript_id "PBfusion.181.1";
scaffoldA08	PacBio	exon	16727603	16727697	.	+	.	gene_id "PBfusion.181"; transcript_id "PBfusion.181.1";
scaffoldA09	PacBio	transcript	4935195	4936604	.	-	.	gene_id "PBfusion.181"; transcript_id "PBfusion.181.2";
scaffoldA09	PacBio	exon	4935195	4935361	.	-	.	gene_id "PBfusion.181"; transcript_id "PBfusion.181.2";
scaffoldA09	PacBio	exon	4935453	4935556	.	-	.	gene_id "PBfusion.181"; transcript_id "PBfusion.181.2";
scaffoldA09	PacBio	exon	4935642	4935706	.	-	.	gene_id "PBfusion.181"; transcript_id "PBfusion.181.2";
scaffoldA09	PacBio	exon	4935842	4935956	.	-	.	gene_id "PBfusion.181"; transcript_id "PBfusion.181.2";
scaffoldA09	PacBio	exon	4936115	4936160	.	-	.	gene_id "PBfusion.181"; transcript_id "PBfusion.181.2";
scaffoldA09	PacBio	exon	4936405	4936604	.	-	.	gene_id "PBfusion.181"; transcript_id "PBfusion.181.2";
scaffoldA06	PacBio	transcript	42769070	42769468	.	-	.	gene_id "PBfusion.180"; transcript_id "PBfusion.180.1";
scaffoldA06	PacBio	exon	42769070	42769468	.	-	.	gene_id "PBfusion.180"; transcript_id "PBfusion.180.1";
scaffoldA07	PacBio	transcript	15075090	15075155	.	-	.	gene_id "PBfusion.180"; transcript_id "PBfusion.180.2";
scaffoldA07	PacBio	exon	15075090	15075155	.	-	.	gene_id "PBfusion.180"; transcript_id "PBfusion.180.2";
scaffold0475	PacBio	transcript	10099	11148	.	-	.	gene_id "PBfusion.183"; transcript_id "PBfusion.183.1";
scaffold0475	PacBio	exon	10099	11148	.	-	.	gene_id "PBfusion.183"; transcript_id "PBfusion.183.1";
scaffoldA07	PacBio	transcript	20559463	20560154	.	-	.	gene_id "PBfusion.183"; transcript_id "PBfusion.183.2";
scaffoldA07	PacBio	exon	20559463	20560154	.	-	.	gene_id "PBfusion.183"; transcript_id "PBfusion.183.2";
scaffoldC07	PacBio	transcript	7633640	7634199	.	+	.	gene_id "PBfusion.182"; transcript_id "PBfusion.182.1";
scaffoldC07	PacBio	exon	7633640	7634199	.	+	.	gene_id "PBfusion.182"; transcript_id "PBfusion.182.1";
scaffoldC07	PacBio	transcript	54846441	54849104	.	+	.	gene_id "PBfusion.182"; transcript_id "PBfusion.182.2";
scaffoldC07	PacBio	exon	54846441	54846727	.	+	.	gene_id "PBfusion.182"; transcript_id "PBfusion.182.2";
scaffoldC07	PacBio	exon	54846813	54846925	.	+	.	gene_id "PBfusion.182"; transcript_id "PBfusion.182.2";
scaffoldC07	PacBio	exon	54847022	54847123	.	+	.	gene_id "PBfusion.182"; transcript_id "PBfusion.182.2";
scaffoldC07	PacBio	exon	54847200	54847300	.	+	.	gene_id "PBfusion.182"; transcript_id "PBfusion.182.2";
scaffoldC07	PacBio	exon	54847384	54847440	.	+	.	gene_id "PBfusion.182"; transcript_id "PBfusion.182.2";
scaffoldC07	PacBio	exon	54847549	54847625	.	+	.	gene_id "PBfusion.182"; transcript_id "PBfusion.182.2";
scaffoldC07	PacBio	exon	54847738	54847900	.	+	.	gene_id "PBfusion.182"; transcript_id "PBfusion.182.2";
scaffoldC07	PacBio	exon	54847985	54848082	.	+	.	gene_id "PBfusion.182"; transcript_id "PBfusion.182.2";
scaffoldC07	PacBio	exon	54848170	54848241	.	+	.	gene_id "PBfusion.182"; transcript_id "PBfusion.182.2";
scaffoldC07	PacBio	exon	54849005	54849104	.	+	.	gene_id "PBfusion.182"; transcript_id "PBfusion.182.2";
scaffoldA03	PacBio	transcript	7734522	7734886	.	-	.	gene_id "PBfusion.185"; transcript_id "PBfusion.185.1";
scaffoldA03	PacBio	exon	7734522	7734886	.	-	.	gene_id "PBfusion.185"; transcript_id "PBfusion.185.1";
scaffoldC04	PacBio	transcript	6768871	6769044	.	+	.	gene_id "PBfusion.185"; transcript_id "PBfusion.185.2";
scaffoldC04	PacBio	exon	6768871	6768943	.	+	.	gene_id "PBfusion.185"; transcript_id "PBfusion.185.2";
scaffoldC04	PacBio	exon	6769032	6769044	.	+	.	gene_id "PBfusion.185"; transcript_id "PBfusion.185.2";
scaffoldC09	PacBio	transcript	19445227	19445420	.	-	.	gene_id "PBfusion.184"; transcript_id "PBfusion.184.1";
scaffoldC09	PacBio	exon	19445227	19445420	.	-	.	gene_id "PBfusion.184"; transcript_id "PBfusion.184.1";
scaffoldC09	PacBio	transcript	37548136	37548287	.	-	.	gene_id "PBfusion.184"; transcript_id "PBfusion.184.2";
scaffoldC09	PacBio	exon	37548136	37548287	.	-	.	gene_id "PBfusion.184"; transcript_id "PBfusion.184.2";
scaffoldC07	PacBio	transcript	1370471	1371879	.	-	.	gene_id "PBfusion.187"; transcript_id "PBfusion.187.1";
scaffoldC07	PacBio	exon	1370471	1371879	.	-	.	gene_id "PBfusion.187"; transcript_id "PBfusion.187.1";
scaffoldC07	PacBio	transcript	45635927	45640461	.	-	.	gene_id "PBfusion.187"; transcript_id "PBfusion.187.2";
scaffoldC07	PacBio	exon	45635927	45636528	.	-	.	gene_id "PBfusion.187"; transcript_id "PBfusion.187.2";
scaffoldC07	PacBio	exon	45639172	45639356	.	-	.	gene_id "PBfusion.187"; transcript_id "PBfusion.187.2";
scaffoldC07	PacBio	exon	45640042	45640461	.	-	.	gene_id "PBfusion.187"; transcript_id "PBfusion.187.2";
scaffoldA02	PacBio	transcript	34582886	34583044	.	-	.	gene_id "PBfusion.186"; transcript_id "PBfusion.186.1";
scaffoldA02	PacBio	exon	34582886	34583044	.	-	.	gene_id "PBfusion.186"; transcript_id "PBfusion.186.1";
scaffoldA08	PacBio	transcript	15998770	16001906	.	+	.	gene_id "PBfusion.186"; transcript_id "PBfusion.186.2";
scaffoldA08	PacBio	exon	15998770	15999111	.	+	.	gene_id "PBfusion.186"; transcript_id "PBfusion.186.2";
scaffoldA08	PacBio	exon	15999194	15999290	.	+	.	gene_id "PBfusion.186"; transcript_id "PBfusion.186.2";
scaffoldA08	PacBio	exon	15999376	15999467	.	+	.	gene_id "PBfusion.186"; transcript_id "PBfusion.186.2";
scaffoldA08	PacBio	exon	15999541	15999672	.	+	.	gene_id "PBfusion.186"; transcript_id "PBfusion.186.2";
scaffoldA08	PacBio	exon	15999753	15999938	.	+	.	gene_id "PBfusion.186"; transcript_id "PBfusion.186.2";
scaffoldA08	PacBio	exon	16000024	16000187	.	+	.	gene_id "PBfusion.186"; transcript_id "PBfusion.186.2";
scaffoldA08	PacBio	exon	16000265	16000343	.	+	.	gene_id "PBfusion.186"; transcript_id "PBfusion.186.2";
scaffoldA08	PacBio	exon	16000716	16000844	.	+	.	gene_id "PBfusion.186"; transcript_id "PBfusion.186.2";
scaffoldA08	PacBio	exon	16000943	16001070	.	+	.	gene_id "PBfusion.186"; transcript_id "PBfusion.186.2";
scaffoldA08	PacBio	exon	16001186	16001560	.	+	.	gene_id "PBfusion.186"; transcript_id "PBfusion.186.2";
scaffoldA08	PacBio	exon	16001677	16001906	.	+	.	gene_id "PBfusion.186"; transcript_id "PBfusion.186.2";
scaffoldA09	PacBio	transcript	56787208	56787365	.	-	.	gene_id "PBfusion.127"; transcript_id "PBfusion.127.1";
scaffoldA09	PacBio	exon	56787208	56787365	.	-	.	gene_id "PBfusion.127"; transcript_id "PBfusion.127.1";
scaffoldC01	PacBio	transcript	49799979	49802638	.	-	.	gene_id "PBfusion.127"; transcript_id "PBfusion.127.2";
scaffoldC01	PacBio	exon	49799979	49800174	.	-	.	gene_id "PBfusion.127"; transcript_id "PBfusion.127.2";
scaffoldC01	PacBio	exon	49800263	49800574	.	-	.	gene_id "PBfusion.127"; transcript_id "PBfusion.127.2";
scaffoldC01	PacBio	exon	49800655	49800794	.	-	.	gene_id "PBfusion.127"; transcript_id "PBfusion.127.2";
scaffoldC01	PacBio	exon	49800882	49800945	.	-	.	gene_id "PBfusion.127"; transcript_id "PBfusion.127.2";
scaffoldC01	PacBio	exon	49801031	49801840	.	-	.	gene_id "PBfusion.127"; transcript_id "PBfusion.127.2";
scaffoldC01	PacBio	exon	49801910	49802029	.	-	.	gene_id "PBfusion.127"; transcript_id "PBfusion.127.2";
scaffoldC01	PacBio	exon	49802513	49802638	.	-	.	gene_id "PBfusion.127"; transcript_id "PBfusion.127.2";
scaffoldC02	PacBio	transcript	24012930	24013241	.	+	.	gene_id "PBfusion.99"; transcript_id "PBfusion.99.1";
scaffoldC02	PacBio	exon	24012930	24013241	.	+	.	gene_id "PBfusion.99"; transcript_id "PBfusion.99.1";
scaffoldC09	PacBio	transcript	37535360	37536735	.	-	.	gene_id "PBfusion.99"; transcript_id "PBfusion.99.2";
scaffoldC09	PacBio	exon	37535360	37535963	.	-	.	gene_id "PBfusion.99"; transcript_id "PBfusion.99.2";
scaffoldC09	PacBio	exon	37536500	37536735	.	-	.	gene_id "PBfusion.99"; transcript_id "PBfusion.99.2";
scaffoldA08	PacBio	transcript	14832234	14833049	.	-	.	gene_id "PBfusion.49"; transcript_id "PBfusion.49.1";
scaffoldA08	PacBio	exon	14832234	14832363	.	-	.	gene_id "PBfusion.49"; transcript_id "PBfusion.49.1";
scaffoldA08	PacBio	exon	14832428	14832521	.	-	.	gene_id "PBfusion.49"; transcript_id "PBfusion.49.1";
scaffoldA08	PacBio	exon	14832620	14832653	.	-	.	gene_id "PBfusion.49"; transcript_id "PBfusion.49.1";
scaffoldA08	PacBio	exon	14832728	14832891	.	-	.	gene_id "PBfusion.49"; transcript_id "PBfusion.49.1";
scaffoldA08	PacBio	exon	14832961	14833049	.	-	.	gene_id "PBfusion.49"; transcript_id "PBfusion.49.1";
scaffoldC08	PacBio	transcript	22224780	22224876	.	-	.	gene_id "PBfusion.49"; transcript_id "PBfusion.49.2";
scaffoldC08	PacBio	exon	22224780	22224876	.	-	.	gene_id "PBfusion.49"; transcript_id "PBfusion.49.2";
scaffold1759	PacBio	transcript	2242	2330	.	+	.	gene_id "PBfusion.48"; transcript_id "PBfusion.48.1";
scaffold1759	PacBio	exon	2242	2330	.	+	.	gene_id "PBfusion.48"; transcript_id "PBfusion.48.1";
scaffoldC09	PacBio	transcript	1690671	1691848	.	+	.	gene_id "PBfusion.48"; transcript_id "PBfusion.48.2";
scaffoldC09	PacBio	exon	1690671	1691848	.	+	.	gene_id "PBfusion.48"; transcript_id "PBfusion.48.2";
scaffoldC02	PacBio	transcript	54811780	54812774	.	+	.	gene_id "PBfusion.43"; transcript_id "PBfusion.43.1";
scaffoldC02	PacBio	exon	54811780	54812774	.	+	.	gene_id "PBfusion.43"; transcript_id "PBfusion.43.1";
scaffoldC07	PacBio	transcript	60076481	60077900	.	+	.	gene_id "PBfusion.43"; transcript_id "PBfusion.43.2";
scaffoldC07	PacBio	exon	60076481	60076610	.	+	.	gene_id "PBfusion.43"; transcript_id "PBfusion.43.2";
scaffoldC07	PacBio	exon	60076695	60076983	.	+	.	gene_id "PBfusion.43"; transcript_id "PBfusion.43.2";
scaffoldC07	PacBio	exon	60077061	60077288	.	+	.	gene_id "PBfusion.43"; transcript_id "PBfusion.43.2";
scaffoldC07	PacBio	exon	60077377	60077900	.	+	.	gene_id "PBfusion.43"; transcript_id "PBfusion.43.2";
scaffold0475	PacBio	transcript	10099	11148	.	-	.	gene_id "PBfusion.42"; transcript_id "PBfusion.42.1";
scaffold0475	PacBio	exon	10099	11148	.	-	.	gene_id "PBfusion.42"; transcript_id "PBfusion.42.1";
scaffoldA05	PacBio	transcript	281022	281574	.	-	.	gene_id "PBfusion.42"; transcript_id "PBfusion.42.2";
scaffoldA05	PacBio	exon	281022	281574	.	-	.	gene_id "PBfusion.42"; transcript_id "PBfusion.42.2";
scaffoldC06	PacBio	transcript	28552956	28553233	.	-	.	gene_id "PBfusion.41"; transcript_id "PBfusion.41.1";
scaffoldC06	PacBio	exon	28552956	28553233	.	-	.	gene_id "PBfusion.41"; transcript_id "PBfusion.41.1";
scaffoldC09	PacBio	transcript	60553279	60554648	.	+	.	gene_id "PBfusion.41"; transcript_id "PBfusion.41.2";
scaffoldC09	PacBio	exon	60553279	60553407	.	+	.	gene_id "PBfusion.41"; transcript_id "PBfusion.41.2";
scaffoldC09	PacBio	exon	60553743	60553881	.	+	.	gene_id "PBfusion.41"; transcript_id "PBfusion.41.2";
scaffoldC09	PacBio	exon	60553960	60554047	.	+	.	gene_id "PBfusion.41"; transcript_id "PBfusion.41.2";
scaffoldC09	PacBio	exon	60554262	60554648	.	+	.	gene_id "PBfusion.41"; transcript_id "PBfusion.41.2";
scaffoldC07	PacBio	transcript	971559	971730	.	+	.	gene_id "PBfusion.40"; transcript_id "PBfusion.40.1";
scaffoldC07	PacBio	exon	971559	971730	.	+	.	gene_id "PBfusion.40"; transcript_id "PBfusion.40.1";
scaffoldC07	PacBio	transcript	55644509	55647698	.	+	.	gene_id "PBfusion.40"; transcript_id "PBfusion.40.2";
scaffoldC07	PacBio	exon	55644509	55645156	.	+	.	gene_id "PBfusion.40"; transcript_id "PBfusion.40.2";
scaffoldC07	PacBio	exon	55645239	55645491	.	+	.	gene_id "PBfusion.40"; transcript_id "PBfusion.40.2";
scaffoldC07	PacBio	exon	55645580	55645659	.	+	.	gene_id "PBfusion.40"; transcript_id "PBfusion.40.2";
scaffoldC07	PacBio	exon	55645738	55645880	.	+	.	gene_id "PBfusion.40"; transcript_id "PBfusion.40.2";
scaffoldC07	PacBio	exon	55645964	55646062	.	+	.	gene_id "PBfusion.40"; transcript_id "PBfusion.40.2";
scaffoldC07	PacBio	exon	55646190	55646379	.	+	.	gene_id "PBfusion.40"; transcript_id "PBfusion.40.2";
scaffoldC07	PacBio	exon	55646591	55646989	.	+	.	gene_id "PBfusion.40"; transcript_id "PBfusion.40.2";
scaffoldC07	PacBio	exon	55647151	55647698	.	+	.	gene_id "PBfusion.40"; transcript_id "PBfusion.40.2";
scaffoldA03	PacBio	transcript	21904271	21904497	.	-	.	gene_id "PBfusion.47"; transcript_id "PBfusion.47.1";
scaffoldA03	PacBio	exon	21904271	21904497	.	-	.	gene_id "PBfusion.47"; transcript_id "PBfusion.47.1";
scaffoldA09	PacBio	transcript	52901062	52903690	.	-	.	gene_id "PBfusion.47"; transcript_id "PBfusion.47.2";
scaffoldA09	PacBio	exon	52901062	52901311	.	-	.	gene_id "PBfusion.47"; transcript_id "PBfusion.47.2";
scaffoldA09	PacBio	exon	52901414	52901478	.	-	.	gene_id "PBfusion.47"; transcript_id "PBfusion.47.2";
scaffoldA09	PacBio	exon	52901553	52901732	.	-	.	gene_id "PBfusion.47"; transcript_id "PBfusion.47.2";
scaffoldA09	PacBio	exon	52901822	52902101	.	-	.	gene_id "PBfusion.47"; transcript_id "PBfusion.47.2";
scaffoldA09	PacBio	exon	52902189	52902256	.	-	.	gene_id "PBfusion.47"; transcript_id "PBfusion.47.2";
scaffoldA09	PacBio	exon	52902334	52902519	.	-	.	gene_id "PBfusion.47"; transcript_id "PBfusion.47.2";
scaffoldA09	PacBio	exon	52902611	52902778	.	-	.	gene_id "PBfusion.47"; transcript_id "PBfusion.47.2";
scaffoldA09	PacBio	exon	52902857	52903690	.	-	.	gene_id "PBfusion.47"; transcript_id "PBfusion.47.2";
scaffoldA02	PacBio	transcript	6770416	6773039	.	-	.	gene_id "PBfusion.46"; transcript_id "PBfusion.46.1";
scaffoldA02	PacBio	exon	6770416	6770803	.	-	.	gene_id "PBfusion.46"; transcript_id "PBfusion.46.1";
scaffoldA02	PacBio	exon	6770890	6770976	.	-	.	gene_id "PBfusion.46"; transcript_id "PBfusion.46.1";
scaffoldA02	PacBio	exon	6771069	6771174	.	-	.	gene_id "PBfusion.46"; transcript_id "PBfusion.46.1";
scaffoldA02	PacBio	exon	6771276	6771367	.	-	.	gene_id "PBfusion.46"; transcript_id "PBfusion.46.1";
scaffoldA02	PacBio	exon	6771519	6771629	.	-	.	gene_id "PBfusion.46"; transcript_id "PBfusion.46.1";
scaffoldA02	PacBio	exon	6771710	6771844	.	-	.	gene_id "PBfusion.46"; transcript_id "PBfusion.46.1";
scaffoldA02	PacBio	exon	6771974	6772060	.	-	.	gene_id "PBfusion.46"; transcript_id "PBfusion.46.1";
scaffoldA02	PacBio	exon	6772135	6772299	.	-	.	gene_id "PBfusion.46"; transcript_id "PBfusion.46.1";
scaffoldA02	PacBio	exon	6772371	6772486	.	-	.	gene_id "PBfusion.46"; transcript_id "PBfusion.46.1";
scaffoldA02	PacBio	exon	6772574	6772618	.	-	.	gene_id "PBfusion.46"; transcript_id "PBfusion.46.1";
scaffoldA02	PacBio	exon	6772940	6773039	.	-	.	gene_id "PBfusion.46"; transcript_id "PBfusion.46.1";
scaffoldA02	PacBio	transcript	6808598	6808771	.	+	.	gene_id "PBfusion.46"; transcript_id "PBfusion.46.2";
scaffoldA02	PacBio	exon	6808598	6808771	.	+	.	gene_id "PBfusion.46"; transcript_id "PBfusion.46.2";
scaffoldC07	PacBio	transcript	1370607	1371879	.	-	.	gene_id "PBfusion.45"; transcript_id "PBfusion.45.1";
scaffoldC07	PacBio	exon	1370607	1371879	.	-	.	gene_id "PBfusion.45"; transcript_id "PBfusion.45.1";
scaffoldC09	PacBio	transcript	57022209	57026444	.	+	.	gene_id "PBfusion.45"; transcript_id "PBfusion.45.2";
scaffoldC09	PacBio	exon	57022209	57022601	.	+	.	gene_id "PBfusion.45"; transcript_id "PBfusion.45.2";
scaffoldC09	PacBio	exon	57023287	57023471	.	+	.	gene_id "PBfusion.45"; transcript_id "PBfusion.45.2";
scaffoldC09	PacBio	exon	57025842	57026444	.	+	.	gene_id "PBfusion.45"; transcript_id "PBfusion.45.2";
scaffold0025	PacBio	transcript	600918	601007	.	-	.	gene_id "PBfusion.44"; transcript_id "PBfusion.44.1";
scaffold0025	PacBio	exon	600918	601007	.	-	.	gene_id "PBfusion.44"; transcript_id "PBfusion.44.1";
scaffoldA09	PacBio	transcript	4462222	4462472	.	+	.	gene_id "PBfusion.44"; transcript_id "PBfusion.44.2";
scaffoldA09	PacBio	exon	4462222	4462472	.	+	.	gene_id "PBfusion.44"; transcript_id "PBfusion.44.2";
scaffoldC03	PacBio	transcript	2653179	2653801	.	+	.	gene_id "PBfusion.212"; transcript_id "PBfusion.212.1";
scaffoldC03	PacBio	exon	2653179	2653203	.	+	.	gene_id "PBfusion.212"; transcript_id "PBfusion.212.1";
scaffoldC03	PacBio	exon	2653303	2653364	.	+	.	gene_id "PBfusion.212"; transcript_id "PBfusion.212.1";
scaffoldC03	PacBio	exon	2653448	2653801	.	+	.	gene_id "PBfusion.212"; transcript_id "PBfusion.212.1";
scaffoldC03	PacBio	transcript	9519061	9519116	.	-	.	gene_id "PBfusion.212"; transcript_id "PBfusion.212.2";
scaffoldC03	PacBio	exon	9519061	9519116	.	-	.	gene_id "PBfusion.212"; transcript_id "PBfusion.212.2";
scaffoldA03	PacBio	transcript	30771899	30772036	.	-	.	gene_id "PBfusion.174"; transcript_id "PBfusion.174.1";
scaffoldA03	PacBio	exon	30771899	30772036	.	-	.	gene_id "PBfusion.174"; transcript_id "PBfusion.174.1";
scaffoldA10	PacBio	transcript	20943214	20945640	.	+	.	gene_id "PBfusion.174"; transcript_id "PBfusion.174.2";
scaffoldA10	PacBio	exon	20943214	20944122	.	+	.	gene_id "PBfusion.174"; transcript_id "PBfusion.174.2";
scaffoldA10	PacBio	exon	20944187	20945105	.	+	.	gene_id "PBfusion.174"; transcript_id "PBfusion.174.2";
scaffoldA10	PacBio	exon	20945188	20945640	.	+	.	gene_id "PBfusion.174"; transcript_id "PBfusion.174.2";
scaffold0025	PacBio	transcript	600916	601012	.	-	.	gene_id "PBfusion.175"; transcript_id "PBfusion.175.1";
scaffold0025	PacBio	exon	600916	601012	.	-	.	gene_id "PBfusion.175"; transcript_id "PBfusion.175.1";
scaffoldC09	PacBio	transcript	13736967	13737256	.	-	.	gene_id "PBfusion.175"; transcript_id "PBfusion.175.2";
scaffoldC09	PacBio	exon	13736967	13737256	.	-	.	gene_id "PBfusion.175"; transcript_id "PBfusion.175.2";
scaffold0025	PacBio	transcript	1303744	1303828	.	-	.	gene_id "PBfusion.176"; transcript_id "PBfusion.176.1";
scaffold0025	PacBio	exon	1303744	1303828	.	-	.	gene_id "PBfusion.176"; transcript_id "PBfusion.176.1";
scaffoldC04	PacBio	transcript	49699471	49699755	.	-	.	gene_id "PBfusion.176"; transcript_id "PBfusion.176.2";
scaffoldC04	PacBio	exon	49699471	49699755	.	-	.	gene_id "PBfusion.176"; transcript_id "PBfusion.176.2";
scaffoldA01	PacBio	transcript	37048781	37048973	.	-	.	gene_id "PBfusion.177"; transcript_id "PBfusion.177.1";
scaffoldA01	PacBio	exon	37048781	37048973	.	-	.	gene_id "PBfusion.177"; transcript_id "PBfusion.177.1";
scaffoldC04	PacBio	transcript	989746	991896	.	-	.	gene_id "PBfusion.177"; transcript_id "PBfusion.177.2";
scaffoldC04	PacBio	exon	989746	989916	.	-	.	gene_id "PBfusion.177"; transcript_id "PBfusion.177.2";
scaffoldC04	PacBio	exon	989999	990086	.	-	.	gene_id "PBfusion.177"; transcript_id "PBfusion.177.2";
scaffoldC04	PacBio	exon	990194	990351	.	-	.	gene_id "PBfusion.177"; transcript_id "PBfusion.177.2";
scaffoldC04	PacBio	exon	990433	990514	.	-	.	gene_id "PBfusion.177"; transcript_id "PBfusion.177.2";
scaffoldC04	PacBio	exon	990616	990729	.	-	.	gene_id "PBfusion.177"; transcript_id "PBfusion.177.2";
scaffoldC04	PacBio	exon	990814	991233	.	-	.	gene_id "PBfusion.177"; transcript_id "PBfusion.177.2";
scaffoldC04	PacBio	exon	991375	991896	.	-	.	gene_id "PBfusion.177"; transcript_id "PBfusion.177.2";
scaffoldA05	PacBio	transcript	37869874	37870031	.	-	.	gene_id "PBfusion.170"; transcript_id "PBfusion.170.1";
scaffoldA05	PacBio	exon	37869874	37870031	.	-	.	gene_id "PBfusion.170"; transcript_id "PBfusion.170.1";
scaffoldC04	PacBio	transcript	12132524	12133812	.	+	.	gene_id "PBfusion.170"; transcript_id "PBfusion.170.2";
scaffoldC04	PacBio	exon	12132524	12133235	.	+	.	gene_id "PBfusion.170"; transcript_id "PBfusion.170.2";
scaffoldC04	PacBio	exon	12133587	12133812	.	+	.	gene_id "PBfusion.170"; transcript_id "PBfusion.170.2";
scaffoldA06	PacBio	transcript	44650587	44650645	.	-	.	gene_id "PBfusion.171"; transcript_id "PBfusion.171.1";
scaffoldA06	PacBio	exon	44650587	44650645	.	-	.	gene_id "PBfusion.171"; transcript_id "PBfusion.171.1";
scaffoldA08	PacBio	transcript	16824596	16825696	.	-	.	gene_id "PBfusion.171"; transcript_id "PBfusion.171.2";
scaffoldA08	PacBio	exon	16824596	16825696	.	-	.	gene_id "PBfusion.171"; transcript_id "PBfusion.171.2";
scaffoldA10	PacBio	transcript	772764	772976	.	+	.	gene_id "PBfusion.172"; transcript_id "PBfusion.172.1";
scaffoldA10	PacBio	exon	772764	772976	.	+	.	gene_id "PBfusion.172"; transcript_id "PBfusion.172.1";
scaffoldA10	PacBio	transcript	25493669	25495850	.	+	.	gene_id "PBfusion.172"; transcript_id "PBfusion.172.2";
scaffoldA10	PacBio	exon	25493669	25494973	.	+	.	gene_id "PBfusion.172"; transcript_id "PBfusion.172.2";
scaffoldA10	PacBio	exon	25495072	25495215	.	+	.	gene_id "PBfusion.172"; transcript_id "PBfusion.172.2";
scaffoldA10	PacBio	exon	25495287	25495439	.	+	.	gene_id "PBfusion.172"; transcript_id "PBfusion.172.2";
scaffoldA10	PacBio	exon	25495571	25495686	.	+	.	gene_id "PBfusion.172"; transcript_id "PBfusion.172.2";
scaffoldA10	PacBio	exon	25495772	25495850	.	+	.	gene_id "PBfusion.172"; transcript_id "PBfusion.172.2";
scaffoldA03	PacBio	transcript	31422432	31422574	.	-	.	gene_id "PBfusion.173"; transcript_id "PBfusion.173.1";
scaffoldA03	PacBio	exon	31422432	31422574	.	-	.	gene_id "PBfusion.173"; transcript_id "PBfusion.173.1";
scaffoldA09	PacBio	transcript	1916951	1918923	.	-	.	gene_id "PBfusion.173"; transcript_id "PBfusion.173.2";
scaffoldA09	PacBio	exon	1916951	1917025	.	-	.	gene_id "PBfusion.173"; transcript_id "PBfusion.173.2";
scaffoldA09	PacBio	exon	1917101	1917166	.	-	.	gene_id "PBfusion.173"; transcript_id "PBfusion.173.2";
scaffoldA09	PacBio	exon	1917244	1917327	.	-	.	gene_id "PBfusion.173"; transcript_id "PBfusion.173.2";
scaffoldA09	PacBio	exon	1917412	1917617	.	-	.	gene_id "PBfusion.173"; transcript_id "PBfusion.173.2";
scaffoldA09	PacBio	exon	1917710	1917800	.	-	.	gene_id "PBfusion.173"; transcript_id "PBfusion.173.2";
scaffoldA09	PacBio	exon	1917877	1917981	.	-	.	gene_id "PBfusion.173"; transcript_id "PBfusion.173.2";
scaffoldA09	PacBio	exon	1918238	1918312	.	-	.	gene_id "PBfusion.173"; transcript_id "PBfusion.173.2";
scaffoldA09	PacBio	exon	1918402	1918494	.	-	.	gene_id "PBfusion.173"; transcript_id "PBfusion.173.2";
scaffoldA09	PacBio	exon	1918561	1918636	.	-	.	gene_id "PBfusion.173"; transcript_id "PBfusion.173.2";
scaffoldA09	PacBio	exon	1918698	1918923	.	-	.	gene_id "PBfusion.173"; transcript_id "PBfusion.173.2";
scaffoldA07	PacBio	transcript	10888161	10888775	.	+	.	gene_id "PBfusion.178"; transcript_id "PBfusion.178.1";
scaffoldA07	PacBio	exon	10888161	10888775	.	+	.	gene_id "PBfusion.178"; transcript_id "PBfusion.178.1";
scaffoldC07	PacBio	transcript	19570001	19571274	.	+	.	gene_id "PBfusion.178"; transcript_id "PBfusion.178.2";
scaffoldC07	PacBio	exon	19570001	19571274	.	+	.	gene_id "PBfusion.178"; transcript_id "PBfusion.178.2";
scaffoldA03	PacBio	transcript	13019881	13020052	.	+	.	gene_id "PBfusion.179"; transcript_id "PBfusion.179.1";
scaffoldA03	PacBio	exon	13019881	13020052	.	+	.	gene_id "PBfusion.179"; transcript_id "PBfusion.179.1";
scaffoldA05	PacBio	transcript	2760047	2763152	.	+	.	gene_id "PBfusion.179"; transcript_id "PBfusion.179.2";
scaffoldA05	PacBio	exon	2760047	2760238	.	+	.	gene_id "PBfusion.179"; transcript_id "PBfusion.179.2";
scaffoldA05	PacBio	exon	2760395	2760445	.	+	.	gene_id "PBfusion.179"; transcript_id "PBfusion.179.2";
scaffoldA05	PacBio	exon	2760524	2760709	.	+	.	gene_id "PBfusion.179"; transcript_id "PBfusion.179.2";
scaffoldA05	PacBio	exon	2760808	2760883	.	+	.	gene_id "PBfusion.179"; transcript_id "PBfusion.179.2";
scaffoldA05	PacBio	exon	2761117	2761164	.	+	.	gene_id "PBfusion.179"; transcript_id "PBfusion.179.2";
scaffoldA05	PacBio	exon	2761314	2761358	.	+	.	gene_id "PBfusion.179"; transcript_id "PBfusion.179.2";
scaffoldA05	PacBio	exon	2761442	2761541	.	+	.	gene_id "PBfusion.179"; transcript_id "PBfusion.179.2";
scaffoldA05	PacBio	exon	2761642	2761693	.	+	.	gene_id "PBfusion.179"; transcript_id "PBfusion.179.2";
scaffoldA05	PacBio	exon	2761775	2761816	.	+	.	gene_id "PBfusion.179"; transcript_id "PBfusion.179.2";
scaffoldA05	PacBio	exon	2761918	2761979	.	+	.	gene_id "PBfusion.179"; transcript_id "PBfusion.179.2";
scaffoldA05	PacBio	exon	2762075	2762173	.	+	.	gene_id "PBfusion.179"; transcript_id "PBfusion.179.2";
scaffoldA05	PacBio	exon	2762267	2762340	.	+	.	gene_id "PBfusion.179"; transcript_id "PBfusion.179.2";
scaffoldA05	PacBio	exon	2762443	2762512	.	+	.	gene_id "PBfusion.179"; transcript_id "PBfusion.179.2";
scaffoldA05	PacBio	exon	2762614	2762679	.	+	.	gene_id "PBfusion.179"; transcript_id "PBfusion.179.2";
scaffoldA05	PacBio	exon	2762776	2762864	.	+	.	gene_id "PBfusion.179"; transcript_id "PBfusion.179.2";
scaffoldA05	PacBio	exon	2762945	2763152	.	+	.	gene_id "PBfusion.179"; transcript_id "PBfusion.179.2";
scaffoldA08	PacBio	transcript	18422643	18422708	.	+	.	gene_id "PBfusion.58"; transcript_id "PBfusion.58.1";
scaffoldA08	PacBio	exon	18422643	18422708	.	+	.	gene_id "PBfusion.58"; transcript_id "PBfusion.58.1";
scaffoldC05	PacBio	transcript	54428387	54430055	.	+	.	gene_id "PBfusion.58"; transcript_id "PBfusion.58.2";
scaffoldC05	PacBio	exon	54428387	54428600	.	+	.	gene_id "PBfusion.58"; transcript_id "PBfusion.58.2";
scaffoldC05	PacBio	exon	54428885	54429077	.	+	.	gene_id "PBfusion.58"; transcript_id "PBfusion.58.2";
scaffoldC05	PacBio	exon	54429160	54429255	.	+	.	gene_id "PBfusion.58"; transcript_id "PBfusion.58.2";
scaffoldC05	PacBio	exon	54429347	54429502	.	+	.	gene_id "PBfusion.58"; transcript_id "PBfusion.58.2";
scaffoldC05	PacBio	exon	54429616	54430055	.	+	.	gene_id "PBfusion.58"; transcript_id "PBfusion.58.2";
scaffoldA03	PacBio	transcript	4688614	4689145	.	+	.	gene_id "PBfusion.59"; transcript_id "PBfusion.59.1";
scaffoldA03	PacBio	exon	4688614	4689145	.	+	.	gene_id "PBfusion.59"; transcript_id "PBfusion.59.1";
scaffoldA09	PacBio	transcript	3312186	3312481	.	+	.	gene_id "PBfusion.59"; transcript_id "PBfusion.59.2";
scaffoldA09	PacBio	exon	3312186	3312481	.	+	.	gene_id "PBfusion.59"; transcript_id "PBfusion.59.2";
scaffoldA06	PacBio	transcript	10728629	10728879	.	-	.	gene_id "PBfusion.50"; transcript_id "PBfusion.50.1";
scaffoldA06	PacBio	exon	10728629	10728879	.	-	.	gene_id "PBfusion.50"; transcript_id "PBfusion.50.1";
scaffoldC02	PacBio	transcript	14834330	14834402	.	+	.	gene_id "PBfusion.50"; transcript_id "PBfusion.50.2";
scaffoldC02	PacBio	exon	14834330	14834402	.	+	.	gene_id "PBfusion.50"; transcript_id "PBfusion.50.2";
scaffoldC02	PacBio	transcript	7395579	7396855	.	-	.	gene_id "PBfusion.51"; transcript_id "PBfusion.51.1";
scaffoldC02	PacBio	exon	7395579	7396855	.	-	.	gene_id "PBfusion.51"; transcript_id "PBfusion.51.1";
scaffoldC04	PacBio	transcript	68009220	68016588	.	+	.	gene_id "PBfusion.51"; transcript_id "PBfusion.51.2";
scaffoldC04	PacBio	exon	68009220	68010147	.	+	.	gene_id "PBfusion.51"; transcript_id "PBfusion.51.2";
scaffoldC04	PacBio	exon	68010250	68010375	.	+	.	gene_id "PBfusion.51"; transcript_id "PBfusion.51.2";
scaffoldC04	PacBio	exon	68014901	68015092	.	+	.	gene_id "PBfusion.51"; transcript_id "PBfusion.51.2";
scaffoldC04	PacBio	exon	68015172	68015298	.	+	.	gene_id "PBfusion.51"; transcript_id "PBfusion.51.2";
scaffoldC04	PacBio	exon	68015391	68015678	.	+	.	gene_id "PBfusion.51"; transcript_id "PBfusion.51.2";
scaffoldC04	PacBio	exon	68015773	68015991	.	+	.	gene_id "PBfusion.51"; transcript_id "PBfusion.51.2";
scaffoldC04	PacBio	exon	68016145	68016588	.	+	.	gene_id "PBfusion.51"; transcript_id "PBfusion.51.2";
scaffoldA04	PacBio	transcript	11056696	11056796	.	+	.	gene_id "PBfusion.52"; transcript_id "PBfusion.52.1";
scaffoldA04	PacBio	exon	11056696	11056796	.	+	.	gene_id "PBfusion.52"; transcript_id "PBfusion.52.1";
scaffoldA05	PacBio	transcript	33880286	33882120	.	-	.	gene_id "PBfusion.52"; transcript_id "PBfusion.52.2";
scaffoldA05	PacBio	exon	33880286	33880403	.	-	.	gene_id "PBfusion.52"; transcript_id "PBfusion.52.2";
scaffoldA05	PacBio	exon	33880595	33880704	.	-	.	gene_id "PBfusion.52"; transcript_id "PBfusion.52.2";
scaffoldA05	PacBio	exon	33880820	33880882	.	-	.	gene_id "PBfusion.52"; transcript_id "PBfusion.52.2";
scaffoldA05	PacBio	exon	33880968	33881042	.	-	.	gene_id "PBfusion.52"; transcript_id "PBfusion.52.2";
scaffoldA05	PacBio	exon	33881119	33881211	.	-	.	gene_id "PBfusion.52"; transcript_id "PBfusion.52.2";
scaffoldA05	PacBio	exon	33881320	33881424	.	-	.	gene_id "PBfusion.52"; transcript_id "PBfusion.52.2";
scaffoldA05	PacBio	exon	33881587	33881708	.	-	.	gene_id "PBfusion.52"; transcript_id "PBfusion.52.2";
scaffoldA05	PacBio	exon	33881817	33882120	.	-	.	gene_id "PBfusion.52"; transcript_id "PBfusion.52.2";
scaffold0022	PacBio	transcript	32857	32948	.	+	.	gene_id "PBfusion.53"; transcript_id "PBfusion.53.1";
scaffold0022	PacBio	exon	32857	32948	.	+	.	gene_id "PBfusion.53"; transcript_id "PBfusion.53.1";
scaffoldC04	PacBio	transcript	55259022	55259713	.	+	.	gene_id "PBfusion.53"; transcript_id "PBfusion.53.2";
scaffoldC04	PacBio	exon	55259022	55259101	.	+	.	gene_id "PBfusion.53"; transcript_id "PBfusion.53.2";
scaffoldC04	PacBio	exon	55259166	55259219	.	+	.	gene_id "PBfusion.53"; transcript_id "PBfusion.53.2";
scaffoldC04	PacBio	exon	55259310	55259361	.	+	.	gene_id "PBfusion.53"; transcript_id "PBfusion.53.2";
scaffoldC04	PacBio	exon	55259444	55259713	.	+	.	gene_id "PBfusion.53"; transcript_id "PBfusion.53.2";
scaffoldC01	PacBio	transcript	28144309	28144341	.	-	.	gene_id "PBfusion.54"; transcript_id "PBfusion.54.1";
scaffoldC01	PacBio	exon	28144309	28144341	.	-	.	gene_id "PBfusion.54"; transcript_id "PBfusion.54.1";
scaffoldC04	PacBio	transcript	9337209	9338265	.	-	.	gene_id "PBfusion.54"; transcript_id "PBfusion.54.2";
scaffoldC04	PacBio	exon	9337209	9337339	.	-	.	gene_id "PBfusion.54"; transcript_id "PBfusion.54.2";
scaffoldC04	PacBio	exon	9337437	9337503	.	-	.	gene_id "PBfusion.54"; transcript_id "PBfusion.54.2";
scaffoldC04	PacBio	exon	9337785	9337887	.	-	.	gene_id "PBfusion.54"; transcript_id "PBfusion.54.2";
scaffoldC04	PacBio	exon	9337979	9338065	.	-	.	gene_id "PBfusion.54"; transcript_id "PBfusion.54.2";
scaffoldC04	PacBio	exon	9338133	9338265	.	-	.	gene_id "PBfusion.54"; transcript_id "PBfusion.54.2";
scaffoldA01	PacBio	transcript	28174792	28177383	.	-	.	gene_id "PBfusion.55"; transcript_id "PBfusion.55.1";
scaffoldA01	PacBio	exon	28174792	28175325	.	-	.	gene_id "PBfusion.55"; transcript_id "PBfusion.55.1";
scaffoldA01	PacBio	exon	28175417	28175578	.	-	.	gene_id "PBfusion.55"; transcript_id "PBfusion.55.1";
scaffoldA01	PacBio	exon	28175668	28175892	.	-	.	gene_id "PBfusion.55"; transcript_id "PBfusion.55.1";
scaffoldA01	PacBio	exon	28175965	28176063	.	-	.	gene_id "PBfusion.55"; transcript_id "PBfusion.55.1";
scaffoldA01	PacBio	exon	28176212	28176623	.	-	.	gene_id "PBfusion.55"; transcript_id "PBfusion.55.1";
scaffoldA01	PacBio	exon	28176704	28176831	.	-	.	gene_id "PBfusion.55"; transcript_id "PBfusion.55.1";
scaffoldA01	PacBio	exon	28176926	28177383	.	-	.	gene_id "PBfusion.55"; transcript_id "PBfusion.55.1";
scaffoldC02	PacBio	transcript	48670655	48670970	.	-	.	gene_id "PBfusion.55"; transcript_id "PBfusion.55.2";
scaffoldC02	PacBio	exon	48670655	48670970	.	-	.	gene_id "PBfusion.55"; transcript_id "PBfusion.55.2";
scaffoldC01	PacBio	transcript	16186245	16188306	.	+	.	gene_id "PBfusion.56"; transcript_id "PBfusion.56.1";
scaffoldC01	PacBio	exon	16186245	16186891	.	+	.	gene_id "PBfusion.56"; transcript_id "PBfusion.56.1";
scaffoldC01	PacBio	exon	16186967	16187069	.	+	.	gene_id "PBfusion.56"; transcript_id "PBfusion.56.1";
scaffoldC01	PacBio	exon	16187414	16187469	.	+	.	gene_id "PBfusion.56"; transcript_id "PBfusion.56.1";
scaffoldC01	PacBio	exon	16187544	16187709	.	+	.	gene_id "PBfusion.56"; transcript_id "PBfusion.56.1";
scaffoldC01	PacBio	exon	16187868	16187985	.	+	.	gene_id "PBfusion.56"; transcript_id "PBfusion.56.1";
scaffoldC01	PacBio	exon	16188078	16188306	.	+	.	gene_id "PBfusion.56"; transcript_id "PBfusion.56.1";
scaffoldC04	PacBio	transcript	42773178	42778590	.	-	.	gene_id "PBfusion.56"; transcript_id "PBfusion.56.2";
scaffoldC04	PacBio	exon	42773178	42773226	.	-	.	gene_id "PBfusion.56"; transcript_id "PBfusion.56.2";
scaffoldC04	PacBio	exon	42778296	42778590	.	-	.	gene_id "PBfusion.56"; transcript_id "PBfusion.56.2";
scaffoldA05	PacBio	transcript	731004	732537	.	-	.	gene_id "PBfusion.57"; transcript_id "PBfusion.57.1";
scaffoldA05	PacBio	exon	731004	731261	.	-	.	gene_id "PBfusion.57"; transcript_id "PBfusion.57.1";
scaffoldA05	PacBio	exon	731340	731401	.	-	.	gene_id "PBfusion.57"; transcript_id "PBfusion.57.1";
scaffoldA05	PacBio	exon	731474	731560	.	-	.	gene_id "PBfusion.57"; transcript_id "PBfusion.57.1";
scaffoldA05	PacBio	exon	731638	731718	.	-	.	gene_id "PBfusion.57"; transcript_id "PBfusion.57.1";
scaffoldA05	PacBio	exon	731790	731885	.	-	.	gene_id "PBfusion.57"; transcript_id "PBfusion.57.1";
scaffoldA05	PacBio	exon	731954	732099	.	-	.	gene_id "PBfusion.57"; transcript_id "PBfusion.57.1";
scaffoldA05	PacBio	exon	732178	732297	.	-	.	gene_id "PBfusion.57"; transcript_id "PBfusion.57.1";
scaffoldA05	PacBio	exon	732372	732537	.	-	.	gene_id "PBfusion.57"; transcript_id "PBfusion.57.1";
scaffoldC04	PacBio	transcript	1296560	1296619	.	-	.	gene_id "PBfusion.57"; transcript_id "PBfusion.57.2";
scaffoldC04	PacBio	exon	1296560	1296619	.	-	.	gene_id "PBfusion.57"; transcript_id "PBfusion.57.2";
scaffoldA10	PacBio	transcript	20326624	20326771	.	+	.	gene_id "PBfusion.167"; transcript_id "PBfusion.167.1";
scaffoldA10	PacBio	exon	20326624	20326771	.	+	.	gene_id "PBfusion.167"; transcript_id "PBfusion.167.1";
scaffoldA10	PacBio	transcript	20639304	20643799	.	-	.	gene_id "PBfusion.167"; transcript_id "PBfusion.167.2";
scaffoldA10	PacBio	exon	20639304	20639484	.	-	.	gene_id "PBfusion.167"; transcript_id "PBfusion.167.2";
scaffoldA10	PacBio	exon	20639599	20639668	.	-	.	gene_id "PBfusion.167"; transcript_id "PBfusion.167.2";
scaffoldA10	PacBio	exon	20639755	20639902	.	-	.	gene_id "PBfusion.167"; transcript_id "PBfusion.167.2";
scaffoldA10	PacBio	exon	20640019	20640134	.	-	.	gene_id "PBfusion.167"; transcript_id "PBfusion.167.2";
scaffoldA10	PacBio	exon	20640215	20640293	.	-	.	gene_id "PBfusion.167"; transcript_id "PBfusion.167.2";
scaffoldA10	PacBio	exon	20640409	20640479	.	-	.	gene_id "PBfusion.167"; transcript_id "PBfusion.167.2";
scaffoldA10	PacBio	exon	20640617	20640757	.	-	.	gene_id "PBfusion.167"; transcript_id "PBfusion.167.2";
scaffoldA10	PacBio	exon	20640849	20641002	.	-	.	gene_id "PBfusion.167"; transcript_id "PBfusion.167.2";
scaffoldA10	PacBio	exon	20641144	20641179	.	-	.	gene_id "PBfusion.167"; transcript_id "PBfusion.167.2";
scaffoldA10	PacBio	exon	20641267	20641358	.	-	.	gene_id "PBfusion.167"; transcript_id "PBfusion.167.2";
scaffoldA10	PacBio	exon	20641525	20641617	.	-	.	gene_id "PBfusion.167"; transcript_id "PBfusion.167.2";
scaffoldA10	PacBio	exon	20641917	20641986	.	-	.	gene_id "PBfusion.167"; transcript_id "PBfusion.167.2";
scaffoldA10	PacBio	exon	20642139	20642236	.	-	.	gene_id "PBfusion.167"; transcript_id "PBfusion.167.2";
scaffoldA10	PacBio	exon	20642335	20642417	.	-	.	gene_id "PBfusion.167"; transcript_id "PBfusion.167.2";
scaffoldA10	PacBio	exon	20642819	20642912	.	-	.	gene_id "PBfusion.167"; transcript_id "PBfusion.167.2";
scaffoldA10	PacBio	exon	20643016	20643799	.	-	.	gene_id "PBfusion.167"; transcript_id "PBfusion.167.2";
scaffold0025	PacBio	transcript	600919	601007	.	-	.	gene_id "PBfusion.166"; transcript_id "PBfusion.166.1";
scaffold0025	PacBio	exon	600919	601007	.	-	.	gene_id "PBfusion.166"; transcript_id "PBfusion.166.1";
scaffoldA07	PacBio	transcript	20646006	20646187	.	-	.	gene_id "PBfusion.166"; transcript_id "PBfusion.166.2";
scaffoldA07	PacBio	exon	20646006	20646187	.	-	.	gene_id "PBfusion.166"; transcript_id "PBfusion.166.2";
scaffoldC04	PacBio	transcript	13414827	13414927	.	+	.	gene_id "PBfusion.165"; transcript_id "PBfusion.165.1";
scaffoldC04	PacBio	exon	13414827	13414927	.	+	.	gene_id "PBfusion.165"; transcript_id "PBfusion.165.1";
scaffoldC08	PacBio	transcript	41715173	41716326	.	-	.	gene_id "PBfusion.165"; transcript_id "PBfusion.165.2";
scaffoldC08	PacBio	exon	41715173	41716326	.	-	.	gene_id "PBfusion.165"; transcript_id "PBfusion.165.2";
scaffoldA03	PacBio	transcript	13106050	13107840	.	+	.	gene_id "PBfusion.164"; transcript_id "PBfusion.164.1";
scaffoldA03	PacBio	exon	13106050	13107840	.	+	.	gene_id "PBfusion.164"; transcript_id "PBfusion.164.1";
scaffoldA05	PacBio	transcript	37164913	37165099	.	-	.	gene_id "PBfusion.164"; transcript_id "PBfusion.164.2";
scaffoldA05	PacBio	exon	37164913	37165099	.	-	.	gene_id "PBfusion.164"; transcript_id "PBfusion.164.2";
scaffoldC03	PacBio	transcript	22969996	22971515	.	-	.	gene_id "PBfusion.163"; transcript_id "PBfusion.163.1";
scaffoldC03	PacBio	exon	22969996	22970273	.	-	.	gene_id "PBfusion.163"; transcript_id "PBfusion.163.1";
scaffoldC03	PacBio	exon	22970406	22970548	.	-	.	gene_id "PBfusion.163"; transcript_id "PBfusion.163.1";
scaffoldC03	PacBio	exon	22970623	22970823	.	-	.	gene_id "PBfusion.163"; transcript_id "PBfusion.163.1";
scaffoldC03	PacBio	exon	22971200	22971515	.	-	.	gene_id "PBfusion.163"; transcript_id "PBfusion.163.1";
scaffoldC06	PacBio	transcript	34241388	34241462	.	-	.	gene_id "PBfusion.163"; transcript_id "PBfusion.163.2";
scaffoldC06	PacBio	exon	34241388	34241462	.	-	.	gene_id "PBfusion.163"; transcript_id "PBfusion.163.2";
scaffoldA09	PacBio	transcript	52924546	52924587	.	+	.	gene_id "PBfusion.162"; transcript_id "PBfusion.162.1";
scaffoldA09	PacBio	exon	52924546	52924587	.	+	.	gene_id "PBfusion.162"; transcript_id "PBfusion.162.1";
scaffoldC08	PacBio	transcript	40452219	40452667	.	+	.	gene_id "PBfusion.162"; transcript_id "PBfusion.162.2";
scaffoldC08	PacBio	exon	40452219	40452667	.	+	.	gene_id "PBfusion.162"; transcript_id "PBfusion.162.2";
scaffoldA01	PacBio	transcript	24802322	24806022	.	-	.	gene_id "PBfusion.161"; transcript_id "PBfusion.161.1";
scaffoldA01	PacBio	exon	24802322	24802465	.	-	.	gene_id "PBfusion.161"; transcript_id "PBfusion.161.1";
scaffoldA01	PacBio	exon	24802573	24802727	.	-	.	gene_id "PBfusion.161"; transcript_id "PBfusion.161.1";
scaffoldA01	PacBio	exon	24802818	24803100	.	-	.	gene_id "PBfusion.161"; transcript_id "PBfusion.161.1";
scaffoldA01	PacBio	exon	24803188	24803311	.	-	.	gene_id "PBfusion.161"; transcript_id "PBfusion.161.1";
scaffoldA01	PacBio	exon	24803411	24803661	.	-	.	gene_id "PBfusion.161"; transcript_id "PBfusion.161.1";
scaffoldA01	PacBio	exon	24803796	24803906	.	-	.	gene_id "PBfusion.161"; transcript_id "PBfusion.161.1";
scaffoldA01	PacBio	exon	24804168	24804272	.	-	.	gene_id "PBfusion.161"; transcript_id "PBfusion.161.1";
scaffoldA01	PacBio	exon	24804637	24804975	.	-	.	gene_id "PBfusion.161"; transcript_id "PBfusion.161.1";
scaffoldA01	PacBio	exon	24805131	24805349	.	-	.	gene_id "PBfusion.161"; transcript_id "PBfusion.161.1";
scaffoldA01	PacBio	exon	24805410	24805610	.	-	.	gene_id "PBfusion.161"; transcript_id "PBfusion.161.1";
scaffoldA01	PacBio	exon	24805701	24806022	.	-	.	gene_id "PBfusion.161"; transcript_id "PBfusion.161.1";
scaffoldA02	PacBio	transcript	15766282	15766541	.	-	.	gene_id "PBfusion.161"; transcript_id "PBfusion.161.2";
scaffoldA02	PacBio	exon	15766282	15766541	.	-	.	gene_id "PBfusion.161"; transcript_id "PBfusion.161.2";
scaffoldA02	PacBio	transcript	29141195	29141420	.	-	.	gene_id "PBfusion.160"; transcript_id "PBfusion.160.1";
scaffoldA02	PacBio	exon	29141195	29141420	.	-	.	gene_id "PBfusion.160"; transcript_id "PBfusion.160.1";
scaffoldA05	PacBio	transcript	31161604	31168341	.	+	.	gene_id "PBfusion.160"; transcript_id "PBfusion.160.2";
scaffoldA05	PacBio	exon	31161604	31161799	.	+	.	gene_id "PBfusion.160"; transcript_id "PBfusion.160.2";
scaffoldA05	PacBio	exon	31161875	31162292	.	+	.	gene_id "PBfusion.160"; transcript_id "PBfusion.160.2";
scaffoldA05	PacBio	exon	31162356	31162438	.	+	.	gene_id "PBfusion.160"; transcript_id "PBfusion.160.2";
scaffoldA05	PacBio	exon	31162522	31162636	.	+	.	gene_id "PBfusion.160"; transcript_id "PBfusion.160.2";
scaffoldA05	PacBio	exon	31162704	31162795	.	+	.	gene_id "PBfusion.160"; transcript_id "PBfusion.160.2";
scaffoldA05	PacBio	exon	31162885	31162939	.	+	.	gene_id "PBfusion.160"; transcript_id "PBfusion.160.2";
scaffoldA05	PacBio	exon	31163012	31163133	.	+	.	gene_id "PBfusion.160"; transcript_id "PBfusion.160.2";
scaffoldA05	PacBio	exon	31163224	31163337	.	+	.	gene_id "PBfusion.160"; transcript_id "PBfusion.160.2";
scaffoldA05	PacBio	exon	31163416	31163609	.	+	.	gene_id "PBfusion.160"; transcript_id "PBfusion.160.2";
scaffoldA05	PacBio	exon	31163674	31163804	.	+	.	gene_id "PBfusion.160"; transcript_id "PBfusion.160.2";
scaffoldA05	PacBio	exon	31163892	31163952	.	+	.	gene_id "PBfusion.160"; transcript_id "PBfusion.160.2";
scaffoldA05	PacBio	exon	31164038	31164108	.	+	.	gene_id "PBfusion.160"; transcript_id "PBfusion.160.2";
scaffoldA05	PacBio	exon	31164178	31164227	.	+	.	gene_id "PBfusion.160"; transcript_id "PBfusion.160.2";
scaffoldA05	PacBio	exon	31164315	31164480	.	+	.	gene_id "PBfusion.160"; transcript_id "PBfusion.160.2";
scaffoldA05	PacBio	exon	31164564	31164691	.	+	.	gene_id "PBfusion.160"; transcript_id "PBfusion.160.2";
scaffoldA05	PacBio	exon	31164802	31165134	.	+	.	gene_id "PBfusion.160"; transcript_id "PBfusion.160.2";
scaffoldA05	PacBio	exon	31165216	31165282	.	+	.	gene_id "PBfusion.160"; transcript_id "PBfusion.160.2";
scaffoldA05	PacBio	exon	31165799	31166356	.	+	.	gene_id "PBfusion.160"; transcript_id "PBfusion.160.2";
scaffoldA05	PacBio	exon	31166723	31167142	.	+	.	gene_id "PBfusion.160"; transcript_id "PBfusion.160.2";
scaffoldA05	PacBio	exon	31167345	31167402	.	+	.	gene_id "PBfusion.160"; transcript_id "PBfusion.160.2";
scaffoldA05	PacBio	exon	31167526	31167672	.	+	.	gene_id "PBfusion.160"; transcript_id "PBfusion.160.2";
scaffoldA05	PacBio	exon	31167758	31168341	.	+	.	gene_id "PBfusion.160"; transcript_id "PBfusion.160.2";
scaffoldA03	PacBio	transcript	5483051	5483132	.	-	.	gene_id "PBfusion.169"; transcript_id "PBfusion.169.1";
scaffoldA03	PacBio	exon	5483051	5483132	.	-	.	gene_id "PBfusion.169"; transcript_id "PBfusion.169.1";
scaffoldA07	PacBio	transcript	19923450	19925587	.	-	.	gene_id "PBfusion.169"; transcript_id "PBfusion.169.2";
scaffoldA07	PacBio	exon	19923450	19923795	.	-	.	gene_id "PBfusion.169"; transcript_id "PBfusion.169.2";
scaffoldA07	PacBio	exon	19923888	19923936	.	-	.	gene_id "PBfusion.169"; transcript_id "PBfusion.169.2";
scaffoldA07	PacBio	exon	19924032	19924086	.	-	.	gene_id "PBfusion.169"; transcript_id "PBfusion.169.2";
scaffoldA07	PacBio	exon	19924162	19924282	.	-	.	gene_id "PBfusion.169"; transcript_id "PBfusion.169.2";
scaffoldA07	PacBio	exon	19924353	19924454	.	-	.	gene_id "PBfusion.169"; transcript_id "PBfusion.169.2";
scaffoldA07	PacBio	exon	19924536	19924643	.	-	.	gene_id "PBfusion.169"; transcript_id "PBfusion.169.2";
scaffoldA07	PacBio	exon	19924727	19924944	.	-	.	gene_id "PBfusion.169"; transcript_id "PBfusion.169.2";
scaffoldA07	PacBio	exon	19925014	19925086	.	-	.	gene_id "PBfusion.169"; transcript_id "PBfusion.169.2";
scaffoldA07	PacBio	exon	19925165	19925241	.	-	.	gene_id "PBfusion.169"; transcript_id "PBfusion.169.2";
scaffoldA07	PacBio	exon	19925309	19925587	.	-	.	gene_id "PBfusion.169"; transcript_id "PBfusion.169.2";
scaffold2085	PacBio	transcript	13684	13954	.	-	.	gene_id "PBfusion.168"; transcript_id "PBfusion.168.1";
scaffold2085	PacBio	exon	13684	13954	.	-	.	gene_id "PBfusion.168"; transcript_id "PBfusion.168.1";
scaffoldA07	PacBio	transcript	19306273	19306942	.	+	.	gene_id "PBfusion.168"; transcript_id "PBfusion.168.2";
scaffoldA07	PacBio	exon	19306273	19306942	.	+	.	gene_id "PBfusion.168"; transcript_id "PBfusion.168.2";
scaffoldA06	PacBio	transcript	35768238	35768711	.	+	.	gene_id "PBfusion.95"; transcript_id "PBfusion.95.1";
scaffoldA06	PacBio	exon	35768238	35768353	.	+	.	gene_id "PBfusion.95"; transcript_id "PBfusion.95.1";
scaffoldA06	PacBio	exon	35768439	35768711	.	+	.	gene_id "PBfusion.95"; transcript_id "PBfusion.95.1";
scaffoldA06	PacBio	transcript	36314447	36316590	.	-	.	gene_id "PBfusion.95"; transcript_id "PBfusion.95.2";
scaffoldA06	PacBio	exon	36314447	36314646	.	-	.	gene_id "PBfusion.95"; transcript_id "PBfusion.95.2";
scaffoldA06	PacBio	exon	36314732	36314793	.	-	.	gene_id "PBfusion.95"; transcript_id "PBfusion.95.2";
scaffoldA06	PacBio	exon	36314874	36315232	.	-	.	gene_id "PBfusion.95"; transcript_id "PBfusion.95.2";
scaffoldA06	PacBio	exon	36315315	36315488	.	-	.	gene_id "PBfusion.95"; transcript_id "PBfusion.95.2";
scaffoldA06	PacBio	exon	36315565	36315638	.	-	.	gene_id "PBfusion.95"; transcript_id "PBfusion.95.2";
scaffoldA06	PacBio	exon	36315753	36315982	.	-	.	gene_id "PBfusion.95"; transcript_id "PBfusion.95.2";
scaffoldA06	PacBio	exon	36316065	36316590	.	-	.	gene_id "PBfusion.95"; transcript_id "PBfusion.95.2";
scaffoldC03	PacBio	transcript	23839564	23839700	.	-	.	gene_id "PBfusion.69"; transcript_id "PBfusion.69.1";
scaffoldC03	PacBio	exon	23839564	23839700	.	-	.	gene_id "PBfusion.69"; transcript_id "PBfusion.69.1";
scaffoldC07	PacBio	transcript	22610441	22612652	.	-	.	gene_id "PBfusion.69"; transcript_id "PBfusion.69.2";
scaffoldC07	PacBio	exon	22610441	22610684	.	-	.	gene_id "PBfusion.69"; transcript_id "PBfusion.69.2";
scaffoldC07	PacBio	exon	22610813	22610848	.	-	.	gene_id "PBfusion.69"; transcript_id "PBfusion.69.2";
scaffoldC07	PacBio	exon	22610937	22611050	.	-	.	gene_id "PBfusion.69"; transcript_id "PBfusion.69.2";
scaffoldC07	PacBio	exon	22611144	22611362	.	-	.	gene_id "PBfusion.69"; transcript_id "PBfusion.69.2";
scaffoldC07	PacBio	exon	22611459	22611584	.	-	.	gene_id "PBfusion.69"; transcript_id "PBfusion.69.2";
scaffoldC07	PacBio	exon	22611670	22611746	.	-	.	gene_id "PBfusion.69"; transcript_id "PBfusion.69.2";
scaffoldC07	PacBio	exon	22611960	22612119	.	-	.	gene_id "PBfusion.69"; transcript_id "PBfusion.69.2";
scaffoldC07	PacBio	exon	22612218	22612298	.	-	.	gene_id "PBfusion.69"; transcript_id "PBfusion.69.2";
scaffoldC07	PacBio	exon	22612408	22612652	.	-	.	gene_id "PBfusion.69"; transcript_id "PBfusion.69.2";
scaffold2845	PacBio	transcript	7434	8023	.	+	.	gene_id "PBfusion.68"; transcript_id "PBfusion.68.1";
scaffold2845	PacBio	exon	7434	8023	.	+	.	gene_id "PBfusion.68"; transcript_id "PBfusion.68.1";
scaffoldC01	PacBio	transcript	34778658	34780079	.	-	.	gene_id "PBfusion.68"; transcript_id "PBfusion.68.2";
scaffoldC01	PacBio	exon	34778658	34778844	.	-	.	gene_id "PBfusion.68"; transcript_id "PBfusion.68.2";
scaffoldC01	PacBio	exon	34779770	34780079	.	-	.	gene_id "PBfusion.68"; transcript_id "PBfusion.68.2";
scaffoldA02	PacBio	transcript	5261496	5270826	.	-	.	gene_id "PBfusion.65"; transcript_id "PBfusion.65.1";
scaffoldA02	PacBio	exon	5261496	5262390	.	-	.	gene_id "PBfusion.65"; transcript_id "PBfusion.65.1";
scaffoldA02	PacBio	exon	5262481	5262944	.	-	.	gene_id "PBfusion.65"; transcript_id "PBfusion.65.1";
scaffoldA02	PacBio	exon	5270769	5270826	.	-	.	gene_id "PBfusion.65"; transcript_id "PBfusion.65.1";
scaffoldC02	PacBio	transcript	8279472	8279641	.	-	.	gene_id "PBfusion.65"; transcript_id "PBfusion.65.2";
scaffoldC02	PacBio	exon	8279472	8279641	.	-	.	gene_id "PBfusion.65"; transcript_id "PBfusion.65.2";
scaffoldA08	PacBio	transcript	22577025	22578156	.	-	.	gene_id "PBfusion.64"; transcript_id "PBfusion.64.1";
scaffoldA08	PacBio	exon	22577025	22577110	.	-	.	gene_id "PBfusion.64"; transcript_id "PBfusion.64.1";
scaffoldA08	PacBio	exon	22577192	22577370	.	-	.	gene_id "PBfusion.64"; transcript_id "PBfusion.64.1";
scaffoldA08	PacBio	exon	22577458	22577617	.	-	.	gene_id "PBfusion.64"; transcript_id "PBfusion.64.1";
scaffoldA08	PacBio	exon	22577725	22577759	.	-	.	gene_id "PBfusion.64"; transcript_id "PBfusion.64.1";
scaffoldA08	PacBio	exon	22577828	22578156	.	-	.	gene_id "PBfusion.64"; transcript_id "PBfusion.64.1";
scaffoldC09	PacBio	transcript	6143548	6143730	.	+	.	gene_id "PBfusion.64"; transcript_id "PBfusion.64.2";
scaffoldC09	PacBio	exon	6143548	6143730	.	+	.	gene_id "PBfusion.64"; transcript_id "PBfusion.64.2";
scaffoldA03	PacBio	transcript	28599333	28600438	.	-	.	gene_id "PBfusion.67"; transcript_id "PBfusion.67.1";
scaffoldA03	PacBio	exon	28599333	28599544	.	-	.	gene_id "PBfusion.67"; transcript_id "PBfusion.67.1";
scaffoldA03	PacBio	exon	28599642	28599720	.	-	.	gene_id "PBfusion.67"; transcript_id "PBfusion.67.1";
scaffoldA03	PacBio	exon	28600188	28600290	.	-	.	gene_id "PBfusion.67"; transcript_id "PBfusion.67.1";
scaffoldA03	PacBio	exon	28600370	28600438	.	-	.	gene_id "PBfusion.67"; transcript_id "PBfusion.67.1";
scaffoldA03	PacBio	transcript	44674041	44675013	.	-	.	gene_id "PBfusion.67"; transcript_id "PBfusion.67.2";
scaffoldA03	PacBio	exon	44674041	44675013	.	-	.	gene_id "PBfusion.67"; transcript_id "PBfusion.67.2";
scaffoldA03	PacBio	transcript	16637057	16638661	.	-	.	gene_id "PBfusion.66"; transcript_id "PBfusion.66.1";
scaffoldA03	PacBio	exon	16637057	16637335	.	-	.	gene_id "PBfusion.66"; transcript_id "PBfusion.66.1";
scaffoldA03	PacBio	exon	16637418	16637741	.	-	.	gene_id "PBfusion.66"; transcript_id "PBfusion.66.1";
scaffoldA03	PacBio	exon	16637819	16637995	.	-	.	gene_id "PBfusion.66"; transcript_id "PBfusion.66.1";
scaffoldA03	PacBio	exon	16638073	16638189	.	-	.	gene_id "PBfusion.66"; transcript_id "PBfusion.66.1";
scaffoldA03	PacBio	exon	16638266	16638398	.	-	.	gene_id "PBfusion.66"; transcript_id "PBfusion.66.1";
scaffoldA03	PacBio	exon	16638493	16638565	.	-	.	gene_id "PBfusion.66"; transcript_id "PBfusion.66.1";
scaffoldA03	PacBio	exon	16638641	16638661	.	-	.	gene_id "PBfusion.66"; transcript_id "PBfusion.66.1";
scaffoldC05	PacBio	transcript	54163333	54163414	.	-	.	gene_id "PBfusion.66"; transcript_id "PBfusion.66.2";
scaffoldC05	PacBio	exon	54163333	54163414	.	-	.	gene_id "PBfusion.66"; transcript_id "PBfusion.66.2";
scaffoldC03	PacBio	transcript	18043465	18045157	.	-	.	gene_id "PBfusion.61"; transcript_id "PBfusion.61.1";
scaffoldC03	PacBio	exon	18043465	18044848	.	-	.	gene_id "PBfusion.61"; transcript_id "PBfusion.61.1";
scaffoldC03	PacBio	exon	18045113	18045157	.	-	.	gene_id "PBfusion.61"; transcript_id "PBfusion.61.1";
scaffoldC09	PacBio	transcript	18713390	18713851	.	+	.	gene_id "PBfusion.61"; transcript_id "PBfusion.61.2";
scaffoldC09	PacBio	exon	18713390	18713851	.	+	.	gene_id "PBfusion.61"; transcript_id "PBfusion.61.2";
scaffold1805	PacBio	transcript	10690	10847	.	+	.	gene_id "PBfusion.60"; transcript_id "PBfusion.60.1";
scaffold1805	PacBio	exon	10690	10847	.	+	.	gene_id "PBfusion.60"; transcript_id "PBfusion.60.1";
scaffoldC09	PacBio	transcript	37535309	37536735	.	-	.	gene_id "PBfusion.60"; transcript_id "PBfusion.60.2";
scaffoldC09	PacBio	exon	37535309	37535963	.	-	.	gene_id "PBfusion.60"; transcript_id "PBfusion.60.2";
scaffoldC09	PacBio	exon	37536500	37536735	.	-	.	gene_id "PBfusion.60"; transcript_id "PBfusion.60.2";
scaffold0025	PacBio	transcript	596956	597034	.	-	.	gene_id "PBfusion.63"; transcript_id "PBfusion.63.1";
scaffold0025	PacBio	exon	596956	597034	.	-	.	gene_id "PBfusion.63"; transcript_id "PBfusion.63.1";
scaffoldC03	PacBio	transcript	61153541	61156076	.	-	.	gene_id "PBfusion.63"; transcript_id "PBfusion.63.2";
scaffoldC03	PacBio	exon	61153541	61153753	.	-	.	gene_id "PBfusion.63"; transcript_id "PBfusion.63.2";
scaffoldC03	PacBio	exon	61153819	61153901	.	-	.	gene_id "PBfusion.63"; transcript_id "PBfusion.63.2";
scaffoldC03	PacBio	exon	61153996	61154089	.	-	.	gene_id "PBfusion.63"; transcript_id "PBfusion.63.2";
scaffoldC03	PacBio	exon	61154186	61154320	.	-	.	gene_id "PBfusion.63"; transcript_id "PBfusion.63.2";
scaffoldC03	PacBio	exon	61154398	61154430	.	-	.	gene_id "PBfusion.63"; transcript_id "PBfusion.63.2";
scaffoldC03	PacBio	exon	61154501	61154595	.	-	.	gene_id "PBfusion.63"; transcript_id "PBfusion.63.2";
scaffoldC03	PacBio	exon	61154669	61154714	.	-	.	gene_id "PBfusion.63"; transcript_id "PBfusion.63.2";
scaffoldC03	PacBio	exon	61154788	61154868	.	-	.	gene_id "PBfusion.63"; transcript_id "PBfusion.63.2";
scaffoldC03	PacBio	exon	61155205	61155258	.	-	.	gene_id "PBfusion.63"; transcript_id "PBfusion.63.2";
scaffoldC03	PacBio	exon	61155545	61155699	.	-	.	gene_id "PBfusion.63"; transcript_id "PBfusion.63.2";
scaffoldC03	PacBio	exon	61155780	61156076	.	-	.	gene_id "PBfusion.63"; transcript_id "PBfusion.63.2";
scaffoldA09	PacBio	transcript	56784136	56784179	.	+	.	gene_id "PBfusion.62"; transcript_id "PBfusion.62.1";
scaffoldA09	PacBio	exon	56784136	56784179	.	+	.	gene_id "PBfusion.62"; transcript_id "PBfusion.62.1";
scaffoldC08	PacBio	transcript	45485191	45486247	.	+	.	gene_id "PBfusion.62"; transcript_id "PBfusion.62.2";
scaffoldC08	PacBio	exon	45485191	45485237	.	+	.	gene_id "PBfusion.62"; transcript_id "PBfusion.62.2";
scaffoldC08	PacBio	exon	45485416	45485455	.	+	.	gene_id "PBfusion.62"; transcript_id "PBfusion.62.2";
scaffoldC08	PacBio	exon	45485760	45485931	.	+	.	gene_id "PBfusion.62"; transcript_id "PBfusion.62.2";
scaffoldC08	PacBio	exon	45486028	45486247	.	+	.	gene_id "PBfusion.62"; transcript_id "PBfusion.62.2";
scaffoldA01	PacBio	transcript	6613969	6614047	.	-	.	gene_id "PBfusion.96"; transcript_id "PBfusion.96.1";
scaffoldA01	PacBio	exon	6613969	6614047	.	-	.	gene_id "PBfusion.96"; transcript_id "PBfusion.96.1";
scaffoldC01	PacBio	transcript	9715968	9717757	.	-	.	gene_id "PBfusion.96"; transcript_id "PBfusion.96.2";
scaffoldC01	PacBio	exon	9715968	9716627	.	-	.	gene_id "PBfusion.96"; transcript_id "PBfusion.96.2";
scaffoldC01	PacBio	exon	9716714	9716926	.	-	.	gene_id "PBfusion.96"; transcript_id "PBfusion.96.2";
scaffoldC01	PacBio	exon	9717016	9717159	.	-	.	gene_id "PBfusion.96"; transcript_id "PBfusion.96.2";
scaffoldC01	PacBio	exon	9717266	9717364	.	-	.	gene_id "PBfusion.96"; transcript_id "PBfusion.96.2";
scaffoldC01	PacBio	exon	9717443	9717533	.	-	.	gene_id "PBfusion.96"; transcript_id "PBfusion.96.2";
scaffoldC01	PacBio	exon	9717699	9717757	.	-	.	gene_id "PBfusion.96"; transcript_id "PBfusion.96.2";
scaffoldA03	PacBio	transcript	13690789	13690974	.	-	.	gene_id "PBfusion.152"; transcript_id "PBfusion.152.1";
scaffoldA03	PacBio	exon	13690789	13690974	.	-	.	gene_id "PBfusion.152"; transcript_id "PBfusion.152.1";
scaffoldA09	PacBio	transcript	60432348	60432872	.	+	.	gene_id "PBfusion.152"; transcript_id "PBfusion.152.2";
scaffoldA09	PacBio	exon	60432348	60432609	.	+	.	gene_id "PBfusion.152"; transcript_id "PBfusion.152.2";
scaffoldA09	PacBio	exon	60432701	60432872	.	+	.	gene_id "PBfusion.152"; transcript_id "PBfusion.152.2";
scaffoldA08	PacBio	transcript	24178339	24180184	.	+	.	gene_id "PBfusion.153"; transcript_id "PBfusion.153.1";
scaffoldA08	PacBio	exon	24178339	24178561	.	+	.	gene_id "PBfusion.153"; transcript_id "PBfusion.153.1";
scaffoldA08	PacBio	exon	24178655	24178701	.	+	.	gene_id "PBfusion.153"; transcript_id "PBfusion.153.1";
scaffoldA08	PacBio	exon	24178791	24178895	.	+	.	gene_id "PBfusion.153"; transcript_id "PBfusion.153.1";
scaffoldA08	PacBio	exon	24178980	24179060	.	+	.	gene_id "PBfusion.153"; transcript_id "PBfusion.153.1";
scaffoldA08	PacBio	exon	24179185	24179296	.	+	.	gene_id "PBfusion.153"; transcript_id "PBfusion.153.1";
scaffoldA08	PacBio	exon	24179403	24179465	.	+	.	gene_id "PBfusion.153"; transcript_id "PBfusion.153.1";
scaffoldA08	PacBio	exon	24179559	24179646	.	+	.	gene_id "PBfusion.153"; transcript_id "PBfusion.153.1";
scaffoldA08	PacBio	exon	24179729	24179793	.	+	.	gene_id "PBfusion.153"; transcript_id "PBfusion.153.1";
scaffoldA08	PacBio	exon	24179889	24179985	.	+	.	gene_id "PBfusion.153"; transcript_id "PBfusion.153.1";
scaffoldA08	PacBio	exon	24180069	24180184	.	+	.	gene_id "PBfusion.153"; transcript_id "PBfusion.153.1";
scaffoldC08	PacBio	transcript	36854083	36854170	.	-	.	gene_id "PBfusion.153"; transcript_id "PBfusion.153.2";
scaffoldC08	PacBio	exon	36854083	36854170	.	-	.	gene_id "PBfusion.153"; transcript_id "PBfusion.153.2";
scaffold0025	PacBio	transcript	188022	188073	.	-	.	gene_id "PBfusion.150"; transcript_id "PBfusion.150.1";
scaffold0025	PacBio	exon	188022	188073	.	-	.	gene_id "PBfusion.150"; transcript_id "PBfusion.150.1";
scaffoldC01	PacBio	transcript	19858620	19860163	.	+	.	gene_id "PBfusion.150"; transcript_id "PBfusion.150.2";
scaffoldC01	PacBio	exon	19858620	19858687	.	+	.	gene_id "PBfusion.150"; transcript_id "PBfusion.150.2";
scaffoldC01	PacBio	exon	19858767	19858904	.	+	.	gene_id "PBfusion.150"; transcript_id "PBfusion.150.2";
scaffoldC01	PacBio	exon	19859004	19859055	.	+	.	gene_id "PBfusion.150"; transcript_id "PBfusion.150.2";
scaffoldC01	PacBio	exon	19859182	19859261	.	+	.	gene_id "PBfusion.150"; transcript_id "PBfusion.150.2";
scaffoldC01	PacBio	exon	19859367	19859426	.	+	.	gene_id "PBfusion.150"; transcript_id "PBfusion.150.2";
scaffoldC01	PacBio	exon	19859636	19859716	.	+	.	gene_id "PBfusion.150"; transcript_id "PBfusion.150.2";
scaffoldC01	PacBio	exon	19859845	19860163	.	+	.	gene_id "PBfusion.150"; transcript_id "PBfusion.150.2";
scaffoldC03	PacBio	transcript	13472024	13472148	.	-	.	gene_id "PBfusion.151"; transcript_id "PBfusion.151.1";
scaffoldC03	PacBio	exon	13472024	13472148	.	-	.	gene_id "PBfusion.151"; transcript_id "PBfusion.151.1";
scaffoldC03	PacBio	transcript	22970001	22971487	.	-	.	gene_id "PBfusion.151"; transcript_id "PBfusion.151.2";
scaffoldC03	PacBio	exon	22970001	22970273	.	-	.	gene_id "PBfusion.151"; transcript_id "PBfusion.151.2";
scaffoldC03	PacBio	exon	22970406	22970548	.	-	.	gene_id "PBfusion.151"; transcript_id "PBfusion.151.2";
scaffoldC03	PacBio	exon	22970623	22970823	.	-	.	gene_id "PBfusion.151"; transcript_id "PBfusion.151.2";
scaffoldC03	PacBio	exon	22971200	22971487	.	-	.	gene_id "PBfusion.151"; transcript_id "PBfusion.151.2";
scaffold0475	PacBio	transcript	10102	11148	.	-	.	gene_id "PBfusion.156"; transcript_id "PBfusion.156.1";
scaffold0475	PacBio	exon	10102	11148	.	-	.	gene_id "PBfusion.156"; transcript_id "PBfusion.156.1";
scaffoldA03	PacBio	transcript	11021463	11021579	.	-	.	gene_id "PBfusion.156"; transcript_id "PBfusion.156.2";
scaffoldA03	PacBio	exon	11021463	11021579	.	-	.	gene_id "PBfusion.156"; transcript_id "PBfusion.156.2";
scaffoldA06	PacBio	transcript	38084054	38084308	.	+	.	gene_id "PBfusion.157"; transcript_id "PBfusion.157.1";
scaffoldA06	PacBio	exon	38084054	38084308	.	+	.	gene_id "PBfusion.157"; transcript_id "PBfusion.157.1";
scaffoldA08	PacBio	transcript	26517727	26624659	.	-	.	gene_id "PBfusion.157"; transcript_id "PBfusion.157.2";
scaffoldA08	PacBio	exon	26517727	26517776	.	-	.	gene_id "PBfusion.157"; transcript_id "PBfusion.157.2";
scaffoldA08	PacBio	exon	26622950	26624659	.	-	.	gene_id "PBfusion.157"; transcript_id "PBfusion.157.2";
scaffold0475	PacBio	transcript	10918	11148	.	-	.	gene_id "PBfusion.154"; transcript_id "PBfusion.154.1";
scaffold0475	PacBio	exon	10918	11148	.	-	.	gene_id "PBfusion.154"; transcript_id "PBfusion.154.1";
scaffoldA01	PacBio	transcript	7939194	7940694	.	+	.	gene_id "PBfusion.154"; transcript_id "PBfusion.154.2";
scaffoldA01	PacBio	exon	7939194	7939500	.	+	.	gene_id "PBfusion.154"; transcript_id "PBfusion.154.2";
scaffoldA01	PacBio	exon	7939639	7939819	.	+	.	gene_id "PBfusion.154"; transcript_id "PBfusion.154.2";
scaffoldA01	PacBio	exon	7939892	7940033	.	+	.	gene_id "PBfusion.154"; transcript_id "PBfusion.154.2";
scaffoldA01	PacBio	exon	7940120	7940189	.	+	.	gene_id "PBfusion.154"; transcript_id "PBfusion.154.2";
scaffoldA01	PacBio	exon	7940287	7940694	.	+	.	gene_id "PBfusion.154"; transcript_id "PBfusion.154.2";
scaffoldA01	PacBio	transcript	14180192	14181541	.	-	.	gene_id "PBfusion.155"; transcript_id "PBfusion.155.1";
scaffoldA01	PacBio	exon	14180192	14180467	.	-	.	gene_id "PBfusion.155"; transcript_id "PBfusion.155.1";
scaffoldA01	PacBio	exon	14181277	14181541	.	-	.	gene_id "PBfusion.155"; transcript_id "PBfusion.155.1";
scaffoldA04	PacBio	transcript	5572797	5574201	.	-	.	gene_id "PBfusion.155"; transcript_id "PBfusion.155.2";
scaffoldA04	PacBio	exon	5572797	5574201	.	-	.	gene_id "PBfusion.155"; transcript_id "PBfusion.155.2";
scaffold0123	PacBio	transcript	5711	8397	.	+	.	gene_id "PBfusion.158"; transcript_id "PBfusion.158.1";
scaffold0123	PacBio	exon	5711	7026	.	+	.	gene_id "PBfusion.158"; transcript_id "PBfusion.158.1";
scaffold0123	PacBio	exon	8006	8397	.	+	.	gene_id "PBfusion.158"; transcript_id "PBfusion.158.1";
scaffoldA04	PacBio	transcript	7895197	7895805	.	+	.	gene_id "PBfusion.158"; transcript_id "PBfusion.158.2";
scaffoldA04	PacBio	exon	7895197	7895805	.	+	.	gene_id "PBfusion.158"; transcript_id "PBfusion.158.2";
scaffoldA05	PacBio	transcript	11352941	11355049	.	+	.	gene_id "PBfusion.88"; transcript_id "PBfusion.88.1";
scaffoldA05	PacBio	exon	11352941	11353289	.	+	.	gene_id "PBfusion.88"; transcript_id "PBfusion.88.1";
scaffoldA05	PacBio	exon	11353387	11353587	.	+	.	gene_id "PBfusion.88"; transcript_id "PBfusion.88.1";
scaffoldA05	PacBio	exon	11353671	11353773	.	+	.	gene_id "PBfusion.88"; transcript_id "PBfusion.88.1";
scaffoldA05	PacBio	exon	11353909	11353988	.	+	.	gene_id "PBfusion.88"; transcript_id "PBfusion.88.1";
scaffoldA05	PacBio	exon	11354151	11354228	.	+	.	gene_id "PBfusion.88"; transcript_id "PBfusion.88.1";
scaffoldA05	PacBio	exon	11354319	11354410	.	+	.	gene_id "PBfusion.88"; transcript_id "PBfusion.88.1";
scaffoldA05	PacBio	exon	11354499	11354610	.	+	.	gene_id "PBfusion.88"; transcript_id "PBfusion.88.1";
scaffoldA05	PacBio	exon	11354700	11354825	.	+	.	gene_id "PBfusion.88"; transcript_id "PBfusion.88.1";
scaffoldA05	PacBio	exon	11354921	11355049	.	+	.	gene_id "PBfusion.88"; transcript_id "PBfusion.88.1";
scaffoldC06	PacBio	transcript	43476838	43477003	.	-	.	gene_id "PBfusion.88"; transcript_id "PBfusion.88.2";
scaffoldC06	PacBio	exon	43476838	43477003	.	-	.	gene_id "PBfusion.88"; transcript_id "PBfusion.88.2";
scaffoldC05	PacBio	transcript	1154591	1155616	.	+	.	gene_id "PBfusion.191"; transcript_id "PBfusion.191.1";
scaffoldC05	PacBio	exon	1154591	1155616	.	+	.	gene_id "PBfusion.191"; transcript_id "PBfusion.191.1";
scaffoldC09	PacBio	transcript	145820	147375	.	+	.	gene_id "PBfusion.191"; transcript_id "PBfusion.191.2";
scaffoldC09	PacBio	exon	145820	145997	.	+	.	gene_id "PBfusion.191"; transcript_id "PBfusion.191.2";
scaffoldC09	PacBio	exon	146387	146815	.	+	.	gene_id "PBfusion.191"; transcript_id "PBfusion.191.2";
scaffoldC09	PacBio	exon	146974	147375	.	+	.	gene_id "PBfusion.191"; transcript_id "PBfusion.191.2";
scaffoldC08	PacBio	transcript	41787962	41788024	.	-	.	gene_id "PBfusion.195"; transcript_id "PBfusion.195.1";
scaffoldC08	PacBio	exon	41787962	41788024	.	-	.	gene_id "PBfusion.195"; transcript_id "PBfusion.195.1";
scaffoldC08	PacBio	transcript	42644028	42645492	.	-	.	gene_id "PBfusion.195"; transcript_id "PBfusion.195.2";
scaffoldC08	PacBio	exon	42644028	42644353	.	-	.	gene_id "PBfusion.195"; transcript_id "PBfusion.195.2";
scaffoldC08	PacBio	exon	42644438	42644521	.	-	.	gene_id "PBfusion.195"; transcript_id "PBfusion.195.2";
scaffoldC08	PacBio	exon	42644602	42644726	.	-	.	gene_id "PBfusion.195"; transcript_id "PBfusion.195.2";
scaffoldC08	PacBio	exon	42644788	42644995	.	-	.	gene_id "PBfusion.195"; transcript_id "PBfusion.195.2";
scaffoldC08	PacBio	exon	42645075	42645188	.	-	.	gene_id "PBfusion.195"; transcript_id "PBfusion.195.2";
scaffoldC08	PacBio	exon	42645263	42645492	.	-	.	gene_id "PBfusion.195"; transcript_id "PBfusion.195.2";
scaffold0963	PacBio	transcript	1	151	.	+	.	gene_id "PBfusion.72"; transcript_id "PBfusion.72.1";
scaffold0963	PacBio	exon	1	151	.	+	.	gene_id "PBfusion.72"; transcript_id "PBfusion.72.1";
scaffoldC07	PacBio	transcript	60628470	60631976	.	-	.	gene_id "PBfusion.72"; transcript_id "PBfusion.72.2";
scaffoldC07	PacBio	exon	60628470	60628716	.	-	.	gene_id "PBfusion.72"; transcript_id "PBfusion.72.2";
scaffoldC07	PacBio	exon	60628824	60628884	.	-	.	gene_id "PBfusion.72"; transcript_id "PBfusion.72.2";
scaffoldC07	PacBio	exon	60628968	60629074	.	-	.	gene_id "PBfusion.72"; transcript_id "PBfusion.72.2";
scaffoldC07	PacBio	exon	60629185	60629289	.	-	.	gene_id "PBfusion.72"; transcript_id "PBfusion.72.2";
scaffoldC07	PacBio	exon	60629393	60629479	.	-	.	gene_id "PBfusion.72"; transcript_id "PBfusion.72.2";
scaffoldC07	PacBio	exon	60629570	60629650	.	-	.	gene_id "PBfusion.72"; transcript_id "PBfusion.72.2";
scaffoldC07	PacBio	exon	60629747	60629932	.	-	.	gene_id "PBfusion.72"; transcript_id "PBfusion.72.2";
scaffoldC07	PacBio	exon	60630018	60630111	.	-	.	gene_id "PBfusion.72"; transcript_id "PBfusion.72.2";
scaffoldC07	PacBio	exon	60630187	60630242	.	-	.	gene_id "PBfusion.72"; transcript_id "PBfusion.72.2";
scaffoldC07	PacBio	exon	60630322	60630405	.	-	.	gene_id "PBfusion.72"; transcript_id "PBfusion.72.2";
scaffoldC07	PacBio	exon	60630489	60630581	.	-	.	gene_id "PBfusion.72"; transcript_id "PBfusion.72.2";
scaffoldC07	PacBio	exon	60630648	60630818	.	-	.	gene_id "PBfusion.72"; transcript_id "PBfusion.72.2";
scaffoldC07	PacBio	exon	60630898	60631023	.	-	.	gene_id "PBfusion.72"; transcript_id "PBfusion.72.2";
scaffoldC07	PacBio	exon	60631108	60631337	.	-	.	gene_id "PBfusion.72"; transcript_id "PBfusion.72.2";
scaffoldC07	PacBio	exon	60631882	60631976	.	-	.	gene_id "PBfusion.72"; transcript_id "PBfusion.72.2";
scaffold0025	PacBio	transcript	1303268	1303355	.	-	.	gene_id "PBfusion.73"; transcript_id "PBfusion.73.1";
scaffold0025	PacBio	exon	1303268	1303355	.	-	.	gene_id "PBfusion.73"; transcript_id "PBfusion.73.1";
scaffoldC06	PacBio	transcript	30726701	30727441	.	-	.	gene_id "PBfusion.73"; transcript_id "PBfusion.73.2";
scaffoldC06	PacBio	exon	30726701	30726932	.	-	.	gene_id "PBfusion.73"; transcript_id "PBfusion.73.2";
scaffoldC06	PacBio	exon	30727405	30727441	.	-	.	gene_id "PBfusion.73"; transcript_id "PBfusion.73.2";
scaffoldA04	PacBio	transcript	19062811	19062918	.	-	.	gene_id "PBfusion.70"; transcript_id "PBfusion.70.1";
scaffoldA04	PacBio	exon	19062811	19062918	.	-	.	gene_id "PBfusion.70"; transcript_id "PBfusion.70.1";
scaffoldA05	PacBio	transcript	7038057	7039677	.	-	.	gene_id "PBfusion.70"; transcript_id "PBfusion.70.2";
scaffoldA05	PacBio	exon	7038057	7039677	.	-	.	gene_id "PBfusion.70"; transcript_id "PBfusion.70.2";
scaffoldC03	PacBio	transcript	14916496	14919948	.	+	.	gene_id "PBfusion.71"; transcript_id "PBfusion.71.1";
scaffoldC03	PacBio	exon	14916496	14916742	.	+	.	gene_id "PBfusion.71"; transcript_id "PBfusion.71.1";
scaffoldC03	PacBio	exon	14916839	14918219	.	+	.	gene_id "PBfusion.71"; transcript_id "PBfusion.71.1";
scaffoldC03	PacBio	exon	14918340	14919948	.	+	.	gene_id "PBfusion.71"; transcript_id "PBfusion.71.1";
scaffoldC04	PacBio	transcript	9457376	9457556	.	+	.	gene_id "PBfusion.71"; transcript_id "PBfusion.71.2";
scaffoldC04	PacBio	exon	9457376	9457556	.	+	.	gene_id "PBfusion.71"; transcript_id "PBfusion.71.2";
scaffoldA02	PacBio	transcript	9183698	9184119	.	-	.	gene_id "PBfusion.76"; transcript_id "PBfusion.76.1";
scaffoldA02	PacBio	exon	9183698	9184119	.	-	.	gene_id "PBfusion.76"; transcript_id "PBfusion.76.1";
scaffoldA03	PacBio	transcript	24696014	24696565	.	-	.	gene_id "PBfusion.76"; transcript_id "PBfusion.76.2";
scaffoldA03	PacBio	exon	24696014	24696565	.	-	.	gene_id "PBfusion.76"; transcript_id "PBfusion.76.2";
scaffoldA06	PacBio	transcript	16337005	16337037	.	-	.	gene_id "PBfusion.77"; transcript_id "PBfusion.77.1";
scaffoldA06	PacBio	exon	16337005	16337037	.	-	.	gene_id "PBfusion.77"; transcript_id "PBfusion.77.1";
scaffoldC06	PacBio	transcript	8339635	8340152	.	+	.	gene_id "PBfusion.77"; transcript_id "PBfusion.77.2";
scaffoldC06	PacBio	exon	8339635	8340152	.	+	.	gene_id "PBfusion.77"; transcript_id "PBfusion.77.2";
scaffoldA06	PacBio	transcript	35768238	35768686	.	+	.	gene_id "PBfusion.74"; transcript_id "PBfusion.74.1";
scaffoldA06	PacBio	exon	35768238	35768353	.	+	.	gene_id "PBfusion.74"; transcript_id "PBfusion.74.1";
scaffoldA06	PacBio	exon	35768439	35768686	.	+	.	gene_id "PBfusion.74"; transcript_id "PBfusion.74.1";
scaffoldA06	PacBio	transcript	36314447	36316558	.	-	.	gene_id "PBfusion.74"; transcript_id "PBfusion.74.2";
scaffoldA06	PacBio	exon	36314447	36314646	.	-	.	gene_id "PBfusion.74"; transcript_id "PBfusion.74.2";
scaffoldA06	PacBio	exon	36314732	36314793	.	-	.	gene_id "PBfusion.74"; transcript_id "PBfusion.74.2";
scaffoldA06	PacBio	exon	36314874	36315011	.	-	.	gene_id "PBfusion.74"; transcript_id "PBfusion.74.2";
scaffoldA06	PacBio	exon	36315095	36315232	.	-	.	gene_id "PBfusion.74"; transcript_id "PBfusion.74.2";
scaffoldA06	PacBio	exon	36315315	36315488	.	-	.	gene_id "PBfusion.74"; transcript_id "PBfusion.74.2";
scaffoldA06	PacBio	exon	36315565	36315654	.	-	.	gene_id "PBfusion.74"; transcript_id "PBfusion.74.2";
scaffoldA06	PacBio	exon	36315753	36315982	.	-	.	gene_id "PBfusion.74"; transcript_id "PBfusion.74.2";
scaffoldA06	PacBio	exon	36316065	36316558	.	-	.	gene_id "PBfusion.74"; transcript_id "PBfusion.74.2";
scaffoldA01	PacBio	transcript	33795529	33795589	.	-	.	gene_id "PBfusion.75"; transcript_id "PBfusion.75.1";
scaffoldA01	PacBio	exon	33795529	33795589	.	-	.	gene_id "PBfusion.75"; transcript_id "PBfusion.75.1";
scaffoldC08	PacBio	transcript	48799148	48799500	.	+	.	gene_id "PBfusion.75"; transcript_id "PBfusion.75.2";
scaffoldC08	PacBio	exon	48799148	48799500	.	+	.	gene_id "PBfusion.75"; transcript_id "PBfusion.75.2";
scaffoldA06	PacBio	transcript	36006339	36006413	.	+	.	gene_id "PBfusion.78"; transcript_id "PBfusion.78.1";
scaffoldA06	PacBio	exon	36006339	36006413	.	+	.	gene_id "PBfusion.78"; transcript_id "PBfusion.78.1";
scaffoldC03	PacBio	transcript	74203539	74205357	.	-	.	gene_id "PBfusion.78"; transcript_id "PBfusion.78.2";
scaffoldC03	PacBio	exon	74203539	74203702	.	-	.	gene_id "PBfusion.78"; transcript_id "PBfusion.78.2";
scaffoldC03	PacBio	exon	74203793	74203829	.	-	.	gene_id "PBfusion.78"; transcript_id "PBfusion.78.2";
scaffoldC03	PacBio	exon	74203910	74204899	.	-	.	gene_id "PBfusion.78"; transcript_id "PBfusion.78.2";
scaffoldC03	PacBio	exon	74205241	74205357	.	-	.	gene_id "PBfusion.78"; transcript_id "PBfusion.78.2";
scaffoldA06	PacBio	transcript	3807829	3807920	.	-	.	gene_id "PBfusion.79"; transcript_id "PBfusion.79.1";
scaffoldA06	PacBio	exon	3807829	3807920	.	-	.	gene_id "PBfusion.79"; transcript_id "PBfusion.79.1";
scaffoldA07	PacBio	transcript	31598014	31599917	.	-	.	gene_id "PBfusion.79"; transcript_id "PBfusion.79.2";
scaffoldA07	PacBio	exon	31598014	31598097	.	-	.	gene_id "PBfusion.79"; transcript_id "PBfusion.79.2";
scaffoldA07	PacBio	exon	31598383	31598437	.	-	.	gene_id "PBfusion.79"; transcript_id "PBfusion.79.2";
scaffoldA07	PacBio	exon	31598517	31598550	.	-	.	gene_id "PBfusion.79"; transcript_id "PBfusion.79.2";
scaffoldA07	PacBio	exon	31598638	31598731	.	-	.	gene_id "PBfusion.79"; transcript_id "PBfusion.79.2";
scaffoldA07	PacBio	exon	31599371	31599917	.	-	.	gene_id "PBfusion.79"; transcript_id "PBfusion.79.2";
scaffoldA06	PacBio	transcript	38084005	38084189	.	+	.	gene_id "PBfusion.90"; transcript_id "PBfusion.90.1";
scaffoldA06	PacBio	exon	38084005	38084189	.	+	.	gene_id "PBfusion.90"; transcript_id "PBfusion.90.1";
scaffoldA08	PacBio	transcript	26622948	26624659	.	-	.	gene_id "PBfusion.90"; transcript_id "PBfusion.90.2";
scaffoldA08	PacBio	exon	26622948	26624659	.	-	.	gene_id "PBfusion.90"; transcript_id "PBfusion.90.2";
scaffoldA05	PacBio	transcript	2326465	2326606	.	-	.	gene_id "PBfusion.149"; transcript_id "PBfusion.149.1";
scaffoldA05	PacBio	exon	2326465	2326606	.	-	.	gene_id "PBfusion.149"; transcript_id "PBfusion.149.1";
scaffoldA09	PacBio	transcript	64086945	64088867	.	+	.	gene_id "PBfusion.149"; transcript_id "PBfusion.149.2";
scaffoldA09	PacBio	exon	64086945	64087535	.	+	.	gene_id "PBfusion.149"; transcript_id "PBfusion.149.2";
scaffoldA09	PacBio	exon	64087615	64087690	.	+	.	gene_id "PBfusion.149"; transcript_id "PBfusion.149.2";
scaffoldA09	PacBio	exon	64087779	64087873	.	+	.	gene_id "PBfusion.149"; transcript_id "PBfusion.149.2";
scaffoldA09	PacBio	exon	64087964	64088047	.	+	.	gene_id "PBfusion.149"; transcript_id "PBfusion.149.2";
scaffoldA09	PacBio	exon	64088139	64088226	.	+	.	gene_id "PBfusion.149"; transcript_id "PBfusion.149.2";
scaffoldA09	PacBio	exon	64088311	64088435	.	+	.	gene_id "PBfusion.149"; transcript_id "PBfusion.149.2";
scaffoldA09	PacBio	exon	64088522	64088620	.	+	.	gene_id "PBfusion.149"; transcript_id "PBfusion.149.2";
scaffoldA09	PacBio	exon	64088725	64088867	.	+	.	gene_id "PBfusion.149"; transcript_id "PBfusion.149.2";
scaffoldC04	PacBio	transcript	989746	991896	.	-	.	gene_id "PBfusion.148"; transcript_id "PBfusion.148.1";
scaffoldC04	PacBio	exon	989746	989916	.	-	.	gene_id "PBfusion.148"; transcript_id "PBfusion.148.1";
scaffoldC04	PacBio	exon	989999	990086	.	-	.	gene_id "PBfusion.148"; transcript_id "PBfusion.148.1";
scaffoldC04	PacBio	exon	990194	990351	.	-	.	gene_id "PBfusion.148"; transcript_id "PBfusion.148.1";
scaffoldC04	PacBio	exon	990433	990514	.	-	.	gene_id "PBfusion.148"; transcript_id "PBfusion.148.1";
scaffoldC04	PacBio	exon	990616	990729	.	-	.	gene_id "PBfusion.148"; transcript_id "PBfusion.148.1";
scaffoldC04	PacBio	exon	990814	991233	.	-	.	gene_id "PBfusion.148"; transcript_id "PBfusion.148.1";
scaffoldC04	PacBio	exon	991375	991896	.	-	.	gene_id "PBfusion.148"; transcript_id "PBfusion.148.1";
scaffoldC07	PacBio	transcript	38920540	38920695	.	-	.	gene_id "PBfusion.148"; transcript_id "PBfusion.148.2";
scaffoldC07	PacBio	exon	38920540	38920695	.	-	.	gene_id "PBfusion.148"; transcript_id "PBfusion.148.2";
scaffoldC08	PacBio	transcript	2052777	2055759	.	+	.	gene_id "PBfusion.15"; transcript_id "PBfusion.15.1";
scaffoldC08	PacBio	exon	2052777	2052963	.	+	.	gene_id "PBfusion.15"; transcript_id "PBfusion.15.1";
scaffoldC08	PacBio	exon	2053194	2053247	.	+	.	gene_id "PBfusion.15"; transcript_id "PBfusion.15.1";
scaffoldC08	PacBio	exon	2053673	2053712	.	+	.	gene_id "PBfusion.15"; transcript_id "PBfusion.15.1";
scaffoldC08	PacBio	exon	2055148	2055759	.	+	.	gene_id "PBfusion.15"; transcript_id "PBfusion.15.1";
scaffoldC08	PacBio	transcript	2068527	2068834	.	+	.	gene_id "PBfusion.15"; transcript_id "PBfusion.15.2";
scaffoldC08	PacBio	exon	2068527	2068834	.	+	.	gene_id "PBfusion.15"; transcript_id "PBfusion.15.2";
scaffold0475	PacBio	transcript	10100	11148	.	-	.	gene_id "PBfusion.145"; transcript_id "PBfusion.145.1";
scaffold0475	PacBio	exon	10100	11148	.	-	.	gene_id "PBfusion.145"; transcript_id "PBfusion.145.1";
scaffoldA09	PacBio	transcript	63170517	63171496	.	-	.	gene_id "PBfusion.145"; transcript_id "PBfusion.145.2";
scaffoldA09	PacBio	exon	63170517	63170738	.	-	.	gene_id "PBfusion.145"; transcript_id "PBfusion.145.2";
scaffoldA09	PacBio	exon	63170854	63171014	.	-	.	gene_id "PBfusion.145"; transcript_id "PBfusion.145.2";
scaffoldA09	PacBio	exon	63171108	63171268	.	-	.	gene_id "PBfusion.145"; transcript_id "PBfusion.145.2";
scaffoldA09	PacBio	exon	63171424	63171496	.	-	.	gene_id "PBfusion.145"; transcript_id "PBfusion.145.2";
scaffoldA06	PacBio	transcript	44794214	44796432	.	+	.	gene_id "PBfusion.144"; transcript_id "PBfusion.144.1";
scaffoldA06	PacBio	exon	44794214	44794566	.	+	.	gene_id "PBfusion.144"; transcript_id "PBfusion.144.1";
scaffoldA06	PacBio	exon	44794695	44794867	.	+	.	gene_id "PBfusion.144"; transcript_id "PBfusion.144.1";
scaffoldA06	PacBio	exon	44794997	44795197	.	+	.	gene_id "PBfusion.144"; transcript_id "PBfusion.144.1";
scaffoldA06	PacBio	exon	44795294	44795539	.	+	.	gene_id "PBfusion.144"; transcript_id "PBfusion.144.1";
scaffoldA06	PacBio	exon	44795609	44795753	.	+	.	gene_id "PBfusion.144"; transcript_id "PBfusion.144.1";
scaffoldA06	PacBio	exon	44795830	44796061	.	+	.	gene_id "PBfusion.144"; transcript_id "PBfusion.144.1";
scaffoldA06	PacBio	exon	44796138	44796432	.	+	.	gene_id "PBfusion.144"; transcript_id "PBfusion.144.1";
scaffoldC07	PacBio	transcript	44512322	44512476	.	+	.	gene_id "PBfusion.144"; transcript_id "PBfusion.144.2";
scaffoldC07	PacBio	exon	44512322	44512476	.	+	.	gene_id "PBfusion.144"; transcript_id "PBfusion.144.2";
scaffoldC03	PacBio	transcript	68423799	68423886	.	+	.	gene_id "PBfusion.147"; transcript_id "PBfusion.147.1";
scaffoldC03	PacBio	exon	68423799	68423886	.	+	.	gene_id "PBfusion.147"; transcript_id "PBfusion.147.1";
scaffoldC08	PacBio	transcript	48480461	48482051	.	+	.	gene_id "PBfusion.147"; transcript_id "PBfusion.147.2";
scaffoldC08	PacBio	exon	48480461	48480733	.	+	.	gene_id "PBfusion.147"; transcript_id "PBfusion.147.2";
scaffoldC08	PacBio	exon	48480828	48481207	.	+	.	gene_id "PBfusion.147"; transcript_id "PBfusion.147.2";
scaffoldC08	PacBio	exon	48481293	48482051	.	+	.	gene_id "PBfusion.147"; transcript_id "PBfusion.147.2";
scaffoldA03	PacBio	transcript	13320404	13320517	.	+	.	gene_id "PBfusion.146"; transcript_id "PBfusion.146.1";
scaffoldA03	PacBio	exon	13320404	13320517	.	+	.	gene_id "PBfusion.146"; transcript_id "PBfusion.146.1";
scaffoldA04	PacBio	transcript	317172	320261	.	-	.	gene_id "PBfusion.146"; transcript_id "PBfusion.146.2";
scaffoldA04	PacBio	exon	317172	317557	.	-	.	gene_id "PBfusion.146"; transcript_id "PBfusion.146.2";
scaffoldA04	PacBio	exon	317651	317743	.	-	.	gene_id "PBfusion.146"; transcript_id "PBfusion.146.2";
scaffoldA04	PacBio	exon	318300	318374	.	-	.	gene_id "PBfusion.146"; transcript_id "PBfusion.146.2";
scaffoldA04	PacBio	exon	318474	318557	.	-	.	gene_id "PBfusion.146"; transcript_id "PBfusion.146.2";
scaffoldA04	PacBio	exon	318701	318780	.	-	.	gene_id "PBfusion.146"; transcript_id "PBfusion.146.2";
scaffoldA04	PacBio	exon	319315	319462	.	-	.	gene_id "PBfusion.146"; transcript_id "PBfusion.146.2";
scaffoldA04	PacBio	exon	319559	320261	.	-	.	gene_id "PBfusion.146"; transcript_id "PBfusion.146.2";
scaffoldA03	PacBio	transcript	18551336	18552506	.	+	.	gene_id "PBfusion.141"; transcript_id "PBfusion.141.1";
scaffoldA03	PacBio	exon	18551336	18551399	.	+	.	gene_id "PBfusion.141"; transcript_id "PBfusion.141.1";
scaffoldA03	PacBio	exon	18551499	18551543	.	+	.	gene_id "PBfusion.141"; transcript_id "PBfusion.141.1";
scaffoldA03	PacBio	exon	18551935	18552032	.	+	.	gene_id "PBfusion.141"; transcript_id "PBfusion.141.1";
scaffoldA03	PacBio	exon	18552165	18552506	.	+	.	gene_id "PBfusion.141"; transcript_id "PBfusion.141.1";
scaffoldC03	PacBio	transcript	29090872	29091282	.	+	.	gene_id "PBfusion.141"; transcript_id "PBfusion.141.2";
scaffoldC03	PacBio	exon	29090872	29090924	.	+	.	gene_id "PBfusion.141"; transcript_id "PBfusion.141.2";
scaffoldC03	PacBio	exon	29091278	29091282	.	+	.	gene_id "PBfusion.141"; transcript_id "PBfusion.141.2";
scaffoldC07	PacBio	transcript	1370607	1371879	.	-	.	gene_id "PBfusion.140"; transcript_id "PBfusion.140.1";
scaffoldC07	PacBio	exon	1370607	1371879	.	-	.	gene_id "PBfusion.140"; transcript_id "PBfusion.140.1";
scaffoldC07	PacBio	transcript	45635927	45640455	.	-	.	gene_id "PBfusion.140"; transcript_id "PBfusion.140.2";
scaffoldC07	PacBio	exon	45635927	45635988	.	-	.	gene_id "PBfusion.140"; transcript_id "PBfusion.140.2";
scaffoldC07	PacBio	exon	45636115	45636528	.	-	.	gene_id "PBfusion.140"; transcript_id "PBfusion.140.2";
scaffoldC07	PacBio	exon	45639172	45639356	.	-	.	gene_id "PBfusion.140"; transcript_id "PBfusion.140.2";
scaffoldC07	PacBio	exon	45640042	45640455	.	-	.	gene_id "PBfusion.140"; transcript_id "PBfusion.140.2";
scaffoldA05	PacBio	transcript	1480982	1481083	.	+	.	gene_id "PBfusion.143"; transcript_id "PBfusion.143.1";
scaffoldA05	PacBio	exon	1480982	1481083	.	+	.	gene_id "PBfusion.143"; transcript_id "PBfusion.143.1";
scaffoldC04	PacBio	transcript	2525973	2528844	.	+	.	gene_id "PBfusion.143"; transcript_id "PBfusion.143.2";
scaffoldC04	PacBio	exon	2525973	2526060	.	+	.	gene_id "PBfusion.143"; transcript_id "PBfusion.143.2";
scaffoldC04	PacBio	exon	2526154	2526260	.	+	.	gene_id "PBfusion.143"; transcript_id "PBfusion.143.2";
scaffoldC04	PacBio	exon	2526327	2526424	.	+	.	gene_id "PBfusion.143"; transcript_id "PBfusion.143.2";
scaffoldC04	PacBio	exon	2526552	2526594	.	+	.	gene_id "PBfusion.143"; transcript_id "PBfusion.143.2";
scaffoldC04	PacBio	exon	2526806	2526898	.	+	.	gene_id "PBfusion.143"; transcript_id "PBfusion.143.2";
scaffoldC04	PacBio	exon	2527113	2527223	.	+	.	gene_id "PBfusion.143"; transcript_id "PBfusion.143.2";
scaffoldC04	PacBio	exon	2527332	2527533	.	+	.	gene_id "PBfusion.143"; transcript_id "PBfusion.143.2";
scaffoldC04	PacBio	exon	2527616	2527956	.	+	.	gene_id "PBfusion.143"; transcript_id "PBfusion.143.2";
scaffoldC04	PacBio	exon	2528032	2528141	.	+	.	gene_id "PBfusion.143"; transcript_id "PBfusion.143.2";
scaffoldC04	PacBio	exon	2528215	2528273	.	+	.	gene_id "PBfusion.143"; transcript_id "PBfusion.143.2";
scaffoldC04	PacBio	exon	2528410	2528597	.	+	.	gene_id "PBfusion.143"; transcript_id "PBfusion.143.2";
scaffoldC04	PacBio	exon	2528670	2528844	.	+	.	gene_id "PBfusion.143"; transcript_id "PBfusion.143.2";
scaffold1763	PacBio	transcript	5962	6048	.	+	.	gene_id "PBfusion.142"; transcript_id "PBfusion.142.1";
scaffold1763	PacBio	exon	5962	6048	.	+	.	gene_id "PBfusion.142"; transcript_id "PBfusion.142.1";
scaffoldA06	PacBio	transcript	47333732	47334025	.	-	.	gene_id "PBfusion.142"; transcript_id "PBfusion.142.2";
scaffoldA06	PacBio	exon	47333732	47334025	.	-	.	gene_id "PBfusion.142"; transcript_id "PBfusion.142.2";
