# Supplementary material for: Molecular Analysis Uncovers the Mechanism of Fertility Restoration in Temperature-Sensitive Polima Cytoplasmic Male-Sterile Brassica napus
Source: Int J Mol Sci. 2021 Nov 18;22(22):12450. doi: 10.3390/ijms222212450 (PMC8617660; doi:10.3390/ijms222212450)
Supplement: Supplementary file 1 [file ijms-22-12450-s001.zip › DataS1/fusion transcripts/596-L.fusion.fa]

>PBfusion.138|scaffoldA02:3793123-3793547(-)+scaffoldA09:48822085-48825294(+)|B596-L_1-10k_transcript/5610 <unknown description>
GAGTGGTGCTTTTCTCTTTGGTCTCTGTTCTCAGTGACAATGGATAGCACAGAACCTTCC
TCTAGTGGAAACATCCATACTGAGACGGACTCAAAGAAGAAAGACTCTGTTTCATTGATG
GGTTTGTTTGGCGCAGCAGATAAACTTGATTGCTTTCTGATGATTCTAGGCGGTTTAGGA
GCGTGTACTCTTGGCGCTACGCTTCCTCTCTTCTTTGTCTTCTTCGGGAAAATGCTAGAC
TCTCTTGGCAATCTTTCTACAGATCCTAAAGCCCTCTCTTCCCGCGTTTCAAAGAATGCT
CTAGACTTGGTCTACTTAGGACTGGTCACTTTTCTATCAGCCTGGATTGGAGTTGCATGT
TGGACGCAAACAGGGGAAAGACAAACAGCTAGATTGCGCATAAACTATCTCAAAGCAATC
TTAGCAAAAGACATTACTTTCTTTGATACAGAAGCTAGAGATTCAAATCTCATTTTCCAC
ATCTCAAGTGATGCTATATTGGTTCAAGATGCAATTGGTGATAAGACAGGCCATGTATTG
CGGTATCTATCTCAGTTCGTAGCCGGATTTGTGGTAGGTTTTTTGTCGGTATGGCAACTT
ACGCTGCTCACGTTAGCAGTGGTTCCATTGATAGCAATTGCAGGTGGAGGGTACGCTATA
ATCATGTCTACCATCTCAGAAAAGAGCGAAGCTGCTTATGCTGATGCAGGCAAAGTAGCT
GAAGAGGTTATTTCACAGGTGAGAACAGTGTATGCATTTGTAGGAGAAGAGAAAGCTGTA
AACACTTACTCAAACTCTCTCAAGAAAGCTCTGAAACTCTGTAAAAGAAGCGGTCTTGCT
AAAGGCTTAGGAGTTGGATTAACATATAGCCTATTGTTTTGTGCTTGGGCTTTGCTTTTG
TGGTACGCTAGTCTTCTTGTACGCCACGGCAAAACAAACGGCGCAAAAGCCTTCACAACG
ATCCTCAATGTCATTTTCAGCGGATTTGCCTTAGGTCAAGCCGCGCCAAGCATATCAGCT
ATTTCCAAAGGCAGAGTTGCTGCTGCAAATATATTCAGAATGATAGGAAACAAGACTCTT
GAAGGTTCTGAAAGATTAGACAACGGAACAACTTTGCAAAATGTAGCTGGGAAGATTGAG
TTTCATCAAGTGTCTTTCGCTTATCCTTCAAGACCAAACATGGTGTTTGAGAATCTTAGT
TTCACTATACCTTCAGGCAAGACTTTTGCATTTGTCGGTCCAAGTGGTTCAGGGAAAAGC
ACAATCATATCAATGGTACAACGTTTCTATGAACCTAACTCAGGGGAGATTCTCTTGGAT
GGAAAGGACATCAAGAGCTTGAAGCTGGACTGGTTGAGGGAGCAGATGGGCTTAGTGAGC
CAAGAACCGGCCTTATTCGCCACAACTATAGCTTCCAATATTCTTCTTGGTAAAGAAAAT
GCTAATATGGATCAGATCATTGAAGCTTCTAAAGCAGCCAACGCAGATTCTTTCATTAAA
TCATTACCTAATGGTTACAATACTCAGGTTGGGGAAGGAGGAACTCAGCTCTCAGGAGGA
CAGAAGCAGAGGATTGCTATTGCTCGAGCGGTTCTAAGGAATCCAAAGATACTACTATTA
GATGAAGCAACAAGCGCACTTGATGCTGAGTCAGAGAAGATTGTGCAGCAAGCACTTGAC
AATGTTATGGAGAAAAGAACAACACTAGTAGTTGCTCATAGATTGTCCACCATCCGTAAT
GTGGACAAGATTGTTGTATTGAGAAATGGTCAGGTTGTGGAAACTGGCAGCCACTCAGAA
CTGCTTTCAAGAGGAGGAGATTACGCGGCTCTTGTGAATGTCCAAGAGACAGAGCCTCAA
GAAAACCCTAGATCAATTATGTCGGAAACCGGTAAGTCTCAAGCTGGTTCTTCTAGTTCA
AGAAGAGTTTCTAGCTCAAGAAGGACCTCAAGCTTCAGGGAAGTCCAAGAGAAGACTGAT
AAAGATTCTAATGGAGAAGATTTAAGCTCGTCTTCAACGATATGGGAACTAATAAAGCTG
AATGCTCCAGAGTGGCCATATGCGTTACTTGGCTCAATTGGTGCAGTTCTTGCTGGAGCA
CAAACTCCATTGTTCTCCATGGGGATTGCTTATGTCTTAACCGCGTTTTATTCGCCCTCT
CCTAGTGTGATCAAACGTGATGTTGAAAAGGTAGCTATTGTCTTTGTTGGGATTGCAGTT
GTAACAGCTCCTATCTATCTCCTTCAGCATTACTTCTACACACTTATGGGAGAGCGTCTT
ACTTCCAGGGTGCGCTTATCCCTCTTTTCAGGTAAACACCAATCATACAAGTTAAACACT
TTGTTTTTGAATGTCTCAGAGGTCATTTGGAGAGACCTCACTAAGAAACTTTTGAGGCAG
AGCTACTCAAACATTTGGGGTCAGGTTCTTGCTTTGCTATCTACAAATACTATCTCAGGA
GATACCAAGTTTCTTCTGCGATATGTTTTCCAACTCTCTGTGCATACTATTTGGCTTGAG
CGAAACGGAAGAAGGCATGGCACGGTCAATCGTCCCCCAAGTCTTCTTATCAAGTTCATC
GACAAGCAAGTACGGAACCGAATCAGTTCTTTACGTGGACGAGGAGGAACAACTTTCAAC
AAAACAATGGTGGTCTGGTTTTCTACTAGAGACTAGGCTGCTGTGATTTATGAATGTTTC
AAAAAACTATCTCTCGTATTAGACTAAAGTTGCACTAGTTGTACAAAAGCCTTTTTTGAT
TTGAATAAATTTAACATTCTTTCT
>PBfusion.139|scaffoldC09:37595387-37595520(-)+scaffoldC09:41593101-41593160(-)|B596-L_1-10k_transcript/60084 <unknown description>
TAACTGATCTTTCTATCAGTTAATGAAAGAGCCCAATGCAAAAAAAATGCATGTTGGGTC
TTTGTAAAGAGCTCGAACTTATTATTATCAAAATGATTCGAACTCTTTCAAAGACCCAAC
ATGCATTTTTTTTTGCATTGGGCTCTTTCATTAACTGATAGAAAGATCAGTTAGTCTACC
ATATTTTTTCTT
>PBfusion.130|scaffoldC03:3557357-3557838(+)+scaffoldC07:54485886-54486573(+)|B596-L_1-10k_transcript/36554 <unknown description>
GGGGATTTTCCTTAATTTATATTTGAAGGTCTGCGACTTCCGAGTCCACGGCGTTTCCCT
ATCGTACTCAGAAGCTCCTACGTTTTCGCCGACGCGTGATTCGCCGGTAAAAATTGCTAA
CGAATTGAGATCTTTCTGAGAGTGAGATCGTGTTTTATTGTTGTTAACGGTAAATTGCTC
GAAGCTCGAAATGTAGATCTATGCCGTATTCCTCTGTTGAATCGTTCCGCTTTGATCTTA
TTTCAGCAGTCTGTGAAGTTGACAAGTAGACTTACTCCGATAGATTCTTAATCTGATGTT
TTTTTCCGGTGTGAGTTAGGCTTTATTCACTTGAATTCATCGAGATCTGTGTGAAATTTC
GAGGATCTATTGTTAGGTTGATGAGCTAGAACTCAGTCTCAGTCTAGGCTTAGTGTGAAT
GTATTACTACGAAGATTCAGTATCCTCTAAGCTGTGTGTGTGAAGAAATTAGAGAATGTG
TTTTGATATTCCGTGTTTTTAACGGTTTTAAACTCGTTTTGTAGCAATTAAATGGTCGGT
TTTAATTAATGTTTTGGTCTATTTGATGCGTTTTGGTGTTCTTAAGTGTAATATGCAGGT
TACTAGATAGCTTGCAAGAAAAGAACGCATTCGGGATTTATTCAGAAGCAAGATGGATCG
TACAATGGACCGAATGAGAAGTATTGATCGCACAGGACTTGAGATCGACCGATCCGGTCC
ACGTGGATCGACCGATCTCACGCTTACATGTACTCGATCGACCGATCCGGTCCGCATAGA
TCGACCGATCCGGAGCTAAGAAGAAAAGCCGCGAACTGTAGCGACATGCGTAGCGACTAG
AACATGTCGCTACGGTTTCATGCACTAGATCGACCGATCCTTTATATGTGGATCGACCGA
TCTCAGGCGCTACGGGCTCCACACGCACAAACGAGCTTTTCACTCCTTTTTACCCACTCC
CCTCAATAATTCAGAGGAGAACTCGACCTTTGAGACTCAGAAAAGACCAGGGGCGACCAA
GGAGGAGATTTACAAGTTCTAGAGAGAAGATTTGAGTGTTTTGTACTTGTTTTGGTGTGA
TTTGTGAAGATTTGTAAAGGAGTTCATCTCAAAACCATTTGGAGAAGATCTTCTGAACCT
TTACTCTGTTTTAATACAATCTTTTCATGCT
>PBfusion.131|scaffoldA06:41896442-41898573(-)+scaffoldA10:19148822-19148898(-)|B596-L_1-10k_transcript/31082 <unknown description>
GTCAAATTCATCAAAACTACATTTCTATTCTAACTCCCACAGAAATGGCGATTCGTCTTT
CGTTGATATGCCTTCTTGTTTCAGTCACGGCCATTGCGGCTGATTTAACACCGGAGCGTT
ATTGGAACTCTGCCTTACCAAACACTCCCATACCAAACTCTCTTCGCCATCTTTTTACGT
CAGATTTTAGCGACGAGAAAAGCACCAACGTCCAAGTAGGGAAAGGAGGCGTGAACGTTT
ACACCGGAAAAGGTAAGCCTGGCGGAGGAACCGCCGTGAACGTTGGAAAGGGAGGTGTAC
ATGTGAACACCGGCAAGGGTAAGGGAACACACGTGAGCGTTAGCGGTGGAAAAGGCCACG
GAGGAGGCGTCGGCGTCCACACCGGGAAGCCAGGAAAGAGAACCGACGTAGGAGTTGGCA
AAGGTGGCGTTATAGTGCACACGCGCCACAAGGGAAAGCCGGTCTACGTCGGGGTGAAAC
CAGGACATAACCCTTTTGTGTATAACTATGCAGCGAGCGAGACTCAGCTCCACGACGATC
CCAAAGCGGCTCTCTTCTTCTTGGAGAAAGACATGGTTCCCGGAAAAGCTATGAACCTCA
GGTTTAATGCGGAGGACGGCTACGACGGCAAAACTGCGTTCTTGCCACGTGGAGAGGCGG
AAACGGTGCCGTTCGGGTCTGAGAAGTTCTCGGAGATCTTGAACACGTTCTCGGTGAAAC
CTGGCTCGGGAGAAGCAGAGATGATGAAGAAAACGATTGAGGAGTGTGAAGCGAAAAGAG
TCGGTGGAGAGGAGAAGTATTGTGCTACGTCTTTGGAGTCGATGGTGGACTTTAGCGTTT
CTAAACTTGGCAAAGATCACGTTCGTGCTGTCTCCACTGAGGTGGCTGAGAAGAATGCAC
CGATGCAAAAGTACAGAATCGCAGCGGCTGGGGTAAAGAAGTTGTCAGACGACAAGTCGG
TGGTGTGTCACAAACAGAAGTACCCATTCGCTGTGTTCTACTGCCACAAGGCGATGATGA
CGAGCGTTTACGCGGTTCCCCTCGAAGGAGAGAACGGGTTGCGTGCTAAAGCGGTTGCGG
TATGTCACAAGAACACCTCGGCGTGGAACCCAAACCACTTGGCCTTTAAAGTCCTTAAGG
TGAAGCCTGGGAGTGTTCCGGTCTGCCATTTCCTCCCTGAAACCCATGTTGTTTGGTTCA
GCTACTAGATATGCTTTTCTATATTATATAATAATGTATAAGAAGATCTATATTCTGGGA
TGTTTTGTATGTATACATATATATATGTGTGTGGTTTCCATATTGATACACTAAAAATGA
ATCCTTGCTACTGTCAAGTTAACAGTGGTAATTATAGTATTTGAGATTCAATCCAGAGT
>PBfusion.132|scaffoldA06:48633224-48635314(-)+scaffoldC01:57325386-57325488(-)|B596-L_1-10k_transcript/22406 <unknown description>
GGAAGATGATGAGTGATTTTCAGAGATCACTTTCGGTGCGGTTGAGCCGCCGAGGAGAAA
GGAGTAATCAATCTAATAACAGAGGAGGGTGGTGCCTCCTTGTTTTCTCCCAGTAGACTC
CACTCTGATTACGCAATAAAAACAATATGGAAGGCAGGATTCCTTCGTCTGCTTCTAGTT
GGAGGCATTCTGTGGATGCTTCTCATTCTTCTTGCCCTCCTCTTTCATGTTTGGTCTTGT
CAATCTTCCCTTTCCTTCTTCTCTGCCATTTGCAACAAAGAAGGCAGACTCTATGTCGTC
TTAGACACCATTGGCTTTGTACCTAAACCCCAGCACCGATGCCCCATTCCGGTAGCCTAT
GACCCTGATAAGGTGCTCCTTCCCACTTCTATAACCCCTGATTCTATTGTCACCAACCTG
ACCTACATTACTGAGGATGATCATCTTTCCTCCTCCTCTCCCTTTCCTCTCTTTGGCGGC
AACATTAGCTGGTCTCAACGTCAAGAAAGCTTTACTCTCAAACCCCAGATGAAGGTCTGC
CATATCCATTCTTCCCACTTATTTACTACTTCCAATTGTTTATTATTATTAATTCCCTTT
CAGGTCCATTGCGGGTTCATGCCAGGTGGTGGCGCTGAAATGTCGTCTCTGGACAAACAA
TACGTTCAGAAATGTAAATTTGTGGTTGCCACTGGCATTTTCGATGCTTATGATCAACCC
CACCAGCCCTCTAACATTAGTGAGCGTTCCAAGAACCTCTTCTGTTTCCTTATGGTGCTT
GACGAGGTCTCTCTCGATTTCTTGAGGTCTAACACTAGTGTGAGGCAAGATTCCAAGGAG
GCCATTGGGTTGGCATTTGGCGTCTTATTCTACTACAAACTCCTCCTTATGATGAACCTC
GGAGGAACGGTAAAGTCCCCAAAATCTTAACTCACAGGTTGTTCCCTCAAGCACGCTACA
GCATTTGGATTGACGGCAAAATGGAGCTTATCGTTGATCCCTTGCTTATTTTAGAAAGGT
ATTTGTGGCGTGGGAAGCATACCTTTGCCATTGCTCAACACAAACATCACCGAAACATAT
ATGAGGAAGCTGATGCGTGCAAGAGGAGAAAGCGATATGCCCGACCTCTTGTTGATCTTC
AGATGAAAATATATCGGTACGAGGGATTAGAACCATGGAGCATCAAGAAGAGCACTTATG
TTCCAGAGGGAGCGGTGATAATAAGAGAGCACACTGCAATGAACAATCTGTTCAGCTGCC
TGTGGTTCAACGAGGTACACCTGTTAACGCCGAGGGACCAGCTTAGCTTTGGGTACGTAG
TGGACAGACTAAAAGGAGCATTCAAGGTGTTCATGTTTCAGAACTGTGAGTACAACTCTC
TGTTTGAACTGCACCCTCACATCAGAGAACATTCCTCAAAGATAGAGTGGGTCAAGAGTC
TAAAGGAACTGAAAGGGAAAGGAGAGAGTATGAAGGAGAGCAGAGGAGGCTTTGGGCTGT
GGACTCCATACCCTGGGGATCTGGATTCCGTTGAGCTGCCAAAGGTAGTAAGAACTTCTA
AAGCTGGTTGAGGCAAGAAACGGTTGTTTTTTTTTTTTTTTTTTTTTTTTTGGACAAACC
TCAACTTTTATAGATTCTTACTCTCCATGACTGGAGAAAGTGTTTATGGAACATGAAAAC
AGAGCCATCCATGCTAAACAAACAGCTATTACAAGG
>PBfusion.133|scaffoldA10:20818212-20821049(-)+scaffoldC03:2435512-2435785(+)|B596-L_1-10k_transcript/34592 <unknown description>
GACAACATCCATGTCCCATACATCTTTAGCAGCAAGAGAACTCAAACAGTTTAATTTTCT
TCAAAACTAGTTTTTTTTTGGTTTTAGTTGGTATCCTCGGAAGAGAGAGAAAATGTTGGG
AATTTTCAGCGGAGCTATAGTATCATTGCCGGAAGAGCTGGTGGCTGCCGGGAACCGAAC
TCCGTCGCCGAAGACAACCGGATCGGTCCTAGTCAACAAGTTCGTAGAGAAAAATCCCTC
TGCCGTGTCCGTACAGGTCGGCGACTACGTGCAGCTTGCTTATAGCCACCACAAAGAGAG
TCCTCTCCGGCCAAGGTCATTTGGGGCTAAGGATGAGATATTCTGCTTGTTCCAAGGCTC
ACTTGACAACCTAGGAAGCCTTAAACAACAATATGGGCTGGCAAAGAATGCAAACGAGGT
TCTCTTGGTCATTGAGGCTTACAAGACTCTCCGTGACAGAGCTCCTTACCCAGCCAACCA
CGTCGTGTCACACCTAAGTGGCGATTTTGCCTTTGTGGTCTTTGATAAATCAACCTCCAC
TCTGTTTGTAGCCTCTGACCAAGAAGGTAAGGTACCATTGTACTGGGGGATAACAGCTGA
TGGGTATGTGGCATTTGCTGATGATATTGAGTTGCTAAAAGGTGCTTGTGGCAAATCTCT
TGCTTCTTTCCCTCAAGGCTGTTTTTACTCGACTGCCTTAGGTGGGCTTAGGAGCTTTGA
GAACCCTAAGAACAAGATCACTGCCATTCCTGCTAGAGAGGAAGAAATTTGGGGAGCCAC
CTTCAAGGTGGAAGGAGCAGCAGTTCTTGCACATGGAGAGTGAAAGAATCAAGATCCATC
TCTCTTAATATCTAAACTCCAACAGCAAACAAAATAATGATGTAGAGAAAACAAGAAGCT
GTTCTATGAGTTTTTTTTTTTTTTTAAATGTTATCAATGGTTGGTGATGATTAGGGATGT
TGTCATGGGCAAAAAAACCCGGCCCGGCCCGAACCCAAACTAAACCCGCCCAGAAAATAC
CCTAAACTATAAAACCCGAAAAAAACCCGGTACTATTAGGGTAACCCGCGAAAAACCCTA
GAACTTTAGGGTTACCCAAGGGTACCCGAAAAAACCCTTTTTTGAGTTTTGTGGTTTTTT
AGTTAAAGTTTTATAGTTTTAACTTAAATTTATATGTATTGAATATTTAATTTTAATCAT
GTTTTGTATTAAATTTGATTAATTTTC
>PBfusion.134|scaffoldA10:17651164-17651269(+)+scaffoldC08:30119511-30119589(+)|B596-L_1-10k_transcript/59461 <unknown description>
CACATCATCAATTATCAAAGTAAATAAATATCTCCAAAACCAGACTTTTAGTTTCAACGT
GGCCACTTTGTAATTCATTAGACCATCATCTGGCCCACCTCTTACGCTCATGTATTACCT
ACCACTCGTTTCTGCTTCTTTTACTACCTGTAATAAGATGTCACCAACATCCTCCTGTTA
TAC
>PBfusion.135|scaffold0475:10106-11148(-)+scaffoldC04:8272406-8272526(-)|B596-L_1-10k_transcript/36703 <unknown description>
GGGGGTCGCAGTGACCAGGCCCGGGCGACTGTTTACCAAAAACACAGGTCTCCGCAAAGT
CGTAAGACCATGTATGGGGGCTGACGCCTGCCCAGTGCCGGAAGGTCAAGGAAGTTGGTG
ACCTGATGACAGGGGAGCCGGCGACCGAAGCCCCGGTGAACGGCGGCCGTAACTATAACG
GTCCTAAGGTAGCGAAATTCCTTGTCGGGTAAGTTCCGACCCGCACGAAAGGCGTAACGA
TCTGGGCACTGTCTCGGAGAGAGGCTCGGTGAAATAGACATGTCTGTGAAGATGCGGACT
ACCTGCACCTGGACAGAAAGACCCTATGAAGCTTCACTGTTCCCTGGGATTGGCTTTGGG
CTTTTCCTGCGCAGCTTAGGTGGAAGGCGAAGAAGGCCTCCTTCCGGGGGGGCCCGAGCC
ATCAGTGAGATACCACTCTGGAAGAGCTAGAATTCTAACCTTGTGTCAGGACCTACGGGC
CAAGGGACAGTCTCAGGTAGACAGTTTCTATGGGGCGTAGGCCTCCCAAAAGGTAACGGA
GGCGTGCAAAGGTTTCCTCGGGCCGGACGGAGATTGGCCCTCGAGTGCAAAGGCAGAAGG
GAGCTTGACTGCAAGACCCACCCGTCGAGCAGGGACGAAAGTCGGCCTTAGTGATCCGAC
GGTGCCGAGTGGAAGGGCCGTCGCTCAACGGATAAAAGTTACTCTAGGGATAACAGGCTG
ATCTTCCCCAAGAGCTCACATCGACGGGAAGGTTTGGCACCTCGATGTCGGCTCTTCGCC
ACCTGGGGCTGTAGTATGTTCCAAGGGTTGGGCTGTTCGCCCATTAAAGCGGTACGTGAG
CTGGGTTCAGAACGTCGTGAGACAGTTCGGTCCATATCCGGTGTGGGCGTTAGAGCATTG
AGAGGACCTTTCCCTAGTACGAGAGGACCGGGAAGGACGCACCTCTGGTGTACCAGTTAT
CGTGCCCACGGTAAACGCTGGGTAGCCAAGTGCGGAGCGGATAACTGCTGAAAGCATCTA
AGTAGTAAGCCCACCCCAAGATGTGCTCTCCCTCTTTGTCTAATAAATAATCACTTCACT
TTGTGTGTGTGTGTTCTCTTTCTTATGTGTAATGGTTGATCCTAAGTACTTGTTGTGAAG
AACTCAATGAAGCTTTGTTATTTG
>PBfusion.136|scaffold0025:600915-601007(-)+scaffoldC03:15623095-15623345(+)|B596-L_1-10k_transcript/56704 <unknown description>
GAATGATCCGGTGAAGTGTTCGGATCGCGGCGACGTGGGTGGTTCGCCGTCTGCGACGTC
GCGAGAAGTCCACTAAACCTTATCATTTAGAGGAAGGACATCCGTTAGCCCGTGGGGGAA
ACCGTGCAAAGGGGGTTACAAGTCAGCTAGTGTCAAGAAGAAGAAGAAGAGATTGGCAGC
TAGAGAAGCCAAGATGTGATTCATATCATGAAAGGAAGTTAACTCTCAGGATTGTTTTAA
TGATATTGTTGAATCTGTGAGAGTTTTAATTTTAAGCTTAATAAAATCAGAACAATCGTT
GATCCGTTATGGATGAAGATGCTATGAAATTATGAATGTTGT
>PBfusion.137|scaffoldC02:48426081-48426279(-)+scaffoldC07:27868467-27870677(+)|B596-L_1-10k_transcript/9222 <unknown description>
TATATGTTCAGCTAATCTAACATCACATATATTATATGTTCTTTTATTCTAACATCGTAT
TATATGTTTGACATACTATATCACATTATATGTTATACATTCTTTCCATTCTAAACTCTC
ATCAATCACCCTAATAAGGGATCAAGAAGAACTATGCCCACGACGCTCCTCAAAGCAAAC
CCTAGCAATTTCCTACACTACAAGAAAACAGGGGGATTCTGATGGCCGAAATCGTCGGAA
ATTCGTCGGAATAGACCGATTCCGACGAATTTCCGACGAACCCGTCCGTCGGTATCGTTT
CGTCGGAAAAAAAAAATTCGTCGGAATTTCGTCAGAACTTCCGACGACTTTCTGACGAAT
ACCGAGAAACGTCATTCTGACGAATTTCCGATGATATTACGATGCGGATACACGAGACCA
GAGTTCATCGGAAAAACTACGTACCGACGGAGAACGTTCGTCGGACAATTCCGACGTAGA
GTGTTCCTCGGTGTATTCCGACGAACTTTGGGCGTCGGAATTTACCGACGGACAACGGTC
GTCGGAATTTACCGACGGACAACGGTCGTCGGAATATACCGACGAACCTCGTTCGTCGGT
ATATTCCGACGGAAATGTTTTTTGTCGGTAAATTCCGACGGATATATGTCCGTCGGTATA
TTCCGACGACCATTGTCCGTCGGTATATACCCATTTTTTTTTACAAATTAATTTTGCATT
TTAATATATTTTTTGATATTAATAAATTTAAAAAAATCAGAAATTTAAAACTAATAATAT
TATAAAATTTAAATTCATAAAAACCGAAATAGGAAAAAAACATTCATAAAGTTTAAAATT
CATACAAACCGAAATAGAAAAAAAAACATTCCGAAAGTTTTAAAAAGCCGAAATAAACTA
AGATGAACTCGAAGACATCAAACGATCTAGCTTCTGCATATTCTCGGTGTTGAACTTCTT
CTGGGATGCCAACTCAGCAAGGATAGTGGCATTCTCCGAACGGATAGTGGCATTCTCCGA
AAGGATAGTGGTGTTCTGCTCCTCCAATGCCCCAATCCGTTCATCTTTGTCATGTAGCTC
CTCGAGAATCATGGGATCGTCATACGGAGCTTGCGAAGAAGATGCCGGATACAAAGAAGT
ACGACGGGCCAACCCAACTAAACGGCCTCCTTTCCTTTTAGGAACCGCCTACAAAAATAT
TTAAAGTAAGTAAATAGGGACAAGTAAGTAATCGACATTATAAAAAGAATATATTAATAA
AAAAATTACCTTTTCAACCATCTCATTTATTTGCAATAGAGACAGGTTGGTTGAAGCTCC
CGTGGAGTCGCCGTCATCAGAGAGAGACTGAGATTGGGAAACTATTTCAGCTTCCACCAA
ATCAACTACACCTTTGATCACGGGGTCCTGAATTTGACCTGTCGTCTTGTTAGTGTGAGC
CACCTTAATGAGTTGGAGACGATCAACGGGATTACCGTCATTTGCTTCAATCTAAAAAAA
CCGCCATTATTAGCCAAGAAATATATAAAATATTTATTTAAAAAATATAAAGATAAATAA
TAATAAAAAACTTACAAGTTCATCCTCCTTAGTAGACATAGAGCAAGCGCCGAGGTTGTG
CACATACATACCTTTCCCGCCACGATGGCTCTTCCGGTTCCTGGAGTTCCTAGAAGACGT
CTCTGCAGTTTCGTCCTTCTCCCAATGAGCTATCAACTGCTCCCACACCGCCCCGTTGAT
GAACCGTGGCTTCTTGTTCTTCTGCCAAACTGTCTTCCACGCGTTTATCTGCTTTGTGTA
AGAGTCCATGGCCTTTTCGTTGAATTTCTTACAGACTGTTTCCGTAAGATCGGAGTGCCA
GTTGAACTCTTGCTACAAAACAAACACAATTTAATAAGTAAATATATTTAAAAAAATGTA
AAAACTTTAAAAAAATGAAGAGTTACTATACCGCAAACTGATGAAACCACAACTCTCGTT
CGTCGTTAGGGATCACACTCCACTTTGGATATCCAAAACGGAGCATGGAGTACATCATCT
GGTTGATGCTCCGGCTAATGCCATTTTTCGACTTGGTGAACCTGTAAAAAAAATACAAGT
TAGCAAATTAATTAAAGGAAAAAATATAACGGTACAAATAAAAAAAATACTAACCAAGTG
CTATGGCCTCGTCGTGGGTTGGGTTGGAGAAACGGGAGATGCTCTCGACCTGGTTGTTGA
ACCAATAGATGAACCGGCATGACCCCCGGATCCTGTTGAGCAGCAGCGTGAGGGGCAGCG
TGGGGCAGAGGGAGCTGGAGCGGGAATATATGCGGGAACCGAGTCATGAGACGATCCCGA
TGCACGAGAACTGCTCACCGAACTACGTCGAAGACGGGCTGCGGGGCGGGTTTCATCCTC
GGCCCT
>PBfusion.14|scaffoldA02:6802751-6802821(+)+scaffoldA03:5935119-5936626(+)|B596-L_1-10k_transcript/43309 <unknown description>
GAGACTTCCCACAATCTCTCTGTTCAAATCCCACCTTACTCCGGCGAGTGGGACTGACTC
AGTGAGTCTCCGATCGAGTCAGAGATGGGAGGCAACGGCGAATTGAAGTACGAGATCTCA
CAGAACGCATACATCAAGCTCGTTCTCCACACTCTGCGTCACAAAACGGCGGCGGTCAAC
GGAGTCCTCGTCGGTCGAATCAGCTCTAAGGACGAAGGAGTCGTGGAGATCTCCGATTCC
GTGCCCCTCTTCCACTCCAACCTAGCTCTCCTTCCTCCTCTCGAGATCTCGCTCGTCATG
ATAGAGGAGCATTACGTGGCTCAGGGTTTGAGTATCGTTGGCTACTTTCATGCCAACGAG
AGGTTTGAAGATGTGGAGCTCTCTGGTGTGGCTAAGAATATTGGTGATCACATCTCTCGC
TACTTCCCTCAGGCGCCTATTCTCTTGTTGGACAACAAAAAGCTTGAAGCCTTATCTAAG
GGTAAAGATCGAAGCCCTGTGATGCAGCTTTGTGTGAAAGATGCTTCCAAGAACTGGAGA
GTGGTCGGAACAGATGGAGGAAGCAAGATACTCTTGAAAGAGCCATCCGCCAATGTGGTT
TTGTCAGATTACATTTCATCTGAGAAATGGAAGGACGTCACAGATTTTGATGATCATCTT
GATGATGTCACCAAGGACTGGCTAAACCCTGGACTTTTCAACTGAAGACGGGTATGTGAT
ATAGCTAATTAGAGTTTTGCTTTCATCTTCTTCACTCGGAAACAAAAACATTTCGCAGAG
ACCCTTGTTTACATTTTCCCTTGAATCTTTTGTTCAAGTATCATTAAGCTTACGCTACAG
AGTTCAATTTACTATTAATGGTCATATCTCAAACCTTAGTTTTATCATTTGAATGATATC
TTTTGGGGCTTGTTCTTGT
>PBfusion.15|scaffoldA09:12809187-12810320(+)+scaffoldC09:19549094-19549152(+)|B596-L_1-10k_transcript/37772 <unknown description>
GATTTGCAACCTCAAATGATCTCTTTGAACCCCTCCCATCATATCACCACCATTCGAAGC
TAATGGAATCCTACAAAACCCTCGAAATCGTTCGCAAGAACACCGACTCCTCCGTGTTCC
ACCTCATCCTCAACAGGCCGTCGCAGCTCAACGCCCTCTCCCTCGACTTCTTCGACGAAC
TCCCCGAAGCCCTATCCTCCCTCGACCAAAACCCAGACGTCTCCGTCATCATCCTCTCCG
GCGCCGGAAAACACTTCTGCTCCGGCATCGACCTCGCTTCCCTCTCCTCGATCTCGGCCC
AAGCCTCCTCAGGCGGCGACAGAGGGCGCTCGAGCGAGGGTCTACGCCGCAGGATCAAAT
CGATGCAGGCGGCGATAACCGCCGTGGAAGAGTGCCGGAAGCCTGTGATCGCAGCTGTGC
ACGGCGCGTGTATCGGAGGGGGAGTCGATCTCGTCACGGCGTGTGACGTTAGGTACTGCT
CCGAGGAGGCTTTCTTCTCGATCAAGGAGGTTGATCTAGCGATCGTCGCGGATCTCGGGA
CTCTCCAGCGGTTGCCGAGAATCGTCGGGCACGCGAAGGCTATGGAGTTGGCGTTGACGG
CGAGGCGATTCTCGGGGAGTGAAGCGAAGGATCTTGGTCTTGTTTCTCAGGTGTTCGGAT
CTAAGTCGGAGCTTGATAAAGGCGTCACGATGATCGCTGAAAGAATAGCAGCGAAGTCTC
CTTTAGCTGTGACAGGGACGAAGGCTGTGTTGTTGAGAAGCAGAGAGATGAGTGTAGAAC
AAGGTCTTGATTATGTAGCAACTTGGAACTCGGGTATGCTTATATCGGACGATCTCAACG
AATCTGTCTCTGCGCAAATGATGAAAAGACAACCTCGTTTCTCTAAACTGTGACGAGAGT
CTCTGTTGTTTTCTTCTTGTCTGCCTGGTAACAAAGCAATAAGGTCTTTATTGGAAGAAG
TTTTTAAAAAAAACTATTTGTTATATAGTTTCTACAGCAGCTTGAATAATTTGATGACTT
TAGTTTGGGCTTTGATTTGAGTCACTTGTCTCGATCGTTCAAATTTCCTGAAAGTTAAGA
TCCTTTATATCAATGGTTAAGCCTATTGAACGGTTTGATTC
>PBfusion.16|scaffoldA09:62241888-62244433(-)+scaffoldC02:62891832-62893910(-)|B596-L_1-10k_transcript/7003 <unknown description>
TGTTCAGTGATTTGGTTTATCTCTTCTTCACTCAATAGTTCTGTTTCCTTCGCCATCATC
TTCCCCCCAGCCTGTATTATCTTGGTCATAACATTCTCCGGTTCCTGGTTCTCTCTTCCT
TCAGTAGGCCCTGGAGCTGCCGTCCTTGAGGTTTTCTGTTCTGCTGTGCGCTTTCCTTGT
GGTTCAGTGTTACTCATATTCTTTTCCAAAATCGCCTGATTCTCAGGGAGGTTCTCGGGG
AGGTTCCTTGTTGCTGTCTCGTTTATCTTTAGAGCACCACTAGCAACACGACCGGACTCT
AGATTATCTTGGTTACCGTCCGAGCTCACGTCGATTGCTTTTCCTTTTAATCTCCATCTT
CTAGCTTCCTCGGATTCTCTTCCTTGTTCAGATTCGCGCTCAGCTAGCGCTTGATCCTGC
ACATCCTTCCTCCTCTCTGTTACACGAACCGGTTGCCATTCAAGACGTGGTTTCACTCTT
GACTGATGCACATTTCTTCGTTCAGGGAGTTCGTTACGATGAGCTCTATATGGCTCCGAG
ATAGTTCTTTGGGAGTCAGGTGATCGGAAAGATCGCATCGGAGGGTCATATCTTCTCTTC
TCATGCAACACGTCAATGTCTCGGTTCCGTTTTGGTGAGCTTACGCCTTTTACTCTCCAG
CTGGAGGATGAAGCAGAGTCCCCATAGCGACCTTGTTTATTCAGACTCTCTGAGATCCGT
TTAGTGTATCTAGGGTCTGCATCTTTCTGATACGGGTGGTACCTCTCCCGATCTCGGGGA
ATTTTTCCAGCACCATTGTGTTCAAGTCTTTTCCAAACAGTTTTAGCAAGATCGTCCCTC
TTATTTGAAATTCTAAGGCGGAGATCATCGTACTCTGTTTTCCGGGTATACTCTGGTTTT
GCCCGATCCGATCTTCTCCAGTGGGAATCCACGGTTTTCCGGTCCAAGTCATGATCACGC
GGGTTCCTTGTTTGAGGGTCAAATCTCACGTGTGACTCGTAACCTCTTGTCGGAGCCGAA
AAAGCTTCTCTAGCAGCTAGTTCCTCTTTTTCTTTTTGCTCCAGCCTGGCTATTCTGTTT
ACTTCTCTTTGGGTTGGAGAAAGATCAGGACAAGTACCTTCCTCATGCGAAATTCTCTTA
CAAGTGTAACAGAACCTATGAAGTTCTTCATATTTCAGAGTTACTGAAATCACATCCCCG
TTAGCATATCCCGCTTTTCTTTCAAATTGCAACGGTTCATCAGCATTTATCTTGACCCTA
ACTCTGCCGTTGTCAACATCGACTGTATCCACTTCTCCAAGGGCCTGTCCTATACTCCTA
TAGGATTCATCTTTTTTGTAGTGCGTCGGGACTCCAGTGACTGTGACCCATAGTATCAGG
AAGTTTGGGTAATCTTCCTTGATGGTTGGTATCCATCTCTCCAGCGAGAAGCTCCATTTA
TTGAAGTGGCAAGGTCGTCGGAGAAGCACTTTTTGTAGGTCCTCTTCTTTGTCAAAGTCG
AACTGAAATTTATTATTTCCAAGGTTGATTCCCCGGACTCGTCCTTCAACATCCCAAATC
CTACGTCTCGGCATGTGTTTCAGTAAGGCTTCAACGCTTCTTCCATCCTGATGGAACATT
CTTCCCACAAGGGAGAGTTTATGTTTTTCTATCAGATCCGTGAAATCGAAGTCTGGAACT
TTGATGATCTCCTCATCATCCTTTGATCTTCTTCTAGAATGATGAGAGCTTTCAGCCCTT
GAGCGATCGTTCCTCATTCGATACATCTTATCAATACTCGCTTGTACGATAAGTAAACGC
CCTAATACAGGGGAAAATTCTCCAGTCAAAGTTTCGTATAAACTCTTTGTCTTGACGGGC
ACGGTAGCAAGGAGACCGTAGTCAATAGTATTTGCGAAAAAGAAAAAACTAGGGCAACAC
TGCAAGGGGCAGGATAATCTAGGACGAGAGGAGTGTGGAGTAGTCTCCCTCTCTCCTAAA
CACACCGGAAAAACTCTAGATCCGACAAGGTTCGCTCAGATCTCGAAATCGCCTCCCAAT
CGCCAAAACCCTAGCCGCGACAAGTATTCTTCCATAGTTTCCTATCATTTATTCAATATT
TCCTTAAAATATATTATTATGTACCTATGGAAAATAAAACATATTTCATCGTCTTCAAAA
AATTCACAAAAGTGGAGTCTTTTAGATCATTTCAATGTAAAATTCTTTTTTTTTTTCTTC
AAAAAATGGAATATTTCTAAAATTAAATTAAATTTACTCTAATAATATTCGATTTTGGTG
AAAAAAAGTAAAAGATAAAAATTGAAAAAAATATTTCGTTTATAGAATAAATATATTTTT
ATTTTATCACTCCATAGAAAATAAAGCGAGATCAGAGTATTTCTTACTTTATTCTCTATT
TTGAAATGAATCAAATCAAAAGTTGCCGTAAACTATAAGGATTATTGGTTCTCAAGAGTC
GGTACAAGATTCCGGTTATGCAGAGTTAGGATTTGGTTCTGAACCCGCCGGCTGAAACAG
AGTCACTCAGACCCGTCTTTGTTGTTGCTGTTGACCGAGTTGAGTTCAGTTTCGGTTCGT
GTCCAAACAATATCCACGCCCGAACCCC
>PBfusion.17|scaffoldA05:9252442-9252509(+)+scaffoldA09:1864073-1864987(-)|B596-L_1-10k_transcript/41529 <unknown description>
GGTTACAGAGAAAAAACAAACAAACACAAAAAAAAAACATGGCAGCTCAAGCCTCGGGTC
TCTTTAGCTCCGCCGTGACAACCGCCGCTACCTCCGGCGTAAAAAAGCTCCACCTTTTCA
CGACATCCCACCGTCCAAGATCCCTCTCCTTCCCCAAAACCGCAATCCGCGCCGAGAAAG
CAGACTCCGCCGCCGCCGCCCCCGCCGCCGCCGTGAAAGAAGAAGCTCCGGTGGGATTCA
CGCCGCCGCAGCTAGACCCGAACACGCCGTCTCCGATCTTCGCGGGAAGCACGGGCGGTC
TTCTCCGCAAGGCCCAGGTGGAGGAGTTCTACGTCATCACGTGGAACTCGCCGAAGGAGC
AGATCTTTGAGATGCCGACGGGAGGCGCGGCGATCATGAGGGAAGGTCCGAACTTGCTGA
AGCTGGCGAGGAAAGAGCAGTGCTTGGCCTTGGGGACGAGGCTTAGGTCCAAGTACAAGA
TTAACTACCAGTTCTACAGGGTGTTCCCTAACGGTGAGGTTCAGTATCTTCATCCTAAAG
ATGGGGTTTATCCGGAGAAGGCGAATGCGGGAAGGGAAGGTGTTGGTCAGAACATGAGAT
CTATTGGGAAAAATGTTAGTCCCATTGAAGTTAAGTTCACTGGGAAACAAAGTTATGATT
TGTAAGTTGTGGAAACTTAAAATGTGAAAAAAACAAAACTCATGTGGATGTGACTATGTT
TGGTTTTAATTTTTAATGGGGTTCATCTTAATAATTTTCTCGTGTTATATTTTGTTGTTA
TTGTTGTTATGTGAATTTTGGTGTGGTAATTGTTAGTAAGTTTATATGCAGCTCTCTCAA
CAACAAGGAGATTAGAGATGTATCAAAACTTATGTTGTAGGCAAAATGTGTTGTTGTTTC
TCTAAAGAACAAGAATTTTTTACTCTCTAAGACAGTTTTTGTCTTTCATATTACATATTA
AGACACTTGTTGCTGGAGGCCC
>PBfusion.10|scaffoldA05:38128998-38131596(+)+scaffoldC05:48189203-48189321(+)|B596-L_1-10k_transcript/18222 <unknown description>
GGTCTTTATTCGACTCTTCAAAGAACCAAAGTCTCCGCCTAACAACAACAAACAACGATG
GCGATGGCGAACTTGGCTAGGAGAAAGGCTTACCTTCTCACCAGAAACATCTCCACTGCC
CCTCTCAGATCCTCTTTCTCCTTATCCCGCGGCTTCGCTTCGTCCGGATCCGACGAAAAC
GATGTCGTCATCATCGGCGGCGGTCCTGGAGGCTACGTGGCGGCGATTAAGGCCGCACAG
CTCGGTCTCAAGACAACCTGCATCGAGAAGCGCGGCGCTCTCGGTGGTACTTGTCTCAAC
GTCGGCTGTATTCCTTCAAAGGCTCTTCTTCACTCTTCTCACATGTACCACGAAGCAAAG
CACGTTTTCGCTAACCATGGTGTCAAGGTCTCTTCCGTTGAGGTCGATCTCCCTGCCATG
TTAGCTCAGAAAGACACAGCTGTCAAGAATCTCACCCGCGGTATCGAAGGCCTCTTCAAG
AAGAACAAGGTGAACTACGTTAAGGGCTACGGCAAGTTCCTCTCCCCTTCTGAAGTCTCT
GTGGAGACAACCGATGGAGAAACCACCGTTGTGAAAGGGAAGCATATCATTGTTGCAACT
GGCTCGGATGTCAAGTCTTTGCCTGGGATCACCATCGATGAGAAGAAGATTGTCTCATCG
ACAGGAGCACTGTCTCTGTCTGAGATACCGAAGAAGCTGATCGTCATTGGCGCTGGCTAC
ATTGGTCTTGAGATGGGTTCTGTGTGGGGAAGGCTTGGATCAGAGGTCACAGTTGTTGAG
TTTGCAGCTGATATTGTGCCTTCTATGGATGGTGAAATCCGCAAGCAGTTTCAACGTTCG
TTGGAGAAGCAGAAGATGAAGTTCATGCTCAAGACTAAAGTAGTTGGCGTGGATTCTTCA
GGAGATGGCGTCAAGCTCATAGTGGAGCCTGCAGAAGGTGGAGACCAGACTACTCTCGAA
GCTGATGTTGTCCTCGTCTCAGCAGGAAGATCTCCCTTCACATCTGGACTTGATCTCGAC
AAAATCGGAGTCGAAACAGACAAAGTAGGGAGGATCCTCGTGAACGAGAGGTTCTCAACC
AACGTTTCAGGCGTTTACGCTATTGGAGATGTGATTCCAGGACCAATGCTGGCTCACAAA
GCCGAAGAAGACGGTGTGGCTTGCGTTGAGTTTATAGCAGGCAAACACGGACACGTGGAT
TACGACAAGGTTCCTGGCGTTGTCTACACATACCCTGAAGTTGCCTCTGTGGGTAAAACC
GAGGAGCAGCTGAAGAAAGACGGTGTGAGCTACCGAGTTGGGAAGTTCCCGTTCATGGCT
AATAGCAGAGCCAAGGCTATCGATACAGCAGAGGGATTGGTCAAGATTTTGGCTGATAAA
GAGACGGACAAGATCTTGGGGGTTCACATTATGTCGCCAAACGCGGGAGAGTTGATCCAC
GAGGCGGTTCTGGCGATTAACTATGATGCGTCTAGTGAAGACATTGCTAGAGTCTGTCAC
GCTCATCCCACCATGAGTGAGGCTATCAAGGAAGCTGCTATGGCTACCTACGACAAGCCC
ATTCACATGTAGAAGAAGCTCCACAGGTAAAATCACGGTTTAGTTTTTGGTTCTGTTTAG
GCCAAATCGAGATCTTGAACCCGAGTGGTTTTGGGTATATTTGGTTTGGTTTTATATTTT
CGGTTTTAAACCTTGATTTTTTTTTTTTACTTTCTCGTTGATATGGGATGAGCTCAAAGA
ATATAACTTTACCACTCCTTTGCAATAATTTGAAATGCTCAAGTAACCAACTATGGTTCA
TCGGGTTTGATCGTTGGTTTGCTTGACCCATTTTAATCGAGTAAACCAAATTCAGTGTGA
TTTCATTGTTGGTTTTTCT
>PBfusion.11|scaffold0475:10098-11148(-)+scaffoldC04:795800-796348(-)|B596-L_1-10k_transcript/24839 <unknown description>
GGGGGTCGCAGTGACCAGGCCCGGGCGACTGTTTACCAAAAACACAGGTCTCCGCAAAGT
CGTAAGACCATGTATGGGGGCTGACGCCTGCCCAGTGCCGGAAGGTCAAGGAAGTTGGTG
ACCTGATGACAGGGGAGCCGGCGACCGAAGCCCCGGTGAACGGCGGCCGTAACAATAACG
GTCCTAAGGTAGCGAAATTCCTTGTCGGGTAAGTTCCGACCCGCACGAAAGGCGTAACGA
TCTGGGCACTGTCTCGGAGAGAGGCTCGGTGAAATAGACATGTCTGTGAAGATGCGGACT
ACCTGCACCTGGACAGAAAGACCCTATGAAGCTTCACTGTTCCCTGGGATTGGCTTTGGG
CTTTTCCTGCGCAGCTTAGGTGGAAGGCGAAGAAGGCCTCCTTCCGGGGGGGCCCGAGCC
ATCAGTGAGATACCACTCTGGAAGAGCTAGAATTCTAACCTTGTGTCAGGACCTACGGGC
CAAGGGACAGTCTCAGGTAGACAGTTTCTATGGGGCGTAGGCCTCCCAAAAGGTAACGGA
GGCGTGCAAAGGTTTCCTCGGGCCGGACGGAGATTGGCCCTCGAGTGCAAAGGCAGAAGG
GAGCTTGACTGCAAGACCCACCCGTCGAGCAGGGACGAAAGTCGGCCTTAGTGATCCGAC
GGTGCCGAGTGGAAGGGCCGTCGCTCAACGGATAAAAGTTACTCTAGGGATAACAGGCTG
ATCTTCCCCAAGAGCTCACATCGACGGGAAGGTTTGGCACCTCGATGTCGGCTCTTCGCC
ACCTGGGGCTGTAGTATGTTCCAAGGGTTGGGCTGTTCGCCCATTAAAGCGGTACGTGAG
CTGGGTTCAGAACGTCGTGAGACAGTTCGGTCCATATCCGGTGTGGGCGTTAGAGCATTG
AGAGGACCTTTCCCTAGTACGAGAGGACCGGGAAGGACGCACCTCTGGTGTACCAGTTAT
CGTGCCCACGGTAAACGCTGGGTAGCCAAGTGCGGAGCGGATAACTGCTGAAAGCATCTA
AGTAGTAAGCCCACCCCAAGATGAGTGCTCTCCTCCATCATAATCCTCCAACGATGACAA
GCATAGCTGCAACCGGTCTCAACGTCGCGACTCCACGAGCGTTCGTTCGAACGGCGGCGC
GTCTGTCCGCTCCGGTCCGTTTGAACTACCCGTGGAAATTCAGTTTGGTGAAACGGATGG
TTATGTCGGTTAAGGCGACATCGGAAGGAGAGATCATATCGGTTAAGGTGGAGAAGAGTA
TTCAGGAGGCGAAGGAGACTTGCGCCGACGATCCGGTGAGCGGAGAGTGTGTGGCAGCGT
GGGACGAGGTGGAGGAGCTGAGTGCAGCGGCGAGTCATGCAAGGGACAAGAAGAAGGCTG
GTGGATCGGATCCTTTGGAAGAGTACTGCAGTGATAATCCTGAGACTGATGAGTGCCGTA
CTTATGATAACTGAAACATGTTTTTGATGTCTGAAAATTTAGGTACTGTCGGTTTGATCT
TTCTTTCTTGTTATTGTCGTCTGTTTCTCCGTTGTTTGGTACTTGTAATGTGATATTGAA
GATGGTATGAATATACATATCAAGAGATTTATAAGTTAC
>PBfusion.12|scaffoldA03:44673317-44673351(-)+scaffoldC03:10628889-10629109(-)|B596-L_1-10k_transcript/58477 <unknown description>
GAATGATCCGGTGAAGTGTTCGGATCGCGGCGACGTGGGTGGTATGGGCGGTATGGGAGG
AATGGGTTTCTGATGAGAACCATGCCATGCTAGCTTAAGGTTACTTTGGAGATTGTTTTG
AGATGATAAAGTTGTTTCATGCTCAAGGAACTAACGGATTCTTTTTTCTGTCATGATTGA
AAGGGAGAGACCTTAAGATTTTTCCATGATTTCTGGATGTCCTTCACAATCGATTTATTA
AAAGGAAATTTGGG
>PBfusion.13|scaffoldC03:2754716-2755005(+)+scaffoldC03:9007993-9009621(-)|B596-L_1-10k_transcript/18329 <unknown description>
AGAGACGAAGAAAGAAGAAAGAATCGAATCCAATCGAAGTTTCGGAAAACGATGTCGTTT
CGGGAAAAGATGCCGACGAGTCCCAAATCGCCTCTACGAAGGAGACGCTCGAGCTGGACC
GGGTCATGGCTCAACCACCCGACGACGTCGTTCAAGGAAGTCGTCTCCGCCGTGATCCAG
TCTCAATCGCCGAGATCCACGTCTAAACCCCAAACCTCCGATTTCGATTTCAATATCGAT
TTCGATTTCTCCAAAGTCGATCGAACGCTCTCCTTACCCGATTCCCTCCTCCTCAGAATC
CTCCAGAAGCTTCCCGATTCCCAGAACAACAACAACGACGTCTCACTCGTCTGCAAACGG
TGGCTGAGTCTCCAAGGACGCCGTCTCCGCACTCTCAAGCTCCTCAATTACGACTTCCTC
TTATCCGAGAAGCTCACCTCCAGGTTCCCGAAGCTCACGAGCATCGATCTATCAAACGCG
TGTATGAATCCGAATCCGAATCCGAATCCGCCGCGAAACTCTAATATCCTCCTCTGCCAC
AAATCGACTTCGTTCCACGTGTCATCAGACTCGTCGAACTGGGAGGAGAATCTGTTACCG
AGCGAAGTAATCGACAGAGGACTTAGGGTGTTAGGAAGAGGAAGCTGCGATTTGCTTAAG
CTCGTGGTGACTAACGCTACTGAGCTAGGTTTACTCGGTTTAGCCGAGCACTGTTCCGAT
CTTCAAGAGCTCGAGCTCCGCAAGTGTAACGATAATATTTTACGTGGCATCGCTGCTTGC
GAGAGTCTAAGAGTGTTGAGACTGGTGGGAAGCGTGGAGGGACTGTATACTTCTTCTGTT
TCCGATATTGGTTTGACGATATTAGCACAAGGGTGTAAGGGGCTTGTGAAGCTTGAGCTT
AGTGGCTGTGAAGGTAGCTTTGATGGGATTAAAGCGATAGGGCAGTGCTGTGAAGTGCTT
GAAGAGCTTACGATTTGTGATCATAGGATGGATGATGGTGGGTGGATAGCTGCGCTTTCG
TATTTCGGGAGTTTGAAGAGGCTGAGAGTGTTGTCTTGTAGAAAGATTGATTCTAGTCCT
GGGCCGGAGAAGATGCTTAGGTCTTGTCCGGCGTTGGAGAGTTTGGAGCTCGTGAGGTCT
TGTTTGAATGATAAAGAAGGGATGAGAGCCTTGTTTAAGGTGTGTGATGGAGTGAAAAGG
GTTTATATTCAGGATTGCTGGGGGTTGGATGATGATTCTTTCAGCTTGGCTAAAGCTTTC
AGGAAGGTGAGGTTTGTGTCGTTGGAAGGATGTTCAGTCCTAACAACAGGCGGTTTAGAG
TCAGTCATTTTGCACTGGGAAGAGCTCGAGAGCATGAGAGTGGTGTCATGTAAGAATATA
AAAGACTGCGAGATTTCACCGGCACTTTCGTCTTTGTTCTCACTTCTCAAAGAACTGACG
TGGAGACCAGACACAAGGTCTCATCTCTCGTCCAAGCTCGAAGGTGCTGGAATTGGAAAG
AGAGGCGGCAAATTCTTCAAGAAGAGATGATGTATCTTATTTCCCTGAAAATTCTTGCAG
ACAAAACTTTTTAGTTGTTATAAATCCATGATATGGATATGTGGATTGCCATTAACCATC
AGGGAGGTTTACATCTGACCCGACTATCCGGTCCGTCTACACCCGTCTCCGGTTTGTCTC
ATCCGTCCAAGACTAGTCAAGATGAAGACTCATTCAACCGGAGCATTTATGAGCTTTGAC
CAAGTCTAGATCTTTGTAGTCAAATGTATTAAATGTGTAGATACTCTCCTTGTTGTAAAC
CCTCATGAACCTCCACTATATATTGATAGTGAGAGCTAATGAGAAAGACACAACTTTCAC
AACT
>PBfusion.18|scaffoldA02:3630153-3630234(-)+scaffoldA02:31965390-31965793(-)|B596-L_1-10k_transcript/54056 <unknown description>
GACATCACAAACACAGCAACAAAATTATAAGAGGATAAAATGGCGAGTAAGAAGGTGGGT
GTGATGGTGATGATGATGATGATAGTGGTGGTGATGGCTATTTTTGCCGAGAGGTCAGTG
GCGATTGATCTTTGTGGCATGACCCAGTCAGAGTTGAATGAGTGCAAACCAGCGGTGAGC
AAGGAGAATCCAACGAACCCATCAACGCTTTGCTGCGACTATCTGAAACACGCTGACATC
AGCTGTCTTTGCGGCTACAAGAACTCTCCTTTGCTCGGTTCTTTCGGTATTGATCCGGCG
CTCGCTGCTGGACTCCCCACCAAATGTGACATGCCCAACGCTCCAACTTGTTAAGCTTTA
TGTGTGCTTTTGTCTTTCTCTAAAAATCATGTGTTAATGTTCTCCTTTTATTTTAACTAG
AGATTTTTTCCGCGCTTCGCGCGGATTATGTCTTATAAATTTATTTTATTTATAATATTA
TTTGT
>PBfusion.19|scaffoldC03:14027077-14027150(+)+scaffoldC08:2067162-2068906(-)|B596-L_1-10k_transcript/39266 <unknown description>
GGCCGCAACGCAGCGAACCAATCGAATCCACGAAGAAAACTCGATCATTAGATTACTATG
GCGACCAACGAACCCGAGCACGAGCACAGAGACGTTGAAGAAGCTGGAGCTAACGAGGAC
GAGGACACCGGAGCTCAGGTCGCTCCGATCGTTAGGCTAGAGGAGGTTGCCGTCACTACC
GGCGAGGAAGACGAAGACGCCGTCCTCGATCTGAAATCGAAGCTGTATCGGTTCGATAAG
GAGGCGAATCAGTGGAAGGAGAGAGGTGCTGGTACTGTGAAGCTCTTGAAGCATAAGAGC
ACTGGCAAGATTCGTCTCGTCATGAGGCAATCGAAAACTCTCAAGATCTGTGCTAATCAC
TTCGTTACACAGGGCATTAGTGTTCAAGAACACGTTGGAAATGAAAAGTCTTGTGTATGG
CACGCTCGTGACTTTGCTGATGGTGAACTCAAGGATGAGCTTTTCTGCATCCGATTTGCT
TCTATTGAGAACTGCAAAGCATTTATGCAGAAGTTCAACGAAGTTGCTGAATCTGAAGTA
GAGAAAGAAGAGAGCAAAGAGGCCTCTGACACCGCTGGTCTTCTCGAGAAGCTAACCGTC
GAAGAGACAAAAACAGAGGAGAAACCTGTGGAGAAGGAGAAGACAACAGTGGAAGCAGAT
GAAAAGAAAAAAGACGAGCCAGAGAAAGCGGGTGAAGAAAAGAAAACCGAGGAGGCTAGT
CCCTCAACTTAAGTTGCATCAAAGTTTACGCTCCCCAGATCTTGGCGAGACATTATAGCC
TATAAGTGTTAGATGCATATCTCTCGAGTCTACCATTGTCTGGGCACTATCTATCTACAC
ATGTTTTGTCCAGTCATATCGCTTGTGGTCGGGTTTTGCAGTGTCGTTTTTGGGTCTTTA
GTTTTTGAGTCTGAAAGTGTCGGTCGAATGATATGAGAGATTCAGGGGAGAGGTTTATTT
ATAAGTACATTGGATTTAATTGTTTTACTAGATTTTGACCCGCGGGTTTATTTTTGTTTT
TTTTTTCAATTGACAAATATTTAGTAAATGCCACATTTTCATAT
>PBfusion.129|scaffold0025:1087660-1087707(-)+scaffoldC07:46748181-46748450(+)|B596-L_1-10k_transcript/57024 <unknown description>
AGATGAAAAGGACTTTGAAAAGAGAGTCAAAGAGTGCTTGAAATTGTCGCGGAGGGGGAA
GCTGAAGGTGGGGTGAAGGGAAAGGTGACTGACCCGTTCGGTTTCACCTGGATCTTTGTT
TCTCCGGTGGAGAAGAGTGACAAGGAAGAAAACAAAGAGGTGGTCTAACTGTCGTCGTCG
TCGGATCTGATCGTTCGTCGGTTTCTGAACAAACTTCTATTATCCTTTATTATGCTTTTG
TAGTTTGTCTTTTGTGGAATCTCAGGTATTAGTAAAACCGGATCGGTTAACTTATGACTT
TTGTTGAGTTTGATTT
>PBfusion.128|scaffoldA06:309460-309539(-)+scaffoldA10:1618839-1620298(+)|B596-L_1-10k_transcript/38332 <unknown description>
TGCTGCCGTGATCACGGAGTCAACTTCTTCGACAACGCCGAGGTCTACGCCAATGGCCGA
GCCGAGGAGATCATGGGTCAGGCGATTCGCGAGCTGGGCTGGCGCCGATCCGACATAGTC
GTCTCCACCAAGATCTTCTGGGGTGGGCCTGGTCCTAACGACAAGGGTTTGTCGAGGAAA
CATATCGTCGAAGGAACCAAAGCTTCTCTCAAACGACTCGATATGGACTACGTTGATGTC
CTCTATTGCCACAGGCCTGATGCTTCAACACCTATTGAAGAGACGGTGAGAGCGATGAAC
TATGTGATTGATAAGGGTTGGGCGTTCTACTGGGGAACAAGTGAATGGTCGGCTCAGCAA
ATCACCGAGGCATGGGGAGCTGCTGAGAGGCTTGATTTGGTTGGTCCAGTCGTGGAGCAG
CCTGAGTACAACATGTTCACTAGGCACAAAGTTGAGTCAGAGTTTCTTCCTCTGTACACC
AACCATGGCATAGGTCTCACTACTTGGAGCCCACTTGCGTCTGGTGTGCTCACTGGTAAA
TACAACAAGGGGTCTATTCCTTCAGACAGCCGGTTTGCATTGGAGAACTACAAAAACCTT
GCCAATAGATCACTTGTGGATGACGTGCTGAAGAAAGTCAGCGGTCTAAAACCGATTGCA
GATGAGCTAGGTGTGACCTTGGCTCAGCTTGCGATCGCATGGTGTGCTTCAAATCCTAAT
GTGTCATCTGTTATCACCGGTGCCACAAGGGAGTCACAGATTCAAGAAAACATGAAGGCT
GTTGATGTGATCCCATTGTTGACACCACATGTTCTGGACAAGATCGAGCAAGTTATACAG
AGCAAACCGAAACGTCCTGAATCGTACCGCTAAAACCAAATCCTGAGATCTATCGATTGG
TTTCAGAAGAGTGTTGCTGAAAAGAAAAAAAAGGATATCATTTGTAGGCTGTGTGATGGT
TGTTCTTGGAAGTTTTCACGTGTTGGCTTTGTTTGTTCTCATGCATCTTAAGACTCAGAG
ACGGAGAGAGTAATGTGTTGTTTTGTTAGTTTCTATCTTTTAAAACGGTCTTATATTGTT
TGTGAAACTTAAGATTTGGCTCTTTGTAGTTGCATTGTCATGAGGTC
>PBfusion.8|scaffoldA03:13320403-13320518(+)+scaffoldA04:317171-320261(-)|B596-L_1-10k_transcript/22440 <unknown description>
GACTCTCGTCTCGTTCAAACTCGACTCAGTTCTCGGCGAGTTCGACTCGGAGATTTTTTC
TTTCCCCCCAAAAAAAAACCGAAGAAGGAAGCGAGATGGCGAGCGAGCTGATCAACCGGC
GACACGAGGCGGATCAAGCCGGCGCCGATGCGTACTACCCGAGACCTCCCAAACGGTGGC
TCTCCGCGTCCCGTCCGATGCGTTACATGCTCCGCGAACAGAGACTCATCTTCGTCCTCG
TCGGAATCGCAATCGCGACGTTAGCGTTCACGATCTTCCCCCGCTCCACCCGATCCATCT
CTTATTCCGATCCGTTCGCCGGCTACGGAATCAAACCCGAGGAGTCGCACGTTCCGGGGC
AGAGGAGGCCCAGCGTCGAGTACGTGAGCCGGATCGGGTCAACGGGGGGGAAAATCCCGC
TGGGATTGAAACGCAAGGGGCTGAGAGTGGTCGTGACGGGCGGCGCGGGGTTCGTGGGGT
CGCATCTGGTGGATCGGCTGATGGAGAGGGGAGACACGGTGATCGTGGTGGATAACTTCT
TCACGGGGAGTAAAGAGAACGTGATGCATCATTTCGGGAACCCTAACTTCGAGCTCATAC
GCCACGACGTCGTCGAGCCCATTCTTCTTGAGGTGGATCAGATCTATCACTTGGCCTGCC
CTGCCTCCCCTGTTCACTACAAGTTCAATCCCGTCAAGACTATCAAGACGAATGTGGTTG
GGACGTTGAACATGCTTGGTTTGGCCAAGAGAGTGGGTGCTAGGTTTCTACTGACGAGTA
CTAGCGAGGTTTACGGTGATCCTCTTCAGCATCCTCAGGTCGAGACTTACTGGGGCAACG
TTAATCCTATTGGTGTTCGTAGTTGCTACGACGAAGGAAAGCGTACGGCAGAGACTTTGG
CCATGGACTATCACCGTGGAGCCAATGTTGAGGTCAGGATTGCTAGGATCTTCAACACAT
ATGGTCCAAGAATGTGTATAGATGATGGGCGTGTTGTCAGCAACTTTGTTGCGCAGGCAC
TAAGGAAAGAACCTATGACTGTTTATGGTGATGGGAAGCAGACAAGAAGTTTCCAGTTTG
TTTCTGATCTGGTTGAAGGTCTGATGAGATTGATGGAAGGAGAACATGTAGGGCCATTTA
ACCTGGGTAACCCTGGTGAATTCACCATGCTCGAGCTTGCTAAGGTGGTGCAAGAGACGA
TAGATCCAAACGCAAACATAGAGTTCAGACCAAACACAGAAGATGACCCTCACAAGAGAA
AGCCAGACATCACAAAGGCCAAAGAGCTTTTAGGATGGGAACCAAAGGTGTCTCTTCGTC
AGGGACTCCCTCTCATGGTGAAAGACTTCCGTCAACGTATCTTTGGTGACCAGAAGGAAG
GCTCCTCCGCGACTGCAACAACCACCAAAACAACCTCAGCTTGAGCAAACGCAGATGCTA
GTAGCTGCCATAGTGGTTTATAACCAGAAATCATAAGCCACTGCTTGCAGCCACAATGTG
GAGCTTCGTTTCATAAGATTTATTTTGTTTTTGATTTTTCTATTTTGATATTATATTCGT
GTAACGTAGAGTAAGAGCTTGATTGGTTTTCCCGCTATCACCCGCAAACGCAGCTTTTGC
GATTGGTAGCGGTTGACAGCGTTTCGAAACAATCATACAAACCGCTATAAATCGCTTCAA
ACCGC
>PBfusion.9|scaffoldA10:4791916-4792274(-)+scaffoldC09:37544357-37544963(+)|B596-L_1-10k_transcript/41584 <unknown description>
GGGGGTCGCAGTGACCAGGCCCGGGCGACTGTTTACCAAAAACACAGGTCTCCGCAAAGT
CGTAAGACCATGTATGGGGGCTGACGCCTGCCCAGTGCCGGAAGGTCAAGGAAGTTGGTG
ACCTGATGACAGGGGAGCCGGCGACCGAAGCCCCGGTGAACGGCGGCCGTAACAATAACG
GTCCTAAGGTAGCGAAATTCCTTGTCGGGTAAGTTCCGACCCGCACGAAAGGCGTAACGA
TCTGGGCACTGTCTCGGAGAGAGGCTCGGTGAAATAGACATGTCTGTGAAGATGCGGACT
ACCTGCACCTGGACAGAAAGACCCTATGAAGCTTCACTGTTCCCTGGGATTGGCTTTGGG
CTTTTCCTGCGCAGCTTAGGTGGAAGGCGAAGAAGGCCTCCTTCCGGGGGGGCCCGAGCC
ATCAGTGAGATACCACTCTGGAAGAGCTAGAATTCTAACCTTGTGTCAGGACCTACGGGC
CAAGGGACAGTCTCAGGTAGACAGTTTCTATGGGGCGTAGGCCTCCCAAAAGGTAACGGA
GGCGTGCAAAGGTTTCCTCGGGCCGGACGGAGATTGGCCCTCGAGTGCAAAGGCAGAAGA
ATCTTGACAGCAGAGGAGATAGAAGAAGCTTGATGGCGGAGGAGGCATAAGAAGCCTGAC
GGCGGAGAAGGCGTGGCGAGCATATCAGTTCGTCGGTTCAGCCGTAACACCGGTGGCCTA
CCACCAGCAGACTGAGTCATCGCTTAACCCATGGCATCCAGAGCAGGTGGAGATGTCGGT
GTAAAAGCTGATGGAGGTGTCGGTGGAGAAGCCGGTGGCGGAGCCGATGGTGGAGCGGTG
GAGGCATTGATTCCATATAATATATATATATATATATATATATATATATATATGCATGTA
ATTTTCTGTAAATATATGTAATTATGTATATTACATAATTTGTGTTTTCTGAATTAAATT
AATAAAAAATCTATTTTT
>PBfusion.6|scaffoldC03:31442614-31443880(-)+scaffoldC07:55470242-55470525(+)|B596-L_1-10k_transcript/41353 <unknown description>
GAGGCGCGTGTAAACCCTTGAACGCGAACACGTTTTTCCTCTCTGTGCCTCCCTGAAACC
TGATACTGTATGAAGAACGCAACAGAAGCTGCTTCCACTATCCTCTGAACAAGAGTTTGC
GTCATGGGTCAGCAACTGCGTCGAGCCGTTGGGAAAGTCAAAGAAGTTGAGAGATTCCCA
TCTTCTACATCTAGGGTCGTCGTCGATCGGAGATCGTTTCCGAAGGAAGAGCTCACCGCC
GCGAAATCACCGTCTACCGCCGCCGTTGACGGTGTTTCTGATGAAGAAGCTCAAAGAACA
ACGAGTGATGATAATGTTCTAGAAGAACGAGACCCAAAGTACGATACAATGTTAAATCAA
ATGGTGGGGAGGATAAAGGCTAAACCAGGAGGCAAAGCTGAGATGGGAGAGGCATCAGTA
GTGGAAAGTTCCAAGAGGCCACTTCCAAAGCTCCGGAACACAACTCCTGAATCAACAAGG
TATGAGGAAAAACCGGTGCCTCAAGGAACGTTGAACGTGGCGCAAGTGAGACACATCATG
CTTCTCTATCAGGGGAAAGCTCAGGATCATAGCGGTCCGATGAGTGTGGATGAGATAGCT
AAAAACTACAGGATTGACGTCTCTCAGGTCAAGAAAATCACACAGTTCCTGTCTTTGCCT
CCGGAGGTTAATGATAAGCAGAAGAAACGATATGAATAAAGGTAAAAAGCAATGTTCTAA
AATACGCCATGTGCGGACGCCTATACGGTGGGTATACGCTACGCGGCTACTAAACGTACC
GAAATCATCATGTGCGGCATATTATTCGGTTTGTTAAAATGCGGGTGTATATACGGCCGC
ATACTCCGCATAGGCCGCATACTCCGCTCCGTTTATGCGTTTATTACTTAACAAAATTTA
AACGAAGTTTTATCAAATAGATTAAACTACGTAGTAACTAACGTTTTAATATAAAACAAG
AAACCGTGAGTCATCACGTTCAATAC
>PBfusion.7|scaffoldA01:20430891-20436551(-)+scaffoldA03:39251180-39386559(+)|B596-L_1-10k_transcript/8035 <unknown description>
ACTCGTTTTAAGAAGAAAACAAAGTAAAAAAATAAAAAGGAGTGCAACACGAGGACTTCC
CGGGAGGTCACCATTCCTAGTACTACTCTCGCCCAAGCACGCTTAACTGCGGAGTTCTGG
TGGGATCTGGTGCATTAGTGCTGGTATGATCGCACCCGTCAGTACATCACTCTCGTTTCT
ATATATCCTTTTCTCGGCCAATCCAAGTGTAAGGCCGTAGGGCCCACATGATTTTCTTGC
CGTTTTGTTTCGAGCGAAAAAGTGCGTCGAGGTTAATGGCGTTAAGAAAGCATCAAAAAC
ACCCTAAGAATCCGCTTTTGATCTTTTTTACGTGCCATAACTTTCTGCAGCCCGTTTGAG
GGTCAAAACGGCTGAATTTGAACCCGAAAAATTGCGCCGTCTATTCATCGCCCATTATGG
TTTCTGGGGCTTTCCGAAATGGTGCTATGGGCGACGTAGTTCGTCACGGTTCAAAAGTTA
TGAGGTTTTCAAGTTTCGACTCGTTTTAGGCTGAAAAAAAAATAAAAAAATAAAAAGGAG
TGCAACACGAGGACTTCCCGGGAGGTCACCCATCCTAGTACTACTCTCGCCCAAGCACGC
TTAACTGCGGAGTTCTGATGGGATCCGGTGCATTAGTGCTGGTATGATCGCACCCGTCAG
TACATCACTCTCGTTTCTATATATCCTTTTCGCGGCCAATCCAAGTGTAAGGCCGTGGGG
CCCACATGATTTTCTGGCCGTTTTGTTTCGAGCGAAAAAGTGCGTCGAGGTTAATGGCGT
TAAGAAAGCATCAAAAACACCTGAGAATCCGCTTTCGATCTTTTTTACGTGCCATAACTT
TCTGCAGCCCGTTTGAGGGTCAAAACGGCTGAATTTGAGCCCGAAAAATTGCGCCCGCTA
TTCATCGCCCATTATGGTTTCTGGGGCTTTCCGAAATGGTGCTATGGGCGACGTAGTTCC
TCATGGTTCAAAAGTTATGAGGTTTTCAAGTTTAGACTCGTTTTAGGCTGAAAAAAAAAA
TAAAAAATAAAAAGGAGTGCAACACGAGGACTTCCCGGGAGGTCACCCATCCTAGTACTA
CTCTCGCCCAAGCACGCTTAACTGCGGAGTTCTGATGGGATCCGGTGCATTAGTGCTGGT
ATGATCGCACCCGTCAGTACATCACTCTCGTTTCTATATATCCTTTTCGCGGCCAATCCA
AGTGTAAGGCCGTGGGGCCCACATGATTTTCTGGCCGTTTTGTTTCGAGCGAAAAAGTGC
ATCGAGGTTAATGGCGTTAAGAAAGCATCAAAAACACCTGAGAATCCGCTTTCGATCTTT
TTTACGTGCCATAACTTTCTGCAGCCCGTTTGAGGGTCAAAACGGCTGAATTTGAGCCCG
AAAAATTGCGCCCCCTATTCATCGCCCATTAGTGGTTTCTGGGGCTTTCCGAAATGGTGC
TATGGGCGACGTAGTTCCTCACGGTTCAAAAGTTATGAGGTTTTCAAGTTTAGACTCGTT
TTAGGCTAAAAAAAATAAATAAAATAAAAAGGGGTGCAACACGAGGACTTCCCGGGAGGT
CACCCATCCTAGTACTACTCTCGCCCAAGCACGCTTAACTGCGGAGTTCTGATGGGATCC
GGTGCATTAGTGCTGGTATGATCGCACCCGTCAGTACATCACTCTCGTTTCTATATATCC
TTTTCTCGGCCAATCCAAGTGTAAGGCCGTGGGGCCCACATGATTTTCTGGCCGTTTTGT
TTCGAGCGAAAAAGTGCATCGAGGTTAATGGCGTTAAGAAAGCATCAAAAACACCCTGAG
AGTCCGCTTTCGATCTTTTTTACGTGCCATAACTTTCTGCAGCCCGTTTGAGGGTCAAAA
CGGCTGAATTTGAGCCCGACAAATTGCCCCCTAGTCACCGCCATTATGGTTTCTGGGGCT
TTCCGAAATGGTGCTATGGGCGACGTAGTTCCTCACGGTTCAAAAGTTATGAGGTTTTCA
AGTTTAGACTCGTTTTAGGCTAAAAACAAAGTAAAAAATAAAAAGGAGTGCAACACGAGG
ACTTCCCGGGAGGTCACCCATTCCTAGTACTACTCTCGCCCAAGCACGCTTAACTGCGGA
GTTCTGATGGGATCTGGTGCATTAGTGCTGGTATGATCGCACCCGTCAGTACATCACTCT
CGTTTCTATATATCCTTTTCTCGGCCAATCCAAGTGTAAGGCCGTAGGGCCCACATGATT
TTCTTGCCGTTTTGTTTCGAGCGAAAAAGTGCATCGAGGTTAATGGCGTTAAGAAAGCAT
CAAAAACACCTGAGAATCCGCTTTTGATCTTTTATACGTGCCATAACTTTCTGCAGCCCG
TTTGAGGGTCAAAACGGCTGAATTTGAGCCCGAAAAATTGCGCCCCTATTCATCGCCCAT
TATGGTTTCTGGGGCTTTCCGAAATGGTGCTATGGGCGACGTAGTTCGTCACGGTTCAAA
AGTTATGAGGTTTTCAAGTTTAGACTCGTTTTAGGCT
>PBfusion.4|scaffoldA09:58958351-58958453(-)+scaffoldC08:52771776-52771862(-)|B596-L_1-10k_transcript/59751 <unknown description>
GTCCCTTCGGGGACATCCGATAAAATTGGAACGATACAGAGTAGATTAGCATGGCCCCTG
CGCAAGGATGACACGCACAAATCGAGAAATGTACCAAGATTTGTAGCCACTTTATCCAAA
TAATAACTTATCCCAGTTTCGTTGGTAAGGGTTATGTATTTTAACTAAAATGTAATTGCA
TGTATTACTAT
>PBfusion.5|scaffoldA07:19641408-19641540(-)+scaffoldC06:25799219-25801507(+)|B596-L_1-10k_transcript/17497 <unknown description>
TGGCGGCGATTGTGAGAGTCAGAGAGATGGATATGGATGCAGAGAAGATGAAGCTGAAGC
TCTACAACACTATGACGCAGCAGAAGGAGGATTTTGTTCCGATCACTCCCGGAAAGGTCG
GATTGTACGTCTGCGGGATCACAGCTTACGATTTCAGCCACATCGGCCATGCTCGCGCCG
CAGTCTCCTTCGATGTTCTCTACAGATACTTGAAGCATTTGAGTTACGAAGTTAATTTCG
TCAGGAATTTCACAGATGTTGATGACAAGATAATCATACGTGCTAATGAGAGTGGAGAGA
ACCCGTTAGAGTTGAGTAATCGCTTTTGCGAGGAGTATTTGGTGGATATGGGTGCTCTTC
AGTGCCTCCTTCCCACCCACCAGCCTCGTGTCAGCGACCATATGGATCACATTATAACCA
TGATTCTAAAGATCATTGAGAAAGATTGTGGGTATGTTGTGGAAGGCGATGTGTTCTTTT
CTGTCGACAAATCACCCAACTATGGTAAGTTATCTGGTCAGCTCCTGGAACATACCCGAG
CTGGCGAGCGAGTTGCTGTTGATTCCAGAAAACGTAACCCTGCTGATTTTGCACTTTGGA
AGGCTGCAAAACCTGATGAGCCAAGCTGGGAGAGCCCATGGGGTCCAGGAAGACCGGGAT
GGCACATCGAGTGCAGTGCCATGAGTGCTCATTATCTGTCTCCCAGATTTGACATTCATG
GTGGTGGTGCAGATCTTAAATTCCCCCACCATGAAAACGAGATCGCTCAGACATGTGCCG
CATGTGAGGATGGTGGTGTTAATTACTGGTTGCATAATGGGCATGTCACTATTAACAACG
AGAAGATGGCAAAGTCAAAGAAAAACTTCAAAACAATCAGAGAAATCACAGAAAGTTACC
ATCCGTTGGCTCTGAGGCACTTCTTGATGAGTGCACACTACCGGTCTCCTCTGAGTTTCT
CAGCGTCGCAGCTAGACAGTTCGTCAGACGCTTTGTTTTACGTTTATCAGACATTGCAAG
ATCTTGATGATGCCCTCTTGCCATATCGAGAAGCAATGGCTGAAGACGGTGGAAAAGCTC
AACAGACTGCAGAAGCCAAAGACGTCATTAACAAGCTCAAAAGTGAGTTTGAAGCTAAGA
TGTTAGACGATTTAAATACTGCCCATATACTCACGGGTGCTTATCAAGACGCATTGAAAT
TCATCAATGCTTCCATCGGCAAGCTCAAGAAAATGCAGAAGAAACAGCGATTGTCCATGC
TTGTGTCACTCGTTGAGATTGAGAAAGCAGCCACGGAAGTTCTCGATGTGCTTGGTTTGC
TCACAACCCTGAGCTATGCCGAGATTCTGAAAGAAATGAAACAGAAAACACTAACAAGAG
CAGGGTTGAGCGAAGAAGACATTGAACAGAAGATAGAAGAAAGGATAATGGCGCGGCAGA
AGAAAGAGTTTGAGAAAAGTGATCAGATCAGAGCAGAATTGACTGTACATGGAATAGCAT
TAATGGATATTGGCAAAGAGACTGTGTGGAGGCCATGCTTCCCTTCTCAGGCTAATTCCA
GCGATGGAGATAAGTCAACTTCCTGAAATTCAACCCTTTATTCTTCTTCTTCTAGCCTTT
TGTTTAAGGCTTTTTTTTATCTCTTGTTTTGTTTTGAGTTGTCCCAATGACTCATAATAG
ACACTTGTTGCTGTTTTTTTCGTCTGTATCTTAAAGATTCACAGTGACAATTATATCAGT
TACTTTGGATATTGTTCTAGAGTCAAACTTGTATCACAATGACAAACTATATCAATTAAC
AATATTTTACTT
>PBfusion.2|scaffoldC04:64738526-64738665(+)+scaffoldC06:49036825-49036856(+)|B596-L_1-10k_transcript/59646 <unknown description>
TAGTCACTATTTCAAAATTTTGGTGTTCAGACTATAAAATATGACTTTTTCTTGGGTTCA
CCCCCTAGGGTGAACCTTTAGGTTCACCAACCAATAGAAAGTTGTCATTTTAGATCTAGT
ATCTTTTAATTAAGGAAACAAAATAACTTGCCAAATTATATTATGCTTTT
>PBfusion.3|scaffoldA08:22072116-22072188(+)+scaffoldA08:22295182-22297604(+)|B596-L_1-10k_transcript/32000 <unknown description>
GACATTTCTCAATTATTGATATCATCACTCAAAGAACAATTCTCAGCCTTATTCTCTTAT
TGCTTATCCATAATGGGAGAGGTCCTTAAGAAGGAGGCGTACGGACTGGCTGTAAAAGAC
GAATCTGGAGTTATCTCGCCTTTCCGTTTCTCAAGAAGGGAGACAGGAGAAAATGATGTG
AGGTTAAAAGTGTTGTTCTGTGGAATTTGCCACACAGATTTAAGCATGGCCATAAACGAG
TGGGGGTTTACTAGTTACCCCCTTGTCCCCGGGCATGAAATAGTGGGCGTGGTGACTGAA
GTCGGAGCCAAAGTGACTAAATTCAACGCCGGAGACAAAGTGGGAGTTGGTTATATGGTC
AGCTCATGCGGGTCATGTGAAACCTGCATTGATGACCAAGAGAACTACTGTCCAAAAATG
ATCCTAACGTCCGGAGGCAAGTATTACGATGACACTATAACATATGGTGGTTACTCCGAC
CATATGGTTTGTGAAGAGGACTACATCATCCGTATTCCAGAAAATCTTCCCTTAGACGCT
ACCGCGCCGCTACTCTGCGCTGGGACCACCGTCTATTCCCCGATGAAGTATCACGGGCTT
GACAAGCCGGGTATGCACATTGGTGTGGTGGGACTAGGCGGTTTAGGTCATGTAGCTGTG
AAATTTGCTAAGGCTATGGGTACTAAGGTTACAGTTATTAGTACTTCGGATAGGAAGAGA
GACGAGGCGTTAACTCGGCTTGGTGCGGATCTGTTCTTGGTGAGCCGTGACCCGGAACAG
ATGAAGGATGCAATGGGTACTATGGATGGTATTATTGATACCGTATCTGCTCCTCATCCA
GTTCTTCCGATTCTTGATTTGCTTAAATATAAGGGTAAACTTATTATGGTTGGTGCACCT
GATAAACCGCTTGAGCTTCCGGTTCTGCCTCTCATCTTTGGGAAAAAGATGGTGGTGGGA
AGTATGGTAGGAGGGATAAAAGAGACTCAAGAGATGATGGATTTGGCCGGAAAACACAAC
ATCACGGCAGATATTGAGCTTATCTCTGCGGATTATGTCAACACTGCCATGAACGGCTCG
AGAAGGCTGACGTTAGATACCGTTTTGTGATTGATGTTGCCAACACCTTGAAGCCTAGTC
CTTAATTATAAATCTTAAGAATTGAAGTTCCCTAGAAGCCTTTTTTTTTCTTGTTTCGTT
TGTTGTAATAAGTTACGTGTTGTTTGTCTGTAGCACTAATATTGTGCCCTATAAATTGAA
TCAACTTGAATGTAATGTTTGCTATATAAATAAGATCTTGGGAAGTTTAATTCT
>PBfusion.125|scaffoldA07:3209836-3209985(-)+scaffoldC09:64638618-64638958(+)|B596-L_1-10k_transcript/58644 <unknown description>
GAAACCTTAGATTACCGCGTCTTCTTCCTCGATGGTAGCTCCGGAAAGAAGGTTTCTCCA
TGGCATGATATACCATTGGCCTTAGGAGACTGAGGTTACGGTGGCCGATCCGACAGTGGA
AACTGGAGAGAATGAGCCTTGTGTCTCTGTTTGCTTTTGGCTCTGGTTTTGATCTTTTGT
TTATTTGGTTTGCATATGTAAAAAAATAAAATAAAACGTTTGCTGCTTTGTTAGACG
>PBfusion.1|scaffoldA07:6460329-6470115(+)+scaffoldC09:60704396-60705484(+)|B596-L_1-10k_transcript/38751 <unknown description>
GAGAAAACCTAAGAGCATTAAGCAAAAGTGAATCAGAGAAGACTCAGGAACAAGAAGAAG
ATGGGATTGTTCTCCAACAAGATCTCCAGAGATGAGCTCAAAGCCGGAGATCACATCTAT
TCATGGCGATCTTACATCTACTCCCATCACGGAATCTATGTAGGCGACGGTAAAGTCATT
CACTTTACTCGTCGAGGTGGTCTTGAGATCGGAACCGGTACTTATCTGGACAACATCATC
CAGATCTCAGTTCCTCGTCACGGAGACAACCCTTGTCCTAATTGCGGAGATCAATCGATT
CTCGACGGCGTAATCTCTTCTTGTCTTGACTGCTTTCTCGCCGGGGGAAGCCTCTACCTC
TTCCAGTACGATGTCTCCAAGGCTATCCTTGTGGCCAAACAGCGAGGCGGTACCTGCACT
ACAGCACCTTCAGATCCTCCTGAAGAAGTCGTTCACCGCGCTAAGTGCCTTTTATGGAGT
AATGGGTTTGGTGAGTACCATCTCTTGGACAACAACTGTGAGGATTTTGCTATCTATTGC
AAGACTGGTCTGCTTGTTTTTTCGGTCACCAAGTCTGGAAGCAGCAGCCAAGTCAACGCG
GTGTGTGCAGCAGGTGGTGTTGCTTCTTTGGCACTCAGGTATTTAGGGGTGGGAAGGACT
GCTGGTCAAGCGGCTTCGTTGGCGGTGTCTCCAGCTACGGTGGTTTCTGCTGCAACCAGG
GCTGTTACGATGACGCTTGGACTTGTGACTACTGGTTTTGCAGCCGTGGCTGTGGCGGGA
TACAGTAATTACTGTATCGGTCGTGTGGCTTACGACGTTGGTGTGAGAAAGGATGTTCGC
AAAGTCCCTGTGGAAGAGCTTGCTACACTTATGGCAGTTCGCAATATATTGGACAATACC
AACAGCGACAAAAACAAGTAGTGGAAAATTATTTAACCACTTGTTTCATGGATTGTTGAT
GAGTCATTGACTCTAATCTGTTGTGTAAGAGACTTTTACTTCTGCTTTGTTTGTATTGTG
TAACCTGTATTTTTTAACTATTTGTGGAAATGGCAAATACAGTCAAA
>PBfusion.123|scaffoldC07:7633639-7634201(+)+scaffoldC07:54846470-54849104(+)|B596-L_1-10k_transcript/21687 <unknown description>
AACCATAGGTTCATCTTGACAAAACTTCCCCGGAAAACAGAGGAAATCTCTTTTCTTTCT
CCCAAGGAAAATGGGTAGCAAGATGTTGTTCAGTTTGACAAGCCCCCGTCTTTTCTCCGC
CGTGTCTCGCAAACCCACCGCTTCTCTCTCTTCTCCATCTCCGAGGACTCAGTGGGCTCA
GCTCAGCCCTGCAAGGTCGATCTCCTTGAGAAAAAAATTCTTCTTGTTGCCTGCAAAAGC
CACCACAGAGCAATCAGGTCAAGCTGGAGGAGAAGACGTTGATAGCAATATCATGCCCTA
TTGCAGCATCAACAAGGCTGAAAAGAAATCAATTGGTGAAATGGAACAAGAGTTTCTCCA
AGCCTTGCAATCTTTCTATTATGATGGCAAGGCGACTATGTCGAATGAGGAGTTTGATAA
CCTTAAAGAGGAGTTGATGTGGGAAGGAAGCAGTGTTGTGATGCTAAGTTCTGATGAACA
ACGGTTCTTGGAAGCTTCAATGGCTTATGTTTCTGGTAATCCAATCCTCAATGATGAAGA
ATTTGATAAGCTGAAGCTGAAACTAAAGATCGATGGTAGCGAGATTGTGTGTGAGGGTCC
AAGATGCAGTCTCCGTAGTAAAAAGGTGTATAGTGATCTTGCAGTAGACTATTTCAAAAT
GCTCTTGCTAAATGTCCCAGCAACCGTTGTTGCTCTCGGACTGTTTTTCTTCCTGGACGA
CATTACAGGTTTTGAGATCACATACATCTTGGAGCTTTCAGAACCATACAGTTTCATATT
CACTTGGTTCGCTGCCGTTCCTTTGATTGTATATCTGGCTCTAACAATCACCAAACTGAT
CATCAAAGACTTCTTGATCTTGAAGGGTCCTTGTCCGAATTGTGGAACGGAGAATACCTC
CTTCTTTGGAACAATTCTGTCAATCTCCAGCGGTGGCAAAACCAACACTGTAAAATGCAC
AAACTGTGGAACCGCGATGGAGTATGACTCGGGTTCTCGGTTGATCACATTGCCGGAAGG
AAGCCAAGCTTGAACTCTGTGAGATAAAAATGTTTGCAGGTTCACCCTATATTCAAACCA
CCGGAGCGTGAAACGAGACACAGGATCGATCATAAACATGTTCATGCGTAAATGATATTC
CGTGTTTTTAACGGTTTTAAACTCGTTTTGGAGCAATTAAATGGTCGGTTTTAATTAATT
TTTTGGTCTATTTGATGCGTTTTGGTGTTCTTAAGTGTAATATGCAGGTTACTAGATAGC
TTGAAAGAAAAGAACGCATTCGGGATTTATTCAGAAGCAAGATGGACCGAACAATGGACG
AATGAAGCATTGATCGCACAGAGCACGAGATCGACCGATCCGGGCTACTTGGATCGACCG
ATCCCAGGCTTTCATACACGAGATCGACCGATCCGAGCCATGTGGATCGACCGATCTCAG
GCGCTACGGGCTCCACACGCACAAACGAGCTTTTCACTCCTTTTTACCCACTCCCCTCAA
TAATTCACAAAAGAACTCGACTTTGGAGACTCACAAAAGACCAGGGGCGACCAAGGAGGA
GATTTACAAGTTCTAGAGAGAAGATTTGAGTGTTTTGTACTTGTTTTGGTGTGATTTGTG
AAGATTTGTAAAGGAGTTCATCTCAAAACCATTTGGAGAAGATCTTCTGAACCTTTACTC
TATTTTAATACAATCTTATCATGTTTTCTTCATC
>PBfusion.89|scaffold0475:9909-9996(-)+scaffoldA09:63814868-63822619(+)|B596-L_1-10k_transcript/30698 <unknown description>
GAAGGTCACGGCGAGACGAGCCGTTTATCATTACGATAGGTGTCAAGTGGAAGTGCAGTG
ATGTATGCAGCTGAGGCATCCTAACAGACCGGGAACATTACGTCACGCCGTGACCCAAGA
CCGACCACTATGGATCGTCTTTAAACGTGACATGGTGATTCAGTTAAAACAAGAGCTAAT
CGTAAACAGTTTCAAAACGATCGACGGACGTGGCGCAAACGTTCACATCGCTAACGGCGG
TTGCATCACGATTCAGTACGTGACGAACGTCATCGTGCATGGATTGCATATTCATGATTG
TAAACCGACGGGTAACGCTATGGTTAGAAGCTCAGAGACGCACTTTGGGTGGAGAACGAT
GGCTGATGGTGACGCCATTTCCATCTTTGGTTCGAGTCATGTTTGGATTGATCACAACTC
GTTGTCTCATTGCGCTGATGGGCTTGTGGATGCTATCATGGGCTCCACCGCGATTACGAT
CTCTAACAACCACATGACTCACCACAACGAGGTTATGTTGCTCGGACATAGTGATTCTTA
CACGAGGGACAAAGCTATGCAAGTTACCATTGCTTATAACCATTTTGGAGTCGGACTTAT
TCAAAGAATGCCAAGGTGTCGGCATGGGTACTTCCATGTCGTGAACAACGACTATACTCA
CTGGGAAATGTATGCGATCGGTGGAAGTGCAAACCCAACAATCAACAGTCAAGGAAACCG
CTACGCCGCCCCTAAAAATCCTTTTGCCAAAGAGGTAACGAAGAGAGTGAACACACCTAC
GGGTCATTGGAAAGGATGGAACTGGAGAACCGAAGGAGATTTGCTTCAGAACGGAGCTTA
CTTCACTGCTTCGGGAGTCGCTGCATCTGGTAGCTACGCACGTGCCTCTAGCCTCGCCGC
TAAATCTTCTTCATTGGTCGATACAATTACTTCTGACGCTGGAGCTCTACCATGTCGCCG
AGGACGTCAATGTACCTCATAGTTGTTTTTAACCTCCTACCGACACCATAACCACCAAAA
TTCATAACCATTTTCTATTATATTTAGACAAAAGTGTACATTCTCACACATTTGTCAATT
AAAAGCCTATTGTCTCTTCTTTTTTTCGTCTGTGTTTGTGTCAATTTTTCAACCTCGGGT
TTTCTTGCTTCAACCGCAAGTTAACACAAGAAAAGGAAATAAAAAAACTTTTCATGTAAA
AGAGAAACTCCCGAAGTGTTGTTGGTTCTGTCTGATCAACTCGTATACCCAGAAAAAAAC
AAGAATGTTAATGTCTTGTTTTTTCTTTTGTGTGTTCTTCTGGTTTATAATTAAATATAA
TGTCTAATGATTTGTGAATCTTTCTACTTGTCTTTGTAATAGAGTGTCTAATAAAGTGTA
ATATAGTGTCT
>PBfusion.88|scaffold0026:1617846-1621282(-)+scaffoldA04:7895196-7895791(+)|B596-L_1-10k_transcript/912 <unknown description>
TGTGGCTGCTTAAAAAACTGATTCAACGAGATATAGATATGTCCCCATTAAGATTTCAAA
CTTGTCGTCTACTTTTAGGAAATGTTTGGAACAGAGAACTGACAATAATACAACGTCGCA
TTCTCCGAAGATTGAGGAACAGGAAGAGATCTATTAAGAAGAGAAAGATTTATTCGAAAA
AATATCTTACCAGTTACATACAATTACAAACTACACGAAAGTTGTCCCTTTTTTATGGGG
ATTTACCCATCACAGAGATGCACAGAGGAACAAAACGAACTTCATATATCCCTTTTCTAC
TCAATCTAGAAACAAGATTTGACGTTATTCTGCTTCGTCTCCATTTTCTTGAAACTATTC
CTCAAGCAAGGCAGCTGATAAGTCATCGAAGGGTTTGTGTGAATAAAGGAATGGTAAGCA
TTACTCATTTGAAACTTTCCCACGGTGATATAATATCTTTTCAAGAAAATAACGCGATAA
TACGCGGTGAAGAAATAAGGAGATCTTTCTATAAAGAAATTTTAGTTGAAAAAATCATAG
GCAAATTACTGCATCAACCGCTAAGAATGTGGAGAAGAAGCAAAACTGAATGGTTCCACC
TACTCAAAACTAAGAGGGGATGCCGCCTACTACTAAAATCCCGGTTTTTGCAACAGTTGC
GTTCTTCTATGCAAGAAGAAGACTTAGAAAGAACAAAGAAGTTTGGATCCGAAAAAGTAT
GCTTAGGAAGTTCCTTCGCTGAGCACAAGAGAATGAAGAGGAATTTGTTAAAATCCCTAT
TCTTATCGAAGAGAAGGAAGGAGAAAAACCTAAATCTTCCTACTCGAACAATCAGTCCTA
TAGTTTACAACTCTTCTTTATCTTTATATAGTAATTCGACCTATTGCTTCGCATCCCCCC
ATAAGTTGACTATGAAGAGAAGAATCAAAAGGATCGAACTACCTACTCATTATTTGGAGG
TTAATTATAGAACACCAAAAGCTGTGGTATTTTATGGACCTAACATAGGTCATATCCCTC
ACGACATAAGATTAAAAGATTTAAACCTTCTTCTTTGGAGCAGAAACGGACGTGGCCAAA
ACATATAAAGATCGGCGTAGTCACTCGTAGTAGGAGTCAAGATATTGCGTATAAATATAT
ATAAAGAGAGAGTCTCTTGAGCGGCCGAGAATCTTATGTCAAAAGGACCAAGGACGATCT
TTTCGGAAAGGAGGAGTCAGTCTTCTTTGAAGATCGAGGCGCGTAGCGGACAATTATGCC
ATTCGGAAGAAGTCTTCTACAGAGGGAAAGCCTGTATCGAGTAAGTGGAGAGGAAAGATC
CCCGGAGATTCTGATATTATTCCATTCCAGTGGCTCGACCAGTAACCAATGGAGAAAACT
CAAAAATTCTTTGTTTCCCGGTAGAACGGAGCCAGATAGCTTTACCAGTTGGGAGTTGTC
CGTGACGAATTCCGATTCAGTAGCTATCAGTTCAGAGTAGATCTGTCCAGAGGTCGATTC
ATCTACACGTCTACATAAAAGCTTGAATTTCACAAGGTTCACGATAGGATTTTCTTTTAG
TGGGTTGACCTAAGCCTTGAGCTTCACTAGGGGGAGGCCAGCTATCTATGGTATCCTCGG
TATGAGGATGAATGTCTCTAACCTAGCTATTGCCCTGTTTTGATCCTATTCAATCGTATA
GAAAGCTACTATAGACCCTAGCTATTCCGCCCCTTTCTTTTCTACATTCCATTTTTTATT
GAGCCGAATCACCATCATTATATTATATATTCATTGTTGGTTTGACTGCTGGTCTAGCGA
TCCTTCCTAGCCGTCGCCTAGAGTGCAGCCTGCCTGCTGAAGACCGTAACGTAAGTGACT
CAGTGCTCCATACGGGGGAAATGAAAGCAGAATTCGTTCGGATCCTCTCACATGTTCAAT
CTTTTTTTAGCGGTTTTCCCAGAGATCTTTATCATTAATGCAACCTTTATTTTGCTCATT
CATGGAGTTGTATTTAGTACCTCTAAGAAATATGATTATCCGCCGTTAGCCAGTAATGTG
GGTTGGCTTGGATTACTTAGTGTTGCGCGCCTAGGAGGGCAGCGCGCTTGGGGATGCAGA
GGAGCTATTATCGCCCAGCCCCCTACCCTAACCTAATGCGGCACCGGATTCGGACCGCAG
GGAACCGTAGCATGGGGGGGCGTCTAATCCTTTTGCCGCCGCAAGGCTGGCTAATCGTAC
GCAGCAGGCTCGAAGACCCCTGGTTCTGGAAGGCACATGAGTCCGAACGCTATGTTGAAT
GTGCGACCGACACTACGTAGGTACCAGTGCAGGTGAGGCGTCGGTCGGTCCTAGAAACGG
CGGCAACGGCGCGAGGAGTTAACGACCGGACGTGCTGCAACCTAGGGATCACCAGGCAGC
TCTTTCGCTCTATAGGGATCGGGGGGGCATAGCACAATTCCTCTTGGAGGGGGGTTGGTT
TGCCCGGGTGACTGATCCTGCCATAATGTACTCCTACCTATAGCACCGGCAACCGAAGTC
AAGCATACATAGGACGATCTTCATGCGTGAATAGCCGGGAGGAAATAAAGGGCGGTAGAT
GATAATGAAAAAGGGCGCCGCGTCTGTACGGGCGGGCGGAATGGATGAGCAAAAGGTGCC
ATGGGGTGAGGAATATCCCGAGTCTCATGTAAGACAACTAAATGCACCCCGCCGAGGTGC
TGCCGAGGAACTGGGAGACCTTCTCGAGCACAGGATAGGCAATTGAAAGACAAAGCTAGC
CTATTCGTTATGGGGAATCAATGCTCCGGGCCGAATAAAGCTTACCTCCGGCACCTGGCT
TTCCCCGGCGCATATTAGCTTAGCTGTGCTTAATAGGTCGGTTTGTTTGGCTTCCTCTCT
TAGCCCATTCCTAACCAGTGGAGAAAAGGTTCGCTCATGCTGGAGGGAGCATCCCCACTT
AGTGATCGGTCTGCTAGTTCACGCAAATCCGAAGAAGTTATCATGGACGAGCCACATGCA
GGGAAACTTGCACGTGTGGTTCTGGCCGGGCTTTCCTGAGGTATCTAATAACCTTGCTTC
TGCTCGCCGCTGGCGCACCTCTCCTAACTATTGCCCATTTATTCTGGAATAATCTTTTTA
GGAGGGACAATTTTACATATTTCTGCCAAATCTTTCTATTATTAAGTACGGCTGGTACCA
TTTCGATGTGTTTCGATTTTTTCGACCAAGAGAGGTTTGATGCTTTTGAATTCATTGTAT
TAATTCTACTTTCTACTTGCGGTATGCTCTTTATGATCTCGGCTTATGATTTAATTGCCA
TGTATTTAGCTATTGAGCTTCAAAGTTTATGTTTTTATGTAATCGCAGCATCAAAAAGAA
AGTCTGAATTTTCCACGGAAGCCGGCTTGAAATATTTGATCTTAGGTGCATTTTCCTCTG
GAATATTATTGTTTGGTTGTTCCATGATCTATGGGTCTACTGGAGCTACCCACTTCGATC
AATTAGCCAAGATTTTGACCGGATACGAAATCACTGGTGCTCGATCTAGTGGTATTTTTA
TGGGGATTCTATTTATCGCTGTAGGATTCCTATTCAAGATCACTGCAGTTCCTTTTCGGG
CGGCTGTAGGACGGACGGCCGCCTATAGGTGGTAGGGTAGGGTGGGTGGTACCGCTCAGA
TTGCGGCCAATCTTCCTAACCGCGCGCGGGCCGGGCTTAGAGCGAGTGAAACTCATCACT
ACCTCGTAAGGGCATTGAGACCATAGCATGTTACACGAGAAAAAAAAACCTTGTAGTGTT
GTCATACAGCTGCCCGCCTAGAAGAGCCACTCGCTCTGTAGTGTTGTCACACAAGATAAG
CACGCCGCCCGCCTGCTGGCCGGGCGAATCGAAGTTCTCTTCCGGTCAACTGTCCACCCA
GTCAAGTGCAAAAAACACAGTAGAATCACGCAACGCACGCTGCTGGTGTGCTTCCTGCCC
GCGAGGAAAGAAAGAAGAGCGACAAGGTTGAGTTCTGATTTGACTGTTTGCAGCATGGGA
GCAGATTACCC
>PBfusion.87|scaffoldA03:83385-86361(+)+scaffoldA03:22929837-22931989(+)|B596-L_1-10k_transcript/1182 <unknown description>
GAGATGTAATGACATTCAAACGTATTAAGCTATGGGAAGTATCGCCGAGCCATGGGGAAT
CTCGGAGAGCGAAAACGCAAACGGGACACCAAAGGGTTTGAGCAGGGAGCTGCGACATGG
GAAAACGGCACACAACATGTCGTCATCGTCGCTAAGGAAGAAGTCAGACCTGCGATTGAT
TCAGAACGTTCCATGCAAAACTCTCAAGAACGTTCTCTCTAATCTCCAAGAAGTCATTCT
TGGTACTAAACTCGCTCTCTTGTTTCTCGCGATCCCTCTCGCCGTTATCGCCGATTATTA
CCACTACGGTCGCCCGTTGATATTTGGACTGAGCTTGATAGGTCTGACACCTCTTGCTGA
GCGAGTTAGCTTTTTGACAGAGCAACTAGCTTTCTACACCGGCCCAACAGTGGGCGGTTT
GTTGAACGCCACTTGTGGAAACGCGACGGAGCTAATAATAGCGATACTAGCGTTGGCCAA
TAACAAAGTGGCAGTTGTAAAATACTCTCTGTTGGGTTCAATTCTCTCAAACCTTCTCCT
GGTTCTCGGCTCTTCCCTCGTCTGTGGTGGAATTGCCAATATCCGCCGCGAGCAGCGGTT
CGACCGGAAACAAGCTGATGTGAACTTCTTTTTGCTGCTCATGGGTCTGCTATGTCATTT
ACTCCCATTGCTGCTAAAATATGCAGCGACCGGAGAAGCATCGACCTCTCTGATCAACAA
AATGTCGCTTAGCCTGTCCAGGACAAGCAGCATCGTCATGCTTATTGCTTACATTGCTTA
TCTCATCTTCCAGCTCTGGACTCACCGCCAATTTTTGAAGCACAAGAGGATGACGAGGAT
GATGCGTATAATGATGAAGTGACCGTTGAAGTTGTTTCTCTCCACTTCCGCTATGTTCCG
GTTCTCCAAGAAGTTAAAGAGCTTAAAGCCCTTGATTAGAGACTTTGGAAGGCAGAACTT
AGGTAATCTCACCATAAGAACCAAAGAAGCTCATCAAGTTCTTTGCGAGAAGCAAAAAAC
TACAATGGCAAATCCGAGTGCTGAGACAATTCAAGAAGAAGCGGAAGCGTATGAGAAGTG
GTTAAAGGTCGCAGAGCTAGAGGAGGATTGGCTTAAACAAAGATCAAAGCTTCATTGGCT
TGATGTTGGGGATCAAAACAACACAACTTTCCATAACTCAGTCAAAACAAGGCAAGCTCA
AAACACGCTGAGAGAAGTTAAATGTATGGATGGAAGTGTAGCAACAAAACATTCTGAGAT
TAAGGCAGAAGCAGAGAGAGTTTTTTCGGGGATTTTGAATCTGGTACCAGAGACCTATCA
GGGTGTTTCTACAGAAGAGCTGAGAGAGTTACTGGATTTCGAGTGTTCTACAGAGGAGTG
CAGAGGGTTAGAGGCAGCTGTCACGGCAGAGGAGATAAAAAATGTTCTATTCTCGATGCC
ATCAAACAAATCTCCAGGACCTGATGGGTTCCCCTGCGAGTTCTACAAAACGGCCTGGCC
AGTGATAGCACATGATTTCATCATTGCAGTCCAGTCAGTGTTTCAGTTGGGGTTTCTTCC
GAAAGGCGTTAACTCAACAATATTAGCTCTCATCCCCAAGAAGACTGAAGCAACGGAGAT
GAAGGATTATAGACCCATTGCGTGCTGCAATGTGCTCTATAAAACGGTTTCGAAGATTAT
CGCAAACCGGCTAAAGGGTCTTCTCCCGCGGATGATTGCTGAGAATCAATCTGCTTTCGT
GAAAGGTCGCCTGCTGATGGAGAATGTTCTTCTGGCGTCGGAAATTGTGAAAGATTATCA
CCAAGATTTGAGCTCTCCTCGCTGCGCCATGAAGCTTGATATATCAAAGGCTTTCGACTC
TGTTCAATGGTCGTTCCTATTGAATAGTTTAGAAGCTATGGGATTTCCAGAGAGATACAT
TCATTGGATAAAGCTTTGTGTCACCTCCCCCTCGTTCTCGGTTCAAGTGAATGGAGATTT
GGCGGGCTACTTTCAGAGCTCGAGAGGACTAAGACAGGGATGCTCCCTCTCACCTTATCT
CTTTGTTATTTGTATGAATGTGCTATCATATAAAATTGATAAAGCGATGAGAGAAAAGAA
GTTTGAGCTGCACCCCCGGTGCCAAGGTTTAGCTCTAACCCATCTTTGCTTCGCAGATGA
CTTGATGGTTTTTGTAGAGGGAAAGAAAGAATCAGTGCAAGGGATTCTGTCGGTGCTTGA
AGAATTTGCAGTGTGGTCGGGCCTCTCGATTAGTCTGGAGAAATCTACCATATTCATGGC
AGGAGTGTCAGTTGTGGAGAAGAGAAGAATCCTCAACAACTTTCCATTTGCGGAGGGAGC
TCTTCCTGTTAGATACTTGGGGCTTCCCCTGTTAACGCAGGCCATGGGTAGACATGATTA
CCTGCCGCTACTTGAGAAGATCAGAGGGCGAATAAGCACCTGGACTAGTCGGTTTCTCTC
TTACGCTGGCAGACTACAGCTGATTAAAGCGGTATTGATGAGTATAGTCAACTTCTGGGC
CGCAGTCTTTAGGCTTCCAAGCCAGTGTCTGAAGGAAATTGAGCAATTAGCATCAGCTTT
TTTGTGGTCTGGCCCAGACCTTAAGTCTACGGGTGCAAAGGTGGCGTGGCAGGAGATTTG
TAAACCAAAGGAAGAAGGAGGTCTGGGGATCAGAGCATTGAAGGAAGTGAACTTGGTATA
TGGGCTAAAACTTATCTGGAGAATGCTTGTTGGAGATTCTTTGTGGGGAAAATGGGTCAG
AACCAATCTGATAAAAAAGAAGCAATTCTGGGTGATGAGTGGGAAAACGCAAGTGGGATC
GTGGATATGGAAAAAGATGCTAAAACTGAGGGAGATTGCTAAGAGATTTCACTGTAAAGC
AGTAGGAAATGGTCGACACACCTCTTTCTGGTATGACCGGTGGTCTGACCTTGGGGTGAT
GTTTGATTTGCTTGGAGATAGGGGCTTTATAGAGATGGGCATTCGAAAGGACGCTACCTT
GGAGGAAGTACTAAATAATACAAGGAGAAGGAAGAAACATAGACGACTCCTACTGAATGA
TATAGAAGCTGAGTTGGAAATTGTAAAAAGGAAGCAGAGGACTGAAGTGGAGGATGTGGA
TCTGTGGAGGGGGAAAGCGGGTCACAAACCGAGATTCTCTACCACAGAAACATGGATGCA
GATACGAGAAACAGGGGTTAAATATACTTGGGGAGGAAGTATCTGGTTCTCTCAAGCCAC
CCCAAAGTTTGCATTTATAACTTGGATTGCTGCTAGAGGTAGATTGGCAACAATGGATCG
GATATCTCGCTGGAACCCAGGAGTTGACTCTACATGTGTTCTCTGCAAAGTGTTTCAGGA
GACTACAAATCACCTCTTCTTTGAGTGTGTTTACTCTTCTGGAATTTGGGAGAAGCTGGT
TAAAGGAATTCTTGGTAATGCTTATGCTTACAAGTGGGATGAAGTTACTGAGCTGATCTC
TGTCTCGTCAAGGGGGAAAATGAAGCGCTTCTGTCTGAGGTATGCTTTTCAAATTACGGT
CTATATGCTGTGGAGAGAAAGAAACAAGAGACGTCATGGGGAAAGTCCTATACCTCAGCA
TGTTCTGGTTAAGATGATTGATAAGGCGATCCGCAATAAACTGAGTCTGGTCCAAATGAA
GGGAATCAAAGGCATGAACTTCAGTCTCCAGTACTGGTTTGAAACAAGAGAGTAAAAATT
TTGCAGAGGTTTAGGAGATTAGAAAGAGTTAAGATTCTTATGTAAAGAGTTAGGATCTTA
TTTCTTTTCACAAAGGACCCACTTGATGTAAATAGGTTTTTTTGATGAATAAATTTAGCA
TTCATCC
>PBfusion.86|scaffold0475:9936-9996(-)+scaffoldA07:22586640-22586820(+)|B596-L_1-10k_transcript/58902 <unknown description>
GAAGGTCACGGCGAGACGAGCCGTTTATCATTACGATAGGTGTCAAGTGGAAGTGCAGTG
ATGTATGCAGCTGAGGCATGATGATCTTTCTCTCGCTGTTTCTTTTTTTTTTTCTGTCTT
TAATTTCGTTTTTTTTGGTTATTTCATAAACTTGTAATGGATTCGACGTTTGAACATGTT
TTGTTCTGGATTTCTTATCTAGATTGGTGAGCTTTAATTATGTTGGTCCTTTGATTAGTC
>PBfusion.85|scaffoldA02:34936681-34936880(-)+scaffoldC01:14010866-14010911(+)|B596-L_1-10k_transcript/58383 <unknown description>
GTTGGTTTCATGAAGTCCCTCTCCCAAAAGCCCAAGATTTCATGCCCACATTTCCTCCAA
GGCGCTAGATTTAGATTGTTTTCTTTTAATCAAAAGTTTGACGGAACGTTTATTAGAAAG
TGGAAAAAAATGTATAATTTGTTGAGTATCACTTTTGGTGTCTCAAATCAAACGTGTATC
GATGACATTGACGAGAAATGTATAACAATGCTATGACTGATCTTTTAATAAAAACGGAAC
TTAGCC
>PBfusion.84|scaffoldA05:1660308-1660451(+)+scaffoldA06:43712411-43713107(+)|B596-L_1-10k_transcript/45096 <unknown description>
GACACATTAAAGCGTTGAGAGAACAAAAAAGAAGAGAGGAGAAAAGAGCGATAAATCCGA
AAAGCCTAAGAAACATCAAAAGAGAATAAAAACAATTTCTTTTTTTGTTTCAAAAGGAAA
ATCTTTGAATTTTATGGCAACCCGTCTCCTCCGAACTAACTTTATCCGGCGTCCTTACCG
TTTCTCCGCTTTAAAACCGGTGGGTCCACCCACCGTAACGGCTTCAACAGCCGCCGTCCC
GGATATTCTCTCCCTCGGACAACAAGAACCAGAGCCACCTCTCCACCACCCAAAACCCAA
TGAAGCTCACCATGACATCGATCTCTCCGACCAAGCCCGTCTCTTCTCCTCTATGCCCAC
ATCCGCTCTCCTCCGCTCCACCGCCGTGCTGCATGCGGCCGCGATAGGTCCCATGGTGGA
TGTTGGATCGTGGATCATGAGCTCTAAACTCATGGACACCGCCTTGACACGTGGTATGGT
CCTTGGCCTTGTGAAAAGTACGTTTTATGACCACTTCTGCGCCGGTGAAGACGCCGCCGC
GGCTGCGGAACGCGTGAGGAGCGTTTACGAAGCTTCGGGTCTTAAAGGTATGCTTGTGTA
CGGCGTGGAACATGCCGATGACGCTGCCACTTGTGATGAGAACATGCAACACTTCCTTCG
AACCATCGAAGCAGCAAAATCCTTACCTACATCTCACAACATCATTTCCTGCTTCTGCCT
CTTCAAACTCAACATCTCTAATGTTGCTTCGACGGATGAAATTGTGAAGGCCCATTGTAG
CAAATATAACACGTCTTTGTACAGAAATACCATACCTCGGAAATTCATTTAAAACCCTCC
>PBfusion.83|scaffold0025:541454-541512(-)+scaffoldA09:5077102-5077624(-)|B596-L_1-10k_transcript/55552 <unknown description>
GGGTTCGAGTGTGAGCATGCCTGTCGGGACCCGAAAGATGGTGAACTATGCCTGAGCGGA
GCAAAGCCAACAAAGAGCTGAATGATAAGAAGAGATTGGCAACAAGTGGAGCAAACTTTG
CGAGAGCGTTTACTGTCCAGTTCGGAAGCTGCAAGTTCCCTGAGAATTTCACTGGCTGCC
AAGATCTTGCCAAGCAAAAGAAAGTTCCATTTATCTCAGAAGATTTGGCGTTGGAATGTG
AAGGCAAAGACAAGTTCAAGTGTGGTTCCAATGTTTTCTGGAAATGGTGATCATCTTTTG
TTTCTGTTTTAATCCATTCTTGTATAAACTCAACAATGTATCAATCCATCTCTCTGTTCA
TCAAAGTCTCATATCCATTTGAATCTAAAAGAAACCG
>PBfusion.82|scaffoldA03:10963848-10965977(-)+scaffoldA03:30221254-30221373(-)|B596-L_1-10k_transcript/25108 <unknown description>
GGTTCCGAATCAAAAGTGAATCCTTTTCGATGGCGTCACTAAGCTCTTACACCTCTTTTC
CTCCTCGAGTTCTCCTCCTCCATCGTCAACAATCTGATTCTAAACCAATCCTCTTCCCTC
CAGATTCCACTCCCTCCATCAGACAGCTATATACAAAACCCATCTCTTTCTCGAGACGAT
CCCGTGTCGCCATTAACGCCACCGCAGCAGCTTCTGACTCCTCTGGAAACTCAAACCCGT
CTTCTCCGGCGAAGAAGCTAAGAGAGATCATGCAATCCCCTGGTGTCCTTCAGGGTCCTT
GCTGCTTCGATGCTCTTAGTGCTAAGCTCGTCGAACGAGCTGGGTTTCCTTACTGCCTCA
CCACTGGGCTCTCAATTTCAGCAGCTAGGGTTGGTTTACCTGATAAAGGACTCATTTCTT
ACGGAGAAATGGTTGACCAAGGTCAACAGATCACTCAGGCTGTGTCTATTCCGGTGATTG
GAGACGGGGGTAATGGGTTTGGTAACGCCATGAATGTTAAGAGAACAGTCAAGGGGTATA
TCAGAGCTGGATTTGCTGGAATCATTATCAACGATCAGGTTTCTAGTGGCGGCGAGAGAG
GAGTGGTTTCTAGAGAGGAAGCAGTGATGCGTGTTAAAGCTGCGGTTGATGCGCGGAGAA
AGTGTGGTTCAGACATTGTCATTGTTGCTCAGACTGATTCTAGAGAAGTGATGTCTCTGG
AGGAATCGTTTAGTAGGGCGAGAGCTTTTACAGATGCTGGAGCAGATGTTCTCTCCGTTG
ATTCTCTTGTGTCTAGAGAAGAGATGAAATCATTCTGCAATGTTTATCCATTAGTTCCTA
AACTGGCTAATATGCTTGAGACTGGTGGGAAAATTCCGATGCTAAACCCGCTTGAGATAG
AAGAGATTGGATATAAGCTAGTTGCATATCCACTTTCCTTGATTGGGGTATCAATTCGAG
CAATGCAGGACGCTCTATTGGCGATAAAGGGTGGTAGGATTCCTCCACCAGGAAGCATGC
CGTCTTTAGAAGAAATTGAGGGGATTCTTGGCTATGACACATACCGTGAGGAAGAGAAGC
GGTATGCTATATCATCCTCATCAAATAGAGGATCTAGCAGTAGTAGCGTATATGGTAACC
AACGAGTAGCGCAAGATGAGTCAAAACAGAGAGTGGAGGATCCGGTTGTTGAAGTCATGG
TACCTGAAGTGGTTTCTAATGAATCAAGAAACCCTTTTTCAAGAATCTGGTCAAGGTCTC
TGAGGATCAAAATCATTGGACGTGATGGGTTTGAGAAACTCGACGTCAGGATTCCGGCCG
GATTCTTGGAAGGTGTTACCAATATTGTCCCAGCTTTAGGAGGCGTGAACCTGAAGCAAT
TGATGGACGATGCAGCTGATGAAGTCGGAGGGAAACTTCTGTTGGACTTTAAAGACACTG
CTGGTGATAGAATCCAAGTCTTTTTGGAATGACAATGAATATCTATACTATACTAAAAGG
GGGATATAAGCCCCTCTTAGAGTGTCCACGTAGGCACAAAAAATCGTCCAATCAGAGAAT
CCGAAGTTGCCATGCCATCTCATTTATTTTTTCGT
>PBfusion.81|scaffoldA02:28227892-28228161(-)+scaffoldC09:55726993-55727054(+)|B596-L_1-10k_transcript/56872 <unknown description>
GAAATCATCATCACAGCAAAAATCTCACTTCCTTAAAACAAGAAACGTAACAATGGCAAA
GGCCAACTCACTGGCACAGCTCGGGAAATACTCAGCGGAGGGAGAGAATGAAGATGCCAA
GAAAGGAATGTTTGTCAAGGGTTACACCTACTGATTTGTTTTAAATTTGGTCCCAACTTG
AAGAGATCTTAATAAGGACCTTTGTTGTCTCTTTCTGAAGTTTTCTCCTTTTTTGTTTTG
GTTTTATCTTTGTTCAAACCCATGAGAAAGAAACTCACAAAATGACGATGATATGTATGT
GAGAAACTCTAAATCTATATTTCCTC
>PBfusion.80|scaffoldA01:5538209-5538293(-)+scaffoldA04:317171-320261(-)|B596-L_1-10k_transcript/23452 <unknown description>
GACTCTCGTCTCGTTCAAACTCGACTCAGTTCTCGGCGAGTTCGACTCGGAGATTTTTTC
TTTCCCCCCAAAAAAAAACCGAAGAAGGAAGCGAGATGGCGAGCGAGCTGATCAACCGGC
GACACGAGGCGGATCAAGCCGGCGCCGATGCGTACTACCCGAGACCTCCCAAACGGTGGC
TCTCCGCGTCCCGTCCGATGCGTTACATGCTCCGCGAACAGAGACTCATCTTCGTCCTCG
TCGGAATCGCAATCGCGACGTTAGCGTTCACGATCTTCCCCCGCTCCACCCGATCCATCT
CTTATTCCGATCCGTTCGCCGGCTACGGAATCAAACCCGAGGAGTCGCACGTTCCGGGGC
AGAGGAGGCCCAGCGTCGAGTACGTGAGCCGGATCGGGTCAACGGGGGGGAAAATCCCGC
TGGGATTGAAACGCAAGGGGCTGAGAGTGGTCGTGACGGGCGGCGCGGGGTTCGTGGGGT
CGCATCTGGTGGATCGGCTGATGGAGAGGGGAGACACGGTGATCGTGGTGGATAACTTCT
TCACGGGGAGTAAAGAGAACGTGATGCATCATTTCGGGAACCCTAACTTCGAGCTCATAC
GCCACGACGTCGTCGAGCCCATTCTTCTTGAGGTGGATCAGATCTATCACTTGGCCTGCC
CTGCCTCCCCTGTTCACTACAAGTTCAATCCCGTCAAGACTATCAAGACGAATGTGGTTG
GGACGTTGAACATGCTTGGTTTGGCCAAGAGAGTGGGTGCTAGGTTTCTACTGACGAGTA
CTAGCGAGGTTTACGGTGATCCTCTTCAGCATCCTCAGGTCGAGACTTACTGGGGCAACG
TTAATCCTATTGGTGTTCGTAGTTGCTACGACGAAGGAAAGCGTACGGCAGAGACTTTGG
CCATGGACTATCACCGTGGAGCCAATGTTGAGGTCAGGATTGCTAGGATCTTCAACACAT
ATGGTCCAAGAATGTGTATAGATGATGGGCGTGTTGTCAGCAACTTTGTTGCGCAGGCAC
TAAGGAAAGAACCTATGACTGTTTATGGTGATGGGAAGCAGACAAGAAGTTTCCAGTTTG
TTTCTGATCTGGTTGAAGGTCTGATGAGATTGATGGAAGGAGAACATGTAGGGCCATTTA
ACCTGGGTAACCCTGGTGAATTCACCATGCTCGAGCTTGCTAAGGTGGTGCAAGAGACGA
TAGATCCAAACGCAAACATAGAGTTCAGACCAAACACAGAAGATGACCCTCACAAGAGAA
AGCCAGACATCACAAAGGCCAAAGAGCTTTTAGGATGGGAACCAAAGGTGTCTCTTCGTC
AGGGACTCCCTCTCATGGTGAAAGACTTCCGTCAACGTATCTTTGGTGACCAGAAGGAAG
GCTCCTCCGCGACTGCAACAACCACCAAAACAACCTCAGCTTGAGCAAACGCAGATGCTA
GTAGCTGCCATAGTGGTTTATAACCAGAAATCATAAGCCACTGCTTGCAGCCACAATGTG
GAGCTTCGTTTCATAAGATTTATTTTGTTTTTGATTTTTCTATTTTGATATTATATTCGT
GTAACGTAGAGTAAGAGCTTGATTGGTTTTCCCGCTATCACCCGCAAACGCAGCTTTTGC
GATTGGTAGCGGTTGACAGCGTTTCGAAACAATCT
>PBfusion.29|scaffoldA03:26079241-26081846(-)+scaffoldC03:1567376-1567692(+)|B596-L_1-10k_transcript/22047 <unknown description>
GATCGTCTCGGAGAAGAAGAAGAAGAAGAAAGGGAGAAATGAGCGGGCATGATTCCAAAT
ACTTCTCCACAACGAAGAAGGGAGAGATCCCTGAGCTCAAGGAAGAGCTCAATTCACAGT
ACAAGGATAAGAGGAAAGATGCTGTTAAGAAGGTTATTGCGGCTATGACTGTTGGAAAGG
ATGTTTCTTCGCTTTTCACTGATGTTCTCAATTGCATGCAAACGGAGAATCTGGAGCTCA
AGAAGCTTGTTTACTTGTATCTCATTAACTACGCTAAAAGCCAGCCTGATCTTGCTATCC
TCGCTGTTAATACTTTTGTTAAGGATTCACAAGATCCAAATCCGTTGATCCGTGCTTTGG
CTGTGCGGACAATGGGCTGCATTCGTGTTGATAAGATCACTGAGTATTTGTGCGATCCTC
TTCAGAAATGCTTAAAGGATGATGATCCATATGTTCGCAAGACAGCAGCTGTTTGCGTTG
CCAAACTGTTTGACATAAATGCTGAGTTAGTCGAGGATAGGGGTTTCCTTGAAGCCTTGA
AGGATTTAATATCAGACAACAATCCGATGGTTGTGGCAAATGCTGTAGCAGCCCTTGCAG
AGATACAAGACAAGAGTGCTAGTCCCATCTTTGAAATTAATAGTGTTACCCTCACAAAGC
TCCTTACAGCTTTGAACGAATGTACTGAGTGGGGTCAAGTTTTTATATTGGATTCGCTGT
CAAGGTATAAAGCAGCTGATCCTCGTGAAGCTGAAAATATTGTTGAGAGAGTCACTCCAA
GGTTACAACATGCCAATTGCGCTGTCGTGCTTTCAGCCGTTAAGATGATCCTTCAGCAGA
TGGAGCTAATTACTAGTACAGATGTGATTCGAAATCTTTGCAAAAAGATGGCCCCTCCCC
TAGTTACATTGCTTTCTGCAGAACCTGAGATACAATATGTTGCACTTCGTAACATTAACC
TTATTGTCCAAAAAAGGCCCACTATTCTTGCCCATGAAATCAAGGTGTTCTTCTGCAAGT
ATAATGATCCTATTTATGTCAAGATGGAGAAGTTGGAGATTATGATAAAACTTGCTTCTG
ACAGAAACATAGACCAGGTTCTTCTGGAGTTCAAAGAGTATGCCACGGAAGTAGATGTTG
ATTTTGTTCGGAAGGCTGTTCGTGCAATAGGCAGATGTGCCATCAAACTGGAAAGAGCAG
CAGAACGGTGCATCAGTGTTTTACTTGAGCTGATCAAGATCAAAGTAAACTACGTTGTTC
AGGAGGCCATCATAGTCATCAAAGATATCTTTAGAAGATATCCAAACACGTATGAGTCCA
TAATTGCAACACTCTGTGAGAGTCTAGATACATTGGATGAACCAGAAGCGAAGGCATCTA
TGATTTGGTGTAAACACAGTAAGCCCAACAAGAGAGATGGGCTCAGGTGATGAGTTGAAG
ACTAAGGCCCAGTCAAAGATCTCAACGGCTAAGACTACAAAACGTGAAGACAAAGCTTCC
TCTACTGCAAGACAGAGTACGAACTCTAGCATTAAAATGCAGAACAGGTTTTGTCTTCTT
ACAGACAAAGACTCATGAGATCTACTTTACAGCTGAGCAGAATATGCTACAGTATATTCT
ATTAGGGCTTTTGTATTCACCTCATGTATAAATAAACAATCTTGTAATCTCTTCTTCTCT
AAGCAATGAGAATGAATATTTGAT
>PBfusion.28|scaffold1805:9757-10847(+)+scaffoldC09:37535359-37536735(-)|B596-L_1-10k_transcript/16802 <unknown description>
TGGCGCCAATGAGTTTTTTTATTTTAGAGAAAAAATACTATGCCTTCGCCCTCGGAAATA
TGAATTAGTTAAGTAATAATAGCATGGCACTTCGAATTCGATATGAAATTTTTTAGATGA
AAAAAATTAGATTATATATTGAAAGAGTAGTATGGGATAAGAAAGGGGTATTTAAAATGA
TATCTTCCCTATTCGGGCACATCCCAGCGTCACAAACTTTGTTTTCACACCGGAAGCTTA
TTTACAAAAACAAAAAAAAAGACACTTTGGGATTGCTGAATCATAGACGGATCAAAAAAA
ATGATATATAAAGCAACGGAACCATCATAGTATTTTTTTAACTCCTACAAAACAAAAAAG
AAGGATGGTAATTGGATCATTTATGGATCCGCGTATAATAGAACCTATATTTTGTTTTCT
TTCGCCGAAAGGAAAGGTCAAAAACGTAAATTCCATTCTAGAGCCGTATGCAACGCACAA
AAAAAGCCTGTACGGTTATTCAAATTTCTCTGTTTTTTTGGTTATCTCGCCTCATTCTGC
GAAATAGAAAAAGCTTTTCTATTATATCATCAGGGTAATGATCCATCAACCCGCTAGTTC
GTTTTATGAGGCACAAACGGGAGAAGTTATCTTGGAAGCGGAAGAACTACTAAAACTTCG
CGAAACCATCACAAGGGTTTATGTACAAAGAACGGGCAAACCTATATGGGTTGTATCCGA
AGACATGGAAAGGGATGTTTTTATGTCAGCAACAGAAGCCCAAGCTTATGGCATTGTTGA
TCTTGTAGCGGTTCAATAAAAATAGGAGCGATTTCATGCAAATCTACTACTGCTAATTTT
ATATCTTTTTAGATTAAAGGTTTAGTTTCATATTCTCTTCAATATAAAAAAAATATATTG
AAGAGAATCTTGAAGAGAAGTAATTCAGAATTAGCCGGTTAGAACCCATCTAAACCAGCC
CATTATTTATATGATTCCGTATGCCAACCATTAAACAACTTATTAGAAATACAAGACAGC
CAATCCGAAATGTCACAAAATCCCCAGCGCTTCGGGGATGCCCTCAGCGACGAGGAACAT
GTACTCGGGTGTATACTATCACCCCCAAAAAACCAAACTCTGCCTTACGTAAAGTTGCCA
GAGTACGATTAACCTCGGGATTTGAAATCACTGCTTATATACCTGGTATTGGCCATAATT
TACAAGAACATTCTGTAGTCTTAGTAAGAGGGGGAAGGGTTAAGGATTTACCCGGTGTGA
GATATCACATTGTTCGAGGAACCCTAGATGCTGTCGGAGTAAAGGATCGTCAACAAGGGC
GTTCTAAATATGGGGTCAAAAAGCCAAAATAAAAGATTTGAGCCCTTATAAAAAGAAAAC
AGATTCTTGAACCCCTTTCACGCTCATGTCACGTCGAGGTACTGCAGAAGAAAAAACTGC
AAAATCCGATCCAATTTATCGTAATCGATTAGTTAACATGTTGGTTAACCGTATTCTGAA
ACACGGAAAAAAATCATTGGCTTATCAAATTATCTATCGAGCCTTGAAAAAGATTCAACA
AAAGACAGAAACAAATCCACTATCTGTTTTACGTCAAGCAATACGTGGAGTAACTCCCGA
TATAGCAGTAAAAGCAAGACGTGTAGGCGGATCAACTCATCAAGTTCCCATTGAAATAGG
ATCCACGCAAGGAAAAGCACTTGCCATTCGTTGGTTATTAGGGGCATCCCGAAAACGTCC
GGGTCGAAATATGGCTTTCAAATTAAGTTCCGAATTAGTGGATGCTGCCAAAGGGAGTGG
CGATGCCATACGCAAAAAGGAAGAGACTCATAGAATGGCAGAGGCAAATAGAGCGTTTGC
ACATTTTCGTTAATCCATGAACAGGATCTATATAGACACATAGATCCGTGGATCCATACA
TCTCGATCCG
>PBfusion.120|scaffoldA06:44794213-44796432(+)+scaffoldC07:44512321-44512458(+)|B596-L_1-10k_transcript/20104 <unknown description>
GAAACGATGTGTAAGAAGAAGAAGAGATGAAGCGCGGTGGAATCAGACGGAAGCGATTGT
TCGGGAGGACGATTCTCTTCACATCGGTTGTCTTCTTCATCGGTTTCGGTTTGCTTCTCT
TGACGCTACGCTCCGTGGATGATCCTAACTCCTCCTCCTTCATCGATGACGACGACGACG
ACGCCGTTTCGGACGAGGATAACGCGAGGTGGATCAATTCTTCTTCCGTGGTGGAAGCCA
AGGTCGACGGAAGGAGGCTCTGCGCGACGGTGGAGGAGATGGGAAGCGAGTTCGACGGTG
GTTTCGTGGATCAGAGCCTCAGAGTTCGAGATGTTATCCGTCGCCATTTTCACCTCAACG
GGGCTGCAGCAGTTCGTGAGCTAGCTCCGGAGCAGTTCTGTCGACATGGTTATGTTCTTG
GGAAGACGGCAGAGGCTGGTTTCGGGAACGAGATGTACAAGATCTTGACGTCGGGAGCGT
TGAGCATAATGTTGAACAGATCATTGATCATTGGCCAGACCAGGCATATACTGGGGAAAA
TATCCATTTGGTGATTACATTGCTTACTCCAATGATACATTTACACTGTCTGAAGTGAAG
CACCTGTGGCGACAAAAAGGCTGCGTGAAGAAGTACGGAAGGCGGCTTGTAATGAGGTTG
GATGATTTTGAGAAGCCGGCTAAGAGTAATGTCTTATGTAGCAATTGGAAGAAGTGGGAG
GAAGCTATTATATGGTTCCAAGGCACAACAGACGCTGTGGCGTCTCAGTTTTTCCTCAAG
AACGTGCATCCTGAGATGAGAGCTGCTGCAGTTGAGCTGTTTGGAGAGCAGGGAAGCTCC
ACACCACGAGCGAATGTGTTTGGAGAGCTGATGATGAGTCTTATATCTCCTACTAAAGAT
GTGAAAGATGCAGTGGATTGGGTTCTACGAGAGACTGGAGATCCTGATATCTCATTACAC
ATGCGAATGCTGATGAGCAAATCTGTTAGACCTCTGCGTGCAGCTGTAAACTGCCTAGGG
AAAGCAGTTAACAGGCTTGGCGTAGCGAAACCAAGAGTGGTTATAGTCTCTGACACGCCA
TCTGTAGTGAAAAATCTCGAACTAAATATCAGCTCAATTGCTGAGGTTCTGCATTTTGAC
TATAAGCTTTTCCGAGGGGATATAGCTCAACGTGGTCGTGGGTTACCAATGTTAGACTTC
AGAATAAAAGATTGGGGTCCCGCACCGAGATGGGTTGCATTTGTAGACTTCTTCCTCGCC
TGCCGTGCAAAGCACGCTGTGATCTCTGGTGCTCACAGACGAGTCGGGACTACTTATGCT
CAGTTAGTTGCTGCATTAGGCGCCGCAAACAGTCTCAAGGACGGTTCGAGCAACTCGAGC
TTTGCGTTCTTGAGTAGTTTCCAGAGTAATCTGTTAGCAGATGGTTTGAAGAACCAGGTG
GGCTGGGGACATGTCTGGAACCGGTACGCTGGTCCACTGAGCTGTCCAAAACAGCCAAAC
CAATGTGCATTCACGCCTCTAGCACCTCCAGGTTGGTGGGACGGGTTATGGCAGTCGCCG
ATACCAAGGGACGCTCGTAAGCTTGCGGCTTATGGCGTTGAGCTTTCCGGGTTTGGTACG
GTTAATGAAGACCGTCTCCATGCCTTTTGTAACGCCAAGAAAGCCTACTTAAGCACTGTA
ACGATCGTTTAGTAACTTGTTGAAAAACTCTTTTTTGGCCTCTTGGTTTTAATGTAGTAG
TTACTGGTTTTTATTTCGAAAAATTTACACAGAGACATATTTTTCCATG
>PBfusion.122|scaffoldA06:4100337-4101975(+)+scaffoldC05:4927465-4927545(+)|B596-L_1-10k_transcript/34337 <unknown description>
GACCCTTTTGCTTCTTCTACTCAACGTTGGTTGAACCAACTCCTTTCTCTCTTCCCTCTC
TCAAAGAATACTCTTGCAATGGTAAATCAACTAAAGGAGAAGAAGGAACAAGTTCAACGA
CAACAGAATCTTGACCCTGAGAACCCTGCAACTGAATCTTCTCGATTCTTCTTCTGTGGG
AGCTTTTGCTCTGCCCTGTCGCGTCTGTTTAGTCTAACATGTGTGATCTTTTTGGTCCTT
AGCTTCGCGACTCTCCTTTCAGCGATCTTCTGGCTATTCCCGCCGCGTCGATCGCTGCCT
AGACACCATGCTGATGATATAGTTCATCTCAATGCATCAGTACAAGCATGCTTTAGACTC
CACAAACCAGCTTCTAAGGTCATTTCCCATAGAGGAAAACTAGAGAAGGATATCTTTTCA
AGTTTAGATCTCAGGAACCACACCAAGGTGACTGTTCTGTCTCTGCATCAACCAGGTGCA
TCTAACTTCACTGAAGTCAAGTTTGGAGTTCTGCCTGTACTTACTCACCATACATTAAGA
AAAGACTCGTTAACATCCCTGCGATCTTCTTTCGCTAACCTCTTTGCTCAAAGGTCGAGT
CTGAACCTAACCAAATCAACTTTCGGGAAGCCAGCATCTTTTCAGGTTCTGAAGTTCCCT
GGTGGAATAACTGTGGATCCTCTGGGACTCGAACCTGTCTCTGGATTACTAACGCTTGTC
TTTAGCTTCACCCTCGACGTTTCCTTGTCCGAGATACAACACAAAGTGGACCTGCTAAAG
AATCAGCTCGAGCTTGTGTTGAATTTGGAGCTGTTCGAGAGTTTTCGTGTAGTTCTAACT
AATCATAAAGGGTCTACAGTATCTCCTCCTGTAACTGTTAAGGGTTGTGTTGTCTCAGCA
CCATGACAACTATGGAAAGCCATATTCAGCAGAGATCCAACAATCTTGCTCAGGCCCCTG
CTAAGAACTTCGGTCTAGACAACTCAGTGTTTGGTGAAGTCAGGAATGTTACTTTCACAG
CTTACCCGGAGGGCAAAGTTCTTGGTTCTGATTCGGTATTGGCACTAACGCCAACTTCTT
GACATGAAGCTTCTTAGCAAACTGGGCAAAAACAGTTTTCTCTTTTCCTTTTTTAGGTAG
CTTAATATCTCAATTGGAAAAGGATGAAAACTTGTGTGAATGTTTCTTGTCTTACTTGCT
AAGTAGCGGTGATAAAATGTATAATAAAGATTGATAACTTGTTATGGGAAACAACTTGCA
CCG
>PBfusion.21|scaffoldC05:2838594-2838970(+)+scaffoldC05:29859186-29859223(+)|B596-L_1-10k_transcript/55186 <unknown description>
CCTTGGGCGTGTGTGGATAGTTAGCACGTGGATGGGTTATGTTGACAGCTGTGATGAGTA
GTAGCCCAGCAATGGCGTTAGTGGACGAGAGGATGTCAACGGAAGGAACAGGACTACCTT
TTGGTCTGAGCAATAACCTGTTAGGTTGGATTCTGTTGGGCGTGTTTGGTTTGATATGGG
CTATTTACTTTAACTACGTTTCGTCTCTCGATGAGGATGATGATTCTGGTCTTTCCCTCT
GAAAGCTCCCACTCTCTGCTCTCTCTCATTTTTAAGTGAACATGAACTGAAAATGCTTTG
TACCTTCTTGTAAAGTTTCAAGTAAAGACGCGAGAGACCTTACCTTGTGTAAATGTGCTA
TCGTGTGTGGGTTTAATAAACTTATTGGGCCAATAGAAAAAGCCCATTAATATT
>PBfusion.20|scaffoldA01:1341495-1343032(+)+scaffoldC02:24266245-24266325(-)|B596-L_1-10k_transcript/40204 <unknown description>
AACGATGATTCGTCTGATCCTGAGCCATCAGGAGGAGGAGGGGGTGCTAAGTGGGAGTAC
AGTGAAGGGTTCTCGAGCAGGTGTAAGGTGAAAAACATGGGTTTGAGATTTGCTGATCTT
TTGGACAGACTCTCTTTGGAGTTTCCTGAGATGAGGTTTAGGTTTACTTCTCCTCATCCT
AAAGATTACCCTGACGATCTGCTGTATCTGATGAGGGATAGGCATAACATCTGCAATCTC
ATTCATCTTCCTGCACAGTCTGGTAATAGTAGGATACTTGAGAGGATGAAGAGAGGTTAC
ACCAGAGAAGCTTACTTGGATCTTGTTAAGAAGATTCGGAGTATTATACCGGACGTGGCT
ATTACCAGCGATTTCATTACCGGCTTCTGTGGGGAAACCGAAGAAGAGCACCAAGAAACA
CTAAGCCTGGTGAGAGCAGTTGGATACGACATGGCGTATATGTTTGCATACAGCATGAGA
GAGAAGACACACGCTCATCGGCAATACACAGACGACGTTCCAGAGGAAGTGAAGCAGAGA
CGTTTAACTGAACTCATCCAAGCCTTCCGCGATACAACAGGTCCTTGTTACGACTCTCAG
GTCGGTTCGGTCCAGTTGGTTTTGGTGGAAGGGCCGAACAAGAGAGCTCCTGAGACAGAA
CTGATCGGAAAAACAGACAAAGGACATCGAGTTTCGTTTGTTAGAAAGCCTTTGTTTGAT
AAAGACAAAGGACATGGTGATTTGAAGAGGAGTCCTGAAGTTGGTGACTTCGTGGAGGTT
AAGATAGAGAGATCAACGAGAGCGTCTTTGTATGGAGAAGCTCTAGCGATTAGTAAGATG
TCTTTGTTTCACGATGTTGGTGGTGTTGATGCTGTTGTTGCGTCTTGCGCAAGTTAAAGT
TTCGTTTTGTTTGTTTTTGAAAAAGGTTTTGGATTATTTTTACCTTTTTTTTTTTTGTCA
ACGGTTTCATTTCATAAACTCAAACCAGAGTACTTGAAAAACAAAGTTTGGGGACACCAC
CCATTGCCG
>PBfusion.23|scaffoldA04:3163692-3169087(-)+scaffoldC01:746362-746658(+)|B596-L_1-10k_transcript/44009 <unknown description>
ATCGAAGAAACCAGAAGACCAAAAAAAATTTCTACTCCTTCTCCCGACAAATCTCGCGAC
GTTGATGGCGTCACACACCGGTGACTTCTCCTGTCTTTTTTCCGATGAATCGGTGTAGCT
CGTACGCTGCTACAGCCTCATCACTCTCTCTCGCTTCGACTCCTTGCCGGTAGATCGATT
TTTCCCCAGATCTTCAGCTCGATCTTCAGAAAACTCCCACCATCTAAGCATCACCCGCTA
GAACTTCAGTGATCAAACACATCACGTATACTCCTTAGAACGTAACCGGCGACTCTCTAG
AGCTTCCTCCGTTCTATCAATAAACCCTGTCTCCCTTCAGCTTCTCGATACTCGTCTCCC
TTCAGCTGCCACAGCCGTTTAAGACGTTCTCTCAGCTTCTCCACCTTGAGCTAAGTACCA
TGTGCCTCGCTTCCACAACGTCCCTGCAGACATCTTCGACAATGGAGTTACCTGCGACGT
TCTTCGGTTTCTACTCGTTGATGTTGAGGAGATCACAGCAGAGATCAAACTTAGGCCCGG
GTTTCATTGCTGGGCTGGGAAAGGGCTTGAAGTATTAAAGTTGAGGCCCACTTTACATAT
CCAACAAGATTGGAACTGTCGGGTTTTGATTTATCAAAATCCATCGATGAGTATTCAAGA
ATTATTCTGATAAATTTTCTGCGCACTCGTTATATCGCGAGATTCAGACGCCGACAAATT
CAAAATTGTCGTACAATTGTCGGAGTGACCTAATTCAGACTATCCTCCGTTAATAACAGT
TGTTGGAGTGCAGTTTTATTCTTTTAATGTAAGTGTTACAGTAACCCACGAACGAAGTTG
CATTTCTTGCTATTATAATGGTTAGCCATCTAATAATAGATTTGGGTGCTACG
>PBfusion.22|scaffoldA06:5218899-5219165(-)+scaffoldA08:23448286-23453239(-)|B596-L_1-10k_transcript/10741 <unknown description>
GGACGAACCTCGACGAACCCTAACTTCATTCTCCCTTGCGCAGACAAATATCTCATCCCT
TTCGTCCTTCCCACTTCTTCCGTTTATCGGTTTCGTCTGTTCAATCACCCCTCCATCAAA
TCCTCATTAACCTCCATTAATGGATCCCTTTCGCATCCCTCACTCTGATTTCTTTTATAG
CCCCGATCGTCCCACCAGTTTGATTACCCGCAATACTATCTTCTCTTCCGATGAATTCCA
ACAGCAAAGACTCCGCATCCGGCGATCTCATCTCCAAGAAACCTAACGGGAAGGACACTG
TCTCCTCTGCCGCACCGGTTAATAAGTAAAAACTTCATTCTCCCTTGCGCAGACAAATAT
CTCATCCCTTTCGTCCTTCCCACTTCTTCCGTTTATCGGTTTCGTCTGTTCAATCACCCC
TCCATCAAATCCTCATTAACCTCCATTAATGGATCCCTTTCGCATCCCTCACTCTGATTT
CTTTTATAGCCCCGATCGTCCACCAGTTTGATTACCCGCAATACTATCTTCTCTTCCGAT
GAATTCCAACAGCAAAGACTCCGCATCCGGCGATCTCATCTCCAAGAAACCTAACGGGAA
GGACACTGTCTCCTCTGCCGCACCGGTTAAACTCTCCGCCGCATCGATGAAACCCTCCGC
CGCAGCGATGAAATTCTCCGCCGCACCGACGATCCCCTCCGCCGCAACGATGAAACCTAT
TGGCCAATCCGGTGTCTCCGGTGATTCCTCTTCGACAAAACGTAACGGCAAGGCCGTTGT
CTGCTCCGATGTCCCCTCCGACAACAACGATCGCGTCGTGCTCTTCAAAGATGTGACGTT
TGGACCACAGGAAGACGAGTTAAGATTTCGTCTGATCCATTTTTGGGAGGCAAAACACGC
ATTCTCGAAGATACTTATGGGTCTAGAGATGCTTCTGGTCGACGAAGAGGGCACTGTGAT
TCAGGGATTCATACCACCATCAAGGATTGACACTTATCTACGACACATGAAGCCCGGTTC
CACCTACAGACTTACCAATTTTTTTGGTTCTAAGACCAAGAATGTGTACCGGGTTGCTGA
TCCAGACGTGACCATTGCGTTCTCATGGAAGTCTGTCCTCTCCGATCTTAAAGACAGTTC
GACTCAGTTTCCTGAAGACCGTTTTCGTTTCCATGGTTATGAACAGTTCGAAGCGGCCTG
TGACCTCAAAGGGGATCTGTATGATTTTATTGGTCATATCAAATTGGTGAATGAGCAGGC
TCTTAACGAGAGTCTTGTGCTTGATGAAGTCGAGATAGCTTCTGATCGGCGAATTTTGGT
TCATGTTCAGACACATGATGGTCCTGTGATGAAGCTCTACATATGGGACAAGGTAGCAAC
ATCCTTCTGCGAGAAGTTTAGATCGCTTGGAAAACCTCCGAGTGTTATCATGGTGACAAC
TGTGAATCCTAAGCATTTAGGAGGCTTGAAGATAACTCGGAAGTTGCTAATAGAGTTAAT
GCTGAGATTGTCACCAAGGCTGAGACAGCTACAATAGGTGAGCTACTCACTTACATGAAG
CAGGAAGGAGCGAAGGTTGCTTGGTTCGAGTGTACGGCCACCATTGATGATGTTGTGCGT
GGCTCAGCTTGGTACTACATTGCTTGTGGTGGATGCAAGACTAAAGCTACTAAAGGACCT
ACCACGCTTATGTGTAGGAAGTGTGGAAAGACTGAGATTACTGGTGCTGCAGAGTATCTC
AGCAAGCTATCTGTCTATGACAACAATGATCATGCGAGCTTTGTACTTCTCGGTGATGCT
GGGTTTGAGTTAACTGGGAAGAAAGCATCTGTATTGGTTGAGAGCTACTATGAGGCTAAT
GAGGGATCAGGAGATGATCATGTAGTCCCGGTGCCTCAAGCCCTTATTGACACCATCGGA
CAGAAACGCACATTCGTTATCAAGATATCAAAACACAACCTGGATGGCAAGACCCAGTCT
TTGACTGTCACCAAAGTTCTCCCTTTGGAAGTTCCAGCACTTGAAGGCGACATAGATGAA
GGCGTGGAAGAGGAGACTGTTGATGAAAAGGATGGAGCTGCAGATGGGAATGTGAAAAGG
ATCTCTGATGGGATTGAGTCGGGAGAGACCAAGCATGCCAAATGTGGCTAATAAGTTTCT
GTTACTGTTTTCTTTGTTTTAATAAAGACTATGCTTTGTTTTTTCATCTTTAAACTTTGC
TTTTGTGTCATTTGAACAATCTTGGGGTTTGATAAAGACTATGCTTTGTTTTATTCCTTA
TTGCGT
>PBfusion.25|scaffoldA03:14324560-14324772(+)+scaffoldA09:1853634-1853680(-)|B596-L_1-10k_transcript/58509 <unknown description>
GGAAAGAAACATTACTTGCGACCAAAAATTACAGATTCTTGAAACTATTAGTGTTGATAC
TTGACTAGAGCCATGGGCATACTAGATCATCTCTGGGATGATACCGTCGCTGGTCCTAGG
CCAGAGAACGGCCTTGGCAAGCTTCGGAGACACCATACCTTCAGTTTCCGGCCTAGCTCC
GGCAATGGTACGCCGTGTTTTTGCTATCTTGAGCCGGTCGTTGATCATTATTTGAAAAAT
ACACTTAATTCTTTGATAT
>PBfusion.24|scaffoldC02:28134840-28136535(-)+scaffoldC06:29403341-29404585(+)|B596-L_1-10k_transcript/4159 <unknown description>
TGCCGTCACCTAGAAAACCCACAAACCCCAAATTATCAAACCATGCCGGGAGTTCAAAAT
CATCCAAAAGGGATTGGATCCAAACCCGATAAAAGATCAGCATACAAAACATATGAATCA
ACTTTTAGCCTATCCAAATTTACCTTGGGCTCAATCATAGGGAGAAGCTAAGATAAAACG
ACACCTGAAGATTCTGCCACAGCACTGTCGGCAACAACAGACTCTGGTTTGCTCTCCACT
TCTGTAAAGCTATTGACGACGCCACTCCCTCCACAATCTCCTCGATGTTCACTGAAGCAA
GGCAAGAGCTTGAAGAAGAAGACGTAGAAAGCTTGCCAAGTTTAGCCGGCTATGTTTCCG
GAGTCGTATTCTCTCTGTCTCTCCACCAGCATCGACAATCTGTATCCTCCCTTAATATAA
ATGATGAAAGGAAATAGAATATACGATTCTTAATTTTCTTGTAATATTTCAAAATCGAAA
ATTAAAAAAGAAATGAAAAATCTTAGATTGTCTCTCTCTAGAGAAGGAAGTAGAGCGTCC
GAACAAAATGGGTCGATGGCTGCTAGATGATTTGGATCGATGGATACATTATCGTTTGCT
CCAGTGCCTCCATCCCTAGAAATTGCCGCACTTCAAGTTCGCATTTACACAGCAACGACT
AAGTGAATCTCAAAATAAAAAGCTGTGAACTTTACACAGGGTGAGGCGAAGAAAAATGAA
ATAGAATCTTACCATGACTACATGACCGTCTTGCTTTTCTCTCCGTATAACATCCAGAAC
TTGAAAATTTTCAGAAAAGGTTTCGTAGGGAAGAGTGTGAGGAAGAAGAATAGACATGAT
TTCATAGACTTTGCTTATCAGTGGATATTCTGGATTTTTGGTTGGATTTAAGATTAGACA
TAGCAATTTATATAGGAGGAGAACCAGAGGGAGGTGGAACGCAAGTACGAAGAAAGGAGT
AAATAACATAATTAATTGATCAAGAGTGGATCGGAGTAATTACAGAGAACTGAAACGGTG
AAACGGTGACGACGAAATGGAAGTCGTAGATGATCAAAAATCAACGCTTCCAGCGAAAAT
AGGTTTAGGCGACATGGGCTTTATATGGGACAATTCGAAATGTATTGATAGCCCACATAA
ATAGTCCGTATGTAAACTGTGTTGAGTTATTTTAATGTGACGTGGCAGGAAACTGATTTC
TAATAGATTGATTTTTCGTGCTGATGTGGACAGCTTATTCCATACATTTGAATTTAGTTA
ACTAGGAAATGGTTATTGATTAAGTCATCGTTTCCTACAATTATATAAAGCCTTTTCTGA
TTTATATATTTCCTTGATCATACATTGTAAACAAACACCTTGATCTGAAATTATGTTTAT
ACATGAACAATACATAACTAGAATATACACCCCTTTTTGTAATAAGAAGATTATCAATAG
GTCATCATGTATGCTCATAAATATATAATTAATTAACGATGTTGATTGTTTATTATTGTT
TAATTTGGTACGTTGTTGGCTAGAAAGATTACAACAATATAGGATCGTAAGACTGAAACT
AGGCAAGGCCTTTCTTGATATCCTGGACCAGCCTTTTGGAAATGGTTTTGTAGGCTTTCT
CCGAGGGATGAACAAAGTCATAAAAGACATGATTATGAGGATTTATGCAAGGTATTATCG
CTGTAGGCATACAACAACACCCATTGTTCGCATTACTAAATCCTGCAACAATATAAGAAC
ATGATACGTCACTACTAAATAGATTTTGCCTAATGCTTTGTAACTAAGATTACCTTTGTT
TAATAATGTAAGATGTTATGCTTAAATGTACAAGATTAATAAATTTAGTGTTCTTTATAA
AAATTCATTATAAAAATAAATTAAAAATAATTAAACAAATAATAAAATAACTGTAAAATA
TAATTGGTTGAATAGTTTCTAAAAAAATTAAAATTTACATAAAATATCAAAATTTCTTAC
AATTTAAAACACCAACTTTTTTCTAAAACATCATATATTATGAAATGAAAGGAGTATGTC
ACAGACTCACAGTGAATGAACAGATCAATGAGTGCTACAAATATAAATGATATATGCCGC
GTAAATAAACGTACCGTATTTTCTATAATTTTTCATGACATCCATAAGAGTGCCGAACAT
GTCGACATAGACAAACTTTGCACCACGAAAACCGGCTTCGCTTGGCCAAGTTTTAACACC
ATTCCTCAATTTTCCGTTGTACCTTTCAGCTAACATATTTCCGAACAAGTTACACCTACC
GAAGACTCTTGTCATAGGCAAACATCCCAACGGTATCACTCCCATCACTGCGAATTTTCT
GGCTCCTTGATCATACATTTGCTTCATACATGACCAAAACAAATGTGAACAAAATATACA
TACTTCATACTACTATTGCATGAATAAAATATTAGAGTTTTGTCTTACTTTCATAAATTT
TTTGTTCCAACTAGTTAGTCTAGTGGTGTACAAACCACTCGTCACATATCCTCGCATGAA
TGCAGATCGAGTCATAAAAAACGAGATTCCAAGATCATTATTTCCTTGAGAAACAAGATA
CACTGCGTTTGCAATGATCGAATTTGCTTGTGTAGGAGCTACGACCTTTAGCTTCATTAT
GTACTTTTTGTAATCACTTATTTGGTCGCTCGGCTTTAAAACTCTCTAACCAAACCGCCA
CATATATAATTTTAATTAGAAAATGTTAGTTAAGACATCTTATAATGTTTTTAACCGAGG
TAACAAGTTCGTTATCTTTTTATTCACCATTAGTCTAGATGTAACAGGGTCAACTCCTGC
ACCACCTGAAGCGAAACAAACACCAGTTTTGAGGTCGCTTGGAGCAATGAAAAACTTACG
AGCAGCTGGTAAAGTTTTTTTTATCCCCAAACCCTCGGCTGCCACAACCC
>PBfusion.27|scaffoldA04:16705634-16705717(+)+scaffoldA05:12237995-12240138(-)|B596-L_1-10k_transcript/23746 <unknown description>
GACCACACCAGATCTAGATTTATTTTTCCCAGGAGAGCGTCTTCATACACGCCCACCTTC
CTTCGTCTTCTTCGGCTAGGAATCTGAAAGGAAAATGAGGGAGTGCATCTCGATCCACAT
TGGTCAAGCTGGTATCCAGGTCGGAAACGCCTGTTGGGAGCTTTACTGCCTTGAACATGG
CATTCAGCCTGATGGACAGATGCCAAGTGACAAGACTGTTGGCGGAGGTGACGATGCTTT
CAACACCTTCTTCAGTGAGACCGGTGCGGGCAAGCACGTCCCACGTGCCGTCTTTGTCGA
CCTTGAGCCCACTGTGATCGACGAGGTCAGGACCGGTACTTACCGTCAGCTTTTCCACCC
TGAACAGCTCATCAGCGGTAAAGAAGACGCTGCCAACAACTTCGCCCGTGGACATTACAC
CATTGGGAAGGAAATTGTTGATCTGTGTTTGGACCGTATCAGGAAGCTTGCTGATAACTG
CACTGGTCTCCAAGGGTTCCTTGTCTTCAACGCCGTTGGAGGAGGTACTGGATCTGGTCT
TGGATCACTTCTTCTCGAGAGGCTCTCTGTCGACTACGGGAAAAAGTCCAAGCTCGGGTT
CACTGTTTACCCATCTCCACAGGTCTCTACCTCTGTCGTTGAGCCTTACAACAGTGTCCT
CTCCACTCACTCCCTCTTGGAACACACTGATGTCTCTATCCTCCTCGACAATGAAGCTAT
CTACGACATCTGCAGACGTTCCCTTAACATTGAGAGGCCTACCTACACCAACCTCAACCG
TCTCGTCTCTCAGGTTATCTCTTCCTTGACTGCTTCTCTAAGGTTCGATGGTGCCCTGAA
CGTGGATGTCACTGAGTTCCAGACCAACTTGGTTCCATACCCAAGAATCCACTTCATGCT
TTCATCCTACGCCCCAGTCATCTCTGCTGAGAAGGCCTTCCACGAGCAACTCTCTGTTGC
TGAGATCACAAACAGTGCTTTCGAGCCAGCTTCCATGATGGCCAAGTGTGACCCTCGTCA
CGGGAAATACATGGCTTGCTGTTTGATGTACCGTGGTGATGTTGTCCCCAAGGACGTCAA
CGCAGCTGTTGGAACCATCAAGACCAAGCGTACCATCCAGTTTGTTGACTGGTGTCCTAC
TGGATTCAAGTGCGGTATAAACTACCAGCCACCAACTGTTGTTCCAGGAGGTGACCTTGC
TAAAGTGCAGAGAGCTGTGTGTATGATCTCCAACTCCACGAGTGTTGCTGAGGTGTTCTC
GAGGATTGACCACAAGTTCGATCTCATGTACGCCAAGCGTGCTTTCGTTCACTGGTATGT
GGGTGAGGGTATGGAGGAAGGAGAATTCTCTGAGGCTCGTGAGGATCTTGCAGCTCTTGA
GAAGGATTATGAGGAGGTTGGTGCTGAAGGTGGCGATGATGAGGATGACGAAGGCGAGGA
GTACTGAGAAGAATAAAGTTTCGAAATGTTAAATTCTGTTATCCTTTGTTTTTTTCAAAC
TACTTATCCGATTTATTTCTTTTTGAATTTCTATTGTGGTACTCTCTCTATTTGGGTTTA
TATTTTGTTTGGAAATTTCGATCAATCCCAGACGAGGGAACCCTAGGAGAGCCGATCATA
TTTTTATTGAATAAACATTTTCAGTG
>PBfusion.26|scaffoldC02:24012899-24013241(+)+scaffoldC09:37535154-37536735(-)|B596-L_1-10k_transcript/30789 <unknown description>
GCAACAGAAGCCCAAGCTTATGGCATTGTTGATCTTGTAGCGGTTCAATAAAAATAGGAG
CGATTTCATGCAAATCTACTACTGCTAATTTTATATCTTTTTAGATTAAAGGTTTAGTTT
CATATTCTCTTCAATATAAAAAAAATATATTGAAGAGAATCTTGAAGAGAAGTAATTCAG
AATTAGCCGGTTAGAACCCATCTAAACCAGCCCATTATTTATATGATTCCGTATGCCAAC
CATTAAACAACTTATTAGAAATACAAGACAGCCAATCCGAAATGTCACAAAATCCCCAGC
GCTTCGGGGATGCCCTCAGCGACGAGGAACATGTACTCGGGTGTATACTATCACCCCCAA
AAAACCAAACTCTGCCTTACGTAAAGTTGCCAGAGTACGATTAACCTCGGGATTTGAAAT
CACTGCTTATATACCTGGTATTGGCCATAATTTACAAGAACATTCTGTAGTCTTAGTAAG
AGGGGGAAGGGTTAAGGATTTACCCGGTGTGAGATATCACATTGTTCGAGGAACCCTAGA
TGCTGTCGGAGTAAAGGATCGTCAACAAGGGCGTTCTAAATATGGGGTCAAAAAGCCAAA
ATAAAAGATTTGAGCCCTTATAAAAAGAAAACAGATTCTTGAACCCCTTTCACGCTCATG
TCACGTCGAGGTACTGCAGAAGAAAAAACTGCAAAATCCGATCCAATTTATCGTAATCGA
TTAGTTAACATGTTGGTTAACCGTATTCTGAAACACGGAAAAAAATCATTGGCTTATCAA
ATTATCTATCGAGCCTTGAAAAAGATTCAACAAAAGACAGAAACAAATCCACTATCTGTT
TTACGTCAAGCAATACGTGGAGTAACTCCCGATATAGCAGTAAAAGCAAGACGTGTAGGC
GGATCAACTCATCAAGTTCCCATTGAAATAGGATCCACGCAAGGAAAAGCACTTGCCATT
CGTTGGTTATTAGGGGCATCCCGAAAACGTCCGGGTCGAAATATGGCTTTCAAATTAAGT
TCCGAATTAGTGGATGCTGCCAAAGGGAGTGGCGATGCCATACGCAAAAAGGAAGAGACT
CATAGAATGGCAGAGGCAAATAGAGCGTTTGCACATTTTCGTTAATCCATGAACAGGATC
TATATAGACACATAGATCCGTGGATCCATACATCTCGATCCGAAAAGAATCAATAGAAAA
AGAAAAAATCGGAATTGATCGATCTCTTTCTCGAAACAAACGAAAAGGAAAGAAAAGACG
AAACATAAATCATGGATCAACTAAGCCCTCTCGGGGACTTGCTTAAGAATAAGAAAGAGC
AATCTCATGTAAATACCATGGAATAAGGTTTTAACCTATTCATGGGGATTCCGTAAATAT
TCCATTCT
>PBfusion.124|scaffoldA01:9204753-9204825(+)+scaffoldC05:55646143-55647104(-)|B596-L_1-10k_transcript/40890 <unknown description>
TCCTCATCCGTCATTACATCCCAAACACCGTCACTCGCTAGAATCAGACAGTCATCTTCT
TTGACTCTCCTCACAAAGTCTACCACTAGCTCGAACTCTCCTCTTCAAACTTTCACACAT
AAACCAATCAGCCACACGTCTACAGCACGATTTGCTCACTTTATAAGCAGAGAGATCAAT
CACTCATGGTCTCAGAGGCGGTTTCGAAGATGGAATCACCACCGTTGATTGGACCTCGCA
TCTCATTCTCAGCTGATTTATCGGACGGTGGAGATTTCATCTGCATCAGCCCTGTAATCT
GCAAAGAGCTAGAGAAAGGGTCAGTGAAAGTCTCTGACTTTGAGTTCTTGTCGGAGAATG
TGACTCCACAGAGGATGCACACCGCCGACGAGCTCTTCTCCGAAGGAAAGTTGCTTCCTT
TCTGGCAAGCGAAGCACTCGGAGAAGCTTAAAAACGTTAACTTGAAGACCAACGAAGAAG
AAGAACAGAGTCGTAACGGCGAAGTGACGATGATGAAGAGTAGAGATCAGGAGAGTAACA
GAGTGAGTTGGTTTATAGACGAAGACCCATCTCCTCGTCCTCCGAAATGCACTGTTCTTT
GGAAAGAGCTTTTGAGGTTGAAGAAACAGAGGAACTCTGCTTCTTCTTCTTCGGTGAGGA
CTGTGTCTTCTTTGTCTCCGTCTTCTTCCACGTCATCATCGAGCTCGCTCGAGAGAGAAG
AGAGAGAGAAAGAAGGGAAGAGAGGTAAGAAAGGGTTAGAGAGGACGAGATCGGCGAGCA
TGAGGATAAGGCCGATGATTCATGTCCCTATTTGCACTCCTTCTAAATCCTCTGTTCCGC
TGCCTCCTCTGTTTCCGCTTTCTCTTAAGAAAAACAGAGCAGAGAAACGCACTTGAAAAG
TTCGAATCTTTCTTTCAATATGACACATTAGTGGTTAATCTGTCATGTAATATGTAACTC
TAATGCATTTGATCAAGCTTTTTATTCAGATGTATTTTGTGTTGAGATCTAAGTTCCTCT
GTTCTTAATCTCT
>PBfusion.116|scaffoldC02:519298-520977(+)+scaffoldC07:37611042-37611105(-)|B596-L_1-10k_transcript/41302 <unknown description>
GACTTTTATCTTTGGATGTATATGATCAGATTCTTTCAAGTTGTTGTAGAATCAGATAAG
CTCCTCCGTAATACATTTCATCCATGGCATCTCCTTCTGTTCTAGAGCATCGTCCAGCTT
CGCTCGATGCTACAGCCGATCCACCCGCTCTGTTCGACGGAACCACAAGATTGTACACAA
GCTACAGTTGTCCATATGCTCAACGTGTTTGGATCACCAGAAACTTCAAGGGTCTGCAAG
AAAAGATTAAGCTTGTTCCTTTGGATCTTGGGAATAGGCCTGCTTGGTACAAGGAGAAAG
TCTATCCTGAAAACAAGGTGCCAGCACTTGAGCACAATGGAAAAATCATAGGGGAGAGTC
TTGATTTGATCAAGTATCTTGACAACACTTTTGAAGGGCCTTCGCTTTTCCCTGAGGATA
ATGCAAAAAGAGAGTTTGGAGAAGAGTTGTTGAAGTACACTGATACATTCACTAAGACTA
TGTGGGCGTCCCTCAAAGGAGATCCTTTTACAGAAACCGCACCTGTGTTAGACTATCTGG
AAAACTCTCTGTATAAATTTGATGATGGGCCATTCTTCCTCGGCCAGTTTAGCTTGGTTG
ATATAGCCTATATACCGTTCATCGAAAGGTTTCAAATCGTACTCAATGAACTATTCAAGT
GTGACATTACTGCGGAACGTCCCAAACTATCAGCGTGGATCGAGGAAATGAACAAGATTG
ATGCCTATGTACAAACGAAGACCGACTCAAAGGAGATTGTGGAGATTTTCAAGAGAAAAC
TCATGTAAGGAAGCAAGCACTAAGCAGTAAAGTGTATTACCGGTGGGATGGTCTTTGGAT
ATAAAGCAAGAAACCATTTGATGCAATAAGATTTGTATAATTTAAGTCATATGCAGTAAC
ATAATCTGTATTTTACTGTTAATCAGAGACTTAAGCGATGATTTTTTTTTTTTGTCATTG
AAATAACTTTCAAAAGTTTGATCCCCAAAGCCAATGCTATGAGGG
>PBfusion.117|scaffoldC08:2052776-2055694(+)+scaffoldC08:2068549-2068834(+)|B596-L_1-10k_transcript/37981 <unknown description>
GCACCTCTCTCCTTCCACTGATTCGCCTCCTTATCGAACCGATACAGCTTCGATTTCCTT
AGATTCACACAAACAATTTTTTTCAATCAACAAGTCTCAAGAGTCCCTAGGAAATTCGAT
TAGATCGCAAATCTCGTTAGACTTACAGATCGAGGACGGCGTCTTCGTCTTCCTCGCCGG
TAGTGACGGCAACCTCCTCTAGCCTAACGATCGGAGCGACCTGAGCTCCGGTGTCCTCGT
CCTCGTTAGCTCCAGCTTCTTCAACGTCTCTGTGCTCGTGCTCGGGAGACGAGACTCCGT
TCTGATTGATCTTGTTGCGACTCTCTCTTCGTGAGGGCACGATACAGCTCCACAACTTCT
GGAGCACGACGCACGGACCTTTTGCCAAGTGTTGTCTTTGATGGAAGTGGCGGAGGCGGC
GGCGGCTTTATTGCTGTAGATTGTTCTTTGACCGTTGGCTTCAGAAGCTTGAAGCTCCTT
CACCAGACGCATAAGATCCGAATCATCCTCCCCATTTGACTAAGTTAAAAGATCCTCTGG
CCCGCAAATAAGTTAGAGCCATGGATCGATCCCAGCAAAACACACACGCGAAACTCATGA
CACGTGACATCCACCGCCTGACACCATCACCGACAGAAGCCAACTGTTTCTCGCTGGGTG
CTATCTCGTGGGTCTCACGCGTAGAGACAGTGGGCACGATCGTCTCTCGCGACATGGCCG
AGAAGTTCCTCAAGTTCAGCGTTGACGATGGCACTGGCTGCGTCACGTGCATCATGTGGC
TCAACCAACTCACTTCTCCTTACTTCCACCGGTTCGACTCATCGACGATTCTTCTGCACT
CAAGGGTCGCTCGTAGACAAGCAAGAGACATCAGAATCGGAGCCGTAGCTCGCGTTCGTG
GCCGCGTCGGCTTGTACAGAGGAGGTATGCAGATCACCGCGACTAATGTGGTAATCGAGA
GAGACCCTAACGCTGAGATCTTGCACTGGTTGGAGTGTGTTAGGCTTAGTCGAAGCTGTT
ATCGAATTCAAAGTTAATTATGTAATTAAGAGAAAATGATTTCAACTGTAACTCGTGGTT
TAAGTCTTATCATTCATCTCTGAGAATGTCTAGTTT
>PBfusion.114|scaffoldA02:740948-741089(-)+scaffoldA06:45141171-45141999(+)|B596-L_1-10k_transcript/47998 <unknown description>
GGACCACAGCCCGGTTCGAGGAAGAGGGCGAAGAGGAAAGGTAGAGGTATCTCTGCAGGA
CAGGGAGCTAGTTGTGGTTTCGGGATGAGAGGGCAGAAGTCACGGTCTGGTCCTGGCATC
ATGAGAGGTTTTGAAGGAGGTCAAACTGCTCTTTATCGCCGTCTTCCTAAACTTAGAGGA
ATCGCTGGAGGTATGCGTTCAGGATTACCCAAGTACGTACCAGTTAATCTCAAAGACATT
GAAACAGCTGGGTTTGAAGATGGAGATGAAGTTTCACTTGAGACGTTGAAGCAGAAGGGT
TTGATCAATCCTTCTGGGAGGGAAAGGAAACTCCCTCTTAAGATTCTAGGTACTGGAGAA
CTAAGCGTGAAGCTCACTTTCAAAGCTCGTGCCTTCTCAACTTCAGCGAAAGAGAAGCTT
GAAGCTTCAGGTTGTACACTCACTGTGTTGCCCGGGAGAAAGAAATGGGTGAAGGCTTCA
GTTGCAAAGAACCTTGCACGTGCTGATGAATACTTTGCCAAGAAGAGAGCTGCCGCAGCT
GAAACAGCAGCTTCAGAACCACCAGCTACTTCTGCTTAGAGCATCTTTATCCATAGAAAC
ACTAATGAGTTTCTAAATGATTATCTTATTATATAAGTGTAGTTAGTGGAGTTAAGAAAT
CTAGTTAAGAAACTGTACGATTTTGTGTCTCCAATGGTAGTTTCTTTATTAAGGGTTTCC
C
>PBfusion.115|scaffoldA06:42098001-42098069(+)+scaffoldC07:48381689-48382649(+)|B596-L_1-10k_transcript/44431 <unknown description>
GCTCTTCCTCTTCCACACCTTCCTCTTCCTCTTCATCTTTGGGCTCTGGCTTTGAGTATT
TGGGCTTAGGTTCCCCCGGAGCTCCCGGAGCCTGTCTTGGGTATCAACTTTGCCAGAGAC
GGGATGATGGAAAAGGATTGGCTGTCCCTTGTTGCTGTCCACAGTGATGCATGGCTTCTT
GCAGTTGCTTTCTTTTTCGGAGCCAGGTTTGGATTTGACAAAGCTGATAGGAAACGGCTG
TTCAATATGATGAATGACCTCCCATCAATATTTGAGGTTGTGGCTGGCACTGCAAAGAAA
GCATCAAAGGAGAAATCATCTGTTTCCAACAACAGCAGCAACAGATCCAAGTCAAACTCC
AAGAGAGGATCAGAACCTAAGCCCAAATACTCAAAGCCAGAGCCCAAAGATGAAGAGGAA
GAGGAAGGTGTGGAAGAGGAAGATGAGGATGATGATGATGAGCAAGGGGAAACACAGTGT
GGGGCATGTGGTGAGAGCTATGCCGCCGATGAGTTCTGGATCTGCTGTGACCTCTGCGAG
AACTGGTTCCATGGGAAGTGTGTGAAGATAACACCAGCCAGAGCTGAGCACATCAAGCAG
TACAAGTGCCCATCTTGCAGCAACAAGAGAGCTCGTTCCTAAAAATTTACATTGTTTATT
GCCGCCGCCCTTTGTCTATTTGCTTTTGCATATGATGAAACAAGCCCCCCTAACTGTTTG
GTTAGATCAGATTTGTTGGTTGAGTTAAGACTTCATGTGATTTGGTTTTTATCTTAGGCG
CTAGTTAGCCTCTTGTTTCATGTTTGTTTATTAGAGAGGAAAAACATTTTAAAAACCCAA
TCAAAGTATCTTGTTAGATTTGAAGAGAC
>PBfusion.112|scaffold0025:600914-601007(-)+scaffoldC04:9339322-9339515(-)|B596-L_1-10k_transcript/57625 <unknown description>
GAATGATCCGGTGAAGTGTTCGGATCGCGGCGACGTGGGTGGTTCGCCGTCTGCGACGTC
GCGAGAAGTCCACTAAACCTTATCATTTAGAGGAAGGAGGCTCTGAGTTTTCTATGGCTA
TTTAAGCTCTCATGCGTTTAGAACAATGTTTCTTTGAGTTTTGTGAACGAGTTTCGGATT
GAATGCTTTTTTGTTAAATTGAACAACATATATCTACTGCCATTAGTCTATGTCCTTTGT
GAATGACTTCATTGGTGTTATCATTATCGTCAAAAGTCGCTTATAC
>PBfusion.113|scaffoldA05:33484112-33486015(-)+scaffoldA07:13414875-13415003(+)|B596-L_1-10k_transcript/19204 <unknown description>
GACACTCATCTCACCCTCACCAGAAAATATATATTATCACAAATTATGTTTTCTTCTTCT
TTCTCTCTCTCTCTTTAGATTTGTCGCTTATCTTTGAATTCACCGGCGATGAATCTCGCC
GGGAAAGTGAATATTTCGGTAATCATGTCCGTCTGTAGTAACGCTGTCTCCGACCATCGC
CGTTACGTTTTCCGTGAAAAGCGTCACTGATCCGTCTCCTAGACATTTTCTATTGATAGT
AGTATTATTCTTTGCTTTGTTTTGTGAAAAAGAAGATCCGCTAAATCGAAGAAGACGCTC
TAGGTTTTCTTCTCGTGTTAGCTGAGAGGTTTTGATAGATTCTTCTTCTTATTCCTTCTT
GGACATACCACCAGTTTCCGAAAATTTTGTGGGTTTGTGAAAGTCCTTGAGAGAGATTTG
AATTTTCAGCGTATGTTTCTTCTATAGCTAGTTTGAACGAGAATTGACTTGGACCGTAGA
GAGGTTAGATCTTCGTCTTAGGGTAAAACGATGCCGTTTATGATGAAGATCCAGCCGATT
GATATCGATTCACCCGCCGTAAGAGAGACGGCAGCTCGACCGGTGCTCAAATCTCGCCTC
AAGCGTTTGTTTGACCGGCCGTTCACAAACGTGCTGAGAAACGCAACCTCCGAGAAACCA
TTACACGGTGGCGAAGTTCAATGCGGAGGAGGAGCGGCCGTGACGGAGTTCGAGCCGAGC
TCCGTTTGCTTAGCGAAGATGGTTCAGAACTTCATAGAGGAAACGAACGAGAAGCAAGCC
AAATGTGGACGCAACCGATGCAACTGCTTCAAGGGAAACAACGACGATAGCTCCTCCGAC
GATGATTTTGATCTCTTCGGTGGTTCAACTGAGTCTTTCATCGGCGACGCCTCTGATCAT
CTCAAGAGTTTGGTCACATGCGTGAGCGTCGCGGAGAGGAACCTCTTAGCCGACGCGGCG
AAGATCGTTGATAAGAACAGATCAGTCAAACGAAAAGAGGATCTGAGGAAGCTCCTCAAC
GAAGGACTCTTATCTCTTCACTACGATTCTTCACTCTGCAAATCCAAATGGGAGAAATCT
CCATCATTCCCAGCTGGTGAATACGAGTACATAGATGTGATTGTTGGAGAAGAACGGTTG
TTAATCGACGTTGATTTCCGATCAGAGTTCGATATCGCGAGGCAGACGAGTGGTTACAAG
GCGTTGCTTCAATCTCTACCCTTCATCTTCGTCGGCAAATCCGATCGGTTAACTCAGATC
GTCTCGTTGATCTCCGAGGCGGCGAAACAAAGCTTGAAGAAGAGAGGGATGCATTTGCCT
CCGTGGAGGAAAGCGGAGTACATGCGATCTAAGTGGATGTCCTCTTACACCAGAGCCTCC
GTCGTTGCTTCTGGAAACGCTGAAGAGCCGCCTGCTACGGTGGCCGCGGCTGAGCCGGAG
CTTGATGATTGTGCAGAGCTTGAGCTGGTTTTCGAGGAGAAATCTTTATCTCCGGGAGTT
ATTAATTCTTCCTCCTCTCCTTTTCCGTCTGTTTACGGCGGTAATGATGATGTGGCGGTG
GAGAGAGAAGTGAAGGTCACCGGCTTAGCTTCTTTGTTCAAGGAAAGGCCTTAATAAAAA
AAAAGTTTTGGAGTTTTTTTAAACCTTTTTCTAATTTTCACTTAGTTCCCCAAGGTAAAA
AAGTAAAAAACTATAGGGAAAACTCTTTTTTTAGAGCAAAAAAATGGTAACTATGTCCCT
TTAGACTAATCTATATTTTGTGTCATATTTTCCTATAATACCCTTTAATATTTTTGAAAA
TAAATTTAATAAATAGTTTTAC
>PBfusion.110|scaffoldA06:38084004-38084191(+)+scaffoldA08:26622947-26624659(-)|B596-L_1-10k_transcript/17444 <unknown description>
GAAGACTTGCCCTAAACTCCATCTATAAGTCTTCTTCATTCATCTCCCATCTCTCTCTAT
ATCTTTCAAATAGTAAGTAAACAAATATGGATCTTACTGATGTTTTCATATTCTTGTTTG
CTCTCTATTTCCTCAACCTATGGTGGCGCCGTTACTCCTCCGCCAGAAGCAGCCAATGCT
GCCTCAACATCCCGCCGGGACCAAAAGGATGGCCACTGGTCGGAAACCTACTCCAAGTCA
TATCCCAACGTCGCCATTTCGTCTTCCTAATGCGTGACCTACGTAAAAAATACGGTCCAA
TATTCACCATGCAAATGGGACAACGTACAATGATTATCGTCACGGACGAAAAACTCATCC
ACGAGGCTCTAGTCCAACGTGGCCCCACTTTCGCTTCCAGGCCTCCAGACTCGCCTATCC
GGCTCATGTTTAGCGTCGGAAAATGCGCTATAAACTCGGCTGAGTACGGACCATTGTGGC
GGACTCTTAGAAGGAATTTTGTGACGGAGCTCGTGACTCCGACGAGAGTGAAGCAATGCT
CGTGGATAAGGACGTGGGCTATGGAGAATCACATGAAGAGGATTCAAAAGGAGAGTTTTG
AGAGAGGTTACGTCGAAGTTATGAGTCAATGTAGGCTAACGATTTGTAGCATCTTGATAT
GTCTTTGCTTCGGAGCCAAGATCAGCGAGGAGAAGATCAAGAACATGGAGAACGTTCTTA
AGGACGTCATGCTTATAACTTCTCCGACGTTACCTGACTTTTTACCGGTTTTAACTCCGT
TGTTTCGCCGTCAAGTTAGAGAAGCGAGAGAGCTAAGGAAGACGCAGCTCGAAAGTCTCG
TGCCATTGATTAAAAACCGTCGTGCATTTGTTGAGGCAAAAGAGAGTCCCAACGAAGAGA
TGGTGAGTCCTATCGGTGCTGCTTACGTGGATTCTCTGTTTGCTTTGAAACCTGTCGAGA
GAGGCGGTGAGCTTAAAGATGAAGAGATTGTGACTCTATGTTCGGAGATTGTCTCGGCGG
GTACGGACACGAGCGCTACTACGCTTGAGTGGGCGTTACTTCATCTAGTGACGGACCAAA
ACATACAAGAGAAGCTGTACGAGGAAGTTGTCGGAGCTGTGGGCAAAAACGGCGTCGTTG
AAGAGGATGACGTGGCGAAAATGCCTTACTTGGAAGCAATAGTGAAAGAGACTCTCAGGA
GACATCCCCCAGGACATTTTCTCCTCTCTCACGCCGCCGTGAAAGATACGGAGCTTGGCG
GGTATGATATTCCGTCAGGGGCATATGTGGAATTTTACACTGCTTGGGTTACTGAGAACC
CGGAGATTTGGTCGGATCCGGGTGAGTTTCGACCGGAGAGGTTTTTACCAGGTGGAGACG
GTGTTAATGCTGATTGGACCGGAACACGTGGCGTGACAATGTTGCCTTTTGGTGCGGGTC
GTCGGATCTGCCCGGCTTGGTCTTTAGGGATTCTCCACATCAACTTGATGCTTGCTAGGA
TGATCCATTCGTTTAAATGGATCTCTGTTCCGGATTCTCCACCCGACCCGACAGAAACTT
ACGCGTTTACCGTTGTGATGAAGAATTCGCTCAAAGCTCAGATCATATCAAGGGACTGAT
GGATAGATTCGAATGGAGCGGTCACGTCGGGTTTGTTATATGTTATGCTTTTGTATGCAT
GTTTGGTCGCATTGATATTATCTATTAATAGAAGAGAAAAAGACCAAAATAGCACTAAAT
CAAGTTTTTGTTCCCAAACTAGCACTCAAAGCCAAAAGTCACAAAAATAGCACTAAAGGA
GTGGAGTTTAGGGTTTAGAATTTAGGGTTTAGGGTTTAGAGTTTAGGTTTAGGGTTTAGA
GTTGAAAAGTGAGGTTTTGGAGATAAGATTTCAAATTTTG
>PBfusion.111|scaffoldA08:27175583-27175634(-)+scaffoldA09:3988958-3989256(-)|B596-L_1-10k_transcript/56417 <unknown description>
GGTCACAGAGGAGGTGAGAGCTAAGGCAGAGAAGTACACCGGAGATGAGGCCAAGGATCA
AGGGACGGTTTGCTAAGAGGACGGATACGAATGAGAGCAATGACGTTGTTGGTCATGGTG
GTATCTTTAGCGGGTTTGGACTTGTACCAACGTTTTAGAGATTGCGAGAGAGAGAATCTA
AAATGGTGTTTGGTGTTGTTTTAGTAATAAGGTTTTAACAAACTTTTTTTCTTAAGAGTT
GTTTGTTTTTGTTGTTGAGTCCTTAGTACTTGTTATGGAGGGAGAGATGAGGAGAAGAGA
GTGGATGTGTTTATATGTAACTTGTGTTGTATATATCATGTGATTTTG
>PBfusion.118|scaffoldA09:57584846-57584920(+)+scaffoldC08:46523078-46524019(+)|B596-L_1-10k_transcript/44928 <unknown description>
GGTAACTTGTAAGAAGGGACTTTACTCTCAGCTACAACAATTTCATCTTTGGAGAAGAGT
GATCGGAAACCATCATCATCGGCGATGGGTTGGCTGACGAGGTTTCTAGCAGCGGTAGCG
TTTTTAGCCGCCGGAGTTATATTCTCACCGGAGACATTCGGATCTCTGTCGAAGGGCGAG
AATCCAGCGAAGGTTTTGATATTCGTGAAGCTAGCTCATCTACTCAGCTTCGCTACAGCT
TGGGGAGCTGCACTCTGGGCTACCTTCATCGGCGGAATCATCATGTTCAAGAACTTACCG
AGGCATCAGTTCGGTAACCTCCAGAGCAAGATGTTTCCAGCTTATTTCACTCTCGTTGGT
TCTTGCTGCGCCATTTCACTCTCTGCGTTTGGGTACTTGCATCCATGGAAGTCATCTTCT
ATTGTGGAGAAGTATCAGCTTGGGTTCCTCGTCTCCGCTTTTGCTTTCAATCTCACCAAT
CTGCTCGTCTTCACTCCCATGACCATCGATATGATGAAACAACGGCACAAAGTAGAGAGA
GAGAACAACATTGGAGATGAAGTTGGTTGGTCCAAGAACAGGGAGAAGGCTAAGACTATC
CCTAAGCTAGCTGCCATGAACAAGAAGTTTGGTATGATTCACGGCTTGTCATCTCTAGCT
AACATCTTTTCTTTTGGAAGCCTTGCCATGCATTCTTGGTACCTTGCTGGGAAGTTGGAT
CTCTAAGTTTCTTTTTACAAAGGTCTGAGCTTTTATGCCTCCCTTCATGAATAAAATCTC
TTGCATTGTAAAATCGTGAAACAGTTTGCTATGATAATATAAAACTAGATGTTCTTTTTT
TCTTCG
>PBfusion.119|scaffoldC03:31643901-31644206(-)+scaffoldC08:19523932-19524762(-)|B596-L_1-10k_transcript/37437 <unknown description>
GGAGCTGGTCTGAAGACACTATTGCTAGTTTATCCTTCAAAAGTTTGCAACCGGTGCAAA
GAGGTTCATGAGACCGAGCGGCCATAAAGCTCGGCTATGTGGTGTGTTCAAATATGAGAG
CTATCAGGGCACTCATTACTGGGAAAAATCGAGTGTGAATGATTTGGTACCCAAGAAAGT
CGTGTGAACGAAGGCATAAATTATTACGGACATGCCTCTACTGTCGCGAGCCTTTGAGAT
TCTGATGTCCATTGAGAAGATAGATTATCTCCTCCTCTGAGATTCTTTCGTTTTAAAGTG
AAAAGTACCAAACGCGCCAACAAACTTTTTCTCTCTAACTTTTCACCGTGTGTTCTTAAG
GGGTGGTGGCTCTGCGGCTTCCGGCGACCGTGCCGAAGCTTGTAGCGGTCACCCCCTCTC
GGATCTTCGCGCAACAAGACGGAGTTAACAGATCTGTCGTTCTTTGGAGGTGCCTCTTCA
ATCTCATGGCGAATCGGGATGGTCTTGGAGCGTCGACCACCACGAGAGGCTCGTTGCTCT
GGTGGCTCGTCGTGAGTACGGCCTCGCTCCCGTTATGAGGACGACGGGAGATGCCGGAAC
ACGCAAGTTAGTCATCGGGGCTCGTACCTCGTCACCGATTGCGAAGTAGGGTTTTGGTGT
CGGCGGTTCTTCATGAGAGATGGCGGTTCTTTCTGGATGTTTCTCGCCGGCTCTGGAACC
TCTTCGTCTCTGCCTTGAGTATTGTAGAAGCACGCCGTTACTCGGACTTCGAAGGAGGTG
AAGCTGGAGCAGATAGCGGCGGCTAGGGTTTGGAGCTAGTCTTGAGCTAGCGCGTTGGGG
CCGCGGGACACCTCCCTGGGTGGTTTAACGGTCTCTGGTGACGGATCTGGGGCCGGATTT
GAACACCCCGGCCTCGAAAAGTTCCGGATCTCAGATCTGAAGACCACCGGTGTTCCATGG
AGGAGGAAGCTTGCTTCCCGGTCTTCTTTCCCCCAACCCTATACTCTTTTTTGCTTAGAT
CTGTTATTAGTGTTTTTGCCTTCTATGTATGTAATCTAGCCGGATGTTTCTCTGAGTCGC
CGGAAATGTAATCTCCGATGCCCTTTTGGGATGACAATTAATATATATATTTTTAGT
>PBfusion.98|scaffold0475:9916-9996(-)+scaffoldA07:15876004-15876209(+)|B596-L_1-10k_transcript/57644 <unknown description>
GAAGGTCACGGCGAGACGAGCCGTTTATCATTACGATAGAGTGTCAAGTGAAGTGCAGTG
ATGTATGCAGCTGAGGCATCCTAACAGACCGGCCATGAGATTGAAGATCCACACGTCATC
AAGGACTTTGCTGTCAAGAACTTCAAAGAGATCGATGAGTATCTCCTTAAAAAATCCAGC
GTCTAAAACTCTAGAAGCTTCTATTATATATAAGGGGGTTCGATCATCTCTATCAGTTTT
ATTGTTGTCTAATTAAGAAGTTAAATAAAGTGGAATCTCCTTATG
>PBfusion.99|scaffoldA01:3242635-3242719(+)+scaffoldC03:74141756-74142711(+)|B596-L_1-10k_transcript/51159 <unknown description>
GCATGTCGTCGGGGATAACCGGCGACGGCAGCGTTTCTAAGGGATCCTCAATCTTCCTCA
CGTCGGCTCCGTCGCAGCCTGTCACTTCCTCCGGGAGGCCACCGTTAGCCGCTCATCCTT
ATAGAAAAAATGCCTCGAGCACGAGCACTCGCTCTCGGGGGACTTTTCCGGCAAGATCTC
CGGCTCTGGCAGTGCCCTTGCAAAAGACGTAGAAAAAATCGGCTGAAGAGAACCGTGAGG
GTGCCGGCGATAAGCTCAAAGATCGCCGATATTCCACCGGACGAGTATTCGTGGAGGAAG
TACGGTCAAAAACCGATCAAAGGGCTCACCACACCCACGTGGCTACTACAAGTGCAGTAC
GTTTAGAGGGTGTCCAGCGAGAAACATGTGGAACGAGCTTTGGATGATCAACGATGCTTA
TCGTGACTTATGAAGGAGAGCACCGTCATAACCAGTCTGCGATGCAGGATGAATGTTCTT
CTCAGGCGTTAATGATTTGGTGTTTGCTTCGGCATGACTTTGACTTGTATCTTTTTTCTT
TAATTTTTTGATTACTAGATGGAATGATTTGTATATTTTCTTACTAAAAATATTTTAATT
AGAAAATAGTCTCTGGTGG
>PBfusion.94|scaffoldA09:62640863-62642701(-)+scaffoldC08:52904994-52905875(-)|B596-L_1-10k_transcript/6131 <unknown description>
GAAGCTACATCTCACCTCATCTCGTCTTCGTCTACCTCTAAACCCTAACCTCCGCCATGT
CTCTCCGTCACCTCCTTCGCCGTTCCTCCCCTTTACTACACCGTCTCTCTTCATCCCCAA
TTGCGATCTCACACATCCAGCAACGCCTCTACACCATCTCAATCTCCCCACCCAACGAAT
CTCCAGACACAACCAATCAAGATTCCCCTCCGATCACCTTCCCACAGTCCCCTCTCCGAA
CCACATCCTTCTCATCAGCCGAAGAAGCCGCCGCCGAGCGCCGCCGCCGCAAACGCCGCC
TCCGCATCGAACCCCCACTCCACGCCCTCCGCCGCGACCCCTCATCCCCTCCCCCGAAAC
GCGACCCCAACGCCCCGCGTCTCCCGGACTCAACCTCCTCCCTCGTCGGCGCGCGTCTCA
ACCTCCACAACAGAGTCCAATCCCTAATCCGAGCCTCCGACCTCGACGCCGCCTCCAAAC
TCGCTCGCCAGTCCGTCTACTCCAGCACCCGCCCCACCGTCTTCACCTGCAACGCCATCG
TCGCCGCCATGTACAGATCCAAGCGCTACGCCGACTCGATCTCCCTCTTCGAGTACTTCT
TCAAGCAGTCCAACATCGTCCCCAACGTCGTCTCCTACAACCAGATCATCAACGCTCACT
GCGACGAGGGACACGTGGAGGAGGCTCTCGAGGTGTACCGTTACATACTGGCTAACTCTC
CTTTCGCTCCTTCGTCGGTTACGTATAGGCATTTGACGAAAGGGTTGGTTCAAGCTGGGA
GGATCGGGGAGGCTGTTAGCTTGGTTAGGGAGATGTTGAGCAAAGGCCAAGCTGCTGATT
CGGTTGTGTATAGTAATGTTATAAGAGGTTACTTGGATCTTGGGGATTTAGATAAGGCTA
ATGAGTTTTTCGATGAGTTGAAGAGTAAGTGTACTGTTTACGATGGGATTGTGCATGGGA
CGTTTATGGAGTATTGGTTTGAGAAAGGGAATGATAAGGAGGGTATGGAGTCTTACAGGT
CTTTGTTGGATAAGAAGTTTAGAATGCATCCGCATACTGGGAATGCGCTTCTTGAAGTTT
TCTTAAAGTATGGTAAAAAGAGTGAGGCTTGGGGTTTGTTTAATGAGATGTTGGATAATC
ACACTCCTCCTAATATTCTGTCTGTGAACTCTGAGACGATTAGTATAATGGTGAATGAGT
GTTTCAAGATGGGGGAGTTTGGTGAAGCTATTGAGACGTTTAAGAAAGTTGGAAGGAATC
CGACTTCGAGGCCGTTTGTGATGGATTATTTGGGTTACAGTAACATAGTGACGAGGTTCT
GTGAGCACGGGATGTTACCGGAGGCTGAAAGGTTCTTTGCGGAGAGTGTGAGTAAGTCTT
TGCCTCCTGATGCTCCGAGTCACAGAGCGATGATTGATGCTTATCTCAAGGCGGAGAGGG
TTGAGGATGCTGTCAAGATGTTGAACAGGATGGTGGATGTGAATCTTAGGGTGGTTGCTG
AGTTTGGTACGAGGGTGTTTGGTGAGCTGATTAGGAATGGGAAGGTTACGGAATGTGCAG
AGGTTTTGACTAAGATGGGAGAGAGGGAACCGAAACCAGATCCTTCGGTTTACGATGTGG
TGGTTAGAGGTCTTTGTGAGGGTGATGCACTTGACCAAGCCAAGGATATAGTTAGTCAGA
TGGTTGGATATGGTGTTGGGGTTGCTCCTGTACTGAGGGAGTTAATCATAGAGACTTTTG
AGAAAGCAGGACGTCGTGAGGAGATTGAGAAAACCTTGAACACGGTTAGCCGTCCTGTTA
GAAACTCTAGCCAATCTGGTTACACTGCACCTAGGGTACCTGCAGTGTTGGGAGTCACAC
CTGCAGCTCCTCAGCAACCTAGAGACAGGGTCCCATGGACGAGCCATGGCGCAAGCATTC
CAAATTCAGGTGGGGCCAGTGGAACTGTAGGTCAAACAGCAGGAGGAACTTACAAGGCTA
ATAATGGCCAGAATCCTTCATGGTCCAATACTTCTGTTAACCAGCAGCAAAAATCATGGT
CTAATCAGACGGCAGTGCAACAGCCACCATCATGGTCGAGTCAAGCACCAGGATATCAAC
AGCAGCAATCTTGGTCTCAGCAACCGGCATGGTCAAGTCCTTCAGGCCAGCAACAATCAT
GGTCTAACCAGACGCCTGGTCAGCAGCAACAGTGGGCTAATCAGTACACTGGTCATCAGC
AATCATGGTCTAACCAGACAACTGGCCAGCAGAAACCGTGGACTAATCAAAACACCGGTC
ATCAGCAATATCAGAACACTGGCCATCATCAGCAACCGTGGGGTAATCAGACGCCTGGAC
AGCAGCAACAGTGGACTAATCAGACAGCTGGCCAGCATTCAGCGTGGACAGGACAGCAGC
AACAATGGTCTAATCAGACAGCTAGCCCTCAGCAGTCTCAGTGGTCAAATCCCTCGTCAG
GACAGGTGGCTAATCAAGCACAGTGGTCAAACTCTGGGAATAGTCATCTTCCTCAACGAC
AGGAGACAGAGTCCTCCCACGGGTGGCAAGATGGAGAAGACAAAAAGGTAGTTGAATCGA
GCAACTAGTTCGACAGCTATTACTTCTGCTCATCTTCCTTGTGACTTTATAGTAATTTTC
CTTTTGCTTTGTGGCTCTCAATTTTTGCAAACTCTGGTATTTATTAAAGATCAAAAAAAT
AATCTAATACGTTTTCCTGAC
>PBfusion.95|scaffoldC03:18809364-18811593(+)+scaffoldC04:48938176-48940552(+)|B596-L_1-10k_transcript/8950 <unknown description>
GGGGGTTTCGAGATTGAATTCCAATCCAAAAAAGAGTCAATGGCGTCTCGTAGATCTCTT
CTCCTTCTCCTCCAAGTCCTTTTTGCTACGGTTCTTTCCGTCTCGGCCTATCTGCCGGAG
ACTGGAAGACTTGCCGGAGACGACGTCGTCGAAGTCAATCGCTCCCAGAGAGAGTTTGAT
TATTTTGCTCTCTCTCTCCAATGGCCCGGAACTTACTGCCGTGGAACTCGCCATTGCTGC
TCCAAAAACGCTTGCTGTAGAAGCTCGGACACTCCAACTCAATTCACCATCCATGGACTA
TGGCCGGACTATAACGACGGTTCCTGGCCTTCATGTTGCTATCGATCCGACTTCAATGAG
AAGGAGATCTCAACGTTGGTGGATGGCATGGAAAAGTACTGGCCCAGTCTCAGCTGTGGT
TCTCCGTCATCTTGCCATGGTGGAAAAGGATCATTTTGGGGCCATGAGTGGGAGAAACAT
GGGACTTGCTCTTCTCCTGTTATTCGTGATGAGTATAGTTACTTCATTACCACGCTTAAT
CTATACTTCAAGCATAATGTCACGGATGTCCTTTATCAAGCTGGCTATGTTGCTTCCAAC
AGCGAGAAGTATCCTCTAGGAGGTATTGTCACAGCCATTCAGAATGCATTTCATATCACC
CCTGAAGTAGTATGCAAAAGAGATGCAATCGATGAAATACGTATATGCTTCTATAAAGAT
TTCAAGCCCAGGGACTGTGTTGGTTCAAAAGACATGACGTCGAAAAAATCATGTCCCAAG
TACGTAAGTTTGCCGGAATACACGCCATTGGGTAAGTAAAAATCATAAAACACAAACCAT
TTTTGTTCATTTCTTTAACAATGCATAATTCCAAGTTGTGTAGATTCATTATCTTTATAT
ATAAAGAAGGGTTTGAATCCCTCCTAGGCCATCCAGTTCAGCATCCAGCTAGGAAACTCG
GTTCATATAATCGTGACACGTGTCGTCCCTAAATAAAACTCAACGTTCAATAAACGTTTT
CTTAAACTCTGCTTTTCACGGACAGCCAGACCAGCCGTAAATTTTTTTAGGGTTTGGTTC
TTCTTCCACAATGAATCCAAGAGTCTTTTTCTTCTTCGATCTCTGCAAGGCGGTGTCTAT
ATTCCTCTAAAATCGCTAATTCATCGATCTTTTTTTTTAGAATAGAAGTCAGCCCTATGT
TTTTCAACCGTGGAGGCGAGATTCAAACGTGGTGGAAAGACTTTCCGTCACCGGCTGATC
CGGAAATCAAGTGATTGAATCACGAGCAGGGAAAGATGGGTTTGGGTTTGATCTTGGACT
CAACGAAGAATGATGAACCAGATCCATATACTCGCGGGTATGCATTGATTTTAAGATAAG
AACTATTGAGCTTGATACTGAACACATCAAGCTCCAGATTTGGGATACTGCTGGTCAAGA
ACGTTTTCGAACCATCACCACTGGTCAGTGTACTTTCGTTCTAACAGTGTTCTTAGCATA
CGTTGTCCCACTGAAAACTGAATTAGAGAGGATTAAGAGTCACTATCAGAAAGGATCTCT
TTTTTTTTATTTTTCTGTGCAGTCTACTTAATGCTATGGATGATGCTTTGAGGATATTTA
GTTTTTTTTTTTAAACTGATAAGTTCCTTTGCAGCTTTATTACCGAGGGGCAATTGGCAT
TTTGCTGGTGTATGATGTAACAGACGAATATTAGGAACTGGATTCGTAATATCGAACAGC
ACGCTTCGGATAATGTCAACAAGATCTTGGTAGGGAACAAAGCCGATATGGACGAGAGCA
AGAGGGCTGTTCCAACATCAAAGGGTCAAGCACTTGCTGATGAATATGGAATCAAGTTCT
TTGAAACAAGTGCCAAAACAAATTTAAATGTGGAAGAGGTTTTCTTCTCGATAGCAAAGG
ACATTAAGCAGAGACTCACAGATACTGACTCGAGAGCAGAGGATGAAAAGAAGTGTAACC
GGTTGTTTTTGTGACATGCTCTTCGTAGCACCGTCAGACAGGAGCTAAGGTTCATAATTT
AAAAGAAACAAAACTTTCTCATATTTTTCTACTTCATAGTGGATGAGTATTGAGTTAGCT
GTGATGGTATGTAGGGTTACTTGACTCCATGTTCAGGGGAGACTCGCCTGCCTATATTCA
AGCCCCCCAATGGAGGGTCTGGAGGACATCTTGACCAACCAAATCATGTGAGATCACTGA
CCTAGATCACAGGTTTCTTCTAATGGAAAGAATGTACTCAACTCACCGAATGATACTTTG
AAGATATAAGAAAAACAACATCTAATAGTGTACTTGAAAATCATAATACTCCGGAGAAGA
TGCTATTTCTTATGTTTATATTTTATTTTTTCTGACATTATATGTTACACTACAATTCTT
TAGATCAATCTATTGAACCATTACTTT
>PBfusion.96|scaffold0475:10098-11148(-)+scaffoldA05:281042-281574(-)|B596-L_1-10k_transcript/25386 <unknown description>
GGGGGTCGCAGTGACCAGGCCCGGGCGACTGTTTACCAAAAACACAGGTCTCCGCAAAGT
CGTAAGACCATGTATGGGGGCTGACGCCTGCCCAGTGCCGGAAGGTCAAGGAAGTTGGTG
ACCTGATGACAGGGGAGCCGGCGACCGAAGCCCCGGTGAACGGCGGCCGTAACGATAACG
GTCCTAAGGTAGCGAAATTCCTTGTCGGGTAAGTTCCGACCCGCACGAAAGGCGTAACGA
TCTGGGCACTGTCTCGGAGAGAGGCTCGGTGAAATAGACATGTCTGTGAAGATGCGGACT
ACCTGCACCTGGACAGAAAGACCCTATGAAGCTTCACTGTTCCCTGGGATTGGCTTTGGG
CTTTTCCTGCGCAGCTTAGGTGGAAGGCGAAGAAGGCCTCCTTCCGGGGGGGCCCGAGCC
ATCAGTGAGATACCACTCTGGAAGAGCTAGAATTCTAACCTTGTGTCAGGACCTACGGGC
CAAGGGACAGTCTCAGGTAGACAGTTTCTATGGGGCGTAGGCCTCCCAAAAGGTAACGGA
GGCGTGCAAAGGTTTCCTCGGGCCGGACGGAGATTGGCCCTCGAGTGCAAAGGCAGAAGG
GAGCTTGACTGCAAGACCCACCCGTCGAGCAGGGACGAAAGTCGGCCTTAGTGATCCGAC
GGTGCCGAGTGGAAGGGCCGTCGCTCAACGGATAAAAGTTACTCTAGGGATAACAGGCTG
ATCTTCCCCAAGAGCTCACATCGACGGGAAGGTTTGGCACCTCGATGTCGGCTCTTCGCC
ACCTGGGGCTGTAGTATGTTCCAAGGGTTGGGCTGTTCGCCCATTAAAGCGGTACGTGAG
CTGGGTTCAGAACGTCGTGAGACAGTTCGGTCCATATCCGGTGTGGGCGTTAGAGCATTG
AGAGGACCTTTCCCTAGTACGAGAGGACCGGGAAGGACGCACCTCTGGTGTACCAGTTAT
CGTGCCCACGGTAAACGCTGGGTAGCCAAGTGCGGAGCGGATAACTGCTGAAAGCATCTA
AGTAGTAAGCCCACCCCAAGATGAGTGCTCTCCTCCATCATAATCCTCCAACGATGACAA
GCATAGCTGCAACCGGTCTCAACGTCGCGACCCCACGAGCGTTCGTTCGACCGGCGGCTC
GTCTATCTGCCCCTGTTCGCTTGAACTACCCGTGGAAATTCAGTTCGGTGAAACGGATGG
TTATGTCGGTTAAGGCGACATCGGAAGGAGAGATCATATCGGATAAGGTGGAGAAGAGTA
TTCAGGAAGCGAAGGAGACTTGCGCCGACGATCCGGTGAGCGGAGAGTGTGTGGCAGCGT
GGGACGAGGTGGAGGAGCTGAGTGCAGCGGCGAGTCATGCAAGGGACAAGAAGAAGGCGG
GTGGATCGGATCCTTTGGAAGAATACTGCAGTGATAATCCTGAGACTGATGAGTGCCGTA
CTTATGATAGTTGAAACATGGTTTTGATGTCTGAAAATTTAGGTGCTGTCTGAACATCTT
TCTTGTTGTTGTCGTCCTGTTTGGTTTGTTTGGTGCTTGTAATGTGATACTGAATATGAT
GAATACACATAAGGTGTTTCAT
>PBfusion.97|scaffoldA05:10677584-10677702(+)+scaffoldC06:21725834-21727449(-)|B596-L_1-10k_transcript/21493 <unknown description>
GAAAGTCGATACAAAGATGACACCTGTGGTAGGTCGTGTTCTCAAGGCTCCGGCGTTGAA
GTTGGCAGAGAGAGGCAAACCTGTCCGTGAGGAACCGGGACGTAACAATCAATGGAACCT
TATGAAGAAGGGAGTCACGAGGGGTTCAGTAGTCAAGCATTGGGCTGTTCTTGACTTCAC
TGCCTTTGAGAGGAACACCAACTCCAGGATGGCTAACGACTTTGTGGGCCTCCTTATTAA
TCGTTGTGGGACACTTGGGATGCAGCTGGAGGATCCCATCATTTTCAAATCAGCAAGAAT
GGATTTGCTTTCTAAAGCTAATGCTCTCGAGGATTTGCTTCGACAAGTGATTGACGAGGC
TAGTCATAAGCATGGTGGGGCTCGCCCAACTCTTGTTCTGTGTGCTATGTCTGCGAGGGT
TGATGGCTACAAGACTCTCAAATGGATAGCCGAGACCAAGCTTGGTCTGGTGACTCAGTG
TTTCTTGACCAATTCCGCCAACAGAGGAGGTGACCAGTATCGGGCAAATCTCGCCCTCAA
GATCAATGCAAAAGTTGGCGGAAGTAATGTTGAGCTGATGGATACTGGCTACTCTTTCTT
CAAAAGAGAGGACGAGGTCATGTTCATTGGTGCTGACGTCAACCATCCTGCTGCTCGAGA
CCAGACGAGCCCCTCCATTGTTGCTGTTGTGGGCACTCTAAACTGGCCTGAAGCTAACTG
TTACGCAGCTAGAGTCATTGCACAGCCTCGCCGGAAAGAGGAGATTGAAGGATTTGGTGA
CACGTGCCTTGAGCTTGTTAAAGCTCATTTTCAGGCCACAAAGAAACGGCCTAACAAGAT
CGTTATCTTCCGTGATGGTGTCAGTGATGGTCAGTTCGACATGGTTCTTAATAGTGAGTT
GCTTGATGTGAAGCTTACTTTTGGGAGGAACAACTACTTCCCCAAGATTACTGTAATCGT
GGCGCAGAAACGTCATCAAACCCGTTTCTTCCCTGCTACACCCAATGACGCAAGTGACAA
GGGAAATGTTCCTTCAGGTACGGTGGTCGATACCAAAGTCATCCACCCGTTTGAGTACGA
TTTCTACCTCTGCAGTCACCATGGAGGCATAGGGACAAGCAAGCCCACTCATTATTATGC
CCTTTGGGACGAACTCGACTTCACTTCAGATCAGATGCAGAAGCTTATCTTCGACATGTG
CTTCACTTTCACTCGCTGCACCAAACCTGTGTCTCTCGTTCCTCCAGTCTACTATGCGGA
CATGGTCGCATTTAGAGGAAGAATGTACCACGAGGCGAGTTCACGGGAGAAGAACATTAG
GCAGCCACGAGGAGCGCCTCCCCCACCGGCCGATTCACTTTCTGCTCTGACCTTGGAGGA
CAAAGCAATATTCAAGTTGCACAAGGAGCTTGAGAACGTTATGTTCTTTGTCTGAAAAAA
AGGTTTGGGGGGTTATTATATTTGTGTTTTTGGGTACCTAAGCTGAAGTTAAAAATGCTA
TTATATTGAATATCGGAACAGCCCTAATAACGCAGTTTTACTCCTTTTTCTGGTAGAAAG
GAGTTTGTGCGTGAATCTAATTGGGTTTATTGCAGTGTGTTTCTCTTTGTTTTAAAGTCT
TTGTGTTGAAATCGGTTTGTGTTTGGTATTGTATTGCTCTTTCGAGCAGAGACTGCATTA
TGTAATGGTATTTTATTATATAATTATATAATTAAGAATCTGGGTTTTATTAGATAC
>PBfusion.90|scaffoldA01:10035072-10035146(+)+scaffoldC04:63506438-63506995(-)|B596-L_1-10k_transcript/50411 <unknown description>
GTCCCTTCGGGACATCCGATAAAATTGGAACGATACAGAGAAGATTAGCATGGCCCCTGC
GCAAGGATGACACGCACAAATCGAGAAGATGGTTCAAGAGGCTGAGAAGTACAAGTCTGA
GGATGAGGAGCACAAGAAGAAGGTGGAAGCCAAGAACGCTCTCGAGAACTACGCTTACAA
CATGAGGAACACCATCCAGGACGAGAAGATTGGTGAGAAGCTACCGGCTGCAGACAAGAA
GAAGATCGAGGACGCTATTGAGCAGGCGATTCAGTGGCTGGAGAACAATCAGTTGGGTGA
GGCTGATGAGTTCGAGGACAAGATGAAGGAGTTGGAGAGCATCTGCAACCCAATCATTGC
CAAGATGTACCAAGGAGCTGGTGGTGAAGCCGCAGGGATGGACGATGATGCTCCTCCTGC
CTCAGGCGGTGCTGGCCCTAAGATCGAAGAGGTCGACTAATCTGTTGATTATTGACGTCT
CTCTATTTCTCCTTCCCTGCTTGTTTTCGATTTCTTAAGAACTTTTGAATGTTGGGTCCG
TTTTGCTATTATTTTTTGTAACAACTTTTTGAACTCTGGATTTTCTGTCCAGCTATGATG
ACGGATAAGTAAACGTTTTGGCTTTTTCCCT
>PBfusion.91|scaffoldA05:7077392-7078662(+)+scaffoldC04:13165368-13165415(-)|B596-L_1-10k_transcript/46358 <unknown description>
GAGTTCTTTCTCCACTGCAAGATCCATCTCCAAATTTGAAGTCTTTTTTTTGTAAGATCT
ACTCGTATGGCGAAGCACACGGCGGCGTTGAAAGCCGGACTGACCTTGCTGGCGCTGAGC
ATGATTGGTTACATACTCGGTCCTCCTCTCTACTGGCACCTCACCGAGGCACTGGTCGCT
TCCGCCTCTTCTTGCTCTCCTTGCGTCTGCGACTGCTCTTCCCTGCCTCTCCTCACCATC
CCCAAAGGACTCAGCAATGGATCTTTTGGAGATTGTGCAAAGCATGACCCAGAGGTGAAC
GAAGACACAGAGAAGAACTATGCTGAGCTCTTAACAGAGGAACTGAAGCAACGCGAAGCA
GCATCGATGGAGAAACACAAACGAGTAGACACAGGCTTGCTAGAGGCCAAGAAGATTACA
TCCTCTTACCAAAAGGAGGCGGATAAGTGCAACTCCGGTATGGAGACTTGTGAGGAAGCG
AGGGAGAAGTCGGAAAAGGCACTTGTGGAGCAGAAGAAGCTGACTTCTATGTGGGAACTC
AGAGCTCGTCAAAAAGGATGGAAAGAGGGAGCCACCAAGTCTTCTGTTAAATCCAAAAGC
AGTGTTCAGGCTTCTTAGTGGCACACCTAAGTTTTATTTATATCACACGAAAGAAAATTA
CTGGTTCCATGTATCTGTGATTTTGATTTATAATATTGTCTTGTAGTTTCTGATGGATCA
GATTGAGTGAATCATTGTACCAAAACAACAATGTATTAATGGATTTTTGAACAAATTTAT
>PBfusion.92|scaffold0026:8116892-8116926(-)+scaffoldC09:60357113-60357863(+)|B596-L_1-10k_transcript/50985 <unknown description>
GGGCTGCTATGTTGTTGGAAGCGCTGGAAGTAAAGAAAAGGTTGATCTCCTCAAAAACAA
GTTTGGGTTTGATGATGCATTTAACTACAAGGAAGAACAAGACCTTACTGCTGCTCTGAA
AAGGTGTTTTCCCAAAGGCATTGACATATACTTTGAGAACGTAGGAGGCAAAATGCTAGA
TGCAGTGCTCTTAAACATGAACATTCACGGGCGTATCGCTGTCTGTGGAATGATTTCGCA
GTACAATCTCGAGAACCACGAAGGTGTGCACAACCTATCCACCATAATCTACAAGCGAAT
CCGCATTCAAGGCTTTGCAGTCTTTGATTACTACGACAAGTACTCAAAGTTCTTGGAGTT
TGTGATCCCGTGCATCAAAGAAGGGAAGATAGCGTACGTGGAAGATGTGGCTGAAGGACT
GGAGAAAGGTCCTGAAGCTCTTGTGGGACTCTTCCATGGTAAGAACGTTGGGAAGCAAGT
TGTTGTGATTGCTCGTGAGTGAAAGATAAACATAATATTGGATGGTTAATAATATTGTTG
TCTGGTAACTAGATATAATAAGCTTCTTTTATTAATACTAGATTTTTTAACCGCGCTACG
CGCGGATAAGATATT
>PBfusion.93|scaffoldC04:13414826-13414927(+)+scaffoldC08:41715170-41716326(-)|B596-L_1-10k_transcript/34246 <unknown description>
GACCTTATTTGCATTTCTTCGTCATCACCTACTTTCGTTCTGCAATTATTTGTTTTTTCT
TCGTACCATCTGCGAGAAAAAAAACTCGATTTAAAGTAGCATCTTATTGGGGGTTGAGGG
CGGCGGAGCAGGTGCGGCAGCGGAGGGGAGCGTAGGGGACGGATTGGATGTCGCGGTGGT
AGCGGATCGGGGAGATGCAGGTCACGACGGGGACGACGCACTTGCTGGTTTCGACTTTGT
TGCGAGGCCAGACGTTCCACGTCATCCGGACTGAGTCGATTCCTTCGGGATCGAGGTTCT
CCATCTCTGCCATGATTTTATTGATCGATAGGAGGAAAGATTCAACAACAATTGGGAGAA
ACGTTAATCAACGGTTGCCTTGTCGGAGCTCTGACGCCGAGGTTTTCCATGTGAGGAGAG
TCGGCTTTGGAGTAACGGCGCGGCCGTTCTGAAGGATTGTGGTGGAGATGGAGCGGCTTG
CATGTTGTAGTCGTTTAACCCGGGAGATGGAGGCTAACCTAGATCCATCATCGTCGGTCT
TGTTGCGGGATGGGGTGGAGGCTTCCTCAGTTCTACCGTCGCCGCTCTAGCTTTTGGGAA
GAGGAGGCTCAATCAGCTCCTTCTTCGCCGGTTTTGGTCACGGAGGGTGGAGGCTAACAA
AGCTCCGCGCTGTCGTTGTGGAATCCCGGGTCTTTTGGGTTGAGGTGACGGTTTCGATTT
GTTGAAGGTTGAGGTGAGTCGTGGGTCGCAACGGTTAAGATCTCAAGAAGAAGATCTCCG
GCGACTGTTTCTTTTGTTTGAAGAGAAGGTTAGCGGTAGTTCTCGTCGTTCTTGTCTAGG
GTTTCCGGTGGTTCATAGGCGGAAGAGATCTCGTTCAACGATTGAACTCTCCTGCGGGGT
GACAAGGCGGCGTAGAAATCCGATGGCGCGGAGGCTCTTTAGGTTCGGAGCTCTGGCGAA
TAGTTGTGACGGTGGAAAGCGTCGGTGGCTGTGCGTGGATTGGGCGACTAAGTTGAGGCG
AGCGACACGTGGAGGGCGGATCATCCAGATCATAGCACGTGTTCTGCTCTGCTTCCTTTC
CGCGCGTCCAGAGCAACCACGGCGCAGCGTTTGTGGGCCTTGGGCCATGTGTCTTATTTG
GGCTTCGGCCGGTTTTTTCTGTTGCCCATGTCTTTCTTGGGTTTTGTGGGTTGTAAGCGA
GTGGTCTTGGGCCTCGGCCGTGGGCTAGCCCAGTGGTTCAATAAAATTTCAATTTGGC
>PBfusion.121|scaffoldA03:2066436-2069437(-)+scaffoldC07:38806054-38806435(+)|B596-L_1-10k_transcript/20078 <unknown description>
GGATAGTTTCAATTCCGCGTCTCTCTCTCTCTGTAGAAATCGAAAAGATCTCAGAGATAC
AACGAAGCCGTGAATCTCGTGAAGGGTTTTAAAACTTTTGAAAAAAAAAAAGAAGCATTC
TGATCTTTCTCCCTCTTGTTGCTTGCCTTAATCGAATCCAAATGGCTGGTTACAAAGCAG
ATGATGAATACGATTACCTTTTCAAGGTTGTTCTCATCGGTGATTCCGGTGTTGGAAAAT
CTAATCTGCTTTCACGATTCACGAAGAACGAGTTTAGCCTCGAGTCCAAATCCACCATCG
GAGTCGAGTTCGCGACTAGGAGTTTGAATGTTGATGATAAAGTCATCAAAGCCCAGATTT
GGGATACTGCTGGTCAAGAAAGAGGTTACGTTGGGATACACAGTTCAGGATTCAGAGACT
TCCTTTTGAAGCCGGAGCTTCTCCGAGCTATTGTTGACTCTGGATTTGAGCATCCATCTG
AAGTGCAACATGAATGTATCCCTCAAGCTATCTTGGGCATGGATGTTATCTGCCAAGCTA
AGTCTGGTATGGGGAAGACTGCTGTGTTTGTGCTTTCCACTCTGCAACAGATCGAGCCTA
CTCCTGGCCAGGTGTCTGCACTTATCCTCTGCCATACAAGAGAGTTAGCTTACCAGATCT
GCAATGAGTTCGTGCGATTCAGTACCTACCTGCCTGATACAAAGGTTTCAGTGTTCTATG
GAGGAGTCAACAACAAAATTCACAAAGAACTGCTGAAGAATGAATGTCCTCACATTGTTG
TTGGAACACCTGGTCGAGTTCTTGGACTCGCCAGGGACAAAGATCTCTCTTTGAAGAATG
TGAGGCATTTTATTCTTGATGAGTGTGATAAAATGCTCGAGTCACTAGACATGCGGAGGG
ATGTGCAGGAGATTTTCAAGATGACTCCCCACGACAAACAAGTTATGATGTTCTCAGCAA
CGCTCAGCAAAGAGATACGCCCTGTCTGCAAGAAATTTATGCAAGATCCAATGGAGATTT
ATGTTGATGATGAAGCGAAATTGACTCTTCATGGACTTGTCCAGCACTACATCAAACTGA
GCGAGATGGAGAAAAACCGCAAGTTGAATGACCTTCTCGATGCATTGGACTTCAATCAAG
TTGTTATCTTTGTGAAGAGCGTTAGCAGAGCTGGGGAGCTGAACAAGTTGCTTATCGAAT
GCAATTTCCCCTCGATATGCATTCACTCTGGCATGTCTCAGGAAGAGAGGCTGACTCACT
ACAAAAGTTTCAAGGAAGGGCACAAGAGAATTCTGGTGGCGACAGACTTGGTAGGGAGAG
GAATTGACATTGAGCGTGTGAACATTGTCATTAACTACGACATGCCAGATTCTGCTGATA
CTTATCTTCACAGGGTTGGTAGAGCTGGAAGGTTTGGAACAAAGGGTCTTGCAATAACAT
TCGTGGCATCAGCTTCTGATTCGGAAGTTCTCAACCAGGTACAAGATAGGTTCGAGGTTG
ATATAAAGGAACTTCCTGAGCAGATTGATACGTCCACTTACATGCCGTCCTAAACGACTT
CAGATTTCAAGTGTTTGCAATGATCCCTCCCCTTTATGCTTACCTGCTATCTTATCCCCT
TTTGCTATCGTTTGTAACCTTTTAAAAAAGGAGAGAGATATAGAGAGGATTCCTAGATTG
CACTGTCCTCTTAAACTCGCAAGCTTTGTGTACAAGCGAATATGATGCTTATGTTGTCAG
AATTCAGACATTATCTGTTCTGTGTTTTAGTAGTTTGTAACTCT
>PBfusion.38|scaffoldA03:11825106-11826219(-)+scaffoldA08:26340795-26340964(+)|B596-L_1-10k_transcript/43629 <unknown description>
GAAAAAGGCTTTTGTTTCTGTGCGTACATTCTAGGATCTTCTAGTCGCGAGGGCGTTATC
TTCAAGAAACAGATCAGCGCAGGAGAATAGTTGATGGCTACCGGAGAGGAGAAGCCAGTG
ATGGTAGTGGGTGTGGACGAAAGTGAGCAGAGCACCTACGCACTGGAGTGGACTCTCGAT
CGTTTCTTCGCTCCCTACGCTCCCAATTTCCCTTTCAAGCTCATCATCGTCCACGCCAAA
CCTAACGCCGTCTCCGCCGTTGGTCTCGCTGGCCCCGGAACTGCGGAGGTTGTGCCTTAT
GTTGATGCTGATTTGAAGCATACCGCTGTTAAGGTTATCGAGAAAGCCAAAGCACTCTGT
CTGAGCAAGTCGGTTCATGGCGCAATGATAGAAGTTTTTGAAGGCGATGCAAGGAACATC
CTGTGCGAGGTTGTTGATAAACACCATGCTTCTCTTCTCGTTGTTGGAAGCCATGGTTAT
GGAGCTATCAAGAGGGCGGTTCTCGGGAGCGTGAGTGATTACTGTGCTCATCACGCTCAT
TGCTCGGTGATGATCGTGAAGAAACCTAAGATCAAGGTCTGAATCAATCATCTCAGTAGT
CAATGTGGGTGAGAAGTGAAATAATGTGTTAGCTTCCATGCGTGAAACGATCCAAAACAA
TCCATTTGTCTGTGTAATTGTGTTATTACATGTGCTCTTGCTTTAGTATACCTTCTAAAC
AATAACCTCCCGTTTAATAATACTAGGGATTAACCCGGGCTACGCCCGGGATTTTTATTT
TTTTCTAATTTAAGTTGTTAATTTATTTATATTTAGGTTATGATATATATTTATATAAAT
GTTAAGATGCATGTCATAATTAAAATTTATTTTTAAATTTTAACATGTTAAATTAACATA
TTTTTTACT
>PBfusion.39|scaffoldA04:22442356-22442643(+)+scaffoldC07:8308981-8311355(-)|B596-L_1-10k_transcript/29838 <unknown description>
GGCTGCGACTGAATTCAGCGACCAGAAATTGTTCATGATTTAATGCTTCGCTAATCACTT
GACCGGGAAAAGGAGACGCAGCGACATAAATTATCAAAGCTCTACGGTGCTTCCGGTGAC
GCCATAAAAACCAGCGTTGCTATTTTTCTTTTCATTCTCTCCTCAGCGACATAAAACAGA
AATTTCTTTCACTTCTTCTTCTCTCCTTTCCTTTAAATTCTCTCTCTTTCCTTGTTAATT
CTGATCGCTGGTCGCTCCCGCTGCGATCTCACACCGAACAGGGCCAAACCAAAAAAAATC
AAAAACCAATGGCGGCTAAATCGAAGAACAACCTTCGCTACCAACCGCGAAAATCAGCAT
CGCGATCGACCCAAGCGTTCACGGTGCTCATCGGTCTTCTCGTGGTGATTATGATACTTC
TAGGTCTGGGGATCTTGTCACTTCCCAATGCCAACAGAAACTCTTCAAAGCCCAACGATT
TGACCAACATTGTACGGAAGAGCCAGGAGGAGAGGAATGGAGGAGATGAGGAAGGGAACG
GTGAGCGTTGGGTTGAAGTGATATCGTGGGAGCCTAGAGCTGTTGTTTACCACAATTTCT
TGACCAATGATGAATGTGAGCACCTGATCAGTCTCGCTAAACCCAACATGGTTAAGTCAA
CTGTGGTTGATGAGAAAACCGGTGGCAGCAAAGATAGCAGAGTAAGGACGAGCTCTGGAA
CTTTTCTCAAAAGAGGACATGACGAAGTTGTCGAGAGGATTGAGCAAAGGATTTCAGATT
TCACCTTCATTCCTGTTGAAAATGGAGAAGGTCTTCAGGTTCTTCACTACCAAGTTGGGC
AGAAGTATGAGCCTCACTATGATTATTTCTTAGATGAGTTCAACACCAAGAATGGAGGGC
AACGAATAGCCACTGTTCTTATGTACCTCTCTGATGTTGATGATGGTGGCGAGACCGTGT
TCCCAGCAGCAAAAGGAAACATAAGTGCAGTCCCATGGTGGAACCAGCTCTCGGAATGTG
GCAAAGAAGGACTCTCTGTTCTACCAAAGAAGCGAGATGCTTTACTTTTCTGGAACATGA
GACCTGATGCCTCTCTAGACCCTTCCAGTTTGCACGGTGGATGTCCAGTGGTGAAAGGAA
ACAAATGGTCATCCACGAAATGGTTCCACGTCCATGAGTTCAAGGTTTGAGAAAACTAAG
ATAAGAGGAGGTTTACACGACAGCACAAGTTTGTGTGGATACAGTTACGAACAGATGTAT
TGTTGTATTTCCCTTTTGAAGTGAGAAATGATCCGATCCTTAGGAAATTGAAGGCTGTGT
TTTATGATATCTTGAGCGATATTTGAACTTTTTCTTTTAAACTATTTGAGATTTTTTTTG
TAACTTTACATGTTCTGTCTGAGTTTTTATGACTTCAATAATTTAATACAAGC
>PBfusion.36|scaffoldC03:31643901-31644092(-)+scaffoldC08:19523930-19524762(-)|B596-L_1-10k_transcript/40399 <unknown description>
GGAGAGCTATCAGGGCACTCATTACTGGGAAAAATCGAGTGTGAATGATTTGGTACCCAA
GAAAGTCGTGTGAACGAAGGCATAAATTATTACGGACATGCCTCTACTGTCGCGAGCCTT
TGAGATTCTGATGTCCATTGAGAAGATAGATTATCTCCTCCTCTGAGATTCTTTCGTTTT
AAAGTGAAAAGTACCAAACGCGCCAACAAACTTTTTCTCTCTAACTTTTCACCGTGTGTT
CTTAAGGGGTGGTGGCTCTGCGGCTTCCGGCGACCGTGCCGAAGCTTGTAGCGGTCACCC
CCTCTCGGATCTTCGCGCAACAAGACGGAGTTAACAGATCTGTCGTTCTTTGGAGGTGCC
TCTTCAATCTCATGGCGAATCGGGATGGTCTTGGAGCGTCGACCACCACGAGAGGCTCGT
TGCTCTGGTGGCTCGTCGTGAGTACGGCCTCGCTCCCGTTATGAGGACGACGGGAGATGC
CGGAACACGCAAGTTAGTCATCGGGGCTCGTACCTCGTCACCGATTGCGAAGTAGGGTTT
TGGTGTCGGCGGTTCTTCATGAGAGATGGCGGTTCTTTCTGGATGTTTCTCGCCGGCTCT
GGAACCTCTTCGTCTCTGCCTTGAGTATTGTAGAAGCACGCCGTTACTCGGACTTCGAAG
GAGGTGAAGCTGGAGCAGATAGCGGCGGCTAGGGTTTGGAGCTAGTCTTGAGCTAGCGCG
TTGGGGCCGCGGGACACCTCCCTGGGTGGTTTAACGGTCTCTGGTGACGGATCTGGGGCC
GGATTTGAACACCCCGGCCTCGAAAAGTTCCGGATCTCAGATCTGAAGACCACCGGTGTT
CCATGGAGGAGGAAGCTTGCTTCCCGGTCTTCTTTCCCCCAACCCTATACTCTTTTTGCT
TAGATCTGTTATTAGTGTTTTTGCCTTCTATGTATGTAATCTAGCCGGATGTTTCTCTGA
GTCGCCGGAAATGTAATCTCCGATGCCCTTTTGGGATGACAATTAATATATATATTTTTA
TT
>PBfusion.37|scaffoldC03:68423798-68423899(+)+scaffoldC08:48480454-48482051(+)|B596-L_1-10k_transcript/27457 <unknown description>
GGTTCATATGGAAAACAAAGAACTCTGTCTCTCTCTCCCCCCTCTCTGTGAGTAGAATCT
CCCCCATTGTTTTTAATTTCTCTCTTCCTTCAAAGTATGCTGTATTCTTGATGGGTTATA
AGAGGGAAAAGATCATCAAGTACTAGAGATGCATTAAACTGAGAGTTAAACAAACAAAAA
ATCATTATTAGACCCTTTTGTAGTGTTGTTTGATGATGAAGAGATTAAGCAGTTCAGATT
CAGTGGGTGGTCTCATCTCTTTATGTCCCACTACTTCCACAGATCAGCCGAATCCAAGAA
GATGCGGGAGAGAATTTCAGTCGATGCTCGAAGGTTACGAGGAGGAAGAAGAAGAAGCCA
TAACCGAGGAAAGAGGACAAACCGGTTTAGCCGAGAAGAAGAGACGGTTAAACATTAACC
AAGTTAAAGCCTTGGAGAAAAATTTCGAGTTAGAGAACAAGCTTGAGCCTGAGAGGAAAG
TGAAGTTAGCTCAAGAACTTGGTCTCCAACCTCGTCAAGTAGCTGTTTGGTTTCAGAACC
GCCGTGCGCGGTGGAAGACAAAACAGCTTGAGAAAGATTACGGTGTTCTCAAAACGCAAT
ACGATTCTCTCCGCCATAACTTTGATTCCCTCCGCCGTGAAAATGAATCTCTTCTTCAAG
AGATCGGTAAACTAAAAGCTAAGCTTAACGGAGAAGAAGAAGGAGATGATGTTGATGAAG
AAGAGAACAACTTGGCGACGATGGAGAGTGATGTTTCCGTCAAGGAAGAAGAAGTTTCGT
TGCCGGAGCAGATCACAGAGCCGCCGTCTTCTCCTCCGCAGCTTCTAGAGCATTCCGACA
GTTTCAATTACCGGAGTTTCACCGACCTCCGCGACCTTCTTCCGTTAAAGGCCGCGGCTT
CCTCCGTCGCCGCCGCTGGATCGTCGGACAGTAGCGATTCGAGCGCCGTGTTGAACGAGG
AAAGTAGCTCTAACGTTACGGCGGCTCCGGCGACGGTTCCCGGCGGCAGTTTCTTGCAGT
TTGTGAAAATGGAGCAGACGGAGGATCACGACGACTTTCTGAGTGGAGAAGAAGCGTGCG
GGTTTTTCTCCGATGAACAGCCACCGTCTCTGCACTGGTATTCCACCGTTGATCAGTGGA
ACTGAGGCTTTGATCACCGGGAGAGGGTTTTTGAATTGGATTAAAATGTTCTGTTATTTT
TCTCTCTAGGATTGAAAAAGCGGAGGGCGGAATGGGAATAATGGTGAAATTGTAAGGGTT
CATTCTGGGCGGGAAATAATTAATTAGGGTGATTTTTGTAATTATGCGCTCTCTTGCGTT
TCGTTCAGTTCTTGTAATTAAGGATCATGCGAATTTGAGAAAGGGGTGGAAAATTCTAAA
GGGCGAAAACTAGAAATGGAATTTTTGCGGTATTGAATTCAAGAATTTGAAAGAATTCAC
GTGTAATAAATTTTGCAGTATTTTAAATGATTTTATGAGATTTTAATGCAATTGTATAAT
TTTTATGTC
>PBfusion.34|scaffoldA04:24747878-24748734(+)+scaffoldC04:70117742-70117820(+)|B596-L_1-10k_transcript/42095 <unknown description>
GATTCCTCAGCAGCTTTCACTCTCTAAAACCTTCTCTCTCTGATTCAGAAGCACTCACAA
GTCCATTAATTAAGAGATTAAGACTAAAATCATCAAATCATCAAATGTCAGGTTCTGATT
ACAGCGACTTAACAAGCTCAGCTGATTCCGTTACTAACGGCGTTAACCCGCCCGTTTTCT
ACCGGAACCCGAGCTTCAGCAACGTCATCTTAAACGACAGCTGGAGCGATCTGCCGTTAA
GCGTCGACGACTCGCAGGACATGGCGATCTACAACACTCTCCGCGACGCCTTCAGCTCCG
GCTGGACCCCCGCCGTCCCTCCCCCGGTGGTTGCGGAGGAAGTGAAACAACCGACGGCGA
CTGCGGCGAGCGGATCGCGAGCCCCGGCGAGGCAGAAGGGAATGCAGTACAGGGGAGTGA
GGAGGAGGCCGTGGGGGAAGTTCGCGGCGGAGATAAGGGATCCGAAGAAGAACGGAGCTA
GAGTTTGGCTCGGGACCTACGAGACGCCGGAGGACGCGGCGGTGGCTTACGATCGAGCGG
CGTTTCAGCTCAAGGGATCGAAAGCGAAGCTGAACTTTCCGCATTTGATCGGGAGTTGCG
AGTACGAGCCGGTTAGGATCAGGCCTCGCCGTCGCTCGCCGGAGCCGTCTGTTTCGGATT
ACTCGTCGCCGGAGCAGAAGAGTGTGGGACACGTGGAGGAAGGGGAGTCTAGCTTCGTTG
TGCCCGAGTTGGGCTTCACGGTGGATCAGTTATATTCGGATGGTAGTTATTTGATGGATC
AATCTTCTTATTTGTATTTTTGATAATTGTTAATGATTTTAATTAAATAAAAGATTATCA
CTGAGTAAAAATTCATTTGTGTGTAACTGATTTATTGGTCGATTATACGATCAAGAGAGG
TTTTGATCATATGTATTATGTAATGTGATGGAAAATCAATATGGACCTTTTCTTACC
>PBfusion.35|scaffoldA06:8571568-8573984(-)+scaffoldA09:11340143-11340347(+)|B596-L_1-10k_transcript/20335 <unknown description>
AGTTTCCTTGTTGTCTGTGGAGAGTTGTAAAGTCTGAGCCATAGAATGTGAGGTTAATGG
ATAAGAAGATACACCACAAGTTGCTAGAAATCTAAGAAAAATACCAGAAGAACGGGATAT
TTTAACTTTGAAAACATAAACCTAAATCTTTTTGTTTGGAGGAACGAAAGAGCTAGAATC
TCTCTATTCTTCCCAGGCGGCATCAAGAGCTCTCTCTTCCATGGCTGCTTCTACCGGAAA
CACAGCTAACGACCATCGTCGTCCTCGCCCTCCCGGCTTGACTCTTCCAGATTTCAGATA
CGTGAGACCCCAATTGCGAACCGCGTCAATGCCTGCTGTTACGGCTCCTGCTCCTGCTCC
TGCGCAACCAATAGGACCTTCAAGTTCAGGATCTGCGGCTCCTCCAGCGGCTCCTCCAAC
CTATGTGAGGAGAACAGAAGATGCTCTGCTACGTGCTCCATCCAGAATAAACCAGCCACA
CCTTCATCCTGATAAGCCCAATGGAGCATTGTGGTTTGGGGTTGATCCTGAAGTTCATGC
TTTTATCCGAGCAACATGGCAGGGAGATTACTGGGGGCCGTGGCAAAGCTGGATAAAGGT
TCCAGAGCCGAAGAGAATAGGATGGTGGCACTCATTCATTCAACAATACTACTGGGAAGA
CAGTCTTCATGAGGAAATCCACTTTAAGTGGAAGCTTCAGACTCAAGTGACTATCTGCGG
ACGCATAAGCCAAAAAAGGAAAAAGAACAAGCAACCTAAATACATCAGTGAGAATGACTG
GAAAATAGTCCTTGCGAATTGGTCAACAGATGGAGCAAAAGCCAAGAGCCAATCAGCAGC
TGATTCTCGCACTTCGGCTCCGGTGGGGTTGAAGATGCACGTCCATGGTGCAGGACCACG
CTGCTTTGTAAATATTGGGTATCGTATGATGATCGACCAAGGTTTGGATACACTACCTTC
ATATACAGACCTTGCAAGGAAGACACATACTCGCAAAGACGGGACCTTCATGGACGAACG
AACTGAGCAACTGGTTCTAGAGGTTGAGCAAGCAGTTGAAGAGATGTTAGAAGATGGTTC
TCCAGATGGAGATAGCCAAACTTGCTCAACTGCTGCCACAGAAAATTCTAAGCGCCTTCT
CCTAAACCAAGAATACATCAAGCGTGGAAAGACACGCAAGGGCACCATTTATGGGCTTGG
CAGTGTTCAATTCAACAACAAACATCCTTCGGAGTCAGTTCCTGCTTCACTCAACCGAAA
CATCGGCTTGGAGACGAGGGTTTGTGGTTTGGAGACCGTCACTCAGGAAATCAGGTCTGA
TTTCCAGACTTTGAAGTCTGATGTTCAGGCTATCAAGACTGACTTCAACCAAGGGATGGC
TAAAACTCAATCAAGTCTCGACATGATTCTGCAGTTTCTTCAGCCTCAAGCTTCCAATCA
TGCTGCATCTACTCCACAACCAACTCAGTCTCAAGCTCCTCCTCAAGGTCAAGCACCATC
TCCAGCTCGTGATATGTCTCCAGCTCAAGGTGAATCACAACCTCAACACTTCACCGGTAA
CAATTCTGAGTTAGATAGGTGGTGCAACACACTCGGTTTGTAGGTCTTAGATGTGGCGTG
CCCTAAATCAAGTTTATGTATTATGTTTTAATCTTTTGAACCTTCTGAATGTTGAATCTT
TTGGATGTTTGTCTTTTGAACCTTTTGAGCTTTTGGCTCAATATGTAATATAATTTTCTG
TTTCTGTTTCT
>PBfusion.32|scaffold2279:7723-7983(-)+scaffoldA05:22111023-22111054(-)|B596-L_1-10k_transcript/57522 <unknown description>
TATAGCTCTTTGTCATAGGTTGGGTAGTTGAGGGCATCCCGAAAACGTCCGGGTCGAAAT
ATGGCTTTCAAATTAAGTTCCGAATTAGTGGATGCTGCCAAAGGGAGTGGCGATGCCATA
CGCAAAAAGGAAGAGACTCATAGAATGGCAGAGGCAAATAGAGCGTTTGCACATTTTCGT
TAATCCATGAACAGGATCTATATAGACACATAGATCCGTGGATCCATACATCTCGATCCG
AAAAGAATCAATAGAAAAAGAAAAAATCGGAATTGATCGATCTCTTTCTCG
>PBfusion.33|scaffold1805:10689-10847(+)+scaffoldC09:37535154-37536735(-)|B596-L_1-10k_transcript/35643 <unknown description>
AGCCGGTTAGAACCCATCTAAACCAGCCCATTATTTATATGATTCCGTATGCCAACCATT
AAACAACTTATTAGAAATACAAGACAGCCAATCCGAAATGTCACAAAATCCCCAGCGCTT
CGGGGATGCCCTCAGCGACGAGGAACATGTACTCGGGTGTATACTATCACCCCCAAAAAA
CCAAACTCTGCCTTACGTAAAGTTGCCAGAGTACGATTAACCTCGGGATTTGAAATCACT
GCTTATATACCTGGTATTGGCCATAATTTACAAGAACATTCTGTAGTCTTAGTAAGAGGG
GGAAGGGTTAAGGATTTACCCGGTGTGAGATATCACATTGTTCGAGGAACCCTAGATGCT
GTCGGAGTAAAGGATCGTCAACAAGGGCGTTCTAAATATGGGGTCAAAAAGCCAAAATAA
AAGATTTGAGCCCTTATAAAAAGAAAACAGATTCTTGAACCCCTTTCACGCTCATGTCAC
GTCGAGGTACTGCAGAAGAAAAAACTGCAAAATCCGATCCAATTTATCGTAATCGATTAG
TTAACATGTTGGTTAACCGTATTCTGAAACACGGAAAAAAATCATTGGCTTATCAAATTA
TCTATCGAGCCTTGAAAAAGATTCAACAAAAGACAGAAACAAATCCACTATCTGTTTTAC
GTCAAGCAATACGTGGAGTAACTCCCGATATAGCAGTAAAAGCAAGACGTGTAGGCGGAT
CAACTCATCAAGTTCCCATTGAAATAGGATCCACGCAAGGAAAAGCACTTGCCATTCGTT
GGTTATTAGGGGCATCCCGAAAACGTCCGGGTCGAAATATGGCTTTCAAATTAAGTTCCG
AATTAGTGGATGCTGCCAAAGGGAGTGGCGATGCCATACGCAAAAAGGAAGAGACTCATA
GAATGGCAGAGGCAAATAGAGCGTTTGCACATTTTCGTTAATCCATGAACAGGATCTATA
TAGACACATAGATCCGTGGATCCATACATCTCGATCCGAAAAGAATCAATAGAAAAAGAA
AAAATCGGAATTGATCGATCTCTTTCTCGAAACAAACGAAAAGGAAAGAAAAGACGAAAC
ATAAATCATGGATCAACTAAGCCCTCTCGGGGACTTGCTTAAGAATAAGAAAGAGCAATC
TCATGTAAATACCATGGAATAAGGTTTTAACCTATTCATGGGGATTCCGTAAATATTCCA
TTC
>PBfusion.30|scaffoldC01:57659296-57660825(+)+scaffoldC02:61291480-61291590(-)|B596-L_1-10k_transcript/40715 <unknown description>
GGTCCACTCACTATCTTCAACCATGGCCGTCGGTAAGAACAAGAGGATCTCCAAGGGAAG
AAAGGGAGGCAAGAAGAAGATTGTTGATCCTTTCTCCAAGAAGGATTGGTATGATATCAA
GGCTCCCTCTAGCTTCACTCACAGAAATGTCGGAAAGACACTTGTTTCTAGAACTCAGGG
TACCAAGATTGCGTCAGAGGGTTTGAAACACAGAGTCTTTGAGGTTTCTCTGGCTGATCT
TAACAAGGATGAGGACCAAGCTTACAGGAAGATCCGTCTCAGAGCTGAAGATGTCCAGGG
CAGGAATGTCTTGACCCAGTTCTGGGGCATGGACTTCACAACCGACAAACTCAGGTCCTT
GGTTAAGAAGTGGCAGACTTTGATCGAGTCTCATGTCGATGTTAAGACCACAGACAACTA
CACACTGAGGCTTTTCTGCATCGCCTTCACCAAGAGACGTGCTAACCAAGTTAAGAGAAC
TTGCTATGCTCAGTCTAGCCAGATCCGTCAGATTCGTAGCAAGATGAGGGAGATTATGAT
CAAGGAAGCTTCGTCTTGTGACCTCAAGGAGCTTGTTGCCAAGTTTATTCCAGAATCTAT
TGGGAAGGATATTGAGAAGGCAACTCAGGGTATCTACCCTCTTCAGAATGTCTTCATCCG
TAAAGTCAAGATCCTCAAGGCTCCCAAGTTCGACCTTGGAAAGCTTATGGAGGTTCACGG
AGACTACACAGCAGAGGATGTTGGTGTGAAGGTAGACAGGCCGGCTGATGAGGTTGTCGA
GGAACCTACTGAGATTATTGGTGCTTAAGAGGTTTTTGAAGAAATGTTAAAAAACCGAGA
GATCGTTGTTTCATCTAAAACTTAATGCTTTTGTCTCATTTCACTCTTTTGATCCTCAGA
CACTTTATGAGTTTCCATTTACACTTTAAGACACATTGAACTTGTCACACACATTTTGTG
TGTCTAAAGACTCTAATACCCTTATTGTCTTTCTCTTTACCTTTTCTCTCT
>PBfusion.31|scaffoldC02:13001288-13001389(-)+scaffoldC09:62472352-62474502(+)|B596-L_1-10k_transcript/39651 <unknown description>
AGAACAGCTGATTGGCTTTTTTTTTTAATCATTACTAGGGTTCCAATCAGATATCTGCAA
CAACAAAAATGGCTTTGGCTGGTCGTATCAGATCCGGGATCTCCCTCTTCAAGACCATCG
CCGTCTCAGATTCCGTCTCCTCTGCGAGATCTTTTCCCAGTGGACGGCCGCTTATCCCTG
CGCTAAGAGATTATGCAACAGCTTCAGCTCAGAAAACTGGCAACGTTAAGGTGCCTGTGG
CTTTAGTTGGTGAGTCTGGCAACTTTGCTTCGTGGCTGTACATTGCAGCTGTGAAAATGA
ATTCCTTGGAAAAGATTGAGTCTGATCTTTCTGAGCTTGTTGAGGCTATGAAGACAAGCC
CTATTTTCTCACAGTTTACAAAGGATCCATCTGTTCCTAGAGAGACAAGACTGGCTGCTA
TTGTGGATGTTTGTGACAAAGCAAAGTTTGCTGAACCTACCAAGAACTTCCTCTCTTTGT
TAGCTGAGAACGGGAAGCTGAAGAACCTAGACGTGATTGTGAAAAAGTTCATGCAGCTGA
CAACAGCACATAGGGGAGACGTCAAAGTCTTGGTTACCACTGTCATGCCGCTTCCCCCTG
CTGAGGAGAAGGAACTCAAGGACACACTTCAGGAGATCATTGGCGAAGGGAAGAAAGTAA
CTGTCGAACAGAAGATTGATCCGAGTATCTACGGAGGGCTAATAGTGGAGTTTCAACAAA
AGGTGCTGGATATGTCTATCAGGACAAGAGCACAGCAGATGGAGAGGCTCCTCCGTGAAC
CTGTTGACCTCAGCAACCTCTGAGTTTCTCCCTAGAAACATGTTTGTGAAGCTGCAACCC
AGCTGACAAAATAAACATATGACCCTCTCCACTTGGGAAACAATATATTGTCGTTTTTGA
AATTTGCCATTTGTTGTTTGCTTCGAAATAAGCTGTTGGAGATAGGCCCGGGCGTTCTGT
TTCGGTCCGGTTGATTCGGATTTTCGGTGTTATGCTCATAAGTACCATTCGGTTTTTACT
AATTATCGGATTGGGTTCGGTTCGGTTTC
>PBfusion.126|scaffoldA05:28708897-28746587(-)+scaffoldA07:16484203-16486004(+)|B596-L_1-10k_transcript/4181 <unknown description>
GCGCGCGACCTATACCCGGCCGTCGGGGCAAGAGCCAGGCCTCGATGAGTAGGAGGGCGC
GGCGGTCGCTGCAAAACCTAGGGCGCGAGCCCGGGCGGAGCGGCCGTCGGTGCAGATCTT
GGTGGTAGTAGCAAATATTCAAATGAGAACTTTGAAGGCCGAAGAGGGGAAAGGTTCCAT
GTGAACGGCACTTGCACATGGGTTAGTCGATCCTAAGAGTCGGGGGAAACCCGTCTGATA
GCGCTTATGCGCGAACTTCGAAAGGGGATCCGGTTAAAATTCCGGAACCGGGACGTGGCG
GTTGACGGCAACGTTAGGGAGTCCGGAGACGTCGGCGGGAATTCCGGAAAGAGTTATCTT
TTCTGTTTAACAGCCTGCCCACCCTGGAAACGGCTCAGCCGGAGGTAGGGTCCAGCGGCT
GGAAGAGCACCGCACGTCGCGTGGTGTCCGGTGCATTCCCGGCGGCCCTTGAAAATCCGG
AGGACCGAGTGCCGCTCACGCCCGGTCGTACTCATAACCGCATCAGGTCTCCAAGGTGAA
CAGCCTCTGGTCGATGGAACAATGTAGGCAAGGGAAGTCGGCAAAATGGATCCGTAACTT
CGGGAAAAGGATTGGCTCTGAGGGCTGGGCTCGGGGGTCCCAGTTTCCGAACCCGTCGAC
TGTTGGCGGGCTGCTTGAGCTGCTAACGTGGCGAGAGCGGACCGCCTCGTGTCGGCCGGG
GGACGGACTGGGAACGGCTCTTTCGGGAGCTTTCCCCGGGCGTCGAACAGCCAACTCAGA
ACTGGTACGGACAAGGGGAATCCGACTGTTTAATTAAAACAAAGCATTGCGATGGTCCCT
GCGGATGCTAACGCAATGTGATTTCTGCCCAGTGCTCTGAATGTCAAAGTGAAGAAATTC
AACCAAGCGCGGGTAAACGGCGGGAGTAACTATGACTCTCTTAAGGTAGCCAAATGCCTC
GTCATCTAATTAGTGACGCGCATGAATGGATTAACGAGATTCCCACTGTCCCTGTCTACT
ATCCAGCGAAACCACAGCCAAGGGAACGGGCTTGGCAGAATCAGCGGGGAAAGAAGACCC
TGTTGAGCTTGACTCTAGTCCGACTTTGTGAAATGACTTGAGAGGTGTAGAATAAGTGGG
AGCTCCGGCGCAAGTGAAATACCACTACTTTTAACGTTATTTTACTTACTCCGTGAATCG
GAGGCGGGGTAACAACCCCTTCTTTTAGACCCAAGACTCGCTTCGGCGGGTCGATCCGGG
CGGAGGACATTGTCAGGTGGGGAGTTTGGCTGGGGCGGCACATCTGTTAAAAGATAACGC
AGGTGTCCTAAGATGAGCTCAACGAGAACAGAAATCTCGTGTGGAACAAAAGGGTAAAAG
CTCGTTTGATTCTGATTTTCAGTACGAATACGAACCGTGAAAGCGTGGCCTATCGATCCT
TTAGACCTTCGGAATTTGAAGCTAGAGGTGTCAGAAAAGTTACCACAGGGATAACTGGCT
TGTGGCAGCCAAGCGTTCATAGCGACGTTGCTTTTTGATCCTTCGATGTCGGCTCTTCCT
ATCATTGTGAAGCAGAATTCACCAAGTGTTGGATTGTTCACCCACCAATAGGGAACGTGA
GCTGGGGTTAGACCGTCGTGAGACAGGTTAGTTTTACCCTACTGATGCCCGCGTCGCAAT
AGTAATTCAACCTAGTACGAGAGGAACCGTTGATTCGCACAATTGGTCATCGCGCTTGGT
TGAAAAGCCAGTGGCGCGAAGCTACCGTGCGCTGGATTATGACTGAACGCCTCTAAGTCA
GAATCCGGGCTAGAAGCGACGCATGCGCCCGCCGCCCGATTGCCGACCCTCAGTAGGAGC
TTCGGCTCCCAAAGGCACGTGTCGTTGGCTAAGTCCGTTCGGTGGAAGCGCCGTTCGGAC
CGCCTTGAATTATAATTACCACCGAGTGGCGGGTAGAATCCTTTGCAGACGACTAATTCT
CCAAATCAAAAATCGAGAGCATCCATTGTTTGTTTCAGAGAAGAAAGACATGGAGAGTGA
GAGGGAAAAGCAGGTTTACTCGGCGAAGCTCTCTGAGCAAACCGAACGTTACGATGAAAT
GGTTGAGGCGATGAAGAAAGTTGCTCAGATGGATGTGGAGCTCACCGTAGAGGAGAGGAA
CCTTGTATCTGTTGGTTACAAGAACGTCATCGGCGCGAGGAGAGCATCGTGGAGGATACT
GTCCTCCATTGAGCAGAAGGAAGAGTCCAAGGGGAACGAGGAGAATGTCAAGAGGATTCA
GACTTACCGAAAGAGGGTTGAAGAGGAGCTTGCCAAAGTTTGCAATGACATCTTGTCCGT
CATAGATAAGCATCTCATTCCTTCCTCTACCGCTGTGGAGTCCACTGTCTTTTTCTACAA
AATGAAAGGAGATTACTATCGCTATCTGGCAGAGTTCAGCTCTGGTGCTGAGCGCAAGGA
AGCTGCAGATCAGTCTCTTGAAGCCTACAAGGCTGCTGTTGCTGCTGCAGAGACTGGATT
GGCACCAACACATCCAGTTAGACTTGGCTTGGCTTTGAACTTTTCGGTTTTCTATTATGA
GATCTTAAACTCTCCTGAAAGCGCATGCCAATTGGCTAAGCAAGCATTCGACGATGCAAT
CGCTGAACTTGACAGCCTCAACGAGGAGTCATACAAGGACAGCACTCTTATCATGCAGCT
ACTCAGAGACAACCTCACCTTGTGGACTTCTGACCTCCCCGAGGAAGGAGAAGAGAAATC
CAAAGGTGATGAGCCTAAAGAAGAGAACTGAATCCTGTGTGTGAAGAGAAACGACCCTTG
ATGCATTGCATCCGAAGACAGCAAGTGTCGTTGCTCGGGAAAAAATGTGTAATTTTTTTT
ATATTTTATTGTCGTTCTTGATTATGTTTTCAGATATTTGACTTTCTACAACCTACTACG
TAACTACAAATGCTTGGTGTCATACACTTAGTTTGCTTCTTTGTTGTTGAATTGAGACGA
TGCATTTTG
>PBfusion.101|scaffoldC02:54322209-54323455(-)+scaffoldC03:6760276-6760362(-)|B596-L_1-10k_transcript/38020 <unknown description>
GGAGAGTGCTGTATTTCAACAAAAATCGTCACAGCGAACAAGAGAGAGATCACATAGAGA
AAGAAGAAGAAGAAGAAGAAGAAGAGATATGGCTCAGACAAGAGTTCTTGACATGTCGAG
AGTTCCTTTCATCCCAGGGAGGATACACGCGACCAACAACGAATACCAGAGATACGGTCC
GAAGGGTTTCATGGAGATCAAGATCCTCGAAAACGACAACCTTTACGTCCGTGTCGACTT
GCCCGGTGTTCCAGACGACGGGGTCCGCCACAGAGTCGACTCCGTGAGACAAAAGGTTGT
CTTTTTCTCCGGTGAAGAAACTCTCAGCGACAAGAAAAACGCCCGTGAGTACGCCGGAAC
CGCCGGTTTAGGGTGTGACTGCTGCGAGATAACCGGGGTAGATGCGAAGATGAAAGATGG
AGTCTTGAGGATGATTGTGTCAAGGGTCAAAGTCAAAGACCATGACAACAAGTGTACTCA
CTTTCTCCCTCCCAACACAGGTAAATCAGGGAGATACAATATGGATGATATGAACATCAT
GGCTGAAGTGGAGGACCATCCATTTGTGGTGAAAGGTCCTAAGCGTTCAGACCACTACAG
TACACAACGAAGAGGTGATGGAAGTGTCTGCGTTTCATTCGACTTGCCAGGTGTTTGTGG
TGATGATATATTGGTGCTTCCCAATGAGAATGAAGTCAAGTTCTACGGTGAGAACAAGGA
GGTGTACGAGCACGACGAGAGTTGCCGTATCTTCATGGGAGCCGTCAACGGTGCTTACCT
TTGTGCTCCTGGTGTTCCACTTCTGAGCCACCACATCGCTTGGGATGCTGAGTTTGGTGT
TCTCAAGGTCCGTATTTCACCTCCTGGCAGCAACAGCGACTAGTAGTAGTCTAGTTACAC
GGTCTCATCTCTCTACTTCATTTCACGTGTTGTCTCTGGGAGAACTTTTAGTTGGCTGCT
ACTAAGTCTTTTGTGTTTTAAGTTTGGACAATAATAATGTGTCTTGTTTTGGTGTTTGTT
ATGGAATGACTTAGGGGCTGTTTGTTTCACCATTTGCCATCTCCATCCAAATGATTCATT
TGTATGATCTATTCAAATGATCCATTCAGATTTTTGTG
>PBfusion.100|scaffold0025:600912-601007(-)+scaffoldC06:46499026-46499635(-)|B596-L_1-10k_transcript/50902 <unknown description>
GAATGATCCGGTGAAGTGTTCGGATCGCGGCGACGTGGGTGGTTCGCCGTCTGCGACGTC
GCGAGAAGTCCACTAAACCTTATCATTTAGAGGAAGGAGATGCAAGGATATGCTTACATC
TTGACTCATCCAGGAACCCCAGCGGTTTTCTTCGACCACATCTACTCAGACTACCGTTCC
GAGATCGCTTCTCTTCTGTCTCTCAGGAACAGACAGAAACTCCACTGTCGGAGTGAGGTG
AACATAGTAAAGAGTGAGAGAGATGTCTATGCGGCTATAATAGATGAGAAAGTTGCAATG
AAGATCGGACCAGGGCATTACGAACCACCAAGCGGATCTCAAAACTGGTCTGTAGCCGTC
GAAGGCAGAGACTATAAGGTGTGGGAAACCTCTTAAGGAGGTATGGTATTATTCTAGTAC
GTATGTAGTAAATAAAAATGCTCCCTGGAGAAAATGTGTTATATATGTATCTGTTTGAGG
AAAGAACCAGAAATAAGATCTGTCCCATTTTTTACAATACTGAGAACATATTCATATTGT
TGTATCAACATTGTGGCTGTTTGTAAAGTGTACCTGTTAAGGTGGTTAGGTGAATATTGG
TTTATATATTTTGATTGT
>PBfusion.103|scaffoldA05:19143465-19143542(+)+scaffoldA08:28079185-28080322(+)|B596-L_1-10k_transcript/49233 <unknown description>
GGGCTCCCCATTCGACCCGTCTTGTAACACGGACCAAGGAGTCTGACATGTGTGCGAGTC
AACGGGTGAGTAAACCCGTAAGGCGCAAGGTTGCTGCGGCTGGAGTCCCGAAGAAGAGGA
CGTTCAAGAAGTTTGCCTTCAAAGGTGTTGATCTCGATGCTCTTCTCGATATGTCTACTG
ATGACCTTGTCAAGCTCTTCCCTTCTCGTATTCGCAGAAGGTTCTCTAGAGGTTTGACCA
GGAAGCCAATGGCTCTGATTAAGAAGCTGCGTAAGGCGAAAAGGGAGGCACCACAAGGTG
AGAAGCCAGAACCAGTGAGAACCCACCTCAGGAACATGATCATTGTCCCAGAGATGATCG
GAAGCATCATTGGAGTGTACAACGGAAAGACCTTTAACCAGGTCGAGATCAAGCCCGAGA
TGATTGGTCACTACTTGGCTGAGTTCTCCATCTCGTACAAGCCGGTTAAGCACGGTAGGC
CTGGTGTTGGTGCTACCCACTCCTCCCGTTTCATTCCCCTCAAGTAGAAGAGCTTGTTGT
TATACTTTGGAAATGTGTTCCATCTTTGTTGTTGTTTTATGATGAAACTTCTTTAGATAT
TTTCTCAACTCTAGCTCATGCGTTTTCATGTGGCCAGGATCTTAAAATCAAATGTTATTG
AGTTTCGTTTTGTTC
>PBfusion.102|scaffoldA02:12335714-12335993(-)+scaffoldC09:15505163-15506915(-)|B596-L_1-10k_transcript/20063 <unknown description>
ATCAAACTGAAAAACGAAATCGTCATCCTCGAGAGAAACCGCTGTGTCTCAAACTCAAGT
TCTCACCTTAGATCAAAATCTAACAGAGTCTCCCTCTCTTTTACACAAATAAACCAGAAA
TTACCATTTTATTAATTTTCAGTTTCTTCTCCAAGTCTCCAATGCTCTGTTCATTCTAAC
TGCATTTTAGACTGAACCAAGAATTATGGATTCGTCGAAGAAGCTCTTGTTCCCCGACCA
GTTCTTCTCTGCGAGAAGAAGAAACATCCTGTCCAGATTCGGACTAGGAATCGCAGCTTC
TCTCGTTATCGTCACACTTCTCTCCCTCGCTAACTCCTCCTTCAATGTCCCCTTCGTCTC
TCCTCTGCTTCAAGGTCTCAGAAACTCCAATCTTAACATCCCTTCTTCAGGGCCATCTTC
TTCTTCTTCCAATCAAGTTGAAGAGAAGAAGCCTGAAGTAGTTCCAGTTCCAGATGTCAA
AGCTTCAAGCTTTGAATCTGGACAAACAAGAGATACTGGTTCGAAGAATACAAGTTTGTC
TGGAGAAGGTGAAGTCTCAAGCTTTGAATCTGGACCAAGATCTGGAGACACAGTGATTAA
CTCGACTTTGTCTGAAGATGGAAAAGTCTCAGGCCGAAATGACGAAAACACCCTCGAAGC
AAATGCTACGATAAGTGTAGGCAACAGCTCGAGCTTGGTATCTGATCTGGGAGGTAGGTT
TGTGCCTGCAAACTCGAGCAATGAGAAGAATGCCACTGTGGAAGCAGATCGAAGCAGAGG
CTCTTATGAGGATTGTGATATCTACGATGGAAACTGGGTGAGAGCTGACGATGAAACGAT
GCCGTATTACCCGCCTGGTTCGTGTCCTTATATAGACAGAGATTTCAACTGTCACGCTAA
TAAAAGACCTGATGATGGTTATGTTAAATGGAAATGGCAGCCTAACGGGTGTGACATTCC
CAGGTTGAACGGGACAGACTTTCTTGAGAAGCTAAGAGGGAAGAAGCTTGTTTTTGTTGG
GGACTCGATTAACAGGAACATGTGGGAGTCTCTGGTTTGCATTCTTAGACACAGCCTCAA
GGACAAGAAACGAGTTTATGAGATCTCAGGGAGAAGAGAGTTCAAGAAGAGAGGCTTCTA
CGCTTTCAGATTCGAGGACTATAACTGCACGGTTGATTTCGTTGGCTCGCCCTTCTTTGG
AAGGGAATCAAGTTTTAGAGGCGTGAACGGGACTACATTGGAGACACTAAGGTTGGATAT
GATGGACAAGACGACATCCATGTATCGAGATGCTGATATACTCGTATTCAACACTGGTCA
TTGGTGGACTCATGACAAAACAAAACTAGGAGAAAACTATTACCAAGAGGGTAACGTAGT
GTACCCGAGGCTCAAGGTTCTCGAAGCTTATAAACGAGCTCTCACCACTTGGGCCAAGTG
GGTCGACAAGAACATCGACCGCAACCAAACCCATGTTGTATTTAGAGGCTATTCCGAGAC
ACATTTGTAGAAACTAGTGGGCCACAATTGATATTCTCAAGCCCAATATGCAGATCCTGC
AACAAGTGAAGATTACGTTATTTCCTTTTATGACAGTGTCGGTCAAATACACAAAGTCAT
ATAGGAATAGGAAATTTGTCTTAAGCCTATTGTAACAGGGAATTTATAAGGGGTTATATA
TAGAGCTTTAGGTTGGGGTTAGTCTTTACGGTTCTAAGCTTTCTATTGTGAAGATACAAG
CTTAATTACATATTCTAATAAAGAGAATACGTTTTGGTTACAGTTTTT
>PBfusion.105|scaffold0475:9934-9996(-)+scaffoldA07:17090716-17091985(-)|B596-L_1-10k_transcript/49448 <unknown description>
GAAGGTCACGGCGAGACGAGCCGTTTATCATTACGATAGGTGTCAAGTGGAAGTGCAGTG
ATGTATGCAGCTAAAGATCCTAACAAACCTAAGAGGCCGGCCAGTGCTTTCTTCGTCTTC
ATGGAGGACTTCCGTCAGACTTACAAGAAGGAACACCCCGACAACAAATCTGTTGCTGCT
GTTGGGAAAGCTGGTGGAGAGAAGTGGAAATCACTGTCTGACTCTGAGAAAGCTCCCTAC
GTAGCTAAGGCTGATAAGCGCAAGGTTGAGTATGAGAAGACCATGAAGGCCTACAACAAG
AAGCTGGAGGAAGGTCCGAAGGAGGACGAGGAATCTGACGACAAGTCAGTGTCTGAGGTT
AGTGAAGAGGAGGATGCGGATGATGGGAGTGATGAGGAGGAAGACGATTGACTAAGAAGT
TGAAGTCGGCAGCATTATATAAGGACGCTGCAAGGATCTCTCTGATGCTTTTCTTATCTT
CTTTTCCCTTACAATGTTAACGGGGCTGGTTAAAATTAAAATGGGTTTTCTGCTTTTATT
TTTACTGATGTTTCTATTTAGTAAGCTACCGCTATCTCCCACTGATTCTGATTCTACTGG
TAATGGCAAAAATTGTTTTAGATGGTGAACTTGATATTTGCAGCTCTATATAGCCTATAT
ATTTTTATGGCTC
>PBfusion.104|scaffoldA02:30583007-30583068(+)+scaffoldA10:23866668-23867884(-)|B596-L_1-10k_transcript/41470 <unknown description>
ACTCTACCTAACGAATATAAATCATGTCATAACCTCATCTTTCTTTTCACAATCAATCAA
GAACCTACCAAACACAAAAACAAGAATCGTCTATCCACGGTTATGGAGAGAAAACAACAC
TTTGTGTTAGTTCACAACGCTTATCACGGAGCATGGATCTGGTTCAAGCTCAAACCCCTC
CTTGAATCCGCCGGTCACCGCGTCACTGCCGTCGAACTCGCCGCCTCCGGGATCGATCCA
CGCCCAATCCAAGCCGTTGAAACTTTCGAGGAATACTCCCAACCGTTGATCGAAACCCTC
GCATCTCACCCTGAGAACGAGGAGGTGATTCTCGTTGGGTTCAGCTTCGGAGGCATCAAC
ATTGCTTACGCCGCCGACAAGTTCCCGGCGAAAACTAAGGTTCTTGTGTTCGTCAACGCT
TTCTTGCCCGACACAACCCATGTGCCCTCTCACGTGCTAGATAAGTATATGGAGATGCCT
GGTGATTTTGAAGACTGTGAGTTCTCGTCTCATGAAACAAAAAATGGAACAATGAGTTTG
TTGAAAATGGGACCTAAGTTCATGAAGAACCATCTTTACCAAGAATGTACCGTCCAGGAT
TACGAGCTGGCGAAAACGTTGCATAGACAAGGTTCATTTTTCAAAGAGGATTTAGCAAAG
AAAGAAAAGTTTAGCGAGGAAGGGTATGGCTCGGTTCGACGAGTTTACATAATGGGTAAA
GAAGACAAAGCTATTCCGTGCGATTTTATTCGTTGGATGATTGATAATTTCAACGTATCA
AAAGTGTACGAGATTGACGGTGCAGATCACATGGTGATGCTCTCCAAACCCCAACAACTC
TTCGAGTGTCTCTCTACTATCGCCGTCGATTCGAATTAATAAAAAAATAAAAATAAACAT
GAGTTGTAATGAAACAAGGGTTAATTTGCCAAATAACCAATCTTGGAAGCATAATTAAGA
ATATGACAATGATTTTGAC
>PBfusion.107|scaffoldC03:31643901-31643980(-)+scaffoldC08:19523932-19524762(-)|B596-L_1-10k_transcript/43297 <unknown description>
GGAGCCTTTGAGATTCTGATGTCCATTGAGAAGATAGATTATCTCCTCCTCTGAGATTCT
TTCGTTTTAAAGTGAAAAGTACCAAACGCGCCAACAAACTTTTTCTCTCTAACTTTTCAC
CGTGTGTTCTTAAGGGGTGGTGGCTCTGCGGCTTCCGGCGACCGTGCCGAAGCTTGTAGC
GGTCACCCCCTCTCGGATCTTCGCGCAACAAGACGGAGTTAACAGATCTGTCGTTCTTTG
GAGGTGCCTCTTCAATCTCATGGCGAATCGGGATGGTCTTGGAGCGTCGACCACCACGAG
AGGCTCGTTGCTCTGGTGGCTCGTCGTGAGTACGGCCTCGCTCCCGTTATGAGGACGACG
GGAGATGCCGGAACACGCAAGTTAGTCATCGGGGCTCGTACCTCGTCACCGATTGCGAAG
TAGGGTTTTGGTGTCGGCGGTTCTTCATGAGAGATGGCGGTTCTTTCTGGATGTTTCTCG
CCGGCTCTGGAACCTCTTCGTCTCTGCCTTGAGTATTGTAGAAGCACGCCGTTACTCGGA
CTTCGAAGGAGGTGAAGCTGGAGCAGATAGCGGCGGCTAGGGTTTGGAGCTAGTCTTGAG
CTAGCGCGTTGGGGCCGCGGGACACCTCCCTGGGTGGTTTAACGGTCTCTGGTGACGGAT
CTGGGGCCGGATTTGAACACCCCGGCCTCGAAAAGTTCCGGATCTCAGATCTGAAGACCA
CCGGTGTTCCATGGAGGAGGAAGCTTGCTTCCCGGTCTTCTTTCCCCCAACCCTATACTC
TTTTTGCTTAGATCTGTTATTAGTGTTTTTGCCTTCTATGTATGTAATCTAGCCGGATGT
TTCTCTGAGTCGCCGGAAATGTAATCTCCGATGCCCTTTTGGGATGACAATTAATATATA
TATTTTTAGT
>PBfusion.106|scaffold1516:2682-2722(+)+scaffoldA08:1551326-1551518(-)|B596-L_1-10k_transcript/58656 <unknown description>
GGCGCTGTTACTTTGAAGAAATTAGAGTGCTCAAAGCAAGCCTAAGCTCGGTCCTCGGGG
AAAACTTTAAATTAGCTTTCTAAAATCCATTCAAAATGTCACAAAAATTTCTACCCAATT
CTGTGAACCCTTTTTAGTGCTCTATGTATATTGTGCTGTGTTAATTGCTTTGTAAGACAG
TTAATTATGAGAATCAGTTATGATGAATCAATGAAGATTGTCTTTCAAGGTC
>PBfusion.109|scaffoldA04:3163692-3169075(-)+scaffoldC01:746362-746659(+)|B596-L_1-10k_transcript/41789 <unknown description>
GGAGAAGACCAAAAAAAATTTCTACTCCTTCTCCCGACAAATCTCGCGACGTTGATGGCG
TCACACACCGGTGACTTCTCCTGTCTTTTTTCCGATGAATCGGTGTAGCTCGTACGCTGC
TACAGCCTCACCACTCTCTCTCGCTTCGACTCCTTGCCGGTAGATCGATTTTTCCCCAGA
TCTTCAGCTCGATCTTCAGAAAACTCCCACCATCTAAGCATCACCCGCTAGAACTTCAGT
GATCAAACACATCACGTATACTCCTTAGAACGTAACCGGCGACTCTCTAGAGCTTCCTCC
GTTCTATCAATAAACCCTGTCTCCCTTCAGCTTCTCGATACTCGTCTCCCTTCAGCTGCC
ACAGCCGTTTAAGACGTTCTCTCAGCTTCTCCACCTTGAGCTAAGTACCATGTGCCTCGC
TTCCACAACGTCCCTGCAGGTAACTTTTTGCTTCTCCTAAGCTTTCCCATTATCGTTTTA
AGAAATAATCCGGAGTTATTAACTCATTGTTTCTTCCTTTTGCGAGACATCTTCGACAAT
GGAGTTACCTGCGACGTTCTTCGGTTTCTACTCGTTGATGTTGAGGAGATCACAGCAGAG
ATCAAACTTAGGCCCGGGTTTCATTGCTGGGCTGGGAAAGGGCTTGAAGTATTAAAGTTG
AGGCCCACTTTACATATCCAACAAGATTGGAACTGTCGGGTTTTGATTTATCAAAATCCA
TCGATGAGTATTCAAGAATTATTCTGATAAATTTTCTGCGCACTCGTTATATCGCGAGAT
TCAGACGCCGACAAATTCAAAATTGTCGTACAATTGTCGGAGTGACCTAATTCAGACTAT
CCTCCGTTAATAACAGTTGTTGGAGTGCAGTTTTATTCTTTTAATGTAAGTGTTACAGTA
ACCCACGAACGAAGTTGCATTTCTTGCTATTATAATGGTTAGCCATCTAATAATAGATTT
GGGTGCTACT
>PBfusion.108|scaffoldA04:11056695-11056848(+)+scaffoldA05:33880285-33882063(-)|B596-L_1-10k_transcript/38696 <unknown description>
GGTCTCTCTTGTTCTTTCCGCTGTCGTCTGCGTCCGCCATGTTTAGTCAATCCTCCGCCC
TGCTTGTGCGACCTAACCTCGTCGGGTTTACGCTTTCTCCTCCTGGAAAAGCATCGATCG
CTTCTTCTTCGCTTCCCCGATTTTTAAGGATGGAATCCCAATCTCAGCCTCTCCAATCTA
TCTCCTGCGCTTCTTCACCAAGCAATAACCTCTCTCAGGCTACTCCTTCTTCTTCCCTAA
TCGAATCAGCTCGAATAGGAGAAGTGAAGAGAGTGACAAAGGAGACTAATGTCTCAGTGA
AGATAAACTTGGATGGCACTGGAGTTGCTGATAGTTCCACTGGAATCCCTTTCCTTGACC
ATATGTTAGATCAACTTGCTTCACATGGCTTGTTTGATGTGCACGTAAGAGCGACTGGTG
ATGTTCACATCGATGACCATCACTCTAACGAAGATATAGCTCTTGCCATTGGAACTGCTT
TGTTAAAGGCACTTGGTGAGCGTAAAGGGATTAATCGGTTTGGTGACTTTACAGCTCCTC
TAGATGAAGCGCTTATACATGTTTCCCTGGACTTGTCTGGTAGACCATATCTTGGTTACA
ACTTGGAGATTCCAACGCAGAGAGTTGGAAACTATGACACTCAGTTGGTGGAGCACTTTT
TCCAGTCGTTGGTGAATACTTCCGGTATGACACTTCACATCCGTCAGCTTGCTGGTGAAA
ACTCTCATCACATAATAGAGGCCACCTTTAAGGCCTTTGCCAGGGCTCTACGACAAGCAA
CGGAGAATGATCCTCGCCGTGGTGGGACCATTCCAAGTTCAAAAGGAGTCTTGTCACGGT
CCTGAGAGCTGAGCAATCAGAAGGAGAACTCCCAGATTCACTCTTTATTATCGAGTTCAT
CATGAGTTAGAAAGTAAATTGGGTGAAGATCACTCAGGGGCCGTTTGTTTCACCATTTGT
CATTTCCATTCAAATGATTCATTTGTATGATCTATTCAAATGATCCATTCAGATTTTTGT
GATTGTTTGTTTGTCCATCCACATAGCTCATCTAGATGAATCATCTAAATGGATCTTATG
TTTGTTTC
>PBfusion.127|scaffoldA02:4891352-4891447(-)+scaffoldA03:6985850-6988409(-)|B596-L_1-10k_transcript/25931 <unknown description>
GGCGAAATCTTTTCTTCTGAAAGATTTTAAAGAGATAAGAAGAAAAAGAAATCGAGAGAA
AAACTCTCTCTCTCTAAAAAGAGAGAAACCGACGATTGACGCATGAAAAAAAGATATCAG
TTTCATAATCTCTCGCGAGGCTCGAAGAAAGCCAAAAACAAATCTAAAGAGCCTTTCTTC
TTCGTCCGCTTCTAGGGTTTCGACTGTCGACGGCCGGTAAGGGCTTTTCAACCTCTCGCT
AAAGGAAAGATGAGACCTGTGTTCTGTGGGAACTTTGAGTATGACGCTCGTGAAGGTGAT
CTTGAGAGGCTTTTCAGAAGATACGGCAAGGTCGACAGGGTTGACATGAAAGCTGGGTTT
GCTTTTGTCTATATGGAAAACGAAAGGGATGCTGAAGATGCTATCCGAGCGCTTGACCGC
TATGAGTATGGCCGTAAGGGACGCAGACTCCGTGTTGAGTGGACTAAGAACGAGCGTGGA
GCTCCTACAAGATCAAGTGGTTCAAGGAGATCATCAAGCCTGCGACCTTCCAAGACTCTG
TTCGTCATCAACTTCGACGCAGAGAGCACTAGGACTCGTGACTTGGAGAGACACTTCGAG
CCGTATGGAAAAATCGTTAACGTTAGGATCAGAAGGAACTTCGCATTTATCCAATACGAG
TTGCAAGAAGACGCCACCAGAGCACTGGAGGCTACGAATTCGAGTAAGCTGATGGACAAG
GTGATCTCAGTGGAGTATGCAATGAAGGACGATGACGCGAGAGGAAACGGATACAGTCCC
GAGAGGCGTCGTGATAGGTCGCCCGATAGGAGAAGGCGATCACCCAGTCCTTACAGAAGA
GAAAGAGGCAGTCCTGACTATGGACGAGGCGCTAGTCCTGTTGGACACAGAAAGGAGAGG
ACTAGCCCTGATTACGGCAGGGGAAGACGCAGCCCGAGTCCTTACAGGAGAGCCAGAGTT
AGCCCTGACTACAAGAGGGATGATCGCAGGAGGGAGAGGGAGGCTAGCCCTGACTACAAG
AGAGATGACCGTAGGAGGGAGAAGGAGGCTAGTCCTGATTACAAGAGAGATGACCGTAGG
AGGGAGAAGGAGGCTAGCCCAGAGAATGGAGCTGTGAGGGACCGTAGTCCAAGAAACGGA
CGTGGTGAAAGCAGGAGCCCTCCTCCGTATGAGAAGCGGAGGGAGAGGTCAAGGTCTAAG
TCTAGCCCTGAGAATGGTCAAGTTGAAAGCCCTGGACCGATAATGGAAGAAGAAGAAGCT
GGAAGGGGATATGATGGTGCAGAAAGCCCCATACGCGAGAGCCACTCTCGTTCGCCTCCA
GCAGAAGAATGATGTATGGACCAAACAGATGATGATGTCTCTCTCGCAAAGTAGCTGTTG
TGTGAAGTCTTTGCTATGTTATCTTTTAGTTTTAGTGTATGTTATTTTGAGTCTTTGTTC
AAGTGCTCTTGCAAACTTCATTTACATTTTGTTGGACTCCTTCGAATTCGATTATTGTAG
CACTGGTGAAAACTGCACTTTACTTGGGATCACTATTTCTCAGTAGATGGTTTTATAAGC
TC
>PBfusion.49|scaffold0025:187262-187295(-)+scaffoldC03:18053030-18053349(+)|B596-L_1-10k_transcript/56115 <unknown description>
GGGTTCGAGTGTGAGCATGCCTGTCGGGACCCGAAGATGGTTCTTTAGAGCCAGAGATAG
ATGTCAAAGTGGAAGATTTGGTAGCTTCACCGTTGGATTGGGACAGTGAGGACCTACACG
ACATTGTCGATCAAATGGGTTTTCTTGGATCAGAACCTTGATTATACAGCTCGAGCACAT
CTCACTGTGGTCTCAGAGCTGTCTTGCGCGGTTTAAGTTGTGGTAATTGCTACCACCTCT
ATTTACTTGTTGAATTGTTTCTTTTGTTTTGTATTAGTTAATGCGTGCAGTGTCGTGGTT
TCGTTGTACATTGTGTGTTTCCTGTTCTGTTTAATAAAAGACCTCTCATTTGGT
>PBfusion.48|scaffoldA06:8117413-8117485(+)+scaffoldC05:10807837-10809731(+)|B596-L_1-10k_transcript/32122 <unknown description>
GGGCAAGGCTGGCTGCACAATAACAGATACACAAACAAAAGATAAAGAGAGAGAGAGAGA
GAGAGAAAGAGATCTCTGGAGAATGGTAGCTGAGGCCTTGCCCAATAGCCACGAAGCTCC
TCCAGTGGTAATTGGACTCCAACCAGCAGCTCTTATCGATAACGTCGCTCCCGTCGATTG
GTCCTTGCTCGATCAAATTCCCGGTGATCGTGGTGGCTCCATTCCCGTGCAAAAGGATGA
GTTAGAGCACATACTCAAAGAGCTTGATACACATGTCACCGCGGCTCCATTGAAGAAGAT
GGCTGGAGGAAGTGTGGCTAATACTGTTCGAGGATTGAGTGTTGGCTTCGGTGTAGCCAC
GGGGATCATCGGGGCTTATGGAGACGATGAACAAGGGCAGTTGTTTGTGAGCAATATGGG
TTTCAGTGGTGTCAGCATCTCAAGGTTGAGGAAGAAGAAAGGTTCCACTGGGCAGTGTGT
TTGCTTGGTTGATGACTCTGGTAATCGAACAATGCGACCATGTCTCTCCAGTGCTGTCAA
GATTCAGGCTGATGAATTAAGCAAAGATGATTTCACTGGCTCTAAGTGGTTGGTCCTAAG
ATATGCAGTTCTTAACTTAGAAGTAATTAAAGCAGCTATTGGATTTGCCAAGCAAGAAGG
TCTTTCTGTTTCTTTGGATTTAGCTAGTTTTGAGATGGTCCGGAATTATAGATCAGAGCT
GAGACAGCTTCTGGAGTCTGGTAACATAGATCTTTGCTTTGCTAACGAGGATGAAGCAGC
TGAGCTGCTAAGGGGCGAAGAAGAAGCGGGCCCGGAGGCTGCTCTTGAGTTCCTAAGCAG
GCATTGCAGTTGGGCTGTGGTAACTTTAGGGTCTAAAGGGTGCATTGCAAAACATGATAA
GGAGGTGGTACAAGTACCAGCCATAGGAGAGACAATAGCAACTGATGCTACAGGAGCAGG
TGACCTGTTCGCAAGCGGGTTTCTGTATGGATTGATAAAGGGATTGCCTTTGGAAGAGTG
TTGCAAAATGGGATCATGCAGTGGGGGATCAGTCATCCGTGCTCTTGGAGGAGAAGTAAC
CCCAGAGAACTGGCAGTGGATGCACAAACAGTTGCAGTTGAAGAACTTACCTGTTCCTGA
CATTCGCAACTTATGATCAACAAAAGACTTTTGGATGTCATCTGGCTTTCAAATTTCTAG
TGATTGCGCCTTAAAAAGGGCCCGTTTCATATTTGAACGGCTCTTAAGCTTTACCTTCTC
CACAGAGAACCTATCTTTCAGCATGCATTGTATCTTTACTGAAGTCTCACTTTAATTCAG
TACACAATTGGTTGTTTCC
>PBfusion.43|scaffoldA01:28215100-28215250(-)+scaffoldA02:31965380-31965793(-)|B596-L_1-10k_transcript/52001 <unknown description>
GACATCACAAACACAGCAACAAAATTATAAGAGGATAAAATGGCGAGTAAGAAGGTGGGT
GTGATGGTGATGATGATGATGATAGTGGTGGTGATGGCTATTTTTGCCGAGAGGTCAGTG
GCGATTGATCTTTGTGGCATGACCCAGTCAGAGTTGAATGAGTGCAAACCAGCGGTGAGC
AAGGAGAATCCAACGAACCCATCAACGCTTTGCTGCGACTATCTGAAACACGCTGACATC
AGCTGTCTTTGCGGCTACAAGAACTCTCCTTTGCTCGGTTCTTTCGGTATTGATCCGGCG
CTCGCTGCTGGACTCCCCACCAAATGTGACATGCCCAACGCTCCAACTTGTTAAGCTTTA
TGTGTGCTTTTGTCTTTCTCTAAAAATCATGTGTTAATGTTCTCCTTTTATTTTAACTAG
AGATTTTTTCCGCGCTTCGCGCGGATTATGTCTTATAAATTTATTTTATTTATAATATTA
TTTGTTAATTTTTTTCTTTTATATTAACTTCTTGTTTTTCCAATGTTAGTTTTTCTTAAT
TTAAATTTATATGTTAATAATTTTCC
>PBfusion.42|scaffoldA02:30372105-30372883(+)+scaffoldA08:19851759-19852915(-)|B596-L_1-10k_transcript/17393 <unknown description>
GGAAACACGTTATCTCTAACCTCTCTCTTCACCAAGTTAACACCTCCACCTTAAGCCTTC
TCCGGCGGCCGCCACCTCTGCCGCGCGGCCGCCGGACCTTAACTCCCTCCCGTCTACGTC
CATCTCTGTCTCTCCTCTGTCTCCTTCGTTGTTCTGCGGCGAGAGTGATGCTCATCTGTG
TCTCAGATCTGGTCGCTCCGGCCACAGATTTTGGGTTTTCGGCTGTGGAGGTTGCTAGAG
GACGGCCTCTTCCACTGTCGTGCTTTACCCTAGTCTTAATCGGAGCTTGCTAGTGTTTTC
CCGAGATCCAGAAAGCTTCACTGAGTTGGTGGCGCGTGCAGCGTCGTTAAGCTCCTCGTT
GGTCTCGTTTCACTTCCGGTGTGGCATCTGGTGGTGGATGAAGCTGCGTGTGGAGTTGGG
GTTCTTGGGTTCGCCGGATCTTGGTAACCCGAGTGGGTTTGTGGCGCCAGATCTTGGTAA
CTCGGGTTCTCTCTACCTGTTTGAGATGCCTCCGTCGAGTTCTCCGTCGGTGGGTGCGCG
TGGGTTCTGTTGGTGGCACGGAGACGTCCGTCTGTTTTTCGACTTCCCTGTGGCATCGCG
TAGAGTTGGGTTCCCATGGTGTGCTTAGGTTAGCTTTGGCTCATGTGAGTTTCCTTGCCC
GCTCAGATCTGTGTGGTAACGACGTTGGTGGCCTGCTCCGTCTCCAGCTCTTCTCAAATA
AACTCAGCAGGTTAGTCTTCGTGGCTTGACAGCGATTTCCGGTTAGGCTGTGTTTTGTGG
TGTGATAGTTGGTGAGCAGGCTACGAGCGTGGCTTTGGTTTGGTCTTCTCCGGAGGAGTT
GTCCGTCTACCGATCCACATTCTCTTCGGGTTGTGGTTAAATGGGTGTATACAGTCCCGG
TGGAATGCAATGGAGGCGGTAATCTCTGGCGCAAACTACTGAACGACGGCATCGTCGGTC
TTCGGCTCTTCCTCGTACCGTCGGTGGTGTCTTTTATCTTGCCTGCTCTTGGTTCGTGGT
TTGATTCTTCGCTTTGGTACGGTCTGAGTTTTCGGTTAGAAGCTGTAGGAACCGTAGCAT
TCAGGGTTTGAGGGCGCCCTTCTCTCGGTAGCTCGTGGCAACCAACCGGTTTTCTCATAT
AGTTTCAGAGTTGTAAGGGTTCAAGAGTTCAGAAGCTTTTCAGAGAAAAGTGATGTCTAT
GCTTTTGGGGTATTCCTCTTGGAATTAGTAAGTGGAAGAGAAGCATCAGAACCATCCCCT
TCAAGCTCAACACAAACTCTAGTCGAATGGATGCAAAACATAACGGATTACACTGAGATA
CCCGCAATGATCGATGAGAGACTAGGTGGTACATACACAGCAGAAGGAGTGGAGGAGGTT
ATTACACTGACACTGATATGTCTTGATGTATCAAGTGAGAAGAGACCAACAATGAGTTAC
GTTGTGACGGAGCTTGAGAGAATATTGGACAAAGAAGTGAGCTTAACAACAGTAATGGGT
GAAGGTACTCCAACTGTTACTCTTGGTAGTCAGCTTTTTAAAGCATCAAAGTGATTACAA
AGGAACCAGCTTTACATAAATAGACATATATTTATATATAAGTTCTCTGAGACAAAACTA
AACAGAGAACTTAAGAGGAGGAGGAAGAAGAAGACTGATCAGCTGCTTTGTGTTAATTGT
ATAAAGAACAGCTGAGCTATTTATTATTCGTTCTTTTTAATTGTTACTTCCTTTTGATGG
TTTATTTCAGCTTTTTTTTTTTTTTGAAAATGAGTGCAGAAAATTGAACATTGTAAAAAC
ATTATTTATTGATATAAAGGAAGCAAAGAGTGGAGTGTTGTGT
>PBfusion.41|scaffoldC05:14207744-14208703(-)+scaffoldC08:40417327-40417958(-)|B596-L_1-10k_transcript/35256 <unknown description>
GAACTCGTGAAAAGACCATAGAGTTTTCTCCTGATCCCAAATCCGGAAGAAGCTTCCTCA
TGGCGCAGATCTATTCTCTCAACATACACAACTAAAGAGCAGTAAACGTCAGTCACCTGC
AGAAGTTTTCACTCTTGTTGTACTGATAAGATAATGTTCTCCACAGAGAATCTCAAGAGT
TGATCATTTTGACTTTTTCAGGAAACAGTAGGTGAAGGTAAAGTATTATAAAAAGATAGG
TTTTAAAGAAATTGTAGTTTATACAAAACTTGTTAGGAGAGAGAAAGGAGATCTAAGAGA
GAAAGGAGAGAGAAAGGAGATCTAAGAGTTTTCTCCGGCGTACGGCCGGCGCGTGAGCGT
CCGTGCCGTCGCCGGAAACCTTATTCTTTTTCAAAGAGGTTTCTTTTCGCCTCTTCTTCG
TCGCGTCTCACCGATCGCTTTGTCGGAGCTCTGGATTGGAACCATCCTTCAACGGTGGTT
TCCTTGCGTGGAGGGAAGACGCGGTCGCGTGGAGGCTCACGGCGTGAGAAGAGAGGCTTG
CATGTGTCAGTGGTCTGGGAGATGGAGGCTATCACAGATCCGTCGACGTCGGTTTGTTCT
CCGGGAGGTGGAGGCTTCCTTAGCTTCGCCGCCGCCGGTTCTAGTTCCCGGAAAGGGGAG
GCTTTCTTTGCTCCGTTTTTGCCGGTTTTGGCTCCGGAGGGTAGGGGCTCACATAGCTCT
ACGCTGTCGGTTTAGGTCCCCGTTCTCTTTTGGGGTTTTTTTCTTGGTCTTGTTTTGTTT
GGATTGGGTGAAATTTGCGGTGTGGTTCTTGTCGTTAGGATGGTTGTTCGGATTTGAAGG
GATGAGCTATCGGTAGCCGATGAAGCTCTCCATCGATGGAGACGACGACAGGAGAAGGAA
AGCAGTGTGTTTGAGACTCGGGCTTGATATGCCCAGTAGGCGAGTTGTGATTGGGATGAT
ATCGCGGTTAGTCCGCTGATGCTCTCCGTGACAAGCGCGACGGATGAGAGCCGTTCGACG
GTAACCGCCGGGATGAGATGAGGCGTGATTAGGTTAAGCCGACAAGAGTTCCTAGGTTAG
GGCAGTGTCGGGGTTTGGGTTTATGGGCCTGTGGGCCGGTTTCTCTAGGGTTTGGCAGGT
TGTGGTAATTGGGCCGTGAGCCTTTTATCTTGTAATTTTCTTGGGCTGAGCCCTTTCTAT
TTTAATGAAATATTGACGG
>PBfusion.40|scaffoldA09:12113119-12113205(+)+scaffoldC04:20164249-20165628(+)|B596-L_1-10k_transcript/41746 <unknown description>
TGGCTGTGATGATAACATATTATCCCAGCTCATTATGAGACCTTTTGTGGTCAAGGAAAA
TAACTGTTTTCTAACATTTTTCTGAGCCGCCTTAGAGAAGGTTAGAGCTTCCTCTGCTTC
ACCTTTCAGGCTCAGAGATTCGTCAATTGAGAGCAACTCAAGATGAGTAAGCTTCAAAGT
GAGGTTCTTAGAGAAGGGATCACAGCTGTGAAGGGCAAAGCCGATGAGAAAAAGCGCAAC
TTTGTGGAGACAGTTGAGCTTCAGATTGGTCTCAAGAACTACGACCCACAAAAGGACAAG
CGTTTCAGTGGATCAGTCAAGCTCCCTCACATTCCTCGCCCTAAAATGAAGATCTGTATG
CTCGGAGATGCTCAGCATGTTGAGGAGGCTGAGAAGATTGGACTAGACTATATGGATGTT
GAGGCTTTGAAAAAGCTCAACAAGAACAAGAAGCTTGTCAAGAAGCTTGCCAAGAAGTAC
CATGCTTTCCTTGCTTCTGAATCCGTCATTAAGCAGATTCCTCGTCTTCTTGGTCCTGGT
CTTAACAAGGCAGGAAAGTTCCCGACTCTAGTGAGTCACCAAGAGTCGTTGGAAGGAAAG
GTGAATGAGACCAAAGCGACAGTGAAGTTCCAGTTGAAGAAGGTTCTGTGTATGGGTGTT
GCCGTTGGTAACCTTTCCATGGAAGAGAAGCAGCTCTTTCAGAATGTTCAGATGAGCGTT
AACTTCCTTGTCTCGCTCTTGAAGAAGAATTGGCAAAACGTGAGGTGTTTGTACTTGAAG
AGCACCATGGGACCACCTCAAAGGATCTTTTGAGCTCTCTGCTTTTATCATCTTTGGAAA
TTTCGCTTTGCTTTTTTTTTGTTTCAAATATCTAGTGCTTCTTGAGATATATGGTTCGGA
TTGATAATAGCGGAACTCGGGTGCTAGGTTGCTTTTCGTTAAAAGACAAATATAATATAT
GCAATGTTTGCTTTTAAGGCT
>PBfusion.47|scaffoldA03:18851424-18852597(+)+scaffoldA06:39777118-39777248(-)|B596-L_1-10k_transcript/31613 <unknown description>
GTAGCGTAGATACAGAGTAATGTAAACGATTAGAAAATTGGAGTCTTATTTTCAGTGCTT
ATGAGTTGTCGCAGAGGAAAGTTCTTTCAGATAAAGATAGTTTGTAGTATTGTTTATTGT
ATATTATTCACTATCAACTCAAAAAAGAGAGAACACAAGGCTAAGTTTCTGGTTCTTCTC
CGGGTGTTTTGTAGTGGTTCCGGCGGTGGCGTGTCTTCAACGTCGCCGTCGGAGCAGTCC
GTCTGGTGTTAGTCGTTTGTTGTTGTCTCTTTTGTTTACTCAACCCTTCTCTTCCTTTTG
TGTGCCTCTCGGTAGTTTTTGATGGCCTGTTGTGCTATTGTTTTCTGCTGTTAAGGCTTT
TGTCGATAGATCTGTGATTTCTTCTCGGATTTATTTCTAAGTCCTCTGTAGATCTGGGTG
TTTTGGTGTTGCAGGTTTGTTTAGTTTTCAGATCTGCTTGTCTAGCCTCAGATCCGGCCG
GAGAGAATGTCCACGACGGTAGTGAGTTGTGTGGTTCTGTCTGCTCATGCTTTGGTGTCT
CAGCAAGAAGAACTCTTAAGCTCTGTTTCCGTCGTCCTCCGTCATCGGTGTGTACCTTCG
GCTGAGGGTTTAAATCCAGTTAATCTCTCATGGATTTTAGAGCTTGTCTTATTTGGTGCT
TGATTCAGCAACGGTGGAGCATTTCGCGGTGATGTGTGGTGAGCAGGTGCGGGTTCTGGT
CCTTGAGAAGTAGGTGGTTTCAGACCACCTATTCGTCTCTTAAGTTTGAGAAGGCCTTCT
CCCGCCTTGTCATTTAGTGTTCATCCTGGTCTTCTTTTGGTCTCTGGTTTCCTCGTGGCT
TCGTCTGGTTGAGGCAATATAAAGAGGTTGAGGCGTGGAGGCCTACGGTTTAAGGTGCGG
TTGAGTATGGTGCTCTTGCGGATGTTGTTACATCCTGGTTTTAGGTGTTGAGTTCATGGC
AGTGGTTTGGTGGTTTTCATCGTGAACAGGTGGTTCAGATGAGGTTTATGCTCTTCATGA
AGAAGTCATCCGCGTTGCTTGCTCTCTTGTGTTGTTCGTTGCAAGAAAACCGGCTAGTCT
TAGTGCTTTAAGTCAATGTTCTTTTATCTTTAATTGGTTGTTTTTGGGTTTCTTTAAAGG
AGAGTATGTGTTCAGTTTAGTTTCGGATGTTGGTTAGTAGCCCGTGTGTTTGGGTTCCAG
TTTCCCGATTTTGGGCCTAGCTTCCGGGGATATCTTTGTATTCCGCCGGCTTTAGTATCT
CAACCTTGTATCGTTCTAATGTTATGAATGAAATTCAGATGGC
>PBfusion.46|scaffoldC02:7395578-7396855(-)+scaffoldC04:68009219-68016583(+)|B596-L_1-10k_transcript/1698 <unknown description>
GTCTCTCCCTTCTTTTGTGTTCCTTTGTCTCTCTTTCGTTTTGTTTAACTTTTTTTTCTC
CAGAAATTTCTTGTCCTTTTGGGATTCATGAGTTCTTCCGCCGTCGTTCTGTCCGTAAGA
TGTTGCAGCTGCCGTCTCCGTATCCTCTGGGTCCTGCTTCTCATTTGTAGCTCTCCTCCA
TCTCTTATGACTGCACTGACATCAGATCTGGCTCAGATTCGTTCTTCACATAAACTCCAT
TGGCCAGATCTGAAGATTCTGTGACGAGCACCACCTTCATTGTCTTTTTGGGCGATGACC
TTTCTCCCTTTAGGGATGATCTATTCTAACTGGATTTGGTGTGAGCGAGAGCTCCATACA
GTTACTCTTCATCTACCGCTCGACAGATATGTGAAGCTCTACGACTCAGAACACCACTTC
CTTTTCAATCCGGTGAGGAGCCCCCCGCTAGAACATACACTTACCAGTCTCTGCTCACCG
CAAACATTGTTCACATATGCCATTCCTGGTATTCACTCTCTCATGTCCAGCTTGTTAGAT
TTTTATGACCCGGGTCTGTTTGGGTTCCATGACAACTCTCTGGATCCGACGCGGTAACGT
TGGAGTCCGATGTTTCTGTTTGAACCCAACTCCTGGTTACTCAGCAAATCTAGCCAAGCT
CATATTTCAGGAGTTTGTTATAAGGGCTAACAGATCTTCATTGCTGGATTTAACACATTG
GTGTTTACCCGTCACTGCCGTATGCGCCCAGAAACCATCATATCTCGTAGACTCATCTTT
CTTGTGCTCTTCATGGTCAAGAACAAATATGTATTCAAAGATGGAAGTCCCATCAATGGA
GCCTTGCAAATTGGGATTAGAACTACATAGTTATCTCTCTGGTGCAATCGTTGGTGTTAA
CCCACAGAGTTTAAGCCAAAGTCATCATCAATCATTACCTCCAACACGTGCAAATGTCTT
TACAAGATTAATTCTAAAGTGGAGTTTACCAAAGCTTGAAGATTGCAGCCCTTTAGGCTT
TTGTTTACATAAAAGCCTAACCAAATTTCCTCATGTCCAGGGCCATGAGAGATCCTTTCC
CCATGTCCTCCTCCTTGTAGAAGAGAATTTTACCATCAAAACTCCTCTCCATGAGAGGTA
CTTTTCTCTGGGCTTAAAAACCTTAGAGTATTATCGTTTTCTTAACCGTTTAGTATCTTG
TGTAATGGTCCGCATGGGATCGGAAAATACAACGGGACTCATGTCAATGAGAACCAAGGT
TTTAGAGCGTCCAAAGTCACAATATACAGTGACCTTGAGACACTACAAGAATTTATCAAA
ATAGCTGCGGACTGGTGAAGGTATTTCCGTAGCCAAATAATTTAGCGACAGAAATGGCGA
AAGATAGTGACGGAACACATAATTTTATTTTTGTAGCTAAATCCGTAGCAATTCGTAGCA
ATCCGTAGCTATATAGCTAGGGATAGATTCCGTCGGCGATCCGTAGCTAGATAGCTACAC
TTTAGCTACAACAAAAATCGTAGCCAACATTATTCTATTTAGCAACAACTAGCTACAAAT
ACTAATATCGCTAAATAGCAACAACATTTTTATCCTAGCAAATCCGTCGCACGTTGAAAA
AATATCATATATCTATACAAAAACATATAATTTTTATATAATATATTTTTGTATAAATTT
TATTTTATTAATATCAGTTTGTATATGTTGTTTTAATATTTGTCAATTTATTTCAAACAC
AAATTTCAAATTATATATATTTGTAATGTGTAGTCATTTATTATATATAAGAATGATATA
TTATAACTTTACAATGCATAAATTTGACAAAAATATTTTTTATGATTTATATATCCAAAT
ATATTAAGAATATACTAGTTTAATGAAACTATTTGACACAAAAATGAAACTAATGGCTAG
ACATGTTGGTTTAAGTCTAGTCAATTGTAGTAATTGCCAAGCAATATTGTTAGGTTAGCA
TTAACACAAGCTTTCTCACGTATCTACCTCTCTAGACTCTAAAATAATTATTGTGGCATT
GATATCAAATCTACAACGAGGTGAAGAGTAGTTCTTTCTTCATCTGTCCCAACCGTATCT
CTATTTTCACTCCAAAGCAAGTTTAAGCAAAATTCTAGCAAAGGAGCTTCAGTCCACTTC
TCTTTAACTGGCTGATTTGGATTCTCTCAGCCCCATTTATATTTTGGATCACGTGAAATC
AGGTGGTGTAGTTGCTATTCTCAAGGGGACAAAGAAATAAAATCTTGTGTTTTTGATACC
CGTGACAAGGAAAGAAATTAGTTCACAATATAATTATCAGTACAACGTACGGTTGCACAC
TGGTATTGTATGCAACCACCAAGAAGAGGAGGTTTCCCCCCACGAGCTACCGCCGGACGA
GGTGGACCCAGTTTCGTGAAGAACACAAACCCTTGTGCTCCACCGGGGTTTCCACTGCGA
AGCATTGAGGAACTACTACAAGCACCTGCACGAAGAAACCAGCCAACTCTCCACCCTGAG
AAGAAAGATGGCGCTCTTTGGATATCAATTGACAATGAGGTCAAGTATGATATAAAAAGG
GCTTTTTCCAACGATTTTGAAGGACCTTGGTGGAATCTCAGTCTGGTTCCTCCAGAGCAG
CAAGACAAGTGGTGGTCTGATTTTGTGCAAAAGTATTACTGGGATTCAGACCACCATAAT
TTGGTGAAGGCTCTTTGGACAAAACAACTAAGGAGAATGATCTCAAACAACATCAGCAAG
GGAAAGACAAACAACAAAAAGCCCAACTTTGTCTCTGATAACAACTGGAAGTTGATGTGG
CGACACTGGAACACTCCTCAGGCACTTTATGTTAGCACCACAAACTCCAAGAACAGGAAA
TCAGAGCGTGATCGAGATGGTATACATCAACACATCTCAGGTTCCAAATCTTATGCCAAG
ATCAAATATGAAATGATGATGGAGTTGGGTGAGGAGCCAGCTATCACTGACCTGGTGCGG
AAGACTCATATGAAAAGTGACGGCACGTTTGTAGACAAGCGTGCAAAGAGGATTATTGAA
GAAGTTGAGTCTATTGTTGTTTCAGAACACCCTAGCACTGATGAGACTGATAGCCAAGGC
TCCAACTCAGAAGCATCAATCACACCAGTTATGAGAGATGAGGCTTTTTACAGGGTGGTC
AAACCACACAAAGGCAGGCTGTTTGGACTTGGAACAGCACAAATGGAGAACTATGATCAC
ATTGCTCCACCTGCTGTTGTTCTTACTCGTCAAGCTCAATTGGAGAAAGAGGTGATCAAT
CTTACTGGCATGGTCAAGCTGATGAGCCAGCAGCTCACTGCTCTGTGTGAAGCTAGAGGA
GTGACAGCCTCTGATGCAACTACCAACCCTTCTCCATCTTCACCTCCTTCCACCAACGAG
CCTAGAATCTAGATGGTGTTGCTGACTTTCTGTTAGCTTTTTTTCTGTGAAAATTGAAGA
CATAACAGTTAGAATCTTTTTGTGTTATGTCTGTTAGTTTTCACTTATCAGTTTCATGTT
CTGTTTCTACTAAATGAATGCTTTGTTTCCATTATGTTTCAAGAGTTTCAGTTTATTTTA
ATGCTGTTATAGT
>PBfusion.45|scaffold0025:185519-185566(-)+scaffoldA02:6576506-6576706(+)|B596-L_1-10k_transcript/58600 <unknown description>
ACTTACTCCGTGAATCGGAGGCGGGGTAACAACCCCTTCTTTTAGACCCAACTCTTCTGA
GAAGTAGAAGAATGACTTATAAAAGCTTCTCATAATGGCTATTTTGTGCATTTCTTCTAT
TCGTATGTTTTAGTCATGTTCCTTTTGCACTTATATATGTTTTGATTCTATGAATTACGA
ATTTACTCTTGAATTTGATTCTCAACTTCCAACAGTAATAGTTTGATTTTGTCTGAAAGT
TTACACC
>PBfusion.44|scaffoldA02:5261495-5270826(-)+scaffoldC02:8279523-8279641(-)|B596-L_1-10k_transcript/25724 <unknown description>
GAGTTCTCTCTCGCTCAGTTTTCACAGCCGCAAGACTGCTCTCAGATTCTTACTTGCAGC
TATGGGTAAAGAGAAGTTTCACATCAACATTGTGGTCATTGGCCATGTCGACTCTGGCAA
ATCGACCACTACCGGTCACTTGATCTACAAGCTTGGTGGTATTGACAAGCGTGTCATCGA
GAGGTTCGAGAAGGAGGCTGCTGAGATGAACAAGAGGTCCTTCAAGTACGCGTGGGTGTT
GGACAAACTTAAGGCTGAGCGTGAGCGTGGTATCACCATTGACATTGCTCTCTGGAAGTT
CGAGACCACCAAGTACTACTGCACCGTCATTGATGCCCCTGGTCATCGTGATTTCATCAA
GAACATGATTACTGGTACCTCCCAGGCTGATTGTGCTGTCCTCATCATTGACTCCACCAC
TGGTGGTTTTGAGGCTGGTATCTCCAAGGATGGCCAGACCCGTGAGCATGCTCTTCTTGC
CTTCACCCTTGGTGTCAAGCAAATGATTTGCTGCTGTAACAAGATGGATGCCACAACCCC
CAAGTACTCCAAGGCTAGGTACGATGAGATCATCAAGGAGGTGTCTTCCTACTTGAAGAA
GGTCGGGTACAACCCTGACAAAATCCCATTCGTCCCCATCTCCGGATTCGAGGGTGACAA
CATGATTGAGAGGTCCACCAACCTTGACTGGTACAAGGGACCAACTCTCCTTGAGGCTCT
TGACCAGATCAACGAGCCAAAGAGGCCTTCAGACAAGCCCCTGCGTCTACCACTTCAGGA
TGTCTACAAGATCGGTGGTATTGGAACGGTGCCAGTGGGTCGTGTGGAGACTGGTATGCT
CAAGCCCGGTATGGTTGTCACATTCGCTCCTTCAGGGTTGACCACTGAGGTCAAGTCCGT
TGAGATGCACCACGAGTCTCTTGTGGAGGCACTTCCAGGTGACAACGTCGGATTCAATGT
TAAGAACGTTGCCGTCAAGGATCTTAAGCGTGGGTATGTTGCATCCAACTCTAAGGATGA
CCCTGCCAAGGGAGCTGCTAACTTCACTTCCCAGGTCATCATCATGAACCACCCTGGTCA
GATCGGTAACGGTTACGCACCAGTGCTTGATTGCCACACCTCCCACATTGCAGTCAAGTT
CTCTGAGATCCTCACCAAGATTGACAGACGATCTGGTAAAGAGATCGAGAAGGAGCCCTA
AGTTTTTGAAGAATGGAGATGCTGGTATGGTGAAGATGACTCCGACCAAGCCCATGGTTG
TCGAGACTTTCTCAGAGTACCCACCATTGGGGCGTTTCGCTGTTAGGGACATGAGGCAGA
CCTGTTGCTGTTGGTGTCATCAAGAGTGTTGACAAGAAGGATCCAACCGGTGCCAAGGTC
ACCAAGGCTGCAGTCAAGAAGGGTGCCAAATGATAAGACTTCTCTATTACTTTTAAAAAA
ACTTTGATGGTGTTTGAGCCTTCTTTTTAATATTTTCTGCGACATGGTTTCAGTTATGCA
GTTTGTGGATGGTTTTGGCTAATGATTTTTAGTGCTT
>PBfusion.58|scaffoldA01:3269357-3270825(-)+scaffoldC01:4377070-4377199(-)|B596-L_1-10k_transcript/36179 <unknown description>
GGAGGTGAACAAAAAGAAAAGGCAAAGTTGCGATTAGAAAAGGAGACAGCCCTAGTGTGT
CCGCTCTGAACAAGTTTGGTTGCATTAGATGGAGATCGGAAAGATGTACGATGTAATGCT
GGATGAGGCCAAGCTGTGTCTGGATCTGGATGAGCTGAAGGTGGAATCGTCTTCTGCACC
GCCAGTAAAAGAAGAAGATTCTGGCTACGACGACTACTATTATGATTCAGCCGACGACGA
GATGGATCCGGTGGAAGAGGCCAAGTATCTTCAGCAAGTCAGGGATTCCGATGGTTTCGA
CGTTGATTTTTGCTATCATCCTTTTGGTGGGATAATGCCCTGTGGATGTAATGATTCCGA
CACACCCTTGGCTAAGCTGGGACTCCACTGTTACAATATTGACAAGGGGACAAATTTACA
ATTCAGGGCTGTAAAGAAAGTTAACGCAGAAGCCGTTTCATTTGTCAATTACTATATTAC
TTTGGAGGCCGTGGATCCAGACAACAACCATTCTCTTGTTGCTTTCCAAACCTGTGTTTG
GGATTCTGCCACCGAGAACAAAGAGCGCTTGAGATTGATCACTAAACAATGCAGGATTAA
GCCTCCTCAAGTGCCTGCTGCTGGAATTAGAGAAGCACGAGGTTCCCTATGGCGATGGGA
CCCTGATGCTGTAGATAAATTCTACACAGGTGTGATGCCCAGTTGGCTACAGGATGATGC
ACTTACCGGACCTAATAAGCTTCAGTTCCATGAGGTGAAGGACTCAGAACTGCAGGATAA
CGAATGGCTTAATCTTTACGCTGAAATTGCATTGTCCTCAGAGCGGCCCGACATGGAAAC
TTATTTGCCGTTGAAGGTGAAGAAAGTAGTGGTGCGTACAAAGGAAGATGTGGAGCCGAG
TATGAAGCTGAAGTCGAGTAATGCAATCTTCTACATGACTTTCAAAACCCACAGGGGTCA
TGAGTGCAAAGCTATAATAAGGCAAACAAGGGATGGTATACAAGGACACATGTGCCTTGA
AGTTACATGCATGTTGGGAAAGTAGTGTCATGCTGAGATCTAGAAAGAAATGTTGTCCTC
CTCCTCTCCTGTGTTTTTTTTTAATGTATTTGATCTTTTCATGTTTAAGTTACTATTATT
GTGTGTATGACTAAAGTCAGCTAACTTAGCATGATTTGTTTTCCCT
>PBfusion.59|scaffoldA03:11825100-11826188(-)+scaffoldC06:34363839-34363896(-)|B596-L_1-10k_transcript/46448 <unknown description>
AGGATCTTCTAGTCGCGAGGGCGTTATCTTCAAGAAACAGATCAGCGCAGGAGAATAGTT
GATGGCTACCGGAGAGGAGAAGCCAGTGATGGTAGTGGGTGTGGACGAAAGTGAGCAGAG
CACCTACGCACTGGAGTGGACTCTCGATCGTTTCTTCGCTCCCTACGCTCCCAATTTCCC
TTTCAAGCTCATCATCGTCCACGCCAAACCTAACGCCGTCTCCGCCGTTGGTCTCGCTGG
CCCCGGAACTGCGGAGGTTGTGCCTTATGTTGATGCTGATTTGAAGCATACCGCTGTTAA
GGTTATCGAGAAAGCCAAAGCACTCTGTCTGAGCAAGTCGGTTCATGGCGCAATGATAGA
AGTTTTTGAAGGCGATGCAAGGAACATCCTGTGCGAGGTTGTTGATAAACACCATGCTTC
TCTTCTCGTTGTTGGAAGCCATGGTTATGGAGCTATCAAGAGGGCGGTTCTCGGGAGCGT
GAGTGATTACTGTGCTCATCACGCTCATTGCTCGGTGATGATCGTGAAGAAACCTAAGAT
CAAGGTCTGAATCAATCATCTCAGTAGTCAATGTGGGTGAGAAGTGAAATAATGTGTTAG
CTTCCATGCGTGAAACGATCCAAAACAATCCATTTGTCTGTGTAATTGTGTTATTACATG
TGCTCTTGCTTTAGTATACCTTCTAAACAATAACCTCCCGTTTAATAATACTAGGGATTA
ACCCGGGCTACGCCCGGGATTTTTATTTTTTTCTAATTTAAGTTGTTAATT
>PBfusion.50|scaffoldA05:34026477-34026589(-)+scaffoldA06:43712409-43714857(+)|B596-L_1-10k_transcript/17792 <unknown description>
ACACACATTAAAGCGTTGAGAGAACAAAAAAGAAGAGAGGAGAAAAGAGCGATAAATCCG
AAAAGCCTAAGAAACATCAAAAGAGAATAAAAACAATTTCTTTTTTTGTTTCAAAAGGAA
AATCTTTGAATTTTATGGCAACCCGTCTCCTCCGAACTAACTTTATCCGGCGTCCTTACC
GTTTCTCCGCTTTAAAACCGGTGGGTCCACCCACCGTAACGGCTTCAACAGCCGCCGTCC
CGGATATTCTCTCCCTCGGACAACAAGAACCAGAGCCACCTCTCCACCACCCAAAACCCA
ATGAAGCTCACCATGACATCGATCTCTCCGACCAAGCCCGTCTCTTCTCCTCTATGCCCA
CATCCGCTCTCCTCCGCTCCACCGCCGTGCTGCATGCGGCCGCGATAGGTCCCATGGTGG
ATGTTGGATCGTGGATCATGAGCTCTAAACTCATGGACACCGCCTTGACACGTGGTATGG
TCCTTGGCCTTGTGAAAAGTACGTTTTATGACCACTTCTGCGCCGGTGAAGACGCCGCCG
CGGCTGCGGAACGCGTGAGGAGCGTTTACGAAGCTTCGGGTCTTAAAGGTATGCTTGTGT
ACGGCGTGGAACATGCCGATGACGCTGCCACTTGTGATGAGAACATGCAACACTTCCTTC
GAACCATCGAAGCAGCAAAATCCTTACCTACATCTCACTTTAGCTCAGTGGTCGTGAAGA
TAACCGCGATATGTCCCATCAGTCTTCTAAAACGAGTGAGCGATTTGCTTCGATGGGAAT
ACAAAAGTCAAAATTTCAAACTCTCGTGGAAGCTCAAATCTTTCCCGGTTTTCTCCGATT
CAAGTCCTCTCTACCACACTAACTCAGAACCGGAACCGTTGACCGCCGAAGAAGAACGGG
AGCTCGAAGCAGCTCACGTAAGGATCCAAGAAATTTGTCGGAAATGCCAAGAGTCCAATG
TACCTTTGTTGGTCGATGCTGAAGACACAATCCTCCAACCGGCGATCGATTACATGGCTT
ATTCATCAGCTATCATATTCAACACGGACAAAGACAGACCCATCGTTTACAACACCATTC
AAGCCTACTTGAGAGATGCTGGTGAGAGGTTGCACTTGGCCGTTCAAGAAGCCGAGAAAG
AAGGTGTTCCTATGGGCTTTAAATTGGTGAGAGGCGCTTATATGTCTAGCGAAGCTAGAC
TAGCAGATTCCTTGGGACACAAGTCACCAATCCATGATACAATTCAGAATACGCACGCTT
GCTACAATGACTGCATGACCTTCTTGATGGAGAAAGCCTCCAATGGATCAGGATTTGGTG
TTGTTCTTGCAACACATAACGCTGATTCGGGGGGACTTGCATCAAAAAAAGCTAGTGAGC
TCAACATCGATAAAAAGAACGGGAAGATTGAGTTTGCGCAGCTATACGGTATGTCAGATG
CATTGTCCTTCGGTTTAAAGAGAGCCGGTTTCAATGTAAGCAAATACATGCCATATGGAC
CGGTTGAAACCGCTATACCGTATCTTCTCCGACGTGCTTATGAGAACCGGGGAATGATGG
CCACGGGTGCCAATGATCGTCAACTCATGAGGATGGAACTTAAGAGGAGACTAATCGCTG
GAATTGCGTGAAGAGAAGAGTATAAGTCCTTATGTGTGGAGCCACTGAATGGAATTGGGA
AATGTAGATCAATAAATTTGTTCTATATATATTAGGGCTGTTCAATATGGTAAAACCGAA
CCGTACCGAACCGAACCGAACCGAAATAGACAATATGGTTTGGTTTTGGTATATACCATA
TAAACTGAATGGATATAATTTTAT
>PBfusion.51|scaffold0025:556964-556998(-)+scaffoldC03:23261292-23261828(+)|B596-L_1-10k_transcript/53739 <unknown description>
GTGGCGGGTAGAATCCTTTGCAGACGACTTAAATAGCGACTCTGGTTATGGTGGCAGAGG
TGGCTTTGATTCACGTGACAGTGGAATGGGAAGTAGAAGCAGCAATGGATGGGGAAGAGA
GCGTGAAAGGAGTCGTAGCCCGGAGAGATTCAACAGAGTTCCACCACCGTCTTCTACTGG
ATCTCCTCCTCGCAGCTTCCATGAAGCCATGATGAAACACCGATGAAGGGAAGAGGATAC
AAGAACAAGCTCCATCTCCCCGAGTGAAGAAGAAAGGAAAAATGTGTTTTGAGTATTTCT
ACATTTGACATTCTTATATATATATTTTTGGCCGGTGAAGAACGTACGTGAAAAGCAAGA
CACTCTAAGCCTCATTAAAAAACTACAAATGCTTGCTTTCTTTATGTAGCTTTTTTGTAC
TTCTTTATAATCTCAAAGATTGTTGTTTTGACAGGCAAAACTTTATAACTTAAACATGAT
AATCACTTC
>PBfusion.52|scaffold0475:12430-12903(-)+scaffoldC03:72650703-72653695(-)|B596-L_1-10k_transcript/7572 <unknown description>
TCAAACGAGGAAAGGCTTACGGTGGATACCTAGGCACCCAGAGACGAGGAAGGGCGTAGT
AAGCGACGAAATGCTTCGGGGAGTTGAAAATAAGCGTAGATCCGGAGATTCCCGAATAGG
TTAACCTTTTGAACTGCTGCTGAATCCATGGGCAGGCAAGAGACAACCTGGCGAACTGAA
ACATCTTAGTAGCCAGAGGAAAAGAAAGCAAAAGCGATTCCCGTAGTAGCGGCGAGCGAA
ATGGGAGCAGCCTAAACCGTGAAAACGGGGTTGTGGGAGAGCAATAAAAGCGTCGTGCTG
CTAGGCGAAGCGGTGGAGTGCCGCACCCTAGATGGCGAGAGTCCAGTAGCCGAAAGCATC
ACTAGCTTATGCTCTGACCCGAGTAGCATGGGGCACGTGGAATCCCGTGTGAATCAGCAA
GGACCACCTTGCAAGGCTAAATACTCCTGGGTGACCGATAGCGAAGTAGTACCGTGAGGG
AAGAGTAATTCAAAACCCCCAAAAAAAAATCGAAAAAAGTTTTCAAAAATCCAAAAAAAA
AAAAAGAGAGAGAATGGCTCAGGTTCAGACTGCGAACGGCACCAGTGCGGCGGCTCCGGC
CCAGATCGGCACGACGTCTCTCTACGTGGGAGATCTGGATCTCAACGTGACTGACTCGCA
GCTTTTCGAGGCGTTTAGCCAGATGGGTCAAGTGGTCTCGGTTAGGGTTTGCAGAGACTT
GGCCACTCGCAAGTCGCTAGGGTATGGATACGTCAACTTGGCCAATCCCCAAGATGCTGC
GAGAGCAATCCAGGAAATGAATTTCATGCCTCTCTATGGGAAACCTATAAGAGTTATGTA
CTCTCACCGTGATCCTAGTGTTCGCCGAAGTGGTGCTGGTAACATATTCATCAAGAATTT
GGACCTGGCCATCGACCACAAGGCACTCCATGACACCTTTTCAACCTTTGGGAACATTGT
GTCGTGCAAGGTGGCTGTGGATGCTTCTGGCCAGTCCAAAGGCTATGGGTTTGTGCAATA
TGCCGACGAAGAATCCGCCCAGAAAGCTATCGAGAAACTGAACGGCATGTTACTCAACGA
CAAGCAAGTGTATGTGGGTCCTTTCCTCAGGAGACAAGAAAGAGACTCGTCTGCCAACAA
AACCAAGTTCACCAACGTGTACGTGAAGAATCTCGGGGAAAGTACTACCGACGATGACTT
GAAGAAGGCTTTTAGCGAGTATGGAAAGATAACAAGCGCTGTGGTGATGAAAGATGGAGA
AGGGAAGTCTAAGGGCTTTGGCTTTGTCAACTTTGAAAACGCTGATGATGCTGCCAGGGC
TGTGGAGGCTCTCAATGGTCACAAGTTTGATGACAAGGAGTGGTATGTTGGTAGAGCCCA
GAAGAAGTCCGAGAGGGAAACGGAACTTAGGGTCCGTTATGAGCAGAACTTGAAGGAAGC
TGCTGAAAAGTTTCAGAGTTCAAACTTGTATGTGAAGAATCTGGATCCTAGCATATCTGA
CGAGAAACTCAAGGAGATATTCTCTCCTTTTGGTACCGTTACGTCTTGCAAGGTGATGCG
TGATCCTAGTGGAATCAGCAAAGGTTCGGGTTTTGTTGCTTTCTCAACTCCCGAAGAAGC
AACCGAAGCTATGTCGCAGTTGAGTGGTAAAATGGTTGAAAGCAAGCCACTCTATGTTGC
TATTGCGCAGAAGAAGGAAGACAGAAGGGTCAGACTACAGGCTCAGTTTTCCCAACCGAG
GCCAGTTGCAATGCCGCCATCTGCTGGCCCTCGCATGCCAATGTTTCCCCCGGGGGGTCC
TGGTATTGGACAGCAAATGTTCTATGGTCAAGCCCCTCCTACCATGATTCCTCCCCAGCC
CGGATATGGATACCAACAGCAGCTTGTTCCGGGGATGAGACCAGGTGGAGGCCACGGACC
CAATTACTTCATGCCTATGGTTCAGCCACATCAGCAGCGTCCTGGAGTTGGGGGAAGACG
CCCTGGAGGGATCCAACAGTTCCAGCAGCAACCTCCCATGATGCAGCACCAGATGCATCC
AAGGGGTCGGAACATCCGGTACTCCCAAGGGCGTGGTGTTAGTGGTGGTGATGTGCCTCC
ATATGACATGGGCAACAACAACATGCCATTGCCCATTGGAACTTTGGCTTCAAATCTGGC
TAATGCTTCTCCAGAGCAACAGAGGACGATGCTGGGTGAGAATCTGTACCCGTTGGTGGA
GAAGCTCGAGGCAGAGTCTGCAGCCAAAGTGACTGGGATGCTTTTGGAGATGGACCAGAC
GGAAGTTCTCCATCTTTTGGAGTCACCAGAAGCTCTCGAGGCTAAAGTTGCAGAGGCAAT
GGATGTTCTGAGGAGCGTTGCTGCTGGTGGTGCAGCCGAGCAGCTCGCTTCCTTGAACCT
CTCTTAACTTGCTTGTGTTTTCCAGTTTGGTCTTTGCTTTTTATTATGTTCTCTCTCTCC
CATACAATTACAGTTTGAGACTTGCAGTTGTTTCGTTGCTTTTGTGTGTGTGTTTTAAAC
TTCATTTATGAATTTAAAAGTTAAAACTTATCTGCC
>PBfusion.53|scaffold1851:2903-2968(-)+scaffoldC04:42924547-42926204(-)|B596-L_1-10k_transcript/42264 <unknown description>
TGTGTTTGCGGGAATATGACGTGGGCTTGCCCTGATTTATGAATGCTACCTGGTTGATCC
CGCACGTCGTCAATGGCTTCTCTGAAGCTTTCACCTTCGTCACCAATCTCTATCCCTAAG
AGCAGCGGAATTATCGGTAGGAGAGGAGTTTCATTTCTTGTTCGGGCTGAGCAATCTCCG
ACTTCCTCTTCTGATCTTCAGGATAAATGTCAGAGGAGACGTGTGGTGGTAACGTTAGGT
GTTGTTGCTCCTTGGATCTCATTGCTTAGTAAAGCTCCAGCATCATTTGCTGCAGAGAGC
AAGAAAGGATTCATGACTGTCTCCGACAATAAGGATGCATATGCGTTTGTATATCCCTTT
GGGTGGCAGGAAGTTGTGATTGAGGGTCAAGACAAGGTATACAAAGATGTAATTGAGCCT
TTAGAAAGCGTTAGTGTCAATCTGATCCCTACTAGCAAACAAACTATCAAAGATTTCGGC
CCACCGAAGGAGATTGCTGAGACACTGGTAAAGAAAGTTTTGGCACCTCCAAATCAGAAG
ACTACACTTATTGATGCAGCAGAGCAAGAAGTTGATGGGAAGACTTATTATCAGTTTGAG
TTCACTGCTCAGGCTAGAAACTACACTCGCCATGCGTTGGGTGTAATCACAGTTTTCAAT
GGAAAATTCTACACATTGACGACTGGGGCTAATGAGAGGAGGTGGGAGAAGATGAAAGAT
AGGCTTCATACTGTGGTAGATTCCTTCAAGATCACTGTTTGAACAAATATCAACTTTGGT
TTGGTCACTTTATGTTTTCAAAAGGCAATTTTCTTGTATTTTTTGTTCATTCTTCTTCTT
TTCTCTCTTTCCCTTAACACTATTCGTCTCCAGTAAGAGAGATTCAATACTCTGACTTCT
CGACATTGTCTCCCATTATATATCTGATTGTCTGAGGGGAATGATGTTCGC
>PBfusion.54|scaffoldC02:62862298-62864502(-)+scaffoldC09:4250748-4250818(-)|B596-L_1-10k_transcript/31725 <unknown description>
GAAACTCGAAAACACAAAATTGAATCTTCAAGAGTTAACGCTACATCGGAGCTCAGATAA
CGATCACCGTGACGAGCGACTGTGAGAAACTAGAGAGGCGAAGATGGTGGCAGGAGAAGT
AAAGAGGTCTGGAGATGATGCAGAATCTCTTCGGAGATAACTCGAGGAGGAGGAAGAAGA
AGAAGAGATCGACTCCGAACATGAGTCCAATCCTCACCCCACACTATCCTTCCGATGAGG
CTGAGGGAGGTGTGGAGCGTGGAGAAGAAGGGAAGAAGCTGTGGTTGAAGTTCAAGGTGA
GCTGAGCTGAGTCTGAAGGGGAGCAGGGCGATGTAGAACCTGGTCATGGAGAAAGCGAGG
GTGAGAGGAGAGCAAAGTTCACAGGAACGTGATGTTGCTGAACCACGCGAGGAAAGCGAA
GAAGAAGAAGAAGGAGGAGATGAGAGAGAGTAGCTGCAACGCAGAGGCGTGATGTTGTTG
AGAGTGGTTCAGAGAGGTCTGGCGAAAGGCGTTATGAGTCTGAAGATGAAGAGGTCGATC
AGACTAGAGGAGTCCAAGATCACCTAGTGAGGAGAAGGAAGAGGCTCCTGTTGCACAGTC
AGACGTTAATATCCGCAATGTGTTTGGATCTTCTGATGATGAAGACGCAGAAGAATATGT
TCGTAATGACATTGAGCAGATGAGCCTAGATCGCCAGTCGAAGACGAAGAGGGCTCTGAG
AAGGATCAGAGACCAGACGATATGATGCTTGATGATGATATGATCCGTGAAGAGGATCCT
CGCTACGAGTCAGAAGATGAGCGTGTTGAAGCTAGGCACAGGGACAGGAAGGCCAGTTGG
CCCTCCTATGGAAGTGGGAGTTCCTTTCCGGCCTCCTCCTGGTGATCCTGAAAAGATGAA
TATGATAAAAGTTTCTAGTATAATGGGAATTGATCCAAAGCCATTTGATGCCAAGACATT
TGTTGAAGAAGACACGTTTGAGAGTGAAGACCTGGAGGAAAGATGCGTATTCGTCTGGCT
AATAACATTGTGCGCCATAGGCTTCGTTAAGGGTCGAGATGGTAAAACATATAGTGAGAG
TAATGCTCGGTTTGTAAGGTGGTCAGATGGAAGCTTACAGCTATTGATAGGAAACGAAGT
TCTTGATATAACCGAACAAGATGCACGACAAGACCAGAATCACCTCTTACTCAAACATGA
AAAGGGAATCCTTCAATCACAAGGAAGAATTATGAAGAAAATGAGATTTATTCCATCATC
TCTAACGTCGAATTCACACAGGCTTTTGACTGCGCTCGTTGACTCGAGGCAAAAGAAGGA
CTTCAAAGTTAAGAACTGTGTCACTGACATTGACCCTGAGAGGGAC
>PBfusion.55|scaffoldC09:37589724-37590371(-)+scaffoldC09:41554003-41554348(-)|B596-L_1-10k_transcript/48041 <unknown description>
CCCGATGGTTCTATATATAATAAGTTGGCCGTCGTTTTTTACAGACAAACGAACAGGTTC
AACAATCAATATTCCTTTTTTCATTAATTTTGAAAAAGTGAAATTCTTCTCAATCATTAG
AATATCTAAGCTCATCTCTCCTCTTTCAATACAAGATATCGTTATCTCGGTTGGATTTTT
TAGTCTAACCAAGAAACAGTATGCTTTTACATTATTGAGGATTTTTTGATTAAAAAAACA
ATTCCATCGCAATTGAAAACGCGAATACCTTTTGAGAAATAAGTCAAGTTCCGCTTCGGT
ATTGCTTTTTGGTTGTTTTTTATTTTGACTTTTTTTTCTTTCCAGAATTTTTATTATTTT
CTAGTACATATAAAATGAAACCGTGGGTCATACCAATTAAATTACTTCTTTTCAATTTTA
ATGAAACAAAAAATGTGAATAAACAGATCACCCTAAAGAAAAAAGGTTTTATACCATCAA
ACGAAAAAAAATTCCTTCGGTTTTTTAATCTAAATAAAGAAGAAAACGAATCAGCAGGTC
AAGAAGAGTTTGAATCAGATAAAGAAACAAAAATAAATACGGAATCAGCTCTATCAAAGC
AAGAAAAAAATATTGAAGAAAATTATACAGAATCGAAGATAAAAAAACGTAAAAATAAAA
AACAACCAAAAAGCAATACCGAAGCGGAACTTGACTTATTTCTCAAAAGGTATTCGCGTT
TTCAATTGCGATGGAATTGTTTTTTTAATCAAAAAATCCTCAATAATGTAAAAGCATACT
GTTTCTTGGTTAGACTAAAAAATCCAACCGAGATAACGATATCTTGTATTGAAAGAGGAG
AGATGAGCTTAGATATTCTAATGATTGAGAAGAATTTCACTTTTTCAAAATTAATGAAAA
AAGGAATATTGATTGTTGAACCTGTTCGTTTGTCTGTAAAAAACGACGGCCAACTTATTA
TATATAGAACCATCGGGATTTCATTGGTTCAT
>PBfusion.56|scaffoldA05:5411988-5412062(+)+scaffoldC05:25813773-25814407(-)|B596-L_1-10k_transcript/50324 <unknown description>
GAGTATGATGAATCCCATTAAACAAATGGGTTATTTGCCACTGATTTTATATTGATGTTT
TATTCACCTTGGAGAACCAATAAGTTTACATTCCCTCTGAACTCTTCGCACAAATCGATT
TCAATGGCGGGCCGCGGCAAAACTCTCGGATCCGGGGCTGTGAAGAAGGCAACCTCGAGA
AGTAGCAAAGCCGGTCTCCAATTCCCGGTGGGTCGTATCGCTCGTTTCCTGAAGAAAGGC
AAGTACGCCGAACGCGTCGGAGCCGGAGCTCCGGTCTACTTATCGGCCGTTCTCGAATAC
CTCGCCGCGGAGGTATTGGAGTTGGCTGGTAACGCGGCGAGGGATAACAAGAAGACGAGG
ATTGTTCCGAGGCACATTCAGCTCGCGGTGAGGAACGACGAGGAGTTGAGTAAATTGCTG
GGAGATGTTACGATTGCTAACGGAGGAGTGATGCCGAATATTCACAATCTTCTTCTTCCT
AAGAAGGCTGGTGCTTCATCCAAGCCATCTGGGGATGACGATTGATTAAATCTATGTTGT
TCTTTTCATTTTTGTTTCTCGATCAGAGTTGCTTTAACTGGTTTAATTGAATGTTCATAT
GCTTCAATTTCGGAATGAAATCAAAGTTCAGAC
>PBfusion.57|scaffoldA03:8664970-8665045(+)+scaffoldA05:5254166-5257429(-)|B596-L_1-10k_transcript/33181 <unknown description>
GTCTCTCTCGCTGATTAGGCTCCATTCTTTTCTCTCTCTCCTCGTTTGTCCTTTCTCTCT
CTTGCCGGCCTTTAAAAAAATTTGAAAAGAGAGAGAGAAAAATCTATCTAAGGGAGACGA
TACGAAGACGTCTGGTACATAGATCGATAACATCGGCGGAGATTGATTGATTGATTTTGT
GAGAAAATGGCTGAGGACGAGAAGCTATTGAAGGATGCGAAGAAGCTTCCGTGGGAGGAT
CGCCTCGCGCACAAGAACTGGAAAGTTAGGAACGAGGCCAACGTCGACCTAGCTTCCGTC
TGCGATTCTATCACCGATCCTAAGGACCCTCGCCTCCGCGATTTCGGTCACTTGTTTAGG
AAGACGGTGGCGGATTCGAATGCGCCGGTGCAAGAGAAGGCGCTTGATGCATTGGTTGCG
TTTTTGAAGGCAGCTGGACTGCAGACGCTGGAGGTACGCGAAGGAAGTATGTGATGCCAT
TGCGGCTAAATGTCTCACGGGTCGGCCCAAGACTGTGCAGAAGGCGCAGGACGCTCTCTT
GCTTTGGGTGGAATTAGAAGCTGTTGATGTTTTTCTGGATACATTGGAGAAAGCTATAAA
GAATAAAGTTGCAAAGGCTGTGGTACCTGCAGTAGACGTTATGTTTCTAGCTATCAGTGA
GTTTGGATCGAAGATTATTCCACCCAAAAGGATTTAAAGATGCTTCCTGAACTTTTCGAT
CATCAAGATCAGAATGTCCGTGCATCTGCCAAAGGGGTGACTATTGAGCTATGCCGTTGG
ATTGGAAAAGACCCTGTAAAATCTATTTTGTTTGAGAAAATGAGGGATACAATGAAAAAA
GAGCTGGAGGCTGAGCTTGCCAATGTTTCAGGGGGTGCCAAGCCTTCTCGAAAGATAAGA
TCTGAGCAAGACAAAGAGCCAGAGGCAGAAGCTAGTTCTGATGTGGTGGGTAATGGGCCC
ACTGAAGAACCTGTTGCTGATGCGCCTCAGGAAGTAGATGAGTACGATCTTATGGATCCT
GTGGATATTTTGACTCCTTTGGAAAAGTCTGGGTTCTGGGAAGGAGTGAAAAAACGAAGT
GGTTAGAACGCAAGGAGGCTGTTGCAGAGCTAACAAAGCTTGCTTCGACGAAAAAGATAG
CTCCTGGTGATTTTTCAGAAATTTGTCGGACCTTAAAGAAGCTTATCACCGATGTGAACT
TAGCTGTTGCAGTGGAAGCTATTCAGGCCATTGGAAATCTTGCACGTGGATTAAGAACAC
ATTTCTCCGCTAGTTCACGGTTCATGCTACCTGTTTTACTCG
>PBfusion.163|scaffoldA03:28339165-28339605(+)+scaffoldC07:57167393-57167510(+)|B596-L_1-10k_transcript/53767 <unknown description>
GAGTAGGTGGCGTCGCTGGAGTTCTACCTGTAGGTGGAGTAGGCGGAGGGATTGGTGGTC
TCGGCGGTGGTGTAGGTGGTCTAGGCGGTGGTGTAGGTGGTCTAGGCGGTGGTGTAGGTG
GAGTAGGCGGAGGTGTAGGTGGTCTCGGCGGTGGTGTAGGTGGTCTCGGTGGTGGAATAG
GAGGAATTGGTGGTGGTTCAGGTCTTGGTGGTGGTGCAGGTGCAGGTGGACTAGGCGGCG
TAGGTGGACTCGGCGGTGTAGGTGGCATAGGCGGAGTTGGTGGCTTGGGAGGAATTGGCG
GTGGAAGCGATTGCGGTGACGTTCTTCCTCACCCTTGATGATATAAGCGTTATTTCATCT
CAGTAAACCAAAAATCGATCGAGAAGGTTTATATTTGTTCAGTTTATCATGTTGTTTTTC
CAAATTTTATGTTTTAAGTATTTTTTTATGCTGTTTGTTATTAGTTACTTGTGAGAAACT
TTTTTTTTTGTTTTGTAACTTACTTGTGAGAAACCTTGTGCTATCAATAAATAGAGTATT
TTTCGTGTGGCC
>PBfusion.162|scaffold0475:10103-11148(-)+scaffoldA06:110891-113354(+)|B596-L_1-10k_transcript/5560 <unknown description>
GGGGGTCGCAGTGACCAGGCCCGGGCGACTGTTTACCAAAAACACAGGTCTCCGCAAAGT
CGTAAGACCATGTATGGGGGCTGACGCCTGCCCAGTGCCGGAAGGTCAAGGAAGTTGGTG
ACCTGATGACAGGGGAGCCGGCGACCGAAGCCCCGGTGAACGGCGGCCGTAACGATAACG
GTCCTAAGGTAGCGAAATTCCTTGTCGGGTAAGTTCCGACCCGCACGAAAGGCGTAACGA
TCTGGGCACTGTCTCGGAGAGAGGCTCGGTGAAATAGACATGTCTGTGAAGATGCGGACT
ACCTGCACCTGGACAGAAAGACCCTATGAAGCTTCACTGTTCCCTGGGATTGGCTTTGGG
CTTTTCCTGCGCAGCTTAGGTGGAAGGCGAAGAAGGCCTCCTTCCGGGGGGGCCCGAGCC
ATCAGTGAGATACCACTCTGGAAGAGCTAGAATTCTAACCTTGTGTCAGGACCTACGGGC
CAAGGGACAGTCTCAGGTAGACAGTTTCTATGGGGCGTAGGCCTCCCAAAAGGTAACGGA
GGCGTGCAAAGGTTTCCTCGGGCCGGACGGAGATTGGCCCTCGAGTGCAAAGGCAGAAGG
GAGCTTGACTGCAAGACCCACCCGTCGAGCAGGGACGAAAGTCGGCCTTAGTGATCCGAC
GGTGCCGAGTGGAAGGGCCGTCGCTCAACGGATAAAAGTTACTCTAGGGATAACAGGCTG
ATCTTCCCCAAGAGCTCACATCGACGGGAAGGTTTGGCACCTCGATGTCGGCTCTTCGCC
ACCTGGGGCTGTAGTATGTTCCAAGGGTTGGGCTGTTCGCCCATTAAAGCGGTACGTGAG
CTGGGTTCAGAACGTCGTGAGACAGTTCGGTCCATATCCGGTGTGGGCGTTAGAGCATTG
AGAGGACCTTTCCCTAGTACGAGAGGACCGGGAAGGACGCACCTCTGGTGTACCAGTTAT
CGTGCCCACGGTAAACGCTGGGTAGCCAAGTGCGGAGCGGATAACTGCTGAAAGCATCTA
AGTAGTAAGCCCACCCCAAGACGAGTGTCTCTCCTCCTCAAGAAAGAATGGCTATGTATC
TTCTCTACGAGTCTTCTTCTGGCTATGGCCTCTTCGAGGCGCACGGTCTTGATGAGATTG
GGCAGAACACTGAGGCCGTCCGTAGCTCAGTCTCCGACCTCAGTCGCTTTGGCCGTGTTG
TCCAGCTCACAGCATTTCACCCCTTTGAGTCTGCTCTCGATGCCCTAAACCAAGTTAACG
CCGTCTCTGAAGGTGTTATGACTGACGAGCTTAGAAGTTTCCTGGAGTTGAATCTTCCTA
AGGTCAAAGAAGGCAAGAAGCCCAAGTTCAGCTTAGGAACCTCTGAGCCTAAACTCGGTT
CCCACATTTTGGAAGCCACCAAAATCCCCTGCCAGAGCAATGAGTTCGTTCTTGAGCTTC
TCCGTGGTGTGCGTCTCCATTTTGACAGGTTCATCAAGGACCTTAAGCCTGGCGATCTGG
AAAAATCTCAACTTGGGTTAGCTCACAGCTACAGCAGAGCAAAGGTCAAGTTCAATGTTA
ACCGAGTGGATAACATGGTTATTCAGGCCATTTTCCTCCTTGACACCCTTGATAAGGATA
TCAATTCCTTTGCCATGAGAGTCAGGGAATGGTATTCGTGGCACTTCCCCGAGCTAGTGA
AGATTGTTAATGACAATTATCTTTACGCTCGTGTTTCAAAGATGATTGATGACAAGTCAA
AGTTGACTGAAGACCACATCCCTATGCTTACTGAAGTCCTAGGAGATGAAGATAAAGCCA
AGGAGGTCGTCGAAGCTGGGAAAGCATCCATGGGCCAGGATTTATCACCGCTTGACTTGA
TCAACGTACAGACCTTTGCTCAGAAAGTTATGGACCTCGCTGACTACAGAAAGAAGCTCT
ACGATTACCTTGTTTCTAAGATGAGCGACATTGCCCCTAATCTGGCGGCCTTGATTGGAG
AAGTGGTCGGTGCCCGTCTGATTTCACATGCTGGAAGTCTCACTAACCTTGCCAAATGTC
CATCTTCCACCCTCCAGATTCTTGGAGCTGAGAAGGCTCTTTTCAGGGCTCTTAAAACAC
GAGGCAACACACCCAAGTATGGGTTGATTTTCCATTCGTCCTTCATTGGCCGAGCATCTG
CTAAGAACAAGGGACGTATCGCTCGTTATCTTGCAAACAAGTGCTCTATAGCGTCCCGTA
TTGATTGTTTCGCTGATGGCGCAACAACCGCATTTGGTGAGAAGCTTCGGGAACAAGTAG
AGGAAAGGCTGGACTTTTATGACAAGGGTGTTGCCCCACGTAAGAACGTGGATGTCATGA
AGGAGGTGATTGAGAATCTCCAAAACAAAGATGAGGAAAGGGAGGAGGCAGTGGATGCCT
CAGCAAAGAAGAGCAAGAAGAAGAAGGCAAAGGGTGAAGAAGAAGAGGAGGCAGTGGAGA
GAAGTCAGAGAAAAAGAAGAAGAGAAGATGAGACAGAAGAGGAGAATGGAGACAGTAGAG
GAGAAGAAGAAAAAGAAGAGTAAGTCTGCTGGAGGAGACGAGGAGACTGATGATGGTCAG
AGCAAGAAGAAATCGAAGAAGAAGAAGAAGTCAAAGAGTGAGGATGACGACGAGTAGGGG
ATGATGCAACATAGCGGACCCTGCATTCTGTTTTTTGTTTAGCTAAATGTTTTTTCTTTT
TGCTGTGTTTCTTTTTCTTAGTAAACTCTGCTGCTAGAGAATCTGTGCTCTATTCTGAAA
ACGATTTGATAACATCTCAAGTTTGTCCATC
>PBfusion.161|scaffold0022:32853-32952(+)+scaffoldC08:48770030-48773529(+)|B596-L_1-10k_transcript/19268 <unknown description>
ATTGAATGATCCGGTGAAGTGTTCGGATCGCGGCGACGTGGGTGGTTCGCCGTCTGCGAC
GTCGCGAGAAGTCCACTAAACCTTATCATTTAGAGGAAGGAAAAGTCTGAAACTCACTCA
GAGCTCTGTGTAACAAACAAATACGGCTAAGATGGCGGAGGCGGCGATTCTAGGGTTCCT
GCAGAACAACGAATCAATCCCAGATTCCGGTAAATTCGCCGCGGAGCTCAACCTCGACCA
CGAAGAAATCAAAAACGTCATCAAGAGCTTACAAGGTTTTCGCTACATCGAAGCTAAGGA
GCTGAAACGGGAAACGTTGGTTTTGACTGATGAAGGGAAGAAGTACGCGGCGGAAGGGTC
GCCGGAGTTTCACTTTTTCTCGGCTGTTCCTGAGGAAGGTAGCGTATCCAAGGATGATCT
AGAGAAAAAGCTGGATGCTTCTGTATTCAAAATTGGAAGCACTCAAGCTGCTAAAAAGAA
GTGGGTGGCAATGGGAAAGCAAGTCTCTAGGAAGGTTCAACATGTTGAAGATAAAGTGAA
GGAGTCTCTTTTGCAAATACAGCAAGGACTGGAGCTTGACCAAGAAAGTCTCAACTCTCT
CAAAGCCAGGAAACTCATAGTAACACAGGGATGGACGGGATATTCTGATGTAAAGAAAGG
TCCCTGTTATGCTCCCAAAAGGAAGATCTTCGCTACTGACTTGACTCGTGAAAATCTGCA
GAACTGGAAAGAGTTGGAATTCAAGGAGTATAACTTCAACGCTAAGGGACAACCTCTTGA
TGCAGGGCATCTCCACCCCCTTCTTAAGGTGCGGAAGCAGTTCAAAGACATATTTTGTCA
GATGGGATTTGAAGAGATGCCAACAAACAACTTTGTGGAGAGCAGCTTCTGGAATTTCGA
TGCACTGTTCCAGCCTCAGCAGCACCCTGCTCGTGACTCTCATGACACCTTCTTTCTGAA
AGCTCCTTCGACGACAAGGGAATTACCAGAAGACTATGTGGAAAGGGTGAAGCAAGTTCA
CGAGTCTGGTGGATATGGATCACGAGGGTATAACTATGATTGGAAGAGAGAGGAAGCAAA
CAAGAATCTTCTCCGTACACACACAACTGCAGTCTCGTCTAGGATGCTTTATGCACTCGC
AAAGGGACCTTTCACTCCCAAGAAGTACTTTTCAATAGACCGTGTCTTCAGAAACGAGGC
TGTTGACCGAACCCATCTGGCAGAGTTCCATCAGATTGAAGGTTTGATCTGTGACCGTGG
TCTGACATTGGGTGATCTCATTGGTGTATTACAAGCTTTCTTCTCTCGATTAGGGATGCC
CAAGCTGCGTTTCAAGCCGGCATACAACCCATACACTGAACCAAGCATGGAGATTTTCAG
CTACCATGAAGGACTAGAGAAATGGGTAGAGATTGGAAACTCTGGCATGTTCAGACCCGA
AATGCTACAGCCAATGGGTCTTCCAGAGGATGTTCGAGTCATTGCGTGGGGTCTTTCTCT
TGAAAGGCCAACAATGATCTTGTACGGCATTGACAACATCCGTGATCTGTTTGGACACAA
GGTGGATCTTGATCTCATCAAACGGAATCCCATCTGTCGCGTTGGAATCGAGTGACGCAG
TTGCTACATTTTCTTTGATCCAGTTATACTAAGTGCTATGCACAATCTTTGATCCTGCCA
ATTTTACTTTTAGACTCGTTTATCATCACAGTTTAAAGATTACATATCAACTTGTTTTTT
TGAGGCATTAAAGAATGAAAGATATTTTCGTTTTAATACAGTTAATCAAAGACTAATACA
GACAATCGTTCTGTTTTTGC
>PBfusion.160|scaffoldA01:28174791-28177394(-)+scaffoldA04:19299665-19299884(-)|B596-L_1-10k_transcript/11151 <unknown description>
GACAGATCTAAACCCTTCTTCGCCCCCTTCTCTCTCTCTAAATCCCCAATCCTCGATTCT
AGGGTTTGCCGTTTCCTTATCTTGAATCCGAAATGATCGCCACCGTACTCCGCCGATCTT
GCGTTGACGCGTCAAGGCGGACTCTCTCCGCATCGCTGACCTCCATCAACGCGGCTCTAT
TTCACCATTTTACTCCTTCTGCCGCCGCCAAAGTCTCCGATGTCAAGCCTAGCTTCGCTC
TCGGGAATCAGTTTGGCGTTAAATCGAGGGGATTTCATTTTCAATCTGGGCCGTCGGAGT
TCAGATCGACGATGGTGTCTCCTGCGGGGTTTGCGATATCTGAGACTAGCGACAGAGCAA
TTGCAGATTCAGAGAGCAGTGGTGATGGGCTCGCGATAGCTGAGCTTGGGATATCTCCTG
AGATCGTCAAAGCTTTGAGTGCTAAGGGTATAGAGAAACTCTTCCCGATTCAGAAAGCTG
TGCTTGAGCCAGCGACGCAAGGCCGTGACATGATCGGTCGTGCTAGGACAGGAACTGGAA
AGACTCTTGCTTTTGGGATTCCCATCATTGACAAGATCATCAAATTCAACGCTAAACATG
GACGTGGGAGGAATCCTCTTTGCTTGGTTTTGGCGCCGACAAGGGAGCTTGCTCGCCAAG
TTGAGAAGGAGTTTAGGGAGTCTGCTCCAAGCTTGGATACTATTTGTGTTTATGGAGGTA
CTCCCATCGGACAGCAGATGAGGCAGCTTGACTATGGTGTTGATGTCGCTGTTGGTACTC
CTGGTCGTATCATTGATCTCATTAAGCGAGGAGCTCTCAATCTTTCCGAGGTTCAGTTTG
TGGTTCTCGATGAAGCTGATCAGATGCTTCAAGTCGGGTTTGCGGAGGATGTTGAGATTA
TATTGGAAAGGTTGCCTGAGAAACGTCAGAGCATGATGTTTTCCGCAACAATGCCGAGTT
GGATCAGATCCCTTACCAAGAAGTACCTCAATGATCCTTTGACAATTGATCTGGTTGGAG
ATTCTGATCAGAAGCTCGCAGATGGAATTACAACATATTCTATCATGGCAGATTCTTATG
GTAGAGCTTCAATTATCGGTCCTCTTGTAACGGAGCATGCTAAAGGAGGAAAATGCATTG
TTTTCACCCAGACAAAACGGGATGCTGATCGCCTTTCATATGGCTTGGCAAGAACCTTCA
AGTGCGAAGCTTTACACGGTGATATATCTCAGAGTCAGAGGGAAAGAACACTTGCTGGTT
TCCGTGATGGGCATTTCAACATTCTTGTTGCCACTGATGTTGCTGCCCGTGGTCTTGATG
TTCCTAATGTCGATCTGGTGATTCATTATGAGCTTCCGAATAACACTGAGACGTTTGTCC
ACAGAACGGGGAGAACAGGACGTGCCGGGAAGAAAGGAAGTGCTATTCTCATCTACAGTC
AAGATCAATCCAGGGCTGTTAAAATAATTGAGAGAGAAGTCGGGAGTCGCTTCACTGAGC
TCCCTAGCATTGCTGTTGAACGTGGTGGAAGCATATATGAAGGAATAGGTGGTCGATCTG
GTGAGTCTTTTGGAGGAGGCATGAGAGATCGCGGTTCAAGCTTTGGTGGCCGTTCAGGTG
GTGGTGGTTATGGTGGTTACGGTAGCAGCAGTGGCCGTTCAGGTGGTTCAGGCAACCGTT
ATTCTGGTGGTTCGGAGCGCTCTGGCTTTGGGAGCTTCGGTTCAGACCGTTCCTCTGGTT
TCGGGGGCTTTGGTTCGGATCGTTCTTCTCAGTCAAGCGGAAGGGGAGGCTTTGGTGGTC
GGTCAGATGATTATGGCAGCAGTGGTGGCCGTAGCAACCGTTCTTCTGGTTTCGGGGGTT
TTGGTTCAGATCGTTCTTCTCAGTCAGGTGGAAGGAGCAGCTTTGGTGGTGGCTTTGGCT
CAAACGATGGTAAAAGGTCTTACTGAGAAGCGTTGGGTATGTTTTGACCCGACCCGGCAA
TAAGTGGTGTTCCTAGGAAGATTTGTTTTATCGGGTAGAGTAGTTTACCTGTGTTTTAAA
AGGCGAGCGCCTTTTGCGCCAAGGCGCAAGGCGCACTCAGGCGACAGCCCCATCGCCATG
CACCTCCCAGGCGAGGGTATGGTCCCTAAGGCGTGCGCCATGGTGCGCTTTTAGCTTAAA
TCTAAGGCATCTAAGGCACTAAAAGCGCTTGAAAGGCGCACCTTTTAGATTCCTATCAAA
ACATAATGTTTTGACCTAACTTTATTCATGTCCTATGTTCT
>PBfusion.69|scaffoldA03:5824544-5824652(-)+scaffoldC09:60419594-60421579(+)|B596-L_1-10k_transcript/26871 <unknown description>
GGCGCGCAGTCTCAACGTCCTCTTCCTCCGACGTTTCTCTTCACCGGACGGCAAACTGTG
AGAGATAGAGATGGCTCCTCAGTCGTTGAAGAAGAACTACAAGTGCTCTCGTTCTCTAAA
GCAGTTCTACAGCGGCGGTCCTATCATCGTTTCGTCTGACGGTTCTTTCATCGCCTGCGC
TTGTGGTGACGCGATTAACATCGTCGACGCGTTGGACTCGTCGGTGAAATCGACAATCGA
AGGCGAGTCCGATACGCTCACTGCCTTGGCTCTTAGTCCTGACGATAAGCTGCTATTCTC
CGCTGGGCATAGTAGACAGATTCGAGTTTGGGATTTGGAAACGTTGAAATGCATTCGCAC
TTGGAAGGGACACGAGGGGCCTGTGATGGGAATGGCTGTCCACGCATCTGGTGGATTGTT
AGCTACAGCTGGATCTGATAGGAAAGTGCTTGTTTGGGATGTTGATGGTGGTTTCTGCAC
TCATTATTTCAAAGGTCATAAAGGAGTTGTTTCAAGTATCTTGTTCCATCCTGATGCTGA
CAAAAACATTCTTATATCGGGAAGTGATGATGCTACTGTTCGTGTCTGGGATCTTTTGGC
GAAGAATACTGAGAAGAAATGTCTTGCCATTTTGGATAAGCACTTTTCAGCTGTGACTTC
CATTGCTCTGTCAGAGGATGGATGTACTTTACTCACTGCTGGAAGAGATAAAGTTGTGAA
TGTGTGGGACCTTCATGATTATAGCTGCAAGACTACAGTTGCAACGTATGAGGTACTGGA
GGCTGTGACACCAGTTTCTTCTGGGACACCTTTCGCTTCATTTGTAGCTTCTCTTGATAA
GAAGAGTAAGAAGAAGAAAACTCCTTCTCAAGAAACGCATTTTATTACTCTCGGGGAGCG
TGGTGTTGTGCGCATTTGGAAGTCTGAAGGTTCAGTTTGCCTCTACGAGCAGAAGTCGTC
GGATATCACTGTCGGCTCGGATGATGAGGAATCTAAAAGAGGGTTCACTGCAGCTGCTAT
GTTGCCTTCTGATCGTGGACTGCTTTGTGTGACTGCTGATCAGCAGTTTTTCATCTACTC
CGTTGTGGAAAATGTAGAAGAATCAGAATTAGTGCTAAGCAAGAGGCTTGTTGGATATAA
CGAAGAAATATCTGATATGAAGTTCCTAGGTGATGAAGAACAGTTCCTCGCAGTAGCTAC
AAATCTCGAGGAGGTTCGTGTTTATGATGTAGCAACAATGTCATGTTCGTACGTTTTAGC
TGGCCATAAAGAAGTTGTTCTGTCCCTTGACACATGCGTATCTAGTTCTGGGAATGTTCT
AATCGTGACTGGAAGTAAAGATAAAACTGTAAGTCCATCTACTTACGTTGTAGTTCTTCA
TAAACCATGTTCACCTTGAACCTTTTTCATTGAGTTAGATCTGTGTTTAAAAAGGCGTAT
GGCGCTCCATGGCGATGAAGTATGTGCCTTGCGCTTGTGCCATGGCGCATCGAGGCGCTC
GCCTTGAAGACCACTTGAAACTGTGATC
>PBfusion.68|scaffoldA02:30679716-30681019(-)+scaffoldC05:56632481-56633963(+)|B596-L_1-10k_transcript/18360 <unknown description>
GGTCTCTCTACCACTATTTAACAAAACTAAAACATAATTCCTCGAGAAAGTTTCTCCACT
TCCTATAAAGTTTTTAAAAAAATTTATCTAAAAGTCGACGCCGGTGAATGGGTTCGTCTT
CGTCGTCGCTTAACAAGTCTCCGTTTAGAACAGACAATATGGTAACACCAGAATCTCCCA
CGAAGGATATTAGTTCAGTGGAGAAAAACGACGCGGTCGTCTCGATCGTATCTAATTCGT
CTCCTTCTACCAAGAAAACCTTCGAATCGCCGAGAAAGAGTACAACATCGATTCCTCCGG
TGACTTCTCCGGCTGTCAAATCACGGTGGTCGTTTTCTTCTTCTAAGAAAAGCTTCGGAA
GTAAAGATGAAACCTAAAAAAGTTATACAAAGAATCTCCACTATCACTCTCTCCCCGATA
AACCTCTAACCTCTTTCTAAAAAGTAACATCTTTTAGCAGCAGCGTTCTTTGCTCCGGTG
GCTGCTGGTGGCGCGCGTGGTCACCGGAGGCGGTCTCTTCTCCATCTCCTGTTTTATATT
TGCTCCGTTTTGTCCTTCTTCCCTCTTTCCGTCGAGATGCGTGGGGTTGTGGGAGAGGCT
CCGTCGCGGTCCCTTCTTGGTTTTGTCCGGAGAAACCCAGATCCGTGATTGAGCATCGTT
GTCCTGGAGCTTCAGCGAGGCGGTGAGAATTGGAGGCAGACGGAGTCGGTTTTTAGGGTG
TTGGCTCCGATGGTCTGCGTTTTGTCTTGTAGATCTCTCGGAGTACTTCGGCGGTGAAGG
TGCGTGGAGGCTAGAGGACCACTCTCTCCTCTGTTTTGTTTTGGATCTGTATCTCGAGGT
TGTGTCCTCGACGATGGGTGGTGTCTAAAGGTTTCTTTATCACCGTCGCTTGGGGTCTTG
TGATGGTGGTGGGATTTGCTTTGGCTCAAGAGTGGCGGCGGTTGTTCCGTCGGTTCGTAC
CCATGATTCCGACTGTCGTGTGGTGGTTGGTTCCGTGGGGTTTGGCGTCTGCAGTTCTGG
AGTGGTTTGAGAAGCTTTGTCGTCTATGGCTTGGTCCTCTCTGTCGCTCAAGAGTGCTCA
CTTTTTGTTGGTTCTCGTTCATGTTCTGGGCAAGTGTTTGACATCTCGCGCGGGATGTAT
CCTTCAGTTTCTCTGTTTCAGTTTCTTCTCCGTGTCTCCAGCGGGGTGTAGCTGCGCAGA
GCTTGGATGATCGCATTAGGTTCTCTGATGTGGACCAGGGCGTCATGTGTGCTCCTGATT
GAGTCATTCGGAGCTCGTTTTGGCGAGGAGACCTGGGTTGAGATGAGCTATCCCAGTGCT
TAGGCGACTGATTGGTCCCCTTGGCAAGTTTACCTCTTTCATCTTTTGCAGGAACTGAAG
CATTTGTTTCTGGATTCACCTTCACTGCAGCCCGTCTTGTCTGAAGGCGATGAGTCGTCG
AGTCTGTCTTCAGGTCCTCGGCGGTTCTCAGCTTTCCTAGTCCCGGCGGTTTCAGAGGCT
CCGATACTTCCCTCTAGGTTTGCTATCTATCCTCTTTTACTGTTAGCGTCAAGAGCTTCA
CGGACAGTCTAAATTACGAGTTTGAAGAGATCATCGAAACCAGCTACTCCGGTAATAGCA
CGGGAAGACCGGCATCCGCGGAAACGTGGTAAACCTCACATTCTCGTGGCTCCTATTAAC
GGTTGAGAACGGGGACTGATATTCTAAGGATTCCCGAACATTCTAGTGGATGGCGTCGGT
TTAGTGAGCGAGCGAAGCTAGTCTTGTGAGGTTTGATTTAGAAAATTTTGGTTGATTCGA
GCTTGTAATTGACGCTGTAATGCCGGTTTCCGGATTATCAATAAAATCGTAAATATCT
>PBfusion.65|scaffold0417:7170-7226(-)+scaffoldA04:20616023-20616473(-)|B596-L_1-10k_transcript/54823 <unknown description>
GCGACCCCAGGTCAGGCGGGATCACCCGCTGAGTTTAAGCATATCAATAAGCGGAGGGGG
AGCTTGATAACTTTGTCGGTTTCTCTGATGTCACGGCGGCGAAGAGTCTTGAAGAGAAGC
TGAAAGCGTCTGGGGTGGCGCACGAGGTTCATATCTACGAGGGGAACGGGCACGCGTTCT
TGAACAGGAGTCCTGAAGGAGTGAGCAGGAGGAAAAGGCATGGGGCTTTCTGATGAAGAT
GAAGCTGCGGTGGAGCTTGCTTGGTCTCGCTTCACTTCGTGGATGAAACGTTACTTGGCT
TAAGCTTATGCTTTCTCTCAGATAGTGTTCTTCTATGTCCTGAAACGTTTTGTGATGCCC
AAGATAGATCTAAAATAAGGAGATTGCACTGAGGACTTTTATCAGAATCGAATAAAGTGG
TTTGCTTGTTGTGTGGACT
>PBfusion.64|scaffoldA01:14371110-14372235(+)+scaffoldA09:62771735-62772957(+)|B596-L_1-10k_transcript/26482 <unknown description>
GATCTCGACATCTCTTCGCCTTCGCTTTTTCAAAAATCTCCGAGGGAGACGATCTTTCAT
CTGTTTGTTCGTCGATGATCATGACTCTCTCTTGTTCGATTTCCTCGAAATCACATCCTC
GGGTCTCTCTCTTCCTCGTTGATTCCGTCGAAACCTCGAACGGAGATGTCGTTTGATTCG
TTTTTTTCTTCGTCGATGTTCTCCTCCAGACTCGTGCATGCAATCACCATGAAAATCGAT
AGGGGAGTTGTGGTTTTAGCAGCGACGAAGGGACTATGGAGACGATGATGAACAGAGGCT
CATGTTTTTTGCTTGTCGAATCCGATGACTCAACTCGCCAAATTGTCACTGCCCTGCTTC
AATAGTTCAATTACAAAGGTCATTGCTTTACTCTGTTTAATTGTTTGATGTGTTAAAGGT
TCTTTCTTTGTCTTGATTTTGAAGTTTGAGTAGACTCTGGTTTTGATTCAAAACACTTAA
TTGATTAAATCTTTATTGTTTTACTCTGTTCCAAGTTTCATAAGTTAACTATAGTGTTGG
GTTTTTATTTGAAATGACAAGGTTAGCTGCGTGGGTAACAGTAAAGGAGAAGAGACATGG
ACAAAGGTCTTGCTGGGAGCAGCAAGATACGGATCACGCGTCATCAAAGCGGATCAAACC
TGTCAACAGGTGTACCGAGGCCTTGATGTTGGATCAGCCAAGCCATCAGGTGAAGACTTG
TGACACAAGAGAAGACTCGATTCTGTAGTTTGCTTACTGGTGTCATCACTCTTTGTTGTC
AAACATTTAGAACCCCATTGGGGTTCTCCCATTGGAGGTCAAAATATTAATTACCATTAA
CCAAGGTTTTATTTTTGGTTTGTATGCAACGAAAGTTTGAAAGACGAAGATGGTTGCTAA
GATGAGCAGTGGCCTCCTGACGGGACTCCTTCTCTTCTTTCTGGTTCTGGTGATGATTCA
GGTCGGTGAGGCTATATTGCAAGACATGCCTCCCACTGATACAAGGTGCGTGTGTCAAGA
AATCAATAGTAATGTCGACATAATCTCCGAGGATCATTCCACTATCTCAGTTAAGTTGAA
CTTCCCATACAACAAAAATATTAGCATCAACGTTGGCCGCTGTAAAACTACTCAGAAAGA
AAAGATCGAGGGAATGGAGGTGGAGATTAGAAAACTTGAAGGCACAGTCAAAGCCATCCA
TGAAAATCTACTCAAGCTAATAAACGGAGACGCCGATGTGATAACAGTGAGTGCGAACAC
CAACACACTATTAGCTTCGTACAGTGTAATGGCGGTGATTATTTGCATTATGGTCTCTGT
TTATCAAGTAGTCTGCTTGAAGGCATACATAGAGGCGAACAAACTTACATAAAGATTTGT
GATTCATCGAGATCCTTTTCCATACTTTTTTATGTTGAATTATATTCAGGTTTCTCTTTT
CTATCTTTTTTTTTGGTAAAATTCTCCTTTCTATCTTTCTTGTTCACACTGTGAAATCAT
ATTATTGCATAAAGGTATTCTAGCTTCCATCACAAATGGTCGTTTTGG
>PBfusion.67|scaffoldA03:10436343-10436407(+)+scaffoldC08:42644022-42645492(-)|B596-L_1-10k_transcript/36895 <unknown description>
GAAACCAAATCAAAATTAAGGGTTAGTTTTTTGGAGATCGGAAAGATGAACGATGTGATG
TTGGAAGAGGCGAAGCTGTGGCTCGACGAACCCCCGCAGCGCAAGCGGAAGCTCGAAACT
CCGGTCAATCCTCCTCCACCGCCACCAGCAGTAGACGAAGATTCCTCCGACGACGAAGAG
GTAGATCCGGTGGCATGGTCCAAGTATAACCGACAAGTATCCGAATCCGGCGGTTTCGAT
GTGGACTTGTTCTTTCAACCTTTTGGTGGGATAGTTCCCAGTGGATGTAGTGATTACAGC
TTACTCTTCGGCAAGGTCGGACTCCATTGTTACAACCTTGAAAAGGGGACTAACTTGCAG
TTCAAGCAAGTCACCAAAGTCAATACACAAATCTGTTCAATTTTAACGTTTTACATCACG
TTGGAGGCCACTGATCCGGTCCACGACGACTCACTTGTTACATTCCAGACCTGTGTCACC
GATACTGTCCTCAAGCATCAAGCACGTCTGAGAGCCTTCACAACTACTTGCAGAATCAAG
CCTCAAGTCCCAGGAACGGGAGAATTAGGTTCCATTTGGTACCCAGATGATGACGTAGAA
GCCTGTTACAAAGTTGATTTGCCTAATTGGCTACAAGATGATGCACTTACAGGAGAGGAT
AAGCTTCAATTCTATGAGGTGAAAGATTGGGAGTTGAAGGACAACCAGTGGCTTTATCTA
TACGCCGAGTTTGCATTGTTCTCCCATTCGGGCGATGACCTGAGCGCTTATATGCCATTT
GAGATGAAGAAAGTAGTGGTGCAAACCAAGGAAGATATGAAGCTCAAGTCGGGCAATGCA
GTCTTCTTCCTGAGTTTCAAGCCCCGTGGTGGTCCAGAGTGCAGAGGTGTAGTAAGGAGA
ACTACTGATGGAAAACCTGGACACATGTGCCTTGAAGCTAGGTGTTGGATTGACAAGTAG
AGTTTGCTGGTTCCGTCTCTTCTGGCTGTTCTCTAGTTCATTAGCTATCTACTTTATAAG
TTGATGATGATGTCTTTTCACTAATTCCAGTACTTGTATTTCCTTATCATCTACTCTAAT
TATAAGTTACTAGGGATAAACCCGGGCTATGCCCGAGATTTTTATTTTTTTCTAATTTAA
GTTGTTAAATTATTTAT
>PBfusion.66|scaffoldA02:15863894-15863935(-)+scaffoldC08:48267991-48268100(+)|B596-L_1-10k_transcript/60119 <unknown description>
GCATCACAGGAGTGTCACCAACATTTTTATATATATATAGATTGTGACATTATAACATCC
ACATTATTTCTCATATTTGTGTGGACCGATGCAAAGACCTATAGTTAGTTGTGTAAGATT
TACAATTTTTTAATCTTTTACTTTTTGTCT
>PBfusion.61|scaffold1925:10392-10452(-)+scaffoldC03:58835101-58835354(-)|B596-L_1-10k_transcript/57174 <unknown description>
AAGGCAGCAGGCGCGCAAATTACCCAATCCTGACACGGGGAGGTAGTGACAATAAATAAC
AATACCAGCAATACCAAGATGCAACTGCAGATGAAGAAGGCGAGTACGAGGATGAGGAGG
AAGGAGAATACCAACAGGAGGAGGAGTACTGAGAGATGAGTAAGTGTGTACCCCCTTTTA
AACCAATTTAGTCATTCGTTCTTTTTTCTTTTTAAAAGGAAACCTCAACTACCAGTTGCA
GGTTTTTTTTTTTATGTTGTAATGACACTCTGGATCTTGTTGACGTATTATGGTGTGTTG
TTTGTTGCTCTT
>PBfusion.60|scaffoldA10:22574294-22574891(+)+scaffoldC09:62005113-62005214(+)|B596-L_1-10k_transcript/51814 <unknown description>
GGAACTCTACGAGACTATTCAATATCACCATTTTGATCTAATTTCCATGGCTTCTTCTCC
CAAGATCACCAATCTCCCTTACAAGAGGCTTTCTCTAGAAGATGATGTCTTCGACGAAAC
AACAAGAAGATCGTCATCATATCCATACAGGTTAAAGAGAGTGTTGTCACTGAGAGGAAG
GAGGAGGATCAGGGTTAGAGTTAAGATTCGGAGATTTAGGGGATTTGTGAGGAAGAAAGC
CAGTAAGGTTAAAATCGGAGTTTTAAAAATATTGAAGAGGTTGAAGGAGAGTCAATCACA
CTTTGGTGATCTCTTTGCTGGTAATTACCTGTTCATGCAAGTTAATCCTTCTTCTCTTAA
CACTAAGTATGTCTTCGACCGATCTTTTCAAGTTCAAAATGGTAACTTACCTCCCTCTAA
AGTATCTCTTCCTAGAGTTCTTATGTAAAGAAGACGTATGAAAGAAAAATATCGGTCAAT
CACACTTTGGTGATCTCTTTGCTGGTAATTACCTTTTCATGCAAGTTAATCCTTCTGCTC
TTAACATTAAGTATGTCTTCGACCGATCTTTTCT
>PBfusion.63|scaffoldA09:57446465-57446565(-)+scaffoldC07:41437165-41437524(+)|B596-L_1-10k_transcript/54313 <unknown description>
TATATGTACATGTATGTGTGAGTTGACTTGTGCAATGATCCAGACAAAGAAACCAGCTTT
GTTCTAACTTCTAAGTAAGAAAAATAAAAATTACTTCTTACCAGCCAACTTATCAGCCGC
AGCAGCAGCAACTACAGCTAGCATTCCCAAACCCCCCAGCCAGTAACAATCCATTTGGTG
ATTTTGGGGAATTCCCGGTTAACCCGGTTTCACAGCAGCCAAATACCAGCGGGTTTGGTG
ATTTTGCGGTGAACCAACACAATAACCCTTTCCGGAGCACTGGCCTCCTTTGATTGTGTT
TTCACGTTTGTATCTTCTTCACTGGGTTTTGTTTGTGAGTAATAGACTCCACATGATTTG
TTTGATCTCTGTTCTTTTTATTGTTGTTCATTGCCTGTAGTAACAATGTCACTGTATCAT
CATATCTGGGATATGCATATATGAGTAAAGTCCCTTAATT
>PBfusion.62|scaffoldA10:18583509-18583598(-)+scaffoldC09:55439326-55440113(+)|B596-L_1-10k_transcript/43929 <unknown description>
TATTTGACATGATATATTTTATCTTATTAGTATACATAAACATAATAACTAGTGTTCTAA
TTTGTAGATTAATAAATCAAAAATGGTTACTGCAGTTTTTTGAATGTCCCCCAGCACGTC
AAGTATGAGCATTATCTAAAATACCATCGAATCCCGATATTTTTCGTACCTCTTCTATTT
TTGGTAACATGGATCATCTTTTTTGGAGAGTCAATCCAAAGATGGATGACCACCAATTTG
CATGGATATTATGGTATATATGGAAAGACCGGAACAATAAAGTATTTAGTAATTTGGATA
TTGATCTCAGGGATACACTTCAATTAGCAGAATTAGAATCATCACTTTGGGCTGAAGCAC
AAGTAGTCACTGATCAGCAGAGGGAGCGACAGGCACAGCCCATACCCCCATTGGTAACTT
CAGGACGATGGTGTTTTATAGATGGTTCGTAGAAAGAGAAGGAATTTATTTCGGGACATG
GATGGTACAGTACATTATCGGGCTTTGATGGCTTACTAGGAGCAAGGAATGTAGGGGCAT
GTCTTTCACCTCTTCACTCGGAGGTGGAGGCTTTGATTTGGGCAATGGAATGTACGAAGA
ACTTACGATAGTTTACGTTTGCAACAGATTGTTCTCAGTTGGTGAAGATGGTTTCGGAAC
CAGAAGAATGACCAGCTTTCGAAAGTTATCTGGAAGATATCAAATTTCTTCGGAGAAGCT
TCCTCAACTCAGATATTGTTCATGTACCTCGGATGGAGAATCAACGGGCGGATAGCTTAG
CACGCAGTGCTAGGAAGCAACCGTCTTTCGTCGTTCACATGGATGCGGAGTTACCAAATC
GGTTTGCAGAGTCAATATGAGTCTGTAAATGTCTTGCTGTC
>PBfusion.152|scaffoldA01:9102150-9102389(+)+scaffoldA05:41253245-41255269(+)|B596-L_1-10k_transcript/41086 <unknown description>
GATTCAAAGGAAATCCTCTGCTCTCTCAAAAAGTGGCGATATCTCAAGTCTAACAACAAT
GTCAGGGACTCATGATTCATGTCCTTTGGTGAAGAACATTCTTCTTCTGGACTCTGAAGG
GAAGCGTGTGGCTGTCAAGTACTACTCTGATGACTGGGCAACTAATGCTGCCAAGTTGAG
TTTTGAGAAGTACGTGTTCTCCAAGACCTCTAAGACCAATGCTCGCACAGAAGCTGAGAT
CACACTCTTGGACAGTAATATTATTGTCTATAAGTTCGCCCAGGACCTTCACTTCTTTGT
CACTGGAGGCGATGATGAAAACGAGCTCGTCTTGTCCTCTGTTCTTCAAGGCTTTTTCGA
TGCTGTTGCACTTCTTCTAAGGAACAATGTGGAAAAGATGGAAGCTCTTGAGAACTTGGA
TCTCATCTTTCTCTGCCTCGATGAAATGGTCGATCAGGGGGTGGTTCTTGAAACGGACCC
GAACGTCATTGCCGGGAAAGTAGCAATGCAGAGCACAGAAGCTAGTGGTTCACTCTCTGA
ACAGACACTAACTCAGGCATTGGCAACAGCTCGGGAACATCTGGCAAGAAGTCTGCTTAC
ATGAGAGCTTACTCATATGCATAATACTGTTATGGGATTTGTCTCATAACGTGTGGGAGT
CTACTAATAATTCAAACACTTTGCTTACGGCGTTTTCTGCTTACTTAATCTGAAGTTTGG
GATCATATAGGCTAGAAGTAGTCTGTAGAAGACAATAGGCCTGTTCGTTTCTCTGACGCA
GCGTCAGCGGCGGCGACCAATAATTAACAAACAGGTGAGAAAATTTTTAACGGTGTGTTG
TTGTATAGTTGCCGCCGGCGACTTCCATTGCTCCTCTTTTCTGTAATTCTATTGCCGCTG
CAAATAACAGCGTCTCCCACCTCATACGAGAAGTGACGCAGCGTCTAATGATTGCCTTTT
CTAACTCTCTAATTTAATTGGTTGCTGAGCTGTCACT
>PBfusion.153|scaffoldA08:24132198-24132267(+)+scaffoldC07:29274648-29275642(+)|B596-L_1-10k_transcript/50073 <unknown description>
GGTCATTCTCAATCTGATTCATTCTCCAATCTAATATCCATCTCTCTCTCTCGAAACATG
TCGGACGAAGAGCACCACTTCGAGTCCAGCGACGCCGGAGCTTCCAAGACCTACCCTCAG
CAGGCTGGTAACATCCGCAAGGGTGGTCACATCGTCATCAAGGGCCGTCCCTGCAAGGTT
GTTGAGGTTTCGACTTCGAAGACTGGGAAGCACGGTCACGCGAAAGTGTCACTTTGTTGC
TATTGACATCTTCACTGCTAAGAAGCTCGAGGATATTGTTCCCTCTTCCCACAATTGTGA
TGTTCCACATGTGAACCGTATTGACTACCAGTTGATTGATATCTCTGAGGATGGCTTTGT
TAGCCTTTTGACCGACAGTGGTGGCACCAAGGATGACCTCAAGCTTCCCACCGATGATAA
TCTGAGCGCTCTGATGAAGAGTGGATTCGAGGAGGGAAAGGATGTTGTGGTGTCTGTCAT
GTCTTCCATGGGAGAGGAGCAGATCTGTGCCGTCAAGGAAGTTGGTGGTGGCAAGTAAAA
CCCATTCTCTTTACACAGAGAGGGATAATCTTATTACCAGTGGTCCATGTTATAAGAACT
AAAAAAAACTTGTTCTTTTCCTTTTTTCTAATTTAGATCATTTGTGTTGTGT
>PBfusion.150|scaffoldA10:772763-772976(+)+scaffoldA10:25493833-25495850(+)|B596-L_1-10k_transcript/17591 <unknown description>
GAGATCTCTCTGTTCTTGTGGGGGTGATTCTTGCATCCTTCTCTTATAAATTCACAAACT
TTCCACTACCCTTTTGATATTTCTTTCTGTTTCCTTGTTTCCCGTTTTAATCTTCTAGTC
AAATCTATTCAATAGACCCGAGTAGTAGTAGGCTTTATCAGTTCATCTGTGTAGAAATTT
GAAAGCTTTGGTTTTTGATCCTTGAACTTAGCATAGAAAGGGTTTGACTTTCAATGAGAT
TAGATTGTTTTTGATCGTTTTGTCATCAGATCTTGATTCTGGATGGGTAATACTTGTGTT
GGACCAAGCAGAAATGGTTTCCTGCAATCCGTTTCCGCCGCAATGTGGCGGCCACGAGAT
GGAGACGATTCCGTTTCTCAGAGTAACGGTGATACCACAAGTGAAGCTGCTGTTTCAGGA
GAGCTTCGTTCTCCATCGTCACCTGATCACCAAGTCCTGAACAAACCTCCTGAACATCTC
ACAATGCCAAAGCCAGTGGAGACAAAGGCCAAGTCCGATGTACTAGAGACTCAGCCTGAG
AGTCCAAAACCGGAGACAAAAGCTGATGCTTCTCCAGCTAAGCCTAAGAAGCCTAAACAC
ATGAAGAGAGTGACCAGCGCAGGCCTCAGGACCGAGTCAGTGTTACAAAGGAAAACAGAA
AACTTCAAGGAGTTTTATTCTCTAGGAAGGAAACTAGGACAAGGGCAATTCGGGACGACT
TTCTTATGCGTGGAGAAGGCCACAGGGAAGGAGTTCGCCTGCAAGTCCATCGCCAAGAGG
AAGCTGCTGTCCGACGAGGACGTGGAGGATGTGAGGAGGGAGATTCAGATAATGCACCAC
TTGTCTGGTCACCCTAATGTCATTTCCATCAAAGGAGCTTATGAGGATGTTGTGGCGGTG
CACCTTGTGATGGAGTGTTGTGCAGGCGGAGAGCTTTTTGACAGGATTATTCAGCGTGGG
CATTACACGGAGAGGAAAGCAGCTGAGCTCACTAGGACTATTGTTGGTGTGGTGGAGGCT
TGTCACTCTCTTGGTGTTATGCATAGAGACCTCAAGCCTGAGAACTTTCTGTTTGTGAGT
AAACATGAAGATTCTCTTTTGAAGACTATTGATTTTGGACTCTCCATGTTCTTTAAACCA
GACGATGTTTTTACAGATGTTGTTGGTAGTCCATACTATGTAGCTCCTGAAGTTCTTAGA
AAGCAGTATGGTCCTGAAGCTGATGTGTGGAGTGCTGGTGTGATTGTGTACATTTTGTTA
AGTGGAGTTCCTCCATTTTGGGCTGAATCAGAACAAGGTATTTTCGAGCAGGTCCTCCAC
GGTGATCTTGACTTCTCATCTGATCCCTGGCCGAGCATATCTGAAAGTGCAAAAGACTTG
GTTAGGAAAATGCTTGTTAGGGATCCAAAGAAGAGACTAACTGCACACCAAGTACTATGT
CATCCATGGGTACAAGTGGACGGTGTGGCTCCTGACAAACCTCTGGATTCAGCTGTTCTG
AGCCGTATGAAGCAGTTTTCTGCAATGAACAAGTTCAAGAAAATGGCTCTTAGAGTGATT
GCTGAGAGCTTATCTGAAGAAGAAATAGCCGGCTTGAAAGAAATGTTTAATATGATAGAC
GCCGACCAGAGCGGTCAGATCTGTGTTTAAAATGGCGCATGGCGCACCAAGGCGAGACGT
GCCGAGCCTTGCGCCTCGCGCCATGGCGCAATATGGCGCTCGCCTTGAAGAAAATTTTAG
TTACGTCATTTTAGTTACGTCTTGTTTTGTTTTGTATTGGAGAAGAAACTTAGAGAACAC
TTATGCAATGATTGATATACTAAATTTAAATAAGATGCAAGCTTTA
>PBfusion.151|scaffoldA03:18851429-18852597(+)+scaffoldA06:39777113-39777248(-)|B596-L_1-10k_transcript/34625 <unknown description>
GGTAGCGTAGATACAGAGTAATGTAAACGATTAGAAAATTGGAGTCTTATTTTCAGTGCT
TATGAGTTGTCGCAGAGGAAAGTTCTTTCAGATAAAGATAGTTTGTAGTATTGTTTATTG
TATATTATTCACTATCAACTCAAAAAAGAGAGAACACAAGGCTAAGTTTCTGGTTCTTCT
CCGGGTGTTTTGTAGTGGTTCCGGCGGTGGCGTGTCTTCAACGTCGCCGTCGGAGCAGTC
CGTCTGGTGTTAGTCGTTTGTTGTTGTCTCTTTTGTTTACTCAACCCTTCTCTTCCTTTT
GTGTGCCTCTCGGTAGTTTTTGATGGCCTGTTGTGCTATTGTTTTCTGCTGTTAAGGCTT
TTGTCGATAGATCTGTGATTTCTTCTCGGATTTATTTCTAAGTCCTCTGTAGATCTGGGT
GTTTTGGTGTTGCAGGTTTGTTTAGTTTTCAGATCTGCTTGTCTAGCCTCAGATCCGGCC
GGAGAGAATGTCCACGACGGTAGTGAGTTGTGTGGTTCTGTCTGCTCATGCTTTGGTGTC
TCAGCAAGAAGAACTCTTAAGCTCTGTTTCCGTCGTCCTCCGTCATCGCAACGGTGGAGC
ATTTCGCGGTGATGTGTGGTGAGCAGGTGCGGGTTCTGGTCCTTGAGAAGTAGGTGGTTT
CAGACCACCTATTCGTCTCTTAAGTTTGAGAAGGCCTTCTCCCGCCTTGTCATTTAGTGT
TCATCCTGGTCTTCTTTTGGTCTCTGGTTTCCTCGTGGCTTCGTCTGGTTGAGGCAATAT
AAAGAGGTTGAGGCGTGGAGGCCTACGGTTTAAGGTGCGGTTGAGTATGGTGCTCTTGCG
GATGTTGTTACATCCTGGTTTTAGGTGTTGAGTTCATGGCAGTGGTTTGGTGGTTTTCAT
CGTGAACAGGTGGTTCAGATGAGGTTTATGCTCTTCATGAAGAAGTCATCCGCGTTGCTT
GCTCTCTTGTGTTGTTCGTTGCAAGAAAACCGGCTAGTCTTAGTGCTTTAAGTCAATGTT
CTTTTATCTTTAATTGGTTGTTTTTGGGTTTCTTTAAAGGAGAGTATGTGTTCAGTTTAG
TTTCGGATGTTGGTTAGTAGCCCGTGTGTTTGGGTTCCAGTTTCCCGATTTTGGGCCTAG
CTTCCGGGGATATCTTTGTATTCCGCCGGCTTTAGTATCTCAACCTTGTATCGTTCTAAT
GTTATGAATGAAATTCAGATGGC
>PBfusion.156|scaffoldA01:36132212-36132267(+)+scaffoldC03:63875560-63876311(+)|B596-L_1-10k_transcript/45849 <unknown description>
GAGTCTTTGCGGAATCTAGCGAAGGAGAAAAGATGAGACCACCAATGGGAGGAGGAGGAT
GGGACACCGCAGGTCTCTCAGCCGATCCCGAGACGTTCGCGAGGAACCGTGAGCTAGAAG
TTATCCACTGCAGGTGGGCCATGCTCGGAGCCCTAGGCTGCGTCTTCCCGGAGCTGTTGG
CCAGGAACGGAGTCAAGTTCGGAGAGGCGGTTTGGTTCAAGGCCGGTTCGCAGATCTTCA
GCGAAGGAGGACTTGATTACTTGGGAAACCCTAGCTTGGTTCACGCTCAGAGCATCTTGG
CTATTTGGGCTACTCAAGTGATCTTGATGGGAGCCGTTGAAGGTTACAGAGTCGCAGGAG
ATGGGCCGTTGGGAGAGGCCGAGGACTTGCTTTACCCAGGTGGCAGCTTTGACCCGTTGG
GTTTGGCTACTGACCCAGAGGCCTTCGCGGAGTTGAAGGTGAAGGAGATCAAGAACGGAA
GATTGGCTATGTTCTCTATGTTTGGATTCTTTGTTCAAGCTATTGTCACTGGTAAGGGAC
CTTTGGAGAATCTTGCTGACCATTTGGCTGATCCAGTTAACAACAATGCATGGGCCTTTG
CTACCAACTTCGTTCCCGGAAAGTGAGCGATGTTTTATCTGTAATTTGCTTCAGTATTTG
CTTCTTGTGCGAGTGTAAGAGGAGAAAGAGATGTTGTTTAGATGTAAAATTTGCAAGTAT
TTGTATGATTTACCATTAATCCAATAACTCTTTGTCTTATCAACTGTGTCGTAGAACTAA
ATGGAAATGGATTTATGTTTTTTTGTT
>PBfusion.157|scaffoldA04:13084040-13084072(-)+scaffoldC04:52234611-52235927(-)|B596-L_1-10k_transcript/50541 <unknown description>
AACAGCTCTTTAGGGTTTACGGTTTGTGCAATCTCCAAAGCGATTTCAATGGCGGACGAT
GATTACAACGAAGTTGATGATTTGGGTTATGAGGATGAGCCAGCGGAGCCTGAAATTGAA
GAAGGAATAGAGGAAGATGCTGATATGAAGGATAACGACGATATCAATGGAGAGCCTCTT
GAAACTGAAGACAAGGTCGAGACAGAACCTGTACAACGTCCTCGGAAAACTTCCAAGTTT
ATGACCAAGTATGAACGTGCACGTATCCTCGGCACTCGCGCTCTGCAAATCAGCATGAAT
GCTCCTGTCATGGTCGAGCTTGAGGGTGAGACTGACCCACTTGAGATTGCTATGAAGGAG
CTGAGGCAAAGGAAGATACCATTCACTATAAGACGCTATCTACCTGACGGGAGTTTTGAG
GAGTGGGGAGTTGATGAGTTGATCGTTGAAGACTCATGGAAACGTCAAGTTGGCGGTGAT
TGATAATCTCGTTATTGCCCAAATACTAATATGTATTTTGCAAGAAGCTTGTTACTTCTC
ATGACCGTTGATGTATTATCTGCTATGTTGCTCCAAGTTAAAATGTGTTGACCGCCT
>PBfusion.154|scaffoldA10:16394593-16399284(-)+scaffoldC09:48545419-48545858(-)|B596-L_1-10k_transcript/555 <unknown description>
GAACGGCTAACCCTCATTTTCAAAATCAAAACTCGTACAAATCGCCAAGAGAGTTACGAG
ATCTGAAAAAACACTATTGATTCTGCTCGCTTAATCTTCTCCACTCATCATCTCCTTCGT
TTCGAAACCCTAAATTCCACAATCTCTCTCTCATCCATGAAGGAGGTCGAGGAAGAGGAG
GCGATGGAGAACCAACGAGCCCCGGAGAAGACGATCCCCGTCTTCACTGTGCTAAAAAAC
GGCGCGATTCTCAAAAACATATTCGTCGTCAACAACACTAGTTCCGATTTATCTTCGCCG
GAGGCAGAGGAGATTCTGCTCGTCGGCCGGCATCCGGACTGCGATATTCTCCTAACGCAT
CCTAGCATCAGCAGATTCCACTTGCAGATCCGCTCTCTCCCCTCTCGTCAGAAGCTCTTC
GTCACGGATCTCTCCTCTGTGCATGGGACATGGGTTGCGGATCAGAAAGTTGAGCCAGAT
GCTTGTGTTGAGGTGAAGGAAGGTGATGTTATTAGGATTGGTGGTTCGACGAGGATCTAT
AGGTTACATTGGATTCCACTGAGCCGTGTGTATGATACCGATAATCCATTTGTGCCACCA
TCTACACCGATGGAACAAGATGAAGAGCTTGAAGCAGAAAATCTAGTGGTTGCACATCAG
TCAGGTGATGATGGAGATGGACATTTGGATGTGACGTCTGAAGGAAGTGGTTCATCAGTA
GTCCCTAGTGAGGATGAGGATACAACAAGGGAAGTTTTGTTGCCAGTTGCACCTCCTAGA
GATTCTGTCAATACAGAAAAGCTACAATCCAGTGAAGATTTGCAGACTTCATCAAAGTTG
GAGTTGGATGCTGAAGAAGCCGCAGCAGAAATGCCAATTAGCAGTAGCTACCCGGAGGCC
TTAGCTTGTTATGAACCTAAAGTTCCTGCAGAAGCTAATGAATGGGGTGTCAGAGGAGAC
GGTGGTCTGCTTCTGGATGTGATGTCAGAGATGATAGAGTCATCAGTCCCTAATGGGGAG
GAGGATCCATGTCTAGCTGCAAAGGAGACTTCATCGCTTCCTCTCCCACGAGATTCCACT
GAGACAGAAGATCTACAGCTCACAGATGTTATAGAAGCCAACACAGAAAATTCAAGTAGC
TGCAGCTCCCTAAGAAAGGCACAGATTGATGGTGTCTTTGAAGACTCAGGTTGTGCTTCT
TTTGAATTGGCTGCAGAGGCTGAGACTTTGAGCCTTTGTCAAGAAGTCTGTGGAGAAAAT
CAAATGGTTGCACTTCAGTCACTAGCGGATTCAGGTGATGATGGAGATGGACATTTATAT
GTGACGTCTGAAGGAAGTGGTTCATCAGTCCCTAGTGAGGATGATGAGGATACAACAAGG
GAAGTTTTGTTGCCAGCTGCACCTCCAAGCGTTTTGTCGTCACTACCTAGAGATTCTGTC
AATACAGAAAAGCTACAATCCAGTGAAGATTTGCAGACTTCGTCAAAGGGGGAGTTGGAT
GTTGAAGAAGCCGCAGCAGAAATGCCAATTACCAGCTGTGGCTCAAGTAAGCCGCAGAGT
GATAGCTACCCGGAGGCCTTAGCTTGTTCTGAGCTTGAAGTTCCTGCAGAGGCTGATGAA
TGGGATGTCAGAGGAGACGGTGGTCTGCTTCTGGATGTGATGCCAGATATGATAGAGTCT
TCAGTCCCTAATGGGGAGGATGATCCATATCTAGCTGCAAAGGAGACTTCACCGCTTCCT
CTCCCACGAGATTCCACTGAGACAGAAGAGCTACAGCTCACAGATGTTGTCCAGGCTTCA
GCAGAATTGACCGTGGATATTATAGAAGCCAACACAGAATATCCAAGTAGCTGCAGCTCC
CAGTTCCTAAGAAAGGCACAGATTGATGGTGTCTTTGAAGACTCAGGTTGTGCTTCTTTT
GAATTGGCTGCAGAGGTTGAGACTTTGAGCTTTTGTCAAGAAGTCTGTGGAGAAAATGAG
TGTGACACCAAGCAAGTAATGGAAGTATATGCTGAACCACTAACTGAGGCTGAAAATCAG
ATTCACGTAGACAATGGAGAAATTGAGGTATCTCCCAGTTCCTCTTCTCAATCTGACCGA
CTGATAGAAATTTTAACTGAAGATGGCATAAGCGATGATGCACTGTCTCAGATGAATAGC
TCTAGGAGCGGTAAATCTGCTTTTGTTCCATTACTTGAATCCCCGGGTTGTTCTGCATTT
GAACTGTCTGCAGAGGTTGAGATTATGAGCCCTCGTCAAGAAGTCAGCGAAGAAATAGGT
TTTGTGACAGAGAAAATAGAGGAAGCATCTACCGAACCACTAACTAAAGCTGACGTTCAG
AGTCACCAAGAGAATGGAGTTACTGAGGTCTTTAGGCCAGTTATTGAAGTATCTTCCTGT
CCTCAAATTGAGCCAAAGTTAGTAGGAGATGCCCGAGGCCTCTTAGACTCTGAAGTAGCC
ATAGAGGCCGATAGTCAGAACCTACAGAAAAAGAGCAACAGAGAAACCAGGATCAGTTCA
AGCGAAGTCAGTATAGTATCTGATTGTTTGTTCGCTGGCAAGACGGAAGATATCCAAAGT
CTATGGTCGAGTAGGCAGCTACTTCCTGAGAGTGAACTCGGGGATCCATCTGAGATCTTG
AGTGAAGTGAACCTCGCAGGAAATCAGAACAAAATATCAGCAATGAGCAGAGAGACTGAA
CAAATATTTGATGATGGGAGAAGCTCGGGCCATCCCGAGGAACAAAAACAGAGTGGTGCA
CAACGTTTCTTGTTGACACCAAATCAGGAATCCAAAACAGAAATCTCATTTGGCTCTGGG
AAATCTGAAGAATCTTACAGCCTAAGCGAAATAGAGGGAGAAGGATATGCTGATAAGGAG
GCTACAAAACCTACTCAAAAACTGCCTTCTGATTATACTGGAAGCCAAGAAAACCAGAGT
CCCCAAACACTCGCTGTTAGATATGATGTACTGTCTGAGATGGATAGCTCTAGAAGCTCC
TCGAGCACAAACAATATTTGGTCTAGGAGGGGGAAAGCTGCTTCTGTTCTACAGGTCCGG
ACCAACAAGAGTGAAGGAAAGCAAAAACAGATTGGGAAACCAAAAGCCCAGTTGCAGAGA
AAACTAGAACCAGAGATCTTTACTCCTGACAAGGAGAATCTGACCCCAAACTCTCATATG
CTAAAACGCTTGCGAGAAGTTGGTGAGATTAAGGATACTAAAGGTTCCTCCTCTAAGGCA
ATACGTAAACCATTCTTTGATACTCATGTGGAAGAAAACCTGATGGTCGAACAGAAACAA
GATGCTCACTGCATGAGCAGCAACTCAAAGGTAGCTCATGAGCCTATGGCACAAAAGAAG
AAAGCTGAACGAGCACCTTTTCAACATCTGCTTGACAAATCTTCATCGCAGAGCCAATCA
TACACCGAGGCTTCTTCTACTGCAGCAGCACGAACCAACATTTCTTGGGGGCTTCGTTCG
TCTTCTAACCTTTCTGATGGTAAGAACAAGATGAAATGGACCATTGTGTTGGACACTTCT
TCCCTCCTCAACAAGGAATCTAGGAAACCATTGCACCTACTCCAAGGTCTCAAGGGGACA
CATATAGTCGTACCAAGAACAGTGTTAAGGGAACTAAATGAGATGAAGCGCGGTCGCTGT
CTTCTGTTTAGTAGAACAGCAGAGATGGCTTCCTCAGCTCTGGATTGGATCGAAGAGTGT
AAAGTTAGTACCAAATGGTGGATTCAACTCCAAAGCCCATCAGAGGAAACTAAAGCAACT
GCACCAACACCACCAGTCACTTCTCAGTCAAATGGATATTCATTTCCGTTTTCACTTGAC
TGGAATAGTTATGCACCGGAGATCGATTCTCCTACATCAGAAGATCAAGTTCTCGAATGT
GCACTTCTTCACAGAAACCGTAACAGAGATGTACAACTCGTTCTTCTTAGCAACGATGTA
ACTCTCAAGATCAAAGCCATGGCAGAGGGTGTAATGTGCGAGACGGCACACGAGTTCTAC
GAGAGTCTGAAGAATCCGTACTCGGAGAGGTTTATGTGGCCAGAGAGTTTGCCGAGAGGA
AGGACTTGGAGTCATGAAGACGATACTGTGTTTAGAGAAAGGTACGACAACCGGAAGCTA
ACGTTCAATGGAGGAAGAAGAGGAGAGATTGGTGCAACAGCAGCAAAAGGCTTGAAGCTC
ATACTGCTCTATAACTCTCAGTATGGCCACATTCGTTGATGCATCTCTTTTTTTCGTTCT
CAAATTTCATGTAAGCCAAATCACTTCAACTCGCTTACACATGGGATTTTTTTTAGGGTA
ATGACATTTTCATATCATCATGACATTTTGTTGTTGGAGTTACATCTGTCTTCGTCGTAC
CTTCGAAAATTAGAATCTATTCTATTAAAATAGAAGTTACAACCT
>PBfusion.155|scaffoldA01:30551676-30552306(-)+scaffoldC08:1974642-1975369(+)|B596-L_1-10k_transcript/31651 <unknown description>
GGTCCCACTCTCCCCTTTCCATTAATATTTTCTTCGTTCTATTCTCTCTACCCTCTTCAA
TGCCTCTTTCAATTTTCTTCACCGCCTTCATCCTCCTCCTCTCCTCTGCCACCGCCGCTT
TCCTCCTCCTACTCTGCTGCACGCGTTTTGGGCGGTTGGCTCTTCCGAGAAGTCTCGGAT
TTCACCTCACTGGCGAGATTCAGATCGGGTCGGAGCTTAAAAGACGAAGGATCCTGGGCC
TTTCATCGAAGAGATAATTTCCATACTGTGTGGAGGGTCAATAGTCTTCGTGAATTGAGG
ATTTATTGAGAGATCGATCAGGTTACCGGGAGGCTGGGTTCGATGAGGAAGATATCGAGA
GATATCGATTAGGTTACGGGGGGGGCTGGGTTCTGAGGGAGATATCGATTAGGATTAGGG
TTACGGGGGAGTGATTTTAGGCTTTTTTAGGCTTGAGCGATTGAGTGATTTGGGCCAGCC
CGAAAGTGAAAATAGTAAAACTCTGTTTTTAATTTATTGGATTAAAGCCCAGAACGGTAG
TGAAATAGTGACATGGCATATTGATTGGCTCACAATTTTTTTGCCCATGTGGCAGGACTT
AGGAACCAGAGATTTAGCCCTTTTTATATAGTAGGATTGAATGCTTACCGTGAACAATAC
AAGCTCTCTTAATCTCTGTTCACGACTATCTCTATACTCAATACTCTTGAGAAAATGATG
GAGAGCTTTTTTTTGTCCTGAGGTTTTGGGAGTTATAAACAATTAAGTAAGAGTTTTAAT
TAAAATGTTATAAATATAGAGGTTTATGTTTATGTTAATTATTTTGTAACATAGTACATA
GATACAATTATTTTTTGTTGTTTGTCAAAAAAAATAATTATTTTAAAAATTTTGGAGTCA
AAGGCTAAATGTTTCACCTGATTATGGTCAGGATCGATCTTGTGGATTAGATAGGCCTAG
GTAGTTTAGAATCAGTTCTCTGCATGTATATGTGCTTGATGTTTCTTGGCTTTGAACTTA
CCTAATATTATGTTTACTGTAGGATTATGAAAATTTCATAAGCTACATCTGCAAGGCTTA
CAAAGGTGATAAAGTGCCTGGCGCGTGTGCCAAGTATTCATCCGACGACTTCATTCGCAG
TGTCAAAGTGAATCGCTTCCCTCTGGTTTGCATGAAAGGAGTCAATACGATGTTGGATTT
GTTGGAACGTATCAAAACCTATTTATCCTCGTACGTCAACATCAGAGGCCTGCTATAAAA
CAACTTCACTTTCTTTCGTGCTGTAACATGATACTCTAAAATGTGATAGGTCTCAAGTTA
CATGACAATCAAATGTTGATCAAACTCTATTCTCTCT
>PBfusion.158|scaffoldC03:2193753-2194165(-)+scaffoldC08:41505618-41505664(+)|B596-L_1-10k_transcript/56714 <unknown description>
CGTTCTCTCATGTATGTAAACAAACATTCGTTAAAAATGTATTTCAAAGCCTGCTAATAG
ATTCGGTCTTGGAGACAAACCAGCTAACAAAGAGTATGCATTGAAGATCATTCATGAGAC
AAATGAATCATGGGCTAAACTTGTGAAGAGATCAGTTGATCCTGGAGACCTTTCTCTTTT
CTAAACAGTTAATTGCAATGTCCAATTCATTCTTGTTTTTTCTTTCAAAGCGATCTAAAC
TTTGAGGTTTTGTTTTTTCACCATTGATGACTGAGAAATAATAAAAATACATTATTGTAA
AATTTATATTTTGGAAATAAGTTTTAAGTATGAAAATATAGACTTTGATTGCTTT
>PBfusion.159|scaffoldC01:21104806-21104893(+)+scaffoldC08:52211543-52212356(+)|B596-L_1-10k_transcript/50674 <unknown description>
GAAGACGTGAGGAGGAGGATGTGGTGGTGATGCCGTGGCTGTGGATACTGTTGTGGTGGA
TGTGGATACGGAGGTGGAAGATGCGAGGAACGCATATTGGACTACATCAACGATCTATGC
GAGCGTCTTCCCAGCCCAATGGGAGAGTCCGCAGTGGACTGTGCACAACTCTCGACCATG
CCCACTGTTTCGCTCACCATTGGAGGCAAAGTCTTTGATCTTGCTCCTGAGGAGTATGTT
CTGAAGGTTGGTGAGGGCCCTGCGGCACAGTGTATCAGTGGCTTTATTGCACTCGACGTT
GCTCCACCTCGTGGACCTCTCTGGATCCTTGGAGATGTGTTCATGGGCAAATACCACACC
GTGTTTGACTTTGGAAAAGAGCAGGTCGGGTTTGCAGAGGCAGCGTAAAACACGAGTATG
GTTTTAGTTTGGTTTATGTGAACAATCGGTCTCTCCAAGTGTTGGTATGTTATGTTAAAA
AAAGACGACGGAAGTATTAGTAGTAATGGTGGCCTTTGTAGTTTTCAAGACAATGGCTTT
GTATATACCTTTCGGCTTTCGCTAAGTAAGTTCGACGTTGAAAAACTTCAAAAAAAAAAA
GTTGCTCTGCCTTTGTGGT
>PBfusion.72|scaffoldA09:49951147-49951241(+)+scaffoldA10:26309744-26311344(+)|B596-L_1-10k_transcript/31217 <unknown description>
GACACCTTTAACTCAAACCTAATTCGCTCTTCGCCGCTTAAAAGCTTTTTCATCAAATCT
TCGCTGAAAGCTTTTCTTCGTGATAATGTCTGGTAAAGGAGAAGGTCCAGCGATCGGTAT
CGACCTCGGTACGACGTACTCTTGCGTCGGAGTGTGGCAACACGACCGTGTTGAGATCAT
CGCTAATGATCAGGGTAACAGGACCACGCCTTCTTACGTCGCCTTCACTGACTCCGAGAG
GCTCATCGGTGATGCCGCTAAGAACCAGGTCGCCATGAACCCTATCAACACCGTCTTCGA
TGCTAAGAGGTTGATCGGTCGTCGTTTCAGCGACAGCTCTGTACAGAGCGACATGAAGTT
GTGGCCATTCAAGATCATCGCCGGACCTGCCGAGAAGCCAATGATCGTCGTCAACTACAA
GGGCGAGGAGAAGCAGTTCGCCGCCGAGGAGATTTCCTCCATGGTTCTCATTAAGATGCG
TGAGATTGCTGAGGCTTACCTTGGCGTCACCATCAAGAACGCAGTCGTCACTGTCCCTGC
TTACTTCAACGACTCTCAGCGTCAGGCTACTAAGGACGCTGGTGTGATTGCCGGTTTGAA
CGTTATGCGTATCATCAACGAGCCCACCGCTGCTGCTATTGCTTACGGTCTTGACAAGAA
GGCGACCAGCGTTGGAGAGAAGAACGTGTTGATCTTTGATCTCGGTGGTGGTACTTTTGA
TGTCTCCCTTCTTACTATTGAGGAAGGTATCTTTGAGGTTAAGGCCACTGCCGGAGACAC
ACATCTCGGTGGTGAGGACTTCGACAACAGAATGGTGAACCACTTTGTTCAGGAGTTCAA
GAGGAAGAGCAAGAAGGACATTACCGGAAACCCGAGAGCTCTTAGGAGGTTGAGGACGGC
CTGTGAGAGAGCGAAGAGGACTCTTTCCTCCACTGCTCAGACCACCATCGAGATTGACTC
TCTCTTTGAGGGTATCGACTTCTACTCTGCACTCACCCGTGCTAGGTTCGAGGAGCTCAA
CATGGATCTCTTTAGGAAGTGTATGGAGCCAGTGGAGAAGTGTCTCCGTGATGCTAAGAT
GGACAAGAGCACCGTCCACGATGTTGTTCTTGTCGGTGGCTCCACCCGTATTCCCAAGGT
TCAGCAATTGCTTCAGGACTTCTTCAACGGCAAGGAGCTGTGCAAGTCTATCAACCCCGA
CGAGGCCGTTGCTTACGGTGCTGCCGTCCAGGGAGCTATTCTCAGTGGTGAAGGAAACGA
GAAGGTCCAAGATCTTCTCTTGCTCGATGTCACTCCTCTCTCACTCGGTCTTGAGACCGC
CGGTGGTGTCATGACCACTTTGATCGCAAGAAACACAACCATTCCCGACC
>PBfusion.73|scaffoldA02:584398-584697(+)+scaffoldC04:10013847-10013917(+)|B596-L_1-10k_transcript/56058 <unknown description>
GAGTATGATGAATCTCATAAAACAAATGGGTAATTTGCGACTGATTTTATATTGATGTTT
ATTCACCTTGGAGAGGCCATGGTTGGGATCAATCTCAACGACGACAAGGTTGAGAGGTTC
GCTAATCGCTCCGAGTGAAAGAAACCAAAACGAAAGGTAAAGTTTCAGACGAAAATGGTT
TCAGACCATTTTTGCAGTGATGTCCAAGAAAAAGACAAAAGAAAAAGATGATATTTGATG
AGTAGTTTATGTAATCCCTTTGGTGTTTTCCGTTATAATCTTTGGTAGTGATTGTAATCG
ACTTCTTCTATTTGCAAGAACAAGTTGTCAGTTATAATAATAAGAATAATAATAATTTGT
TTGTTTTT
>PBfusion.70|scaffold0475:10542-11148(-)+scaffoldC02:12396696-12397036(+)|B596-L_1-10k_transcript/42369 <unknown description>
GGGGGTCGCAGTGACCAGGCCCGGGCGACTGTTTACCAAAAACACAGGTCTCCGCAAAGT
CGTAAGACCATGTATGGGGGCTGACGCCTGCCCAGTGCCGGAAGGTCAAGGAAGTTGGTG
ACCTGATGACAGGGGAGCCGGCGACCGAAGCCCCGGTGAACGGCGGCCGTAACAATAACG
GTCCTAAGGTAGCGAAATTCCTTGTCGGGTAAGTTCCGACCCGCACGAAAGGCGTAACGA
TCTGGGCACTGTCTCGGAGAGAGGCTCGGTGAAATAGACATGTCTGTGAAGATGCGGACT
ACCTGCACCTGGACAGAAAGACCCTATGAAGCTTCACTGTTCCCTGGGATTGGCTTTGGG
CTTTTCCTGCGCAGCTTAGGTGGAAGGCGAAGAAGGCCTCCTTCCGGGGGGGCCCGAGCC
ATCAGTGAGATACCACTCTGGAAGAGCTAGAATTCTAACCTTGTGTCAGGACCTACGGGC
CAAGGGACAGTCTCAGGTAGACAGTTTCTATGGGGCGTAGGCCTCCCAAAAGGTAACGGA
GGCGTGCAAAGGTTTCCTCGGGCCGGACGGAGATTGGCCCTCGAGTGCAAAGGCAGAAGA
AGCTTGACAGCAGAGGAGATAGAAGAAGCTTGATGGCGGTGGAGGCATAAGAAGCCTGAC
GGCGGAGAAGGCGTGGCGAGCATATCGGTTCGTCGGTTCAGCCGTAACACCGGTGGCTCT
ACCACCAGCAGACTCATCGCTTAACCCATGGCATCCAGAGCAGGTGGAGGTGTCGGTGTA
AAATCTGATGGAGGTGTCGGTGGAGAAGCCGGTGGCGGAGCCGATGGTGGAGCGGTGGAG
GCGTTGATATATATATATATGTATGTAATTTTCTGTAAATATATGTAATTATGTATATTA
CATAATTTGTGTTTTCTGAATTAAATTACTAGAAAATTTTTTTTT
>PBfusion.71|scaffoldA01:963875-964115(-)+scaffoldA09:62223882-62223930(-)|B596-L_1-10k_transcript/57578 <unknown description>
GGACTCCTCGGTGGTGGTGGTGGACTCCTCGGTGGAGGCGGTTTAGACGGAGGTGAAAAG
GCTGTTTACAGAAGCAACCCGGCGACGAACGAGTGGATTCCTGCGGTGGAGGAGGATCTT
GGTTCAGAATCTTCGTCTAAACCGAACCGGAGCGAGAATTCTTGAATGGGATCGGATCTT
TGAATGTGTGTGTACTTTATCTTCTTCCAGATGTGATGTTTCTTGATGTTATTGTAATAA
GATATTATCGAAATAAATTAGTTAAATAAGTTTTTATTATTAAATCTG
>PBfusion.76|scaffoldA10:26312837-26312991(-)+scaffoldC09:67867451-67869601(-)|B596-L_1-10k_transcript/10041 <unknown description>
ATGAACCTTCCCCCTTCTTCCTTGCATAATAAACACCTCTCTCTCTCTCTCATCCTCACC
CCCAAACATTTCAGACAAGAACATAAACAAACATTTCACAAAGAGATAACCTTTTCTTTC
GTTGAATCAAATCACTGTGGAAGAAATATATTGAATTCAAGAGATTGAAAAACCCAATTT
GAATATGGAATCCGCCAATCTCTACTTCCTCTCGATTCATTCTCGAAAGGTATCTCCTGG
GGTCGATTTCTTCTGATTCTCATTAGTAGGCTTTGCTGTTGTTGTTGTCGTGATAGCTGT
TGGATGTAATTGGAAAAAGAAAAAAAAAAAGGTGAAAACTTTGAAGTTGCAAATGTATAT
TTCACGGATGGGTTTGAGTCGGAGTTTCCCGCCGCTTTCTGGGGTTGGTTATCAGGAAAT
TCTAGGGTTAGGGTTGGATATCGTCTTCCTCTAGCGTCTTCTTCTTCTTCTTCTTCACTT
TTTAAATCTCAATTTAATGGCTAATTGGGAGATCTGGGATTTGGGTGATTGAAAAAATTA
ACATTTTTGATTTTAAAAAAAAAAAAACAAGACAAGATTCGATTTTGTGAAATGAAAGGC
TCGATTCTATTGTCGATGGAGAATCACCACCCTTCAACGCTCTTATCCATGGACTCCAGC
GGCTCCTCTCACGAAGAGCTCCTCGATCTCGACATGAACAATGTTAACCACCACCAGATC
ACTCTTTACAACCCTCCCGACATCAACCTCCCTTTGTCTGTCGGAAGAAGCTCTCCCACG
TGGAACTTGGACTCCTGCGATAATATCTTAGACGTTGGCCTTAGCTCGCACGTCTACGAG
ACAGAGACGTTCCTCAACGTGGTGGCTCCGAGTAAAGTCAGTAAAAAATGCTTGAAACGT
GGAGATAGCATGTGGGGAGCTTGGTTCTTCTTCACCTCCTACTTCAGACCGGCACTGAAC
GAGAAATCAAAGTCTAAGGTCGTTAGAGAAGCTGGCAATGGAGCAGGAGGAGGAGGGGGA
TGCTTTACAGGGTTTGATAAATCTGATCTCAAGCTCGATGTGTTCCTCGTTCAGCACGAT
ATGGAGAACATGTACATGTGGGCTTTTAAGGATAAACCTGAGAACGCGCTCGGTAAAATG
CAGCTGAGAAGCTATATGAACGGGCACTCACGTCAGGGCGAGCGTCCGTTTCCCTTTAGC
GCGGAGAAAGGGTTTGTTAGGTCTCACAGGATGCAGAGGAAACACTACAGGGGACTCTCT
AACCCTCAGTGTCTTCACGGGATCGAGTTCGTGCCTTCTCCGAGTCTCTTGTGTGTCAGT
GAAGAAGATAAGAAGAGGTGGATGGAGCTGACGGGTAGAGATTTGAAGTTCACTATCCCT
CCTGACGCTAGTGACTTCGGTTCTTGGAGGAACCTTCCCAACACGGAGTTCGAGCTCGAG
AGACAGCCTCACGTGGCGAAACCGGCGCTGAACAACGCTAAGAAGATAATACTTAACGGT
TCGGGATTGCATTTGACGAACAACGCTTCTTTCAGCAGTAATGGTGACTCATCAGATCAA
TCTCCAGGAGGAGGAGGAGGAGGAGGCAATGTTAGTAAGAAGAGGAAAGAGTTTTTATCT
CCGGGAAGCAGCGAAGAAGAATGTTGCTTGACTGTTAACAACGTTGAGACCCAGCCCGGT
TGGGTAAAGGACTTCACTGGAGCGATGAAGAACGTTCACGGGCCTTCGACTGCAGCCAAG
ACCATCTACGAAGACGAAGAAGCTTACCTGATCGTGATAACGTTACCGTTTGTGGATTTA
AACAGCGTCAAGGTCTCGTGGAGGAACAGTATCAGTAACGGGATCGTGAAGGTGACGGGA
TCGAGCACGTCGAGGGCTCCTTTGGTGAAGAGGAGGGAGCGTACTTTCAAGCTGGTTGAT
CAGACGGCTGAGCATTGTCCTCCGGGGGAGTTCATGAGGGAGATACAGCTGCCAAATCGG
ATTCCGGAAGAAGCAAACATTGAAGCGTATTTTGATGGGACGGGACCGGTTCTGGAGATT
ATGGTGCCGAAGTTGAGGGGAGGAGTGGAGGAAGAACACGAGGTTAGGGTCTGTCTACGG
CCACAACACCACCTCGGAGGAGGAGCAGGCGAGCTTAAGTTGACGTGATGAAACATGTTT
TTATGTACTTAATAGAAAGCATTATGGGGAAATAAGCAAAAGCAGTCAGCACCTACCATC
CCGACTGTAACATTTTCAAATTTTCTTTTGGTCGTCATAGTGTAATTTTGTCACTTCTCT
TTTTAATGTATGGTTTATATATTTCCATTTTAAAAGATTATAGTTGTTGAC
>PBfusion.77|scaffoldA06:15101487-15101734(-)+scaffoldA09:32169782-32169833(+)|B596-L_1-10k_transcript/57346 <unknown description>
GGATTCGAGTGTGAGCATGCCTGTCGGGACCCGAAAGATGGTGAACTATGCCTGAGCGGG
GCATTGCCAGGGAGACAGACTTATGTTCTCGACAAAAACGGTGTCGTTCAGCTCATCTAC
AACAACCAGTTCCAGCCTGAGAAACACATTGATGAGACCTTAAAGTTCCTCAAAGCTGCT
TGATCTTGTATTCTTCTCTTCTTCCTCATCTGGATGACTGGATATTTACAACAACAATTC
ATGACGTTCCTCTATTGTTATCATTTCTCTTTTCCCCAATGACTCCAATTCAAAACACC
>PBfusion.74|scaffoldC07:45820777-45822582(+)+scaffoldC09:1900263-1900395(+)|B596-L_1-10k_transcript/29348 <unknown description>
GGTCGCCAAGCTTAACCATTAGATACATCCAAAGTCAAGAGTACTAATTAGTGAGCTTAA
GAGTACTGTGACTTATCAACAAGTAAAGTTATTCCAATTTTCTTCTATTTTCTTGGCAAA
GAGTTGTTGTAGTGGGAAACTAAGAGAGGGAAAAAAGTTAAAAAGGGAGTGATTTTTAAT
TAGATTAAGAGAGCTCAAGATAATGGTGAGACCTCCTTGTTGTGACAAAGGAGGAGTGAA
GAAAGGGCCATGGACTCCTGAAGAAGATATCATTTTAGTTACTTACATCAAAGAACATGG
TCCTGGTAATTGGAGAGCCTGTCCCGACCAATACTGGATTGCTTAGATGCAGCAAGAGTT
GTAGGCTTAGATGGACAAACTATTTAAGGCCAGGAATCAAAAGAGGCAACTTCACAGAAC
ATGAAGAAAAGATGATTGTTCATCTCCAAGCCCTATTAGGCAATAGATGGGCTGCAATTG
CATCATATCTTCCACAAAGGACCGACAATGACATTAAGAACTATTGGAACACTCATTTGA
AGAAGAAACTCAACAAAGCCAATCAAGATTCTCATCAAGATCTTGATCAATCAAGAGACC
TCTCTTCTTCTCCATCATCTTCTTCTGCTAACTCCGAACTCAAACATCTCAAGAGGCCAA
TGGGAAAGAAGGCTTCAAACTGATATTCACTTGGCGAAGAAGGCTCTCTCTGAGGCTTTG
TCTCCTGCTGTGGCGCCAATCATTACCTCTACATTTGCCACCACGGCCGACAACATCTTC
TTCTGCTGAATCAAGACGTTCTACTTCCTCAGCTTGCAGGTTTCTTAGGACGCAAGAAAC
ATCTACCGCTTATGCCTCGAGCACCGAGAATATAGCAAAATTGCTCAAAGGGTGGGTGAA
GAACTCTCCGAAGATTCAGAACTCTGCGGATCTTAATGGTTTCTCCAGATTCTGAGACAA
AAGATGTGCTCAGAGTGATGATGTCAGAGGACTGTGCAGGGGAATTCCAGTCATTTTCGG
GGTTTGATCACTTGAAAGATTGTGACTCATCATATCATCAGGCTGAGACTTTCACCTGAT
CATGAGACCAAACCAGACATAACTGGATGTAGTAACCAAAGTCAATGGTCTTGTTCGAGA
AGTGGCTGTTTGAGGATTCTGGTGGACAGATTGGTGATATTCTGCTGGATGAAAACCCTA
ACTTCTTCTGAAGAACTTTGCTAATCAGATGGTTCTAATTTAGGATCCTCATCTCTTTTT
CTTTTTCTGATTTGTTTATTTTGGGATTTCCGAATTAACTTGCTTAGATTATCGTGAGCT
AAGTCTCTAGTAATTTTTTTTATTTTCCTCGTTAATTACACAATTAATAATGTTGTGTTT
TACAAATGGTCTTCTGAATTCCTTAAGGGGGCTGAAATATGCTCACCCAAATATTGAAGT
>PBfusion.75|scaffoldA02:6003256-6005071(-)+scaffoldA09:18932430-18932651(-)|B596-L_1-10k_transcript/23297 <unknown description>
GAGACCACTCTCATCTTATCCTCCATCTTCCCGATGCTTTAATCCATCAAGTCGTCGACG
ATGTCGATTACGTACTCCACCCTCTCCTGGTCAGATGCGGGTTCCCTTTCGGCCTTTTCG
CCAAAAATTGTACCTTTTGGCATACCCATGAATCAGTTTCAGTTTCTCAATCCCAACTCC
TCCTCGTCTTCTTGTTTCGGATTCTCAGCTTCTCTTCAGGGAAGTAGCAGAGTTCAGTTA
GATTCTAGACTTGTGCTTAGTAAAAGGAGTAAAGCTCTTCCTTTTGTTGTGAGAAGTGAT
CATCCTCAGAACGCAGACGCACCTAAGCAGTACTCAAAGAGAGAGAAGAAGCCCTTCCCG
GTTCCCATTGTGGACCTTAGACGAGCAGCTAGGGAGAGAGTCAAGAACAACAAAGACAAA
CCTAAGAGACCTCTCCCTCCTCCTAAAAACGGCATGGTCGTCAAGAGCCTCGTCCCTCTT
GCTTACAAAGTGTACAACGCGAGAATCAGACTGATCAACAATCTCCACCGCCTCATGAAA
GTTGTTCGTGTTAACGCTTGTGGGTGGTGTAATGAGATCCACGTTGGACCTTACGGTCAT
CCGTTTAAGTCGTGTAAAGGTCCGAACGCTTCTCAAAGGAAAGGTCATCATGAATGGACA
AACTCTGTCCTCGAAGACGTGATTGTCCCTCTTGAAGCTTACCACCTCTACGACCGCCTC
GGCAAGCGCATCCGTCACGATGAGAGATTCACCATCCCTCGAGTTCCAGCTGTAGTCGAG
CTCTGCATCCAGGGAGGCGTTGAGATCCCTGAGTTTCCAGCAAAAAGGAGAAGAAAACCG
ATAATCCGCATCGGCAAAAGCGAGTTCGTAGACGCAGATGAAACCGAGTTGCCTGATCCA
GAGCCTCACATTCCTCCAGAGCCGTTGCTAACCGAGCTACCTCCCTCAGAGATCACTCCA
CCGTCCAGCGAAGAGGAAACAGTCTCCCTAGCGGAAGAGACTCTACAAGCGTGGGAAGAG
ATGAGAGCGGGAGCCAAGAAGCTGATGAGGATGTACAGGGTCAGAGTCTGCGGGTACTGC
CCCGAGGTCCACGTGGGCCCGACGGGACACAAGGCGCAGAACTGCGGTGCGTTCAAGCAC
CAGCAAAGGAACGGGCAGCATGGTTGGCAGTCTGCGGTGCTTGATGACTTGATACCGCCG
AGATACGTTTGGCATGTTCCTGATGTGAATGGGCCGCCGATGCAGAGGGAGCTGAGAAGC
TTCTACGGGCAAGCGCCTGCTGTTGTGGAGATATGTGCGCAGGCTGGTGCGGAAGTGCCT
GAACAGTATAGGGCTACTATGAGACTGGAGGTTGGGATACCTTCGAGTGTTCAAGAAGCT
GAAATGGTCGTTTGATTTGATGTTTATAGCATCACTGCTTGTCTATTACCACAATCTAAG
GCCCTGTTCGTTTGTACATCTGGAAGATGCATCCAGATGGTCCATCTAGATGTCTTATCC
AGATGCTTCATCTGGATGTTGTTCGTTTCTTCATTTCGTCCATGCATCCAGATGAATCAT
CTGAATGCAACTATGTTCGTTTGTTTGTCATTTTTTAATTTCCATCTGCATCCGGGTGGA
CTTGTTAATAAAATGACTAAAATATATTTTTTTACGTTTCT
>PBfusion.78|scaffoldC02:64892866-64894611(+)+scaffoldC03:17345583-17345668(-)|B596-L_1-10k_transcript/33341 <unknown description>
GATTCTGGCTATGCATGTTGTTACGTGTTTCAGGAGCTCTGCTCCACTAACCTTTGATCT
TCTTCAATCAACGCTACTCTCCCACTCGCAAACTCATTCGCAATGCTAAGATTAAGTGCT
AATTACCCTTTGCTTCCGAAGAAGGTTTGTAACAGAAAGCTCGGCAATTACTATGATTCA
TCGTCGATCGTTAAATATGGCGATGATGGTAAGAAGAAGCAGATGTTTGTAAGAGTTTCT
GTGAAAGCAATGAAGGAAGAAGGTAACGGAAGTGGAAGCATGAGTTTCTCTGGACAAAGC
TGGGATCCCAGTTCTGAGATACAAGTTCCTTCCGACCAAAGACCTGTGAATGAGTATTCG
GCTTTGAAGGAAGGGATGTTGTACTCATGGGGAGAATTGGGTCCAAGCAAATTCTTTCTT
CGTCTCGGTGGTCTTTGGTTGGTCACCTTCACTGTCCTTGGTGTTCCCATCGCTGCTGCT
AGCTTTAATCCTTCCAGAGAACCTTTGAGGTTTGTTATAGCTGCAGGGACTGGGACTTTA
TTCCTGGTTTCGTTGATTGTCTTGAGAATTTACCTGGGATGGAGCTATGTTGGAGATAGA
CTACTTTCTGCTGTTATTCCATACGAAGAGAGCGGATGGTATGATGGCCAAATGTGGGTT
AAGCCTCCAGAGGTATTGGCTAGGGACAGGCTGTTAGGCTCTTACAAGGTGAAGCCAGTA
ATCAAGATGCTGAAGCAGACATTAATTGGAACAGGAGCTTTGCTCGTTTCAGCATTCGTC
CTATTCGTTTTCGCAACACCAGTCGAGTATTTCTTTAAAACCACTCTAAGATCATCTAAG
GATAACCAACCAGAGGTTTCCATTTCAAGAACCAACAACAAGTTCAATATGAGAAAAGAA
CAATTGCTTCGGTTGCCCACAGATGTTGTCACTGATGATGACTTGGCAGCAGCCGCGGCT
GAGGCTGCTGATGGAAGACCGGTCTATTGCAGAGACCGTTACTACCGTGCATTGGCCGGT
GGTCAATACTGCAAATGGGATGATCTTGTTAAATAGTACTTTGTCAAACTAGTATACAGC
AACACAAATGCACTATGTGGTCTTTCAGTTTTGATTAAAATGCCTATAATTGCCAAATAC
TGTACCAGTTATTTTATAAAATGTGGATTACGTGGGCCAATAATTTCCCAACTTAATCAT
GTAACTAGATCTCGATCCGCGCAACCGCGCGGATTTTTGTTTTCATTTATTTTTATATAA
ACATTTTGTTTTCAATTATAAATTGGTACATGTCT
>PBfusion.79|scaffoldC02:61932563-61933559(-)+scaffoldC08:38688820-38689201(-)|B596-L_1-10k_transcript/49345 <unknown description>
GAAAGTCAAGCCTTCCTTTATCTCTTCCCCTTTACAACTTCTTTCATCTCCGAAATCATA
ACATGGCGGCAAAGCTTTTATCCACCGGTTTCCGTCACTCTACTTTGCCGGAAAACTATG
TCCGGCCACTCTCTGACCGTCCACGTCTCTCCCAAGTTTCTCAGCTTGAAGATTTCCCTC
TCATCGATATATCTTCCACAGATCGATCTCGGCTCGTCCAAAAAATCCACCAAGCTTGCG
CCCGATTTGGTTTCTTTCAGGATTTCTCGGCTAACCTTTTCAATGGATATCTTTATATAT
AAAGAAGAGCTTGAATCATTCCCAGGGGGTCCAGCTCGGATGTCACGTCATCAATTCAAG
CTCCCTGGAGCCGACACGTGTCCCGTTTCTCCGAAAACGCAGAGCTTTAATTCAGATGGG
TTTTTTTCATAGGGGCTTTGTGATATTGTTACTTGCTGGACTACCTTTTTGAGAAACACT
TCCGTTTCCTATTCTCTTAGCGTCGCCGAAGATTGCTTTTTTTCTTTTCTTTTTTTTTCC
AGCGAATGCTTAGACCGTTCATCTAACCGGCGTCGAAATCTCCATCTATAATACGTGAAG
CCATTGTTTCCGGCGATACCTGTTAAAACCCGGCGGCGATGGTGTCTTTCAATTGATTTC
CAACTCACC
>PBfusion.149|scaffoldC02:2138304-2138407(+)+scaffoldC09:65017793-65018936(-)|B596-L_1-10k_transcript/44775 <unknown description>
AGCGAAACGGAGAGAGAAAAACCGCCGTTCAACACGTTCCGATTCTCCGCCGCGACTCGG
TCTCGAGATTCGTTAGTTTCCTCCGATCTCCGTCGTTACTCAGCCTCCGGTTCGATCTGT
TAAAACTAGAGAGATAAAACGATGGATCCGATGGATATAGTTGGAAAATCTAAGGAAGAT
GCTTCGCTTCCTAAAGCTACAATGACTAAAATAATAAAGGAGATGTTACCAGCAGATGTT
CGTGTTGCTAGAGATGCTCAAGATCTTCTCATCGAGTGCTGTGTTGAGTTCATTAATCTT
ATATCGTCAGAGTCTAATGAAGTATGTAACAAAGAGGATAAGCGAACGATCGCGCCTGAG
CATGTACTCAAAGCGCTTCAGGTTCTTGGCTTTGGGGAATACGTTGAAGAAGTCTACGCT
GCTTATGAGCAGCATCGATACGAAACCATGCAAGATTCACAGAGGAGTGTGAAGATGAAC
AGCGGAGCAGAGATGACGGAAGAGGAAGCAGCAGCGGAACAGCAGAGGATGTTTGCTGAA
GCTCGAGCTAGAATGAATGGTGGTGGTGGTGTTTCTGTTCCTCAACCAGATCAAGAGCAG
CAACTAGATACCCAACAGCCAAATCTACAAAGCTAATCAAGAAGAGGGAGAAGCCTTTAT
TTAACATTGTCTTTTTTTCGTAGCATTTCTCTGTAAAGTGCAAAAAAATAGAAGTCTGTC
TTGGTGTTGATATGCTCTTTACATTTTAACTTAGATTTGTTTCTTCTTCTTTTGAACGTA
AAATCACTTGGTGATTCAGATGTAATTAGTAAGCATTGCCTTGTTTCTTTGC
>PBfusion.148|scaffoldA09:60768705-60769002(+)+scaffoldC08:50392330-50394959(+)|B596-L_1-10k_transcript/24225 <unknown description>
GGCCGGAGCACCATAGACGGAATCTGGGAGACACCTAGCAGAGTCTGAGGTCGATGAAGT
TGTAATTTTTAACTTTATGTGGAGATTATAGAGAAGAGGATACGATGAGGGGAAAGAGAG
GAAGGGCTTGTGTAGTGGTACTTGGAGATCTTGGTCGAAGTCCTCGTATGCAATATCACG
CTCTTTCTCTTGCTCGTCAGGCATCGTTTCAAGTGGACATTGTTGCATACGGAGGTTCTA
TACCCCACGAAGCTGTTTTAAAGCACCCATCAATCCACATTCATACCATGGCGCAGCCTC
GGTTCATTCACCTCTTGCCGAAGATACTTTACCCTGTGACTCTCTTGCTCAAGGCTTTTA
TCCAGTTTACAATGCTTCTCTGGGTTCTTTTCGTTAAAGTACCAGCACCTGACCTTTTCT
TGGTTCAGAATCCTCCTTCCGTTCCAACACTAGTCGCTGTTAAGTGGGCGAGTTCATGGA
GGCGTGCAGCGTTTGTTGTAGATTGGCATAACTTTGGATATACGTTGCTGGCGTTGTCCT
TGGGAAGGAACAACGTCTTTGTATCCTTGTACCGCTGGATTGAGATGCATTACGGAAAGA
TGGCAACAGGTTCGCTATGTGTGACAAAAGCAATGCAGCATGAACTGGAACAGAATTGGG
GAGTGAGAGCCAAAGTTTTATATGATCAGCCTCCTGAGTTTTTCCGCCCCGCTTTGCTTG
AAGAAAAGCACGAGTTGTTTTGCCGAGTGAAGAAAGATCTTTGCCATCCATCTGGTGTCT
ATGACTTCATAAGTAGAGAGTTGGAGAATCAACAGCTTGACGAAACCCTTTTTACTATCA
AAACTAATGCTGACATCTTGCTGAAGCAAAACAGACCAGCTCTTGTTGTGAGCAGTACAA
GCTGGACCCCTGATGAAAATTTTGGTATCCTATTGGAAGCCGCAGTGATGTATGATCGGC
GCGTTGCTGCAAGATCGAAAGGAAGTGATACAGCCGAAATTTCAGAAGAGCAGGACCTTT
ATCCCAACTTGCTGTTCATCATTACAGGTAAAGGGCCTGAAAAGGAGATGTACGAGGAGA
AAATCAAAAGATTAAACCTCAAACATGTGGCATTCCGCACAATGTGGCTAGCAGCTGAAG
ATTACCCATTGCTTTTAGGTTCTGCAGATCTCGGGGTTTGCTTACACACTTCCTCATCTG
GTTTAGACCTTCCCATGAAGGTTGTTGATATGTTTGGATGTGGACTTCCAGTTTGCTCAG
TTGCCTACTCATGCATTCAAGAACTCGTTAAGGATGTGCAGAACGGACTCTTGTTTTCAT
CTTCGTCTGAATTAGCAGATCAATTACTGGTCCTCTTCAAGAGCTTTCCGGGGAACTGTG
ATACCCTAATGTCGCTTAAAGCGGGTGCAATGGAGACTGGTTCTTCAGGTCGATGGGCTA
CAGAGTGGGAAGCTTGTGCAAAACCTTTGATTACTCAGGTCGTGTCTTAAAATGAGGATT
GATTAAGAGAAAAGTCAAAGCTGGGGTTGAGAATTTATTCACACAACTTTTGTAGAATCA
GAATTTTGTCAACACAATCATATATATCACAAGATTTTATCATAATATTAACAAAGTCTC
GACTCT
>PBfusion.145|scaffoldA04:23378986-23381274(-)+scaffoldA09:42227603-42227695(+)|B596-L_1-10k_transcript/28464 <unknown description>
GAAGCACCTCCTTCCTTCTCTTTCAACACCAAAACCAACCTTCACGCCGCCGAGAGAAAC
CGACAGAGAGAAAGAGAGAGAGAGGCGAGATGGGGAAGGGTTCTAAGAGTTCAAGAAAGG
GTAAAAAAGCATGGAGAGCTAACATAAGCACCGAGGACATCGAAGACTTCTTCGAGAAAA
CCACCAAAGACGCTCTCTCCGGTGGCAATCTCTCCGCAGCTCCAAGCGACGACCTCTTCC
GCGTCGAGAAGTCTCACGACGTTCCGGTGAAGCGTAAGATAGAGAAGAGCAGAGAGAAAG
TGCTTCGGTGTGACAGCGTTTTGAAGAAGAACCCTTTTGTCCAGGTGGTGTCATCTTCCA
AGCCCAAGTCGAAGATCAGTAAGAAGAAGAAGACAAACGCTGTAGAAAGTAAAACACCTA
AACAAGCACAAAGCAGTGTTGATGATGATTCTGTAATGATGGACTTGTGGGGCGATGATA
ATAAAGGAGAAGATGAGGGCAACCCTAGAAAGATTTGGAAAATGACTTCGACTATTCCAG
CAGTAGAAGTTGATCCTGCAGGATGCTCATACAACCCTACAGCTGAAAGTCACGAGGATA
TGTTGGCTGAAGCAGTTGCTCAAGAAATGCAGAAAGTTTACAAAACTGAGCTAGGACCTG
AGCCTGTTCCTTTGACTATCGATGGAAACAACAACATCGAAGACGAGGCTGGTCTATTGA
GTGTGTGCAATAGAATAATCAACGGGAAGAGTGCTTACTTTCTTGGAGTTGACAATGGTA
GCGAAGGAGAAGAGGACGCAGAGGCTGCAAATGAAGTGTCTGAGGCTGGGAATAAAACCG
CAAGAACAACAAAGAGAGTGACACGTGTGGTGTTGAACAAGAGAGCTAGACAAAAGGCGC
TACGTAAAGAGGAGACAAAGGAAAAGCATAAAGAGAAGTTATCAAAAGAGATTGACAGCT
TGCCGAAAATCATAAAAGAAATAGCCGAAGAAGATAAGGAGAAGCTGAATAAAAAGATAA
GACAGACCATTGCTAAGGAGGAAGTGTTGAAGATACGTCCTCCTCGTTTGGGAAAGCACA
AGTATGAGGCTCCTCCTGTTCAAGTCCTCTTAACAGAAGAGATGACCGGTTCACTTCGTA
AGCTGAAGGCGTGTTGCACACTTGCAAGAGATCGATTCAAGAGCCTTGAGAAGAGAGGAA
TACTTGTTCCATCAAAGACCATTAGAAGGAACTAGGGAGTTCTTTCACTGTAACGGCTGG
TTTTAAAAACAACTTTTTACTATGGAAACAGCAGCGGATACTATAAATCATATATGTTGT
GTTTTGACATTGAGTTTTAATCTTTGGCATTTTGCTTCAATCTTTTTATGATCTACTAGG
TAAGGAATCCGTGCGATATCGCACGGAAACTCATTTTATAAAATAAATATGTTATATTTT
ATGATTAGAGAAAATACATGTGTTACAAACCC
>PBfusion.144|scaffoldC03:60427342-60427401(+)+scaffoldC03:67337921-67338565(-)|B596-L_1-10k_transcript/51696 <unknown description>
GACGCTTGTGATGGCTGTGCGGCTGCGTTTTTGTGGGTTCAAGGTGGACCTTATCCGGAG
AGAGAGAGTTACAGAAGCCAAAGAGATAGAGAGAGATGGAGTTCGAGATGGTAGAGTTGT
GTCGGAGAAGACATGGGAAGGGGCTCGATTCCGTCGCACTCCGTTCGATTCTGTCGTAGT
CTTCACCACCACCACCATGGCAGAGCTGGTGGTCGTGAGCAGAGGAGACAATACGGTGGT
ACCAAGGACTGGTATGTCTCTGGTCAAGATCTGCGTTGGCTTCACCTCCTCACCACCACC
ACAGATTTGTTAAGGAGCAGGGAAGTAAAATCAGTGGTGTGACATAGCGGCGACTCCGGT
CAAGCGTGATGCAGCAGTGGTGCAAGCCGGTGGTGGGGTGGTGGTCGTGCGGTGGAGATG
CGGCGGGGACTGAAGAAGATCGTCTGATTGTAGTTTGGTGGGTGTATTAGGTTTAGTTAG
GGTTAATTACTAAACCAATTTGTAACTGTAAACCAATGTAATTGTAAACCAATGTAATTG
TAAACCAAAATTCAATTTATAAAAATACCAATTTATTAGT
>PBfusion.147|scaffoldC04:14972016-14972112(+)+scaffoldC08:42644022-42645492(-)|B596-L_1-10k_transcript/35997 <unknown description>
GAAACCAAATCAAAATTAAGGGTTAGTTTTTTGGAGATCGGAAAGATGAACGATGTGATG
TTGGAAGAGGCGAAGCTGTGGCTCGACGAACCCCCGCAGCGCAAGCGGAAGCTCGAAACT
CCGGTCAATCCTCCTCCACCGCCACCAGCAGTAGACGAAGATTCCTCCGACGACGAAGAG
GTAGATCCGGTGGCATGGTCCAAGTATAACCGACAAGTATCCGAATCCGGCGGTTTCGAT
GTGGACTTGTTCTTTCAACCTTTTGGTGGGATAGTTCCCAGTGGATGTAGTGATTACAGC
TTACTCTTCGGCAAGGTCGGACTCCATTGTTACAACCTTGAAAAGGGGACTAACTTGCAG
TTCAAGCAAGTCACCAAAGTCAATACACAAATCTGTTCAATTTTAACGTTTTACATCACG
TTGGAGGCCACTGATCCGGTCCACGACGACTCACTTGTTACATTCCAGACCTGTGTCACC
GATACTGTCCTCAAGCATCAAGCACGTCTGAGAGCCTTCACAACTACTTGCAGAATCAAG
CCTCAAGTCCCAGGAACGGGAGAATTAGGTTCCATTTGGTACCCAGATGATGACGTAGAA
GCCTGTTACAAAGTTGATTTGCCTAATTGGCTACAAGATGATGCACTTACAGGAGAGGAT
AAGCTTCAATTCTATGAGGTGAAAGATTGGGAGTTGAAGGACAACCAGTGGCTTTATCTA
TACGCCGAGTTTGCATTGTTCTCCCATTCGGGCGATGACCTGAGCGCTTATATGCCATTT
GAGATGAAGAAAGTAGTGGTGCAAACCAAGGAAGATATGAAGCTCAAGTCGGGCAATGCA
GTCTTCTTCCTGAGTTTCAAGCCCCGTGGTGGTCCAGAGTGCAGAGGTGTAGTAAGGAGA
ACTACTGATGGAAAACCTGGACACATGTGCCTTGAAGCTAGGTGTTGGATTGACAAGTAG
AGTTTGCTGGTTCCGTCTCTTCTGGCTGTTCTCTAGTTCATTAGCTATCTACTTTATAAG
TTGATGATGATGTCTTTTCACTAATTCCAGTACTTGTATTTCCTTATCATCTACTCTAAT
TATAAGTTACTAGGGATAAACCCGGGCTATGCCCGAGATTTTTATTTTTTTCTAATTTAA
GTTGTTAAATTATTTATATTTTTAGGTTATGATATATATTTATATAAATGT
>PBfusion.146|scaffold0475:10107-11148(-)+scaffoldC03:3239258-3241368(+)|B596-L_1-10k_transcript/8389 <unknown description>
GGGGGTCGCAGTGACCAGGCCCGGGCGACTGTTTACCAAAAACACAGGTCTCCGCAAAGT
CGTAAGACCATGTATGGGGGCTGACGCCTGCCCAGTGCCGGAAGGTCAAGGAAGTTGGTG
ACCTGATGACAGGGGAGCCGGCGACCGAAGCCCCGGTGAACGGCGGCCGTAACAATAACG
GTCCTAAGGTAGCGAAATTCCTTGTCGGGTAAGTTCCGACCCGCACGAAAGGCGTAACGA
TCTGGGCACTGTCTCGGAGAGAGGCTCGGTGAAATAGACATGTCTGTGAAGATGCGGACT
ACCTGCACCTGGACAGAAAGACCCTATGAAGCTTCACTGTTCCCTGGGATTGGCTTTGGG
CTTTTCCTGCGCAGCTTAGGTGGAAGGCGAAGAAGGCCTCCTTCCGGGGGGGCCCGAGCC
ATCAGTGAGATACCACTCTGGAAGAGCTAGAATTCTAACCTTGTGTCAGGACCTACGGGC
CAAGGGACAGTCTCAGGTAGACAGTTTCTATGGGGCGTAGGCCTCCCAAAAGGTAACGGA
GGCGTGCAAAGGTTTCCTCGGGCCGGACGGAGATTGGCCCTCGAGTGCAAAGGCAGAAGG
GAGCTTGACTGCAAGACCCACCCGTCGAGCAGGGACGAAAGTCGGCCTTAGTGATCCGAC
GGTGCCGAGTGGAAGGGCCGTCGCTCAACGGATAAAAGTTACTCTAGGGATAACAGGCTG
ATCTTCCCCAAGAGCTCACATCGACGGGAAGGTTTGGCACCTCGATGTCGGCTCTTCGCC
ACCTGGGGCTGTAGTATGTTCCAAGGGTTGGGCTGTTCGCCCATTAAAGCGGTACGTGAG
CTGGGTTCAGAACGTCGTGAGACAGTTCGGTCCATATCCGGTGTGGGCGTTAGAGCATTG
AGAGGACCTTTCCCTAGTACGAGAGGACCGGGAAGGACGCACCTCTGGTGTACCAGTTAT
CGTGCCCACGGTAAACGCTGGGTAGCCAAGTGCGGAGCGGATAACTGCTGAAAGCATCTA
AGTAGTAAGCCCACCCCAAGATGAGTGCTCTCCTTCTTCTTCGCTCAGCTCCTACAATAA
AGGGCGAAGAGTCTCACCTCCTTGACTTTTGCTTTGCCATCGCTTCCTTTTTGAGGTCAA
AATGGTTGAACAGACTCAGCAGCCCACGATTTTCCAGAAGGCTTCTGGCCAGATCTTGCG
TTCCGGTGTTTCTCAGGACATCCATGGCTACACATCTGGTTTCCAGAGGCGTGCAACGTA
CGGAAACTACTCCAACGCTGCGTTCCAGTACCCTCTTGCCGCCACTTCCAGGATTGTGAC
AACTACTTCCCCTGTGTTCGTCCAGGCTCCAGGAGAGAAAGGATTCTCTAGCTTTGCTAT
TGATTTCTTGATGGGTGGTGTTTCCGCTGCTGTCTCCAAGACTGCTGCTGCTCCCATTGA
GCGTGTTAAGCTTTTGATTCAGAATCAGGATGAGATGCTTAAGGCTGGTAGGCTCTCTGA
GCCTTACAAGGGTATTGGTGACTGTTTCGGCAGGACTATTAAGGATGAGGGTTTTGGTTC
CTTGTGGAGAGGAAACACTGCTAACGTTATCCGTTACTTCCCCACTCAGGCCTTGAACTT
TGCCTTCAAAGATTACTTCAAGAGGCTTTTCAACTTCAAGAAGGACAAGGATGGCTACTG
GAAGTGGTTTGCTGGTAACTTGGGATCTGGAGGTGCTGCTGGTGCCTCTTCCCTTCTCTT
TGTGTACTCTCTTGACTACGCACGTACCCGTCTCGCCAATGACTCTAAGGCAGCCAAGAA
GGGAGGTGAAAGGCAGTTCAATGGTCTTGTCGATGTCTACAAGAAGACCCTCAAGTCTGA
TGGTATCGCTGGACTTTACCGTGGATTCAACATCTCCTGTGTTGGTATCATTGTCTACCG
TGGTCTCTACTTTGGACTCTACGACTCTTTGAAGCCTCTTCTCCCTGCTGACCTACAGGA
CAGCTTCTTCGCTAGCTTTGCCCTTGGATGGCTCATCACCAACGGTGCAGGTCTTGCATC
ATACCCCATTGACACTGTCCGTAGAAGAATGATGATGACGTCAGGTGAAGCCGTGAAGTA
CAAGAGTTCGATGGATGCCTTCCAGCAGATTCTCAAGAAGGAAGGACCCAAGTCACTCTT
CAAGGGTGCTGGTGCCAACATTCTGCGTGCCATTGCAGGTGCTGGTGTGCTCTCTGGATA
CGACAAGCTGCAGTTACTTCTTCTCGGAAAGAAGTACGGATCTGGATCTGGTTAAGTAAT
ACTATTCACCAGTCGCCACCACCATAAAGCTGTGGCTTTATTTTTTTTCTTTTTATCTCG
ATTTATTTGCAGTTTCAGACTTTTTAAAAAGATAAAGACGTTGATGAAACCTTTTGCCAT
AAAACTAGAGAGTAGCATGGAAAAAGTTTTATCATTTCGAAATAAGTTTTGTGTGTGCTG
GAGATTTTGACTCCAAACT
>PBfusion.141|scaffoldA10:22415708-22415770(-)+scaffoldC01:3862989-3863249(-)|B596-L_1-10k_transcript/57237 <unknown description>
AGACATGATGAGTAACAAATTGGTCCGTGTTTCAGATTAACCATGACTGAGAATTTTACA
CCAAACATAGTTATGTCATTCAACACTTGAGCTAAAATTTGAGGTCACTGGATACATTTT
AAAAGCGCTATGATTTTTAATTTGTTTTATTTTTAGAAGTTAGGTCTGATATGTTTTTGA
AACTATGTCAAGATTCCCAGTGATTAAAGTTTTAGTAATCTGTAACGGTGAAAAAATGTG
GCTCCCTCTTGGGTTACTTACCATGGAGGTTTTAGAGGAACCATTGTTGTAGATTCTTGG
CAACTTCTGACGGTTTCTTCACTGG
>PBfusion.140|scaffoldC02:27430680-27430786(+)+scaffoldC02:47834904-47835004(-)|B596-L_1-10k_transcript/59077 <unknown description>
CCATATCTCTCTTAAACTCTAGTATCATCTCCAAGCTTGAACCAGTCACGAGCAGATCAT
CAACATAAACTGCCACGACCAACAGATGCTCTTTTTTTTCCTTCCGGTTTATGTTTGCTT
TGTCCTTGAAACACAAACTCGTTCTGATTGTTAAAACGTTTGCGTGTATTGCTTTATTGT
TTTTGTCAAATGAAAAATATTATTGCC
>PBfusion.143|scaffoldC05:25805136-25807276(+)+scaffoldC06:12246109-12246205(-)|B596-L_1-10k_transcript/29314 <unknown description>
GGCCGTTAGGGGTTTGCTTTTCACTTATTTGTTCTTCTTCCAACGCTTCCCCTTCCCTCT
GGTGATTGTGGAATCAATCAATCATGAGGACCAGGAAGGTGAAGCGAGAATCTGAAGCAA
CCGGCGAAGGCAATGGGAGGAGAGATGTCGACGAGTCTGCGAAGAAGGAGAAGCAGAAGA
ACAAGGGCGTAGATGACTCTGTCCCAATCGACGAGCCTCCGACTCAGGATGAAGAGCAGG
GAATTTATGAGCGGAGGATTCTCAGATCTCAGTATCTCGCTCTTATTCACAAAATCAGCG
ATTCTAAAGATGACTTGACGAGGGTCGATTCTGACAAATTCTCCAGAATTTTCAGTGAAT
TTGAGAACCTGCACCAGAAAGTTCAGAAGCCAAGAGAGCAAGTTGCAGATGCAGAGGCGT
TTCTGGATATAGCGAACACCATTATGTCCTCTGTCAAGTCTCACTCTACTAATGGGGTTT
CTCCTGCTGAGTTTGTTAATGCTTTGGTCAATGGTTTTGGTCAGACTTCTCTAGGCGTTG
ATGAAACTGCTCCTGTATCTATCAAATGGAAGGATCTTGGGCTTGCTGTCTGCTCTACTG
TTTTTGTATCATGTGGTTGTTCCACTATGTTGGGACCTATGAATACTGAATTGAAGGAAA
GGAAAAGGGCAGTCTACAGAAAGCGTACAAAGCCTGGTGAAGGCGTTCGTCCAGAGGAGG
TGGATGATACACAGTCAGAAGAGAAAACTGATACAGACAAGAACATGGCGATAATGTTTA
ACATCTTACGGCAAAAGAAGCGCGTGAGGCTTGAAAGTTTGGTGCTTAACAGAAGATCAT
TTGCTCAGACTGTAGAGAATTTGTTCGCTCTATCTTTCTTGGCCAAAGACGGACGAGTAG
AGATCATTGTTGATAAGACCGGTTCTCATTTTTCCTTGCCGAGAAACGCACCTGCTGCAA
ATCTGGTGATGTCAGGGGAAGTCATTTATAACCATTTTGTGTTTAGATTTGATTTCAAAG
ACTGGAAGCTGATGTCTGAAATGGTGCCGATGGGCGAAGAGCTAATGCCACACAGAGAAA
TTGCAATCGCTTCATCTTCTTGTCCCTCAGACTTCCCACAAGATTCTCAGACAACGCCAA
TAAGAAAATTCTCGAGAAACCGAGGTTTGGTTGTACGGGAAGATACTGTTGTTGAAGATT
CTCCTGACATCGAGGGGGATGGAACTCGAAAGAGATGTAAGCGGAGACTCGCTTGAGAAC
ATATTAGTCTTGTTGTATTTAGCATATAACTATATAAGAGTAGTGTGTTAAAAACTCCCG
ATGCTGTTTGATTTTGTGACATTAACTTAATGTCTTGTTTAGTATTGTTTTGTTTATGGT
AGGAGTGTTAGCATCTAAATGGCTTTGTGTTGTCGAC
>PBfusion.142|scaffoldC03:2754716-2755002(+)+scaffoldC03:9007993-9008074(-)|B596-L_1-10k_transcript/56089 <unknown description>
GGAAAGAGAGGCGGCAAATTCTTCAAGAAGAGATGATGTATCTTATTTCCCTGAAAATTC
TTGCAGACAAAACTTTTTAGTTGTTATAAATCCATGATATGGATATGTGGATTGCCATTA
ACCATCAGGGAGGTTTACATCTGACCCGACTATCCGGTCCGTCTACACCCGTCTCCGGTT
TGTCTCATCCGTCCAAGACTAGTCAAGATGAAGACTCATTCAACCGGAGCATTTATGAGC
TTTGACCAAGTCTAGATCTTTGTAGTCAAATGTATTAAATGTGTAGATACTCTCCTTGTT
GTAAACCCTCATGAACCTCCACTATATATTGATAGTGAGAGCTAATGAGAAAGACACAAC
TTTCACT
