# Supplementary material for: Molecular Analysis Uncovers the Mechanism of Fertility Restoration in Temperature-Sensitive Polima Cytoplasmic Male-Sterile Brassica napus
Source: Int J Mol Sci. 2021 Nov 18;22(22):12450. doi: 10.3390/ijms222212450 (PMC8617660; doi:10.3390/ijms222212450)
Supplement: Supplementary file 1 [file ijms-22-12450-s001.zip › DataS1/fusion transcripts/596-L_fusion.gtf]

seqName	source	feature	start	end	score	strand	frame	attributes
scaffoldC04	PacBio	transcript	64738527	64738665	.	+	.	gene_id "PBfusion.2"; transcript_id "PBfusion.2.1";
scaffoldC04	PacBio	exon	64738527	64738665	.	+	.	gene_id "PBfusion.2"; transcript_id "PBfusion.2.1";
scaffoldC06	PacBio	transcript	49036826	49036856	.	+	.	gene_id "PBfusion.2"; transcript_id "PBfusion.2.2";
scaffoldC06	PacBio	exon	49036826	49036856	.	+	.	gene_id "PBfusion.2"; transcript_id "PBfusion.2.2";
scaffoldC02	PacBio	transcript	24012900	24013241	.	+	.	gene_id "PBfusion.26"; transcript_id "PBfusion.26.1";
scaffoldC02	PacBio	exon	24012900	24013241	.	+	.	gene_id "PBfusion.26"; transcript_id "PBfusion.26.1";
scaffoldC09	PacBio	transcript	37535155	37536735	.	-	.	gene_id "PBfusion.26"; transcript_id "PBfusion.26.2";
scaffoldC09	PacBio	exon	37535155	37535963	.	-	.	gene_id "PBfusion.26"; transcript_id "PBfusion.26.2";
scaffoldC09	PacBio	exon	37536500	37536735	.	-	.	gene_id "PBfusion.26"; transcript_id "PBfusion.26.2";
scaffoldA02	PacBio	transcript	3793124	3793547	.	-	.	gene_id "PBfusion.138"; transcript_id "PBfusion.138.1";
scaffoldA02	PacBio	exon	3793124	3793547	.	-	.	gene_id "PBfusion.138"; transcript_id "PBfusion.138.1";
scaffoldA09	PacBio	transcript	48822086	48825294	.	+	.	gene_id "PBfusion.138"; transcript_id "PBfusion.138.2";
scaffoldA09	PacBio	exon	48822086	48822378	.	+	.	gene_id "PBfusion.138"; transcript_id "PBfusion.138.2";
scaffoldA09	PacBio	exon	48822465	48822519	.	+	.	gene_id "PBfusion.138"; transcript_id "PBfusion.138.2";
scaffoldA09	PacBio	exon	48822649	48822824	.	+	.	gene_id "PBfusion.138"; transcript_id "PBfusion.138.2";
scaffoldA09	PacBio	exon	48822902	48823102	.	+	.	gene_id "PBfusion.138"; transcript_id "PBfusion.138.2";
scaffoldA09	PacBio	exon	48823519	48823778	.	+	.	gene_id "PBfusion.138"; transcript_id "PBfusion.138.2";
scaffoldA09	PacBio	exon	48823858	48824398	.	+	.	gene_id "PBfusion.138"; transcript_id "PBfusion.138.2";
scaffoldA09	PacBio	exon	48824464	48825294	.	+	.	gene_id "PBfusion.138"; transcript_id "PBfusion.138.2";
scaffoldC09	PacBio	transcript	37595388	37595520	.	-	.	gene_id "PBfusion.139"; transcript_id "PBfusion.139.1";
scaffoldC09	PacBio	exon	37595388	37595520	.	-	.	gene_id "PBfusion.139"; transcript_id "PBfusion.139.1";
scaffoldC09	PacBio	transcript	41593102	41593160	.	-	.	gene_id "PBfusion.139"; transcript_id "PBfusion.139.2";
scaffoldC09	PacBio	exon	41593102	41593160	.	-	.	gene_id "PBfusion.139"; transcript_id "PBfusion.139.2";
scaffoldC03	PacBio	transcript	3557358	3557838	.	+	.	gene_id "PBfusion.130"; transcript_id "PBfusion.130.1";
scaffoldC03	PacBio	exon	3557358	3557838	.	+	.	gene_id "PBfusion.130"; transcript_id "PBfusion.130.1";
scaffoldC07	PacBio	transcript	54485887	54486573	.	+	.	gene_id "PBfusion.130"; transcript_id "PBfusion.130.2";
scaffoldC07	PacBio	exon	54485887	54486573	.	+	.	gene_id "PBfusion.130"; transcript_id "PBfusion.130.2";
scaffoldA06	PacBio	transcript	41896443	41898573	.	-	.	gene_id "PBfusion.131"; transcript_id "PBfusion.131.1";
scaffoldA06	PacBio	exon	41896443	41896865	.	-	.	gene_id "PBfusion.131"; transcript_id "PBfusion.131.1";
scaffoldA06	PacBio	exon	41897338	41898035	.	-	.	gene_id "PBfusion.131"; transcript_id "PBfusion.131.1";
scaffoldA06	PacBio	exon	41898392	41898573	.	-	.	gene_id "PBfusion.131"; transcript_id "PBfusion.131.1";
scaffoldA10	PacBio	transcript	19148823	19148898	.	-	.	gene_id "PBfusion.131"; transcript_id "PBfusion.131.2";
scaffoldA10	PacBio	exon	19148823	19148898	.	-	.	gene_id "PBfusion.131"; transcript_id "PBfusion.131.2";
scaffoldA06	PacBio	transcript	48633225	48635314	.	-	.	gene_id "PBfusion.132"; transcript_id "PBfusion.132.1";
scaffoldA06	PacBio	exon	48633225	48633639	.	-	.	gene_id "PBfusion.132"; transcript_id "PBfusion.132.1";
scaffoldA06	PacBio	exon	48633731	48633909	.	-	.	gene_id "PBfusion.132"; transcript_id "PBfusion.132.1";
scaffoldA06	PacBio	exon	48634057	48634738	.	-	.	gene_id "PBfusion.132"; transcript_id "PBfusion.132.1";
scaffoldA06	PacBio	exon	48634810	48634881	.	-	.	gene_id "PBfusion.132"; transcript_id "PBfusion.132.1";
scaffoldA06	PacBio	exon	48634964	48635146	.	-	.	gene_id "PBfusion.132"; transcript_id "PBfusion.132.1";
scaffoldA06	PacBio	exon	48635235	48635314	.	-	.	gene_id "PBfusion.132"; transcript_id "PBfusion.132.1";
scaffoldC01	PacBio	transcript	57325387	57325488	.	-	.	gene_id "PBfusion.132"; transcript_id "PBfusion.132.2";
scaffoldC01	PacBio	exon	57325387	57325488	.	-	.	gene_id "PBfusion.132"; transcript_id "PBfusion.132.2";
scaffoldA10	PacBio	transcript	20818213	20821049	.	-	.	gene_id "PBfusion.133"; transcript_id "PBfusion.133.1";
scaffoldA10	PacBio	exon	20818213	20818375	.	-	.	gene_id "PBfusion.133"; transcript_id "PBfusion.133.1";
scaffoldA10	PacBio	exon	20818487	20818596	.	-	.	gene_id "PBfusion.133"; transcript_id "PBfusion.133.1";
scaffoldA10	PacBio	exon	20818690	20818810	.	-	.	gene_id "PBfusion.133"; transcript_id "PBfusion.133.1";
scaffoldA10	PacBio	exon	20818892	20819132	.	-	.	gene_id "PBfusion.133"; transcript_id "PBfusion.133.1";
scaffoldA10	PacBio	exon	20820735	20821049	.	-	.	gene_id "PBfusion.133"; transcript_id "PBfusion.133.1";
scaffoldC03	PacBio	transcript	2435513	2435785	.	+	.	gene_id "PBfusion.133"; transcript_id "PBfusion.133.2";
scaffoldC03	PacBio	exon	2435513	2435785	.	+	.	gene_id "PBfusion.133"; transcript_id "PBfusion.133.2";
scaffoldA10	PacBio	transcript	17651165	17651269	.	+	.	gene_id "PBfusion.134"; transcript_id "PBfusion.134.1";
scaffoldA10	PacBio	exon	17651165	17651269	.	+	.	gene_id "PBfusion.134"; transcript_id "PBfusion.134.1";
scaffoldC08	PacBio	transcript	30119512	30119589	.	+	.	gene_id "PBfusion.134"; transcript_id "PBfusion.134.2";
scaffoldC08	PacBio	exon	30119512	30119589	.	+	.	gene_id "PBfusion.134"; transcript_id "PBfusion.134.2";
scaffold0475	PacBio	transcript	10107	11148	.	-	.	gene_id "PBfusion.135"; transcript_id "PBfusion.135.1";
scaffold0475	PacBio	exon	10107	11148	.	-	.	gene_id "PBfusion.135"; transcript_id "PBfusion.135.1";
scaffoldC04	PacBio	transcript	8272407	8272526	.	-	.	gene_id "PBfusion.135"; transcript_id "PBfusion.135.2";
scaffoldC04	PacBio	exon	8272407	8272526	.	-	.	gene_id "PBfusion.135"; transcript_id "PBfusion.135.2";
scaffold0025	PacBio	transcript	600916	601007	.	-	.	gene_id "PBfusion.136"; transcript_id "PBfusion.136.1";
scaffold0025	PacBio	exon	600916	601007	.	-	.	gene_id "PBfusion.136"; transcript_id "PBfusion.136.1";
scaffoldC03	PacBio	transcript	15623096	15623345	.	+	.	gene_id "PBfusion.136"; transcript_id "PBfusion.136.2";
scaffoldC03	PacBio	exon	15623096	15623345	.	+	.	gene_id "PBfusion.136"; transcript_id "PBfusion.136.2";
scaffoldC02	PacBio	transcript	48426082	48426279	.	-	.	gene_id "PBfusion.137"; transcript_id "PBfusion.137.1";
scaffoldC02	PacBio	exon	48426082	48426279	.	-	.	gene_id "PBfusion.137"; transcript_id "PBfusion.137.1";
scaffoldC07	PacBio	transcript	27868468	27870677	.	+	.	gene_id "PBfusion.137"; transcript_id "PBfusion.137.2";
scaffoldC07	PacBio	exon	27868468	27868923	.	+	.	gene_id "PBfusion.137"; transcript_id "PBfusion.137.2";
scaffoldC07	PacBio	exon	27868952	27870677	.	+	.	gene_id "PBfusion.137"; transcript_id "PBfusion.137.2";
scaffoldA02	PacBio	transcript	6802752	6802821	.	+	.	gene_id "PBfusion.14"; transcript_id "PBfusion.14.1";
scaffoldA02	PacBio	exon	6802752	6802821	.	+	.	gene_id "PBfusion.14"; transcript_id "PBfusion.14.1";
scaffoldA03	PacBio	transcript	5935120	5936626	.	+	.	gene_id "PBfusion.14"; transcript_id "PBfusion.14.2";
scaffoldA03	PacBio	exon	5935120	5935348	.	+	.	gene_id "PBfusion.14"; transcript_id "PBfusion.14.2";
scaffoldA03	PacBio	exon	5935462	5935608	.	+	.	gene_id "PBfusion.14"; transcript_id "PBfusion.14.2";
scaffoldA03	PacBio	exon	5935696	5935755	.	+	.	gene_id "PBfusion.14"; transcript_id "PBfusion.14.2";
scaffoldA03	PacBio	exon	5936133	5936299	.	+	.	gene_id "PBfusion.14"; transcript_id "PBfusion.14.2";
scaffoldA03	PacBio	exon	5936381	5936626	.	+	.	gene_id "PBfusion.14"; transcript_id "PBfusion.14.2";
scaffoldA09	PacBio	transcript	12809188	12810320	.	+	.	gene_id "PBfusion.15"; transcript_id "PBfusion.15.1";
scaffoldA09	PacBio	exon	12809188	12809830	.	+	.	gene_id "PBfusion.15"; transcript_id "PBfusion.15.1";
scaffoldA09	PacBio	exon	12809902	12810320	.	+	.	gene_id "PBfusion.15"; transcript_id "PBfusion.15.1";
scaffoldC09	PacBio	transcript	19549095	19549152	.	+	.	gene_id "PBfusion.15"; transcript_id "PBfusion.15.2";
scaffoldC09	PacBio	exon	19549095	19549152	.	+	.	gene_id "PBfusion.15"; transcript_id "PBfusion.15.2";
scaffoldA09	PacBio	transcript	62241889	62244433	.	-	.	gene_id "PBfusion.16"; transcript_id "PBfusion.16.1";
scaffoldA09	PacBio	exon	62241889	62242398	.	-	.	gene_id "PBfusion.16"; transcript_id "PBfusion.16.1";
scaffoldA09	PacBio	exon	62244415	62244433	.	-	.	gene_id "PBfusion.16"; transcript_id "PBfusion.16.1";
scaffoldC02	PacBio	transcript	62891833	62893910	.	-	.	gene_id "PBfusion.16"; transcript_id "PBfusion.16.2";
scaffoldC02	PacBio	exon	62891833	62893910	.	-	.	gene_id "PBfusion.16"; transcript_id "PBfusion.16.2";
scaffoldA05	PacBio	transcript	9252443	9252509	.	+	.	gene_id "PBfusion.17"; transcript_id "PBfusion.17.1";
scaffoldA05	PacBio	exon	9252443	9252509	.	+	.	gene_id "PBfusion.17"; transcript_id "PBfusion.17.1";
scaffoldA09	PacBio	transcript	1864074	1864987	.	-	.	gene_id "PBfusion.17"; transcript_id "PBfusion.17.2";
scaffoldA09	PacBio	exon	1864074	1864987	.	-	.	gene_id "PBfusion.17"; transcript_id "PBfusion.17.2";
scaffoldA05	PacBio	transcript	38128999	38131596	.	+	.	gene_id "PBfusion.10"; transcript_id "PBfusion.10.1";
scaffoldA05	PacBio	exon	38128999	38129318	.	+	.	gene_id "PBfusion.10"; transcript_id "PBfusion.10.1";
scaffoldA05	PacBio	exon	38130158	38131596	.	+	.	gene_id "PBfusion.10"; transcript_id "PBfusion.10.1";
scaffoldC05	PacBio	transcript	48189204	48189321	.	+	.	gene_id "PBfusion.10"; transcript_id "PBfusion.10.2";
scaffoldC05	PacBio	exon	48189204	48189321	.	+	.	gene_id "PBfusion.10"; transcript_id "PBfusion.10.2";
scaffold0475	PacBio	transcript	10099	11148	.	-	.	gene_id "PBfusion.11"; transcript_id "PBfusion.11.1";
scaffold0475	PacBio	exon	10099	11148	.	-	.	gene_id "PBfusion.11"; transcript_id "PBfusion.11.1";
scaffoldC04	PacBio	transcript	795801	796348	.	-	.	gene_id "PBfusion.11"; transcript_id "PBfusion.11.2";
scaffoldC04	PacBio	exon	795801	796348	.	-	.	gene_id "PBfusion.11"; transcript_id "PBfusion.11.2";
scaffoldA03	PacBio	transcript	44673318	44673351	.	-	.	gene_id "PBfusion.12"; transcript_id "PBfusion.12.1";
scaffoldA03	PacBio	exon	44673318	44673351	.	-	.	gene_id "PBfusion.12"; transcript_id "PBfusion.12.1";
scaffoldC03	PacBio	transcript	10628890	10629109	.	-	.	gene_id "PBfusion.12"; transcript_id "PBfusion.12.2";
scaffoldC03	PacBio	exon	10628890	10629109	.	-	.	gene_id "PBfusion.12"; transcript_id "PBfusion.12.2";
scaffoldC03	PacBio	transcript	2754717	2755005	.	+	.	gene_id "PBfusion.13"; transcript_id "PBfusion.13.1";
scaffoldC03	PacBio	exon	2754717	2755005	.	+	.	gene_id "PBfusion.13"; transcript_id "PBfusion.13.1";
scaffoldC03	PacBio	transcript	9007994	9009621	.	-	.	gene_id "PBfusion.13"; transcript_id "PBfusion.13.2";
scaffoldC03	PacBio	exon	9007994	9008306	.	-	.	gene_id "PBfusion.13"; transcript_id "PBfusion.13.2";
scaffoldC03	PacBio	exon	9008393	9009621	.	-	.	gene_id "PBfusion.13"; transcript_id "PBfusion.13.2";
scaffoldA02	PacBio	transcript	3630154	3630234	.	-	.	gene_id "PBfusion.18"; transcript_id "PBfusion.18.1";
scaffoldA02	PacBio	exon	3630154	3630234	.	-	.	gene_id "PBfusion.18"; transcript_id "PBfusion.18.1";
scaffoldA02	PacBio	transcript	31965391	31965793	.	-	.	gene_id "PBfusion.18"; transcript_id "PBfusion.18.2";
scaffoldA02	PacBio	exon	31965391	31965793	.	-	.	gene_id "PBfusion.18"; transcript_id "PBfusion.18.2";
scaffoldC03	PacBio	transcript	14027078	14027150	.	+	.	gene_id "PBfusion.19"; transcript_id "PBfusion.19.1";
scaffoldC03	PacBio	exon	14027078	14027150	.	+	.	gene_id "PBfusion.19"; transcript_id "PBfusion.19.1";
scaffoldC08	PacBio	transcript	2067163	2068906	.	-	.	gene_id "PBfusion.19"; transcript_id "PBfusion.19.2";
scaffoldC08	PacBio	exon	2067163	2067665	.	-	.	gene_id "PBfusion.19"; transcript_id "PBfusion.19.2";
scaffoldC08	PacBio	exon	2068225	2068350	.	-	.	gene_id "PBfusion.19"; transcript_id "PBfusion.19.2";
scaffoldC08	PacBio	exon	2068455	2068606	.	-	.	gene_id "PBfusion.19"; transcript_id "PBfusion.19.2";
scaffoldC08	PacBio	exon	2068696	2068906	.	-	.	gene_id "PBfusion.19"; transcript_id "PBfusion.19.2";
scaffold0025	PacBio	transcript	1087661	1087707	.	-	.	gene_id "PBfusion.129"; transcript_id "PBfusion.129.1";
scaffold0025	PacBio	exon	1087661	1087707	.	-	.	gene_id "PBfusion.129"; transcript_id "PBfusion.129.1";
scaffoldC07	PacBio	transcript	46748182	46748450	.	+	.	gene_id "PBfusion.129"; transcript_id "PBfusion.129.2";
scaffoldC07	PacBio	exon	46748182	46748450	.	+	.	gene_id "PBfusion.129"; transcript_id "PBfusion.129.2";
scaffoldA06	PacBio	transcript	309461	309539	.	-	.	gene_id "PBfusion.128"; transcript_id "PBfusion.128.1";
scaffoldA06	PacBio	exon	309461	309539	.	-	.	gene_id "PBfusion.128"; transcript_id "PBfusion.128.1";
scaffoldA10	PacBio	transcript	1618840	1620298	.	+	.	gene_id "PBfusion.128"; transcript_id "PBfusion.128.2";
scaffoldA10	PacBio	exon	1618840	1619093	.	+	.	gene_id "PBfusion.128"; transcript_id "PBfusion.128.2";
scaffoldA10	PacBio	exon	1619254	1619449	.	+	.	gene_id "PBfusion.128"; transcript_id "PBfusion.128.2";
scaffoldA10	PacBio	exon	1619527	1619670	.	+	.	gene_id "PBfusion.128"; transcript_id "PBfusion.128.2";
scaffoldA10	PacBio	exon	1619755	1619919	.	+	.	gene_id "PBfusion.128"; transcript_id "PBfusion.128.2";
scaffoldA10	PacBio	exon	1620006	1620298	.	+	.	gene_id "PBfusion.128"; transcript_id "PBfusion.128.2";
scaffoldA03	PacBio	transcript	13320404	13320518	.	+	.	gene_id "PBfusion.8"; transcript_id "PBfusion.8.1";
scaffoldA03	PacBio	exon	13320404	13320518	.	+	.	gene_id "PBfusion.8"; transcript_id "PBfusion.8.1";
scaffoldA04	PacBio	transcript	317172	320261	.	-	.	gene_id "PBfusion.8"; transcript_id "PBfusion.8.2";
scaffoldA04	PacBio	exon	317172	317557	.	-	.	gene_id "PBfusion.8"; transcript_id "PBfusion.8.2";
scaffoldA04	PacBio	exon	317651	317743	.	-	.	gene_id "PBfusion.8"; transcript_id "PBfusion.8.2";
scaffoldA04	PacBio	exon	318300	318374	.	-	.	gene_id "PBfusion.8"; transcript_id "PBfusion.8.2";
scaffoldA04	PacBio	exon	318474	318557	.	-	.	gene_id "PBfusion.8"; transcript_id "PBfusion.8.2";
scaffoldA04	PacBio	exon	318701	318780	.	-	.	gene_id "PBfusion.8"; transcript_id "PBfusion.8.2";
scaffoldA04	PacBio	exon	319315	319462	.	-	.	gene_id "PBfusion.8"; transcript_id "PBfusion.8.2";
scaffoldA04	PacBio	exon	319559	320261	.	-	.	gene_id "PBfusion.8"; transcript_id "PBfusion.8.2";
scaffoldA10	PacBio	transcript	4791917	4792274	.	-	.	gene_id "PBfusion.9"; transcript_id "PBfusion.9.1";
scaffoldA10	PacBio	exon	4791917	4792274	.	-	.	gene_id "PBfusion.9"; transcript_id "PBfusion.9.1";
scaffoldC09	PacBio	transcript	37544358	37544963	.	+	.	gene_id "PBfusion.9"; transcript_id "PBfusion.9.2";
scaffoldC09	PacBio	exon	37544358	37544963	.	+	.	gene_id "PBfusion.9"; transcript_id "PBfusion.9.2";
scaffoldC03	PacBio	transcript	31442615	31443880	.	-	.	gene_id "PBfusion.6"; transcript_id "PBfusion.6.1";
scaffoldC03	PacBio	exon	31442615	31442904	.	-	.	gene_id "PBfusion.6"; transcript_id "PBfusion.6.1";
scaffoldC03	PacBio	exon	31443358	31443488	.	-	.	gene_id "PBfusion.6"; transcript_id "PBfusion.6.1";
scaffoldC03	PacBio	exon	31443602	31443880	.	-	.	gene_id "PBfusion.6"; transcript_id "PBfusion.6.1";
scaffoldC07	PacBio	transcript	55470243	55470525	.	+	.	gene_id "PBfusion.6"; transcript_id "PBfusion.6.2";
scaffoldC07	PacBio	exon	55470243	55470525	.	+	.	gene_id "PBfusion.6"; transcript_id "PBfusion.6.2";
scaffoldA01	PacBio	transcript	20430892	20436551	.	-	.	gene_id "PBfusion.7"; transcript_id "PBfusion.7.1";
scaffoldA01	PacBio	exon	20430892	20431987	.	-	.	gene_id "PBfusion.7"; transcript_id "PBfusion.7.1";
scaffoldA01	PacBio	exon	20436452	20436551	.	-	.	gene_id "PBfusion.7"; transcript_id "PBfusion.7.1";
scaffoldA03	PacBio	transcript	39251181	39386559	.	+	.	gene_id "PBfusion.7"; transcript_id "PBfusion.7.2";
scaffoldA03	PacBio	exon	39251181	39251756	.	+	.	gene_id "PBfusion.7"; transcript_id "PBfusion.7.2";
scaffoldA03	PacBio	exon	39261432	39261451	.	+	.	gene_id "PBfusion.7"; transcript_id "PBfusion.7.2";
scaffoldA03	PacBio	exon	39269336	39269448	.	+	.	gene_id "PBfusion.7"; transcript_id "PBfusion.7.2";
scaffoldA03	PacBio	exon	39309768	39309800	.	+	.	gene_id "PBfusion.7"; transcript_id "PBfusion.7.2";
scaffoldA03	PacBio	exon	39350420	39350695	.	+	.	gene_id "PBfusion.7"; transcript_id "PBfusion.7.2";
scaffoldA03	PacBio	exon	39381353	39381490	.	+	.	gene_id "PBfusion.7"; transcript_id "PBfusion.7.2";
scaffoldA03	PacBio	exon	39386420	39386559	.	+	.	gene_id "PBfusion.7"; transcript_id "PBfusion.7.2";
scaffoldA03	PacBio	transcript	2066437	2069437	.	-	.	gene_id "PBfusion.121"; transcript_id "PBfusion.121.1";
scaffoldA03	PacBio	exon	2066437	2066676	.	-	.	gene_id "PBfusion.121"; transcript_id "PBfusion.121.1";
scaffoldA03	PacBio	exon	2066773	2066836	.	-	.	gene_id "PBfusion.121"; transcript_id "PBfusion.121.1";
scaffoldA03	PacBio	exon	2066900	2066983	.	-	.	gene_id "PBfusion.121"; transcript_id "PBfusion.121.1";
scaffoldA03	PacBio	exon	2067068	2067212	.	-	.	gene_id "PBfusion.121"; transcript_id "PBfusion.121.1";
scaffoldA03	PacBio	exon	2067322	2067506	.	-	.	gene_id "PBfusion.121"; transcript_id "PBfusion.121.1";
scaffoldA03	PacBio	exon	2067611	2067667	.	-	.	gene_id "PBfusion.121"; transcript_id "PBfusion.121.1";
scaffoldA03	PacBio	exon	2068143	2068261	.	-	.	gene_id "PBfusion.121"; transcript_id "PBfusion.121.1";
scaffoldA03	PacBio	exon	2068354	2068585	.	-	.	gene_id "PBfusion.121"; transcript_id "PBfusion.121.1";
scaffoldA03	PacBio	exon	2068685	2068857	.	-	.	gene_id "PBfusion.121"; transcript_id "PBfusion.121.1";
scaffoldA03	PacBio	exon	2069337	2069437	.	-	.	gene_id "PBfusion.121"; transcript_id "PBfusion.121.1";
scaffoldC07	PacBio	transcript	38806055	38806435	.	+	.	gene_id "PBfusion.121"; transcript_id "PBfusion.121.2";
scaffoldC07	PacBio	exon	38806055	38806435	.	+	.	gene_id "PBfusion.121"; transcript_id "PBfusion.121.2";
scaffoldA06	PacBio	transcript	44794214	44796432	.	+	.	gene_id "PBfusion.120"; transcript_id "PBfusion.120.1";
scaffoldA06	PacBio	exon	44794214	44794566	.	+	.	gene_id "PBfusion.120"; transcript_id "PBfusion.120.1";
scaffoldA06	PacBio	exon	44794695	44794867	.	+	.	gene_id "PBfusion.120"; transcript_id "PBfusion.120.1";
scaffoldA06	PacBio	exon	44794997	44795197	.	+	.	gene_id "PBfusion.120"; transcript_id "PBfusion.120.1";
scaffoldA06	PacBio	exon	44795294	44795539	.	+	.	gene_id "PBfusion.120"; transcript_id "PBfusion.120.1";
scaffoldA06	PacBio	exon	44795609	44795753	.	+	.	gene_id "PBfusion.120"; transcript_id "PBfusion.120.1";
scaffoldA06	PacBio	exon	44795830	44796061	.	+	.	gene_id "PBfusion.120"; transcript_id "PBfusion.120.1";
scaffoldA06	PacBio	exon	44796138	44796432	.	+	.	gene_id "PBfusion.120"; transcript_id "PBfusion.120.1";
scaffoldC07	PacBio	transcript	44512322	44512458	.	+	.	gene_id "PBfusion.120"; transcript_id "PBfusion.120.2";
scaffoldC07	PacBio	exon	44512322	44512458	.	+	.	gene_id "PBfusion.120"; transcript_id "PBfusion.120.2";
scaffoldA02	PacBio	transcript	4891353	4891447	.	-	.	gene_id "PBfusion.127"; transcript_id "PBfusion.127.1";
scaffoldA02	PacBio	exon	4891353	4891447	.	-	.	gene_id "PBfusion.127"; transcript_id "PBfusion.127.1";
scaffoldA03	PacBio	transcript	6985851	6988409	.	-	.	gene_id "PBfusion.127"; transcript_id "PBfusion.127.2";
scaffoldA03	PacBio	exon	6985851	6986111	.	-	.	gene_id "PBfusion.127"; transcript_id "PBfusion.127.2";
scaffoldA03	PacBio	exon	6986202	6987034	.	-	.	gene_id "PBfusion.127"; transcript_id "PBfusion.127.2";
scaffoldA03	PacBio	exon	6987119	6987231	.	-	.	gene_id "PBfusion.127"; transcript_id "PBfusion.127.2";
scaffoldA03	PacBio	exon	6987937	6988047	.	-	.	gene_id "PBfusion.127"; transcript_id "PBfusion.127.2";
scaffoldA03	PacBio	exon	6988261	6988409	.	-	.	gene_id "PBfusion.127"; transcript_id "PBfusion.127.2";
scaffoldA05	PacBio	transcript	28708898	28746587	.	-	.	gene_id "PBfusion.126"; transcript_id "PBfusion.126.1";
scaffoldA05	PacBio	exon	28708898	28708949	.	-	.	gene_id "PBfusion.126"; transcript_id "PBfusion.126.1";
scaffoldA05	PacBio	exon	28744647	28746587	.	-	.	gene_id "PBfusion.126"; transcript_id "PBfusion.126.1";
scaffoldA07	PacBio	transcript	16484204	16486004	.	+	.	gene_id "PBfusion.126"; transcript_id "PBfusion.126.2";
scaffoldA07	PacBio	exon	16484204	16484305	.	+	.	gene_id "PBfusion.126"; transcript_id "PBfusion.126.2";
scaffoldA07	PacBio	exon	16484680	16484986	.	+	.	gene_id "PBfusion.126"; transcript_id "PBfusion.126.2";
scaffoldA07	PacBio	exon	16485066	16485153	.	+	.	gene_id "PBfusion.126"; transcript_id "PBfusion.126.2";
scaffoldA07	PacBio	exon	16485235	16485344	.	+	.	gene_id "PBfusion.126"; transcript_id "PBfusion.126.2";
scaffoldA07	PacBio	exon	16485420	16485568	.	+	.	gene_id "PBfusion.126"; transcript_id "PBfusion.126.2";
scaffoldA07	PacBio	exon	16485660	16485694	.	+	.	gene_id "PBfusion.126"; transcript_id "PBfusion.126.2";
scaffoldA07	PacBio	exon	16485781	16486004	.	+	.	gene_id "PBfusion.126"; transcript_id "PBfusion.126.2";
scaffoldA07	PacBio	transcript	3209837	3209985	.	-	.	gene_id "PBfusion.125"; transcript_id "PBfusion.125.1";
scaffoldA07	PacBio	exon	3209837	3209985	.	-	.	gene_id "PBfusion.125"; transcript_id "PBfusion.125.1";
scaffoldC09	PacBio	transcript	64638619	64638958	.	+	.	gene_id "PBfusion.125"; transcript_id "PBfusion.125.2";
scaffoldC09	PacBio	exon	64638619	64638669	.	+	.	gene_id "PBfusion.125"; transcript_id "PBfusion.125.2";
scaffoldC09	PacBio	exon	64638924	64638958	.	+	.	gene_id "PBfusion.125"; transcript_id "PBfusion.125.2";
scaffoldA01	PacBio	transcript	9204754	9204825	.	+	.	gene_id "PBfusion.124"; transcript_id "PBfusion.124.1";
scaffoldA01	PacBio	exon	9204754	9204825	.	+	.	gene_id "PBfusion.124"; transcript_id "PBfusion.124.1";
scaffoldC05	PacBio	transcript	55646144	55647104	.	-	.	gene_id "PBfusion.124"; transcript_id "PBfusion.124.2";
scaffoldC05	PacBio	exon	55646144	55647104	.	-	.	gene_id "PBfusion.124"; transcript_id "PBfusion.124.2";
scaffoldC07	PacBio	transcript	7633640	7634201	.	+	.	gene_id "PBfusion.123"; transcript_id "PBfusion.123.1";
scaffoldC07	PacBio	exon	7633640	7634201	.	+	.	gene_id "PBfusion.123"; transcript_id "PBfusion.123.1";
scaffoldC07	PacBio	transcript	54846471	54849104	.	+	.	gene_id "PBfusion.123"; transcript_id "PBfusion.123.2";
scaffoldC07	PacBio	exon	54846471	54846727	.	+	.	gene_id "PBfusion.123"; transcript_id "PBfusion.123.2";
scaffoldC07	PacBio	exon	54846813	54846925	.	+	.	gene_id "PBfusion.123"; transcript_id "PBfusion.123.2";
scaffoldC07	PacBio	exon	54847022	54847118	.	+	.	gene_id "PBfusion.123"; transcript_id "PBfusion.123.2";
scaffoldC07	PacBio	exon	54847200	54847300	.	+	.	gene_id "PBfusion.123"; transcript_id "PBfusion.123.2";
scaffoldC07	PacBio	exon	54847384	54847440	.	+	.	gene_id "PBfusion.123"; transcript_id "PBfusion.123.2";
scaffoldC07	PacBio	exon	54847549	54847625	.	+	.	gene_id "PBfusion.123"; transcript_id "PBfusion.123.2";
scaffoldC07	PacBio	exon	54847738	54847900	.	+	.	gene_id "PBfusion.123"; transcript_id "PBfusion.123.2";
scaffoldC07	PacBio	exon	54847985	54848082	.	+	.	gene_id "PBfusion.123"; transcript_id "PBfusion.123.2";
scaffoldC07	PacBio	exon	54848170	54848240	.	+	.	gene_id "PBfusion.123"; transcript_id "PBfusion.123.2";
scaffoldC07	PacBio	exon	54848996	54849104	.	+	.	gene_id "PBfusion.123"; transcript_id "PBfusion.123.2";
scaffold0475	PacBio	transcript	9910	9996	.	-	.	gene_id "PBfusion.89"; transcript_id "PBfusion.89.1";
scaffold0475	PacBio	exon	9910	9996	.	-	.	gene_id "PBfusion.89"; transcript_id "PBfusion.89.1";
scaffoldA09	PacBio	transcript	63814869	63822619	.	+	.	gene_id "PBfusion.89"; transcript_id "PBfusion.89.2";
scaffoldA09	PacBio	exon	63814869	63815396	.	+	.	gene_id "PBfusion.89"; transcript_id "PBfusion.89.2";
scaffoldA09	PacBio	exon	63815510	63815648	.	+	.	gene_id "PBfusion.89"; transcript_id "PBfusion.89.2";
scaffoldA09	PacBio	exon	63821983	63822619	.	+	.	gene_id "PBfusion.89"; transcript_id "PBfusion.89.2";
scaffold0026	PacBio	transcript	1617847	1621282	.	-	.	gene_id "PBfusion.88"; transcript_id "PBfusion.88.1";
scaffold0026	PacBio	exon	1617847	1621282	.	-	.	gene_id "PBfusion.88"; transcript_id "PBfusion.88.1";
scaffoldA04	PacBio	transcript	7895197	7895791	.	+	.	gene_id "PBfusion.88"; transcript_id "PBfusion.88.2";
scaffoldA04	PacBio	exon	7895197	7895791	.	+	.	gene_id "PBfusion.88"; transcript_id "PBfusion.88.2";
scaffoldA03	PacBio	transcript	83386	86361	.	+	.	gene_id "PBfusion.87"; transcript_id "PBfusion.87.1";
scaffoldA03	PacBio	exon	83386	86361	.	+	.	gene_id "PBfusion.87"; transcript_id "PBfusion.87.1";
scaffoldA03	PacBio	transcript	22929838	22931989	.	+	.	gene_id "PBfusion.87"; transcript_id "PBfusion.87.2";
scaffoldA03	PacBio	exon	22929838	22930149	.	+	.	gene_id "PBfusion.87"; transcript_id "PBfusion.87.2";
scaffoldA03	PacBio	exon	22930547	22930614	.	+	.	gene_id "PBfusion.87"; transcript_id "PBfusion.87.2";
scaffoldA03	PacBio	exon	22931114	22931142	.	+	.	gene_id "PBfusion.87"; transcript_id "PBfusion.87.2";
scaffoldA03	PacBio	exon	22931231	22931427	.	+	.	gene_id "PBfusion.87"; transcript_id "PBfusion.87.2";
scaffoldA03	PacBio	exon	22931653	22931874	.	+	.	gene_id "PBfusion.87"; transcript_id "PBfusion.87.2";
scaffoldA03	PacBio	exon	22931949	22931989	.	+	.	gene_id "PBfusion.87"; transcript_id "PBfusion.87.2";
scaffold0475	PacBio	transcript	9937	9996	.	-	.	gene_id "PBfusion.86"; transcript_id "PBfusion.86.1";
scaffold0475	PacBio	exon	9937	9996	.	-	.	gene_id "PBfusion.86"; transcript_id "PBfusion.86.1";
scaffoldA07	PacBio	transcript	22586641	22586820	.	+	.	gene_id "PBfusion.86"; transcript_id "PBfusion.86.2";
scaffoldA07	PacBio	exon	22586641	22586820	.	+	.	gene_id "PBfusion.86"; transcript_id "PBfusion.86.2";
scaffoldA02	PacBio	transcript	34936682	34936880	.	-	.	gene_id "PBfusion.85"; transcript_id "PBfusion.85.1";
scaffoldA02	PacBio	exon	34936682	34936880	.	-	.	gene_id "PBfusion.85"; transcript_id "PBfusion.85.1";
scaffoldC01	PacBio	transcript	14010867	14010911	.	+	.	gene_id "PBfusion.85"; transcript_id "PBfusion.85.2";
scaffoldC01	PacBio	exon	14010867	14010911	.	+	.	gene_id "PBfusion.85"; transcript_id "PBfusion.85.2";
scaffoldA05	PacBio	transcript	1660309	1660451	.	+	.	gene_id "PBfusion.84"; transcript_id "PBfusion.84.1";
scaffoldA05	PacBio	exon	1660309	1660451	.	+	.	gene_id "PBfusion.84"; transcript_id "PBfusion.84.1";
scaffoldA06	PacBio	transcript	43712412	43713107	.	+	.	gene_id "PBfusion.84"; transcript_id "PBfusion.84.2";
scaffoldA06	PacBio	exon	43712412	43713107	.	+	.	gene_id "PBfusion.84"; transcript_id "PBfusion.84.2";
scaffold0025	PacBio	transcript	541455	541512	.	-	.	gene_id "PBfusion.83"; transcript_id "PBfusion.83.1";
scaffold0025	PacBio	exon	541455	541512	.	-	.	gene_id "PBfusion.83"; transcript_id "PBfusion.83.1";
scaffoldA09	PacBio	transcript	5077103	5077624	.	-	.	gene_id "PBfusion.83"; transcript_id "PBfusion.83.2";
scaffoldA09	PacBio	exon	5077103	5077299	.	-	.	gene_id "PBfusion.83"; transcript_id "PBfusion.83.2";
scaffoldA09	PacBio	exon	5077398	5077523	.	-	.	gene_id "PBfusion.83"; transcript_id "PBfusion.83.2";
scaffoldA09	PacBio	exon	5077609	5077624	.	-	.	gene_id "PBfusion.83"; transcript_id "PBfusion.83.2";
scaffoldA03	PacBio	transcript	10963849	10965977	.	-	.	gene_id "PBfusion.82"; transcript_id "PBfusion.82.1";
scaffoldA03	PacBio	exon	10963849	10963971	.	-	.	gene_id "PBfusion.82"; transcript_id "PBfusion.82.1";
scaffoldA03	PacBio	exon	10964053	10964089	.	-	.	gene_id "PBfusion.82"; transcript_id "PBfusion.82.1";
scaffoldA03	PacBio	exon	10964170	10964375	.	-	.	gene_id "PBfusion.82"; transcript_id "PBfusion.82.1";
scaffoldA03	PacBio	exon	10964454	10964595	.	-	.	gene_id "PBfusion.82"; transcript_id "PBfusion.82.1";
scaffoldA03	PacBio	exon	10964671	10964793	.	-	.	gene_id "PBfusion.82"; transcript_id "PBfusion.82.1";
scaffoldA03	PacBio	exon	10964871	10965349	.	-	.	gene_id "PBfusion.82"; transcript_id "PBfusion.82.1";
scaffoldA03	PacBio	exon	10965619	10965977	.	-	.	gene_id "PBfusion.82"; transcript_id "PBfusion.82.1";
scaffoldA03	PacBio	transcript	30221255	30221373	.	-	.	gene_id "PBfusion.82"; transcript_id "PBfusion.82.2";
scaffoldA03	PacBio	exon	30221255	30221373	.	-	.	gene_id "PBfusion.82"; transcript_id "PBfusion.82.2";
scaffoldA02	PacBio	transcript	28227893	28228161	.	-	.	gene_id "PBfusion.81"; transcript_id "PBfusion.81.1";
scaffoldA02	PacBio	exon	28227893	28228161	.	-	.	gene_id "PBfusion.81"; transcript_id "PBfusion.81.1";
scaffoldC09	PacBio	transcript	55726994	55727054	.	+	.	gene_id "PBfusion.81"; transcript_id "PBfusion.81.2";
scaffoldC09	PacBio	exon	55726994	55727054	.	+	.	gene_id "PBfusion.81"; transcript_id "PBfusion.81.2";
scaffoldA01	PacBio	transcript	5538210	5538293	.	-	.	gene_id "PBfusion.80"; transcript_id "PBfusion.80.1";
scaffoldA01	PacBio	exon	5538210	5538293	.	-	.	gene_id "PBfusion.80"; transcript_id "PBfusion.80.1";
scaffoldA04	PacBio	transcript	317172	320261	.	-	.	gene_id "PBfusion.80"; transcript_id "PBfusion.80.2";
scaffoldA04	PacBio	exon	317172	317557	.	-	.	gene_id "PBfusion.80"; transcript_id "PBfusion.80.2";
scaffoldA04	PacBio	exon	317651	317743	.	-	.	gene_id "PBfusion.80"; transcript_id "PBfusion.80.2";
scaffoldA04	PacBio	exon	318300	318374	.	-	.	gene_id "PBfusion.80"; transcript_id "PBfusion.80.2";
scaffoldA04	PacBio	exon	318474	318557	.	-	.	gene_id "PBfusion.80"; transcript_id "PBfusion.80.2";
scaffoldA04	PacBio	exon	318701	318780	.	-	.	gene_id "PBfusion.80"; transcript_id "PBfusion.80.2";
scaffoldA04	PacBio	exon	319315	319462	.	-	.	gene_id "PBfusion.80"; transcript_id "PBfusion.80.2";
scaffoldA04	PacBio	exon	319559	320261	.	-	.	gene_id "PBfusion.80"; transcript_id "PBfusion.80.2";
scaffoldA03	PacBio	transcript	26079242	26081846	.	-	.	gene_id "PBfusion.29"; transcript_id "PBfusion.29.1";
scaffoldA03	PacBio	exon	26079242	26079256	.	-	.	gene_id "PBfusion.29"; transcript_id "PBfusion.29.1";
scaffoldA03	PacBio	exon	26079367	26079430	.	-	.	gene_id "PBfusion.29"; transcript_id "PBfusion.29.1";
scaffoldA03	PacBio	exon	26079523	26079734	.	-	.	gene_id "PBfusion.29"; transcript_id "PBfusion.29.1";
scaffoldA03	PacBio	exon	26079828	26079920	.	-	.	gene_id "PBfusion.29"; transcript_id "PBfusion.29.1";
scaffoldA03	PacBio	exon	26080009	26080190	.	-	.	gene_id "PBfusion.29"; transcript_id "PBfusion.29.1";
scaffoldA03	PacBio	exon	26080424	26080557	.	-	.	gene_id "PBfusion.29"; transcript_id "PBfusion.29.1";
scaffoldA03	PacBio	exon	26080640	26080890	.	-	.	gene_id "PBfusion.29"; transcript_id "PBfusion.29.1";
scaffoldA03	PacBio	exon	26080996	26081109	.	-	.	gene_id "PBfusion.29"; transcript_id "PBfusion.29.1";
scaffoldA03	PacBio	exon	26081197	26081394	.	-	.	gene_id "PBfusion.29"; transcript_id "PBfusion.29.1";
scaffoldA03	PacBio	exon	26081723	26081846	.	-	.	gene_id "PBfusion.29"; transcript_id "PBfusion.29.1";
scaffoldC03	PacBio	transcript	1567377	1567692	.	+	.	gene_id "PBfusion.29"; transcript_id "PBfusion.29.2";
scaffoldC03	PacBio	exon	1567377	1567692	.	+	.	gene_id "PBfusion.29"; transcript_id "PBfusion.29.2";
scaffold1805	PacBio	transcript	9758	10847	.	+	.	gene_id "PBfusion.28"; transcript_id "PBfusion.28.1";
scaffold1805	PacBio	exon	9758	10847	.	+	.	gene_id "PBfusion.28"; transcript_id "PBfusion.28.1";
scaffoldC09	PacBio	transcript	37535360	37536735	.	-	.	gene_id "PBfusion.28"; transcript_id "PBfusion.28.2";
scaffoldC09	PacBio	exon	37535360	37535963	.	-	.	gene_id "PBfusion.28"; transcript_id "PBfusion.28.2";
scaffoldC09	PacBio	exon	37536500	37536735	.	-	.	gene_id "PBfusion.28"; transcript_id "PBfusion.28.2";
scaffoldA07	PacBio	transcript	19641409	19641540	.	-	.	gene_id "PBfusion.5"; transcript_id "PBfusion.5.1";
scaffoldA07	PacBio	exon	19641409	19641540	.	-	.	gene_id "PBfusion.5"; transcript_id "PBfusion.5.1";
scaffoldC06	PacBio	transcript	25799220	25801507	.	+	.	gene_id "PBfusion.5"; transcript_id "PBfusion.5.2";
scaffoldC06	PacBio	exon	25799220	25799424	.	+	.	gene_id "PBfusion.5"; transcript_id "PBfusion.5.2";
scaffoldC06	PacBio	exon	25799571	25799634	.	+	.	gene_id "PBfusion.5"; transcript_id "PBfusion.5.2";
scaffoldC06	PacBio	exon	25799702	25799863	.	+	.	gene_id "PBfusion.5"; transcript_id "PBfusion.5.2";
scaffoldC06	PacBio	exon	25799949	25800119	.	+	.	gene_id "PBfusion.5"; transcript_id "PBfusion.5.2";
scaffoldC06	PacBio	exon	25800190	25800471	.	+	.	gene_id "PBfusion.5"; transcript_id "PBfusion.5.2";
scaffoldC06	PacBio	exon	25800542	25800667	.	+	.	gene_id "PBfusion.5"; transcript_id "PBfusion.5.2";
scaffoldC06	PacBio	exon	25800747	25800965	.	+	.	gene_id "PBfusion.5"; transcript_id "PBfusion.5.2";
scaffoldC06	PacBio	exon	25801056	25801507	.	+	.	gene_id "PBfusion.5"; transcript_id "PBfusion.5.2";
scaffoldC05	PacBio	transcript	2838595	2838970	.	+	.	gene_id "PBfusion.21"; transcript_id "PBfusion.21.1";
scaffoldC05	PacBio	exon	2838595	2838970	.	+	.	gene_id "PBfusion.21"; transcript_id "PBfusion.21.1";
scaffoldC05	PacBio	transcript	29859187	29859223	.	+	.	gene_id "PBfusion.21"; transcript_id "PBfusion.21.2";
scaffoldC05	PacBio	exon	29859187	29859223	.	+	.	gene_id "PBfusion.21"; transcript_id "PBfusion.21.2";
scaffoldA01	PacBio	transcript	1341496	1343032	.	+	.	gene_id "PBfusion.20"; transcript_id "PBfusion.20.1";
scaffoldA01	PacBio	exon	1341496	1341877	.	+	.	gene_id "PBfusion.20"; transcript_id "PBfusion.20.1";
scaffoldA01	PacBio	exon	1342468	1343032	.	+	.	gene_id "PBfusion.20"; transcript_id "PBfusion.20.1";
scaffoldC02	PacBio	transcript	24266246	24266325	.	-	.	gene_id "PBfusion.20"; transcript_id "PBfusion.20.2";
scaffoldC02	PacBio	exon	24266246	24266325	.	-	.	gene_id "PBfusion.20"; transcript_id "PBfusion.20.2";
scaffoldA04	PacBio	transcript	3163693	3169087	.	-	.	gene_id "PBfusion.23"; transcript_id "PBfusion.23.1";
scaffoldA04	PacBio	exon	3163693	3163748	.	-	.	gene_id "PBfusion.23"; transcript_id "PBfusion.23.1";
scaffoldA04	PacBio	exon	3168145	3168235	.	-	.	gene_id "PBfusion.23"; transcript_id "PBfusion.23.1";
scaffoldA04	PacBio	exon	3168322	3168375	.	-	.	gene_id "PBfusion.23"; transcript_id "PBfusion.23.1";
scaffoldA04	PacBio	exon	3168452	3168499	.	-	.	gene_id "PBfusion.23"; transcript_id "PBfusion.23.1";
scaffoldA04	PacBio	exon	3168581	3168689	.	-	.	gene_id "PBfusion.23"; transcript_id "PBfusion.23.1";
scaffoldA04	PacBio	exon	3168851	3169087	.	-	.	gene_id "PBfusion.23"; transcript_id "PBfusion.23.1";
scaffoldC01	PacBio	transcript	746363	746658	.	+	.	gene_id "PBfusion.23"; transcript_id "PBfusion.23.2";
scaffoldC01	PacBio	exon	746363	746658	.	+	.	gene_id "PBfusion.23"; transcript_id "PBfusion.23.2";
scaffoldA06	PacBio	transcript	5218900	5219165	.	-	.	gene_id "PBfusion.22"; transcript_id "PBfusion.22.1";
scaffoldA06	PacBio	exon	5218900	5219165	.	-	.	gene_id "PBfusion.22"; transcript_id "PBfusion.22.1";
scaffoldA08	PacBio	transcript	23448287	23453239	.	-	.	gene_id "PBfusion.22"; transcript_id "PBfusion.22.2";
scaffoldA08	PacBio	exon	23448287	23448450	.	-	.	gene_id "PBfusion.22"; transcript_id "PBfusion.22.2";
scaffoldA08	PacBio	exon	23448517	23448637	.	-	.	gene_id "PBfusion.22"; transcript_id "PBfusion.22.2";
scaffoldA08	PacBio	exon	23448711	23448868	.	-	.	gene_id "PBfusion.22"; transcript_id "PBfusion.22.2";
scaffoldA08	PacBio	exon	23448946	23449057	.	-	.	gene_id "PBfusion.22"; transcript_id "PBfusion.22.2";
scaffoldA08	PacBio	exon	23449371	23449495	.	-	.	gene_id "PBfusion.22"; transcript_id "PBfusion.22.2";
scaffoldA08	PacBio	exon	23449566	23449680	.	-	.	gene_id "PBfusion.22"; transcript_id "PBfusion.22.2";
scaffoldA08	PacBio	exon	23449777	23450050	.	-	.	gene_id "PBfusion.22"; transcript_id "PBfusion.22.2";
scaffoldA08	PacBio	exon	23450138	23450778	.	-	.	gene_id "PBfusion.22"; transcript_id "PBfusion.22.2";
scaffoldA08	PacBio	exon	23451034	23451044	.	-	.	gene_id "PBfusion.22"; transcript_id "PBfusion.22.2";
scaffoldA08	PacBio	exon	23452922	23453239	.	-	.	gene_id "PBfusion.22"; transcript_id "PBfusion.22.2";
scaffoldA03	PacBio	transcript	14324561	14324772	.	+	.	gene_id "PBfusion.25"; transcript_id "PBfusion.25.1";
scaffoldA03	PacBio	exon	14324561	14324772	.	+	.	gene_id "PBfusion.25"; transcript_id "PBfusion.25.1";
scaffoldA09	PacBio	transcript	1853635	1853680	.	-	.	gene_id "PBfusion.25"; transcript_id "PBfusion.25.2";
scaffoldA09	PacBio	exon	1853635	1853680	.	-	.	gene_id "PBfusion.25"; transcript_id "PBfusion.25.2";
scaffoldC02	PacBio	transcript	28134841	28136535	.	-	.	gene_id "PBfusion.24"; transcript_id "PBfusion.24.1";
scaffoldC02	PacBio	exon	28134841	28136535	.	-	.	gene_id "PBfusion.24"; transcript_id "PBfusion.24.1";
scaffoldC06	PacBio	transcript	29403342	29404585	.	+	.	gene_id "PBfusion.24"; transcript_id "PBfusion.24.2";
scaffoldC06	PacBio	exon	29403342	29404585	.	+	.	gene_id "PBfusion.24"; transcript_id "PBfusion.24.2";
scaffoldA04	PacBio	transcript	16705635	16705717	.	+	.	gene_id "PBfusion.27"; transcript_id "PBfusion.27.1";
scaffoldA04	PacBio	exon	16705635	16705717	.	+	.	gene_id "PBfusion.27"; transcript_id "PBfusion.27.1";
scaffoldA05	PacBio	transcript	12237996	12240138	.	-	.	gene_id "PBfusion.27"; transcript_id "PBfusion.27.2";
scaffoldA05	PacBio	exon	12237996	12238809	.	-	.	gene_id "PBfusion.27"; transcript_id "PBfusion.27.2";
scaffoldA05	PacBio	exon	12238889	12239259	.	-	.	gene_id "PBfusion.27"; transcript_id "PBfusion.27.2";
scaffoldA05	PacBio	exon	12239349	12239583	.	-	.	gene_id "PBfusion.27"; transcript_id "PBfusion.27.2";
scaffoldA05	PacBio	exon	12239968	12240138	.	-	.	gene_id "PBfusion.27"; transcript_id "PBfusion.27.2";
scaffoldA08	PacBio	transcript	22072117	22072188	.	+	.	gene_id "PBfusion.3"; transcript_id "PBfusion.3.1";
scaffoldA08	PacBio	exon	22072117	22072188	.	+	.	gene_id "PBfusion.3"; transcript_id "PBfusion.3.1";
scaffoldA08	PacBio	transcript	22295183	22297604	.	+	.	gene_id "PBfusion.3"; transcript_id "PBfusion.3.2";
scaffoldA08	PacBio	exon	22295183	22295267	.	+	.	gene_id "PBfusion.3"; transcript_id "PBfusion.3.2";
scaffoldA08	PacBio	exon	22295368	22295481	.	+	.	gene_id "PBfusion.3"; transcript_id "PBfusion.3.2";
scaffoldA08	PacBio	exon	22296115	22296782	.	+	.	gene_id "PBfusion.3"; transcript_id "PBfusion.3.2";
scaffoldA08	PacBio	exon	22297231	22297604	.	+	.	gene_id "PBfusion.3"; transcript_id "PBfusion.3.2";
scaffoldA07	PacBio	transcript	6460330	6470115	.	+	.	gene_id "PBfusion.1"; transcript_id "PBfusion.1.1";
scaffoldA07	PacBio	exon	6460330	6460360	.	+	.	gene_id "PBfusion.1"; transcript_id "PBfusion.1.1";
scaffoldA07	PacBio	exon	6470065	6470115	.	+	.	gene_id "PBfusion.1"; transcript_id "PBfusion.1.1";
scaffoldC09	PacBio	transcript	60704397	60705484	.	+	.	gene_id "PBfusion.1"; transcript_id "PBfusion.1.2";
scaffoldC09	PacBio	exon	60704397	60704545	.	+	.	gene_id "PBfusion.1"; transcript_id "PBfusion.1.2";
scaffoldC09	PacBio	exon	60704646	60705484	.	+	.	gene_id "PBfusion.1"; transcript_id "PBfusion.1.2";
scaffoldC02	PacBio	transcript	519299	520977	.	+	.	gene_id "PBfusion.116"; transcript_id "PBfusion.116.1";
scaffoldC02	PacBio	exon	519299	519393	.	+	.	gene_id "PBfusion.116"; transcript_id "PBfusion.116.1";
scaffoldC02	PacBio	exon	519488	519559	.	+	.	gene_id "PBfusion.116"; transcript_id "PBfusion.116.1";
scaffoldC02	PacBio	exon	519651	519711	.	+	.	gene_id "PBfusion.116"; transcript_id "PBfusion.116.1";
scaffoldC02	PacBio	exon	519843	519929	.	+	.	gene_id "PBfusion.116"; transcript_id "PBfusion.116.1";
scaffoldC02	PacBio	exon	520003	520204	.	+	.	gene_id "PBfusion.116"; transcript_id "PBfusion.116.1";
scaffoldC02	PacBio	exon	520288	520364	.	+	.	gene_id "PBfusion.116"; transcript_id "PBfusion.116.1";
scaffoldC02	PacBio	exon	520442	520549	.	+	.	gene_id "PBfusion.116"; transcript_id "PBfusion.116.1";
scaffoldC02	PacBio	exon	520642	520722	.	+	.	gene_id "PBfusion.116"; transcript_id "PBfusion.116.1";
scaffoldC02	PacBio	exon	520821	520977	.	+	.	gene_id "PBfusion.116"; transcript_id "PBfusion.116.1";
scaffoldC07	PacBio	transcript	37611043	37611105	.	-	.	gene_id "PBfusion.116"; transcript_id "PBfusion.116.2";
scaffoldC07	PacBio	exon	37611043	37611105	.	-	.	gene_id "PBfusion.116"; transcript_id "PBfusion.116.2";
scaffoldC08	PacBio	transcript	2052777	2055694	.	+	.	gene_id "PBfusion.117"; transcript_id "PBfusion.117.1";
scaffoldC08	PacBio	exon	2052777	2052963	.	+	.	gene_id "PBfusion.117"; transcript_id "PBfusion.117.1";
scaffoldC08	PacBio	exon	2053194	2053247	.	+	.	gene_id "PBfusion.117"; transcript_id "PBfusion.117.1";
scaffoldC08	PacBio	exon	2053673	2053712	.	+	.	gene_id "PBfusion.117"; transcript_id "PBfusion.117.1";
scaffoldC08	PacBio	exon	2055148	2055694	.	+	.	gene_id "PBfusion.117"; transcript_id "PBfusion.117.1";
scaffoldC08	PacBio	transcript	2068550	2068834	.	+	.	gene_id "PBfusion.117"; transcript_id "PBfusion.117.2";
scaffoldC08	PacBio	exon	2068550	2068834	.	+	.	gene_id "PBfusion.117"; transcript_id "PBfusion.117.2";
scaffoldA02	PacBio	transcript	740949	741089	.	-	.	gene_id "PBfusion.114"; transcript_id "PBfusion.114.1";
scaffoldA02	PacBio	exon	740949	741089	.	-	.	gene_id "PBfusion.114"; transcript_id "PBfusion.114.1";
scaffoldA06	PacBio	transcript	45141172	45141999	.	+	.	gene_id "PBfusion.114"; transcript_id "PBfusion.114.2";
scaffoldA06	PacBio	exon	45141172	45141361	.	+	.	gene_id "PBfusion.114"; transcript_id "PBfusion.114.2";
scaffoldA06	PacBio	exon	45141551	45141702	.	+	.	gene_id "PBfusion.114"; transcript_id "PBfusion.114.2";
scaffoldA06	PacBio	exon	45141764	45141999	.	+	.	gene_id "PBfusion.114"; transcript_id "PBfusion.114.2";
scaffoldA06	PacBio	transcript	42098002	42098069	.	+	.	gene_id "PBfusion.115"; transcript_id "PBfusion.115.1";
scaffoldA06	PacBio	exon	42098002	42098069	.	+	.	gene_id "PBfusion.115"; transcript_id "PBfusion.115.1";
scaffoldC07	PacBio	transcript	48381690	48382649	.	+	.	gene_id "PBfusion.115"; transcript_id "PBfusion.115.2";
scaffoldC07	PacBio	exon	48381690	48381849	.	+	.	gene_id "PBfusion.115"; transcript_id "PBfusion.115.2";
scaffoldC07	PacBio	exon	48381938	48382070	.	+	.	gene_id "PBfusion.115"; transcript_id "PBfusion.115.2";
scaffoldC07	PacBio	exon	48382145	48382649	.	+	.	gene_id "PBfusion.115"; transcript_id "PBfusion.115.2";
scaffold0025	PacBio	transcript	600915	601007	.	-	.	gene_id "PBfusion.112"; transcript_id "PBfusion.112.1";
scaffold0025	PacBio	exon	600915	601007	.	-	.	gene_id "PBfusion.112"; transcript_id "PBfusion.112.1";
scaffoldC04	PacBio	transcript	9339323	9339515	.	-	.	gene_id "PBfusion.112"; transcript_id "PBfusion.112.2";
scaffoldC04	PacBio	exon	9339323	9339515	.	-	.	gene_id "PBfusion.112"; transcript_id "PBfusion.112.2";
scaffoldA05	PacBio	transcript	33484113	33486015	.	-	.	gene_id "PBfusion.113"; transcript_id "PBfusion.113.1";
scaffoldA05	PacBio	exon	33484113	33484707	.	-	.	gene_id "PBfusion.113"; transcript_id "PBfusion.113.1";
scaffoldA05	PacBio	exon	33484836	33485025	.	-	.	gene_id "PBfusion.113"; transcript_id "PBfusion.113.1";
scaffoldA05	PacBio	exon	33485106	33486015	.	-	.	gene_id "PBfusion.113"; transcript_id "PBfusion.113.1";
scaffoldA07	PacBio	transcript	13414876	13415003	.	+	.	gene_id "PBfusion.113"; transcript_id "PBfusion.113.2";
scaffoldA07	PacBio	exon	13414876	13415003	.	+	.	gene_id "PBfusion.113"; transcript_id "PBfusion.113.2";
scaffoldA06	PacBio	transcript	38084005	38084191	.	+	.	gene_id "PBfusion.110"; transcript_id "PBfusion.110.1";
scaffoldA06	PacBio	exon	38084005	38084191	.	+	.	gene_id "PBfusion.110"; transcript_id "PBfusion.110.1";
scaffoldA08	PacBio	transcript	26622948	26624659	.	-	.	gene_id "PBfusion.110"; transcript_id "PBfusion.110.2";
scaffoldA08	PacBio	exon	26622948	26624659	.	-	.	gene_id "PBfusion.110"; transcript_id "PBfusion.110.2";
scaffoldA06	PacBio	transcript	4100338	4101975	.	+	.	gene_id "PBfusion.122"; transcript_id "PBfusion.122.1";
scaffoldA06	PacBio	exon	4100338	4100590	.	+	.	gene_id "PBfusion.122"; transcript_id "PBfusion.122.1";
scaffoldA06	PacBio	exon	4100961	4101073	.	+	.	gene_id "PBfusion.122"; transcript_id "PBfusion.122.1";
scaffoldA06	PacBio	exon	4101160	4101975	.	+	.	gene_id "PBfusion.122"; transcript_id "PBfusion.122.1";
scaffoldC05	PacBio	transcript	4927466	4927545	.	+	.	gene_id "PBfusion.122"; transcript_id "PBfusion.122.2";
scaffoldC05	PacBio	exon	4927466	4927545	.	+	.	gene_id "PBfusion.122"; transcript_id "PBfusion.122.2";
scaffoldA09	PacBio	transcript	57584847	57584920	.	+	.	gene_id "PBfusion.118"; transcript_id "PBfusion.118.1";
scaffoldA09	PacBio	exon	57584847	57584920	.	+	.	gene_id "PBfusion.118"; transcript_id "PBfusion.118.1";
scaffoldC08	PacBio	transcript	46523079	46524019	.	+	.	gene_id "PBfusion.118"; transcript_id "PBfusion.118.2";
scaffoldC08	PacBio	exon	46523079	46523367	.	+	.	gene_id "PBfusion.118"; transcript_id "PBfusion.118.2";
scaffoldC08	PacBio	exon	46523459	46523678	.	+	.	gene_id "PBfusion.118"; transcript_id "PBfusion.118.2";
scaffoldC08	PacBio	exon	46523760	46524019	.	+	.	gene_id "PBfusion.118"; transcript_id "PBfusion.118.2";
scaffoldC03	PacBio	transcript	31643902	31644206	.	-	.	gene_id "PBfusion.119"; transcript_id "PBfusion.119.1";
scaffoldC03	PacBio	exon	31643902	31644206	.	-	.	gene_id "PBfusion.119"; transcript_id "PBfusion.119.1";
scaffoldC08	PacBio	transcript	19523933	19524762	.	-	.	gene_id "PBfusion.119"; transcript_id "PBfusion.119.2";
scaffoldC08	PacBio	exon	19523933	19524762	.	-	.	gene_id "PBfusion.119"; transcript_id "PBfusion.119.2";
scaffold0475	PacBio	transcript	9917	9996	.	-	.	gene_id "PBfusion.98"; transcript_id "PBfusion.98.1";
scaffold0475	PacBio	exon	9917	9996	.	-	.	gene_id "PBfusion.98"; transcript_id "PBfusion.98.1";
scaffoldA07	PacBio	transcript	15876005	15876209	.	+	.	gene_id "PBfusion.98"; transcript_id "PBfusion.98.2";
scaffoldA07	PacBio	exon	15876005	15876209	.	+	.	gene_id "PBfusion.98"; transcript_id "PBfusion.98.2";
scaffoldA01	PacBio	transcript	3242636	3242719	.	+	.	gene_id "PBfusion.99"; transcript_id "PBfusion.99.1";
scaffoldA01	PacBio	exon	3242636	3242719	.	+	.	gene_id "PBfusion.99"; transcript_id "PBfusion.99.1";
scaffoldC03	PacBio	transcript	74141757	74142711	.	+	.	gene_id "PBfusion.99"; transcript_id "PBfusion.99.2";
scaffoldC03	PacBio	exon	74141757	74141964	.	+	.	gene_id "PBfusion.99"; transcript_id "PBfusion.99.2";
scaffoldC03	PacBio	exon	74142298	74142426	.	+	.	gene_id "PBfusion.99"; transcript_id "PBfusion.99.2";
scaffoldC03	PacBio	exon	74142513	74142711	.	+	.	gene_id "PBfusion.99"; transcript_id "PBfusion.99.2";
scaffoldA09	PacBio	transcript	62640864	62642701	.	-	.	gene_id "PBfusion.94"; transcript_id "PBfusion.94.1";
scaffoldA09	PacBio	exon	62640864	62642701	.	-	.	gene_id "PBfusion.94"; transcript_id "PBfusion.94.1";
scaffoldC08	PacBio	transcript	52904995	52905875	.	-	.	gene_id "PBfusion.94"; transcript_id "PBfusion.94.2";
scaffoldC08	PacBio	exon	52904995	52905875	.	-	.	gene_id "PBfusion.94"; transcript_id "PBfusion.94.2";
scaffoldC03	PacBio	transcript	18809365	18811593	.	+	.	gene_id "PBfusion.95"; transcript_id "PBfusion.95.1";
scaffoldC03	PacBio	exon	18809365	18809834	.	+	.	gene_id "PBfusion.95"; transcript_id "PBfusion.95.1";
scaffoldC03	PacBio	exon	18810051	18810395	.	+	.	gene_id "PBfusion.95"; transcript_id "PBfusion.95.1";
scaffoldC03	PacBio	exon	18810497	18810594	.	+	.	gene_id "PBfusion.95"; transcript_id "PBfusion.95.1";
scaffoldC03	PacBio	exon	18810688	18810750	.	+	.	gene_id "PBfusion.95"; transcript_id "PBfusion.95.1";
scaffoldC03	PacBio	exon	18810838	18810930	.	+	.	gene_id "PBfusion.95"; transcript_id "PBfusion.95.1";
scaffoldC03	PacBio	exon	18811053	18811192	.	+	.	gene_id "PBfusion.95"; transcript_id "PBfusion.95.1";
scaffoldC03	PacBio	exon	18811268	18811593	.	+	.	gene_id "PBfusion.95"; transcript_id "PBfusion.95.1";
scaffoldC04	PacBio	transcript	48938177	48940552	.	+	.	gene_id "PBfusion.95"; transcript_id "PBfusion.95.2";
scaffoldC04	PacBio	exon	48938177	48938437	.	+	.	gene_id "PBfusion.95"; transcript_id "PBfusion.95.2";
scaffoldC04	PacBio	exon	48938612	48938640	.	+	.	gene_id "PBfusion.95"; transcript_id "PBfusion.95.2";
scaffoldC04	PacBio	exon	48939017	48939090	.	+	.	gene_id "PBfusion.95"; transcript_id "PBfusion.95.2";
scaffoldC04	PacBio	exon	48939205	48939306	.	+	.	gene_id "PBfusion.95"; transcript_id "PBfusion.95.2";
scaffoldC04	PacBio	exon	48939557	48939652	.	+	.	gene_id "PBfusion.95"; transcript_id "PBfusion.95.2";
scaffoldC04	PacBio	exon	48940057	48940218	.	+	.	gene_id "PBfusion.95"; transcript_id "PBfusion.95.2";
scaffoldC04	PacBio	exon	48940388	48940552	.	+	.	gene_id "PBfusion.95"; transcript_id "PBfusion.95.2";
scaffold0475	PacBio	transcript	10099	11148	.	-	.	gene_id "PBfusion.96"; transcript_id "PBfusion.96.1";
scaffold0475	PacBio	exon	10099	11148	.	-	.	gene_id "PBfusion.96"; transcript_id "PBfusion.96.1";
scaffoldA05	PacBio	transcript	281043	281574	.	-	.	gene_id "PBfusion.96"; transcript_id "PBfusion.96.2";
scaffoldA05	PacBio	exon	281043	281574	.	-	.	gene_id "PBfusion.96"; transcript_id "PBfusion.96.2";
scaffoldA05	PacBio	transcript	10677585	10677702	.	+	.	gene_id "PBfusion.97"; transcript_id "PBfusion.97.1";
scaffoldA05	PacBio	exon	10677585	10677702	.	+	.	gene_id "PBfusion.97"; transcript_id "PBfusion.97.1";
scaffoldC06	PacBio	transcript	21725835	21727449	.	-	.	gene_id "PBfusion.97"; transcript_id "PBfusion.97.2";
scaffoldC06	PacBio	exon	21725835	21727449	.	-	.	gene_id "PBfusion.97"; transcript_id "PBfusion.97.2";
scaffoldA01	PacBio	transcript	10035073	10035146	.	+	.	gene_id "PBfusion.90"; transcript_id "PBfusion.90.1";
scaffoldA01	PacBio	exon	10035073	10035146	.	+	.	gene_id "PBfusion.90"; transcript_id "PBfusion.90.1";
scaffoldC04	PacBio	transcript	63506439	63506995	.	-	.	gene_id "PBfusion.90"; transcript_id "PBfusion.90.2";
scaffoldC04	PacBio	exon	63506439	63506995	.	-	.	gene_id "PBfusion.90"; transcript_id "PBfusion.90.2";
scaffoldA05	PacBio	transcript	7077393	7078662	.	+	.	gene_id "PBfusion.91"; transcript_id "PBfusion.91.1";
scaffoldA05	PacBio	exon	7077393	7077599	.	+	.	gene_id "PBfusion.91"; transcript_id "PBfusion.91.1";
scaffoldA05	PacBio	exon	7078032	7078055	.	+	.	gene_id "PBfusion.91"; transcript_id "PBfusion.91.1";
scaffoldA05	PacBio	exon	7078153	7078662	.	+	.	gene_id "PBfusion.91"; transcript_id "PBfusion.91.1";
scaffoldC04	PacBio	transcript	13165369	13165415	.	-	.	gene_id "PBfusion.91"; transcript_id "PBfusion.91.2";
scaffoldC04	PacBio	exon	13165369	13165415	.	-	.	gene_id "PBfusion.91"; transcript_id "PBfusion.91.2";
scaffold0026	PacBio	transcript	8116893	8116926	.	-	.	gene_id "PBfusion.92"; transcript_id "PBfusion.92.1";
scaffold0026	PacBio	exon	8116893	8116926	.	-	.	gene_id "PBfusion.92"; transcript_id "PBfusion.92.1";
scaffoldC09	PacBio	transcript	60357114	60357863	.	+	.	gene_id "PBfusion.92"; transcript_id "PBfusion.92.2";
scaffoldC09	PacBio	exon	60357114	60357153	.	+	.	gene_id "PBfusion.92"; transcript_id "PBfusion.92.2";
scaffoldC09	PacBio	exon	60357237	60357319	.	+	.	gene_id "PBfusion.92"; transcript_id "PBfusion.92.2";
scaffoldC09	PacBio	exon	60357406	60357863	.	+	.	gene_id "PBfusion.92"; transcript_id "PBfusion.92.2";
scaffoldC04	PacBio	transcript	13414827	13414927	.	+	.	gene_id "PBfusion.93"; transcript_id "PBfusion.93.1";
scaffoldC04	PacBio	exon	13414827	13414927	.	+	.	gene_id "PBfusion.93"; transcript_id "PBfusion.93.1";
scaffoldC08	PacBio	transcript	41715171	41716326	.	-	.	gene_id "PBfusion.93"; transcript_id "PBfusion.93.2";
scaffoldC08	PacBio	exon	41715171	41716326	.	-	.	gene_id "PBfusion.93"; transcript_id "PBfusion.93.2";
scaffoldA03	PacBio	transcript	11825107	11826219	.	-	.	gene_id "PBfusion.38"; transcript_id "PBfusion.38.1";
scaffoldA03	PacBio	exon	11825107	11825352	.	-	.	gene_id "PBfusion.38"; transcript_id "PBfusion.38.1";
scaffoldA03	PacBio	exon	11825436	11825557	.	-	.	gene_id "PBfusion.38"; transcript_id "PBfusion.38.1";
scaffoldA03	PacBio	exon	11825780	11825874	.	-	.	gene_id "PBfusion.38"; transcript_id "PBfusion.38.1";
scaffoldA03	PacBio	exon	11825944	11826219	.	-	.	gene_id "PBfusion.38"; transcript_id "PBfusion.38.1";
scaffoldA08	PacBio	transcript	26340796	26340964	.	+	.	gene_id "PBfusion.38"; transcript_id "PBfusion.38.2";
scaffoldA08	PacBio	exon	26340796	26340964	.	+	.	gene_id "PBfusion.38"; transcript_id "PBfusion.38.2";
scaffoldA04	PacBio	transcript	22442357	22442643	.	+	.	gene_id "PBfusion.39"; transcript_id "PBfusion.39.1";
scaffoldA04	PacBio	exon	22442357	22442643	.	+	.	gene_id "PBfusion.39"; transcript_id "PBfusion.39.1";
scaffoldC07	PacBio	transcript	8308982	8311355	.	-	.	gene_id "PBfusion.39"; transcript_id "PBfusion.39.2";
scaffoldC07	PacBio	exon	8308982	8309195	.	-	.	gene_id "PBfusion.39"; transcript_id "PBfusion.39.2";
scaffoldC07	PacBio	exon	8309287	8309380	.	-	.	gene_id "PBfusion.39"; transcript_id "PBfusion.39.2";
scaffoldC07	PacBio	exon	8309475	8309662	.	-	.	gene_id "PBfusion.39"; transcript_id "PBfusion.39.2";
scaffoldC07	PacBio	exon	8309756	8309885	.	-	.	gene_id "PBfusion.39"; transcript_id "PBfusion.39.2";
scaffoldC07	PacBio	exon	8309958	8310055	.	-	.	gene_id "PBfusion.39"; transcript_id "PBfusion.39.2";
scaffoldC07	PacBio	exon	8310148	8310245	.	-	.	gene_id "PBfusion.39"; transcript_id "PBfusion.39.2";
scaffoldC07	PacBio	exon	8310969	8311056	.	-	.	gene_id "PBfusion.39"; transcript_id "PBfusion.39.2";
scaffoldC07	PacBio	exon	8311130	8311355	.	-	.	gene_id "PBfusion.39"; transcript_id "PBfusion.39.2";
scaffoldC03	PacBio	transcript	31643902	31644092	.	-	.	gene_id "PBfusion.36"; transcript_id "PBfusion.36.1";
scaffoldC03	PacBio	exon	31643902	31644092	.	-	.	gene_id "PBfusion.36"; transcript_id "PBfusion.36.1";
scaffoldC08	PacBio	transcript	19523931	19524762	.	-	.	gene_id "PBfusion.36"; transcript_id "PBfusion.36.2";
scaffoldC08	PacBio	exon	19523931	19524762	.	-	.	gene_id "PBfusion.36"; transcript_id "PBfusion.36.2";
scaffoldC03	PacBio	transcript	68423799	68423899	.	+	.	gene_id "PBfusion.37"; transcript_id "PBfusion.37.1";
scaffoldC03	PacBio	exon	68423799	68423899	.	+	.	gene_id "PBfusion.37"; transcript_id "PBfusion.37.1";
scaffoldC08	PacBio	transcript	48480455	48482051	.	+	.	gene_id "PBfusion.37"; transcript_id "PBfusion.37.2";
scaffoldC08	PacBio	exon	48480455	48480733	.	+	.	gene_id "PBfusion.37"; transcript_id "PBfusion.37.2";
scaffoldC08	PacBio	exon	48480828	48481207	.	+	.	gene_id "PBfusion.37"; transcript_id "PBfusion.37.2";
scaffoldC08	PacBio	exon	48481293	48482051	.	+	.	gene_id "PBfusion.37"; transcript_id "PBfusion.37.2";
scaffoldA04	PacBio	transcript	24747879	24748734	.	+	.	gene_id "PBfusion.34"; transcript_id "PBfusion.34.1";
scaffoldA04	PacBio	exon	24747879	24748734	.	+	.	gene_id "PBfusion.34"; transcript_id "PBfusion.34.1";
scaffoldC04	PacBio	transcript	70117743	70117820	.	+	.	gene_id "PBfusion.34"; transcript_id "PBfusion.34.2";
scaffoldC04	PacBio	exon	70117743	70117820	.	+	.	gene_id "PBfusion.34"; transcript_id "PBfusion.34.2";
scaffoldA06	PacBio	transcript	8571569	8573984	.	-	.	gene_id "PBfusion.35"; transcript_id "PBfusion.35.1";
scaffoldA06	PacBio	exon	8571569	8572157	.	-	.	gene_id "PBfusion.35"; transcript_id "PBfusion.35.1";
scaffoldA06	PacBio	exon	8572287	8572520	.	-	.	gene_id "PBfusion.35"; transcript_id "PBfusion.35.1";
scaffoldA06	PacBio	exon	8572606	8572893	.	-	.	gene_id "PBfusion.35"; transcript_id "PBfusion.35.1";
scaffoldA06	PacBio	exon	8572977	8573103	.	-	.	gene_id "PBfusion.35"; transcript_id "PBfusion.35.1";
scaffoldA06	PacBio	exon	8573296	8573518	.	-	.	gene_id "PBfusion.35"; transcript_id "PBfusion.35.1";
scaffoldA06	PacBio	exon	8573904	8573984	.	-	.	gene_id "PBfusion.35"; transcript_id "PBfusion.35.1";
scaffoldA09	PacBio	transcript	11340144	11340347	.	+	.	gene_id "PBfusion.35"; transcript_id "PBfusion.35.2";
scaffoldA09	PacBio	exon	11340144	11340347	.	+	.	gene_id "PBfusion.35"; transcript_id "PBfusion.35.2";
scaffold2279	PacBio	transcript	7724	7983	.	-	.	gene_id "PBfusion.32"; transcript_id "PBfusion.32.1";
scaffold2279	PacBio	exon	7724	7983	.	-	.	gene_id "PBfusion.32"; transcript_id "PBfusion.32.1";
scaffoldA05	PacBio	transcript	22111024	22111054	.	-	.	gene_id "PBfusion.32"; transcript_id "PBfusion.32.2";
scaffoldA05	PacBio	exon	22111024	22111054	.	-	.	gene_id "PBfusion.32"; transcript_id "PBfusion.32.2";
scaffold1805	PacBio	transcript	10690	10847	.	+	.	gene_id "PBfusion.33"; transcript_id "PBfusion.33.1";
scaffold1805	PacBio	exon	10690	10847	.	+	.	gene_id "PBfusion.33"; transcript_id "PBfusion.33.1";
scaffoldC09	PacBio	transcript	37535155	37536735	.	-	.	gene_id "PBfusion.33"; transcript_id "PBfusion.33.2";
scaffoldC09	PacBio	exon	37535155	37535963	.	-	.	gene_id "PBfusion.33"; transcript_id "PBfusion.33.2";
scaffoldC09	PacBio	exon	37536500	37536735	.	-	.	gene_id "PBfusion.33"; transcript_id "PBfusion.33.2";
scaffoldC01	PacBio	transcript	57659297	57660825	.	+	.	gene_id "PBfusion.30"; transcript_id "PBfusion.30.1";
scaffoldC01	PacBio	exon	57659297	57659327	.	+	.	gene_id "PBfusion.30"; transcript_id "PBfusion.30.1";
scaffoldC01	PacBio	exon	57659410	57659457	.	+	.	gene_id "PBfusion.30"; transcript_id "PBfusion.30.1";
scaffoldC01	PacBio	exon	57659547	57659652	.	+	.	gene_id "PBfusion.30"; transcript_id "PBfusion.30.1";
scaffoldC01	PacBio	exon	57659838	57659975	.	+	.	gene_id "PBfusion.30"; transcript_id "PBfusion.30.1";
scaffoldC01	PacBio	exon	57660056	57660241	.	+	.	gene_id "PBfusion.30"; transcript_id "PBfusion.30.1";
scaffoldC01	PacBio	exon	57660328	57660528	.	+	.	gene_id "PBfusion.30"; transcript_id "PBfusion.30.1";
scaffoldC01	PacBio	exon	57660637	57660825	.	+	.	gene_id "PBfusion.30"; transcript_id "PBfusion.30.1";
scaffoldC02	PacBio	transcript	61291481	61291590	.	-	.	gene_id "PBfusion.30"; transcript_id "PBfusion.30.2";
scaffoldC02	PacBio	exon	61291481	61291590	.	-	.	gene_id "PBfusion.30"; transcript_id "PBfusion.30.2";
scaffoldC02	PacBio	transcript	13001289	13001389	.	-	.	gene_id "PBfusion.31"; transcript_id "PBfusion.31.1";
scaffoldC02	PacBio	exon	13001289	13001389	.	-	.	gene_id "PBfusion.31"; transcript_id "PBfusion.31.1";
scaffoldC09	PacBio	transcript	62472353	62474502	.	+	.	gene_id "PBfusion.31"; transcript_id "PBfusion.31.2";
scaffoldC09	PacBio	exon	62472353	62472534	.	+	.	gene_id "PBfusion.31"; transcript_id "PBfusion.31.2";
scaffoldC09	PacBio	exon	62472743	62472790	.	+	.	gene_id "PBfusion.31"; transcript_id "PBfusion.31.2";
scaffoldC09	PacBio	exon	62473027	62473270	.	+	.	gene_id "PBfusion.31"; transcript_id "PBfusion.31.2";
scaffoldC09	PacBio	exon	62473356	62473468	.	+	.	gene_id "PBfusion.31"; transcript_id "PBfusion.31.2";
scaffoldC09	PacBio	exon	62474048	62474134	.	+	.	gene_id "PBfusion.31"; transcript_id "PBfusion.31.2";
scaffoldC09	PacBio	exon	62474231	62474502	.	+	.	gene_id "PBfusion.31"; transcript_id "PBfusion.31.2";
scaffoldC02	PacBio	transcript	54322210	54323455	.	-	.	gene_id "PBfusion.101"; transcript_id "PBfusion.101.1";
scaffoldC02	PacBio	exon	54322210	54322741	.	-	.	gene_id "PBfusion.101"; transcript_id "PBfusion.101.1";
scaffoldC02	PacBio	exon	54322825	54323187	.	-	.	gene_id "PBfusion.101"; transcript_id "PBfusion.101.1";
scaffoldC02	PacBio	exon	54323336	54323455	.	-	.	gene_id "PBfusion.101"; transcript_id "PBfusion.101.1";
scaffoldC03	PacBio	transcript	6760277	6760362	.	-	.	gene_id "PBfusion.101"; transcript_id "PBfusion.101.2";
scaffoldC03	PacBio	exon	6760277	6760362	.	-	.	gene_id "PBfusion.101"; transcript_id "PBfusion.101.2";
scaffold0025	PacBio	transcript	600913	601007	.	-	.	gene_id "PBfusion.100"; transcript_id "PBfusion.100.1";
scaffold0025	PacBio	exon	600913	601007	.	-	.	gene_id "PBfusion.100"; transcript_id "PBfusion.100.1";
scaffoldC06	PacBio	transcript	46499027	46499635	.	-	.	gene_id "PBfusion.100"; transcript_id "PBfusion.100.2";
scaffoldC06	PacBio	exon	46499027	46499410	.	-	.	gene_id "PBfusion.100"; transcript_id "PBfusion.100.2";
scaffoldC06	PacBio	exon	46499494	46499635	.	-	.	gene_id "PBfusion.100"; transcript_id "PBfusion.100.2";
scaffoldA05	PacBio	transcript	19143466	19143542	.	+	.	gene_id "PBfusion.103"; transcript_id "PBfusion.103.1";
scaffoldA05	PacBio	exon	19143466	19143542	.	+	.	gene_id "PBfusion.103"; transcript_id "PBfusion.103.1";
scaffoldA08	PacBio	transcript	28079186	28080322	.	+	.	gene_id "PBfusion.103"; transcript_id "PBfusion.103.2";
scaffoldA08	PacBio	exon	28079186	28079328	.	+	.	gene_id "PBfusion.103"; transcript_id "PBfusion.103.2";
scaffoldA08	PacBio	exon	28079428	28079485	.	+	.	gene_id "PBfusion.103"; transcript_id "PBfusion.103.2";
scaffoldA08	PacBio	exon	28079926	28080322	.	+	.	gene_id "PBfusion.103"; transcript_id "PBfusion.103.2";
scaffoldA02	PacBio	transcript	12335715	12335993	.	-	.	gene_id "PBfusion.102"; transcript_id "PBfusion.102.1";
scaffoldA02	PacBio	exon	12335715	12335993	.	-	.	gene_id "PBfusion.102"; transcript_id "PBfusion.102.1";
scaffoldC09	PacBio	transcript	15505164	15506915	.	-	.	gene_id "PBfusion.102"; transcript_id "PBfusion.102.2";
scaffoldC09	PacBio	exon	15505164	15505322	.	-	.	gene_id "PBfusion.102"; transcript_id "PBfusion.102.2";
scaffoldC09	PacBio	exon	15505486	15505872	.	-	.	gene_id "PBfusion.102"; transcript_id "PBfusion.102.2";
scaffoldC09	PacBio	exon	15505953	15506915	.	-	.	gene_id "PBfusion.102"; transcript_id "PBfusion.102.2";
scaffold0475	PacBio	transcript	9935	9996	.	-	.	gene_id "PBfusion.105"; transcript_id "PBfusion.105.1";
scaffold0475	PacBio	exon	9935	9996	.	-	.	gene_id "PBfusion.105"; transcript_id "PBfusion.105.1";
scaffoldA07	PacBio	transcript	17090717	17091985	.	-	.	gene_id "PBfusion.105"; transcript_id "PBfusion.105.2";
scaffoldA07	PacBio	exon	17090717	17090990	.	-	.	gene_id "PBfusion.105"; transcript_id "PBfusion.105.2";
scaffoldA07	PacBio	exon	17091172	17091261	.	-	.	gene_id "PBfusion.105"; transcript_id "PBfusion.105.2";
scaffoldA07	PacBio	exon	17091379	17091459	.	-	.	gene_id "PBfusion.105"; transcript_id "PBfusion.105.2";
scaffoldA07	PacBio	exon	17091543	17091587	.	-	.	gene_id "PBfusion.105"; transcript_id "PBfusion.105.2";
scaffoldA07	PacBio	exon	17091669	17091726	.	-	.	gene_id "PBfusion.105"; transcript_id "PBfusion.105.2";
scaffoldA07	PacBio	exon	17091926	17091985	.	-	.	gene_id "PBfusion.105"; transcript_id "PBfusion.105.2";
scaffoldA02	PacBio	transcript	30583008	30583068	.	+	.	gene_id "PBfusion.104"; transcript_id "PBfusion.104.1";
scaffoldA02	PacBio	exon	30583008	30583068	.	+	.	gene_id "PBfusion.104"; transcript_id "PBfusion.104.1";
scaffoldA10	PacBio	transcript	23866669	23867884	.	-	.	gene_id "PBfusion.104"; transcript_id "PBfusion.104.2";
scaffoldA10	PacBio	exon	23866669	23866989	.	-	.	gene_id "PBfusion.104"; transcript_id "PBfusion.104.2";
scaffoldA10	PacBio	exon	23867177	23867308	.	-	.	gene_id "PBfusion.104"; transcript_id "PBfusion.104.2";
scaffoldA10	PacBio	exon	23867420	23867884	.	-	.	gene_id "PBfusion.104"; transcript_id "PBfusion.104.2";
scaffoldC03	PacBio	transcript	31643902	31643980	.	-	.	gene_id "PBfusion.107"; transcript_id "PBfusion.107.1";
scaffoldC03	PacBio	exon	31643902	31643980	.	-	.	gene_id "PBfusion.107"; transcript_id "PBfusion.107.1";
scaffoldC08	PacBio	transcript	19523933	19524762	.	-	.	gene_id "PBfusion.107"; transcript_id "PBfusion.107.2";
scaffoldC08	PacBio	exon	19523933	19524762	.	-	.	gene_id "PBfusion.107"; transcript_id "PBfusion.107.2";
scaffold1516	PacBio	transcript	2683	2722	.	+	.	gene_id "PBfusion.106"; transcript_id "PBfusion.106.1";
scaffold1516	PacBio	exon	2683	2722	.	+	.	gene_id "PBfusion.106"; transcript_id "PBfusion.106.1";
scaffoldA08	PacBio	transcript	1551327	1551518	.	-	.	gene_id "PBfusion.106"; transcript_id "PBfusion.106.2";
scaffoldA08	PacBio	exon	1551327	1551518	.	-	.	gene_id "PBfusion.106"; transcript_id "PBfusion.106.2";
scaffoldA04	PacBio	transcript	3163693	3169075	.	-	.	gene_id "PBfusion.109"; transcript_id "PBfusion.109.1";
scaffoldA04	PacBio	exon	3163693	3163748	.	-	.	gene_id "PBfusion.109"; transcript_id "PBfusion.109.1";
scaffoldA04	PacBio	exon	3168145	3168375	.	-	.	gene_id "PBfusion.109"; transcript_id "PBfusion.109.1";
scaffoldA04	PacBio	exon	3168452	3168499	.	-	.	gene_id "PBfusion.109"; transcript_id "PBfusion.109.1";
scaffoldA04	PacBio	exon	3168581	3168689	.	-	.	gene_id "PBfusion.109"; transcript_id "PBfusion.109.1";
scaffoldA04	PacBio	exon	3168851	3169075	.	-	.	gene_id "PBfusion.109"; transcript_id "PBfusion.109.1";
scaffoldC01	PacBio	transcript	746363	746659	.	+	.	gene_id "PBfusion.109"; transcript_id "PBfusion.109.2";
scaffoldC01	PacBio	exon	746363	746659	.	+	.	gene_id "PBfusion.109"; transcript_id "PBfusion.109.2";
scaffoldA04	PacBio	transcript	11056696	11056848	.	+	.	gene_id "PBfusion.108"; transcript_id "PBfusion.108.1";
scaffoldA04	PacBio	exon	11056696	11056848	.	+	.	gene_id "PBfusion.108"; transcript_id "PBfusion.108.1";
scaffoldA05	PacBio	transcript	33880286	33882063	.	-	.	gene_id "PBfusion.108"; transcript_id "PBfusion.108.2";
scaffoldA05	PacBio	exon	33880286	33880403	.	-	.	gene_id "PBfusion.108"; transcript_id "PBfusion.108.2";
scaffoldA05	PacBio	exon	33880595	33880704	.	-	.	gene_id "PBfusion.108"; transcript_id "PBfusion.108.2";
scaffoldA05	PacBio	exon	33880820	33880882	.	-	.	gene_id "PBfusion.108"; transcript_id "PBfusion.108.2";
scaffoldA05	PacBio	exon	33880968	33881042	.	-	.	gene_id "PBfusion.108"; transcript_id "PBfusion.108.2";
scaffoldA05	PacBio	exon	33881119	33881211	.	-	.	gene_id "PBfusion.108"; transcript_id "PBfusion.108.2";
scaffoldA05	PacBio	exon	33881320	33881424	.	-	.	gene_id "PBfusion.108"; transcript_id "PBfusion.108.2";
scaffoldA05	PacBio	exon	33881587	33881708	.	-	.	gene_id "PBfusion.108"; transcript_id "PBfusion.108.2";
scaffoldA05	PacBio	exon	33881817	33882063	.	-	.	gene_id "PBfusion.108"; transcript_id "PBfusion.108.2";
scaffold0025	PacBio	transcript	187263	187295	.	-	.	gene_id "PBfusion.49"; transcript_id "PBfusion.49.1";
scaffold0025	PacBio	exon	187263	187295	.	-	.	gene_id "PBfusion.49"; transcript_id "PBfusion.49.1";
scaffoldC03	PacBio	transcript	18053031	18053349	.	+	.	gene_id "PBfusion.49"; transcript_id "PBfusion.49.2";
scaffoldC03	PacBio	exon	18053031	18053349	.	+	.	gene_id "PBfusion.49"; transcript_id "PBfusion.49.2";
scaffoldA06	PacBio	transcript	8117414	8117485	.	+	.	gene_id "PBfusion.48"; transcript_id "PBfusion.48.1";
scaffoldA06	PacBio	exon	8117414	8117485	.	+	.	gene_id "PBfusion.48"; transcript_id "PBfusion.48.1";
scaffoldC05	PacBio	transcript	10807838	10809731	.	+	.	gene_id "PBfusion.48"; transcript_id "PBfusion.48.2";
scaffoldC05	PacBio	exon	10807838	10807993	.	+	.	gene_id "PBfusion.48"; transcript_id "PBfusion.48.2";
scaffoldC05	PacBio	exon	10808068	10808316	.	+	.	gene_id "PBfusion.48"; transcript_id "PBfusion.48.2";
scaffoldC05	PacBio	exon	10808419	10808490	.	+	.	gene_id "PBfusion.48"; transcript_id "PBfusion.48.2";
scaffoldC05	PacBio	exon	10808574	10808612	.	+	.	gene_id "PBfusion.48"; transcript_id "PBfusion.48.2";
scaffoldC05	PacBio	exon	10808697	10808804	.	+	.	gene_id "PBfusion.48"; transcript_id "PBfusion.48.2";
scaffoldC05	PacBio	exon	10808925	10809022	.	+	.	gene_id "PBfusion.48"; transcript_id "PBfusion.48.2";
scaffoldC05	PacBio	exon	10809108	10809219	.	+	.	gene_id "PBfusion.48"; transcript_id "PBfusion.48.2";
scaffoldC05	PacBio	exon	10809297	10809731	.	+	.	gene_id "PBfusion.48"; transcript_id "PBfusion.48.2";
scaffoldA01	PacBio	transcript	28215101	28215250	.	-	.	gene_id "PBfusion.43"; transcript_id "PBfusion.43.1";
scaffoldA01	PacBio	exon	28215101	28215250	.	-	.	gene_id "PBfusion.43"; transcript_id "PBfusion.43.1";
scaffoldA02	PacBio	transcript	31965381	31965793	.	-	.	gene_id "PBfusion.43"; transcript_id "PBfusion.43.2";
scaffoldA02	PacBio	exon	31965381	31965793	.	-	.	gene_id "PBfusion.43"; transcript_id "PBfusion.43.2";
scaffoldA02	PacBio	transcript	30372106	30372883	.	+	.	gene_id "PBfusion.42"; transcript_id "PBfusion.42.1";
scaffoldA02	PacBio	exon	30372106	30372238	.	+	.	gene_id "PBfusion.42"; transcript_id "PBfusion.42.1";
scaffoldA02	PacBio	exon	30372332	30372883	.	+	.	gene_id "PBfusion.42"; transcript_id "PBfusion.42.1";
scaffoldA08	PacBio	transcript	19851760	19852915	.	-	.	gene_id "PBfusion.42"; transcript_id "PBfusion.42.2";
scaffoldA08	PacBio	exon	19851760	19852915	.	-	.	gene_id "PBfusion.42"; transcript_id "PBfusion.42.2";
scaffoldC05	PacBio	transcript	14207745	14208703	.	-	.	gene_id "PBfusion.41"; transcript_id "PBfusion.41.1";
scaffoldC05	PacBio	exon	14207745	14208703	.	-	.	gene_id "PBfusion.41"; transcript_id "PBfusion.41.1";
scaffoldC08	PacBio	transcript	40417328	40417958	.	-	.	gene_id "PBfusion.41"; transcript_id "PBfusion.41.2";
scaffoldC08	PacBio	exon	40417328	40417386	.	-	.	gene_id "PBfusion.41"; transcript_id "PBfusion.41.2";
scaffoldC08	PacBio	exon	40417648	40417752	.	-	.	gene_id "PBfusion.41"; transcript_id "PBfusion.41.2";
scaffoldC08	PacBio	exon	40417864	40417958	.	-	.	gene_id "PBfusion.41"; transcript_id "PBfusion.41.2";
scaffoldA09	PacBio	transcript	12113120	12113205	.	+	.	gene_id "PBfusion.40"; transcript_id "PBfusion.40.1";
scaffoldA09	PacBio	exon	12113120	12113205	.	+	.	gene_id "PBfusion.40"; transcript_id "PBfusion.40.1";
scaffoldC04	PacBio	transcript	20164250	20165628	.	+	.	gene_id "PBfusion.40"; transcript_id "PBfusion.40.2";
scaffoldC04	PacBio	exon	20164250	20164292	.	+	.	gene_id "PBfusion.40"; transcript_id "PBfusion.40.2";
scaffoldC04	PacBio	exon	20164422	20164459	.	+	.	gene_id "PBfusion.40"; transcript_id "PBfusion.40.2";
scaffoldC04	PacBio	exon	20164530	20164749	.	+	.	gene_id "PBfusion.40"; transcript_id "PBfusion.40.2";
scaffoldC04	PacBio	exon	20164846	20165011	.	+	.	gene_id "PBfusion.40"; transcript_id "PBfusion.40.2";
scaffoldC04	PacBio	exon	20165111	20165316	.	+	.	gene_id "PBfusion.40"; transcript_id "PBfusion.40.2";
scaffoldC04	PacBio	exon	20165408	20165628	.	+	.	gene_id "PBfusion.40"; transcript_id "PBfusion.40.2";
scaffoldA03	PacBio	transcript	18851425	18852597	.	+	.	gene_id "PBfusion.47"; transcript_id "PBfusion.47.1";
scaffoldA03	PacBio	exon	18851425	18852597	.	+	.	gene_id "PBfusion.47"; transcript_id "PBfusion.47.1";
scaffoldA06	PacBio	transcript	39777119	39777248	.	-	.	gene_id "PBfusion.47"; transcript_id "PBfusion.47.2";
scaffoldA06	PacBio	exon	39777119	39777248	.	-	.	gene_id "PBfusion.47"; transcript_id "PBfusion.47.2";
scaffoldC02	PacBio	transcript	7395579	7396855	.	-	.	gene_id "PBfusion.46"; transcript_id "PBfusion.46.1";
scaffoldC02	PacBio	exon	7395579	7396855	.	-	.	gene_id "PBfusion.46"; transcript_id "PBfusion.46.1";
scaffoldC04	PacBio	transcript	68009220	68016583	.	+	.	gene_id "PBfusion.46"; transcript_id "PBfusion.46.2";
scaffoldC04	PacBio	exon	68009220	68010147	.	+	.	gene_id "PBfusion.46"; transcript_id "PBfusion.46.2";
scaffoldC04	PacBio	exon	68010250	68010375	.	+	.	gene_id "PBfusion.46"; transcript_id "PBfusion.46.2";
scaffoldC04	PacBio	exon	68014901	68015092	.	+	.	gene_id "PBfusion.46"; transcript_id "PBfusion.46.2";
scaffoldC04	PacBio	exon	68015172	68015298	.	+	.	gene_id "PBfusion.46"; transcript_id "PBfusion.46.2";
scaffoldC04	PacBio	exon	68015391	68015678	.	+	.	gene_id "PBfusion.46"; transcript_id "PBfusion.46.2";
scaffoldC04	PacBio	exon	68015773	68015991	.	+	.	gene_id "PBfusion.46"; transcript_id "PBfusion.46.2";
scaffoldC04	PacBio	exon	68016145	68016583	.	+	.	gene_id "PBfusion.46"; transcript_id "PBfusion.46.2";
scaffold0025	PacBio	transcript	185520	185566	.	-	.	gene_id "PBfusion.45"; transcript_id "PBfusion.45.1";
scaffold0025	PacBio	exon	185520	185566	.	-	.	gene_id "PBfusion.45"; transcript_id "PBfusion.45.1";
scaffoldA02	PacBio	transcript	6576507	6576706	.	+	.	gene_id "PBfusion.45"; transcript_id "PBfusion.45.2";
scaffoldA02	PacBio	exon	6576507	6576706	.	+	.	gene_id "PBfusion.45"; transcript_id "PBfusion.45.2";
scaffoldA02	PacBio	transcript	5261496	5270826	.	-	.	gene_id "PBfusion.44"; transcript_id "PBfusion.44.1";
scaffoldA02	PacBio	exon	5261496	5262390	.	-	.	gene_id "PBfusion.44"; transcript_id "PBfusion.44.1";
scaffoldA02	PacBio	exon	5262481	5262944	.	-	.	gene_id "PBfusion.44"; transcript_id "PBfusion.44.1";
scaffoldA02	PacBio	exon	5270769	5270826	.	-	.	gene_id "PBfusion.44"; transcript_id "PBfusion.44.1";
scaffoldC02	PacBio	transcript	8279524	8279641	.	-	.	gene_id "PBfusion.44"; transcript_id "PBfusion.44.2";
scaffoldC02	PacBio	exon	8279524	8279641	.	-	.	gene_id "PBfusion.44"; transcript_id "PBfusion.44.2";
scaffoldA09	PacBio	transcript	58958352	58958453	.	-	.	gene_id "PBfusion.4"; transcript_id "PBfusion.4.1";
scaffoldA09	PacBio	exon	58958352	58958453	.	-	.	gene_id "PBfusion.4"; transcript_id "PBfusion.4.1";
scaffoldC08	PacBio	transcript	52771777	52771862	.	-	.	gene_id "PBfusion.4"; transcript_id "PBfusion.4.2";
scaffoldC08	PacBio	exon	52771777	52771862	.	-	.	gene_id "PBfusion.4"; transcript_id "PBfusion.4.2";
scaffoldA01	PacBio	transcript	3269358	3270825	.	-	.	gene_id "PBfusion.58"; transcript_id "PBfusion.58.1";
scaffoldA01	PacBio	exon	3269358	3269588	.	-	.	gene_id "PBfusion.58"; transcript_id "PBfusion.58.1";
scaffoldA01	PacBio	exon	3269672	3269883	.	-	.	gene_id "PBfusion.58"; transcript_id "PBfusion.58.1";
scaffoldA01	PacBio	exon	3270022	3270238	.	-	.	gene_id "PBfusion.58"; transcript_id "PBfusion.58.1";
scaffoldA01	PacBio	exon	3270330	3270443	.	-	.	gene_id "PBfusion.58"; transcript_id "PBfusion.58.1";
scaffoldA01	PacBio	exon	3270535	3270825	.	-	.	gene_id "PBfusion.58"; transcript_id "PBfusion.58.1";
scaffoldC01	PacBio	transcript	4377071	4377199	.	-	.	gene_id "PBfusion.58"; transcript_id "PBfusion.58.2";
scaffoldC01	PacBio	exon	4377071	4377199	.	-	.	gene_id "PBfusion.58"; transcript_id "PBfusion.58.2";
scaffoldA03	PacBio	transcript	11825101	11826188	.	-	.	gene_id "PBfusion.59"; transcript_id "PBfusion.59.1";
scaffoldA03	PacBio	exon	11825101	11825352	.	-	.	gene_id "PBfusion.59"; transcript_id "PBfusion.59.1";
scaffoldA03	PacBio	exon	11825436	11825557	.	-	.	gene_id "PBfusion.59"; transcript_id "PBfusion.59.1";
scaffoldA03	PacBio	exon	11825780	11825874	.	-	.	gene_id "PBfusion.59"; transcript_id "PBfusion.59.1";
scaffoldA03	PacBio	exon	11825944	11826188	.	-	.	gene_id "PBfusion.59"; transcript_id "PBfusion.59.1";
scaffoldC06	PacBio	transcript	34363840	34363896	.	-	.	gene_id "PBfusion.59"; transcript_id "PBfusion.59.2";
scaffoldC06	PacBio	exon	34363840	34363896	.	-	.	gene_id "PBfusion.59"; transcript_id "PBfusion.59.2";
scaffoldA05	PacBio	transcript	34026478	34026589	.	-	.	gene_id "PBfusion.50"; transcript_id "PBfusion.50.1";
scaffoldA05	PacBio	exon	34026478	34026589	.	-	.	gene_id "PBfusion.50"; transcript_id "PBfusion.50.1";
scaffoldA06	PacBio	transcript	43712410	43714857	.	+	.	gene_id "PBfusion.50"; transcript_id "PBfusion.50.2";
scaffoldA06	PacBio	exon	43712410	43713107	.	+	.	gene_id "PBfusion.50"; transcript_id "PBfusion.50.2";
scaffoldA06	PacBio	exon	43713751	43714402	.	+	.	gene_id "PBfusion.50"; transcript_id "PBfusion.50.2";
scaffoldA06	PacBio	exon	43714496	43714857	.	+	.	gene_id "PBfusion.50"; transcript_id "PBfusion.50.2";
scaffold0025	PacBio	transcript	556965	556998	.	-	.	gene_id "PBfusion.51"; transcript_id "PBfusion.51.1";
scaffold0025	PacBio	exon	556965	556998	.	-	.	gene_id "PBfusion.51"; transcript_id "PBfusion.51.1";
scaffoldC03	PacBio	transcript	23261293	23261828	.	+	.	gene_id "PBfusion.51"; transcript_id "PBfusion.51.2";
scaffoldC03	PacBio	exon	23261293	23261339	.	+	.	gene_id "PBfusion.51"; transcript_id "PBfusion.51.2";
scaffoldC03	PacBio	exon	23261421	23261828	.	+	.	gene_id "PBfusion.51"; transcript_id "PBfusion.51.2";
scaffold0475	PacBio	transcript	12431	12903	.	-	.	gene_id "PBfusion.52"; transcript_id "PBfusion.52.1";
scaffold0475	PacBio	exon	12431	12903	.	-	.	gene_id "PBfusion.52"; transcript_id "PBfusion.52.1";
scaffoldC03	PacBio	transcript	72650704	72653695	.	-	.	gene_id "PBfusion.52"; transcript_id "PBfusion.52.2";
scaffoldC03	PacBio	exon	72650704	72651070	.	-	.	gene_id "PBfusion.52"; transcript_id "PBfusion.52.2";
scaffoldC03	PacBio	exon	72651165	72651320	.	-	.	gene_id "PBfusion.52"; transcript_id "PBfusion.52.2";
scaffoldC03	PacBio	exon	72651428	72651601	.	-	.	gene_id "PBfusion.52"; transcript_id "PBfusion.52.2";
scaffoldC03	PacBio	exon	72651724	72651861	.	-	.	gene_id "PBfusion.52"; transcript_id "PBfusion.52.2";
scaffoldC03	PacBio	exon	72651961	72652050	.	-	.	gene_id "PBfusion.52"; transcript_id "PBfusion.52.2";
scaffoldC03	PacBio	exon	72652135	72652212	.	-	.	gene_id "PBfusion.52"; transcript_id "PBfusion.52.2";
scaffoldC03	PacBio	exon	72652296	72652952	.	-	.	gene_id "PBfusion.52"; transcript_id "PBfusion.52.2";
scaffoldC03	PacBio	exon	72653102	72653220	.	-	.	gene_id "PBfusion.52"; transcript_id "PBfusion.52.2";
scaffoldC03	PacBio	exon	72653393	72653695	.	-	.	gene_id "PBfusion.52"; transcript_id "PBfusion.52.2";
scaffold1851	PacBio	transcript	2904	2968	.	-	.	gene_id "PBfusion.53"; transcript_id "PBfusion.53.1";
scaffold1851	PacBio	exon	2904	2968	.	-	.	gene_id "PBfusion.53"; transcript_id "PBfusion.53.1";
scaffoldC04	PacBio	transcript	42924548	42926204	.	-	.	gene_id "PBfusion.53"; transcript_id "PBfusion.53.2";
scaffoldC04	PacBio	exon	42924548	42924835	.	-	.	gene_id "PBfusion.53"; transcript_id "PBfusion.53.2";
scaffoldC04	PacBio	exon	42924937	42925033	.	-	.	gene_id "PBfusion.53"; transcript_id "PBfusion.53.2";
scaffoldC04	PacBio	exon	42925137	42925208	.	-	.	gene_id "PBfusion.53"; transcript_id "PBfusion.53.2";
scaffoldC04	PacBio	exon	42925425	42925547	.	-	.	gene_id "PBfusion.53"; transcript_id "PBfusion.53.2";
scaffoldC04	PacBio	exon	42925624	42925706	.	-	.	gene_id "PBfusion.53"; transcript_id "PBfusion.53.2";
scaffoldC04	PacBio	exon	42925801	42925884	.	-	.	gene_id "PBfusion.53"; transcript_id "PBfusion.53.2";
scaffoldC04	PacBio	exon	42925977	42926058	.	-	.	gene_id "PBfusion.53"; transcript_id "PBfusion.53.2";
scaffoldC04	PacBio	exon	42926150	42926204	.	-	.	gene_id "PBfusion.53"; transcript_id "PBfusion.53.2";
scaffoldC02	PacBio	transcript	62862299	62864502	.	-	.	gene_id "PBfusion.54"; transcript_id "PBfusion.54.1";
scaffoldC02	PacBio	exon	62862299	62862459	.	-	.	gene_id "PBfusion.54"; transcript_id "PBfusion.54.1";
scaffoldC02	PacBio	exon	62862561	62862692	.	-	.	gene_id "PBfusion.54"; transcript_id "PBfusion.54.1";
scaffoldC02	PacBio	exon	62862780	62862956	.	-	.	gene_id "PBfusion.54"; transcript_id "PBfusion.54.1";
scaffoldC02	PacBio	exon	62863046	62863255	.	-	.	gene_id "PBfusion.54"; transcript_id "PBfusion.54.1";
scaffoldC02	PacBio	exon	62863330	62863782	.	-	.	gene_id "PBfusion.54"; transcript_id "PBfusion.54.1";
scaffoldC02	PacBio	exon	62864358	62864502	.	-	.	gene_id "PBfusion.54"; transcript_id "PBfusion.54.1";
scaffoldC09	PacBio	transcript	4250749	4250818	.	-	.	gene_id "PBfusion.54"; transcript_id "PBfusion.54.2";
scaffoldC09	PacBio	exon	4250749	4250818	.	-	.	gene_id "PBfusion.54"; transcript_id "PBfusion.54.2";
scaffoldC09	PacBio	transcript	37589725	37590371	.	-	.	gene_id "PBfusion.55"; transcript_id "PBfusion.55.1";
scaffoldC09	PacBio	exon	37589725	37590371	.	-	.	gene_id "PBfusion.55"; transcript_id "PBfusion.55.1";
scaffoldC09	PacBio	transcript	41554004	41554348	.	-	.	gene_id "PBfusion.55"; transcript_id "PBfusion.55.2";
scaffoldC09	PacBio	exon	41554004	41554348	.	-	.	gene_id "PBfusion.55"; transcript_id "PBfusion.55.2";
scaffoldA05	PacBio	transcript	5411989	5412062	.	+	.	gene_id "PBfusion.56"; transcript_id "PBfusion.56.1";
scaffoldA05	PacBio	exon	5411989	5412062	.	+	.	gene_id "PBfusion.56"; transcript_id "PBfusion.56.1";
scaffoldC05	PacBio	transcript	25813774	25814407	.	-	.	gene_id "PBfusion.56"; transcript_id "PBfusion.56.2";
scaffoldC05	PacBio	exon	25813774	25814094	.	-	.	gene_id "PBfusion.56"; transcript_id "PBfusion.56.2";
scaffoldC05	PacBio	exon	25814170	25814407	.	-	.	gene_id "PBfusion.56"; transcript_id "PBfusion.56.2";
scaffoldA03	PacBio	transcript	8664971	8665045	.	+	.	gene_id "PBfusion.57"; transcript_id "PBfusion.57.1";
scaffoldA03	PacBio	exon	8664971	8665045	.	+	.	gene_id "PBfusion.57"; transcript_id "PBfusion.57.1";
scaffoldA05	PacBio	transcript	5254167	5257429	.	-	.	gene_id "PBfusion.57"; transcript_id "PBfusion.57.2";
scaffoldA05	PacBio	exon	5254167	5254285	.	-	.	gene_id "PBfusion.57"; transcript_id "PBfusion.57.2";
scaffoldA05	PacBio	exon	5254585	5254698	.	-	.	gene_id "PBfusion.57"; transcript_id "PBfusion.57.2";
scaffoldA05	PacBio	exon	5254853	5254938	.	-	.	gene_id "PBfusion.57"; transcript_id "PBfusion.57.2";
scaffoldA05	PacBio	exon	5255033	5255115	.	-	.	gene_id "PBfusion.57"; transcript_id "PBfusion.57.2";
scaffoldA05	PacBio	exon	5255385	5255449	.	-	.	gene_id "PBfusion.57"; transcript_id "PBfusion.57.2";
scaffoldA05	PacBio	exon	5255758	5255935	.	-	.	gene_id "PBfusion.57"; transcript_id "PBfusion.57.2";
scaffoldA05	PacBio	exon	5256021	5256100	.	-	.	gene_id "PBfusion.57"; transcript_id "PBfusion.57.2";
scaffoldA05	PacBio	exon	5256733	5256856	.	-	.	gene_id "PBfusion.57"; transcript_id "PBfusion.57.2";
scaffoldA05	PacBio	exon	5256935	5257040	.	-	.	gene_id "PBfusion.57"; transcript_id "PBfusion.57.2";
scaffoldA05	PacBio	exon	5257165	5257429	.	-	.	gene_id "PBfusion.57"; transcript_id "PBfusion.57.2";
scaffoldA03	PacBio	transcript	28339166	28339605	.	+	.	gene_id "PBfusion.163"; transcript_id "PBfusion.163.1";
scaffoldA03	PacBio	exon	28339166	28339605	.	+	.	gene_id "PBfusion.163"; transcript_id "PBfusion.163.1";
scaffoldC07	PacBio	transcript	57167394	57167510	.	+	.	gene_id "PBfusion.163"; transcript_id "PBfusion.163.2";
scaffoldC07	PacBio	exon	57167394	57167510	.	+	.	gene_id "PBfusion.163"; transcript_id "PBfusion.163.2";
scaffold0475	PacBio	transcript	10104	11148	.	-	.	gene_id "PBfusion.162"; transcript_id "PBfusion.162.1";
scaffold0475	PacBio	exon	10104	11148	.	-	.	gene_id "PBfusion.162"; transcript_id "PBfusion.162.1";
scaffoldA06	PacBio	transcript	110892	113354	.	+	.	gene_id "PBfusion.162"; transcript_id "PBfusion.162.2";
scaffoldA06	PacBio	exon	110892	111121	.	+	.	gene_id "PBfusion.162"; transcript_id "PBfusion.162.2";
scaffoldA06	PacBio	exon	111347	111561	.	+	.	gene_id "PBfusion.162"; transcript_id "PBfusion.162.2";
scaffoldA06	PacBio	exon	111676	111833	.	+	.	gene_id "PBfusion.162"; transcript_id "PBfusion.162.2";
scaffoldA06	PacBio	exon	111901	112088	.	+	.	gene_id "PBfusion.162"; transcript_id "PBfusion.162.2";
scaffoldA06	PacBio	exon	112162	112414	.	+	.	gene_id "PBfusion.162"; transcript_id "PBfusion.162.2";
scaffoldA06	PacBio	exon	112500	112648	.	+	.	gene_id "PBfusion.162"; transcript_id "PBfusion.162.2";
scaffoldA06	PacBio	exon	112725	112859	.	+	.	gene_id "PBfusion.162"; transcript_id "PBfusion.162.2";
scaffoldA06	PacBio	exon	112939	113354	.	+	.	gene_id "PBfusion.162"; transcript_id "PBfusion.162.2";
scaffold0022	PacBio	transcript	32854	32952	.	+	.	gene_id "PBfusion.161"; transcript_id "PBfusion.161.1";
scaffold0022	PacBio	exon	32854	32952	.	+	.	gene_id "PBfusion.161"; transcript_id "PBfusion.161.1";
scaffoldC08	PacBio	transcript	48770031	48773529	.	+	.	gene_id "PBfusion.161"; transcript_id "PBfusion.161.2";
scaffoldC08	PacBio	exon	48770031	48770229	.	+	.	gene_id "PBfusion.161"; transcript_id "PBfusion.161.2";
scaffoldC08	PacBio	exon	48770314	48770439	.	+	.	gene_id "PBfusion.161"; transcript_id "PBfusion.161.2";
scaffoldC08	PacBio	exon	48770521	48770610	.	+	.	gene_id "PBfusion.161"; transcript_id "PBfusion.161.2";
scaffoldC08	PacBio	exon	48770683	48770739	.	+	.	gene_id "PBfusion.161"; transcript_id "PBfusion.161.2";
scaffoldC08	PacBio	exon	48770826	48770881	.	+	.	gene_id "PBfusion.161"; transcript_id "PBfusion.161.2";
scaffoldC08	PacBio	exon	48770961	48771056	.	+	.	gene_id "PBfusion.161"; transcript_id "PBfusion.161.2";
scaffoldC08	PacBio	exon	48771130	48771214	.	+	.	gene_id "PBfusion.161"; transcript_id "PBfusion.161.2";
scaffoldC08	PacBio	exon	48771381	48771418	.	+	.	gene_id "PBfusion.161"; transcript_id "PBfusion.161.2";
scaffoldC08	PacBio	exon	48771506	48771544	.	+	.	gene_id "PBfusion.161"; transcript_id "PBfusion.161.2";
scaffoldC08	PacBio	exon	48771686	48771762	.	+	.	gene_id "PBfusion.161"; transcript_id "PBfusion.161.2";
scaffoldC08	PacBio	exon	48771885	48771969	.	+	.	gene_id "PBfusion.161"; transcript_id "PBfusion.161.2";
scaffoldC08	PacBio	exon	48772054	48772150	.	+	.	gene_id "PBfusion.161"; transcript_id "PBfusion.161.2";
scaffoldC08	PacBio	exon	48772449	48772545	.	+	.	gene_id "PBfusion.161"; transcript_id "PBfusion.161.2";
scaffoldC08	PacBio	exon	48772636	48772707	.	+	.	gene_id "PBfusion.161"; transcript_id "PBfusion.161.2";
scaffoldC08	PacBio	exon	48772778	48772844	.	+	.	gene_id "PBfusion.161"; transcript_id "PBfusion.161.2";
scaffoldC08	PacBio	exon	48772929	48773054	.	+	.	gene_id "PBfusion.161"; transcript_id "PBfusion.161.2";
scaffoldC08	PacBio	exon	48773139	48773193	.	+	.	gene_id "PBfusion.161"; transcript_id "PBfusion.161.2";
scaffoldC08	PacBio	exon	48773273	48773529	.	+	.	gene_id "PBfusion.161"; transcript_id "PBfusion.161.2";
scaffoldA01	PacBio	transcript	28174792	28177394	.	-	.	gene_id "PBfusion.160"; transcript_id "PBfusion.160.1";
scaffoldA01	PacBio	exon	28174792	28175325	.	-	.	gene_id "PBfusion.160"; transcript_id "PBfusion.160.1";
scaffoldA01	PacBio	exon	28175417	28175578	.	-	.	gene_id "PBfusion.160"; transcript_id "PBfusion.160.1";
scaffoldA01	PacBio	exon	28175668	28175892	.	-	.	gene_id "PBfusion.160"; transcript_id "PBfusion.160.1";
scaffoldA01	PacBio	exon	28175965	28176063	.	-	.	gene_id "PBfusion.160"; transcript_id "PBfusion.160.1";
scaffoldA01	PacBio	exon	28176212	28176623	.	-	.	gene_id "PBfusion.160"; transcript_id "PBfusion.160.1";
scaffoldA01	PacBio	exon	28176704	28176831	.	-	.	gene_id "PBfusion.160"; transcript_id "PBfusion.160.1";
scaffoldA01	PacBio	exon	28176926	28177394	.	-	.	gene_id "PBfusion.160"; transcript_id "PBfusion.160.1";
scaffoldA04	PacBio	transcript	19299666	19299884	.	-	.	gene_id "PBfusion.160"; transcript_id "PBfusion.160.2";
scaffoldA04	PacBio	exon	19299666	19299884	.	-	.	gene_id "PBfusion.160"; transcript_id "PBfusion.160.2";
scaffoldA03	PacBio	transcript	5824545	5824652	.	-	.	gene_id "PBfusion.69"; transcript_id "PBfusion.69.1";
scaffoldA03	PacBio	exon	5824545	5824652	.	-	.	gene_id "PBfusion.69"; transcript_id "PBfusion.69.1";
scaffoldC09	PacBio	transcript	60419595	60421579	.	+	.	gene_id "PBfusion.69"; transcript_id "PBfusion.69.2";
scaffoldC09	PacBio	exon	60419595	60419960	.	+	.	gene_id "PBfusion.69"; transcript_id "PBfusion.69.2";
scaffoldC09	PacBio	exon	60420029	60420211	.	+	.	gene_id "PBfusion.69"; transcript_id "PBfusion.69.2";
scaffoldC09	PacBio	exon	60420342	60420503	.	+	.	gene_id "PBfusion.69"; transcript_id "PBfusion.69.2";
scaffoldC09	PacBio	exon	60420654	60420871	.	+	.	gene_id "PBfusion.69"; transcript_id "PBfusion.69.2";
scaffoldC09	PacBio	exon	60420991	60421273	.	+	.	gene_id "PBfusion.69"; transcript_id "PBfusion.69.2";
scaffoldC09	PacBio	exon	60421373	60421579	.	+	.	gene_id "PBfusion.69"; transcript_id "PBfusion.69.2";
scaffoldA02	PacBio	transcript	30679717	30681019	.	-	.	gene_id "PBfusion.68"; transcript_id "PBfusion.68.1";
scaffoldA02	PacBio	exon	30679717	30679733	.	-	.	gene_id "PBfusion.68"; transcript_id "PBfusion.68.1";
scaffoldA02	PacBio	exon	30680467	30680559	.	-	.	gene_id "PBfusion.68"; transcript_id "PBfusion.68.1";
scaffoldA02	PacBio	exon	30680756	30681019	.	-	.	gene_id "PBfusion.68"; transcript_id "PBfusion.68.1";
scaffoldC05	PacBio	transcript	56632482	56633963	.	+	.	gene_id "PBfusion.68"; transcript_id "PBfusion.68.2";
scaffoldC05	PacBio	exon	56632482	56633963	.	+	.	gene_id "PBfusion.68"; transcript_id "PBfusion.68.2";
scaffold0417	PacBio	transcript	7171	7226	.	-	.	gene_id "PBfusion.65"; transcript_id "PBfusion.65.1";
scaffold0417	PacBio	exon	7171	7226	.	-	.	gene_id "PBfusion.65"; transcript_id "PBfusion.65.1";
scaffoldA04	PacBio	transcript	20616024	20616473	.	-	.	gene_id "PBfusion.65"; transcript_id "PBfusion.65.2";
scaffoldA04	PacBio	exon	20616024	20616366	.	-	.	gene_id "PBfusion.65"; transcript_id "PBfusion.65.2";
scaffoldA04	PacBio	exon	20616435	20616473	.	-	.	gene_id "PBfusion.65"; transcript_id "PBfusion.65.2";
scaffoldA01	PacBio	transcript	14371111	14372235	.	+	.	gene_id "PBfusion.64"; transcript_id "PBfusion.64.1";
scaffoldA01	PacBio	exon	14371111	14371343	.	+	.	gene_id "PBfusion.64"; transcript_id "PBfusion.64.1";
scaffoldA01	PacBio	exon	14371440	14371874	.	+	.	gene_id "PBfusion.64"; transcript_id "PBfusion.64.1";
scaffoldA01	PacBio	exon	14372060	14372235	.	+	.	gene_id "PBfusion.64"; transcript_id "PBfusion.64.1";
scaffoldA09	PacBio	transcript	62771736	62772957	.	+	.	gene_id "PBfusion.64"; transcript_id "PBfusion.64.2";
scaffoldA09	PacBio	exon	62771736	62771964	.	+	.	gene_id "PBfusion.64"; transcript_id "PBfusion.64.2";
scaffoldA09	PacBio	exon	62772299	62772373	.	+	.	gene_id "PBfusion.64"; transcript_id "PBfusion.64.2";
scaffoldA09	PacBio	exon	62772470	62772546	.	+	.	gene_id "PBfusion.64"; transcript_id "PBfusion.64.2";
scaffoldA09	PacBio	exon	62772636	62772957	.	+	.	gene_id "PBfusion.64"; transcript_id "PBfusion.64.2";
scaffoldA03	PacBio	transcript	10436344	10436407	.	+	.	gene_id "PBfusion.67"; transcript_id "PBfusion.67.1";
scaffoldA03	PacBio	exon	10436344	10436407	.	+	.	gene_id "PBfusion.67"; transcript_id "PBfusion.67.1";
scaffoldC08	PacBio	transcript	42644023	42645492	.	-	.	gene_id "PBfusion.67"; transcript_id "PBfusion.67.2";
scaffoldC08	PacBio	exon	42644023	42644353	.	-	.	gene_id "PBfusion.67"; transcript_id "PBfusion.67.2";
scaffoldC08	PacBio	exon	42644438	42644521	.	-	.	gene_id "PBfusion.67"; transcript_id "PBfusion.67.2";
scaffoldC08	PacBio	exon	42644602	42644726	.	-	.	gene_id "PBfusion.67"; transcript_id "PBfusion.67.2";
scaffoldC08	PacBio	exon	42644788	42644995	.	-	.	gene_id "PBfusion.67"; transcript_id "PBfusion.67.2";
scaffoldC08	PacBio	exon	42645075	42645188	.	-	.	gene_id "PBfusion.67"; transcript_id "PBfusion.67.2";
scaffoldC08	PacBio	exon	42645263	42645492	.	-	.	gene_id "PBfusion.67"; transcript_id "PBfusion.67.2";
scaffoldA02	PacBio	transcript	15863895	15863935	.	-	.	gene_id "PBfusion.66"; transcript_id "PBfusion.66.1";
scaffoldA02	PacBio	exon	15863895	15863935	.	-	.	gene_id "PBfusion.66"; transcript_id "PBfusion.66.1";
scaffoldC08	PacBio	transcript	48267992	48268100	.	+	.	gene_id "PBfusion.66"; transcript_id "PBfusion.66.2";
scaffoldC08	PacBio	exon	48267992	48268100	.	+	.	gene_id "PBfusion.66"; transcript_id "PBfusion.66.2";
scaffold1925	PacBio	transcript	10393	10452	.	-	.	gene_id "PBfusion.61"; transcript_id "PBfusion.61.1";
scaffold1925	PacBio	exon	10393	10452	.	-	.	gene_id "PBfusion.61"; transcript_id "PBfusion.61.1";
scaffoldC03	PacBio	transcript	58835102	58835354	.	-	.	gene_id "PBfusion.61"; transcript_id "PBfusion.61.2";
scaffoldC03	PacBio	exon	58835102	58835354	.	-	.	gene_id "PBfusion.61"; transcript_id "PBfusion.61.2";
scaffoldA10	PacBio	transcript	22574295	22574891	.	+	.	gene_id "PBfusion.60"; transcript_id "PBfusion.60.1";
scaffoldA10	PacBio	exon	22574295	22574439	.	+	.	gene_id "PBfusion.60"; transcript_id "PBfusion.60.1";
scaffoldA10	PacBio	exon	22574570	22574891	.	+	.	gene_id "PBfusion.60"; transcript_id "PBfusion.60.1";
scaffoldC09	PacBio	transcript	62005114	62005214	.	+	.	gene_id "PBfusion.60"; transcript_id "PBfusion.60.2";
scaffoldC09	PacBio	exon	62005114	62005214	.	+	.	gene_id "PBfusion.60"; transcript_id "PBfusion.60.2";
scaffoldA09	PacBio	transcript	57446466	57446565	.	-	.	gene_id "PBfusion.63"; transcript_id "PBfusion.63.1";
scaffoldA09	PacBio	exon	57446466	57446565	.	-	.	gene_id "PBfusion.63"; transcript_id "PBfusion.63.1";
scaffoldC07	PacBio	transcript	41437166	41437524	.	+	.	gene_id "PBfusion.63"; transcript_id "PBfusion.63.2";
scaffoldC07	PacBio	exon	41437166	41437524	.	+	.	gene_id "PBfusion.63"; transcript_id "PBfusion.63.2";
scaffoldA10	PacBio	transcript	18583510	18583598	.	-	.	gene_id "PBfusion.62"; transcript_id "PBfusion.62.1";
scaffoldA10	PacBio	exon	18583510	18583598	.	-	.	gene_id "PBfusion.62"; transcript_id "PBfusion.62.1";
scaffoldC09	PacBio	transcript	55439327	55440113	.	+	.	gene_id "PBfusion.62"; transcript_id "PBfusion.62.2";
scaffoldC09	PacBio	exon	55439327	55440113	.	+	.	gene_id "PBfusion.62"; transcript_id "PBfusion.62.2";
scaffoldA01	PacBio	transcript	9102151	9102389	.	+	.	gene_id "PBfusion.152"; transcript_id "PBfusion.152.1";
scaffoldA01	PacBio	exon	9102151	9102389	.	+	.	gene_id "PBfusion.152"; transcript_id "PBfusion.152.1";
scaffoldA05	PacBio	transcript	41253246	41255269	.	+	.	gene_id "PBfusion.152"; transcript_id "PBfusion.152.2";
scaffoldA05	PacBio	exon	41253246	41253277	.	+	.	gene_id "PBfusion.152"; transcript_id "PBfusion.152.2";
scaffoldA05	PacBio	exon	41253822	41253861	.	+	.	gene_id "PBfusion.152"; transcript_id "PBfusion.152.2";
scaffoldA05	PacBio	exon	41253948	41254107	.	+	.	gene_id "PBfusion.152"; transcript_id "PBfusion.152.2";
scaffoldA05	PacBio	exon	41254225	41254372	.	+	.	gene_id "PBfusion.152"; transcript_id "PBfusion.152.2";
scaffoldA05	PacBio	exon	41254468	41254545	.	+	.	gene_id "PBfusion.152"; transcript_id "PBfusion.152.2";
scaffoldA05	PacBio	exon	41254698	41254782	.	+	.	gene_id "PBfusion.152"; transcript_id "PBfusion.152.2";
scaffoldA05	PacBio	exon	41254908	41255093	.	+	.	gene_id "PBfusion.152"; transcript_id "PBfusion.152.2";
scaffoldA05	PacBio	exon	41255244	41255269	.	+	.	gene_id "PBfusion.152"; transcript_id "PBfusion.152.2";
scaffoldA08	PacBio	transcript	24132199	24132267	.	+	.	gene_id "PBfusion.153"; transcript_id "PBfusion.153.1";
scaffoldA08	PacBio	exon	24132199	24132267	.	+	.	gene_id "PBfusion.153"; transcript_id "PBfusion.153.1";
scaffoldC07	PacBio	transcript	29274649	29275642	.	+	.	gene_id "PBfusion.153"; transcript_id "PBfusion.153.2";
scaffoldC07	PacBio	exon	29274649	29274756	.	+	.	gene_id "PBfusion.153"; transcript_id "PBfusion.153.2";
scaffoldC07	PacBio	exon	29274900	29275022	.	+	.	gene_id "PBfusion.153"; transcript_id "PBfusion.153.2";
scaffoldC07	PacBio	exon	29275123	29275179	.	+	.	gene_id "PBfusion.153"; transcript_id "PBfusion.153.2";
scaffoldC07	PacBio	exon	29275270	29275344	.	+	.	gene_id "PBfusion.153"; transcript_id "PBfusion.153.2";
scaffoldC07	PacBio	exon	29275431	29275642	.	+	.	gene_id "PBfusion.153"; transcript_id "PBfusion.153.2";
scaffoldA10	PacBio	transcript	772764	772976	.	+	.	gene_id "PBfusion.150"; transcript_id "PBfusion.150.1";
scaffoldA10	PacBio	exon	772764	772976	.	+	.	gene_id "PBfusion.150"; transcript_id "PBfusion.150.1";
scaffoldA10	PacBio	transcript	25493834	25495850	.	+	.	gene_id "PBfusion.150"; transcript_id "PBfusion.150.2";
scaffoldA10	PacBio	exon	25493834	25494973	.	+	.	gene_id "PBfusion.150"; transcript_id "PBfusion.150.2";
scaffoldA10	PacBio	exon	25495072	25495215	.	+	.	gene_id "PBfusion.150"; transcript_id "PBfusion.150.2";
scaffoldA10	PacBio	exon	25495287	25495439	.	+	.	gene_id "PBfusion.150"; transcript_id "PBfusion.150.2";
scaffoldA10	PacBio	exon	25495571	25495686	.	+	.	gene_id "PBfusion.150"; transcript_id "PBfusion.150.2";
scaffoldA10	PacBio	exon	25495772	25495850	.	+	.	gene_id "PBfusion.150"; transcript_id "PBfusion.150.2";
scaffoldA03	PacBio	transcript	18851430	18852597	.	+	.	gene_id "PBfusion.151"; transcript_id "PBfusion.151.1";
scaffoldA03	PacBio	exon	18851430	18851881	.	+	.	gene_id "PBfusion.151"; transcript_id "PBfusion.151.1";
scaffoldA03	PacBio	exon	18851963	18852597	.	+	.	gene_id "PBfusion.151"; transcript_id "PBfusion.151.1";
scaffoldA06	PacBio	transcript	39777114	39777248	.	-	.	gene_id "PBfusion.151"; transcript_id "PBfusion.151.2";
scaffoldA06	PacBio	exon	39777114	39777248	.	-	.	gene_id "PBfusion.151"; transcript_id "PBfusion.151.2";
scaffoldA01	PacBio	transcript	36132213	36132267	.	+	.	gene_id "PBfusion.156"; transcript_id "PBfusion.156.1";
scaffoldA01	PacBio	exon	36132213	36132267	.	+	.	gene_id "PBfusion.156"; transcript_id "PBfusion.156.1";
scaffoldC03	PacBio	transcript	63875561	63876311	.	+	.	gene_id "PBfusion.156"; transcript_id "PBfusion.156.2";
scaffoldC03	PacBio	exon	63875561	63876311	.	+	.	gene_id "PBfusion.156"; transcript_id "PBfusion.156.2";
scaffoldA04	PacBio	transcript	13084041	13084072	.	-	.	gene_id "PBfusion.157"; transcript_id "PBfusion.157.1";
scaffoldA04	PacBio	exon	13084041	13084072	.	-	.	gene_id "PBfusion.157"; transcript_id "PBfusion.157.1";
scaffoldC04	PacBio	transcript	52234612	52235927	.	-	.	gene_id "PBfusion.157"; transcript_id "PBfusion.157.2";
scaffoldC04	PacBio	exon	52234612	52234796	.	-	.	gene_id "PBfusion.157"; transcript_id "PBfusion.157.2";
scaffoldC04	PacBio	exon	52234879	52234946	.	-	.	gene_id "PBfusion.157"; transcript_id "PBfusion.157.2";
scaffoldC04	PacBio	exon	52235037	52235088	.	-	.	gene_id "PBfusion.157"; transcript_id "PBfusion.157.2";
scaffoldC04	PacBio	exon	52235193	52235365	.	-	.	gene_id "PBfusion.157"; transcript_id "PBfusion.157.2";
scaffoldC04	PacBio	exon	52235447	52235473	.	-	.	gene_id "PBfusion.157"; transcript_id "PBfusion.157.2";
scaffoldC04	PacBio	exon	52235874	52235927	.	-	.	gene_id "PBfusion.157"; transcript_id "PBfusion.157.2";
scaffoldA10	PacBio	transcript	16394594	16399284	.	-	.	gene_id "PBfusion.154"; transcript_id "PBfusion.154.1";
scaffoldA10	PacBio	exon	16394594	16395031	.	-	.	gene_id "PBfusion.154"; transcript_id "PBfusion.154.1";
scaffoldA10	PacBio	exon	16395110	16395474	.	-	.	gene_id "PBfusion.154"; transcript_id "PBfusion.154.1";
scaffoldA10	PacBio	exon	16395757	16395892	.	-	.	gene_id "PBfusion.154"; transcript_id "PBfusion.154.1";
scaffoldA10	PacBio	exon	16395970	16398177	.	-	.	gene_id "PBfusion.154"; transcript_id "PBfusion.154.1";
scaffoldA10	PacBio	exon	16398329	16398946	.	-	.	gene_id "PBfusion.154"; transcript_id "PBfusion.154.1";
scaffoldA10	PacBio	exon	16399064	16399284	.	-	.	gene_id "PBfusion.154"; transcript_id "PBfusion.154.1";
scaffoldC09	PacBio	transcript	48545420	48545858	.	-	.	gene_id "PBfusion.154"; transcript_id "PBfusion.154.2";
scaffoldC09	PacBio	exon	48545420	48545858	.	-	.	gene_id "PBfusion.154"; transcript_id "PBfusion.154.2";
scaffoldA01	PacBio	transcript	30551677	30552306	.	-	.	gene_id "PBfusion.155"; transcript_id "PBfusion.155.1";
scaffoldA01	PacBio	exon	30551677	30552306	.	-	.	gene_id "PBfusion.155"; transcript_id "PBfusion.155.1";
scaffoldC08	PacBio	transcript	1974643	1975369	.	+	.	gene_id "PBfusion.155"; transcript_id "PBfusion.155.2";
scaffoldC08	PacBio	exon	1974643	1975369	.	+	.	gene_id "PBfusion.155"; transcript_id "PBfusion.155.2";
scaffoldC03	PacBio	transcript	2193754	2194165	.	-	.	gene_id "PBfusion.158"; transcript_id "PBfusion.158.1";
scaffoldC03	PacBio	exon	2193754	2194015	.	-	.	gene_id "PBfusion.158"; transcript_id "PBfusion.158.1";
scaffoldC03	PacBio	exon	2194121	2194165	.	-	.	gene_id "PBfusion.158"; transcript_id "PBfusion.158.1";
scaffoldC08	PacBio	transcript	41505619	41505664	.	+	.	gene_id "PBfusion.158"; transcript_id "PBfusion.158.2";
scaffoldC08	PacBio	exon	41505619	41505664	.	+	.	gene_id "PBfusion.158"; transcript_id "PBfusion.158.2";
scaffoldC01	PacBio	transcript	21104807	21104893	.	+	.	gene_id "PBfusion.159"; transcript_id "PBfusion.159.1";
scaffoldC01	PacBio	exon	21104807	21104893	.	+	.	gene_id "PBfusion.159"; transcript_id "PBfusion.159.1";
scaffoldC08	PacBio	transcript	52211544	52212356	.	+	.	gene_id "PBfusion.159"; transcript_id "PBfusion.159.2";
scaffoldC08	PacBio	exon	52211544	52211570	.	+	.	gene_id "PBfusion.159"; transcript_id "PBfusion.159.2";
scaffoldC08	PacBio	exon	52211668	52211787	.	+	.	gene_id "PBfusion.159"; transcript_id "PBfusion.159.2";
scaffoldC08	PacBio	exon	52211876	52211964	.	+	.	gene_id "PBfusion.159"; transcript_id "PBfusion.159.2";
scaffoldC08	PacBio	exon	52212061	52212356	.	+	.	gene_id "PBfusion.159"; transcript_id "PBfusion.159.2";
scaffoldA09	PacBio	transcript	49951148	49951241	.	+	.	gene_id "PBfusion.72"; transcript_id "PBfusion.72.1";
scaffoldA09	PacBio	exon	49951148	49951241	.	+	.	gene_id "PBfusion.72"; transcript_id "PBfusion.72.1";
scaffoldA10	PacBio	transcript	26309745	26311344	.	+	.	gene_id "PBfusion.72"; transcript_id "PBfusion.72.2";
scaffoldA10	PacBio	exon	26309745	26309949	.	+	.	gene_id "PBfusion.72"; transcript_id "PBfusion.72.2";
scaffoldA10	PacBio	exon	26310279	26311344	.	+	.	gene_id "PBfusion.72"; transcript_id "PBfusion.72.2";
scaffoldA02	PacBio	transcript	584399	584697	.	+	.	gene_id "PBfusion.73"; transcript_id "PBfusion.73.1";
scaffoldA02	PacBio	exon	584399	584697	.	+	.	gene_id "PBfusion.73"; transcript_id "PBfusion.73.1";
scaffoldC04	PacBio	transcript	10013848	10013917	.	+	.	gene_id "PBfusion.73"; transcript_id "PBfusion.73.2";
scaffoldC04	PacBio	exon	10013848	10013917	.	+	.	gene_id "PBfusion.73"; transcript_id "PBfusion.73.2";
scaffold0475	PacBio	transcript	10543	11148	.	-	.	gene_id "PBfusion.70"; transcript_id "PBfusion.70.1";
scaffold0475	PacBio	exon	10543	11148	.	-	.	gene_id "PBfusion.70"; transcript_id "PBfusion.70.1";
scaffoldC02	PacBio	transcript	12396697	12397036	.	+	.	gene_id "PBfusion.70"; transcript_id "PBfusion.70.2";
scaffoldC02	PacBio	exon	12396697	12397036	.	+	.	gene_id "PBfusion.70"; transcript_id "PBfusion.70.2";
scaffoldA01	PacBio	transcript	963876	964115	.	-	.	gene_id "PBfusion.71"; transcript_id "PBfusion.71.1";
scaffoldA01	PacBio	exon	963876	964115	.	-	.	gene_id "PBfusion.71"; transcript_id "PBfusion.71.1";
scaffoldA09	PacBio	transcript	62223883	62223930	.	-	.	gene_id "PBfusion.71"; transcript_id "PBfusion.71.2";
scaffoldA09	PacBio	exon	62223883	62223930	.	-	.	gene_id "PBfusion.71"; transcript_id "PBfusion.71.2";
scaffoldA10	PacBio	transcript	26312838	26312991	.	-	.	gene_id "PBfusion.76"; transcript_id "PBfusion.76.1";
scaffoldA10	PacBio	exon	26312838	26312991	.	-	.	gene_id "PBfusion.76"; transcript_id "PBfusion.76.1";
scaffoldC09	PacBio	transcript	67867452	67869601	.	-	.	gene_id "PBfusion.76"; transcript_id "PBfusion.76.2";
scaffoldC09	PacBio	exon	67867452	67869601	.	-	.	gene_id "PBfusion.76"; transcript_id "PBfusion.76.2";
scaffoldA06	PacBio	transcript	15101488	15101734	.	-	.	gene_id "PBfusion.77"; transcript_id "PBfusion.77.1";
scaffoldA06	PacBio	exon	15101488	15101734	.	-	.	gene_id "PBfusion.77"; transcript_id "PBfusion.77.1";
scaffoldA09	PacBio	transcript	32169783	32169833	.	+	.	gene_id "PBfusion.77"; transcript_id "PBfusion.77.2";
scaffoldA09	PacBio	exon	32169783	32169833	.	+	.	gene_id "PBfusion.77"; transcript_id "PBfusion.77.2";
scaffoldC07	PacBio	transcript	45820778	45822582	.	+	.	gene_id "PBfusion.74"; transcript_id "PBfusion.74.1";
scaffoldC07	PacBio	exon	45820778	45821111	.	+	.	gene_id "PBfusion.74"; transcript_id "PBfusion.74.1";
scaffoldC07	PacBio	exon	45821501	45821630	.	+	.	gene_id "PBfusion.74"; transcript_id "PBfusion.74.1";
scaffoldC07	PacBio	exon	45821747	45822582	.	+	.	gene_id "PBfusion.74"; transcript_id "PBfusion.74.1";
scaffoldC09	PacBio	transcript	1900264	1900395	.	+	.	gene_id "PBfusion.74"; transcript_id "PBfusion.74.2";
scaffoldC09	PacBio	exon	1900264	1900395	.	+	.	gene_id "PBfusion.74"; transcript_id "PBfusion.74.2";
scaffoldA02	PacBio	transcript	6003257	6005071	.	-	.	gene_id "PBfusion.75"; transcript_id "PBfusion.75.1";
scaffoldA02	PacBio	exon	6003257	6004133	.	-	.	gene_id "PBfusion.75"; transcript_id "PBfusion.75.1";
scaffoldA02	PacBio	exon	6004224	6004567	.	-	.	gene_id "PBfusion.75"; transcript_id "PBfusion.75.1";
scaffoldA02	PacBio	exon	6004752	6004876	.	-	.	gene_id "PBfusion.75"; transcript_id "PBfusion.75.1";
scaffoldA02	PacBio	exon	6004984	6005071	.	-	.	gene_id "PBfusion.75"; transcript_id "PBfusion.75.1";
scaffoldA09	PacBio	transcript	18932431	18932651	.	-	.	gene_id "PBfusion.75"; transcript_id "PBfusion.75.2";
scaffoldA09	PacBio	exon	18932431	18932651	.	-	.	gene_id "PBfusion.75"; transcript_id "PBfusion.75.2";
scaffoldC02	PacBio	transcript	64892867	64894611	.	+	.	gene_id "PBfusion.78"; transcript_id "PBfusion.78.1";
scaffoldC02	PacBio	exon	64892867	64893210	.	+	.	gene_id "PBfusion.78"; transcript_id "PBfusion.78.1";
scaffoldC02	PacBio	exon	64893293	64893445	.	+	.	gene_id "PBfusion.78"; transcript_id "PBfusion.78.1";
scaffoldC02	PacBio	exon	64893553	64893630	.	+	.	gene_id "PBfusion.78"; transcript_id "PBfusion.78.1";
scaffoldC02	PacBio	exon	64893712	64893807	.	+	.	gene_id "PBfusion.78"; transcript_id "PBfusion.78.1";
scaffoldC02	PacBio	exon	64893897	64893932	.	+	.	gene_id "PBfusion.78"; transcript_id "PBfusion.78.1";
scaffoldC02	PacBio	exon	64894017	64894201	.	+	.	gene_id "PBfusion.78"; transcript_id "PBfusion.78.1";
scaffoldC02	PacBio	exon	64894297	64894611	.	+	.	gene_id "PBfusion.78"; transcript_id "PBfusion.78.1";
scaffoldC03	PacBio	transcript	17345584	17345668	.	-	.	gene_id "PBfusion.78"; transcript_id "PBfusion.78.2";
scaffoldC03	PacBio	exon	17345584	17345668	.	-	.	gene_id "PBfusion.78"; transcript_id "PBfusion.78.2";
scaffoldC02	PacBio	transcript	61932564	61933559	.	-	.	gene_id "PBfusion.79"; transcript_id "PBfusion.79.1";
scaffoldC02	PacBio	exon	61932564	61932591	.	-	.	gene_id "PBfusion.79"; transcript_id "PBfusion.79.1";
scaffoldC02	PacBio	exon	61933301	61933559	.	-	.	gene_id "PBfusion.79"; transcript_id "PBfusion.79.1";
scaffoldC08	PacBio	transcript	38688821	38689201	.	-	.	gene_id "PBfusion.79"; transcript_id "PBfusion.79.2";
scaffoldC08	PacBio	exon	38688821	38689201	.	-	.	gene_id "PBfusion.79"; transcript_id "PBfusion.79.2";
scaffoldC02	PacBio	transcript	2138305	2138407	.	+	.	gene_id "PBfusion.149"; transcript_id "PBfusion.149.1";
scaffoldC02	PacBio	exon	2138305	2138407	.	+	.	gene_id "PBfusion.149"; transcript_id "PBfusion.149.1";
scaffoldC09	PacBio	transcript	65017794	65018936	.	-	.	gene_id "PBfusion.149"; transcript_id "PBfusion.149.2";
scaffoldC09	PacBio	exon	65017794	65018192	.	-	.	gene_id "PBfusion.149"; transcript_id "PBfusion.149.2";
scaffoldC09	PacBio	exon	65018289	65018452	.	-	.	gene_id "PBfusion.149"; transcript_id "PBfusion.149.2";
scaffoldC09	PacBio	exon	65018541	65018630	.	-	.	gene_id "PBfusion.149"; transcript_id "PBfusion.149.2";
scaffoldC09	PacBio	exon	65018752	65018818	.	-	.	gene_id "PBfusion.149"; transcript_id "PBfusion.149.2";
scaffoldC09	PacBio	exon	65018910	65018936	.	-	.	gene_id "PBfusion.149"; transcript_id "PBfusion.149.2";
scaffoldA09	PacBio	transcript	60768706	60769002	.	+	.	gene_id "PBfusion.148"; transcript_id "PBfusion.148.1";
scaffoldA09	PacBio	exon	60768706	60768734	.	+	.	gene_id "PBfusion.148"; transcript_id "PBfusion.148.1";
scaffoldA09	PacBio	exon	60768888	60769002	.	+	.	gene_id "PBfusion.148"; transcript_id "PBfusion.148.1";
scaffoldC08	PacBio	transcript	50392331	50394959	.	+	.	gene_id "PBfusion.148"; transcript_id "PBfusion.148.2";
scaffoldC08	PacBio	exon	50392331	50392363	.	+	.	gene_id "PBfusion.148"; transcript_id "PBfusion.148.2";
scaffoldC08	PacBio	exon	50392440	50392604	.	+	.	gene_id "PBfusion.148"; transcript_id "PBfusion.148.2";
scaffoldC08	PacBio	exon	50392707	50392740	.	+	.	gene_id "PBfusion.148"; transcript_id "PBfusion.148.2";
scaffoldC08	PacBio	exon	50392820	50392875	.	+	.	gene_id "PBfusion.148"; transcript_id "PBfusion.148.2";
scaffoldC08	PacBio	exon	50392974	50393111	.	+	.	gene_id "PBfusion.148"; transcript_id "PBfusion.148.2";
scaffoldC08	PacBio	exon	50393191	50393339	.	+	.	gene_id "PBfusion.148"; transcript_id "PBfusion.148.2";
scaffoldC08	PacBio	exon	50393412	50393501	.	+	.	gene_id "PBfusion.148"; transcript_id "PBfusion.148.2";
scaffoldC08	PacBio	exon	50393593	50393659	.	+	.	gene_id "PBfusion.148"; transcript_id "PBfusion.148.2";
scaffoldC08	PacBio	exon	50393749	50393812	.	+	.	gene_id "PBfusion.148"; transcript_id "PBfusion.148.2";
scaffoldC08	PacBio	exon	50393900	50394005	.	+	.	gene_id "PBfusion.148"; transcript_id "PBfusion.148.2";
scaffoldC08	PacBio	exon	50394086	50394228	.	+	.	gene_id "PBfusion.148"; transcript_id "PBfusion.148.2";
scaffoldC08	PacBio	exon	50394293	50394465	.	+	.	gene_id "PBfusion.148"; transcript_id "PBfusion.148.2";
scaffoldC08	PacBio	exon	50394534	50394586	.	+	.	gene_id "PBfusion.148"; transcript_id "PBfusion.148.2";
scaffoldC08	PacBio	exon	50394665	50394740	.	+	.	gene_id "PBfusion.148"; transcript_id "PBfusion.148.2";
scaffoldC08	PacBio	exon	50394831	50394959	.	+	.	gene_id "PBfusion.148"; transcript_id "PBfusion.148.2";
scaffoldA04	PacBio	transcript	23378987	23381274	.	-	.	gene_id "PBfusion.145"; transcript_id "PBfusion.145.1";
scaffoldA04	PacBio	exon	23378987	23379137	.	-	.	gene_id "PBfusion.145"; transcript_id "PBfusion.145.1";
scaffoldA04	PacBio	exon	23379229	23379308	.	-	.	gene_id "PBfusion.145"; transcript_id "PBfusion.145.1";
scaffoldA04	PacBio	exon	23379396	23379585	.	-	.	gene_id "PBfusion.145"; transcript_id "PBfusion.145.1";
scaffoldA04	PacBio	exon	23379661	23379783	.	-	.	gene_id "PBfusion.145"; transcript_id "PBfusion.145.1";
scaffoldA04	PacBio	exon	23379872	23380110	.	-	.	gene_id "PBfusion.145"; transcript_id "PBfusion.145.1";
scaffoldA04	PacBio	exon	23380194	23380277	.	-	.	gene_id "PBfusion.145"; transcript_id "PBfusion.145.1";
scaffoldA04	PacBio	exon	23380353	23380378	.	-	.	gene_id "PBfusion.145"; transcript_id "PBfusion.145.1";
scaffoldA04	PacBio	exon	23380478	23380529	.	-	.	gene_id "PBfusion.145"; transcript_id "PBfusion.145.1";
scaffoldA04	PacBio	exon	23380627	23380802	.	-	.	gene_id "PBfusion.145"; transcript_id "PBfusion.145.1";
scaffoldA04	PacBio	exon	23381019	23381274	.	-	.	gene_id "PBfusion.145"; transcript_id "PBfusion.145.1";
scaffoldA09	PacBio	transcript	42227604	42227695	.	+	.	gene_id "PBfusion.145"; transcript_id "PBfusion.145.2";
scaffoldA09	PacBio	exon	42227604	42227695	.	+	.	gene_id "PBfusion.145"; transcript_id "PBfusion.145.2";
scaffoldC03	PacBio	transcript	60427343	60427401	.	+	.	gene_id "PBfusion.144"; transcript_id "PBfusion.144.1";
scaffoldC03	PacBio	exon	60427343	60427401	.	+	.	gene_id "PBfusion.144"; transcript_id "PBfusion.144.1";
scaffoldC03	PacBio	transcript	67337922	67338565	.	-	.	gene_id "PBfusion.144"; transcript_id "PBfusion.144.2";
scaffoldC03	PacBio	exon	67337922	67338195	.	-	.	gene_id "PBfusion.144"; transcript_id "PBfusion.144.2";
scaffoldC03	PacBio	exon	67338262	67338366	.	-	.	gene_id "PBfusion.144"; transcript_id "PBfusion.144.2";
scaffoldC03	PacBio	exon	67338427	67338565	.	-	.	gene_id "PBfusion.144"; transcript_id "PBfusion.144.2";
scaffoldC04	PacBio	transcript	14972017	14972112	.	+	.	gene_id "PBfusion.147"; transcript_id "PBfusion.147.1";
scaffoldC04	PacBio	exon	14972017	14972112	.	+	.	gene_id "PBfusion.147"; transcript_id "PBfusion.147.1";
scaffoldC08	PacBio	transcript	42644023	42645492	.	-	.	gene_id "PBfusion.147"; transcript_id "PBfusion.147.2";
scaffoldC08	PacBio	exon	42644023	42644353	.	-	.	gene_id "PBfusion.147"; transcript_id "PBfusion.147.2";
scaffoldC08	PacBio	exon	42644438	42644521	.	-	.	gene_id "PBfusion.147"; transcript_id "PBfusion.147.2";
scaffoldC08	PacBio	exon	42644602	42644726	.	-	.	gene_id "PBfusion.147"; transcript_id "PBfusion.147.2";
scaffoldC08	PacBio	exon	42644788	42644995	.	-	.	gene_id "PBfusion.147"; transcript_id "PBfusion.147.2";
scaffoldC08	PacBio	exon	42645075	42645188	.	-	.	gene_id "PBfusion.147"; transcript_id "PBfusion.147.2";
scaffoldC08	PacBio	exon	42645263	42645492	.	-	.	gene_id "PBfusion.147"; transcript_id "PBfusion.147.2";
scaffold0475	PacBio	transcript	10108	11148	.	-	.	gene_id "PBfusion.146"; transcript_id "PBfusion.146.1";
scaffold0475	PacBio	exon	10108	11148	.	-	.	gene_id "PBfusion.146"; transcript_id "PBfusion.146.1";
scaffoldC03	PacBio	transcript	3239259	3241368	.	+	.	gene_id "PBfusion.146"; transcript_id "PBfusion.146.2";
scaffoldC03	PacBio	exon	3239259	3239350	.	+	.	gene_id "PBfusion.146"; transcript_id "PBfusion.146.2";
scaffoldC03	PacBio	exon	3239850	3240325	.	+	.	gene_id "PBfusion.146"; transcript_id "PBfusion.146.2";
scaffoldC03	PacBio	exon	3240401	3240769	.	+	.	gene_id "PBfusion.146"; transcript_id "PBfusion.146.2";
scaffoldC03	PacBio	exon	3240868	3241368	.	+	.	gene_id "PBfusion.146"; transcript_id "PBfusion.146.2";
scaffoldA10	PacBio	transcript	22415709	22415770	.	-	.	gene_id "PBfusion.141"; transcript_id "PBfusion.141.1";
scaffoldA10	PacBio	exon	22415709	22415770	.	-	.	gene_id "PBfusion.141"; transcript_id "PBfusion.141.1";
scaffoldC01	PacBio	transcript	3862990	3863249	.	-	.	gene_id "PBfusion.141"; transcript_id "PBfusion.141.2";
scaffoldC01	PacBio	exon	3862990	3863249	.	-	.	gene_id "PBfusion.141"; transcript_id "PBfusion.141.2";
scaffoldC02	PacBio	transcript	27430681	27430786	.	+	.	gene_id "PBfusion.140"; transcript_id "PBfusion.140.1";
scaffoldC02	PacBio	exon	27430681	27430786	.	+	.	gene_id "PBfusion.140"; transcript_id "PBfusion.140.1";
scaffoldC02	PacBio	transcript	47834905	47835004	.	-	.	gene_id "PBfusion.140"; transcript_id "PBfusion.140.2";
scaffoldC02	PacBio	exon	47834905	47835004	.	-	.	gene_id "PBfusion.140"; transcript_id "PBfusion.140.2";
scaffoldC05	PacBio	transcript	25805137	25807276	.	+	.	gene_id "PBfusion.143"; transcript_id "PBfusion.143.1";
scaffoldC05	PacBio	exon	25805137	25805338	.	+	.	gene_id "PBfusion.143"; transcript_id "PBfusion.143.1";
scaffoldC05	PacBio	exon	25805426	25805506	.	+	.	gene_id "PBfusion.143"; transcript_id "PBfusion.143.1";
scaffoldC05	PacBio	exon	25805621	25805867	.	+	.	gene_id "PBfusion.143"; transcript_id "PBfusion.143.1";
scaffoldC05	PacBio	exon	25805969	25806059	.	+	.	gene_id "PBfusion.143"; transcript_id "PBfusion.143.1";
scaffoldC05	PacBio	exon	25806413	25806629	.	+	.	gene_id "PBfusion.143"; transcript_id "PBfusion.143.1";
scaffoldC05	PacBio	exon	25806714	25806805	.	+	.	gene_id "PBfusion.143"; transcript_id "PBfusion.143.1";
scaffoldC05	PacBio	exon	25806898	25807276	.	+	.	gene_id "PBfusion.143"; transcript_id "PBfusion.143.1";
scaffoldC06	PacBio	transcript	12246110	12246205	.	-	.	gene_id "PBfusion.143"; transcript_id "PBfusion.143.2";
scaffoldC06	PacBio	exon	12246110	12246205	.	-	.	gene_id "PBfusion.143"; transcript_id "PBfusion.143.2";
scaffoldC03	PacBio	transcript	2754717	2755002	.	+	.	gene_id "PBfusion.142"; transcript_id "PBfusion.142.1";
scaffoldC03	PacBio	exon	2754717	2755002	.	+	.	gene_id "PBfusion.142"; transcript_id "PBfusion.142.1";
scaffoldC03	PacBio	transcript	9007994	9008074	.	-	.	gene_id "PBfusion.142"; transcript_id "PBfusion.142.2";
scaffoldC03	PacBio	exon	9007994	9008074	.	-	.	gene_id "PBfusion.142"; transcript_id "PBfusion.142.2";
scaffoldA08	PacBio	transcript	27175584	27175634	.	-	.	gene_id "PBfusion.111"; transcript_id "PBfusion.111.1";
scaffoldA08	PacBio	exon	27175584	27175634	.	-	.	gene_id "PBfusion.111"; transcript_id "PBfusion.111.1";
scaffoldA09	PacBio	transcript	3988959	3989256	.	-	.	gene_id "PBfusion.111"; transcript_id "PBfusion.111.2";
scaffoldA09	PacBio	exon	3988959	3989256	.	-	.	gene_id "PBfusion.111"; transcript_id "PBfusion.111.2";
