# Supplementary material for: Molecular Analysis Uncovers the Mechanism of Fertility Restoration in Temperature-Sensitive Polima Cytoplasmic Male-Sterile Brassica napus
Source: Int J Mol Sci. 2021 Nov 18;22(22):12450. doi: 10.3390/ijms222212450 (PMC8617660; doi:10.3390/ijms222212450)
Supplement: Supplementary file 1 [file ijms-22-12450-s001.zip › DataS1/fusion transcripts/Data S2.xlsx]

## Sheet: Sheet3
Data S2. The fusion transcripts identified from PacBio Iso-Seq data.
ID	source	seqName	start	end	strand	seqName	start	end	strand	Type
PBfusion.161	596L-PacBio	scaffold0022	32854	32952	+	scaffoldC08	48770031	48773529	+	Inter-chomosome
PBfusion.189	596H-PacBio	scaffold0022	32857	32951	+	scaffoldA01	8046706	8048212	+	Inter-chomosome
PBfusion.53	596H-PacBio	scaffold0022	32857	32948	+	scaffoldC04	55259022	55259713	+	Inter-chomosome
PBfusion.45	596L-PacBio	scaffold0025	185520	185566	-	scaffoldA02	6576507	6576706	+	Inter-chomosome
PBfusion.49	596L-PacBio	scaffold0025	187263	187295	-	scaffoldC03	18053031	18053349	+	Inter-chomosome
PBfusion.150	596H-PacBio	scaffold0025	188022	188073	-	scaffoldC01	19858620	19860163	+	Inter-chomosome
PBfusion.83	596L-PacBio	scaffold0025	541455	541512	-	scaffoldA09	5077103	5077624	-	Inter-chomosome
PBfusion.51	596L-PacBio	scaffold0025	556965	556998	-	scaffoldC03	23261293	23261828	+	Inter-chomosome
PBfusion.63	596H-PacBio	scaffold0025	596956	597034	-	scaffoldC03	61153541	61156076	-	Inter-chomosome
PBfusion.126	596H-PacBio	scaffold0025	597651	597714	-	scaffoldC07	47914173	47914328	-	Inter-chomosome
PBfusion.27	596H-PacBio	scaffold0025	599136	599181	-	scaffoldA06	11152400	11153234	+	Inter-chomosome
PBfusion.199	596H-PacBio	scaffold0025	599843	599928	-	scaffoldC08	21874464	21883712	+	Inter-chomosome
PBfusion.100	596L-PacBio	scaffold0025	600913	601007	-	scaffoldC06	46499027	46499635	-	Inter-chomosome
PBfusion.112	596L-PacBio	scaffold0025	600915	601007	-	scaffoldC04	9339323	9339515	-	Inter-chomosome
PBfusion.136	596L-PacBio	scaffold0025	600916	601007	-	scaffoldC03	15623096	15623345	+	Inter-chomosome
PBfusion.175	596H-PacBio	scaffold0025	600916	601012	-	scaffoldC09	13736967	13737256	-	Inter-chomosome
PBfusion.44	596H-PacBio	scaffold0025	600918	601007	-	scaffoldA09	4462222	4462472	+	Inter-chomosome
PBfusion.166	596H-PacBio	scaffold0025	600919	601007	-	scaffoldA07	20646006	20646187	-	Inter-chomosome
PBfusion.129	596L-PacBio	scaffold0025	1087661	1087707	-	scaffoldC07	46748182	46748450	+	Inter-chomosome
PBfusion.32	596H-PacBio	scaffold0025	1105397	1105449	-	scaffoldC09	6970357	6971068	-	Inter-chomosome
PBfusion.73	596H-PacBio	scaffold0025	1303268	1303355	-	scaffoldC06	30726701	30727441	-	Inter-chomosome
PBfusion.176	596H-PacBio	scaffold0025	1303744	1303828	-	scaffoldC04	49699471	49699755	-	Inter-chomosome
PBfusion.88	596L-PacBio	scaffold0026	1617847	1621282	-	scaffoldA04	7895197	7895791	+	Inter-chomosome
PBfusion.94	596H-PacBio	scaffold0026	7919028	7919116	+	scaffoldA03	409146	409257	-	Inter-chomosome
PBfusion.92	596L-PacBio	scaffold0026	8116893	8116926	-	scaffoldC09	60357114	60357863	+	Inter-chomosome
PBfusion.33	596H-PacBio	scaffold0027	2128001	2128062	+	scaffoldA09	48670993	48671411	-	Inter-chomosome
PBfusion.158	596H-PacBio	scaffold0123	5711	8397	+	scaffoldA04	7895197	7895805	+	Inter-chomosome
PBfusion.65	596L-PacBio	scaffold0417	7171	7226	-	scaffoldA04	20616024	20616473	-	Inter-chomosome
PBfusion.3	596H-PacBio	scaffold0475	9899	9996	-	scaffoldA09	54634009	54636134	-	Inter-chomosome
PBfusion.98	596H-PacBio	scaffold0475	9908	9996	-	scaffoldC03	23861580	23864462	+	Inter-chomosome
PBfusion.89	596L-PacBio	scaffold0475	9910	9996	-	scaffoldA09	63814869	63822619	+	Inter-chomosome
PBfusion.98	596L-PacBio	scaffold0475	9917	9996	-	scaffoldA07	15876005	15876209	+	Inter-chomosome
PBfusion.105	596L-PacBio	scaffold0475	9935	9996	-	scaffoldA07	17090717	17091985	-	Inter-chomosome
PBfusion.86	596L-PacBio	scaffold0475	9937	9996	-	scaffoldA07	22586641	22586820	+	Inter-chomosome
PBfusion.11	596L-PacBio	scaffold0475	10099	11148	-	scaffoldC04	795801	796348	-	Inter-chomosome
PBfusion.96	596L-PacBio	scaffold0475	10099	11148	-	scaffoldA05	281043	281574	-	Inter-chomosome
PBfusion.183	596H-PacBio	scaffold0475	10099	11148	-	scaffoldA07	20559463	20560154	-	Inter-chomosome
PBfusion.42	596H-PacBio	scaffold0475	10099	11148	-	scaffoldA05	281022	281574	-	Inter-chomosome
PBfusion.145	596H-PacBio	scaffold0475	10100	11148	-	scaffoldA09	63170517	63171496	-	Inter-chomosome
PBfusion.156	596H-PacBio	scaffold0475	10102	11148	-	scaffoldA03	11021463	11021579	-	Inter-chomosome
PBfusion.162	596L-PacBio	scaffold0475	10104	11148	-	scaffoldA06	110892	113354	+	Inter-chomosome
PBfusion.135	596L-PacBio	scaffold0475	10107	11148	-	scaffoldC04	8272407	8272526	-	Inter-chomosome
PBfusion.146	596L-PacBio	scaffold0475	10108	11148	-	scaffoldC03	3239259	3241368	+	Inter-chomosome
PBfusion.125	596H-PacBio	scaffold0475	10108	11148	-	scaffoldC03	3239259	3241414	+	Inter-chomosome
PBfusion.70	596L-PacBio	scaffold0475	10543	11148	-	scaffoldC02	12396697	12397036	+	Inter-chomosome
PBfusion.154	596H-PacBio	scaffold0475	10918	11148	-	scaffoldA01	7939194	7940694	+	Inter-chomosome
PBfusion.36	596H-PacBio	scaffold0475	10926	11148	-	scaffoldC06	39067100	39070188	-	Inter-chomosome
PBfusion.52	596L-PacBio	scaffold0475	12431	12903	-	scaffoldC03	72650704	72653695	-	Inter-chomosome
PBfusion.18	596H-PacBio	scaffold0551	15473	15530	-	scaffoldA07	11388748	11389108	-	Inter-chomosome
PBfusion.72	596H-PacBio	scaffold0963	1	151	+	scaffoldC07	60628470	60631976	-	Inter-chomosome
PBfusion.106	596L-PacBio	scaffold1516	2683	2722	+	scaffoldA08	1551327	1551518	-	Inter-chomosome
PBfusion.2	596H-PacBio	scaffold1635	19304	19389	+	scaffoldA04	5911615	5912672	+	Inter-chomosome
PBfusion.48	596H-PacBio	scaffold1759	2242	2330	+	scaffoldC09	1690671	1691848	+	Inter-chomosome
PBfusion.142	596H-PacBio	scaffold1763	5962	6048	+	scaffoldA06	47333732	47334025	-	Inter-chomosome
PBfusion.136	596H-PacBio	scaffold1805	8517	10847	+	scaffoldC09	37535360	37536735	-	Inter-chomosome
PBfusion.28	596L-PacBio	scaffold1805	9758	10847	+	scaffoldC09	37535360	37536735	-	Inter-chomosome
PBfusion.16	596H-PacBio	scaffold1805	9758	10847	+	scaffoldC09	37535360	37536735	-	Inter-chomosome
PBfusion.33	596L-PacBio	scaffold1805	10690	10847	+	scaffoldC09	37535155	37536735	-	Inter-chomosome
PBfusion.60	596H-PacBio	scaffold1805	10690	10847	+	scaffoldC09	37535309	37536735	-	Inter-chomosome
PBfusion.28	596H-PacBio	scaffold1805	30987	33009	+	scaffoldC09	37535360	37536735	-	Inter-chomosome
PBfusion.53	596L-PacBio	scaffold1851	2904	2968	-	scaffoldC04	42924548	42926204	-	Inter-chomosome
PBfusion.61	596L-PacBio	scaffold1925	10393	10452	-	scaffoldC03	58835102	58835354	-	Inter-chomosome
PBfusion.168	596H-PacBio	scaffold2085	13684	13954	-	scaffoldA07	19306273	19306942	+	Inter-chomosome
PBfusion.32	596L-PacBio	scaffold2279	7724	7983	-	scaffoldA05	22111024	22111054	-	Inter-chomosome
PBfusion.113	596H-PacBio	scaffold2279	9560	9620	+	scaffoldA06	15021546	15022996	-	Inter-chomosome
PBfusion.68	596H-PacBio	scaffold2845	7434	8023	+	scaffoldC01	34778658	34780079	-	Inter-chomosome
PBfusion.21	596H-PacBio	scaffold2851	8163	8262	-	scaffoldC08	48770031	48773493	+	Inter-chomosome
PBfusion.71	596L-PacBio	scaffoldA01	963876	964115	-	scaffoldA09	62223883	62223930	-	Inter-chomosome
PBfusion.20	596L-PacBio	scaffoldA01	1341496	1343032	+	scaffoldC02	24266246	24266325	-	Inter-chomosome
PBfusion.209	596H-PacBio	scaffoldA01	1345611	1350617	+	scaffoldA10	252206	252319	-	Inter-chomosome
PBfusion.11	596H-PacBio	scaffoldA01	1673058	1674817	+	scaffoldC09	359666	360813	-	Inter-chomosome
PBfusion.197	596H-PacBio	scaffoldA01	1750195	1750288	-	scaffoldA01	4896879	4898416	-	Intar-chomosome
PBfusion.13	596H-PacBio	scaffoldA01	2037485	2037570	-	scaffoldC01	2379011	2380439	-	Inter-chomosome
PBfusion.35	596H-PacBio	scaffoldA01	2190420	2190597	-	scaffoldA03	13184362	13187792	+	Inter-chomosome
PBfusion.25	596H-PacBio	scaffoldA01	2255775	2256208	-	scaffoldA01	13499609	13500945	-	Intar-chomosome
PBfusion.99	596L-PacBio	scaffoldA01	3242636	3242719	+	scaffoldC03	74141757	74142711	+	Inter-chomosome
PBfusion.58	596L-PacBio	scaffoldA01	3269358	3270825	-	scaffoldC01	4377071	4377199	-	Inter-chomosome
PBfusion.17	596H-PacBio	scaffoldA01	3269363	3270784	-	scaffoldC01	4377040	4377204	-	Inter-chomosome
PBfusion.80	596L-PacBio	scaffoldA01	5538210	5538293	-	scaffoldA04	317172	320261	-	Inter-chomosome
PBfusion.96	596H-PacBio	scaffoldA01	6613969	6614047	-	scaffoldC01	9715968	9717757	-	Inter-chomosome
PBfusion.83	596H-PacBio	scaffoldA01	8822515	8822590	+	scaffoldA03	22002921	22005047	+	Inter-chomosome
PBfusion.152	596L-PacBio	scaffoldA01	9102151	9102389	+	scaffoldA05	41253246	41255269	+	Inter-chomosome
PBfusion.124	596L-PacBio	scaffoldA01	9204754	9204825	+	scaffoldC05	55646144	55647104	-	Inter-chomosome
PBfusion.90	596L-PacBio	scaffoldA01	10035073	10035146	+	scaffoldC04	63506439	63506995	-	Inter-chomosome
PBfusion.119	596H-PacBio	scaffoldA01	12978534	12980850	+	scaffoldA03	13079025	13079882	+	Inter-chomosome
PBfusion.155	596H-PacBio	scaffoldA01	14180192	14181541	-	scaffoldA04	5572797	5574201	-	Inter-chomosome
PBfusion.64	596L-PacBio	scaffoldA01	14371111	14372235	+	scaffoldA09	62771736	62772957	+	Inter-chomosome
PBfusion.196	596H-PacBio	scaffoldA01	14371111	14372235	+	scaffoldA09	62771736	62772940	+	Inter-chomosome
PBfusion.188	596H-PacBio	scaffoldA01	14371111	14372235	+	scaffoldA09	62771736	62772942	+	Inter-chomosome
PBfusion.200	596H-PacBio	scaffoldA01	16468619	16468675	-	scaffoldC02	56172031	56173411	+	Inter-chomosome
PBfusion.105	596H-PacBio	scaffoldA01	16716150	16716220	+	scaffoldA07	13795985	13796277	-	Inter-chomosome
PBfusion.7	596L-PacBio	scaffoldA01	20430892	20436551	-	scaffoldA03	39251181	39386559	+	Inter-chomosome
PBfusion.161	596H-PacBio	scaffoldA01	24802322	24806022	-	scaffoldA02	15766282	15766541	-	Inter-chomosome
PBfusion.160	596L-PacBio	scaffoldA01	28174792	28177394	-	scaffoldA04	19299666	19299884	-	Inter-chomosome
PBfusion.135	596H-PacBio	scaffoldA01	28174792	28177376	-	scaffoldA04	19299638	19299884	-	Inter-chomosome
PBfusion.55	596H-PacBio	scaffoldA01	28174792	28177383	-	scaffoldC02	48670655	48670970	-	Inter-chomosome
PBfusion.5	596H-PacBio	scaffoldA01	28215096	28215250	-	scaffoldA02	31965381	31965793	-	Inter-chomosome
PBfusion.43	596L-PacBio	scaffoldA01	28215101	28215250	-	scaffoldA02	31965381	31965793	-	Inter-chomosome
PBfusion.155	596L-PacBio	scaffoldA01	30551677	30552306	-	scaffoldC08	1974643	1975369	+	Inter-chomosome
PBfusion.121	596H-PacBio	scaffoldA01	31091935	31091974	+	scaffoldC01	48394072	48394260	+	Inter-chomosome
PBfusion.75	596H-PacBio	scaffoldA01	33795529	33795589	-	scaffoldC08	48799148	48799500	+	Inter-chomosome
PBfusion.207	596H-PacBio	scaffoldA01	35946454	35946517	-	scaffoldA06	32672450	32672546	+	Inter-chomosome
PBfusion.156	596L-PacBio	scaffoldA01	36132213	36132267	+	scaffoldC03	63875561	63876311	+	Inter-chomosome
PBfusion.177	596H-PacBio	scaffoldA01	37048781	37048973	-	scaffoldC04	989746	991896	-	Inter-chomosome
PBfusion.73	596L-PacBio	scaffoldA02	584399	584697	+	scaffoldC04	10013848	10013917	+	Inter-chomosome
PBfusion.114	596L-PacBio	scaffoldA02	740949	741089	-	scaffoldA06	45141172	45141999	+	Inter-chomosome
PBfusion.19	596H-PacBio	scaffoldA02	2817754	2820075	+	scaffoldC05	55365900	55367019	+	Inter-chomosome
PBfusion.18	596L-PacBio	scaffoldA02	3630154	3630234	-	scaffoldA02	31965391	31965793	-	Intra-chomosome
PBfusion.138	596L-PacBio	scaffoldA02	3793124	3793547	-	scaffoldA09	48822086	48825294	+	Inter-chomosome
PBfusion.133	596H-PacBio	scaffoldA02	3793124	3793547	-	scaffoldA09	48822086	48825294	+	Inter-chomosome
PBfusion.127	596L-PacBio	scaffoldA02	4891353	4891447	-	scaffoldA03	6985851	6988409	-	Inter-chomosome
PBfusion.103	596H-PacBio	scaffoldA02	4891353	4891451	-	scaffoldA03	6985882	6988409	-	Inter-chomosome
PBfusion.114	596H-PacBio	scaffoldA02	4997566	4997695	+	scaffoldA09	64086922	64088867	+	Inter-chomosome
PBfusion.44	596L-PacBio	scaffoldA02	5261496	5270826	-	scaffoldC02	8279524	8279641	-	Inter-chomosome
PBfusion.65	596H-PacBio	scaffoldA02	5261496	5270826	-	scaffoldC02	8279472	8279641	-	Inter-chomosome
PBfusion.75	596L-PacBio	scaffoldA02	6003257	6005071	-	scaffoldA09	18932431	18932651	-	Inter-chomosome
PBfusion.194	596H-PacBio	scaffoldA02	6003257	6005071	-	scaffoldA09	18932443	18932651	-	Inter-chomosome
PBfusion.46	596H-PacBio	scaffoldA02	6770416	6773039	-	scaffoldA02	6808598	6808771	+	Intar-chomosome
PBfusion.14	596L-PacBio	scaffoldA02	6802752	6802821	+	scaffoldA03	5935120	5936626	+	Inter-chomosome
PBfusion.76	596H-PacBio	scaffoldA02	9183698	9184119	-	scaffoldA03	24696014	24696565	-	Inter-chomosome
PBfusion.22	596H-PacBio	scaffoldA02	10377339	10380791	-	scaffoldA08	16384060	16384200	+	Inter-chomosome
PBfusion.102	596L-PacBio	scaffoldA02	12335715	12335993	-	scaffoldC09	15505164	15506915	-	Inter-chomosome
PBfusion.82	596H-PacBio	scaffoldA02	13547119	13547200	+	scaffoldC06	15231235	15240217	-	Inter-chomosome
PBfusion.66	596L-PacBio	scaffoldA02	15863895	15863935	-	scaffoldC08	48267992	48268100	+	Inter-chomosome
PBfusion.81	596L-PacBio	scaffoldA02	28227893	28228161	-	scaffoldC09	55726994	55727054	+	Inter-chomosome
PBfusion.210	596H-PacBio	scaffoldA02	28625989	28626064	+	scaffoldA02	31965375	31965793	-	Intar-chomosome
PBfusion.160	596H-PacBio	scaffoldA02	29141195	29141420	-	scaffoldA05	31161604	31168341	+	Inter-chomosome
PBfusion.42	596L-PacBio	scaffoldA02	30372106	30372883	+	scaffoldA08	19851760	19852915	-	Inter-chomosome
PBfusion.124	596H-PacBio	scaffoldA02	30372106	30372884	+	scaffoldA08	19851765	19852915	-	Inter-chomosome
PBfusion.104	596L-PacBio	scaffoldA02	30583008	30583068	+	scaffoldA10	23866669	23867884	-	Inter-chomosome
PBfusion.68	596L-PacBio	scaffoldA02	30679717	30681019	-	scaffoldC05	56632482	56633963	+	Inter-chomosome
PBfusion.86	596H-PacBio	scaffoldA02	33887232	33887296	+	scaffoldC02	62339959	62340954	+	Inter-chomosome
PBfusion.186	596H-PacBio	scaffoldA02	34582886	34583044	-	scaffoldA08	15998770	16001906	+	Inter-chomosome
PBfusion.85	596L-PacBio	scaffoldA02	34936682	34936880	-	scaffoldC01	14010867	14010911	+	Inter-chomosome
PBfusion.206	596H-PacBio	scaffoldA02	35341121	35342145	+	scaffoldC01	9575383	9575496	+	Inter-chomosome
PBfusion.87	596L-PacBio	scaffoldA03	83386	86361	+	scaffoldA03	22929838	22931989	+	Intra-chomosome
PBfusion.20	596H-PacBio	scaffoldA03	83386	86361	+	scaffoldA03	22929842	22931989	+	Intar-chomosome
PBfusion.81	596H-PacBio	scaffoldA03	805734	805862	-	scaffoldA10	216238	217803	-	Inter-chomosome
PBfusion.121	596L-PacBio	scaffoldA03	2066437	2069437	-	scaffoldC07	38806055	38806435	+	Inter-chomosome
PBfusion.30	596H-PacBio	scaffoldA03	2645159	2648419	-	scaffoldA10	1021698	1021781	+	Inter-chomosome
PBfusion.59	596H-PacBio	scaffoldA03	4688614	4689145	+	scaffoldA09	3312186	3312481	+	Inter-chomosome
PBfusion.122	596H-PacBio	scaffoldA03	4872328	4872399	+	scaffoldA10	18946030	18946705	-	Inter-chomosome
PBfusion.169	596H-PacBio	scaffoldA03	5483051	5483132	-	scaffoldA07	19923450	19925587	-	Inter-chomosome
PBfusion.69	596L-PacBio	scaffoldA03	5824545	5824652	-	scaffoldC09	60419595	60421579	+	Inter-chomosome
PBfusion.198	596H-PacBio	scaffoldA03	5918167	5933280	+	scaffoldC03	7334842	7334991	+	Inter-chomosome
PBfusion.120	596H-PacBio	scaffoldA03	5920476	5920837	+	scaffoldA03	5931591	5933120	+	Intar-chomosome
PBfusion.185	596H-PacBio	scaffoldA03	7734522	7734886	-	scaffoldC04	6768871	6769044	+	Inter-chomosome
PBfusion.128	596H-PacBio	scaffoldA03	7757440	7757542	+	scaffoldC03	9989814	9992974	+	Inter-chomosome
PBfusion.57	596L-PacBio	scaffoldA03	8664971	8665045	+	scaffoldA05	5254167	5257429	-	Inter-chomosome
PBfusion.67	596L-PacBio	scaffoldA03	10436344	10436407	+	scaffoldC08	42644023	42645492	-	Inter-chomosome
PBfusion.82	596L-PacBio	scaffoldA03	10963849	10965977	-	scaffoldA03	30221255	30221373	-	Intra-chomosome
PBfusion.59	596L-PacBio	scaffoldA03	11825101	11826188	-	scaffoldC06	34363840	34363896	-	Inter-chomosome
PBfusion.38	596L-PacBio	scaffoldA03	11825107	11826219	-	scaffoldA08	26340796	26340964	+	Inter-chomosome
PBfusion.179	596H-PacBio	scaffoldA03	13019881	13020052	+	scaffoldA05	2760047	2763152	+	Inter-chomosome
PBfusion.164	596H-PacBio	scaffoldA03	13106050	13107840	+	scaffoldA05	37164913	37165099	-	Inter-chomosome
PBfusion.8	596L-PacBio	scaffoldA03	13320404	13320518	+	scaffoldA04	317172	320261	-	Inter-chomosome
PBfusion.146	596H-PacBio	scaffoldA03	13320404	13320517	+	scaffoldA04	317172	320261	-	Inter-chomosome
PBfusion.152	596H-PacBio	scaffoldA03	13690789	13690974	-	scaffoldA09	60432348	60432872	+	Inter-chomosome
PBfusion.25	596L-PacBio	scaffoldA03	14324561	14324772	+	scaffoldA09	1853635	1853680	-	Inter-chomosome
PBfusion.66	596H-PacBio	scaffoldA03	16637057	16638661	-	scaffoldC05	54163333	54163414	-	Inter-chomosome
PBfusion.141	596H-PacBio	scaffoldA03	18551336	18552506	+	scaffoldC03	29090872	29091282	+	Inter-chomosome
PBfusion.47	596L-PacBio	scaffoldA03	18851425	18852597	+	scaffoldA06	39777119	39777248	-	Inter-chomosome
PBfusion.151	596L-PacBio	scaffoldA03	18851430	18852597	+	scaffoldA06	39777114	39777248	-	Inter-chomosome
PBfusion.139	596H-PacBio	scaffoldA03	18851430	18852595	+	scaffoldA06	39777114	39777248	-	Inter-chomosome
PBfusion.84	596H-PacBio	scaffoldA03	20223437	20223457	+	scaffoldC03	33052145	33052359	+	Inter-chomosome
PBfusion.7	596H-PacBio	scaffoldA03	20860287	20860337	-	scaffoldA06	47073277	47073806	-	Inter-chomosome
PBfusion.110	596H-PacBio	scaffoldA03	21586680	21587683	+	scaffoldA09	4569748	4569830	-	Inter-chomosome
PBfusion.47	596H-PacBio	scaffoldA03	21904271	21904497	-	scaffoldA09	52901062	52903690	-	Inter-chomosome
PBfusion.202	596H-PacBio	scaffoldA03	24287636	24288777	-	scaffoldA05	8973495	8973666	+	Inter-chomosome
PBfusion.29	596L-PacBio	scaffoldA03	26079242	26081846	-	scaffoldC03	1567377	1567692	+	Inter-chomosome
PBfusion.6	596H-PacBio	scaffoldA03	26079242	26081846	-	scaffoldC03	1567377	1567701	+	Inter-chomosome
PBfusion.31	596H-PacBio	scaffoldA03	26079242	26081858	-	scaffoldC03	1567377	1567703	+	Inter-chomosome
PBfusion.163	596L-PacBio	scaffoldA03	28339166	28339605	+	scaffoldC07	57167394	57167510	+	Inter-chomosome
PBfusion.67	596H-PacBio	scaffoldA03	28599333	28600438	-	scaffoldA03	44674041	44675013	-	Intar-chomosome
PBfusion.174	596H-PacBio	scaffoldA03	30771899	30772036	-	scaffoldA10	20943214	20945640	+	Inter-chomosome
PBfusion.173	596H-PacBio	scaffoldA03	31422432	31422574	-	scaffoldA09	1916951	1918923	-	Inter-chomosome
PBfusion.12	596L-PacBio	scaffoldA03	44673318	44673351	-	scaffoldC03	10628890	10629109	-	Inter-chomosome
PBfusion.23	596L-PacBio	scaffoldA04	3163693	3169087	-	scaffoldC01	746363	746658	+	Inter-chomosome
PBfusion.109	596L-PacBio	scaffoldA04	3163693	3169075	-	scaffoldC01	746363	746659	+	Inter-chomosome
PBfusion.37	596H-PacBio	scaffoldA04	3163693	3169075	-	scaffoldC01	746363	746663	+	Inter-chomosome
PBfusion.115	596H-PacBio	scaffoldA04	10848701	10851014	-	scaffoldA08	16226543	16226674	+	Inter-chomosome
PBfusion.108	596L-PacBio	scaffoldA04	11056696	11056848	+	scaffoldA05	33880286	33882063	-	Inter-chomosome
PBfusion.23	596H-PacBio	scaffoldA04	11056696	11056950	+	scaffoldA05	33880286	33882088	-	Inter-chomosome
PBfusion.52	596H-PacBio	scaffoldA04	11056696	11056796	+	scaffoldA05	33880286	33882120	-	Inter-chomosome
PBfusion.100	596H-PacBio	scaffoldA04	11129112	11130795	-	scaffoldA04	13917093	13917329	+	Intar-chomosome
PBfusion.157	596L-PacBio	scaffoldA04	13084041	13084072	-	scaffoldC04	52234612	52235927	-	Inter-chomosome
PBfusion.34	596H-PacBio	scaffoldA04	15592129	15594291	+	scaffoldC04	55800090	55800268	+	Inter-chomosome
PBfusion.27	596L-PacBio	scaffoldA04	16705635	16705717	+	scaffoldA05	12237996	12240138	-	Inter-chomosome
PBfusion.39	596H-PacBio	scaffoldA04	16705635	16705715	+	scaffoldA05	12237996	12238631	-	Inter-chomosome
PBfusion.70	596H-PacBio	scaffoldA04	19062811	19062918	-	scaffoldA05	7038057	7039677	-	Inter-chomosome
PBfusion.190	596H-PacBio	scaffoldA04	19217870	19217980	-	scaffoldC04	70815106	70816360	+	Inter-chomosome
PBfusion.205	596H-PacBio	scaffoldA04	19723588	19723808	-	scaffoldC01	20626467	20629176	-	Inter-chomosome
PBfusion.39	596L-PacBio	scaffoldA04	22442357	22442643	+	scaffoldC07	8308982	8311355	-	Inter-chomosome
PBfusion.145	596L-PacBio	scaffoldA04	23378987	23381274	-	scaffoldA09	42227604	42227695	+	Inter-chomosome
PBfusion.34	596L-PacBio	scaffoldA04	24747879	24748734	+	scaffoldC04	70117743	70117820	+	Inter-chomosome
PBfusion.102	596H-PacBio	scaffoldA04	24771704	24773515	-	scaffoldC04	70136566	70139013	-	Inter-chomosome
PBfusion.101	596H-PacBio	scaffoldA04	25371172	25372633	+	scaffoldC04	70799872	70799920	+	Inter-chomosome
PBfusion.57	596H-PacBio	scaffoldA05	731004	732537	-	scaffoldC04	1296560	1296619	-	Inter-chomosome
PBfusion.143	596H-PacBio	scaffoldA05	1480982	1481083	+	scaffoldC04	2525973	2528844	+	Inter-chomosome
PBfusion.84	596L-PacBio	scaffoldA05	1660309	1660451	+	scaffoldA06	43712412	43713107	+	Inter-chomosome
PBfusion.149	596H-PacBio	scaffoldA05	2326465	2326606	-	scaffoldA09	64086945	64088867	+	Inter-chomosome
PBfusion.56	596L-PacBio	scaffoldA05	5411989	5412062	+	scaffoldC05	25813774	25814407	-	Inter-chomosome
PBfusion.91	596L-PacBio	scaffoldA05	7077393	7078662	+	scaffoldC04	13165369	13165415	-	Inter-chomosome
PBfusion.17	596L-PacBio	scaffoldA05	9252443	9252509	+	scaffoldA09	1864074	1864987	-	Inter-chomosome
PBfusion.97	596L-PacBio	scaffoldA05	10677585	10677702	+	scaffoldC06	21725835	21727449	-	Inter-chomosome
PBfusion.88	596H-PacBio	scaffoldA05	11352941	11355049	+	scaffoldC06	43476838	43477003	-	Inter-chomosome
PBfusion.103	596L-PacBio	scaffoldA05	19143466	19143542	+	scaffoldA08	28079186	28080322	+	Inter-chomosome
PBfusion.126	596L-PacBio	scaffoldA05	28708898	28746587	-	scaffoldA07	16484204	16486004	+	Inter-chomosome
PBfusion.113	596L-PacBio	scaffoldA05	33484113	33486015	-	scaffoldA07	13414876	13415003	+	Inter-chomosome
PBfusion.14	596H-PacBio	scaffoldA05	34026460	34026589	-	scaffoldA06	43712414	43714857	+	Inter-chomosome
PBfusion.50	596L-PacBio	scaffoldA05	34026478	34026589	-	scaffoldA06	43712410	43714857	+	Inter-chomosome
PBfusion.170	596H-PacBio	scaffoldA05	37869874	37870031	-	scaffoldC04	12132524	12133812	+	Inter-chomosome
PBfusion.129	596H-PacBio	scaffoldA05	38128993	38131595	+	scaffoldC05	48189203	48189367	+	Inter-chomosome
PBfusion.10	596L-PacBio	scaffoldA05	38128999	38131596	+	scaffoldC05	48189204	48189321	+	Inter-chomosome
PBfusion.112	596H-PacBio	scaffoldA05	38771790	38771873	-	scaffoldC01	49470441	49472388	-	Inter-chomosome
PBfusion.10	596H-PacBio	scaffoldA05	42178719	42180533	+	scaffoldC05	54781891	54781982	+	Inter-chomosome
PBfusion.128	596L-PacBio	scaffoldA06	309461	309539	-	scaffoldA10	1618840	1620298	+	Inter-chomosome
PBfusion.80	596H-PacBio	scaffoldA06	2599919	2599952	-	scaffoldC01	24631385	24631836	+	Inter-chomosome
PBfusion.192	596H-PacBio	scaffoldA06	2631433	2631548	-	scaffoldA06	7930194	7931407	-	Intar-chomosome
PBfusion.79	596H-PacBio	scaffoldA06	3807829	3807920	-	scaffoldA07	31598014	31599917	-	Inter-chomosome
PBfusion.122	596L-PacBio	scaffoldA06	4100338	4101975	+	scaffoldC05	4927466	4927545	+	Inter-chomosome
PBfusion.22	596L-PacBio	scaffoldA06	5218900	5219165	-	scaffoldA08	23448287	23453239	-	Inter-chomosome
PBfusion.48	596L-PacBio	scaffoldA06	8117414	8117485	+	scaffoldC05	10807838	10809731	+	Inter-chomosome
PBfusion.108	596H-PacBio	scaffoldA06	8571564	8573984	-	scaffoldA09	11340142	11340347	+	Inter-chomosome
PBfusion.35	596L-PacBio	scaffoldA06	8571569	8573984	-	scaffoldA09	11340144	11340347	+	Inter-chomosome
PBfusion.50	596H-PacBio	scaffoldA06	10728629	10728879	-	scaffoldC02	14834330	14834402	+	Inter-chomosome
PBfusion.131	596H-PacBio	scaffoldA06	14992410	14992606	+	scaffoldA09	9722885	9724111	-	Inter-chomosome
PBfusion.77	596L-PacBio	scaffoldA06	15101488	15101734	-	scaffoldA09	32169783	32169833	+	Inter-chomosome
PBfusion.77	596H-PacBio	scaffoldA06	16337005	16337037	-	scaffoldC06	8339635	8340152	+	Inter-chomosome
PBfusion.138	596H-PacBio	scaffoldA06	35768238	35768686	+	scaffoldA06	36314447	36316577	-	Intar-chomosome
PBfusion.95	596H-PacBio	scaffoldA06	35768238	35768711	+	scaffoldA06	36314447	36316590	-	Intar-chomosome
PBfusion.74	596H-PacBio	scaffoldA06	35768238	35768686	+	scaffoldA06	36314447	36316558	-	Intar-chomosome
PBfusion.78	596H-PacBio	scaffoldA06	36006339	36006413	+	scaffoldC03	74203539	74205357	-	Inter-chomosome
PBfusion.110	596L-PacBio	scaffoldA06	38084005	38084191	+	scaffoldA08	26622948	26624659	-	Inter-chomosome
PBfusion.90	596H-PacBio	scaffoldA06	38084005	38084189	+	scaffoldA08	26622948	26624659	-	Inter-chomosome
PBfusion.157	596H-PacBio	scaffoldA06	38084054	38084308	+	scaffoldA08	26517727	26624659	-	Inter-chomosome
PBfusion.131	596L-PacBio	scaffoldA06	41896443	41898573	-	scaffoldA10	19148823	19148898	-	Inter-chomosome
PBfusion.115	596L-PacBio	scaffoldA06	42098002	42098069	+	scaffoldC07	48381690	48382649	+	Inter-chomosome
PBfusion.180	596H-PacBio	scaffoldA06	42769070	42769468	-	scaffoldA07	15075090	15075155	-	Inter-chomosome
PBfusion.137	596H-PacBio	scaffoldA06	43714374	43714856	+	scaffoldA07	1007513	1007753	+	Inter-chomosome
PBfusion.171	596H-PacBio	scaffoldA06	44650587	44650645	-	scaffoldA08	16824596	16825696	-	Inter-chomosome
PBfusion.120	596L-PacBio	scaffoldA06	44794214	44796432	+	scaffoldC07	44512322	44512458	+	Inter-chomosome
PBfusion.144	596H-PacBio	scaffoldA06	44794214	44796432	+	scaffoldC07	44512322	44512476	+	Inter-chomosome
PBfusion.132	596L-PacBio	scaffoldA06	48633225	48635314	-	scaffoldC01	57325387	57325488	-	Inter-chomosome
PBfusion.125	596L-PacBio	scaffoldA07	3209837	3209985	-	scaffoldC09	64638619	64638958	+	Inter-chomosome
PBfusion.1	596L-PacBio	scaffoldA07	6460330	6470115	+	scaffoldC09	60704397	60705484	+	Inter-chomosome
PBfusion.178	596H-PacBio	scaffoldA07	10888161	10888775	+	scaffoldC07	19570001	19571274	+	Inter-chomosome
PBfusion.5	596L-PacBio	scaffoldA07	19641409	19641540	-	scaffoldC06	25799220	25801507	+	Inter-chomosome
PBfusion.107	596H-PacBio	scaffoldA07	26100148	26100482	-	scaffoldA08	27932042	27933895	+	Inter-chomosome
PBfusion.130	596H-PacBio	scaffoldA07	31223333	31223512	+	scaffoldC08	47978363	47978420	-	Inter-chomosome
PBfusion.97	596H-PacBio	scaffoldA08	3867135	3867226	+	scaffoldC06	27258428	27259995	+	Inter-chomosome
PBfusion.123	596H-PacBio	scaffoldA08	14577194	14579939	-	scaffoldA10	3379668	3380000	-	Inter-chomosome
PBfusion.49	596H-PacBio	scaffoldA08	14832234	14833049	-	scaffoldC08	22224780	22224876	-	Inter-chomosome
PBfusion.109	596H-PacBio	scaffoldA08	16244610	16245115	-	scaffoldA10	17352627	17359424	+	Inter-chomosome
PBfusion.181	596H-PacBio	scaffoldA08	16727603	16727697	+	scaffoldA09	4935195	4936604	-	Inter-chomosome
PBfusion.58	596H-PacBio	scaffoldA08	18422643	18422708	+	scaffoldC05	54428387	54430055	+	Inter-chomosome
PBfusion.3	596L-PacBio	scaffoldA08	22072117	22072188	+	scaffoldA08	22295183	22297604	+	Intra-chomosome
PBfusion.64	596H-PacBio	scaffoldA08	22577025	22578156	-	scaffoldC09	6143548	6143730	+	Inter-chomosome
PBfusion.85	596H-PacBio	scaffoldA08	23120290	23120355	-	scaffoldC06	47202458	47202906	-	Inter-chomosome
PBfusion.153	596L-PacBio	scaffoldA08	24132199	24132267	+	scaffoldC07	29274649	29275642	+	Inter-chomosome
PBfusion.153	596H-PacBio	scaffoldA08	24178339	24180184	+	scaffoldC08	36854083	36854170	-	Inter-chomosome
PBfusion.4	596H-PacBio	scaffoldA08	25120065	25123296	+	scaffoldA09	5385601	5385746	+	Inter-chomosome
PBfusion.111	596L-PacBio	scaffoldA08	27175584	27175634	-	scaffoldA09	3988959	3989256	-	Inter-chomosome
PBfusion.104	596H-PacBio	scaffoldA09	6910551	6912281	-	scaffoldC04	54962331	54962539	+	Inter-chomosome
PBfusion.40	596L-PacBio	scaffoldA09	12113120	12113205	+	scaffoldC04	20164250	20165628	+	Inter-chomosome
PBfusion.15	596L-PacBio	scaffoldA09	12809188	12810320	+	scaffoldC09	19549095	19549152	+	Inter-chomosome
PBfusion.72	596L-PacBio	scaffoldA09	49951148	49951241	+	scaffoldA10	26309745	26311344	+	Inter-chomosome
PBfusion.162	596H-PacBio	scaffoldA09	52924546	52924587	+	scaffoldC08	40452219	40452667	+	Inter-chomosome
PBfusion.62	596H-PacBio	scaffoldA09	56784136	56784179	+	scaffoldC08	45485191	45486247	+	Inter-chomosome
PBfusion.127	596H-PacBio	scaffoldA09	56787208	56787365	-	scaffoldC01	49799979	49802638	-	Inter-chomosome
PBfusion.63	596L-PacBio	scaffoldA09	57446466	57446565	-	scaffoldC07	41437166	41437524	+	Inter-chomosome
PBfusion.118	596L-PacBio	scaffoldA09	57584847	57584920	+	scaffoldC08	46523079	46524019	+	Inter-chomosome
PBfusion.201	596H-PacBio	scaffoldA09	57584848	57584919	+	scaffoldC08	46523086	46524020	+	Inter-chomosome
PBfusion.4	596L-PacBio	scaffoldA09	58958352	58958453	-	scaffoldC08	52771777	52771862	-	Inter-chomosome
PBfusion.148	596L-PacBio	scaffoldA09	60768706	60769002	+	scaffoldC08	50392331	50394959	+	Inter-chomosome
PBfusion.16	596L-PacBio	scaffoldA09	62241889	62244433	-	scaffoldC02	62891833	62893910	-	Inter-chomosome
PBfusion.193	596H-PacBio	scaffoldA09	62369173	62375672	-	scaffoldA09	62513181	62513268	+	Intar-chomosome
PBfusion.94	596L-PacBio	scaffoldA09	62640864	62642701	-	scaffoldC08	52904995	52905875	-	Inter-chomosome
PBfusion.9	596H-PacBio	scaffoldA09	65521281	65521364	-	scaffoldA10	395587	398163	+	Inter-chomosome
PBfusion.150	596L-PacBio	scaffoldA10	772764	772976	+	scaffoldA10	25493834	25495850	+	Intra-chomosome
PBfusion.172	596H-PacBio	scaffoldA10	772764	772976	+	scaffoldA10	25493669	25495850	+	Intar-chomosome
PBfusion.9	596L-PacBio	scaffoldA10	4791917	4792274	-	scaffoldC09	37544358	37544963	+	Inter-chomosome
PBfusion.204	596H-PacBio	scaffoldA10	15746262	15751168	+	scaffoldC09	41546495	41547280	+	Inter-chomosome
PBfusion.154	596L-PacBio	scaffoldA10	16394594	16399284	-	scaffoldC09	48545420	48545858	-	Inter-chomosome
PBfusion.38	596H-PacBio	scaffoldA10	16394595	16399284	-	scaffoldC09	48545420	48545857	-	Inter-chomosome
PBfusion.134	596L-PacBio	scaffoldA10	17651165	17651269	+	scaffoldC08	30119512	30119589	+	Inter-chomosome
PBfusion.62	596L-PacBio	scaffoldA10	18583510	18583598	-	scaffoldC09	55439327	55440113	+	Inter-chomosome
PBfusion.167	596H-PacBio	scaffoldA10	20326624	20326771	+	scaffoldA10	20639304	20643799	-	Intar-chomosome
PBfusion.133	596L-PacBio	scaffoldA10	20818213	20821049	-	scaffoldC03	2435513	2435785	+	Inter-chomosome
PBfusion.141	596L-PacBio	scaffoldA10	22415709	22415770	-	scaffoldC01	3862990	3863249	-	Inter-chomosome
PBfusion.60	596L-PacBio	scaffoldA10	22574295	22574891	+	scaffoldC09	62005114	62005214	+	Inter-chomosome
PBfusion.117	596H-PacBio	scaffoldA10	25225919	25228073	+	scaffoldC09	66216255	66216392	+	Inter-chomosome
PBfusion.76	596L-PacBio	scaffoldA10	26312838	26312991	-	scaffoldC09	67867452	67869601	-	Inter-chomosome
PBfusion.208	596H-PacBio	scaffoldC01	7978128	7978200	-	scaffoldC03	5191359	5192614	+	Inter-chomosome
PBfusion.118	596H-PacBio	scaffoldC01	16180103	16180207	+	scaffoldC02	14659528	14659613	-	Inter-chomosome
PBfusion.56	596H-PacBio	scaffoldC01	16186245	16188306	+	scaffoldC04	42773178	42778590	-	Inter-chomosome
PBfusion.159	596L-PacBio	scaffoldC01	21104807	21104893	+	scaffoldC08	52211544	52212356	+	Inter-chomosome
PBfusion.54	596H-PacBio	scaffoldC01	28144309	28144341	-	scaffoldC04	9337209	9338265	-	Inter-chomosome
PBfusion.91	596H-PacBio	scaffoldC01	48706276	48709620	+	scaffoldC01	48728394	48732150	+	Intar-chomosome
PBfusion.106	596H-PacBio	scaffoldC01	48706276	48707102	+	scaffoldC01	48728394	48732150	+	Intar-chomosome
PBfusion.30	596L-PacBio	scaffoldC01	57659297	57660825	+	scaffoldC02	61291481	61291590	-	Inter-chomosome
PBfusion.116	596L-PacBio	scaffoldC02	519299	520977	+	scaffoldC07	37611043	37611105	-	Inter-chomosome
PBfusion.89	596H-PacBio	scaffoldC02	519335	520978	+	scaffoldC07	37611043	37611106	-	Inter-chomosome
PBfusion.149	596L-PacBio	scaffoldC02	2138305	2138407	+	scaffoldC09	65017794	65018936	-	Inter-chomosome
PBfusion.46	596L-PacBio	scaffoldC02	7395579	7396855	-	scaffoldC04	68009220	68016583	+	Inter-chomosome
PBfusion.111	596H-PacBio	scaffoldC02	7395579	7396907	-	scaffoldC04	68009220	68016568	+	Inter-chomosome
PBfusion.51	596H-PacBio	scaffoldC02	7395579	7396855	-	scaffoldC04	68009220	68016588	+	Inter-chomosome
PBfusion.31	596L-PacBio	scaffoldC02	13001289	13001389	-	scaffoldC09	62472353	62474502	+	Inter-chomosome
PBfusion.26	596L-PacBio	scaffoldC02	24012900	24013241	+	scaffoldC09	37535155	37536735	-	Inter-chomosome
PBfusion.99	596H-PacBio	scaffoldC02	24012930	24013241	+	scaffoldC09	37535360	37536735	-	Inter-chomosome
PBfusion.140	596L-PacBio	scaffoldC02	27430681	27430786	+	scaffoldC02	47834905	47835004	-	Intra-chomosome
PBfusion.24	596L-PacBio	scaffoldC02	28134841	28136535	-	scaffoldC06	29403342	29404585	+	Inter-chomosome
PBfusion.137	596L-PacBio	scaffoldC02	48426082	48426279	-	scaffoldC07	27868468	27870677	+	Inter-chomosome
PBfusion.134	596H-PacBio	scaffoldC02	53715466	53715527	+	scaffoldC08	8146194	8147094	-	Inter-chomosome
PBfusion.101	596L-PacBio	scaffoldC02	54322210	54323455	-	scaffoldC03	6760277	6760362	-	Inter-chomosome
PBfusion.43	596H-PacBio	scaffoldC02	54811780	54812774	+	scaffoldC07	60076481	60077900	+	Inter-chomosome
PBfusion.79	596L-PacBio	scaffoldC02	61932564	61933559	-	scaffoldC08	38688821	38689201	-	Inter-chomosome
PBfusion.54	596L-PacBio	scaffoldC02	62862299	62864502	-	scaffoldC09	4250749	4250818	-	Inter-chomosome
PBfusion.92	596H-PacBio	scaffoldC02	64301840	64305445	+	scaffoldC03	11897337	11897537	+	Inter-chomosome
PBfusion.78	596L-PacBio	scaffoldC02	64892867	64894611	+	scaffoldC03	17345584	17345668	-	Inter-chomosome
PBfusion.24	596H-PacBio	scaffoldC03	2185521	2185871	-	scaffoldC08	42760728	42761252	-	Inter-chomosome
PBfusion.158	596L-PacBio	scaffoldC03	2193754	2194165	-	scaffoldC08	41505619	41505664	+	Inter-chomosome
PBfusion.212	596H-PacBio	scaffoldC03	2653179	2653801	+	scaffoldC03	9519061	9519116	-	Intar-chomosome
PBfusion.13	596L-PacBio	scaffoldC03	2754717	2755005	+	scaffoldC03	9007994	9009621	-	Intra-chomosome
PBfusion.142	596L-PacBio	scaffoldC03	2754717	2755002	+	scaffoldC03	9007994	9008074	-	Intra-chomosome
PBfusion.93	596H-PacBio	scaffoldC03	2754717	2755002	+	scaffoldC03	9007994	9009684	-	Intar-chomosome
PBfusion.130	596L-PacBio	scaffoldC03	3557358	3557838	+	scaffoldC07	54485887	54486573	+	Inter-chomosome
PBfusion.26	596H-PacBio	scaffoldC03	3557381	3557838	+	scaffoldC07	54485887	54486584	+	Inter-chomosome
PBfusion.159	596H-PacBio	scaffoldC03	7334682	7334981	+	scaffoldC03	7354130	7354978	+	Intar-chomosome
PBfusion.151	596H-PacBio	scaffoldC03	13472024	13472148	-	scaffoldC03	22970001	22971487	-	Intar-chomosome
PBfusion.19	596L-PacBio	scaffoldC03	14027078	14027150	+	scaffoldC08	2067163	2068906	-	Inter-chomosome
PBfusion.211	596H-PacBio	scaffoldC03	14027078	14027166	+	scaffoldC08	2067163	2068928	-	Inter-chomosome
PBfusion.71	596H-PacBio	scaffoldC03	14916496	14919948	+	scaffoldC04	9457376	9457556	+	Inter-chomosome
PBfusion.61	596H-PacBio	scaffoldC03	18043465	18045157	-	scaffoldC09	18713390	18713851	+	Inter-chomosome
PBfusion.95	596L-PacBio	scaffoldC03	18809365	18811593	+	scaffoldC04	48938177	48940552	+	Inter-chomosome
PBfusion.163	596H-PacBio	scaffoldC03	22969996	22971515	-	scaffoldC06	34241388	34241462	-	Inter-chomosome
PBfusion.69	596H-PacBio	scaffoldC03	23839564	23839700	-	scaffoldC07	22610441	22612652	-	Inter-chomosome
PBfusion.132	596H-PacBio	scaffoldC03	28005449	28005507	+	scaffoldC05	50135082	50135334	+	Inter-chomosome
PBfusion.6	596L-PacBio	scaffoldC03	31442615	31443880	-	scaffoldC07	55470243	55470525	+	Inter-chomosome
PBfusion.119	596L-PacBio	scaffoldC03	31643902	31644206	-	scaffoldC08	19523933	19524762	-	Inter-chomosome
PBfusion.36	596L-PacBio	scaffoldC03	31643902	31644092	-	scaffoldC08	19523931	19524762	-	Inter-chomosome
PBfusion.107	596L-PacBio	scaffoldC03	31643902	31643980	-	scaffoldC08	19523933	19524762	-	Inter-chomosome
PBfusion.144	596L-PacBio	scaffoldC03	60427343	60427401	+	scaffoldC03	67337922	67338565	-	Intra-chomosome
PBfusion.37	596L-PacBio	scaffoldC03	68423799	68423899	+	scaffoldC08	48480455	48482051	+	Inter-chomosome
PBfusion.147	596H-PacBio	scaffoldC03	68423799	68423886	+	scaffoldC08	48480461	48482051	+	Inter-chomosome
PBfusion.148	596H-PacBio	scaffoldC04	989746	991896	-	scaffoldC07	38920540	38920695	-	Inter-chomosome
PBfusion.87	596H-PacBio	scaffoldC04	4749265	4749896	+	scaffoldC04	70978466	70978665	+	Intar-chomosome
PBfusion.93	596L-PacBio	scaffoldC04	13414827	13414927	+	scaffoldC08	41715171	41716326	-	Inter-chomosome
PBfusion.165	596H-PacBio	scaffoldC04	13414827	13414927	+	scaffoldC08	41715173	41716326	-	Inter-chomosome
PBfusion.147	596L-PacBio	scaffoldC04	14972017	14972112	+	scaffoldC08	42644023	42645492	-	Inter-chomosome
PBfusion.203	596H-PacBio	scaffoldC04	14972017	14972106	+	scaffoldC08	42644023	42645492	-	Inter-chomosome
PBfusion.2	596L-PacBio	scaffoldC04	64738527	64738665	+	scaffoldC06	49036826	49036856	+	Inter-chomosome
PBfusion.191	596H-PacBio	scaffoldC05	1154591	1155616	+	scaffoldC09	145820	147375	+	Inter-chomosome
PBfusion.21	596L-PacBio	scaffoldC05	2838595	2838970	+	scaffoldC05	29859187	29859223	+	Intra-chomosome
PBfusion.116	596H-PacBio	scaffoldC05	6565826	6569121	-	scaffoldC06	51166162	51168355	-	Inter-chomosome
PBfusion.41	596L-PacBio	scaffoldC05	14207745	14208703	-	scaffoldC08	40417328	40417958	-	Inter-chomosome
PBfusion.1	596H-PacBio	scaffoldC05	14207746	14208703	-	scaffoldC08	40417328	40417953	-	Inter-chomosome
PBfusion.143	596L-PacBio	scaffoldC05	25805137	25807276	+	scaffoldC06	12246110	12246205	-	Inter-chomosome
PBfusion.12	596H-PacBio	scaffoldC06	13893112	13895191	+	scaffoldC07	43992632	43993372	+	Inter-chomosome
PBfusion.41	596H-PacBio	scaffoldC06	28552956	28553233	-	scaffoldC09	60553279	60554648	+	Inter-chomosome
PBfusion.40	596H-PacBio	scaffoldC07	971559	971730	+	scaffoldC07	55644509	55647698	+	Intar-chomosome
PBfusion.29	596H-PacBio	scaffoldC07	1368888	1370304	-	scaffoldC09	57022189	57023347	+	Inter-chomosome
PBfusion.187	596H-PacBio	scaffoldC07	1370471	1371879	-	scaffoldC07	45635927	45640461	-	Intar-chomosome
PBfusion.45	596H-PacBio	scaffoldC07	1370607	1371879	-	scaffoldC09	57022209	57026444	+	Inter-chomosome
PBfusion.140	596H-PacBio	scaffoldC07	1370607	1371879	-	scaffoldC07	45635927	45640455	-	Intar-chomosome
PBfusion.123	596L-PacBio	scaffoldC07	7633640	7634201	+	scaffoldC07	54846471	54849104	+	Intra-chomosome
PBfusion.182	596H-PacBio	scaffoldC07	7633640	7634199	+	scaffoldC07	54846441	54849104	+	Intar-chomosome
PBfusion.74	596L-PacBio	scaffoldC07	45820778	45822582	+	scaffoldC09	1900264	1900395	+	Inter-chomosome
PBfusion.117	596L-PacBio	scaffoldC08	2052777	2055694	+	scaffoldC08	2068550	2068834	+	Intra-chomosome
PBfusion.15	596H-PacBio	scaffoldC08	2052777	2055759	+	scaffoldC08	2068527	2068834	+	Intar-chomosome
PBfusion.195	596H-PacBio	scaffoldC08	41787962	41788024	-	scaffoldC08	42644028	42645492	-	Intar-chomosome
PBfusion.8	596H-PacBio	scaffoldC08	43982544	43984926	+	scaffoldC09	52391963	52394379	+	Inter-chomosome
PBfusion.184	596H-PacBio	scaffoldC09	19445227	19445420	-	scaffoldC09	37548136	37548287	-	Intar-chomosome
PBfusion.55	596L-PacBio	scaffoldC09	37589725	37590371	-	scaffoldC09	41554004	41554348	-	Intra-chomosome
PBfusion.139	596L-PacBio	scaffoldC09	37595388	37595520	-	scaffoldC09	41593102	41593160	-	Intra-chomosome
