# Supplementary material for: Molecular Analysis Uncovers the Mechanism of Fertility Restoration in Temperature-Sensitive Polima Cytoplasmic Male-Sterile Brassica napus
Source: Int J Mol Sci. 2021 Nov 18;22(22):12450. doi: 10.3390/ijms222212450 (PMC8617660; doi:10.3390/ijms222212450)
Supplement: Supplementary file 1 [file ijms-22-12450-s001.zip › DataS1/long non-coding RNAs/596-H_lncrna.fa]

>B596-H_1-10k_transcript_70182 B596-H_1-10k_transcript_70182 full_length_coverage=2;length=231;num_subreads=60
GGGTTCGAGTGTGAGCATGCCTGTCGGGACCCGAAAGATGGTGAACTATGCCTGAGCGGGGCGAAGCCAGAGGAAACTCT
GGTGGAGGCCCGCAGCGATACTGACGTGCAAATCGTTCGTCTGACTTGGGTATAGGGGCGAAAGACTAATCGAACCATCT
AGTAGCTGGTTCCCTCCGAAGTTTCCCTCAGGATAGCTGGAGCTCGGAAACGAGTTCTATCGGGTAAAGCC
>B596-H_1-10k_transcript_67877 B596-H_1-10k_transcript_67877 full_length_coverage=3;length=381;num_subreads=60
GGCCATTTTTGGTAAGCTGAACTGGCGATGCGGGATGAACCGGAAGCCGGGTTACGGTGCCCAACTGCGCGCTAACCTAG
AACCCACAAAGGGTGTTGGTCGATTAAGACAGCAGGACGGTGGTCATGGAAGTCGAAATCCGCTAAGGAGTGTGTAACAA
CTCACCTGCCGAATCAACTAGCCCCGAAAATGGATGGCGCTGAAGCGCGCGACCTATACCCGGCCGTCGGGGCAAGAGCC
AGGCCTCGATGAGTAGGAGGGCGCGGCGGTCGCTGCAAAACCTAGGGCGCGAGCCCGGGCGGAGCGGCCGTCGGTGCAGA
TCTTGGTGGTAGTAGCAAATATTCAAATGAGAACTTTGAAGGCCGAAGAAGGGAAAGGCCC
>B596-H_1-10k_transcript_59945 B596-H_1-10k_transcript_59945 full_length_coverage=11;length=763;num_subreads=60
GCCGGGTTACGGTGCCCAACTGCGCGCTAACCTAGAACCCACAAAGGGTGTTGGTCGATTAAGACAGCAGGACGGTGGTC
ATGGAAGTCGAAATCCGCTAAGGAGTGTGTAACAACTCACCTGCCGAATCAACTAGCCCCGAAAATGGATGGCGCTGAAG
CGCGCGACCTATACCCGGCCGTCGGGGCAAGAGCCAGGCCTCGATGAGTAGGAGGGCGCGGCGGTCGCTGCAAAACCTAG
GGCGCGAGCCCGGGCGGAGCGGCCGTCGGTGCAGATCTTGGTGGTAGTAGCAAATATTCAAATGAGAACTTTGAAGGCCG
AAGAGGGGAAAGGTTCCATGTGAACGGCACTTGCACATGGGTTAGTCGATCCTAAGAGTCGGGGGAAACCCGTCTGATAG
CGCTTATGCGCGAACTTCGAAAGGGGATCCGGTTAAAATTCCGGAACCGGGACGTGGCGGTTGACGGCAACGTTAGGGAG
TCCGGAGACGTCGGCGGGAATTCCGGAAAGAGTTATCTTTTCTGTTTAACAGCCTGCCCACCCTGGAAACGGCTCAGCCG
GAGGTAGGGTCCAGCGGCTGGAAGAGCACCGCACGTCGCGTGGTGTCCGGTGCATTCCCGGCGGCCCTTGAAAATCCGGA
GGACCGAGTGCCGCTCACGCCCGGTCGTACTCATAACCGCATCAGGTCTCCAAGGTGAACAGCCTCTGGTCGATGGAACA
ATGTAGGCAAGGGAAGTCGGCAAAATGGATCCGTAACTTCGGG
>B596-H_1-10k_transcript_70688 B596-H_1-10k_transcript_70688 full_length_coverage=3;length=207;num_subreads=60
GCCTCCGGCGCTGTTACTTTGAAGAAATTAGAGTGCTCAAAGCAAGCCTACGCTCTGTATACATTAGCATGGGATAACAT
CATAGGATTTCGATCCTATTGTGTTGGCCTTCGGGATCGGAGTAATGATTAACAGGGACAGTCGGGGGCATTCGTATTTC
ATAGTCAGAGGTGAAATTCTTGGATTTATGAAAGACGAACAACTGCG
>B596-H_1-10k_transcript_66891 B596-H_1-10k_transcript_66891 full_length_coverage=2;length=428;num_subreads=60
CAAGCCTACGCTCTGTATACATTAGCATGGGATAACATCATAGGATTTCGATCCAATTGTGTTGGCCTTCGGGATCGGAG
TAATGATTAACAGGGACAGTCGGGGGCATTCGTATTTCATAGTCAGAGGTGAAATTCTTGGATTTATGAAAGACGAACAA
CTGCGAAAGCATTTGCCAAGGATGTTTTCATTAATCAAGAACGAAAGTTGGGGGCTCGAAGACGATCAGATACCGTCCTA
GTCTCAACCATAAACGATGCCGACCAGGGATCAGCGGATGTTGCTTTTAGGACTCCGCTGGCACCTTATGAGAAATCAAA
GTTTTTGGGTTCCGGGGGGAGTATGGTCGCAAGGCTGAAACTTAAAGGAATTGACGGAAGGGCACCACCAGGAGTGGAGC
CTGCGGCTTAATTTGACCCAACACGGGG
>B596-H_1-10k_transcript_67380 B596-H_1-10k_transcript_67380 full_length_coverage=496;length=368;num_subreads=60
GCGACCCCAGGTCAGGCGGGATCACCCGCTGAGTTTAAGCATATCAATAAGCGGAGGAAAAGAAACTAACAAGGATTCCC
TTAGTAACGGCGAGCGAACCGGGAAGAGCCCAGCTTGAAAATCGGACGTCTTCGGCGTTCGAATTGTAGTCTGGAGAAGC
GTCCTCAGCGACGGACCGGGCCCAAGTTCCCTGGAAAGGGGCGCCAGAGAGGGTGAGAGCCCCGTCGTGCCCGGACCCTG
TCGCACCACGAGGCGCTGTCTACGAGTCGGGTTGTTTGGGAATGCAGCCCCAATCGGGCGGTAAATTCCGTCCAAGGCTA
AATATGGGCGAGAGACCGATAGCGAACAAGTACCGCGAGGTAAAGATG
>B596-H_1-10k_transcript_53863 B596-H_1-10k_transcript_53863 full_length_coverage=2;length=1018;num_subreads=60
GCACTCCATTCTCTCATCTAACATCGACGAAGAAGAGAGACACACAACACACACAAAGATTCGTCTGCTTATGGCTCTCG
AAGCGATGAATTCTCCTTCGTTCACAGTCCGTAAAGATAGAATCGCAGCGACCGAAGATGTTCTGATAAACGACGCCGTT
TTCATGGAGCCTTGGCTGAAACGCAAACGCTCGAAACGCCAGCGTTCTCGCAGCCCTTCTCCGTCCACCTCTTCCTCGCC
GCCTCGATCTCGTCGCCCTAAATCCGAGAGTCAGGATCTCACGGAGGAAGAGTATCTCGCTCTCTGTCTCCTCAAGCTCG
CTAAAGACAAACACTCGCCGCCGCCGCAGCCGCAGCCGCGAGACTCGACGAAGCTCTCGTACAAGTGTAGCGTTTGCGGA
AAAGCGTTTCCTTCGTATCAGGCGTTAGGCGGACACAAAGCGAGCCACCGAATCAAGCCTCTAACCGCCGATAACTCAAC
GTCTCCGATCATCGCCGGAGAGAAGCATCACAGTTCCGCCACCGTCCCGCCTTCCGGGAAGATTCACGAGTGCTCTATCT
GCAGTAAAGTGTTTCCGACGGGTCAAGCTCTCGGCGGCCACAAACGGTGCCACTACGAAGGAAACCTCGGAGGAGGAAGC
AAATCGATTAGCCAGAGTGGAAGCGTGTCGAGCACGGTTTCGGAAGATCGAAGCAACCGCGTGTTGATCGATCTGAACCT
CCCGGCTTTACCGGAGCTCAGCCTTCATCACAACCCAGTCGTCGACGAGGAGATACTGAGTCCGTTGACCGGGAAGAAAC
CGCTTTTGTTGACCGATCGTGACCAAGTCATCAAGAAAGAAGATTTATCTCTAAGAATATAATAATAATTCTATTATTAT
ACATAAAACTTAGTTTCATTTTCATTCGTTACAATTATTTTTATTTGGATTATGGGATTGGGTAGGGATTCATTTCATGT
CAGGGGTTTATACAAAATATGATTGTTTGGTTTTGAATAAATCATAGTTTCATTTTGT
>B596-H_1-10k_transcript_62183 B596-H_1-10k_transcript_62183 full_length_coverage=2;length=676;num_subreads=60
GGGTACTACGAAAGGAAGTTGATTATGGATTATCCATAAAGTTCGAATAGAGTCTTCCTGGGTCGATGCCCGAGCGGTTA
ATGGGGACGGACTGTAAATTCGTTGGCAATATGTCTACGCTGGTTCAAATCCAGCTCGGCCCAATAATTCGCTGTCTACA
TAACCTTTTTTGTTTTGCATAATTGACAGAGAAGGGTAAGAAAAAAGTCAAATATCTGGGTATATTTCGACTTTACTTTT
TTCTTTATTTCTTGTGGCTCGTTACTTTTTGTTTCCATAAAAAATTACAATAAAAAATAGATTATCAATCGATTTTAGAA
TAATGCAAGGATTACTAGTAATCGGCCTTGATATCACTTTAGTGATATCCATATAGATATCAATATATTACTTGTGATTT
TCTTTGTTACAAAACACTAATTTGAATCTAAAATTGAAATGATTCAAATGAAATCATAAGAAGGAATATGTAAGCTACCC
GCTTTATTTCCATGGGATTGTAGTTCAATTGGTCAGAGCACCGCCCTGTCAAGGCGGAAGCTGCGGGTTCGAGCCCCGTC
AGTCCCGGCGGATTCAATTAAAAAAAAAAGACATAAACTCCCCTTTTTGTTTCTGGGCAAGGGGATCAAAATGGTTTCGG
TTATCTTTTTGTTTTATTTTTATTTTTTCATCAAGC
>B596-H_1-10k_transcript_68289 B596-H_1-10k_transcript_68289 full_length_coverage=17;length=282;num_subreads=60
TATGACTGAACGCCTCTAAGTCAGAATCCGGGCTAGAAGCGACGCATGCGCCCGCCGCCCGATTGCCGACCCTCAGTAGG
AGCTTCGGCTCCCAAAGGCACGTGTCGTTGGCTAAGTCCGTTCGGTGGAAGCGCCGTTCGGACCGCCTTGAATTATAATT
ACCACCGAGTGGCGGGTAGAATCCTTTGCAGACGACTTAAATACGCGACGGGGTATTGTAAGTGGCAGAGTGGCCTTGCT
GCCACGATCCACTGAGATTCAGCCCTTTGTCGCTAAGATTCG
>B596-H_1-10k_transcript_25930 B596-H_1-10k_transcript_25930 full_length_coverage=102;length=1868;num_subreads=60
CTTGCACATGGGTTAGTCGATCCTAAGAGTCGGGGGAAACCCGTCTGATAGCGCTTATGCGCGAACTTCGAAAGGGGATC
CGGTTAAAATTCCGGAACCGGGACGTGGCGGTTGACGGCAACGTTAGGGAGTCCGGAGACGTCGGCGGGAATTCCGGAAA
GAGTTATCTTTTCTGTTTAACAGCCTGCCCACCCTGGAAACGGCTCAGCCGGAGGTAGGGTCCAGCGGCTGGAAGAGCAC
CGCACGTCGCGTGGTGTCCGGTGCATTCCCGGCGGCCCTTGAAAATCCGGAGGACCGAGTGCCGCTCACGCCCGGTCGTA
CTCATAACCGCATCAGGTCTCCAAGGTGAACAGCCTCTGGTCGATGGAACAATGTAGGCAAGGGAAGTCGGCAAAATGGA
TCCGTAACTTCGGGAAAAGGATTGGCTCTGAGGGCTGGGCTCGGGGGTCCCAGTTCCGAACCCGTCGACTGTTGGCGGGC
TGCTTGAGCTGCTAACGTGGCGAGAGCGGACCGCCTCGTGTCGGCCGGGGGACGGACTGGGAACGGCTCTTTCGGGAGCT
TTCCCCGGGCGTCGAACAGCCAACTCAGAACTGGTACGGACAAGGGGAATCCGACTGTTTAATTAAAACAAAGCATTGCG
ATGGTCCCTGCGGATGCTAACGCAATGTGATTTCTGCCCAGTGCTCTGAATGTCAAAGTGAAGAAATTCAACCAAGCGCG
GGTAAACGGCGGGAGTAACTATGACTCTCTTAAGGTAGCCAAATGCCTCGTCATCTAATTAGTGACGCGCATGAATGGAT
TAACGAGATTCCCACTGTCCCTGTCTACTATCCAGCGAAACCACAGCCAAGGGAACGGGCTTGGCAGAATCAGCGGGGAA
AGAAGACCCTGTTGAGCTTGACTCTAGTCCGACTTTGTGAAATGACTTGAGAGGTGTAGAATAAGTGGGAGCTCCGGCGC
AAGTGAAATACCACTACTTTTAACGTTATTTTACTTACTCCGTGAATCGGAGGCGGGGTAACAACCCCTTCTTTTAGACC
CAAGACTCGCTTCGGCGGGTCGATCCGGGCGGAGGACATTGTCAGGTGGGGAGTTTGGCTGGGGCGGCACATCTGTTAAA
AGATAACGCAGGTGTCCTAAGATGAGCTCAACGAGAACAGAAATCTCGTGTGGAACAAAAGGGTAAAAGCTCGTTTGATT
CTGATTTTCAGTACGAATACGAACCGTGAAAGCGTGGCCTATCGATCCTTTAGACCTTCGGAATTTGAAGCTAGAGGTGT
CAGAAAAGTTACCACAGGGATAACTGGCTTGTGGCAGCCAAGCGTTCATAGCGACGTTGCTTTTTGATCCTTCGATGTCG
GCTCTTCCTATCATTGTGAAGCAGAATTCACCAAGTGTTGGATTGTTCACCCACCAATAGGGAACGTGAGCTGGGTTTAG
ACCGTCGTGAGACAGGTTAGTTTTACCCTACTGATGCCCGCGTCGCAATAGTAATTCAACCTAGTACGAGAGGAACCGTT
GATTCGCACAATTGGTCATCGCGCTTGGTTGAAAAGCCAGTGGCGCGAAGCTACCGTGCGCTGGATTATGACTGAACGCC
TCTAAGTCAGAATCCGGGCTAGAAGCGACGCATGCGCCCGCCGCCCGATTGCCGACCCTCAGTAGGAGCTTCGGCTCCCA
AAGGCACGTGTCGTTGGCTAAGTCCGTTCGGTGGAAGCGCCGTTCGGACCGCCTTGAATTATAATTACCACCGAGTGGCG
GGTAGAATCCTTTGCAGACGACTTAAATACGCGACGGGGTATTGTAAGTGGCAGAGTGGCCTTGCTGCCACGATCCACTG
AGATTCAGCCCTTTGTCGCTAAGATTCG
>B596-H_1-10k_transcript_57578 B596-H_1-10k_transcript_57578 full_length_coverage=22;length=799;num_subreads=60
CGGAGGACATTGTCAGGTGGGGAGTTTGGCTGGGGCGGCACATCTGTTAAAAGATAACGCAGGTGTCCTAAGATGAGCTC
AACGAGAACAGAAATCTCGTGTGGAACAAAAGGGTAAAAGCTCGTTTGATTCTGATTTTCAGTACGAATACGAACCGTGA
AAGCGTGGCCTATCGATCCTTTAGACCTTCGGAATTTGAAGCTAGAGGTGTCAGAAAAGTTACCACAGGGATAACTGGCT
TGTGGCAGCCAAGCGTTCATAGCGACGTTGCTTTTTGATCCTTCGATGTCGGCTCTTCCTATCATTGTGAAGCAGAATTC
ACCAAGTGTTGGATTGTTCACCCACCAATAGGGAACGTGAGCTGGGTTTAGACCGTCGTGAGACAGGTTAGTTTTACCCT
ACTGATGCCCGCGTCGCAATAGTAATTCAACCTAGTACGAGAGGAACCGTTGATTCGCACAATTGGTCATCGCGCTTGGT
TGAAAAGCCAGTGGCGCGAAGCTACCGTGCGCTGGATTATGACTGAACGCCTCTAAGTCAGAATCCGGGCTAGAAGCGAC
GCATGCGCCCGCCGCCCGATTGCCGACCCTCAGTAGGAGCTTCGGCTCCCAAAGGCACGTGTCGTTGGCTAAGTCCGTTC
GGTGGAAGCGCCGTTCGGACCGCCTTGAATTATAATTACCACCGAGTGGCGGGTAGAATCCTTTGCAGACGACTTAAATA
CGCGACGGGGTATTGTAAGTGGCAGAGTGGCCTTGCTGCCACGATCCACTGAGATTCAGCCCTTTGTCGCTAAGATTCG
>B596-H_1-10k_transcript_42590 B596-H_1-10k_transcript_42590 full_length_coverage=2;length=1412;num_subreads=60
AGCCTCTGGTCGATGGAACAATGTAGGCAAGGGAAGTCGGCAAAATGGATCCGTAACTTCGGGAAAAGGATTGGCTCTGA
GGGCTGGGCTCGGGGGTCCCAGTTCCGAACCCGTCGACTGTTGGCGGGCTGCTTGAGCTGCTAACGTGGCGAGAGCGGAC
CGCCTCGTGTCGGCCGGGGGACGGACTGGGAACGGCTCTTTCGGGAGCTTTCCCCGGGCGTCGAACAGCCAACTCAGAAC
TGGTACGGACAAGGGGAATCCGACTGTTTAATTAAAACAAAGCATTGCGATGGTCCCTGCGGATGCTAACGCAATGTGAT
TTCTGCCCAGTGCTCTGAATGTCAAAGTGAAGAAATTCAACCAAGCGCGGGTAAACGGCGGGAGTAACTATGACTCTCTT
AAGGTAGCCAATTGCCTCGTCATCTAATTAGTGACGCGCATGAATGGATTAACGAGATTCCCACTGTCCCTGTCTACTAT
CCAGCGAAACCACAGCCAAGGGAACGGGCTTGGCAGAATCAGCGGGGAAAGAAGACCCTGTTGAGCTTGACTCTAGTCCG
ACTTTGTGAAATGACTTGAGAGGTGTAGAATAAGTGGGAGCTCCGGCGCAAGTGAAATACCACTACTTTTAACGTTATTT
TACTTACTCCGTGAATCGGAGGCGGGGTAACAACCCCTTCTTTTAGACCCAAGACTCGCTTCGGCGGGTCGATCCGGGCG
GAGGACATTGTCAGGTGGGGAGTTTGGCTGGGGCGGCACATCTGTTAAAAGATAACGCAGGTGTCCTAAGATGAGCTCAA
CGAGAACAGAAATCTCGTGTGGAACAAAAGGGTAAAAGCTCGTTTGATTCTGATTTTCAGTACGAATACGAACCGTGAAA
GCGTGGCCTATCGATCCTTTAGACCTTCGGAATTTGAAGCTAGAGGTGTCAGAAAAGTTACCACAGGGATAACTGGCTTG
TGGCAGCCAAGCGTTCATAGCGACGTTGCTTTTTGATCCTTCGATGTCGGCTCTTCCTATCATTGTGAAGCAGAATTCAC
CAAGTGTTGGATTGTTCACCCACCAATAGGGAACGTGAGCTGGGTTTAGACCGTCGTGAGACAGGTTAGTTTTACCCTAC
TGATGCCCGCGTCGCAATAGTAATTCAACCTAGTACGAGAGGAACCGTTGATTCGCACAATTGGTCATCGCGCTTGGTTG
AAAAGCCAGTGGCGCGAAGCTACCGTGCGCTGGATTATGACTGAACGCCTCTAAGTCAGAATCCGGGCTAGAAGCGACGC
ATGCGCCCGCCGCCCGATTGCCGACCCTCAGTAGGAGCTTCGGCTCCCAAAGGCACGTGTCGTTGGCTAAGTCCGTTCGG
TGGAAGCGCCGTTCGGACCGCCTTGAATTATAATTACCACCGAGTGGCGGGT
>B596-H_1-10k_transcript_50820 B596-H_1-10k_transcript_50820 full_length_coverage=2;length=1130;num_subreads=60
GATTAAGACAGCAGGACGGTGGTCATGGAAGTCGAAATCCGCTAAGGAGTGTGTAACAACTCACCTGCCGAATCAACTAG
CCCCGAAAATGGATGGCGCTGAAGCGCGCGACCTATACCCGGCCGTCGGGGCAAGAGCCAGGCCTCGATGAGTAGGAGGG
CGCGGCGGTCGCTGCAAAACCTAGGGCGCGAGCCCGGGCGGAGCGGCCGTCGGTGCAGATCTTGGTGGTAGTAGCAAATA
TTCAAATGAGAACTTTGAAGGCCGAAGAGGGGAAAGGTTCCATGTGAACGGCACTTGCACATGGGTTAGTCGATCCTAAG
AGTCGGGGGAAACCCGTCTGATAGCGCTTATGCGCGAACTTCGAAAGGGGATCCGGTTAAAATTCCGGAACCGGGACGTG
GCGGTTGACGGCAACGTTAGGGAGTCCGGAGACGTCGGCGGGAATTCCGGAAAGAGTTATCTTTTCTGTTTAACAGCCTG
CCCACCCTGGAAACGGCTCAGCCGGAGGTAGGGTCCAGCGGCTGGAAGAGCACCGCACGTCGCGTGGTGTCCGGTGCATT
CCCGGCGGCCCTTGAAAATCCGGAGGACCGAGTGCCGCTCACGCCCGGTCGTACTCATAACCGCATCAGGTCTCCAAGGT
GAACAGCCTCTGGTCGATGGAACAATGTAGGCAAGGGAAGTCGGCAAAATGGATCCGTAACTTCGGGAAAAGGATTGGCT
CTGAGGGCTGGGCTCGGGGGTCCCAGTTCCGAACCCGTCGACTGTTGGCGGGCTGCTTGAGCTGCTAACGTGGCGAGAGC
GGACCGCCTCGTGTCGGCCGGGGGACGGACTGGGAACGGCTCTTTCGGGAGCTTTCCCCGGGCGTCGAACAGCCAACTCA
GAACTGGTACGGACAAGGGGAATCCGACTGTTTAATTAAAACAAAGCATTGCGATGGTCCCTGCGGATGCTAACGCAATG
TGATTTCTGCCCAGTGCTCTGAATGTCAAAGTGAAGAAATTCAACCAAGCGCGGGTAAACGGCGGGAGTAACTATGACTC
TCTTAAGGTAGCCAAATGCCTCGTCATCTAATTAGTGACGCGCATGAATGGATTAACGAGATTCCCACTGTCCCTGTCTA
CTATCCAGCG
>B596-H_1-10k_transcript_44039 B596-H_1-10k_transcript_44039 full_length_coverage=4;length=1334;num_subreads=60
TACTGACGTGCAAATCGTTCGTCTGACTTGGGTATAGGGGCGAAAGACTAATCGAACCATCTAGTAGCTGGTTCCCTCCG
AAGTTTCCCTCAGGATAGCTGGAGCTCGGAAACGAGTTCTATCGGGTAAAGCCAATGATTAGAGGCATCGGGGACGCAAT
GTCCTCGACCTATTCTCAAACTTTAAATAGGTAGGACGGGGTGGCTGCTTTGTTGAGCCATCCCACGGAATCGAGAGCTC
CAAGTGGGCCATTTTTGGTAAGCAGAACTGGCGATGCGGGATGAACCGGAAGCCGGGTTACGGTGCCCAACTGCGCGCTA
ACCTAGAACCCACAAAGGGTGTTGGTCGATTAAGACAGCAGGACGGTGGTCATGGAAGTCGAAATCCGCTAAGGAGTGTG
TAACAACTCACCTGCCGAATCAACTAGCCCCGAAAATGGATGGCGCTGAAGCGCGCGACCTATACCCGGCCGTCGGGGCA
AGAGCCAGGCCTCGATGAGTAGGAGGGCGCGGCGGTCGCTGCAAAACCTAGGGCGCGAGCCCGGGCGGAGCGGCCGTCGG
TGCAGATCTTGGTGGTAGTAGCAAATATTCAAATGAGAACTTTGAAGGCCGAAGAGGGGAAAGGTTCCATGTGAACGGCA
CTTGCACATGGGTTAGTCGATCCTAAGAGTCGGGGGAAACCCGTCTGATAGCGCTTATGCGCGAACTTCGAAAGGGGATC
CGGTTAAAATTCCGGAACCGGGACGTGGCGGTTGACGGCAACGTTAGGGAGTCCGGAGACGTCGGCGGGAATTCCGGAAA
GAGTTATCTTTTCTGTTTAACAGCCTGCCCACCCTGGAAACGGCTCAGCCGGAGGTAGGGTCCAGCGGCTGGAAGAGCAC
CGCACGTCGCGTGGTGTCCGGTGCATTCCCGGCGGCCCTTGAAAATCCGGAGGACCGAGTGCCGCTCACGCCCGGTCGTA
CTCATAACCGCATCAGGTCTCCAAGGTGAACAGCCTCTGGTCGATGGAACAATGTAGGCAAGGGAAGTCGGCAAAATGGA
TCCGTAACTTCGGGAAAAGGATTGGCTCTGAGGGCTGGGCTCGGGGGTCCCAGTTCCGAACCCGTCGACTGTTGGCGGGC
TGCTTGAGCTGCTAACGTGGCGAGAGCGGACCGCCTCGTGTCGGCCGGGGGACGGACTGGGAACGGCTCTTTCGGGAGCT
TTCCCCGGGCGTCGAACAGCCAACTCAGAACTGGTACGGACAAGGGGAATCCGACTGTTTAATTAAAACAAAGCATTGCG
ATGGTCCCTGCGGATGCTAACGCAATGTGATTTCTGCCCAGTGCTCTGAATGTC
>B596-H_1-10k_transcript_41765 B596-H_1-10k_transcript_41765 full_length_coverage=14;length=1385;num_subreads=60
GGAGACGTCGCTGCCTTAATCGTGGTCTGCAGCACGCGCCTCACGGCGTGCCTCGGCATCTGCGTGCTCAGGGCGTCGGC
CTGTGGGCTCCCCATTCGACCCGTCTTGTAACACGGACCAAGGAGTCTGACATGTGTGCGAGTCAACGGGTGAGTAAACC
CGTAAGGCGCAAGGAAGCTGATTGGCTGGATCCCTCACGGGTGCACAGCCGACCGACCTTGATCTTCTGAGAAGGGTTCG
AGTGTGAGCATGCCTGTCGGGACCCGAAAGATGGTGAACTATGCCTGAGCGGGGCGAAGCCAGAGGAAACTCTGGTGGAG
GCCCGCAGCGATACTGACGTGCAAATCGTTCGTCTGACTTGGGTATAGGGGCGAAAGACTAATCGAACCATCTAGTAGCT
GGTTCCCTCCGAAGTTTCCCTCAGGATAGCTGGAGCTCGGAAACGAGTTCTATCGGGTAAAGCCAATGATTAGAGGCATC
GGGGACGCAATGTCCTCGACCTATTCTCAAACTTTAAATAGGTAGGACGGGGTGGCTGCTTTGTTGAGCCATCCCACGGA
ATCGAGAGCTCCAAGTGGGCCATTTTTGGTAAGCAGAACTGGCGATGCGGGATGAACCGGAAGCCGGGTTACGGTGCCCA
ACTGCGCGCTAACCTAGAACCCACAAAGGGTGTTGGTCGATTAAGACAGCAGGACGGTGGTCATGGAAGTCGAAATCCGC
TAAGGAGTGTGTAACAACTCACCTGCCGAATCAACTAGCCCCGAAAATGGATGGCGCTGAAGCGCGCGACCTATACCCGG
CCGTCGGGGCAAGAGCCAGGCCTCGATGAGTAGGAGGGCGCGGCGGTCGCTGCAAAACCTAGGGCGCGAGCCCGGGCGGA
GCGGCCGTCGGTGCAGATCTTGGTGGTAGTAGCAAATATTCAAATGAGAACTTTGAAGGCCGAAGAGGGGAAAGGTTCCA
TGTGAACGGCACTTGCACATGGGTTAGTCGATCCTAAGAGTCGGGGGAAACCCGTCTGATAGCGCTTATGCGCGAACTTC
GAAAGGGGATCCGGTTAAAATTCCGGAACCGGGACGTGGCGGTTGACGGCAACGTTAGGGAGTCCGGAGACGTCGGCGGG
AATTCCGGAAAGAGTTATCTTTTCTGTTTAACAGCCTGCCCACCCTGGAAACGGCTCAGCCGGAGGTAGGGTCCAGCGGC
TGGAAGAGCACCGCACGTCGCGTGGTGTCCGGTGCATTCCCGGCGGCCCTTGAAAATCCGGAGGACCGAGTGCCGCTCAC
GCCCGGTCGTACTCATAACCGCATCAGGTCTCCAAGGTGAACAGCCTCTGGTCGATGGAACAATGTAGGCAAGGGAAGTC
GGCAAAATGGATCCGTAACTTCGGG
>B596-H_1-10k_transcript_63278 B596-H_1-10k_transcript_63278 full_length_coverage=4;length=604;num_subreads=60
GAGGCCCGCAGCGATACTGACGTGCAAATCGTTCGTCTGACTTGGGTATAGGGGCGAAAGACTAATCGAACCATCTAGTA
GCTGGTTCCCTCCGAAGTTTCCCTCAGGATAGCTGGAGCTCGGAAACGAGTTCTATCGGGTAAAGCCAATGATTAGAGGC
ATCGGGGACGCAATGTCCTCGACCTATTCTCAAACTTTAAATAGGTAGGACGGGGTGGCTGCTTTGTTGAGCCATCCCAC
GGAATCGAGAGCTCCAAGTGGGCCATTTTTGGTAAGCAGAACTGGCGATGCGGGATGAACCGGAAGCCGGGTTACGGTGC
CCAACTGCGCGCTAACCTAGAACCCACAAAGGGTGTTGGTCGATTAAGACAGCAGGACGGTGGTCATGGAAGTCGAAATC
CGCTAAGGAGTGTGTAACAACTCACCTGCCGAATCAACTAGCCCCGAAAATGGATGGCGCTGAAGCGCGCGACCTATACC
CGGCCGTCGGGGCAAGAGCCAGGCCTCGATGAGTAGGAGGGCGCGGCGGTCGCTGCAAAACCTAGGGCGCGAGCCCGGGC
GGAGCGGCCGTCGGTGCAGATCTTGGTGGTAGTAGCAAATATTC
>B596-H_1-10k_transcript_63979 B596-H_1-10k_transcript_63979 full_length_coverage=5;length=583;num_subreads=60
TAGGCCAAGGAAGTTTGAGGCAATAACAGGTCTGTGATGCCCTTAGATGTTCTGGGCCGCACGCGCGCTACACTGATGTA
TTCAACGAGTTCACACCTTGGCCGACAGGCCCGGGTAATCTTTGAAATTTCATCGTGATGGGGATAGATCATTGCAATTG
TTGGTCTTCAACGAGGAATTCCTAGTAAGCGCGAGTCATCAGCTCGCGTTGACTACGTCCCTGCCCTTTGTACACACCGC
CCGTCGCTCCTACCGATTGAATGATCCGGTGAAGTGTTCGGATCGCGGCGACGTGGGTGGTTCGCCGTCTGCGACGTCGC
GAGAAGTCCACTAAACCTTATCATTTAGAGGAAGGAGAAGTCGTAACAAGGTTTCCGTAGGTGAACCTGCGGAAGGATCA
TTGTCGTACCCTGGAAACAGAACGACCTGAGAACGATGAAACATCACTCTCGGTAGGCCGGTTTCTTACTGTGCCTGCTG
ATTCCGTGGTTATGCGTTCATCCTTGGCCAAGACTTCAGTTTTGGTTGGATCGTACGCATAGCTTCCGGATATCACCAAA
CCCCGGCACGAAAAGTGTCAAGG
>B596-H_1-10k_transcript_65471 B596-H_1-10k_transcript_65471 full_length_coverage=12;length=452;num_subreads=60
ATCCCTTCACGGCCGGCTTCTTAGAGGGACTATGGCCGTTTAGGCCAAGGAAGTTTGAGGCAATAACAGGTCTGTGATGC
CCTTAGATGTTCTGGGCCGCACGCGCGCTACACTGATGTATTCAACGAGTTCACACCTTGGCCGACAGGCCCGGGTAATC
TTTGAAATTTCATCGTGATGGGGATAGATCATTGCAATTGTTGGTCTTCAACGAGGAATTCCTAGTAAGCGCGAGTCATC
AGCTCGCGTTGACTACGTCCCTGCCCTTTGTACACACCGCCCGTCGCTCCTACCGATTGAATGATCCGGTGAAGTGTTCG
GATCGCGGCGACGTGGGTGGTTCGCCGTCTGCGACGTCGCGAGAAGTCCACTAAACCTTATCATTTAGAGGAAGGAGAAG
TCGTAACAAGGTTTCCGTAGGTGAACCTGCGGAAGGATCATTGTCGTACCCT
>B596-H_1-10k_transcript_65480 B596-H_1-10k_transcript_65480 full_length_coverage=4;length=483;num_subreads=60
CACCAGGAGTGGAGCCTGCGGCTTAATTTGACCAACACGGGGAAACTTACCAGGTCCAGACATAGTAAGGATTGACAGAC
TGAGAGCTCTTTCTTGATTCTATGGGTGGTGGTGCATGGCCGTTCTTAGTTGGTGGAGCGATTTGTCTGGTTAATTCCGT
TAACGAACGAGACCTCAGCCTGCTAACTAGCTACGTGGAGGCATCCCTTCACGGCCGGCTTCTTAGAGGGACTATGGCCG
TTTAGGCCAAGGAAGTTTGAGGCAATAACAGGTCTGTGATGCCCTTAGATGTTCTGGGCCGCACGCGCGCTACACTGATG
TATTCAACGAGTTCACACCTTGGCCGACAGGCCCGGGTAATCTTTGAAATTTCATCGTGATGGGGATAGATCATTGCAAT
TGTTGGTCTTCAACGAGGAATTCCTAGTAAGCGCGAGTCATCAGCTCGCGTTGACTACGTCCCTGCCCTTTGTACACACC
GCC
>B596-H_1-10k_transcript_66959 B596-H_1-10k_transcript_66959 full_length_coverage=2;length=423;num_subreads=60
GGCTACTGGATTTATGTTCTTAATTTCCTGGCGTGGTTATTGGCAGGAATTGATTGAAACTTTAGCATGGGCTCATGAAC
GTACACCTTTGGCAAATTTGATTCGATGGAAAGATAAACCAGTAGCTCTTTCAATTGTGCAAGCAAGATTGGTTGGATTA
GCTCACTTTTCTGTAGGTTATATATTCACTTATGCGGCTTTCTTGATTGCCTCCACGTCGGGCAAATTCGGTTAATTATT
TAATTATTCTATCCGCAATAATATATTTTTTTTATTAATTTTATTAAAATAATAAAAATATAGGTATGCACTCTTATATT
TATTTCTACATCTAGGATCCGATTTGTATCATTATCATTGATAATAAGAGGAACTTAAGCATTATGGCAAAGAAAAGTTT
GATTTATAGGGAGAAGAAGAGAC
>B596-H_1-10k_transcript_57131 B596-H_1-10k_transcript_57131 full_length_coverage=4;length=967;num_subreads=60
AGCAAAAGAAAAGGGGTATTTCTTGTAGCACCAATTTAAAGACATATGTAAAGTAGTATAATTATAATTATTGAGAGGCA
TTCACCACTTCAAGAACGAGATACTGTATGGGGTTTCCTCTTTTTGTCAATAATCTCCCATTAACTCGTTAGGAAAATCA
AATAGGATACGCGATAATGCACGTTTGCCAAGAGTACCTATAAATACTTTTGTTTCTAATGTAAGTCAAGGAAGTGAAAA
TAGTTCGAATCCAACCTGTAAAGAGGATGTTCAAAAACAAAGATCAGATTAGTCTTCCCTAATGAATATGTCTCTTTTTG
AAAGATAGAGAGCCGATGTCGAAGAAGAAACTTCGTCAGTAACATTTAATATAGTTAATTTTTTGAATATTTTAGTTTTT
TTTTATCGGGACTGCGTCTTTATCACATTTCCTTAGTTTCTACAAAAGATCATAAGCCCCATACAAAAACAAATTTTCGA
AAATTTCAAATTGAAATTTTCAAAATTTTGTTTTTGTAAGGGTCTATGATCTTTTTGTAAAACAAAGGAAATGTGATAAA
GACGAGTCCCGATAAAAAAAAACTAAAATATTCCAAAAAATTAACTATATTAAATTTTCTTACGAGTTTTTCTTCGACAT
CGACTCTAATCTTTAAAAAGAGCATATTCATTAGGGAAGACTAATTTGATCTTTTTTTTGAAACATCCTCTTTACTTGGT
TGGATTCGAACTATTTTCACTTCCTTGACTTCATAGAAACAAAAGTATATATAGGTACTCTTGGCAAACGTATTATACGC
TATCCTATTTGATTTTCCTACACGAGTTAATGGGAGATTAATTGACAAAAAGAGGAAACCCCATACAGTATCTCGTTCTT
GAAGTGGTGAATGCTCTCAATAATTATAATTATACTAATTTACATATGTCTTTAAATTGGTGCTACAGAAATACCCCTTT
CTTTTGC
>B596-H_1-10k_transcript_66133 B596-H_1-10k_transcript_66133 full_length_coverage=6;length=403;num_subreads=60
ATCTCGGGATTTAATCCCATAGAGATGAGAAATCTTTCGCTTGTAAACTCACTCAGATGAATTAGATTTCGATGATATCG
AATGAAAGAAATATCATGAATAACAATATCGGAGCTATAAAATCGATTCATCGTCAAGAATTTAATAGTATAACATAGGA
AGATCTTTTATCCACACCAAATACATAATGAGATTCCTGATCCAATAAAAAACTATTTATTTATGATTCTTTTTCACCGC
TTTCTTTTCTACAACCTAGTACTTTCCTTGTACAATCATCTGATGAAATATCATAAAAAACCTTTTCTACTTCGATTGTT
TATAAAAAGAGTTTCTAAAGAACCTTAAATAAACAATAGAAATCAAATAGAGAAAACAAGTACGAAATTTCAAATTGAAA
TTT
>B596-H_1-10k_transcript_61575 B596-H_1-10k_transcript_61575 full_length_coverage=29;length=695;num_subreads=60
GCCAAGAGTACCTATATATACTTTTGTTTCTATGAAGTCAAGGAAGTGAAAATAGTTCGAATCCAACCAAGTAAAGAGGA
TGTTTCAAAAAAAAAGATCAAATTAGTCTTCCCTAATGAATATGCTCTTTTTAAAGATTAGAGTCGATGTCGAAGAAAAA
CTCGTAAGAAAATTTAATATAGTTAATTTTTTGGAATATTTTAGTTTTTTTTTATCGGGACTCGTCTTTATCACATTTCC
TTTGTTTTACAAAAAGATCATAGACCCTTACAAAAACAAAATTTTGAAAATTTCAATTTGAAATTTCGTACTTGTTTTCT
CTATTTGATTTCTATTGTTTATTTAAGGTTCTTTAGAAACTCTTTTTATAAACAATCGAAGTAGAAAAGGTTTTTTATGA
TATTTCATCAGATGATTGTACAAGGAAAGTACTAGGTTGTAGAAAAGAAAGCGGTGAAAAAGAATCATAAATAAATAGTT
TTTTATTGGATCAGGAATCTCATTATGTATTTGGTGTGGATAAAAGATCTTCCTATGTTATACTATTAAATTCTTGACGA
TGAATCGATTTTATAGCTCCGATATTGTTATTCATGATATTTCTTTCATTCGATATCATCGAAATCTAATTCATCTGAGT
GAGTTTACAAGCGAAAGATTTCTCATCTCTATGGGATTAAATCCCGAGATATTCC
>B596-H_1-10k_transcript_48414 B596-H_1-10k_transcript_48414 full_length_coverage=2;length=1214;num_subreads=60
GAACAAGAACAAGAACAAGAACAAGAAAATTATGGATCAAGAAAAGTCTCATTCCTGCTGCTGCGTTCTTGATGCTTCCA
CTTATGTGGGCTTCTGGATTCTCAAGAAGTTGCTTAGCAGAGGATACTCTGTTCACGCAGCTATTCGTAAAAACGGAGAT
AGTGAAATTGAGGAGACAATCCGAGAGATGGAAGCAACAGAGGAGAGATTAGTTGTGTACGATGTTGATGTGTTGGATTA
TCAAAGCATACTTGTCTCTCTCAAGACATGTAACGCTGTCTTCTGCTGCTTAGATAGCCCTGAAGGATACGATGAGAAGG
AAGTGGATTTGGAGGTGAGAGGAGCTATCAATGTGGTGGAAGCATGTGGAAGAACAGAGAGCATAGAGAAGATTGTATTC
TCTTCTTCTTTAACAGCTTCAATTTGGAGAGACAACATTGGAACTCAGAAGGATGTTGATGAGAAGTGTTGGAGTGATCA
AGACTTCTGTCGCAACAAAAAGTTGTGGCACGCATTGGCAAAGATGTTGTCCGAGAAAGCAGCTTGGGCACTAGCCATGG
ACCGTAGGCTCAACATGGTCTCTATCAATCCTGGTCTTATCGTTGGACCATCGGTTGCACAATATAACCCTAGGCCCACC
ATGTCCTACCTCAAAGGAGCTGCACAAATGTATGAGAATGGAGTGTTGGCGTACGTAGACGTTAAATTTTTAGCGGATGT
TCATATTAGAGCATACGAGGATGTTTCAGCTTGTGGTCGATATTTCTGCTTCAACCAAATCGTTAACACAGAAGAAGAAG
CTCTCAAGCTTGTCGAGAGTTTGTCTCCTTTGATACCTATGCCACCGAGGTATGAGAGTGTAATGCAAGGAAGCGAAGTT
TACGAAGAAAGACTGAGGAACAATAAATTGAGCAAGCTGGTGGAAGCTGGCTCTGCTTGTTAAACAAATATTTAAATTGA
AGATGAGGAGCTTATACAAGAAAGGGTCATAGTTTGTATACTAAGCTTCTCAATTCATACTTCATAGTAGCATGTGTTCT
CGTGAACTATTTATTTATAAAAATCATATTTCATGTGATTATATATTAGCATACGAGTGATGGGTAGAGGTTTTTATATT
TTCCCGGGAGCACAATGTCAATGCTTCTCCAATTTTATACTTTACAGCAATGTTCCCTACAAATGTGCAATAATATATAA
GAATGCTTTACGTT
>B596-H_1-10k_transcript_44056 B596-H_1-10k_transcript_44056 full_length_coverage=4;length=1354;num_subreads=60
GGAGCTTTCCCCGGGCGTCGAACAGCCAACTCAGAACTGGTACGGACAAGGGGAATCCGACTGTTTAATTAAAACAAAGC
ATTGCGATGGTCCCTGCGGATGCTAACGCAATGTGATTTCTGCCCAGTGCTCTGAATGTCAAAGTGAAGAAATTCAACCA
AGCGCGGGTAAACGGCGGGAGTAACTATGACTCTCTTAAGGTAGCCAAATGCCTCGTCATCTAATTAGTGACGCGCATGA
ATGGATTAACGAGATTCCCACTGTCCCTGTCTACTATCCAGCGAAACCACAGCCAAGGGAACGGGCTTGGCAGAATCAGC
GGGGAAAGAAGACCCTGTTGAGCTTGACTCTAGTCCGACTTTGTGAAATGACTTGAGAGGTGTAGAATAAGTGGGAGCTC
CGGCGCAAGTGAAATACCACTACTTTTAACGTTATTTTACTTACTCCGTGAATCGGAGGCGGGGTAACAACCCCTTCTTT
TAGACCCAAGACTCGCTTCGGCGGGTCGATCCGGGCGGAGGACATTGTCAGGTGGGGAGTTTGGCTGGGGCGGCACATCT
GTTAAAAGATAACGCAGGTGTCCTAAGATGAGCTCAACGAGAACAGAAATCTCGTGTGGAACAAAAGGGTAAAAGCTCGT
TTGATTCTGATTTTCAGTACGAATACGAACCGTGAAAGCGTGGCCTATCGATCCTTTAGACCTTCGGAATTTGAAGCTAG
AGGTGTCAGAAAAGTTACCACAGGGATAACTGGCTTGTGGCAGCCAAGCGTTCATAGCGACGTTGCTTTTTGATCCTTCG
ATGTCGGCTCTTCCTATCATTGTGAAGCAGAATTCACCAAGTGTTGGATTGTTCACCCACCAATAGGGAACGTGAGCTGG
GTTTAGACCGTCGTGAGACAGGTTAGTTTTACCCTACTGATGCCCGCGTCGCAATAGTAATTCAACCTAGTACGAGAGGA
ACCGTTGATTCGCACAATTGGTCATCGCGCTTGGTTGAAAAGCCAGTGGCGCGAAGCTACCGTGCGCTGGATTATGACTG
AACGCCTCTAAGTCAGAATCCGGGCTAGAAGCGACGCATGCGCCCGCCGCCCGATTGCCGACCCTCAGTAGGAGCTTCGG
CTCCCAAAGGCACGTGTCGTTGGCTAAGTCCGTTCGGTGGAAGCGCCGTTCGGACCGCCTTGAATTATAATTACCACCGA
GTGGCGGGTAGAATCCTTTGCAGACGACTTAAATACGCGACGGGGTATTGTAAGTGGCAGAGTGGCCTTGCTGCCACGAT
CCACTGAGATTCAGCCCTTTGTCGCTAAGATTCGACCCTCCCCCTTTCCAATCACATGTTCCTCCCCAAAACGT
>B596-H_1-10k_transcript_69920 B596-H_1-10k_transcript_69920 full_length_coverage=2;length=245;num_subreads=60
GGAGCTTCGGCTCCCAAAGGCACGTGTCGTTGGCTAAGTCCGTTCGGTGGAAGCGCCGTTCGGACCGCCTTGAATTATAA
TTACCACCGAGTGGCGGGTAGAATCCTTTGCAGACGACTTAAATACGCGACGGGGTATTGTAAGTGGCAGAGTGGCCTTG
CTGCCACGATCCACTGAGATTCAGCCCTTTGTCGCTAAGATTCGACCCTCCCCCTTTCCAATCACATGTTCCTCCCCAAA
ACGTT
>B596-H_1-10k_transcript_68554 B596-H_1-10k_transcript_68554 full_length_coverage=2;length=321;num_subreads=60
CTAGTAGCTGGTTCCCTCCGAAGTTTCCCTCAGGATAGCTGGAGCTCGGAAACGAGTTCTATCGGGTAAAGCCAATGATT
AGAGGCATCGGGGACGCAATGTCCTCGACCTATTCTCAAACTTTAAATAGGTAGGACGGGGTGGCTGCTTTGTTGAGCCA
TCCCACGGAATCGAGAGCTCCAAGTGGGCCATTTTTGGTAAGCAGAACTGGCGATGCGGGATGAACCGGAAGCCGGGTTA
CGGTGCCCAACTGCGCGCTAACCTAGAACCCACAAAGGGTGTTGGTCGATTAAGACAGCAGGACGGTGGTCATGGAGTCG
T
>B596-H_1-10k_transcript_69833 B596-H_1-10k_transcript_69833 full_length_coverage=3;length=250;num_subreads=60
CCGACCCTCAGTAGGAGCTTCGGCTCCCAAAGGCACGTGTCGTTGGCTAAGTCCGTTCGGTGGAAGCGCCGTTCGGACCG
CCTTGAATTATAATTACCACCGAGTGGCGGGTAGAATCCTTTGCAGACGACTTAAATACGCGACGGGGTATTGTAAGTGG
CAGAGTGGCCTTGCTGCCACGATCCACTGAGATTCAGCCCTTTGTCGCTAAGATTCGACCCTCCCCCTTTCCAATCACAT
GTTCCTCCCC
>B596-H_1-10k_transcript_66450 B596-H_1-10k_transcript_66450 full_length_coverage=2;length=456;num_subreads=60
GGATTCAATGTCTCCTCCATCGTCTTCTCCACTATCATCTCCTCTCTGTTTCGAGCTTCTCTTTGGTCAAACAACAGGTA
TTGTATTCATCAGAGAGTGGATCATTGTGCTGCGGTTGGAGAGGTCACGAGAGTGGAGCTTTGTGAAAGGTGTGTGTTTC
GATCAGGTGAGACAGTGTTGTAGTCTTGTGTCTGTCTTGTATTCACCATTGTGCTGCTGTTGGAGAGGTCACGAGAGCTG
TTGTTGTTGTCTTGTAGTCTTGCTGTTGTTGTAGTCTTGTAGTCTTGTGTCTGTCTTGTATTCAGGAGATAGAGGTCAGG
TGTTGTAGTCTTGTGTCTGTATGTATTCACAAGAAATGTTGCTGTTGTTGTAGTCTTGTGTCACGAGGTCATGTATTTGT
TGTTGTTATATATCTGAAACACACTCAGCTTTATATGTGTCACTTGTTATATACCT
>B596-H_1-10k_transcript_59582 B596-H_1-10k_transcript_59582 full_length_coverage=2;length=793;num_subreads=60
GATACATAGTCATGGGAGAAGGAGAAGCAAAAGCTGAGAAAGCAGCCAAAGCAGACCACAAGAATGCTCCCTCCGCTTCT
TCCACGCCTGAATCTTACTCCAAAGACAGCGAAGGAGGAGGCGGCGGCGGCGGAGGAGGAGATGCTCTCCGCGCAATCTG
CGGCGCCATCTTCACCATCCTCGTCCTACTAGGACTCATCGCTTTAATCCTCTGGCTCGTCTACCGTCCACACAAGCCAC
GCCTCACCGTCGTCGGAGCCGCCATCTACGACCTCAACTTCACGACGCCGCCGCTAATCTCAACCTCCGTTCAGTTCTCA
GTCATGGCCCGTAACCCGAACCGGAGGGTTTCCATCCGCTACGACAAGCTCTCCATGTACGTCACGTACAGGGATCAGAT
CATAACGCCGCCGCTTCCTCTTCCGCCGCTTCGTATGGGACATAAGTCTACGGTGGTGATAGCTCCGGTGTTGGGCGGCG
ACGGGATACCGGTTTCGCCGGAAGTGGCTAACGGGCTGAAGAGTGATGAAGCGAACGGTGCGGTCATGATGAGAGTGGTG
GTTTTAGGGAGGCTACGTTGGAAAGCTGGTGCGATTAAGACCGGACGGTATGGATTTTATGCCACGTGTGATGTGTGGAT
GAGATTTAATCGATCTTCTAATGGTCAAGTTCCTCTTCTAGCTCCTTCAACTTGTAAAGTTGATGTCTAGTTTTTAATTT
TATTTTGTAGTAATGTTTTTTTGTAAACCTTTGTGTTAAAAAAAATGAAAAGATAAGTTTAAAAGTTAAATGT
>B596-H_1-10k_transcript_56899 B596-H_1-10k_transcript_56899 full_length_coverage=15;length=840;num_subreads=60
GATACATAGTCATGGGAGAAGGAGAAGCAAAAGCTGAGAAAGCAGCCAAAGCAGACCACAAGAATGCTCCCTCCGCTTCT
TCCACGCCTGAATCTTACTCCAAAGACAGCGAAGGAGGAGGCGGCGGCGGCGGAGGAGGAGATGCTCTCCGCGCAATCTG
CGGCGCCATCTTCACCATCCTCGTCCTACTAGGACTCATCGCTTTAATCCTCTGGCTCGTCTACCGTCCACACAAGCCAC
GCCTCACCGTCGTCGGAGCCGCCATCTACGACCTCAACTTCACGACGCCGCCGCTAATCTCAACCTCCGTTCAGTTCTCA
GTCATGGCCCGTAACCCGAACCGGAGGGTTTCCATCCGCTACGACAAGCTCTCCATGTACGTCACGTACAGGGATCAGAT
CATAACGCCGCCGCTTCCTCTTCCGCCGCTTCGTATGGGACATAAGTCTACGGTGGTGATAGCTCCGGTGTTGGGCGGCG
ACGGGATACCGGTTTCGCCGGAAGTGGCTAACGGGCTGAAGAGTGATGAAGCGAACGGTGCGGTCATGATGAGAGTGGTG
GTTTTAGGGAGGCTACGTTGGAAAGCTGGTGCGATTAAGACCGGACGGTATGGATTTTATGCCACGTGTGATGTGTGGAT
GAGATTTAATCGATCTTCTAATGGTCAAGTTCCTCTTCTAGCTCCTTCAACTTGTAAAGTTGATGTCTAGTTTTTAATTT
TATTTTGTAGTAATGTTTTTTTGTAAACCTTTGTGTTAAAAAAAATGAAAAGATAAGTTTAAAAGTTAAATGTAATTGTA
AGCTTTGATCTTCTGTTGAGAATAAATCCAGATATTATAG
>B596-H_1-10k_transcript_32749 B596-H_1-10k_transcript_32749 full_length_coverage=5;length=1691;num_subreads=60
GGACGTCTCTCTCTCTCTCTGCTCTGCTAAGAGAAGTTTCGAACTCGAGAAAATGGCGGTGGATTCTCCTAAAGGAGTAA
TCATCGCTGCCGTGTTTCTACATGCTGCGACGACCATTGCTTTCGGCTCCGACTCGGTTCTCAAGCTGGAGAGGTTGATT
CCGCCGAGCCATGAGCTTAGCTTGGCTCAGCTCAGAGCTTTTGATTCAGCTCGCCATGGAAGGTTGCTTCAGTCTCCTGT
CGGCGGAGTTGTTGACTTTCCCGTCTATGGAGCCTCCGATCCGTTTCTCGTTGGACTTTACTATACAAAGGTGAAACTTG
GGACACCCCCAAGAGAATTCAATGTGCAAATCGACACGGGAAGTGATGTTTTATGGGTTAGCTGCACTCCTTGCAATGGC
TGCCCCAAGACTAGTGAACTCCAAATTCAGCTGAGTTTCTTTGATCCTGGAGCCTCATCCTCAGCTTCAATGGTTTCATG
TTCAGATAGGAGATGCTACTCAAATTTTCAGACGGAATCTGGCTGTTCTCCGAATAATCTTTGCTCATATTCGTTTAAGT
ACGGTGATGGAAGTGGCACTTCTGGTTACTACATCTCTGATTTCATGTCCTTTGATACTGTTATCACCAGTACCTTGGCT
ATTAACTCCTCTGCTCCCTTTGTCTTCGGGTGTAGCAATTTACAAACGGGAGATTTACAGAGGCCTAGGCGAGCAGTAGA
TGGCATCTTTGGGTTAGGCCAAGGGCGTCTATCTGTAATCTCACAGCTTGCTACGCAGGGACTTGCACCAAGAGTATTCT
CGCACTGTCTGAAGGGAGATAAAAGCGGTGGAGGTGTAATGGTTCTAGGTCAAATCAAGAGACCAGATACTGTCTACACT
CCTCTTGTTCCATCACAGCCACATTATAATGTGAACCTGCAGAGCATTGCTGTGAACAATCAGATATTACCGATTGATCC
ATCTGTTTTCACAATAGCCACTGGTGATGGGACGATCATTGATACAGGGACCACTCTTGCTTACCTTCCTGATGAAGCTT
ATGTTCCATTTGTCCAAGCTATTTCAAGTGCTGTTTCGCAGTATGGGAGAGCCATTACATACGAGAGTTACCAGTGCTTT
GATATCACATCTGGTGCCGTTGATGTCTTTCCAGAAGTTAGTTTGAATTTCGCTGGTGGTGCATCGATGGTCTTAACCCC
TCGTGGCTATCTTCAGATGTTTTCTAGTTCAGGAAGTTCAATATGGTGCATTGGTTTCCAGAGAATGTCACATCGTCGTA
TAACTATTCTTGGAGATTTGGTTCTTAAAGACAAAGTGGTGGTCTACGATCTTGTTCGCCAACGGATTGGATGGGCAGAA
TACGACTGTTCTCTGGAGGTGAACGTTTCAGCGACAAGGGGAGGAAGAAGCAAAGACGTAATAAACACAGGGCAGTGGAG
AGAGAGTAGTTCAAAGAGTAGTTATACAAGTGATTATTACTACTTGTTACAAGTAGTTTTCCTCCATCTTTTACTCTCTT
GGAACTTCCGCTTCTTGTAGCTTTCTAGCATTCACTCCCCCCACAGAGGTTGGGACTCTTATTGGTTGTAATCTTATCAC
ACATAGTATGTATCACTAATTAATTCTTACTTACCATCACACGAACTCAGTCTTATATGAATTCTTATCAAATGAAGAAG
GTTGGAGTTGC
>B596-H_1-10k_transcript_56634 B596-H_1-10k_transcript_56634 full_length_coverage=3;length=913;num_subreads=60
GAAGTAGGGGTTTAAGGTCTTCAACAATGGCGACGACCTTGAATCGATTACGTAGCTCAGTCTCTGCTCTCTCGCATCGA
GCGCTCTTCAATTCCACTCGCCGTGACTCTCTCCCTTCGCGAATACCAGCTCTTCGATCAACCACCCGGTCTTTCCTCGA
TTTCTATCAGTTCGGAAACAAGAAAGCGATAGAGGATGAGCGTGCGAGACTTAACGATGAGATGAATCGGGGGTACTTTG
CTGATATGAAAGAGTTCAAGGAGCATGGTGGTAAGATAGCAGATGCAAATAAGACTGTTATTCCTGCTGTGTCAGCTGTG
AAATTTCCGGAGTTAGCAGTGACTCTCTCTAGTGGAGAAGTCTTGAAGTTGCCTATTAGTTGTAGTAGTGGTGAGGTTAA
CGAAGAGAGTTTGGCTGTTCCTAGAGTATCGTTGGTGTGTCTGTCTTTCCGAGCAAGCTCTCAGGAAATGATCAGCTCGT
GGAGCAAGCCATTTCTTGAATCGTTTGGCGACAGGAAAGATCTGCAGGTGTTTGAGGTTTCATTTATAGATAAATGGCTG
TTAGGCTTGGCCCCTATAAAGAAACTACTTCTCCGGGTCTTGCAAAAACCGAAGAGCAACGAGAACAGTGTCCTGCAGAG
GCGAGTTGTTTACTCATTTGGGGACCACTATCACTTCCGGAAAGAAATTAAAATTCTGAATCTTCTCACCGGGTATATCT
TCCTACTCGACAAATCCGGGAGAATAAGATGGCAAGGTTTCGGAACAGCAACTCCAGAGGAAGTATCTCAACTTCTCTCT
TGCACCTCACAACTCTTGGAAGATCAATAAAGTATCTCTTCATGACTTCATCTCAACAGAGAATCTTTTCTTCTCATAAT
AATACGGAAAACATTGACTTTTAACTCTAAAGT
>B596-H_1-10k_transcript_43526 B596-H_1-10k_transcript_43526 full_length_coverage=168;length=1333;num_subreads=60
GATCACAAAGCAAAATACGAAAGAAACATGGGGTTCTTGGGTAAGAGTGTATTGTTGAGTATCCTTGCAATATGGTTCTT
CACTTCCTGTGCTTTCACTGAAGAAGTGAACCATGTGACCCAAACGCCTTCCTCTGCCCCTGCTCCATCTCCTTACCACC
ACGGCCACCACCACCCACATCCTCCCCATCACCACCACCCTCACCCTCACCCACCGGCAAAAGCCCCTGTCAAGCCGCCG
GTTTCTCCACCTTCTAAACCTCCGGTTAAGACTCCAGTTTACCCTCCAACCAAATCCCCGGTTAAGCCCCCAACTAAACC
TCCGGTTAAGGCACCAGTTTCCCCACCAGCAAAACCTCCTGTTAAACCTCCGGTTTACCCTCCGACCAAAGCTCCGGTTA
AGCCCCCAGTCAAACCTCCGGTTAAGCCACCAGTTTCCCCACCAGCAAAACCTCCTGTTAAACCTCCAGTTTACCCTCCG
ACCAAAGCTCCAGTTAAGCCCCCAGTCAAACCTCCGGTTAAGCCACCAGTTTCACCACCGGCCAAACCTCCAGTAAAGCC
ACCAGTTTCACCACCGGCCAAACCTCCGGTTAAGCCCCCGGTTTACCCTCCGACCAAAGCCCCTGTTAAGCCCCCGACCA
AAGCCCCGGTTAAGCCTCCGGTCTCTCCTCCAACCAAACCACCAGTCTCCCCTCCAGCTAAGCCACCGGTGAGGCCACCG
GTTTACCCGCCAAAATTCAACAGAAGCCTAATCGCCGTTCAGGGTACGGTCTTCTGCAAAAGCTGCCAGTACGCTTCTTC
CGATTCACTCATTGGCGCCAAACCCGTTGAAGGTGCTGTTGTGAGACTACTGTGTAAGAGCAAGAAGAACGTAGTCGCGG
AGACCAAGACGGACAAGAACGGATACTTCTTGTTGTTGGGCCCGAAGACGGTGACAAACTACGGTTTCAGAGGATGTCGT
GTGTATCTTGTGAAATCAAAGGACTACAAATGCAACAAAGTGTCAAAGCTATTCCGTGGAGATGTCGGTGCCGTACTCAA
GCCGGAGAAAAGGAAGGGGAAATCTGCGGTGGTCATTAACCAGCTCATCTACGGTATCTTTAACGTTGGACCGTTTGCGT
TTGACCCGGTTTGCCCCAAATAAAGATAATGATGATGCTTTGTTACTTTCTTGATTATGTAATGCTCAAAAGAGTTCGAG
GGAGACAGAGAGTTATGTCTTTATGCGTTCGAATTGTAATGTTAGCTATAGTATTAAGCTAAATGCTTGTGTTTTTATGA
ATGTGTCCTTAAGAGACGTCGTTTGGGTTTCGTTTGAATAAAAATCGCCAGCT
>B596-H_1-10k_transcript_51905 B596-H_1-10k_transcript_51905 full_length_coverage=2;length=1062;num_subreads=60
CTTGTGGGGGGGCCACACCACTACACCCTCACCCACTCTGGAAAAGCCCCTGTCAAGGCACCAGTTTCCCCACCAGCAAA
ACCTCCTGTTAAACCTCCGGTTTACCCTCCGACCAAAGCTCCGGTTAAGCCCCCAGTCAAACCTCCGGTTAAGCCACCAG
TTTCCCCACCAGCAAAACCTCCTGTTAAACCTCCAGTTTACCCTCCGACCAAAGCTCCAGTTAAGCCCCCAGTCAAACCT
CCGGTTAAGCCACCAGTTTCACCACCGGCCAAACCTCCAGTAAAGCCACCAGTTTCACCACCGGCCAAACCTCCGGTTAA
GCCCCCGGTTTACCCTCCGACCAAAGCCCCTGTTAAGCCCCCGACCAAAGCCCCGGTTAAGCCTCCGGTCTCTCCTCCAA
CCAAACCACCAGTCTCCCCTCCAGCTAAGCCACCGGTGAGGCCACCGGTTTACCCGCCAAAATTCAACAGAAGCCTAATC
GCCGTTCAGGGTACGGTCTTCTGCAAAAGCTGCCAGTACGCTTCTTCCGATTCACTCATTGGCGCCAAACCCGTTGAAGG
TGCTGTTGTGAGACTACTGTGTAAGAGCAAGAAGAACGTAGTCGCGGAGACCAAGACGGACAAGAACGGATACTTCTTGT
TGTTGGGCCCGAAGACGGTGACAAACTACGGTTTCAGAGGATGTCGTGTGTATCTTGTGAAATCAAAGGACTACAAATGC
AACAAAGTGTCAAAGCTATTCCGTGGAGATGTCGGTGCCGTACTCAAGCCGGAGAAAAGGAAGGGGAAATCTGCGGTGGT
CATTAACCAGCTCATCTACGGTATCTTTAACGTTGGACCGTTTGCGTTTGACCCGGTTTGCCCCAAATAAAGATAATGAT
GATGCTTTGTTACTTTCTTGATTATGTAATGCTCAAAAGAGTTCGAGGGAGACAGAGAGTTATGTCTTTATGCGTTCGAA
TTGTAATGTTAGCTATAGTATTAAGCTAAATGCTTGTGTTTTTATGAATGTGTCCTTAAGAGACGTCGTTTGGGTTTCGT
TTGAATAAAAATCGCCAGCTTT
>B596-H_1-10k_transcript_52232 B596-H_1-10k_transcript_52232 full_length_coverage=5;length=1080;num_subreads=60
GGCTCCCCTTTCTCAAAGAATCAATGGCGGATCGTGTAAAAGGTCCGTGGAGCGAAGAAGAAGACGAGCAGCTACGGAGG
ATGGTGGAGAAATACGGGCCGAGGAACTGGTCGGCGATCAGCAAATCGATTCCAGGCCGATCCGGTAAATCGTGCCGGTT
ACGGTGGTGCAATCAGTTATCTCCGGAGGTTGAGCACCGTCCCTTCTCGGCGGAGGAAGACGAGACGATCCTCTCCGCTC
GCGCTAAGTTCGGCAACAGATGGGCCACGATCGCTCGTCTTCTCAACGGACGCACGGACAACGCCGTGAAGAACCACTGG
AACTCGACGCTTAAGAGAAAATTCGTAGGCGGAGGAGGAGGAGGAGACTGTGATCTCGTTGTGGTGACGGCGGAGGAGGA
TCGGCGGAAGAAGAGGAGATCAGTGAGCTCTGAATCTGCTCCTCTGGTGGACACTGGATTGTACATGAGCCCGGAGAGTC
CCACCGGCGTCAGTGACTGCAGCAAGATTCCGTCTCCGGTTGCTGCTCAGCTTTTTAAACCAATGACGGTTTCCGGCGGA
TTCACGGTGCCGTCGCCGGTGGAAATGTCATCGTCGGAGGAGGATCCGGCGACGTCGCTGAGCCTGTCACTGTCACTTCC
CGGAGCTGACGTCAGTCAGGAGTCGAGGAACAGCTCGTTGCTGTTTCCGCGGTTTGAGAGTCAGATGAAGATTATTAATG
TAGAGGAGAGTGAAGAAGGACGTAGAGGTGAATTTATGAGGGTGGTGCAGGAGATGATTAAGGCGGAAGTGAGGAGTTAC
ATGTCGGAGATTCAGATAAATAGTGGTGGATTCGTTGTCGGAGGTTTATACGAAACCGGTAATGGCGGTTTCAGGGATAG
TGGATTTGTTACGAAGGTCGAGTAGTTTTGGAATCGATTTAGAGATTTGAAGAGCAATTCAGTTTTGGGTTGTGGTCAAA
TTCTTTTTTAAAAAATGTACAGTGGAATTAAATTGGATGATAAAAAGTTTAATGGAATAATCTTTATTCAACATTTGATG
ATCAATCAAATTTTTTTTTTTTAACAGTTGATAATCAATC
>B596-H_1-10k_transcript_53964 B596-H_1-10k_transcript_53964 full_length_coverage=8;length=991;num_subreads=60
AAAGATCTGCTCTGAATCAATGGCGGATCGTGTAAAAGGTCCGTGGAGCGAAGAAGAAGACGAGCAGCTACGGAAGGATG
GTGGAGAAATACGGGCCGAGGAACTGGTCGGCGATCAGCAAATCGATTCCAGGCCGATCCGGTAAATCGTGTCGGTTACG
GTGGTGCAATCAGTTATCTCCGGAGGTTGAGCACCGTCCGTTCTCGCGGAGGAAGACGAGACGATCCTCTCCGCTCGCGC
TAAGTTCGGCAACAGATGGGCCACGATCGCTCGTCTCCTCAACGGACGCACGGACAACGCCGTGAAGAACCACTGGAACT
CGACGCTTAAGCGAAAATTCGTAGGCGGAGGAGGAGGAGGACTGTGATCTCGTTGCGGTGACGGCGGAGGAGGATCGGCG
GAAGAAGAGGAGATCAGTGAGCTCTGAATCTGCTCCTCTGGTGGACACCGGATTGTACATGAGCCCGGAGAGTCCCACCG
GCGTCAGTGACTGCAGCACGATTCCGTCTCCGGTTGCTGCTCAGCTTTTTAAGCCAATGACGGTTTCCGGCGGATTCACG
GTGCCGTCGCCGGTGGAAATGTCATCGTCGGAGGAGGATCCGGCGACGTCGCTGAGCCTGTCACTGTCACTTCCCGGAGC
TGACGTCAGTCAGGAGTCGAGGAACAGCTCGTTGCTGTTTCCGCGGTTTGAGAGTCAGATGAGATATTAATGTAGAGGAG
AGTGAAGAAGGACGTAGAGGTGAATTTATGAGGGTGGTGCAGGAGATGATTAAGGCGGAAGTGAGGAGTTACATGTCGGA
GATTCAGATAAATAGTGGTGGATTCGTCGTCGGAGGTTTATACGAAACCGGTAATGGCGGTTTCAGGGATAGTGGATTTG
TTACGAAGGTCGAGTAGTTTTGGAATCGATTTAGAGATTTGAAGAGCAATTCAGATTTGGGTTGTGGTCAAATTCTTTTT
TAAAAAATGTACAGTGGAATTAAATTGGATG
>B596-H_1-10k_transcript_40279 B596-H_1-10k_transcript_40279 full_length_coverage=2;length=1470;num_subreads=46
GGTCTCTCTCTGCGGCCTCTCTCTGAAACTCTCAGGTAATCTTTCTTCTTACTCCAGTTGTGCTTTCGCATCGTTTATAG
GCTTAGCTTCGATGATTTCGTATTGATAATCAAACCCTAGTTGCAAAGATCTCACCTTTATTAGTTAGTTTGTAGCTCAC
AGTCACAGACAATCATGGGGAAGAAGAAGTTCATCGACAAGAAAAAGGCGGCGACTTTCGAGCTCTGCCCTCGCGACACG
TCAGACCCTTTATACAGCGACGCACCAGGAGGCGATAAGATCTTCCTACGAGTCGATCAGAACCCTGTGAACATCAACGG
TTTCGCTGAAGACAACTCACAGTTCGATGACGCCCCTGAAGAAGGAGAAGAAGATTTGGCTTACGGCTACTCCAGCTTCG
CGGGTTCGAGTAGCAACAACCCTTTACCCGCTGATGTGAGGAAGGAGATTCTCGAGCTAGGCTATCCTGATGACGGGTAC
AACTACTTGGACCATTTGAGAGAGATTAAGAACACTGGCGGCGGTTCTAACTTCTACGCTAACCCTAAGTTCGAAGGTGA
GTATCTTCCTCGTGACGTCAAGGCTTATGATGCGTCTCGTGTTAAGGTCTCTGGTGTGGTGGTGGATGGTGAGGATGATA
AGTTGATGTATAGCGTGGCGTCCAAGACTGTTAATGTTAAGGTGAAGAAGGCTATTGATCCTGAAGTTGCTGCTTTGCTT
GAGGACAGTGATGGGTCTGAGTTTGGTTCTGATGTTGAGGATTTGGAGGAGGATTTTGTTGTCCGAGCTAATCTTGCGGA
AGAGGGAGAGGGTTGTTCTGGTGTGAGCCATAAGGAGGAGAAGGTGGTGGAGTTTGCTAGACCTCCTGTGGCGGCTGAGA
ACAAACCGAGAGTTCCTCGTCAGATTGATGAGTTGTTTGATCAGCTTGAGCTTAATGAGTATGGAAGTGAGAGTGACTAT
GATGGAGAAGAAGAAGAGGACTTCAAGGCGCAGAGCGTTGGTGATCTTATTTACGAGAAGCCGAAAGATTACGAGCTTGA
TGAGAAGTATATGAACCCTGCGGATCTGTTGAAGAACAGTGACTCTGCGAAAGATAAAGAGGAGCTTGAGTACATCATCC
GCAGGTCTGTACAGTACGGTGAGAATTTGGTTAACAGCAACGAAGATGAGTTTGTGGAGGTGGTTGAAGAAAGCAGCGAC
GAAAGCGAGAAGTGGGATTGCGAGACCATAGTGACAACGTACTCGAATCTCGATAACCACCCTGGTTTAATCTGTGATCC
AGAGAGAGCGAGGAAGAAGCTGAGCGAAGCACTAGCTAAAGCAAAGAGTTTGAATGGTGGGAGTAGGATCATTACCCTCC
AGGGGAAAGAGAAGCTTCCGGTTGAGTTTTTACCCGGTAGGAGAGCTGAGCAAACCAGTGTGAAACCGAAAGCTGAACCG
GTTAAGAGGAAGACTCATGGGCAAGAGACG
>B596-H_1-10k_transcript_68335 B596-H_1-10k_transcript_68335 full_length_coverage=3;length=335;num_subreads=60
GATTGCATTTAGGCAGAAGAATTGGCTGAGGCATTCTATCGACATGGAGACGCAAACAGTTGAGGACGCATTTGAAAGAT
TGAAGAGCTTCTGTGAACGCCATTCCGCTGAACGTGGAGCTTCACTCAAAAACGTCAATGGCGTGAACTAGAGGGTCAAC
ATGATGATCTTTGCCTACGTCTAATTACATATGCTATAATAATAAATGGGTGTTTTCAGTTCAAAAAAATAAAATAAATT
GGTGTTTTTGGTAATGTGAGATAAATCATGAACACTTTCGTATTTGTAACAAATAAAATTGGTGTACTTATCATCAATCT
AGAATGTTTTCTCAC
>B596-H_1-10k_transcript_68141 B596-H_1-10k_transcript_68141 full_length_coverage=4;length=327;num_subreads=60
GAGACGCAAACAGTTGAGGACGCATTTGAAAGATTGAAGAGCTTCTGTGAACGCCATTCCGCTGAACGTGGAGCTTCACT
CAAAAACGTCAATGGCGTGAACTAGAGGGTCAACATGATGATCTTTGCCTACGTCTAATTACATATGCTATAATAATAAA
TGGGTGTTTTCAGTTCAAAAAAATAAAATAAATTGGTGTTTTTGGTAATGTGAGATAAATCATGAACACTTTCGTATTTG
TAACAAATAAAATTGGTGTACTTATCATCAATCTAGAATGTTTTCTCATAATGTAGCTACTTTCGAATAATAAAATTAAT
ATGTCCC
>B596-H_1-10k_transcript_60816 B596-H_1-10k_transcript_60816 full_length_coverage=5;length=682;num_subreads=60
ATTACAAGCTGCCAACGAATTTCTCCAGATAAATGCCAAACCTCCGACTGTTATTCAGGCGGCTATGCCTGACATTTTGG
AGAGAACTCCAAAACATTTCTTCCACGAGAGGGGAAGTTTTCTGAAACATAAAGTAGATATTGGATATTCTAAGGTCAAG
CACATACCTGGCCTCACTTGTTACATGAAACCCGAAGCGTGCACCTTTTTATGGACCAAGCTGGATATATCGTGCTTTGC
TGACATTGAAGACGATCAAGACTTCTGCAGGAAGCTTGCTATGGAAGAAAATCTCGTCGTTTTGCCAGGGATTGCATTTA
GGCAGAAGAATTGGCTGAGGCATTCTATCGACATGGAGACGCAAACAGTTGAGGACGCATTTGAAAGATTGAAGAGCTTC
TGTGAACGCCATTCCGCTGAACGTGGAGCTTCACTCAAAAACGTCAATGGCGTGAACTAGAGGGTCAACATGATGATCTT
TGCCTACGTCTAATTACATATGCTATAATAATAAATGGGTGTTTTCAGTTCAAAAAAATAAAATAAATTGGTGTTTTTGG
TAATGTGAGATAAATCATGAACACTTTCGTATTTGTAACAAATAAAATTGGTGTACTTATCATCAATCTAGAATGTTTTC
TCATAATGTAGCTACTTTCGAATAATAAAATTAATATGTCCC
>B596-H_1-10k_transcript_66512 B596-H_1-10k_transcript_66512 full_length_coverage=3;length=452;num_subreads=60
CGTGCTTTGCTGACATTGAAGACGATCAAGACTTCTGCAGGAAGCTTGCTATGGAAGAAAATCTCGTCGTTTTGCCAGGG
ATTGCATTTAGGCAGAAGAATTGGCTGAGGCATTCTATCGACATGGAGACGCAAACAGTTGAGGACGCATTTGAAAGATT
GAAGAGCTTCTGTGAACGCCATTCCGCTGAACGTGGAGCTTCACTCAAAAACGTCAATGGCGTGAACTAGAGGGTCAACA
TGATGATCTTTGCCTACGTCTAATTACATATGCTATAATAATAAATGGGTGTTTTCAGTTCAAAAAAATAAAATAAATTG
GTGTTTTTGGTAATGTGAGATAAATCATGAACACTTTCGTATTTGTAACAAATAAAATTGGTGTACTTATCATCAATCTA
GAATGTTTTCTCATAATGTAGCTACTTTCGAATAATAAAATTAATATGTCCC
>B596-H_1-10k_transcript_67452 B596-H_1-10k_transcript_67452 full_length_coverage=2;length=407;num_subreads=60
AGATCCTGGGCACCAGACAGGCAAGACCGGTTTGTTAAGAGATGGGTTGAGATTCTGTCGGAACCACGTCTAACTCATGA
GATTCGCAGCATTTGGATCTCTTACTGGTCTCAGGCTGATCGATCTTTGGGACAGAAACTGGCAAGCCGTCTCAATGTGA
GGCCAAGCATCTAGAGACCAATCTACAGATTTGCTTGTATCTCAAAGGTACAGTCATGATATTCTCATCGATCCATATCG
CGTGGTCGTTAAATCCTTCAAAAGATACCATTCTATGTATGGTTGTTTCATGTTTGTATAATAATTATGCTTGTAATCTT
ATAAACCGATGTTTTACTATCACTGTCTTTGTAATCTCCTTCACAATAAATCAATGTTTCTTGAGTATAAGTTAATTCGA
CGACTTC
>B596-H_1-10k_transcript_70085 B596-H_1-10k_transcript_70085 full_length_coverage=3;length=236;num_subreads=60
GAGACCAATCTACAGATTTGCTTGTATCTCAAAGGTACAGTCATGATATTCTCATCGATCCATATCGCGTGGTCGTTAAA
TCCTTCAAAAGATACCATTCTATGTATGGTTGTTTCATGTTTGTATAATAATTATGCTTGTAATCTTATAAACCGATGTT
TTACTATCACTGTCTTTGTAATCTCCTTCACAATAAATCAATGTTTCTTGAGTATAAGTTAATTCGACGACTTCGT
>B596-H_1-10k_transcript_67647 B596-H_1-10k_transcript_67647 full_length_coverage=2;length=379;num_subreads=60
CATCGTCGGTTGTGAGATTCTCTTCGTGCTGCCGGTTAAGTATCTCTCGGGTTAGCTAGTGAGTTTGGGTTGTGATTCTT
TGGGCTGTTTATGACGTTTGAGTTCTCCGGAAGCTGCAGGAGCCGTGTGTTTCAAGGTTTGAGGGCGCCTTTCTCTCCGG
TAGCTCGTGGCGACTGGTAGCTCTCTCTGTTGTCGATTCGCTTTCTGGTCCTTCGCGCTAAAGTTGAAGTTTTGTTCATT
GTCAGCTTCTTCTTTGCTTCATTAGTTTTTCGTTGCTTAGATCCCTTTTGTTTAGTTTATTTATGTTCTTCTGCTACTAG
TTCGCTGTGTATCGTCTGTAAAAAATTGAAAAGTTGGTATAATAATTTAACATTTTACC
>B596-H_1-10k_transcript_47602 B596-H_1-10k_transcript_47602 full_length_coverage=3;length=1240;num_subreads=60
GACTCACCATCATCACAAAACGATGAAACTCAACGTCGTCGTATCACTCATTCTCCTTCTAATCTCAACCGCCACGTGTT
GTCCACCGTCAGACCTCCGTGCACTCCTAGCTTTCCGTTCAGCACTCCACGAGCCATACCTCGGCATTTTCAACTCATGG
ACCGGCCAAGACTGCTGCCACAACTGGTACGGCGTTAGCTGCGACGCTGTCACTCACCGAGTCGCCGACATCAACCTCCG
CGGCGAGTCAGAAGACCCAATCTTCGAGCGAGCTCACCGAACCGGTTACATGACCGGACGCATCTCTCCGGCGATATGCG
ACCTCGCTCGCCTCTCCGCCATAACAATCGCCGACTGGAAAGGCATCTCCGGCGACATCCCCAAATGCATCACGCGCCTC
TCTTTCCTCCGTACGATCGATCTCATTGGAAACCAAATCTCCGGCGAGATTCCGAACGACATCGGGAGATTAAACCGGTT
AGCTGTTTTAAACGTCGCGGATAACCGGATATCCGGTTCGATTCCGAAATCGCTAACCAACCTCTCAAGCTTAATGCACT
TGGACCTCCGTACCAACTTAATAACCGGTTTAATTCCAACTGATTTCGGCCGGTTAACAATGCTTAGCCGCGCGTTACTA
AGCGGTAACCGAATAACCGGTCGGATCCCCGAGTCCTTAACCAAGATTTACCGGTTAGCTGACGTTGATCTCTCGGGTAA
CCAATTATACGGCACAATCCCACCGTCTCTAGGCCGTATGCCGGTTCTCGCGACGCTTAACCTCGACGGGAACAAAATAT
CCGGCGAGATACCTCAGACTCTGATGACGTCATCGGTGATGAACTTGAATTTGAGCAGGAACTTGTTGCAAGGGAAGATA
CCGGAAGGGTTCGGACCAAGGTCTTACTTCACTGTTCTTGATTTGTCTTATAACAATCTCAAGGGACCAATCCCGAGCTC
GATATCTGGTGCGTCGTTTATTGGTCATTTGGATCTTAGCCATAACCATCTCTGTGGGAGGATCCCGGTGGGGTCGCCGT
TTGACCACCTTGAAGCGGCGTCGTTTATGTTTAACGACTGTCTTTGCGGCAAACCCTTGAAGGCTTGTTTAAAAAATTGA
GTCTGTAATTTTCTTTGTTTAGACCTTATTATATTTTTATGATTATGCGTTTTAGAAAACATATTCGTGTGCTACGTTTT
GTGGTGTATGCTTAATTATTATCACGATCGGCTCTACTCT
>B596-H_1-10k_transcript_53215 B596-H_1-10k_transcript_53215 full_length_coverage=2;length=1045;num_subreads=60
GACAACTGTTTCTTTTAAAAACGTTTCCACACACCATATGCTTCTTCAAGCTTTGGAACACTGTGTCTTTCGCTCTTGTA
ATGGAAATATCCGCCATAAGAATGAATTTTCTCGCGCTGGGTTTGTCTCTGTGTCTTGTTCTTTCGAGTTTCCATGGCGT
TTCTTGTCAGGATGATGGTGCTGCTAGTAGGTTGAGTCATCTGGATCTAATCGAACGTGAGTACCAAGATAGTGTCAATG
CTATTCAAGGCAAGGAAGATCAGTCTGCAAGTATTCAGAGTGAGAACCAGAAGAACACTACAGCGACTGATAAGAACACT
ATTTCTCTGTCTCTATCAGATGAATCTGAGGTTGGAGGAGTGAGTGATGAAAGTGTTAAAAGTTCGAGTCTGTTGGATGA
CATAGAACTTGAGATTGAAGCTCATCTCAATGGTCTTAACCAAGCTGGATCCAAATATGATGAAGTATTATCTGCTCAGA
GACAGAAGATGTTGGAAGACATCGAACACGATATGGAAGCTGCTTCATCAGCAAGTTTGGGACAGATAAAGACTGATGAA
TTAAGTGAAGGAATTGATGAGCAACAATCTGCAAAGACACAAAGTTTGCTGGAAGAGATCGAACGCGAATTTGAAACCGC
TACAAAAGATCTTGAACAACTAAAGATTAATGACTTCACCGGTGACAAGTATGATGAAGAACAATCTGCAAAGAGAAAAA
GCATGCTTGAAGCTATTGAACGCGAGTTTGAAGCTGCTGTTGAAGGCCTTGAAGAACTAAAGGTTTCTGATTCTACCGGA
AGCAAAGATGATGAAGAACAATCTGCCAAGAGACTAAGTATGCTGGAAGAGATTGAACGGGAATTCGAAGCTGCTACAGA
GAGCCTTAAGCAACTTCAAGTTGATGGTTCCAGTGAAGACACAGAACAAACTGCAAAGAGGCAAAGTATGCTTGACGAGA
TTGAACGTGAATTTGAAGCTGCTACACGTGATCTTAAGCAGCTAAATGATTTCACTGAAGGAGATGTTGATGATGAACAA
TCTGC
>B596-H_1-10k_transcript_70014 B596-H_1-10k_transcript_70014 full_length_coverage=9;length=226;num_subreads=60
ATAATATGGGTTAAGTTTCTTAGTTCTCTTTAGAGAACAGTTGAGATTCTTTGTTTGTCTTTAGAGCAAGTCTAGAGCTC
TTGTTGGTTATTTCTTTCTACTTTGTCTTTATGTTCTGTTTCAGACTTTGTGTGTTGATTATATCAGGAGAGAGAGATTG
GGAGATAGAGAGGGGGGAAAACAAATAATGTTTATTTCAGATTTCTAATAAAATAAGCTTCCAATA
>B596-H_1-10k_transcript_54186 B596-H_1-10k_transcript_54186 full_length_coverage=20;length=1001;num_subreads=60
GGGAGCTTAGGGTTATTGCCTCTTCTTCCACCATGGACGAGTATGGTAGCGTGAGATCCACCTACAAAGGGTTCGAGAGT
GAGGCTGCTATGAAGGAAACTCTCGACAAGTACGGAAGCAAGCCCCGAGCTATTATTTCTGTGGAGGGATACGACACTTG
TCTGCCTGAGGAAGATATCAAGAGTGAATTGACTAATCACTTCAATTCATGTGGCGAAGTCTTTAATGTTATTGTTCGCA
AAGACCTTCAGAGCCCTAATCTCGACAGACGTGCTTTGGTTATTCTTCTTGGAGATGGCGCAGAAGAGAAGGCCTTGGAA
CTTAATGGAACTGACATTGGTGGATGGAATGCTCTTGTTAAAGTTGAACCGGAGGAGGTAGAAGACGAGGAGGCAGAACT
TTATGAATCCTCTCTGGCTGACGAACTATATAATGACCGCAGATTTTGGTTTGGCGTTACCGTTAGGGGATATAACACTT
TCCTCCCTGCAGATGAAGTCGAGAGCGCTTTGATAAAACATTTCTCTTCTTGTGGAAAGATCACCCATGTTTTTGTCTCT
ACTCTCGATAAGAAGACTAATATCTATTTTTACCAACAAGAAGGAGAAGCTAAGGCGCTGGATCTTGATGGAAGTGTTGT
GAGAGGATTCAAAATAGCTGTTACGGGCTTAGCTACAATCTTTAGTAACCGTCCCCCTCCCTCCGGTGAAATTTGTTTCG
GCTACTGTGACCCAGCTCATATGATTGAGTTTGCCGGCGTGATCCACGACAAGGTCGCTGCTTTTAAGAAGCAGAGGATG
TCTGTCTAGAAATCTCTCTCAAGAAGCTCTCTATCTTTGGTGTTTATTAATTAATAAATCGTGTGAGATTATTACAATGC
AACACCTTGGGGCTTTCTTACTTATGTTTATTGTCAGAGCTCATTATATTATGTATGATGAGCCGTTTTTGTGTGTCTGG
ATGATAAACCTACTCTTAATAATTATTATCTTTACTTTTAT
>B596-H_1-10k_transcript_58933 B596-H_1-10k_transcript_58933 full_length_coverage=2;length=821;num_subreads=60
GGTGCTGTTGGGAAATCTGCACAGATAGGATTGCATACTTGGTTACCCGATGCTATGGAGGGTCCCACTCCAGTATCCGC
TTTGATTCATGCAGCTACTATGGTAACAGCTGGCGTTTTCATGATAGCAAGGTGCTCCCCTTTATTTGAATACTCACCTA
CGGCTTTGATTGTTATTACTTTTGCAGGAGCTATGACGTCATTCCTTGCGGCAACCACTGGAATATTACAGAACGATCTA
AAGAGGGTCATCGCTTATTCAACTTGTAGTCAATTAGGCTATATGATCTTTGCTTGCGGCATCTCTAACTATTCGGTTAG
CGTCTTTCACTTAATGAATCACGCCTTTTTCAAAGCATTACTATTCCTGAGTGCTGGTTCGGTGATTCATGCCATGTCGG
ATGAGCAAGATATGCGGAAGATGGGGGGGCTTGCCTCCTCCTTCCCTTTGACCTATGCCATGATGCTCATAGGCAGCTTA
TCTCTAATTGGATTTCCTTTTCTAACTGGATTTTATTCCAAAGATGTGATCTTAGAGCTCGCTTGCACTAAGTATACCAT
CAGTGGGAACTTTGCTTTCTGGTTGGGAAGTATTTCTGTCCTTTTCACTTCTTATTACTCTTTTCGTTTACTTTTTCTCA
CATTTCTAGTACCAACTAATTCGTTCGGGCGAGACATCTCACGATGTCATGATGCGCCCATTCCTATGGCCATTCCTTTA
ATACTTCTGGCTCTCGGGAGTCTCTTTGTAGGATACTTGGCCAAAGATATGATGATTGGTTTAGGTACCAATTTTTGGGC
CAATTCCCTCCTCGTACTACC
>B596-H_1-10k_transcript_69080 B596-H_1-10k_transcript_69080 full_length_coverage=5;length=278;num_subreads=60
TAATGGCAATGTATCGGACTGCAAATCCTGGAATGACGGTTCGACCCCGTCCTTGGCCTCTCCTTTCAGTCGAGTTGCTA
AAGCACCTCTCTAGACAAGTGCTCGAGTCACTCCGAGGAACGCCTTTTCAGTCGAGTTGCTAAAGCACCTCTCCTTTCAG
TCGAGTTGCTAAAGCACCTCTCCTTTCAGTCGAGTTGCTAAAGCACCTCTCCTTTGCTGTTCGAGTAAACAAGAAATGCT
CGAGTTACTAAATACCCCTAACGGGGCCCCTCTCTGAT
>B596-H_1-10k_transcript_49713 B596-H_1-10k_transcript_49713 full_length_coverage=3;length=1167;num_subreads=60
GGCCGCATCTCCGTTTCTCGATTCGGATCTCTGACCCACCCACCACCACTCCCCACCTTCTCTGCCTCCCTCAGATAAGA
GGCTCATTCTTCTTCTTCTTCACCAATTGATTTAGGGAAAAGATCTTCTTCCTTTACTACCCAATCTATTTATTTCCGCT
GCCATGAGTTCTGTTACCGCGATCGTGGATGAGCAGCAACTGGTCGAAGCTATTCAGGATTTGGCTCTTCAAGATCAGGG
CAAAGAGAAGATCCAGGAAGAGACCCATGAGCTCAATTTCGGAAACCATGGCGGCTGTTGTGCGATATGCTTGAATGCAA
TTCCTCTTCAAGAGACTGCCATGGTGAAAGGCTGTGAGCATACGTACTGTGTGACATGCATACTTCGTTGGGCGAGTTGC
AAAGAGAGTCCTACATGCCCGCAATGTAAGCATCCATTTGATTTCCTCAGTGTCCACCGGACTCTTGATGGCAGCATTGA
AGATTTTTTGTTTGAGGAGAGTGTGTGCCTTCTCCTGAGAGCCTCATGGTTTATACCGTTGGATGCGATGGTGGAACAGG
CGTCATACAGCTACGGCTACCACCATGATGATTTCGACATTCCTTGTGACTACGATGAAGATGATGACCTTGACGAGTTT
TATATGCACGGGTCAGGTCTTCGCATAGGAAACCGGAGATGGGGTGACAATGGTTTTGTCAGATCCGGGCGTCAAGAAGC
CAGACCAGTCAAGAAACACAGTGGTTCTGGTTCTAGTTCCAGTTCGAGTTCTGGGTCATCGTCATGTGAGCCAAAGGATA
AGCAGGTGAAGAGTACGAACACAACAGGAAGACGTGCAAAGAGGGCTATGAAGCGGGAAGCTGCTAACAAAGCAGCTGAA
GTAGCTTCAGCAGCAAAGCACGAGGCCCATTTGGTTAGGTTGGGAAGGAAGTGAGTGTGGATACTTCCTCTCTGTAAGTA
GATCGCACCTGTTAAAAAGCTCCCACCCACTTCCATGACTTAGTGTCATCCTCTGTACAGCAACTAGTTTTTAATGTTGT
GGTATATCTCCAGTCACACCACTGTATGAGTACACAGTTGTGACCTTTATTGTCTCGTAAAATAATTGATTAGATGAGAT
GTAGTGTGTTTTTCTTGGGTGAATATTTAAAAGTGGTGCAGGCTTCG
>B596-H_1-10k_transcript_55954 B596-H_1-10k_transcript_55954 full_length_coverage=3;length=921;num_subreads=60
GAGTCTCAGTCTCGCTTTCTACTTGTCCTAATCTCTTTCCCTCCCTCCTAAAGCAGCTTCAATGGCGGTTACCTTCTCAG
ATCTACACACAGAGCAGGGTGTCAAATCCGTGGAGGAGCACCTCGCGGGAAAAACATACATCTCCGGGTAAGTTTCTCGC
TTTCCTTCTTTTGCGTGTAGCCTTTCCACTGTTTCGAGAGGTTTTGATTTCGCAGAGATCAGTTGTCTGTGGATGATGTG
AAGGTCTACGCCGCCGTTTCGGAGAAACCCAGCGATGCTTTCCCTAATGCTAGCAAGTGGTACGATTGCGTCGCTTCCCA
GCTTGCTAAAAGTTTCCCTGGAAAAGCTGTAGGAGTGTCAATCGGTGGCTCTGCTACTACTTCTGCTCAAGCTGAGGCAC
CAGCAGCTGATGACGATGATGACATGGATCTGTTTGGTGATGAGACTGAGGAGGAAAAGAAAGCTGCTGAGGAGAGGGAG
GCTGCTAAGAAGGACACCAAGAAGCCCAAAGAGAGTGGAAAGTCATCTGTTCTAATGGAAGTAAAGCCATGATGGGATGA
TGAGACCGACATGAAGAAACTGGAAGCAGCTGTTCGCAGTGTTGAGATGCCTGGTCTCTTATGGGGAGCTTCGAAATTGG
TACCAGTCGGTTACGGTATCAAGAAGCTCACGATCATGCTCACAATTGTTGATGACCTCGTGTCCCCAGACAACCTCATT
GAGGACTATCTCACCTGTGAACCTAACAACGAGCACATCCAGAGTGTTGACATCGTCGCATTCAACAAGATTTAAACCTC
CTCTCTCCCAAAACATGTTTTGATTTCCCTTCCGGGTTTTGTTCTTTTGTGTCGTTTGCTGAGATGTTTATGTTGTAGTG
GCAAGACCTCTTTCATGTTACAAGTAACTTAAACTATCGAT
>B596-H_1-10k_transcript_68360 B596-H_1-10k_transcript_68360 full_length_coverage=5;length=316;num_subreads=60
GGGAGCTCATCAGGAAGTGATTCAGATGCTGATAGTGTGCAATCGCCATTTGTGCAAGCAAAAGAATGAAGTGGAAGAGG
TGTTAGATTCCTAGGATGATAATGAAGTTGAATAGTTTCCTTTTTTCTCTTTCAAGTTAAGGTTCTTTAGTTCTTTTAGA
TTATTGGTGACTCGATGGACAGAGGTTGAGAGTGACCTTAGAGAAGATGAAGGAGGATCATTTGGTGGTGGGTTTGTTCC
TATTTGTCGCTTTTGTTTGAGCTTTTGTACAATGAATGAAGGAATCTCTGTTCGTTTTCTTTATAGAAGCATTAAC
>B596-H_1-10k_transcript_62228 B596-H_1-10k_transcript_62228 full_length_coverage=2;length=676;num_subreads=60
GGTGAAGATCAAGGAGGCAGAGGAGAAGACTATGGGAGGTATCTTACTTCCATCCACAGCTCAATCAAAACCTCAAGGAG
GTGAAGTCGTTGCTGTTGGTGAAGGAAGAACTATTGGGAAGAACAAAATCGACATCAATGTCCCTACTGGAGCACAGATT
ATTTACTCCAAATACGCAGGAACTGAGGTGGAGTTCAACGATGTGAAGCATCTCATTCTCAAGGAAGATGATATTGTTGG
CCTTCTTGAGACTGATGACATCAAAGATCTCAAGCCTTTGAATGACCGAGTCTTCATTAAGGTTGCTGAGGCAGAGGAGA
AAACAGCTGGAGGGTTGTTGCTAACCGAGACTACCAAAGAGAAGCCTTCTATTGGCACGGTCATAGCGGTTGGACCAGGT
TCTCTAGATGAGGAAGGTAAACTTCAGCCACTACCAATCTCAACTGGAAGCACAGTTCTATACTCCAAGTATGCTGGCAA
CGACTTCAAGGGCAAAGATGGTTCCAACTACATCGCCCTCAGAGCTTCAGATGTTATGGCTATCCTTTCTTAGTTTATGT
CTTTGTAACCTGCAACAAGTTGTATCCCAATTGTGGAAATTTTTTTCATCAACGGCCTCAGCATAATCTTGAATAAAAAG
ACTCGAGTTTATCAACATAATTGTGATTTGATTACG
>B596-H_1-10k_transcript_24184 B596-H_1-10k_transcript_24184 full_length_coverage=5;length=1968;num_subreads=60
GTTATTCTATTCCACCTCTTAGAAAGAAAAGAACTTAAATCAAAATACTTAATAGCATGGCGATACATTTATACAAAACT
TCTACCCCGAGCACACGCAATGGAGCCGTAGACAGTCAAGTGAAATCCAATCCACGAAATAATTTGATCTATGGGCAGCA
TCATTGTGGTAAAGGTCGTAATGCCAGAGGAATCATTACCGTAAGGCATAGAGGGGGAGGTCATAAGCGTCTATACCGTA
AAATAGATTTTCGACGAAATACAAAAGACATATATGGTAGAATCGTAACCATAGAATACGACCCTAATCGAAATGCATAC
ATTTGTCTCATACACTATGGGGATGGTGAGAAGAGATATATTTTACATCCCAGAGGGGCTATAATTGGAGATACCATTGT
TTCTGGTACAGAAGTTCCTATAAAAATGGGAAATGCCCTACCTTTGAGTGCGGTTTGAACTATTTGATTTACGTAATTGG
AAGTAACCAATTAGGTTTACGACAAAACCTAGAAATCGATCACTGATCCAATTTGAGTACCTCTGCAGGATAGACCTCAA
CAGAAAACTGAAGAGTAACGGCAGCAAGTGATTGAGTTCAGTAGTTCCTCATATAAAATTATTGACTCTAGAGATATAGT
AATATGGAGAAGACAAAATTGTTTCAAGCACCGACAGAACCATAAGCGCCCCTTGTTTCAAAGAGAGGAGGACGGGTTAT
TCACATTTCATTTGATGGTCAGAGGCGAATTGAAAGCTAAGCAGTGGTAATTCTAAAGATTCCCCCGGGGAAAAATAGAG
ATGTCTCCTACGTTACCCATAATATGTGGAAGTATCGACGTAATTTCATAGAGTCATTCGGTCTGAATGCTACATGAAGA
ACATAAGCCAGATGACGGAACGGGAAGACCTAGGATGTAGAAGATCATAACATAAGTTATTCGGCAGATTTTGATTCCTA
TATATCCACTCGTGTGGTACTTCTACCATATATAGAAGAATTCTACGATATATATAAGATAAGATCCATCCGTATAGATA
TCATCATCTACATTCAGAAAGCCGTATGCTTTGGAAGAAGCTTGTACAGTTTGGGAAGGGGTTTTGATTGATCAAAAAGA
AGAATCTACTTCAACCGATATGCCCTTAGGCACGGCCATACATAATATAGAAATCACACTTGGAAAGGGTGGACAATTAG
CTAGAGCAGCGGGTGCTGTAGCGAAACTGATTGCAAAAGAGGGGAAATCGGCCACATTAAAATTACCTTCTGGAGAGGTC
CGTTTGATATCCAAAAACTGCTCAGCAACAGTCGGACAAGTGGGAAATGTTGGGGTAAACCAGAAAAGTTTGGGTAGAGC
CGGATCGAAATGTTGGCTAGGTAAACGTCCTGTAGTAAGAGGAGTAGTTATGAACCCTGTCGACCACCCCCATGGAGGTG
GTGAAGGGAGGGCTCCAATTGGTAGAAAAAAACCCGTAACCCCCTGGGGTTATCCTGCGCTTGGAAGAAGAACTAGAAAA
AGGAAAAAATATAGTGAGACTTTGATTCTTCGTCGCCGTAGTAAATAGGAGAGAAAATCGAATTTCTTTCTTCGTCTTAA
AAAAAATAGGAGTTAATTAACTGTGACACGTTCACTAAAAAAAAATCCTTTTGTAGCAAAGCATTTATTAAGAAAAATAG
AGAAGCTTAATACAAAGGCGGAAAAAGAAATCATAATAACTTGGTCCCGGGCATCTACTATTATACCCACAATGATTGGC
CATACTATCGCTATACATAATGGAAGGGAACACTTACCCGTTTATATAATCGACCTTATGGTAGGACATAAATTGGGAGA
ATTTTCACCTACTATAAATTTTAGAGGACACGCGAAAAATGATAATAGATCTCGTCGTTAATTAAATGAATTCAAAAAAA
TGAATAATGAATATAATTTTTTTTTTAGTGAGAGGTAAACCTTATGAT
>B596-H_1-10k_transcript_32766 B596-H_1-10k_transcript_32766 full_length_coverage=5;length=1636;num_subreads=60
GTTATTCTATTCCACCTCTTAGAAAGAAAAGAACTTAAATCAAAATACTTAATAGCATGGCGATACATTTATACAAAACT
TCTACCCCGAGCACACGCAATGGAGCCGTAGACAGTCAAGTGAAATCCAATCCACGAAATAATTTGATCTATGGGCAGCA
TCATTGTGGTAAAGGTCGTAATGCCAGAGGAATCATTACCGTAAGGCATAGAGGGGGAGGTCATAAGCGTCTATACCGTA
AAATAGATTTTCGACGAAATACAAAAGACATATATGGTAGAATCGTAACCATAGAATACGACCCTAATCGAAATGCATAC
ATTTGTCTCATACACTATGGGGATGGTGAGAAGAGATATATTTTACATCCCAGAGGGGCTATAATTGGAGATACCATTGT
TTCTGGTACAGAAGTTCCTATAAAAATGGGAAATGCCCTACCTTTGAGTGCGGTTTGAACTATTTGATTTACGTAATTGG
AAGTAACCAATTAGGTTTACGACAAAACCTAGAAATCGATCACTGATCCAATTTGAGTACCTCTGCAGGATAGACCTCAA
CAGAAAACTGAAGAGTAACGGCAGCAAGTGATTGAGTTCAGTAGTTCCTCATATAAAATTATTGACTCTAGAGATATAGT
AATATGGAGAAGACAAAATTGTTTCAAGCACCGACAGAACCATAAGCGCCCCTTGTTTCAAAGAGAGGAGGACGGGTTAT
TCACATTTCATTTGATGGTCAGAGGCGAATTGAAAGCTAAGCAGTGGTAATTCTAAAGATTCCCCCGGGGAAAAATAGAG
ATGTCTCCTACGTTACCCATAATATGTGGAAGTATCGACGTAATTTCATAGAGTCATTCGGTCTGAATGCTACATGAAGA
ACATAAGCCAGATGACGGAACGGGAAGACCTAGGATGTAGAAGATCATAACATAAGTTATTCGGCAGATTTTGATTCCTA
TATATCCACTCGTGTGGTACTTCTACCATATATAGAAGAATTCTACGATATATATAAGATAAGATCCATCCGTATAGATA
TCATCATCTACATTCAGAAAGCCGTATGCTTTGGAAGAAGCTTGTACAGTTTGGGAAGGGGTTTTGATTGATCAAAAAGA
AGAATCTACTTCAACCGATATGCCCTTAGGCACGGCCATACATAATATAGAAATCACACTTGGAAAGGGTGGACAATTAG
CTAGAGCAGCGGGTGCTGTAGCGAAACTGATTGCAAAAGAGGGGAAATCGGCCACATTAAAATTACCTTCTGGAGAGGTC
CGTTTGATATCCAAAAACTGCTCAGCAACAGTCGGACAAGTGGGAAATGTTGGGGTAAACCAGAAAAGTTTGGGTAGAGC
CGGATCGAAATGTTGGCTAGGTAAACGTCCTGTAGTAAGAGGAGTAGTTATGAACCCTGTCGACCACCCCCATGGAGGTG
GTGAAGGGAGGGCTCCAATTGGTAGAAAAAAACCCGTAACCCCCTGGGGTTATCCTGCGCTTGGAAGAAGAACTAGAAAA
AGGAAAAAATATAGTGAGACTTTGATTCTTCGTCGCCGTAGTAAATAGGAGAGAAAATCGAATTTCTTTCTTCGTCTTAA
AAAAAATAGGAGTTAATTAACTGTGACACGTTCACT
>B596-H_1-10k_transcript_37318 B596-H_1-10k_transcript_37318 full_length_coverage=22;length=1514;num_subreads=60
GTTATTCTATTCCACCTCTTAGAAAGAAAAGAACTTAAATCAAAATACTTAATAGCATGGCGATACATTTATACAAAACT
TCTACCCCGAGCACACGCAATGGAGCCGTAGACAGTCAAGTGAAATCCAATCCACGAAATAATTTGATCTATGGGCAGCA
TCATTGTGGTAAAGGTCGTAATGCCAGAGGAATCATTACCGTAAGGCATAGAGGGGGAGGTCATAAGCGTCTATACCGTA
AAATAGATTTTCGACGAAATACAAAAGACATATATGGTAGAATCGTAACCATAGAATACGACCCTAATCGAAATGCATAC
ATTTGTCTCATACACTATGGGGATGGTGAGAAGAGATATATTTTACATCCCAGAGGGGCTATAATTGGAGATACCATTGT
TTCTGGTACAGAAGTTCCTATAAAAATGGGAAATGCCCTACCTTTGAGTGCGGTTTGAACTATTTGATTTACGTAATTGG
AAGTAACCAATTAGGTTTACGACAAAACCTAGAAATCGATCACTGATCCAATTTGAGTACCTCTGCAGGATAGACCTCAA
CAGAAAACTGAAGAGTAACGGCAGCAAGTGATTGAGTTCAGTAGTTCCTCATATAAAATTATTGACTCTAGAGATATAGT
AATATGGAGAAGACAAAATTGTTTCAAGCACCGACAGAACCATAAGCGCCCCTTGTTTCAAAGAGAGGAGGACGGGTTAT
TCACATTTCATTTGATGGTCAGAGGCGAATTGAAAGCTAAGCAGTGGTAATTCTAAAGATTCCCCCGGGGAAAAATAGAG
ATGTCTCCTACGTTACCCATAATATGTGGAAGTATCGACGTAATTTCATAGAGTCATTCGGTCTGAATGCTACATGAAGA
ACATAAGCCAGATGACGGAACGGGAAGACCTAGGATGTAGAAGATCATAACATAAGTTATTCGGCAGATTTTGATTCCTA
TATATCCACTCGTGTGGTACTTCTACCATATATAGAAGAATTCTACGATATATATAAGATAAGATCCATCCGTATAGATA
TCATCATCTACATTCAGAAAGCCGTATGCTTTGGAAGAAGCTTGTACAGTTTGGGAAGGGGTTTTGATTGATCAAAAAGA
AGAATCTACTTCAACCGATATGCCCTTAGGCACGGCCATACATAATATAGAAATCACACTTGGAAAGGGTGGACAATTAG
CTAGAGCAGCGGGTGCTGTAGCGAAACTGATTGCAAAAGAGGGGAAATCGGCCACATTAAAATTACCTTCTGGAGAGGTC
CGTTTGATATCCAAAAACTGCTCAGCAACAGTCGGACAAGTGGGAAATGTTGGGGTAAACCAGAAAAGTTTGGGTAGAGC
CGGATCGAAATGTTGGCTAGGTAAACGTCCTGTAGTAAGAGGAGTAGTTATGAACCCTGTCGACCACCCCCATGGAGGTG
GTGAAGGGAGGGCTCCAATTGGTAGAAAAAAACCCGTAACCCCCTGGGGTTATCCTGCGCTTGGAAGAAGAACT
>B596-H_1-10k_transcript_67205 B596-H_1-10k_transcript_67205 full_length_coverage=2;length=409;num_subreads=60
GATTGATCAAAAAGAAGAATCTACTTCAACCGATATGCCCTTAGGCACGGCCATACATAATATAGAAATCACACTTGGAA
AGGGTGGACAATTAGCTAGAGCAGCGGGTGCTGTAGCGAAACTGATTGCAAAAGAGGGGAAATCGGCCACATTAAAATTA
CCTTCTGGAGAGGTCCGTTTGATATCCAAAAACTGCTCAGCAACAGTCGGACAAGTGGGAAATGTTGGGGTAAACCAGAA
AAGTTTGGGTAGAGCCGGATCGAAATGTTGGCTAGGTAAACGTCCTGTAGTAAGAGGAGTAGTTATGAACCCTGTCGACC
ACCCCCATGGAGGTGGTGAAGGGAGGGCTCCAATTGGTAGAAAAAAACCCGTAACCCCCTGGGGTTATCCTGCGCTTGGA
AGAAGAACG
>B596-H_1-10k_transcript_61545 B596-H_1-10k_transcript_61545 full_length_coverage=2;length=706;num_subreads=60
TAGAAATCACACTTGGAAAGGGTGGACAATTAGCTAGAGCAGCGGGTGCTGTAGCGAAACTGATTGCAAAAGAGGGGAAA
TCGGCCACATTAAAATTACCTTCTGGAGAGGTCCGTTTGATATCCAAAAACTGCTCAGCAACAGTCGGACAAGTGGGAAA
TGTTGGGGTAAACCAGAAAAGTTTGGGTAGAGCCGGATCGAAATGTTGGCTAGGTAAACGTCCTGTAGTAAGAGGAGTAG
TTATGAACCCTGTCGACCACCCCCATGGAGGTGGTGAAGGGAGGGCTCCAATTGGTAGAAAAAAACCCGTAACCCCCTGG
GGTTATCCTGCGCTTGGAAGAAGAACTAGAAAAAGGAAAAAATATAGTGAGACTTTGATTCTTCGTCGCCGTAGTAAATA
GGAGAGAAAATCGAATTTCTTTCTTCGTCTTAAAAAAAATAGGAGTTAATTAACTGTGACACGTTCACTAAAAAAAAATC
CTTTTGTAGCAAAGCATTTATTAAGAAAAATAGAGAAGCTTAATACAAAGGCGGAAAAAGAAATCATAATAACTTGGTCC
CGGGCATCTACTATTATACCCACAATGATTGGCCATACTATCGCTATACATAATGGAAGGGAACACTTACCCGTTTATAT
AATCGACCTTATGGTAGGACATAAATTGGGAGAATTTTCACCTACTATAAATTTTAGAGGACACGC
>B596-H_1-10k_transcript_68908 B596-H_1-10k_transcript_68908 full_length_coverage=4;length=290;num_subreads=60
AGAAATAAAAATAAAAACTTGTAGTCTTTTTTTTTATGTTTAAGAAAAAAAAATGAGCAATTCTATAAGGTTGAATAAAC
ATTTCCATCAAAACTCCTTTGATATAATTGCTATGCTTAGTGTGTGACTCGTTGGTTTAGGGTTAGATTACGATAAAAAA
AAAAAAGAACTTACCAACTAATAACTACAGCATTAATAAATAACCTAAGCAACTCATTGCTTCGCATTATCTGGATCCAA
AAAATTAGTCAAGATATGATAGGCTGATCATATCATTGGAGCAACTGACT
>B596-H_1-10k_transcript_43393 B596-H_1-10k_transcript_43393 full_length_coverage=2;length=1379;num_subreads=60
AAAGAATAAAGAAAGATGATTATTAAGTTATGAAAGGTAATCAAAAAGTATGCGGATAAATGGAAGGATGAAAGAAAGAG
CGAAAAAATTGAATATTAATGATATATGATTCCAATTTGGAAAATCTATGAGGTCACTGTAAGAAAAGCAATGTAATAAA
GCATCAATACAGATTCATTCATAATAATTAGATAAATCTGTTCCGAAAACAAAAAATTAAGAGCCTTGAGCCAATAAAAA
CTGAGAAAATTGCCTCAAAAAAAAAAAAAGAAATTCAAAATTTCATGTAAAAGCTCCATTGTAGAATTCAGGCCTAATGA
TTAATCAAGAAGCGATGGGAACGACGGAACCCATGAATATATAGGATTCTAGTGAACAAGAAATCTTAGTAATTCATTGG
ACAGGATGGCGGAATAAACCAGAAACTTTATTATCTATTCTGATTTCTGATTTTGATTCTGAGACCTCGGGGGATAAACA
GCAAACTTAAATAGATATTGAAAGAGTAAATATTCGCCGGCGAAAAATTGGTTTTTTTTTTCAAATAAAAACAGTAATAA
AAGATGAAAAAAACAATGAAAAAAATAAAATAAGGATTTGTTATAATATTCTAACTCTAATAAAAATTACATTTGTAATG
ATGATATTACGTTATTTTTAAATAAATCGAAATAAAATTGATCTTTGATTCTATTTCAAAAAAGACATACACAAATTTAG
AAGAGATAAGATGAAATAAAAAAAAAATACCATGATTAATAGGATTAATCATTAACTACATCTATATCTTAATTAATCCT
TTTATTCGCGAGGAGCTGGATGAGAAGAAACTCTCACGTCCAGTTCTGCAGTAGAGATGGATAGAAAAAACCCATCAACT
ATAACCCAAAAAGAACCAAATTTCGTAAACAACATCGAGGAAGACTAAAAGGAATATCCTCTCGTGGGAATCGTATTTGT
TTTGGCAGATATGCTCTTCAAACACTTGAACCCGCTTGGATTACATCTAGACAAATAGAAGCAGGGCGACGAGCAATGAC
ACGAAATATACGACGTGGTGGAAAAATTTGGGTACGTATATTTCCAGACAAGCCAGTTACAGTAAGACCCGCGGAAACGC
GTATGGGTTCTGGGAAAGGATCCCCAGAGTACTGGGTAGCTGTGGTTAAACCAGGTAAAATCCTTTATGAAATGGGTGGT
GTACCAGAAAATATAGCCAGAAAAGCTATTTCAATCGCGGCATCAAAAATGCCTATAAAAACCCAATTCATTATTTCTGA
ATAGGAATATAGAATGAAAAAGCTAAATAACATTTAAGGATAAAAAGATTATAAGTTTTTTTTTGACAAACAATATTTTT
TTTACTTCGTCCTTTGCAC
>B596-H_1-10k_transcript_66147 B596-H_1-10k_transcript_66147 full_length_coverage=2;length=476;num_subreads=60
GGAATAAACCAGAAACTTTATTATCTATTCTGATTTCTGATTTTGATTCTGAGACCTCGGGGGATAAACAGCAAACTTAA
ATAGATATTGAAAGAGTAAATATTCGCCGGCGAAAAATTGGTTTTTTTTTCAAATAAAAACAGTAATAAAAGATGAAAAA
AACAATGAAAAAAATAAAATAAGGATTTGTTATAATATTCTAACTCTAATAAAAATTACATTTGTAATGATGATATTACG
TTATTTTTAAATAAATCGAAATAAAATTGATCTTTGATTCTATTTCAAAAAAGACATACACAAATTTAGAAGAGATAAGA
TGAAATAAAAAAAAAATACCATGATTAATAGGATTAATCATTAACTACATCTATATCTTAATTAATCCTTTTATTCGCGA
GGAGCTGGATGAGAAGAAACTCTCACGTCCAGTTCTGCAGTAGAGATGGATAGAAAAAACCCATCAACTATAACCC
>B596-H_1-10k_transcript_54891 B596-H_1-10k_transcript_54891 full_length_coverage=3;length=944;num_subreads=60
GGGATGGTGAGAAGAGATATATTTTACATCCCAGAGGGGCTATAATTGGAGATACCATTGTTTCTGGTACAGAAGTTCCT
ATAAAAATGGGAAATGCCCTACCTTTGACCGATATGCCCTTAGGCACGGCCATACATAATATAGAAATCACACTTGGAAA
GGGTGGACAATTAGCTAGAGCAGCGGGTGCTGTAGCGAAACTGATTGCAAAAGAGGGGAAATCGGCCACATTAAAATTAC
CTTCTGGAGAGGTCCGTTTGATATCCAAAAACTGCTCAGCAACAGTCGGACAAGTGGGAAATGTTGGGGTAAACCAGAAA
AGTTTGGGTAGAGCCGGATCGAAATGTTGGCTAGGTAAACGTCCTGTAGTAAGAGGAGTAGTTATGAACCCTGTCGACCA
CCCCCATGGAGGTGGTGAAGGGAGGGCTCCAATTGGTAGAAAAAAACCCGTAACCCCCTGGGGTTATCCTGCGCTTGGAA
GAAGAACTAGAAAAAGGAAAAAATATAGTGAGACTTTGATTCTTCGTCGCCGTAGTAAATAGGAGAGAAAATCGAATTTC
TTTCTTCGTCTTAAAAAAAATAGGAGTTAATTAACTGTGACACGTTCACTAAAAAAAAATCCTTTTGTAGCAAAGCATTT
ATTAAGAAAAATAGAGAAGCTTAATACAAAGGCGGAAAAAGAAATCATAATAACTTGGTCCCGGGCATCTACTATTATAC
CCACAATGATTGGCCATACTATCGCTATACATAATGGAAGGGAACACTTACCCGTTTATATAATCGACCTTATGGTAGGA
CATAAATTGGGAGAATTTTCACCTACTATAAATTTTAGAGGACACGCGAAAAATGATAATAGATCTCGTCGTTAATTAAA
TGAATTCAAAAAAATGAATAATGAATATAATTTTTTTTTTTTAGTGAGAGGTAAACCTTATGAT
>B596-H_1-10k_transcript_51123 B596-H_1-10k_transcript_51123 full_length_coverage=2;length=1118;num_subreads=60
GTCGAATCAGGATCAACTAGGACAGAAATAAAGCATTGGGTCGAACTCTTCTTTGGTGTCAAGGTAATAGCTATGAATAG
TCATCGACTCCCCGGAAAGGTTAAAAGAATGGGACCTATTCTGGGACATACAATGCATTACAGACGTATGATCATTACGC
TTCAACCGGGTTATTCTATTCCACCTCTTAGAAAGAAAAGAACTTAAATCAAAATACTTAATAGCATGGCGATACATTTA
TACAAAACTTCTACCCCGAGCACACGCAATGGAGCCGTAGACAGTCAAGTGAAATCCAATCCACGAAATAATTTGATCTA
TGGGCAGCATCATTGTGGTAAAGGTCGTAATGCCAGAGGAATCATTACCGTAAGGCATAGAGGGGGAGGTCATAAGCGTC
TATACCGTAAAATAGATTTTCGACGAAATACAAAAGACATATATGGTAGAATCGTAACCATAGAATACGACCCTAATCGA
AATGCATACATTTGTCTCATACACTATGGGGATGGTGAGAAGAGATATATTTTACATCCCAGAGGGGCTATAATTGGAGA
TACCATTGTTTCTGGTACAGAAGTTCCTATAAAAATGGGAAATGCCCTACCTTTGACCGATATGCCCTTAGGCACGGCCA
TACATAATATAGAAATCACACTTGGAAAGGGTGGACAATTAGCTAGAGCAGCGGGTGCTGTAGCGAAACTGATTGCAAAA
GAGGGGAAATCGGCCACATTAAAATTACCTTCTGGAGAGGTCCGTTTGATATCCAAAAACTGCTCAGCAACAGTCGGACA
AGTGGGAAATGTTGGGGTAAACCAGAAAAGTTTGGGTAGAGCCGGATCGAAATGTTGGCTAGGTAAACGTCCTGTAGTAA
GAGGAGTAGTTATGAACCCTGTCGACCACCCCCATGGAGGTGGTGAAGGGAGGGCTCCAATTGGTAGAAAAAAACCCGTA
ACCCCCTGGGGTTATCCTGCGCTTGGAAGAAGAACTAGAAAAAGGAAAAAATATAGTGAGACTTTGATTCTTCGTCGCCG
TAGTAAATAGGAGAGAAAATCGAATTTCTTTCTTCGTCTTAAAAAAAATAGGAGTTAATTAACTGTGACACGTTCACT
>B596-H_1-10k_transcript_47567 B596-H_1-10k_transcript_47567 full_length_coverage=3;length=1251;num_subreads=60
GGATGCACGCCAATGGGACCCTCCAATAAGTCTATTGGAATTGGCTCTGTATCAATGGAATCTTCTCATCATCTATACAT
AACGAATTGGTGTGGTATATTCATATCATAACATAACATATGAACAGTAAGAACTAGCATTCTTATTGAGACTAGAACTC
ATAGGGAAGAAAATCGATTTATGGATGGAATCAAATATGCAGTATTTACAGACAAAAGTATTCGGTTATTGGGGAAAAAT
CAATATACTTTTAATGTCGAATCAGGATTAACTAGGACAGAAATAAAGCATTGGGTCGAACTCTTCTTTGGTGTCAAGGT
AATAGCTATGAATAGTCATCGACTCCCCGGAAAGGTTAAAAGAATGGGACCTATTCTGGGACATACAATGCATTACAGAC
GTATGATCATTACGCTTCAACCGGGTTATTCTATTCCACCTCTTAGAAAGAAAAGAACTTAAATCAAAATACTTAATAGC
ATGGCGATACATTTATACAAAACTTCTACCCCGAGCACACGCAATGGAGCCGTAGACAGTCAAGTGAAATCCAATCCACG
AAATAATTTGATCTATGGGCAGCATCATTGTGGTAAAGGTCGTAATGCCAGAGGAATCATTACCGTAAGGCATAGAGGGG
GAGGTCATAAGCGTCTATACCGTAAAATAGATTTTCGACGAAATACAAAAGACATATATGGTAGAATCGTAACCATAGAA
TACGACCCTAATCGAAATGCATACATTTGTCTCATACACTATGGGGATGGTGAGAAGAGATATATTTTACATCCCAGAGG
GGCTATAATTGGAGATACCATTGTTTCTGGTACAGAAGTTCCTATAAAAATGGGAAATGCCCTACCTTTGACCGATATGC
CCTTAGGCACGGCCATACATAATATAGAAATCACACTTGGAAAGGGTGGACAATTAGCTAGAGCAGCGGGTGCTGTAGCG
AAACTGATTGCAAAAGAGGGGAAATCGGCCACATTAAAATTACCTTCTGGAGAGGTCCGTTTGATATCCAAAAACTGCTC
AGCAACAGTCGGACAAGTGGGAAATGTTGGGGTAAACCAGAAAAGTTTGGGTAGAGCCGGATCGAAATGTTGGCTAGGTA
AACGTCCTGTAGTAAGAGGAGTAGTTATGAACCCTGTCGACCACCCCCATGGAGGTGGTGAAGGGAGGGCTCCAATTGGT
AGAAAAAAACCCGTAACCCCCTGGGGTTATCCTGCGCTTGGAAGAAGAACT
>B596-H_1-10k_transcript_64321 B596-H_1-10k_transcript_64321 full_length_coverage=9;length=544;num_subreads=60
AAGCAGAGATCGAAGCAGAAGGAAGGAAGGCGATCCCAATCCTCCTCGATTCATCTCTTCGCTCCCCCCAAAACCAATGG
CTACCATACCAGTTAACCCTAAGCCCTTCTTGAACAATCTGACCGGGAAGACGGTTATCGTTAAGCTCAAATGGGGAATG
GAATACAAAGGTTTCCTCGCCTCTGTTGACTCCTACATGAACTTGCAGCTGGGGAACACCGAGGAGTATATTGATGGACA
GTTGACAGGAAACCTTGGAGAGATCTTGATCAGATGCAACAATGTTTTGTACGTCCGAGGTGTGCCAGAAGATGAAGAAC
TCGGTGACGCTGAACAAGACTAGTTTGTACCAAGGAAAGTAGAAATCGCCAGTCTGTTTTAAGTCTTGTTGTATTCTGTG
AGCATCTTTAACCCAATTTGCAGTTCTTGAATCTTTGTGAGATGGTTGCTACCTTTAAACTAAAACGTTGCAAGCTGTTT
TTTTCTCTTTATGAGAAACCGAACTCCTTGGCGGTTTTCTGTTAGTGGAAAGGAATGCTTGTCG
>B596-H_1-10k_transcript_58155 B596-H_1-10k_transcript_58155 full_length_coverage=2;length=851;num_subreads=60
TCCTGTCCGTGAAAGGTTGGTCCGATTCATCCAACAAGATTGTCGGGATTCAGTTCACAACCAACACAAAGACTTCAGAT
TATTACGGGTTTGAAAAATATCCTGGAGATGAAGGTACAGATATTTTACTTGAAGTGAAAGACAAGAAGATTGTCGGCTT
CCATGGCTTCGCCGACACTCAACTCAACTCTCTTGGAGCTTACTTCGCTCCCATCGCCTCAACTCCATTGAAACCTAGCA
AGAAGCTACAAGCAGTAGGTGGTGATGAAGGAGCTTCATGGGATGATGGTGCTTTCGACGGCGTTAAGAAAATACAAGTA
GGGCAGAACAATGATGGTGTGTCTTTCGTGGCGGTCGAGTACCAGAATGGCTCTCAGAAAGTTGTTGGTGATGGTCATGG
CAAACAATCACCGCTTGGAGTTGAAACGTTTGAGCTTACGGATGGTGAGTACATTACGTCCGTGGGAGTCTACTATGACA
AAATCCATGCAGAGGGACGTGGTGTGACAGTGGTGACGAGTTTAATATTCAAGACTAATAAGCAGATATCTCAACCATTT
GGAATGACTGGCGGAGAATATGTTGAGCTTAAGGAAGAAGGTAACAAGATCGTTGGGTTCCATGGAAAAGCTAGCGATTG
GGTTCATCAAATTGGAGTCTATGTTGCACCAGTCACCATATGAAAAGATTATTGTGGGTTGCTTCTTTGATTTTCAATGA
ATAAAGTTATGTCAGAGACCTACTTGTTGTGGATGAGGTCTCTTGATGGACTATGTTTTCTGTTTGTGCTTGAGTGTTAT
GTTTGTGGTTAAGTGTTTGTGGATTTTAATAAAAGGAGGTTTGTGTTAAGT
>B596-H_1-10k_transcript_68270 B596-H_1-10k_transcript_68270 full_length_coverage=15;length=241;num_subreads=60
CGTTGGGTTCCATGGAAAAGCTAGCGATTGGGTTCATCAAATTGGAGTCTATGTTGCACCAGTCACCATATGAAAAGATT
ATTGTGGGTTGCTTCTTTGATTTTCAATGAATAAAGTTATGTCAGAGACCTACTTGTTGTGGATGAGGTCTCTTGATGGA
CTATGTTTTCTGTTTGTGCTTGAGTGTTATGTTTGTGGTTAAGTGTTTGTGGATTTTAATAAAAGGAGGTTTGTGTTAAG
T
>B596-H_1-10k_transcript_46663 B596-H_1-10k_transcript_46663 full_length_coverage=2;length=1282;num_subreads=60
GGTGGTTCTGGAAATGAATCTGGTGGCGGCAGTTCAAAACCTGGTGCTTCTGGAAATGAATCTGGTGGCGGCGGCGGCGG
TGGTTCAAAACCTGGTGGTTCTGGAAATGAATCTGGTGGTGGCGGCGGTGGTTCTGGAAATGAAACCGGTAATGATGGAC
CAGGAAAGGATGGGACCGCTTGGTGGCGAAAAGGGAAATGTATTCGACGATGTTGGTTTCGAAGGTGTGAAGAAAATAAC
CGTCGGAGCAGATCAGTACAGTGTAACATACATCAAGATCGAGTACATAAAAGATGGACAAGTTGTTGTCCGTGAGCATG
GGACAGTTCGTGGGGAACTCAAAGAGTTTTCAGTGGACTATCCGAACGATAATATCACGGCCGTTAGGTGGAACCTACAA
ACATGTTTACACCTATGATACGACGCTTATCACATCGCTTTACTTCACAACCTCCAAAGGTTTCACCTCTCCATTATTCG
GTATCGACAGTGAAAAGAAGGGGACAGAATTCGAGTTCAAAGGTGAAAATGGAGGAAAGCTTCTTGGGTTCCATGGACGT
GGCGGTAATGCTATTGATGCAATTGGAGCTTACTTCGACACCGGTTCACAAGGAGGTAAGGGCGGCGGTGGCGGTTCACA
AACTGATGTCCCCGGGAAGAAGGGACCTCTTGGTGGTGACAAAGGGAGAAGAGTTCAACGATGTTCGGTTTCGAAGGTGT
GAAGAAAATTACCGTTGGAGCCGATCAATACAGTGTAACTTACATCAAGATCGAATACGTGAAAGATGGAAAAGTCGAAA
TCCGTGAGCACGGGACAAGTCGTGGGGAACTACAAGAGTTTTCAGTGGACTATCCTAACGATAGTATCACGGAAGTTAGT
GGAACCTACAAACATAATTTCACCTATGATACGACTCTCATCACATCGCTTTACTTCACAACCTCCAAAGGTTTTCACCT
CTCCATTATTCGGTATTAACAGTGAGAAGAAGGGAACAGAATTCGAGTTCAAAGGTGAAAATGGAGGAAAGCTTATTGGT
TTGCATGGACGTGGTGGTAATGCTATTGATGCAATTGGAGCTTACTTTGACACCGGTTCACAAGGTGGTGACGGAGGCGA
CGTCCCTAGCAAAGACGGTCCTAAAACTGATGTCCCCGGGAAGAAGGGACCTCTTGGTGGTGACAAGGGAGAACCATTCG
ACGATGTTGGTTTCGAAGGTGTGAAGAAAATAACCGTCGGAGTAGACAACTTAAGCATAACTTATATCAAGATCGAATAC
GT
>B596-H_1-10k_transcript_40425 B596-H_1-10k_transcript_40425 full_length_coverage=9;length=1420;num_subreads=60
GTTGTAAACACCCCCTTTGACCATAATCAAAAGCCTTTATACAAAACTCCTTCAGATCTGAAAGGCCTCCTCTGTCTCTG
TTGCGTATTCTCCGGCGTCGTTTCATGATCTGACTTTGGTCTATCACTTGGTCACTGTTTGCTCTGAACATGCCACGCCC
TTTCTTCCACAAGTTGATTTTCTCCTCCACTATCCAAGAAAAGCGTCTGAGAGTTCCAGATAAGTTTGTGAGGAGATTCA
AAGACGAGCTATCGGTTGCAGTTGCACTCACAGTACCTGATGGTCACGTTTGGCGTGTAGGACTTAGAAAAGCTGACAAC
AACAACAAGATCTGGTTTCAAGATGGTTGGCAAGAGTTCGTTCACCGTTACTCCATCCGCATTGGTTACCTTTTGGTCTT
CAGATACGAAGGCAACTCTGCCTTTAGCGTCTACATTTACAACTTACCACACTCCGAGATTAACTACCACTCCACTGGTC
TAATGGACTCTGCAAACCACTTCAAACGCCCCCGTTTGTTTGAAGACCTTGAAGATGAAGATGCTGAGACTCTGCACACA
ACCACTTCAGCCATCCAGAGCTTCTTCACTGGACCTGTTAAACCTGAAGAGGCAACACCAACACAAACCTCAAAAGTTCC
TAAAAAGAGAGGGAGGAAGAAGAAGAAGAACGCTGATCATCCTGAGGAAGTAAACTCATCTGCACCGAGAGATGATGACC
CTGAGAGCCGTTCAAAGTTCTACGAGAGTGCTTCTGCGAGAAAGAGAACAGTGAATGCTGAAGAGAGAGAGAGAGCCATC
AATGCAGCCAAAACGTTTGAGCCGACAAACCCTTTCTTCAGAGTTGTTCTGAGACCGTCTTATCTATACAGAGGTTGCAT
CATGTATTTGCCTTCTGGTTTTGCTGAGAAGTACTTAAGTGGGATCTCGGGATTCATCAAGGTCCAGCTCGGGGAGAAAC
AGTGGCCTGTGAGATGCCTTTACAAAGCAGGGAGAGCTAAGTTCAGTCAAGGTTGGTATGAGTTCACTGTGGAGAATAAC
TTAGGAGAAGGTGATGTCTGCGCGTTTGAGCTGCTGAGAACCAGAGATTTCGTTTTGAAAGTGACGGCCTTTCGAGTCAA
CGAATATGTCTGAGACAGAGATACTATGGTGTGACTGGTGGATCAGTATTCAGTAGTGAGGAATCTGAAGGTGCAACTTC
GTGTAGGGTGTGTTGATTTTAATTCTGTCTATGTGTCATTGCGTTGGTCTCTTTTTTTTGTTGGTGTGGATAAGTTAAAC
CTCCTCGGAGTGAAACTGAAATTGTTTGGAGTAGAAGTTAGGGTTAAGAAGTTTGTAAATACCTAATCTCCATCAAGTTT
GGTGTTGAATCTTGCGCCCCCAAGAAAAGATGATATGATGAAGATGGGTTTGTTGTTTTT
>B596-H_1-10k_transcript_70328 B596-H_1-10k_transcript_70328 full_length_coverage=2;length=221;num_subreads=44
GTCCTCGACCTATTCTCAAACTTTAAATAGGTAGGACGGGGTGGCTGCTTTGTTGAGCCATCCCACGGAATCGAGAGCTC
CAAGTGGGCCATTTTTGGTAAGCAGAACTGGCGATGCGGGATGAACCGGAAGCCGGGTTACGGTGCCCAACTGCGCGCTA
ACCTAGAACCCACAAAGGGTGTTGGTCGATTAAGACAGCAGGACGGTGGTCATGGAAGTCG
>B596-H_1-10k_transcript_35496 B596-H_1-10k_transcript_35496 full_length_coverage=2;length=1599;num_subreads=60
GACAGAAAAAAAAAAAAGCAGAAAGCTGGGTCAACGACGTTTTGACCGGGTAATACAACAAAAGTACGAGGGCAAAATAG
TCATTAAAAACACTCGCATACGTATGTACCGCATGGAGAAGAGAGATACAACTCAACCACTTTGTATATTTATAAGCCTC
AAGAGATAAACGAAAATGAGATAGAGAGATAAGGGGACCAGAAGCGTTAGATAGATAGAGAGAGAGAGAGATTTGTAATC
CTTCAGACACACACAGAAAGAAGATTATGTTGCCCGTAAGAAAAACCAAAAGAGCTTTTTACTCCGCCTATGCTGGAGAC
GGCGTCTTTACGCCGGGAAAGAAACGACGAAGATGTCTTTCTTCTCCTGCGTCGGTATCTAAAGCCGGACCAGATTTGTT
AGATACAATCCCAGACGATCTTGTTGTTTCTATCCTTCGCAGACTTGCTTCTACATCTCGATGCCCTGCTGATTTCATCA
ACGTTTTAATGACATGTAAGAGATTGAAGAGTTTAGCTACGAGTCCTCTTGTTCTGTCGAGATTGTCTCGGAAAGCGATT
GCCGTAAAGGCTCAGAATTGGTCGGAAGATGCTCACCGGTTTCTCAAACGCTGCGTCGACGCCGGAAGCCTCGAAGCTTG
CTACACTCTCGGCATGATTCGGTTTTACTGTCTGCAAAACAGAGGAAACGGCGCGTCGCTGATGGCTAAAGCCGCGATTA
GCTCCTACGCGCCTGCGTTATACTCTTTAGCCGTGATTCAGTTCAACGGAAGCGGCGGCTCCAAGAACGACAAGGATCTC
CGAGCAGGCGTGGCTTTGTGCGCGCGTGCGGCTTTTTTGGGACACGTCGACGCGCTGCGTGAGCTCGGTCACTGTCTCCA
AGACGGTTACGGTGTTCCGCAGAACGTCACCGAAGGTCGGAGATTCCTCGTTCAAGCCAACGCTCGTGAGCTCGCCGCCG
TCTTATCCTCCGGGAACGAAGCTTGCTCGTGGCTCACTTTGTCGCAGCCTCAAGTCACTAACCAAATCCGTGGTTGTCCG
TTGCTGAGTGATTTCGGATGTAATGTTCCGGCGCCGGAGATACATCCGGCGAACCGGTTTTTAGCGGATTGGTTCGCCGT
GCGCGGCGGAGATGCTCCCGGAGATGGGTTGAGGTTGTGTTCTCACGGCGGATGTGGACGGCCGGAGACGAGGAAACATG
AGTTTAGGAGGTGTTCTGTTTGCGGCGTTGTGAATTACTGTTCACGCGCTTGTCAAGCTCTTGATTGGAAACTCCGGCAT
AAGATGGATTGTGCTCCGGTGGATCAAGATGCGGCTGGTGGTGACGGAGAAGGTAACGTTCAGATTGAGGGAAACGGTAA
CGGTGATAACGTATTGGTGCCCATGAGTTGACGGTGAACAAGTAACGGCTGCTTTAATTAGACGCGAAGAAGATGAGAGG
TAAACGAAGCTTTGTTTAGTTTCGTTTTTTGTTTAATTAGTGGAAAGATTAGGATTAAAATATTACCAACGGTTAGATGT
GGCGTTAAAAGAGTAAATTTTGTATTCTAATCGATTGTAAAGATGAGTATCAATGAACGGCTAGAATGCTTTTTTCTAT
>B596-H_1-10k_transcript_57587 B596-H_1-10k_transcript_57587 full_length_coverage=3;length=838;num_subreads=60
TGGGGGGGGAATACGGATGGGGAGGGGGGGCGTTCGATCCTCTCTTTGTTGCGATTCATCGGCGTTTTGCTTACCCTCGA
CGATCTCTCCGATGTCAATCCCTCCGTCTTCAGCTTCTTCTTCATCTTCATCTCAGCCTCTCAGTACACATACACTGCGA
ATTCGTACTATTCCGCGCCTTACCAGCCTCCACAGCCCTTCGTGGCGCCGTCGCCTGCTCAGCTCCGGTTGCTACCATTC
CCGGAGCTACGGTCTATCCTCAGCCTATTGGCCCCGTTCCCGCCGTATACTCTTACCCTCAGTACCAGGCGCATCAGTTG
TTCCAGAGAGATGCACAAACCATCACACCAGAAGCGCTTGAGAATGTGAAAGCTGCTTTGGCTAGTAGCGAAACGGAACA
CAAGGCGGAAACTAAGAAGAGAGCTATTCCTCGTAAAGCTGCTGGGCAGTCTTGGGAGGATCCTACTCTTGCAGAGTGGC
CTGAGAATGACTATCGCTTGTTTTGTGGTGATCTTGGGAATGAAGTAAATGATGATGTTCTTTCCAAGGCATTTGCTCGG
TTCCCCACCTTCAATATGGCCAAGGTCATCAGAGACAAGCGGACAGGTAAAACCAAGGGTTATGGATTTGTGAGTTTCTT
AAATCCTGCGGATCTAGCTGCAGCCCTAAAAGAAATGAATGGTAAGTATGTTGGGAATCGTCCAATCAAATTAAGAAAGA
GCAGCTGGAAAGAGAGAACAGATCAGGAGGCTGCAGAAAGACAAAAGCATCATAGCAATAAGAAACAAAAGACAGTGAAG
AAGAAGAGCGTACTCCACAAGTGATCAGTTCCCATGAC
>B596-H_1-10k_transcript_55995 B596-H_1-10k_transcript_55995 full_length_coverage=4;length=920;num_subreads=60
GGAAAAAGCCTGAAACGTTTCGGTTGCGTTTTCTTCACCCTCGACGATCTCTCCGATGTCAATCCCTCCGTCTTCAGCTT
CTTCTTCATCTTCATCTTCAGCCTCTCAGTACACATACACTGCGAATTCGTACTATTCCGCGCCTTACCAGCCTCCACAG
CCCTTCGTGGCGCCGTCGCCTCCTCCGGTTGCTACCATTCCCGGAGCTACGGTCTATCCTCAGCCTATTGGCCCCGTTCC
CGCCGTATACTCTTACCCTCAGTACCAGGCGCATCAGTTGTTCCAGAGAGATGCACAAACCATCACACCAGAAGCGCTTG
AGAATGTGAAAGCTGCTTTGGCTAGTAGCGAAACGGAACACAAGGCGGAAACTAAGAAGAGAGCTATTCCTCGTAAAGCT
GCTGGGCAGTCTTGGGAGGATCCTACTCTTGCAGAGTGGCCTGAAAATGACTATCGCTTGTTTTGTGGTGATCTTGGGAA
TGAAGTAAATGATGATGTTCTTTCCAAGGCATTTGCTCGGTTCCCCACCTTCAATATGGCCAAGGTCATCAGAGACAAGC
GGACAGGTAAAACCAAGGGTTATGGATTTGTGAGTTTCTTAAATCCTGCGGATCTAGCTGCAGCCCTAAAAGAAATGAAT
GGTAAGTATGTTGGGAATCGTCCAATCAAATTAAGAAAGAGCAGCTGGAAAGAGAGAACAGATCAGGAGGCTGCAGAAAG
ACAAAAGCATCATAGCAATAAGAAACAAAAGACAGTGAAGAAGAAGAGCGTACTCCACAAGTGATCAGTTCCCATGAGAA
AAAAAAAAAGCAGAAGATATCGTTGTATTTTTCAACTTTTTTGTCGTACCATTGTTGTACTTGTAACCAACTAAGTTTGA
ATCTACACTATCATTTTATATAAAAATAAATTGAACTTGT
>B596-H_1-10k_transcript_64209 B596-H_1-10k_transcript_64209 full_length_coverage=2;length=587;num_subreads=60
GTCGTTCAAACATTTCTTCAGCCTTGAATTACAATATTATAAAAATTAAAAATTATCCTTATTATCTTCAACCAAGAATG
GGAGAGAAACAAGAAGGTGCCAAAGTTGAACAAGAGAAGAAGGCAGCCACCGTAGTCTCTACTGAGACAACCGACAACAA
GCCAAAGAGCGGCGGAGGAGATTCAGCTGCAGCCCCGGCTGCCGCGGCTCCCTCCCCCTTTGTTTACAAAGTGGATATGC
ACTGCCAAGGCTGCGCCAAGAAAATCAAGCGAATGGTGAAGCACTTTGAGGGAGTCAAAGATGTGACGGTGGATATGGGT
GGGAACAAGCTCACGGTGGTCGGGAAGATTGATCCGGTGAAACTCCGGGAGAAGTTGGAGGAAAGAATGAAGAGAAAGGT
GGTACTCACCAACCCACCACCACCACTACCGTCCAAAGTAGACGCACCTGCCGCCCCCGCCGCCGCTGGAGAGAAGAAAT
CCGACGGTGTAGATAAGGCGGCGGCTCCTAGTCCTCCTACTCCGGCCGCTCCCAAAGAGAGCTCAGTGGCTTTAAAGATC
AGACTACATTGTGAGGGATGTATTCAG
>B596-H_1-10k_transcript_65207 B596-H_1-10k_transcript_65207 full_length_coverage=3;length=531;num_subreads=60
GATCACAGCTCTACATCATCATCACCTTAAAAGCAAAGTTAAAGCTCTCATAGTCTCTGTTTACATTTCTCGTTAACTGT
TCAATATTGATCAAGAGTAACTAACCATGGCCGAAGAGTACAAGAACGCTTCTGAGGAGTTCAAGAACGTCCCCGAACAC
GAGACCCCAAAGATCACCACCACGGAGGAACCATCGGCGGCGACGGGAGAGGTTAAGGATCGTGGCTTGTTCGATTTCTT
GGGGAAAAAAGAGGAAGTGAAACCTCAAGAAACGACCACACCGCTAGCGTCGGAGGTCGAGCATAAAGCTCAGATCACGG
AAGAGCCGGCGTTTGTGGCGAAGCACGAAGAAGAGGAGCATAAGCCTACTCTCCTCGAGCAGCTTCACCAGAAGCACGAG
GAGGAAGAGGAGAACAAGCCCAGTCTCTTACAGAAGCTTCACCGATCCAATAGCTCCTCTTCCTCTTCAAGCGAGGAAGA
AGGTGAAGACGGTGAGAAGAGGAAGAAGGAGAAGAAGAAGATCGTTGAAGG
>B596-H_1-10k_transcript_62713 B596-H_1-10k_transcript_62713 full_length_coverage=2;length=662;num_subreads=60
GGAATCTCAGAAGAAGTCGAAAGTGTGAGAGAGCCTTTCTCAGATGATGGCCTTGCATCTCTTCCCCGCTTCTCTTCACT
CAATCTCGAACCCTTCTTCTTCTTCATCATCATCTCGATCAAAACAGAGACACCTCCTTCTCCAGCTCTCTCCTCCTCGC
CTCCGTTCTGACCGTAGCCAAAGCGGTGTCACCGAAAACGACAACGATCCTTCTTCCTCCGGTTCTTCATCATCATCAGT
ACGCACACAGTTAGATCTTCTCGAACAGCTTACTTCCACAAGCGACGGTTACTTGAGTGATGGTGGTGGTAGCTTCAGGG
GTTCCACTGTTCGTGAACAATTGGCTGGGCTTGTTGGTGACAGGGATGATGATTTCACCATCCCCTTGGGGAAGAACTTG
AAGAAAGTGAGTCCTAAGTTCTTAACCACTTCTCAGAAAAGGAACATCAAGAGGCAAAGCTACCTTAACGAGGTCTCTCA
GAGGAATGACTCTGTTTTCTTTGCTACTATCGGCGCCTTTGTTATCCTTCCACCTTTGTTGATCCTCGCGATTGCTATAT
TAACTGGCTATGTTCAACTCTTTCCTTAAGTATGTATACAAACAATGAACATAATCCTTTCTTTCAAGTCTTGGTTCTAT
ATATGTGTTACTTGTTATTTGT
>B596-H_1-10k_transcript_42573 B596-H_1-10k_transcript_42573 full_length_coverage=2;length=1402;num_subreads=60
GGTATTCATTTTGTTTTCTCTAGAGACTAGAGTAGAAGACAGAGAGAGAGAACTTGACTTTTTATTAGTCTTCTTTTGTA
ACGAGTTTTCTTGTTCTTGGTGTATCTCTGCAATTCTTGAGGTAATGGGGCTTTCTCTTTCACTTCTCGTGTCTGCGTGT
AAAGAAGTTTTGTCAAACCAGTTCTTCAGTTTCAAGAACCCCGTCGAGAGTTTTCTTGGAGTCAGATCCTTCGGCTTGAC
ATCAAGAACCAACAGTTTCAAGAGTGAGGCGCCGGAAAACTCTCCAAAGGCCGCCGGTATGGAGAGGTCACTGAGCTTCA
ACAGCTGGGAGATTCCAACAGAAGCCAAGACTGAGCCAACGACGAACCAGGCAGATGATCAAGTTGTCGACGTGAAGAAG
CCTAAACGCAACAGTTTGAACGGACGAACCTGCGAGAGAATCCAAATAACGAAGCCCACGATTACTCCCCCTGAGCCTTT
TGTGTTCTTCTCCCCAAGACCGCTCGCCGAGCTTGACGCAGCTGCAACTACGTTACAGAAGGTGTACAAGAGTTACCGGA
CGAGAAGGAACCTAGCGGATTGCGCGGTTGTGGTTGAGGAGCTCTGGTGGAAGACTCTGGATTCTGCAGCTCTGAAACTG
AGCTCGGTTTCCTTCTTTGAAGAGGAGAAACATGAAACAGCTGTTTCGAAGTGGGCACGAGCTAGAACACGAGCTGCTAA
GGTTGGAAAAGGCTTGTCAAAAGATGAAAAAGCTCAGAAGTTAGCTCTTCAGCATTGGCTTGAAGCTATTGACCCACGCC
ACCGTTATGGACACAACTTGCACTTCTATTACGATGTCTGGTCAGCAAGCATGAGTGCACAACCATTCTTCTACTGGTTG
GACGTTGGCGATGGAAAAGACGTGAATCTTGAACACCACCCAAGAAGTGTTCTACAAAAACAGTGCATTAAATATCTCGG
ACCTATGGAGAGAGAAGCATACGAGGTGATAGTAGAGGATGGGAGACTAATGTACAAACAGAACATGACTCTGATCAGTT
CAACAGAAGAATCCAAGACGATCTTCGTACTTAGCACCACGAGAACCTTGTACGTAGGCCAGAAGAAGAAAGGCGTTTTC
CAACACTCTAGTTTCTTATCTGGCGGCGCCACAACAGCTGCAGGAAGATTGGTCGCCCGCGACGGTGTCCTCGAGGCTAT
ATGGCCGTACAGTGGACACTACCTACCAACAGAAGACAACTTCAAGGAGTTCATAAGTTTCCTGGAAGAGAACAATGTTG
ATCTCACCAATGTTAAGAGGTGCACTGTGAACGAGGAATATTCGTCATTCAAATACGAAGAAGAAACAAAAGAAGAGGAA
GCAGAGAATAATAAACCTGTAGAAACCAACATTACAGAGGAC
>B596-H_1-10k_transcript_50848 B596-H_1-10k_transcript_50848 full_length_coverage=2;length=1148;num_subreads=60
GAACCGTCACCAGAAATTTAAAAGGAAACAACAAAAAAAAAAAAGGAAAAGAGAGAGAGAATAAAACTAAACAAAATGAG
CAACTGAGCAAAACATACAAACACATGGCACCAAACGATAACCATTTCCCATCTTCAAAGCCACCATCCACCGCTCCTCC
TCCTCCTCCGCCGATCCCAAATGGATCATCAACAACAACAAACTCTAAACCCAATCCCCTCCCGCCACGTCAGCCTATCC
GTCAACAGCTCTACTCCGACCCCCGTAACCAGCAACAACGACGGTGGCAGCGGCCAAGCAACCGCCGGATCTGCTGCTGC
TGCTGCTTCTGGTCGATCCTAATCCTCCTCATCACCCTCCTCGTCGCTTCTCTCCTCGCAATCGGACTCTACGTCGTCTA
CCAGCCTCGTCCGCCGTCGTTCACCGTCGCCTCGCTCCGAATCCACCGCTTCAATCTCACCGCGTCCCCCGATTCCTCCG
CCGCGCACCTCTCCTCCCTCTTCAACTTGACGCTGATCACCAAAAACCCTAACTCCCAGTTCGTCTTCGATTACGAGCCG
TTGGTACTCTCCGTCGTGACTGATCCGGACGCGATCTTCCTCGGAAACGGCACGGTTCCGGCTTTCTCGAGCGGAGAGAG
GAATCTGACTTCGTTCAGAGGAGTCGTGCTGACGTCCACGGAGGCTCGCGAGCTCGATTTCGGCGATGGATTGGGATTGA
AATCGGATTTGAAGCGGAGGAGTGGACTGGATCTGAAGATAGTGATGGACACCAAGGTGGAGATAAGAATGGGGAAATTG
AAAAGCAAGAGAGTTGGGATTAGGGTTTCTTGCGGCGAGATTAGAGGGAGCTTGCCTAAAGGTAAAGCCGTTTCGATGGC
GTCCACTGATAAGTCCAAGTGTAAGGTTGATCTCAGGATCAAGATCTGGAATTGGACATTTTAATTTTTCTTTAAATACT
TTCTATTTTTTTTTAGTATACAAAAGGAAAAAAATCGGAATTTTTCATTTGATGTGTATTGTTGTGGTATACTTGAGAGA
GTTTGAGAGAGTTCGTCTGTTGTATTGTGGATGAGAGAGTTCACAGTTTGATGTAACGTGAAAGGTTCTTTTATTTTTAT
TGTATAATGAAAACGTCATTCTTGGTCC
>B596-H_1-10k_transcript_58855 B596-H_1-10k_transcript_58855 full_length_coverage=9;length=816;num_subreads=60
GCGAAGATGGGAGACAAAGCAGAATTGTCTGCAACAATAAAGTGGCCGAAGATCAAAGCCAAACCCAATCTCAGTATCTC
GTATCTCAAGAATCTTGATCTCTTCACGGTGGAGAATTGTCTCACTAGTGATGAATCAAAGGGCTTTGTTAAAATCGCAG
AGTCTCTAGGTTTCACTCACCAAGGAAGCCGTGGCCCTGCTTATGGTGAAGCGTTTAGAGATAACCATCGGATCTCTGTG
AACGATCCTGTCCTTGCCGATACGTTATGGCGATCCGGACTTTCTAATTTGTTTACTGATATCAAGATTCGGAGAAAAGT
CGCTGTTGGCTTGAATCCAAACATTCGTTTTTACAGGTATAGTGCTGGTCAGCATTTTGGTCGTCACATTGATGAAAGTG
TTGATCTTGAAGATGGGAAGCGGACCTTTTACACATTGTTGATATATCTAAGCGGCAGCAACAACGCAAAATCAAATCAA
AATCCAAGAGCAGTTCTTCAAGCAAGACAAATGATTCTTCTTCAGCTGAGCCTTTAGTTGGTGGAGAAACTGTCTTTTAT
GGTTCAAGGAACAGTATCGTAGCTGAGGTAGCTCCAATGGAAGGTATGGCTCTCTTTCATATCCATGGAGACAAGTGTAT
GTTGCACGAAGGAAGAAATGTCTCCAAGGGAGTCAAGTATGTGTTCCGTTCTGATGTTGTTTTTGCATAAATAAACATTA
TTCAAATTCTCTGTACGTTTTGTGTTTCTTAAACTGATTACTTTCATTCAACATTTTGAACCATCGATTAAGCTGGTGCA
TATAACTTTAAGTTCA
>B596-H_1-10k_transcript_31221 B596-H_1-10k_transcript_31221 full_length_coverage=50;length=1628;num_subreads=60
GACTACTTCTTCATCTCCAATCAAAATTTCTATCCTCAGCTTCTACTAGGAAGCACACTCGTGAGACATGGCCGCCGCAG
TTTCCACCGTCGGTGCCATCAACAGAGCTCCGTTGAGCTTGAACGGGTCAGGAGCAGGAGCTGCTTCAGTCCCAGCAACG
ACCTTCTTGGGAAAGAAAGTTGTAACCGCGTCGAGATTCGCACAGAACAACAAGAAGAGCAACGGATCATTCAAGGTGGT
TGCCGTGAAAGAAGACAAACAAACCGATGGAGACAGATGGAGGGGACTTGCCTACGACATGTCTGATGATCAACAAGACA
TCACCAGAGGCAAAGGTATGGTTGACTCAGTCTTCCAAGCTCCTATGGGAACCGGAACTCACAACGCCGTCCTTAGCTCC
TATGAGTACATCAGCCAAGGTCTTAAGCAGTACAACTTGGACAACATGATGGATGGGCTTTACATTGCCCCTGCTTTCAT
GGACAAGCTTGTTGTTCACATCACCAAGAACTTCTTGACTTTGCCTAACATCAAGGTTCCACTTATTTTGGGTGTTTGGG
GAGGCAAAGGTCAAGGTAAATCCTTCCAGTGTGAGCTTGTCATGGCCAAGATGGGCATCAACCCAATCATGATGAGTGCT
GGAGAGCTTGAGAGCGGGAACGCAGGAGAGCCAGCCAAGCTTATCCGTCAAAGGTACCGCGAGGCAGCAGACCTGATCAA
GAAAGGAAAGATGTGTTGTCTCTTCATCAACGATCTCGACGCTGGTGCTGGTCGTATGGGTGGTACCACACAGTACACTG
TCAACAACCAGATGGTTAACGCAACGCTCATGAACATTGCTGATAACCCCACCAACGTCCAGCTCCCAGGAATGTACAAC
AAGGAAGACAACGCACGTGTCCCCATCATCGTCACCGGTAACGATTTCTCCACCCTCTACGCTCCTCTCATCCGTGATGG
ACGTATGGAGAAGTTCTACTGGGCCCCGACCCGTGAGGACCGTATCGGTGTCTGCAAGGGTATCTTCAGGACCGACAAGA
TCAAGGATGAAGACATTGTCACGCTTGTTGACCAGTTCCCTGGCCAATCCATCGATTTCTTTGGTGCATTGAGGGCGAGA
GTGTACGATGATGAGGTGAGGAAGTTCGTTGAGGGACTTGGAGTGGAGAAGATCAGCAAGAGGCTGGTGAACTCGAGGGA
AGGTCCTCCAGTGTTCGAGCAGCCGGAGATGACTCTTGAGAAGCTAATGGAGTATGGTAACATGCTTGTGATGGAGCAAG
AGAACGTCAAGAGAGTCCAGCTTGCTGACCAATACCTTAACGAGGCTGCGTTGGGAGACGCAAACGCTGACGCTATTGGC
CGTGGAACTTTCTTCGGTCAAACTACTGGTCAAGCCTAAGGTAAAAGTGCAAAGTAAGTGAATTTGCCGGTTCCTGAAGG
ATGTTACTGATCCTGCGGCCAAAAACTTTGATCCAACGGCTAGAAGTGACTGATGGAACTTGTGTCTTCAACTTTTGAGC
TTTCCCTACTTATAATTAAAACTTGTGTTTTTTTTTCTTCTGCTTTTGTGTAATTGTGAATTGGTGATTATGTGCAAACT
TCCATATATTACAGTTGCCCCTTTTATC
>B596-H_1-10k_transcript_43043 B596-H_1-10k_transcript_43043 full_length_coverage=5;length=1361;num_subreads=60
GGGGACTTGCCTACGACATGTCTGATGATCAACAAGACATCACCAGAGGCAAAGGTATGGTTGACTCAGTCTTCCAAGCT
CCTATGGGAACCGGAACTCACAACGCCGTCCTTAGCTCCTATGAGTACATCAGCCAAGGTCTTAAGCAGTACAACTTGGA
CAACATGATGGATGGGCTTTACATTGCCCCTGCTTTCATGGACAAGCTTGTTGTTCACATCACCAAGAACTTCTTGACTT
TGCCTAACATCAAGGTTCCACTTATTTTGGGTGTTTGGGGAGGCAAAGGTCAAGGTAAATCCTTCCAGTGTGAGCTTGTC
ATGGCCAAGATGGGCATCAACCCAATCATGATGAGTGCTGGAGAGCTTGAGAGCGGGAACGCAGGAGAGCCAGCCAAGCT
TATCCGTCAAAGGTACCGCGAGGCAGCAGACCTGATCAAGAAAGGAAAGATGTGTTGTCTCTTCATCAACGATCTCGACG
CTGGTGCTGGTCGTATGGGTGGTACCACACAGTACACTGTCAACAACCAGATGGTTAACGCAACGCTCATGAACATTGCT
GATAACCCCACCAACGTCCAGCTCCCAGGAATGTACAACAAGGAAGACAACGCACGTGTCCCCATCATCGTCACCGGTAA
CGATTTCTCCACCCTCTACGCTCCTCTCATCCGTGATGGACGTATGGAGAAGTTCTACTGGGCCCCGACCCGTGAGGACC
GTATCGGTGTCTGCAAGGGTATCTTCAGGACCGACAAGATCAAGGATGAAGACATTGTCACGCTTGTTGACCAGTTCCCT
GGCCAATCCATCGATTTCTTTGGTGCATTGAGGGCGAGAGTGTACGATGATGAGGTGAGGAAGTTCGTTGAGGGACTTGG
AGTGGAGAAGATCAGCAAGAGGCTGGTGAACTCGAGGGAAGGTCCTCCAGTGTTCGAGCAGCCGGAGATGACTCTTGAGA
AGCTAATGGAGTATGGTAACATGCTTGTGATGGAGCAAGAGAACGTCAAGAGAGTCCAGCTTGCTGACCAATACCTTAAC
GAGGCTGCGTTGGGAGACGCAAACGCTGACGCTATTGGCCGTGGAACTTTCTTCGGTCAAACTACTGGTCAAGCCTAAGG
TAAAAGTGCAAAGTAAGTGAATTTGCCGGTTCCTGAAGGATGTTACTGATCCTGCGGCCAAAAACTTTGATCCAACGGCT
AGAAGTGACTGATGGAACTTGTGTCTTCAACTTTTGAGCTTTCCCTACTTATAATTAAAACTTGTGTTTTTTTTTCTTCT
GCTTTTGTGTAATTGTGAATTGGTGATTATGTGCAAACTTCCATATATTACAGTTGCCCCTTTTATCATAAACCATTTCT
C
>B596-H_1-10k_transcript_51508 B596-H_1-10k_transcript_51508 full_length_coverage=4;length=1031;num_subreads=60
GATGGGCATCAACCCAATCATGATGAGTGCTGGAGAGCTTGAGAGCGGGAACGCAGGAGAGCCAGCCAAGCTTATCCGTC
AAAGGTACCGCGAGGCAGCAGACCTGATCAAGAAAGGAAAGATGTGTTGTCTCTTCATCAACGATCTCGACGCTGGTGCT
GGTCGTATGGGTGGTACCACACAGTACACTGTCAACAACCAGATGGTTAACGCAACGCTCATGAACATTGCTGATAACCC
CACCAACGTCCAGCTCCCAGGAATGTACAACAAGGAAGACAACGCACGTGTCCCCATCATCGTCACCGGTAACGATTTCT
CCACCCTCTACGCTCCTCTCATCCGTGATGGACGTATGGAGAAGTTCTACTGGGCCCCGACCCGTGAGGACCGTATCGGT
GTCTGCAAGGGTATCTTCAGGACCGACAAGATCAAGGATGAAGACATTGTCACGCTTGTTGACCAGTTCCCTGGCCAATC
CATCGATTTCTTTGGTGCATTGAGGGCGAGAGTGTACGATGATGAGGTGAGGAAGTTCGTTGAGGGACTTGGAGTGGAGA
AGATCAGCAAGAGGCTGGTGAACTCGAGGGAAGGTCCTCCAGTGTTCGAGCAGCCGGAGATGACTCTTGAGAAGCTAATG
GAGTATGGTAACATGCTTGTGATGGAGCAAGAGAACGTCAAGAGAGTCCAGCTTGCTGACCAATACCTTAACGAGGCTGC
GTTGGGAGACGCAAACGCTGACGCTATTGGCCGTGGAACTTTCTTCGGTCAAACTACTGGTCAAGCCTAAGGTAAAAGTG
CAAAGTAAGTGAATTTGCCGGTTCCTGAAGGATGTTACTGATCCTGCGGCCAAAAACTTTGATCCAACGGCTAGAAGTGA
CTGATGGAACTTGTGTCTTCAACTTTTGAGCTTTCCCTACTTATAATTAAAACTTGTGTTTTTTTTTCTTCTGCTTTTGT
GTAATTGTGAATTGGTGATTATGTGCAAACTTCCATATATTACAGTTGCCCCTTTTATCATAAACCATTTC
>B596-H_1-10k_transcript_60444 B596-H_1-10k_transcript_60444 full_length_coverage=3;length=754;num_subreads=60
GTCCCCATCATCGTCACCGGTAACGATTTCTCCACCCTCTACGCTCCTCTCATCCGTGATGGACGTATGGAGAAGTTCTA
CTGGGCCCCGACCCGTGAGGACCGTATCGGTGTCTGCAAGGGTATCTTCAGGACCGACAAGATCAAGGATGAAGACATTG
TCACGCTTGTTGACCAGTTCCCTGGCCAATCCATCGATTTCTTTGGTGCATTGAGGGCGAGAGTGTACGATGATGAGGTG
AGGAAGTTCGTTGAGGGACTTGGAGTGGAGAAGATCAGCAAGAGGCTGGTGAACTCGAGGGAAGGTCCTCCAGTGTTCGA
GCAGCCGGAGATGACTCTTGAGAAGCTAATGGAGTATGGTAACATGCTTGTGATGGAGCAAGAGAACGTCAAGAGAGTCC
AGCTTGCTGACCAATACCTTAACGAGGCTGCGTTGGGAGACGCAAACGCTGACGCTATTGGCCGTGGAACTTTCTTCGGT
CAAACTACTGGTCAAGCCTAAGGTAAAAGTGCAAAGTAAGTGAATTTGCCGGTTCCTGAAGGATGTTACTGATCCTGCGG
CCAAAAACTTTGATCCAACGGCTAGAAGTGACTGATGGAACTTGTGTCTTCAACTTTTGAGCTTTCCCTACTTATAATTA
AAACTTGTGTTTTTTTTTCTTCTGCTTTTGTGTAATTGTGAATTGGTGATTATGTGCAAACTTCCATATATTACAGTTGC
CCCTTTTATCATAAACCATTTCTCAACTTAAAGT
>B596-H_1-10k_transcript_69360 B596-H_1-10k_transcript_69360 full_length_coverage=2;length=285;num_subreads=9
GTACATTGAGTATCTGCTTCGGCTAGCTCATAAACAACTTGACCAACTCAAAAGTCCCGATATGGTTTCCATCTCCTCTG
TGAAGATCAACTAGTCTTTATATCTCTCAAGGTGATCATATTTGTTATGTAGAATCATCATAGAGAATCAAAGAGAGGCA
AACTGATTCCTTTAATTCCTCCCAAGTTTCTTTAACATTGGTTGGTATGTTGGATTGATAATGCATAACTTGAACAACTG
TTTCAAGATCCATAAATAAAAGAGGTGATTACTGATTACAATTGG
>B596-H_1-10k_transcript_66986 B596-H_1-10k_transcript_66986 full_length_coverage=2;length=386;num_subreads=3
AGCCGCGTAAACCCCAGGTCAGGCGGGATCACCGCTGAGTTTAAGCATATCAATAAGCGGAGGCAAAAGAAACTAACAAC
GGATTCCCTTAGTAACGGCGAGCGAACCGGGAAAGAGCCAGCTTGAAAATCGGACGGTCTTCGGCGTCGAATTGTAGTCT
GGAGAAGCGTCCTCAGCGACGGACCGGGGCCCAAGTTCCCTGGAAAGGGGCGCCAGAGAGGGTGAGAGCCCCTCGTGCCC
GACCCCTAGTCGCAACCACGAGGCGCTGTCTACGAGTCGGGTTGTTTGGGAATGCAGCCCCAATCGGGCGTAAGATTCCG
TCCCAAGGCTAAATATGGGCGAGAGACCGATAGCGAACAAGTACCATCGCCCAATTACCGCGAGGT
>B596-H_1-10k_transcript_63806 B596-H_1-10k_transcript_63806 full_length_coverage=7;length=599;num_subreads=60
GACCAACAGAGCAAATAATCCATAGCCACCATACTATTCCCTCTCTCTTACAATCAAAACACCCACTTTGAAATGTCGAT
CTCGAAAGTCCTTGGGTTTCTGATTCTCAGCTGTCTACTGATCGCTTCAGCGATGGAGTCTCCTTCTCCAGCTCCGTTTA
TAGGCGGAGGAAGGCGAGTTATCTCTCCTTCTCCGTCTAAAACACCGACACCAGAATCCTCCGTCGCGTCTCCTCCATCA
CTACCTCAAGCGGATTCTCCTTCCATCGATTCCGCAGCAGTGACTCCGTCTTCCATATCAGACTCGCCATCAGAAGCTCC
TGGTCCGTCACAGCAGAGCAGTGCCGTTTTCAACCAATACACCGTTTTCGCTGGATCCATCGCCGTTATTCTATACGCTG
CCGTTTTGACTTTCTAATCTCTAATGGAGCCTCATTTATTTATGTCATAGTTTCAGAAAACTATTATGTAGGAAGATGAT
TCTTTTATTTTTATTGTTGTTTTGTTTTTCAGCTTCTCTCTTTTAATTTGCCTCACCAGGATTTGTACTGAATGTTGATG
TTCAGAGTCTTATCAATATTAGCTTGATTTATTTATTTT
>B596-H_1-10k_transcript_54112 B596-H_1-10k_transcript_54112 full_length_coverage=6;length=954;num_subreads=60
GACACCTTTTCTCAACTCTTTGTCTCTCACTCTCTCTCTCTGCAGATCAACTTCACTTCCCTCTGGACCGTAACTAGGGT
TTTGTCCGCATAAGCACAAGAATCACTGATTTGATTCAGAGAAGACAATCAACCACCATGAACATTTTCAAGAAGAAGAC
CACTCCCAAAGAGGCTCTCCGCACCAGCAAGAGAGAAATGGCTGTGGCTACACGAGGTATTGAACGTGAGATTACATCTC
TTCAACTGGAGGAGAAGAGGCTTGTAGCAGAAATCAAGAAAACAGCTAAGACTGGGAATGAGGCTGCCACAAAGATCTTA
GCTCGACAACTTGTTAGATTAAGGCAACAGATCACCAATCTGCAGGGAAGCCGAGCTCAAATTCGTGGTGTGACCACGCA
TACACAGGCATTGTATGCAAGCACCTCAATCTCATCAGGAATGAAAGGTGCAACCACAGCCATGGTTGCAATGAACAAGC
AAATGGCACCAACGAAACAAGCTAAGGTGATCAAGGAATTTCAGAAGCAGTCTGCACAACTGGACATGACGATAGAGATG
ATGTCAGAGGCAATTGATGAAACACTTGACAAAGACGAAGCTGAAGAAGAAACTGAAGATCTCACTAACCAGGTGCTCGA
TGAGATTGGTGTTGGTGTTGCATCTCAGTTGTCTTCAGCTCCAAAGGGTCGGATTGCAACAAAGACCGCTGCTCCCAACA
CAGTCAATAACAAGAGCGAGAACAATGACTCAGGATCAACTGAAGTGGATGATTTAGAGAGGAGATTGGCTTCACTTCGA
CGTATCTGAGAGACATGAAACTTCCTATTTTGCTATCATGCATCAAAGAATCCTATTATAAGAAATATGTATAATATCTA
CTGATGCAGCAAGATCTCTCAAGTTTAGATAAACATATTTTGTATTACATATCATCACAAAAAAAATCTCATCC
>B596-H_1-10k_transcript_24815 B596-H_1-10k_transcript_24815 full_length_coverage=5;length=1938;num_subreads=60
GGATGCACGCCAATGGGACCCTCCAATAAGTCTATTGGAATTGGCTCTGTATCAATGGAATCTTCTCATCATCTATACAT
AACGAATTGGTGTGGTATATTCATATCATAACATAACATATGAACAGTAAGAACTAGCATTCTTATTGAGACTAGAACTC
ATAGGGAAGAAAATCGATTTATGGATGGAATCAAATATGCAGTATTTACAGACAAAAGTATTCGGTTATTGGGGAAAAAT
CAATATACTTTTAATGTCGAATCAGGATTAACTAGGACAGAAATAAAGCATTGGGTCGAACTCTTCTTTGGTGTCAAGGT
AATAGCTATGAATAGTCATCGACTCCCCGGAAAGGTTAAAAGAATGGGACCTATTCTGGGACATACAATGCATTACAGAC
GTATGATCATTACGCTTCAACCGGGTTATTCTATTCCACCTCTTAGAAAGAAAAGAACTTAAATCAAAATACTTAATAGC
ATGGCGATACATTTATACAAAACTTCTACCCCGAGCACACGCAATGGAGCCGTAGACAGTCAAGTGAAATCCAATCCACG
AAATAATTTGATCTATGGGCAGCATCATTGTGGTAAAGGTCGTAATGCCAGAGGAATCATTACCGTAAGGCATAGAGGGG
GAGGTCATAAGCGTCTATACCGTAAAATAGATTTTCGACGAAATACAAAAGACATATATGGTAGAATCGTAACCATAGAA
TACGACCCTAATCGAAATGCATACATTTGTCTCATACACTATGGGGATGGTGAGAAGAGATATATTTTACATCCCAGAGG
GGCTATAATTGGAGATACCATTGTTTCTGGTACAGAAGTTCCTATAAAAATGGGAAATGCCCTACCTTTGAGTGCGGTTT
GAACTATTTGATTTACGTAATTGGAAGTAACCAATTAGGTTTACGACAAAACCTAGAAATCGATCACTGATCCAATTTGA
GTACCTCTGCAGGATAGACCTCAACAGAAAACTGAAGAGTAACGGCAGCAAGTGATTGAGTTCAGTAGTTCCTCATATAA
AATTATTGACTCTAGAGATATAGTAATATGGAGAAGACAAAATTGTTTCAAGCACCGACAGAACCATAAGCGCCCCTTGT
TTCAAAGAGAGGAGGACGGGTTATTCACATTTCATTTGATGGTCAGAGGCGAATTGAAAGCTAAGCAGTGGTAATTCTAA
AGATTCCCCCGGGGAAAAATAGAGATGTCTCCTACGTTACCCATAATATGTGGAAGTATCGACGTAATTTCATAGAGTCA
TTCGGTCTGAATGCTACATGAAGAACATAAGCCAGATGACGGAACGGGAAGACCTAGGATGTAGAAGATCATAACATAAG
TTATTCGGCAGATTTTGATTCCTATATATCCACTCGTGTGGTACTTCTACCATATATAGAAGAATTCTACGATATATATA
AGATAAGATCCATCCGTATAGATATCATCATCTACATTCAGAAAGCCGTATGCTTTGGAAGAAGCTTGTACAGTTTGGGA
AGGGGTTTTGATTGATCAAAAAGAAGAATCTACTTCAACCGATATGCCCTTAGGCACGGCCATACATAATATAGAAATCA
CACTTGGAAAGGGTGGACAATTAGCTAGAGCAGCGGGTGCTGTAGCGAAACTGATTGCAAAAGAGGGGAAATCGGCCACA
TTAAAATTACCTTCTGGAGAGGTCCGTTTGATATCCAAAAACTGCTCAGCAACAGTCGGACAAGTGGGAAATGTTGGGGT
AAACCAGAAAAGTTTGGGTAGAGCCGGATCGAAATGTTGGCTAGGTAAACGTCCTGTAGTAAGAGGAGTAGTTATGAACC
CTGTCGACCACCCCCATGGAGGTGGTGAAGGGAGGGCTCCAATTGGTAGAAAAAAACCCGTAACCCCCTGGGGTTATCCT
GCGCTTGGAAGAAGAACT
>B596-H_1-10k_transcript_16764 B596-H_1-10k_transcript_16764 full_length_coverage=3;length=2304;num_subreads=60
GGTGTGGTATATTCATATCATAACATAACATATGAACAGTAAGAACTAGCATTCTTATTGAGACTAGAACTCATAGGGAA
GAAAATCGATTTATGGATGGAATCAAATATGCAGTATTTACAGACAAAAGTATTCGGTTATTGGGGAAAAATCAATATAC
TTTTAATGTCGAATCAGGATTAACTAGGACAGAAATAAAGCATTGGGTCGAACTCTTCTTTGGTGTCAAGGTAATAGCTA
TGAATAGTCATCGACTCCCCGGAAAGGTTAAAAGAATGGGACCTATTCTGGGACATACAATGCATTACAGACGTATGATC
ATTACGCTTCAACCGGGTTATTCTATTCCACCTCTTAGAAAGAAAAGAACTTAAATCAAAATACTTAATAGCATGGCGAT
ACATTTATACAAAACTTCTACCCCGAGCACACGCAATGGAGCCGTAGACAGTCAAGTGAAATCCAATCCACGAAATAATT
TGATCTATGGGCAGCATCATTGTGGTAAAGGTCGTAATGCCAGAGGAATCATTACCGTAAGGCATAGAGGGGGAGGTCAT
AAGCGTCTATACCGTAAAATAGATTTTCGACGAAATACAAAAGACATATATGGTAGAATCGTAACCATAGAATACGACCC
TAATCGAAATGCATACATTTGTCTCATACACTATGGGGATGGTGAGAAGAGATATATTTTACATCCCAGAGGGGCTATAA
TTGGAGATACCATTGTTTCTGGTACAGAAGTTCCTATAAAAATGGGAAATGCCCTACCTTTGAGTGCGGTTTGAACTATT
TGATTTACGTAATTGGAAGTAACCAATTAGGTTTACGACAAAACCTAGAAATCGATCACTGATCCAATTTGAGTACCTCT
GCAGGATAGACCTCAACAGAAAACTGAAGAGTAACGGCAGCAAGTGATTGAGTTCAGTAGTTCCTCATATAAAATTATTG
ACTCTAGAGATATAGTAATATGGAGAAGACAAAATTGTTTCAAGCACCGACAGAACCATAAGCGCCCCTTGTTTCAAAGA
GAGGAGGACGGGTTATTCACATTTCATTTGATGGTCAGAGGCGAATTGAAAGCTAAGCAGTGGTAATTCTAAAGATTCCC
CCGGGGAAAAATAGAGATGTCTCCTACGTTACCCATAATATGTGGAAGTATCGACGTAATTTCATAGAGTCATTCGGTCT
GAATGCTACATGAAGAACATAAGCCAGATGACGGAACGGGAAGACCTAGGATGTAGAAGATCATAACATAAGTTATTCGG
CAGATTTTGATTCCTATATATCCACTCGTGTGGTACTTCTACCATATATAGAAGAATTCTACGATATATATAAGATAAGA
TCCATCCGTATAGATATCATCATCTACATTCAGAAAGCCGTATGCTTTGGAAGAAGCTTGTACAGTTTGGGAAGGGGTTT
TGATTGATCAAAAAGAAGAATCTACTTCAACCGATATGCCCTTAGGCACGGCCATACATAATATAGAAATCACACTTGGA
AAGGGTGGACAATTAGCTAGAGCAGCGGGTGCTGTAGCGAAACTGATTGCAAAAGAGGGAAAATCGGCCACATTAAAATT
ACCTTCTGGAGAGGTCCGTTTGATATCCAAAAACTGCTCAGCAACAGTCGGACAAGTGGGAAATGTTGGGGTAAACCAGA
AAAGTTTGGGTAGAGCCGGATCGAAATGTTGGCTAGGTAAACGTCCTGTAGTAAGAGGAGTAGTTATGAACCCTGTCGAC
CACCCCCATGGAGGTGGTGAAGGGAGGGCTCCAATTGGTAGAAAAAAACCCGTAACCCCCTGGGGTTATCCTGCGCTTGG
AAGAAGAACTAGAAAAAGGAAAAAATATAGTGAGACTTTGATTCTTCGTCGCCGTAGTAAATAGGAGAGAAAATCGAATT
TCTTTCTTCGTCTTAAAAAAAATAGGAGTTAATTAACTGTGACACGTTCACTAAAAAAAAATCCTTTTGTAGCAAAGCAT
TTATTAAGAAAAATAGAGAAGCTTAATACAAAGGCGGAAAAAGAAATCATAATAACTTGGTCCCGGGCATCTACTATTAT
ACCCACAATGATTGGCCATACTATCGCTATACATAATGGAAGGGAACACTTACCCGTTTATATAATCGACCTTATGGTAG
GACATAAATTGGGAGAATTTTCACCTACTATAAATTTTAGAGGACACGCGAAAAATGATAATAGATCTCGTCGTTAATTA
AATGAATTCAAAAAAATGAATAATGAATATAATTTTTTTTTTAGTGAGAGGTAAACCTTATGAC
>B596-H_1-10k_transcript_47088 B596-H_1-10k_transcript_47088 full_length_coverage=2;length=1192;num_subreads=12
TGGGGCATGGCGATACATTTATACAAAACTTCTACCCCGAGCACACGCAATGGAGCCGTAGACAGTCAAGTGAAATCCAA
TCCACGAAATAATTTGATCTATGGGGCAGCATCATTGTGGTAAAGGTCGTAATGCCAGAGGAATCATTACCGTAAGGCAT
AGAGGGGGAGGTCATAAGCGTCTATACCGTAAAATAGATTTTCGACGAAATACAAAAGACATATATGGTAGAATCGTAAC
CATAGAATACGACCCTAATCGAAATGCATACATTTGTCTCATACACTATGGGGATGGTGAGAAGAGATATATTTTACATC
CCAGAGGGGCTATAATTGGAGATACCATTGTTTCTGGTACAGAAGTTCCTATAAAAATGGGAAAATGCCCTACCTTTGAG
TGCGGTTTGAACTATTTGATTTACGTAATTGGAAGTAACCAATTAGGTTTACGACAAAACCTAGAAATCGATCACTGATC
CAATTTGAGTACCTCTGCAGGATAGACCTCAACAGAAAACTGAAGAGTAACGGCCAGCAAGTGATTGAGTTCAGTAGTTC
CTCATATAAAATTATTGACTCTAGAGATATAGTAATATGGAGAAGACAAAATTGTTTCAAGCACCGACAGAACCATAAGC
GCCCCTTGTTTCAAAGAGAGGAGGACGGGTTATTCACATTTCATTTGATGGTCAGAGGCGAATTGAAAGCTAAGCAGTGG
TAATTCTAAAGATTCCTCCCCCGGGGAAAAAATAGAGATGTCTCCTACGTTACCCATAATATGTGGAAGTATCGACGTAA
TTTCATAGAGTCATTCGGTCTGAATGCTACATGAAGAACATAAGCCAGATGACGGAACGGGAAGACCTAGGATGTAGAAG
ATCATAACATAAGTTATTCGGCAGATTTTGATTCCTATATATCCACTCGTGTGGTACTTCTACCATATATAGAAGAATTC
TACGATATATATAAGATAAGATCCATCCGTATAGATATCATCATCTACATTCAGAAAGCCGTATGCTTTGGAAGAAGCTT
GTACAGTTTGGGAAGGGGTTTTGATTGATCAAAAAGAAGAATCTACTTCAACCGATATGCCCTTAGGCACGGCCATACAT
AATATAGAAATCACACTTGGAAAGGGTGGACAATTAGCTAGAGCAGCGGGTGCTGTAGCGAAAACTGATTGC
>B596-H_1-10k_transcript_60416 B596-H_1-10k_transcript_60416 full_length_coverage=2;length=755;num_subreads=60
ATGATTAATATTAATAAAGTAGGAAAAAAGGATAATATGATAAAAAAAATGAAACCCCAGTCTTACGTTTCCACATCAAA
GTGAAATAGAGAACTTCATTCTCTTTTTTTTTCATTTCATGCCTATTGGCGTTCCAAAAGTACCTTTTCGAAGTCCTGGA
GAAGGAGATACATCTTGGGTTGACATATAGTGCGACTTGTCAGATATATTGGGCTATATGGGATTTCCCCATTTTCTCCC
TCGATCGAGATATCCTCTGTTTCGCTCAAAAAGATTGATTGAATTATCAAAAATTTGTAACGCGAAGCGCAAAAAATAAA
TTAGAATTAAATGCAGGGAGTATTTAGATTGATATTAGATTATCAAAAATTTTTTATGGTTTACGTGATCGGACTAATAA
AATTAAGTATCCAGGCTCCGTTTAGCAAAAATCCAATTGATAATTAATATATAATATTTTTATAATTACTACTTAATATG
ATATGAATATGATATCAAAATTATGATAAAAATTCTATTAAAAAATAAAAAAAATACAAAAAATTGAAACAGGGTGATCT
AAAACTGTTGATCAAATAAAATAATATAATTAAAAATTTATTGACTATTTGACAGAAGACATGTGAAAGAAATGAATTGA
AAAAAAAAGAATGAGTAGTAAAAAAAAAAAGACGCGGTATTTGGTTCATTTGTCCTATATGTGCAAATCAAAATCGGGCA
AATTTTTCCTTTTACTCGGAGTAGAGCAAAAACCT
>B596-H_1-10k_transcript_50250 B596-H_1-10k_transcript_50250 full_length_coverage=4;length=1147;num_subreads=60
GAAGGGACTCAATAAAATATGTTTTTTTATACATATGTTTCTAAAGTACTTCCCGAAGTTTCAATAAAAAAATTTTTAAA
AGTAAAGATAGATACAAATACTAGTTCCAAGAATCAAAAAATTAAATTGAAAATTTGTGAGTTATCAAGCATTATCGGTG
GTATGAACAAAAATAGAGAAAAAGAAAAAACGAAATTCATCGTCTTTGGCATCTGCACCATCTCAGGATTCAGAATTCAC
GTAACTGATTCATTGAAAAACTCTTTAAGAAATTAATAAGAAAAAATAATACATAAAAAAATAACTCTATTATATAACTT
CAGTTAAAACATAGAACTTTTTTTGAATAAACATGTAAAAATTAAAAAAAAAAGTTGTTTGATTCTTTTTTTTTTAAGTG
ACCTTAGAACCTAGAATACGCCCCCTTCTACATTTATTCAAATTGAAATAAATTCAATTTTGAATAAAGTAGATTAATAT
AGTAGAGCAGTTTTCTTCATTTAATCTATGAAATTAAACCAAAAAGCAGTATCCTACACGGAGAACGAGATCAGTCAAAA
AAAGAGTTATTTATTTTAACTAGATTTTTAAAACTTGTAATTAGCAATTTCTATTATCGTTTCCTTTCTAGGTTTTAGGT
TTTTTTCTTTCGATATTATATAGAAAATAGAGTGAAAAACCCATCATCTTTGTAGTTAGTTAAAGAAAGAAAAAACCTTT
AAATTGAATACAACAAAACAATGCACGCATTCCAAAGATTTAGTATTATTATTTTTTTATTATTTGTTGTTCTTTTGAAT
TGATCCAAAACTATTCTTCCTTTTCTTGTTACTGTAAATTAATTCCTTAAAATAAAATGAAATAAAAAGCAAAAACGGGG
GGGGTCACATTATCATTACAAAAAAATCTCTTCTACAATTATGCATATGCAACAAAAATGAAATTGATGGTTTTTGGATT
CAATTGACTTGGGACAATATGAGAATTTCCTTAATGAATTATTAGAATTAGAAACCACCCTCTTGAATTTTCATTTTATC
TAATCTTTAGTTTATTTTCTAGTCCAAAACAAATAAAGGATCAAAGCCCCTATAGATTACAGATACAGGAATTTGAAGAA
GTGGAACATGGTTATACATCGACAAGC
>B596-H_1-10k_transcript_56865 B596-H_1-10k_transcript_56865 full_length_coverage=18;length=881;num_subreads=60
GTAATACAATAAAGAAGAAAGAAGGAGGATTTCAAATGCGAGATCTAAAAACATATCTTTCCGTAGCACCGGTACTAAGT
ACTCTATGGTTCGTTTCGTTAGCAGGTTTATTAATAGAGATTAATCGTTTATTTCCAGATGCATTAACATTTCCCTTTTT
TTAATTCTAGTTATTAACATCAGAAAGGATAAAAAAATTTAGAGATACGATCAACGATCGGGGAATAACCCCCCCTTTTT
TTTTCTAATTCTTTTTTAAGAATAAAAAAGAATTAGAAAAAAAAAAAAGGGGGCCGAAAGGGTCATAAAAACGAGGGTTC
AGAATCCAATAAAAAAAAAAGTGTTGCTAGGGAAAGAGTATCCTACGAGATACTTAAAAAAAATACTGTACAAAGATTTG
AAATATAGTTTTCAAAAAATCATTATATTACTTATTATTTTCTTTTTATTTAATTACTAATTAATATTCATTGCAACGAA
ATATTTAAGACATTTTTTTGAGTTAATTAACAGCTTCTATTTTTTTTTGTTCTTGTTCTTTATGGACCCTAAAATTAAAA
TAGAAGATTGGGGGTGAATCATAAATCCAAAGGAGGTTTCATGGCCAAAGGTAAAGATGTTCGAGTAACAATTATTTTGG
AATGTACCAGTTGTGTTCGAAATGATATTAAGAAAGAATCGGCTGGAATTTCCAGATATATTACTCAAAAGAATCGGCAT
AACACTCCTAGTCGATTGGAATTGAGAAAATTCTGTCCCTATTGTTATAAACATACAATTCATGGGGAAATTAAGAAATA
GATAAAATTGAGTGCTTGTATGTCAAATTTTATTTTAAGAACAGGAATAATGAGAGTATCTACGTATTATTACATATATA
T
>B596-H_1-10k_transcript_56326 B596-H_1-10k_transcript_56326 full_length_coverage=6;length=914;num_subreads=60
AAAAAAAAAAAAAAAAAACCTAAAACCTAGAAAGGAAACGATAATAGAAATTGCTAATTACAAGTTTTAAAAATCTAGTT
AAAATAAATAACTCTTTTTTTGACTGATCTCGTTCTCCGTGTAGGATACTGCTTTTTGGTTTAATTTCATAGATTAAATG
AAGAAAACTGCTCTACTATATTAATCTACTTTATTCAAAATTGAATTTATTTCAATTTGAATAAATGTAGAAGGGGGCGT
ATTCTAGGTTCTAAGGTCACTTAAAAAAAAAAGAATCAAACAACTTTTTTTTTTAATTTTTACATGTTTATTCAAAAAAA
GTTCTATGTTTTAACTGAAGTTATATAATAGAGTTATTTTTTTATGTATTATTTTTTCTTATTAATTTCTTAAAGAGTTT
TTCAATGAATCAGTTACGTGAATTCTGAATCCTGAGATGGTGCAGATGCCAAAGACGATGAATTTCGTTTTTTCTTTTTC
TCTATTTTTGTTCATACCACCGATAATGCTTGATAACTCACAAATTTTCAATTTAATTTTTTGATTCTTGGAACTAGTAT
TTGTATCTATCTTTACTTTTAAAAATTTTTTTATTGAAACTTCGGGAAGTACTTTAGAAACATATGTATAAAAAAACATA
TTTTATTGAGTCCCTTCATGCTTACTATAACTAGTTATTTCGGTTTTCTACTAGCAGCTTTAACTATAACCTCAGTTCTA
TTTATTGGTCTAAGCAAAATACGACTTATTTGAAATTAATTGAATGAATCTTTTTTGATCAAAAAAGATTTATATGGTAT
TTCATATGTTCGATAGTTCCTTACCGTGTTAATTACCCAATTTTGGTCATTGAGATTCGTCGGCAATACAGATTAAGAGC
TAGGAATAGATAGTACCTCTCTTTTCTCCCTTTC
>B596-H_1-10k_transcript_69585 B596-H_1-10k_transcript_69585 full_length_coverage=3;length=262;num_subreads=60
GAAAAAAAAAAAAAAAAACCTAAAACCTAGAAAGGAAACGATAATAGAAATTGCTAATTACAAGTTTTAAAAATCTAGTT
AAAATAAATAACTCTTTTTTTGACTGATCTCGTTCTCCGTGTAGGATACTGCTTTTTGGTTTAATTTCATAGATTAAATG
AAGAAAACTGCTCTACTATATTAATCTACTTTATTCAAAATTGAATTTATTTCAATTTGAATAAATGTAGAAGGGGGCGT
ATTCTAGGTTCTAAGGTCACTT
>B596-H_1-10k_transcript_70252 B596-H_1-10k_transcript_70252 full_length_coverage=2;length=228;num_subreads=60
AAGAGGGTGGTTTCTAATTCTAATAATTCATTAAGGAAATTCTCATATTGTCCCAAGTCAATTGAATCCAAAAACCATCA
ATTTCATTTTTGTTGCATATGCATAATTGTAGAAGAGATTTTTTTGTAATGATAATGTGACCCCCCCCGTTTTTGCTTTT
TATTTCATTTTATTTTAAGGAATTAATTTACAGTAACAAGAAAAGGAAGAATAGTTTTGGATCAATTC
>B596-H_1-10k_transcript_46600 B596-H_1-10k_transcript_46600 full_length_coverage=3;length=1278;num_subreads=60
GGTAGACTCTAAAAATACCCTTGGTACTTTATTGACGATCTCACAAAGATGTAATCTCAGTGAATTTGAATTTACTGATT
CATCTTTTACAGAATCGATTCCCTACAAGAATATCTGGAGTTCAGTATGTCTGGAAGCACAGGAGAACGTTCTTTTGCTG
ATATTATTACCAGTATTCGATACTGGGTCATTCATAGCATTACTATACCTTCCCTATTCATTGCGGGCTGGTTATTCGTC
AGCACCGGTTTAGCTTACGATGTGTTTGGGAGCCCTCGTCCAAACGAGTATTTTACAGAGAGCCGACAGGGCATTCCATT
AATAACAGGCCGTTTTGATTCTTTGGAACAACTCGACGAATTTAGTAGATCTTTTTAGGAGGACCCAATGACTATAGATA
GGACCTATCCAATTTTTACAGTGCGCTGGTTGGCTGTTCATGGACTAGCTGTACCTACCGTTTTTTTTTTGGGGTCAATA
TCAGCAATGCAGTTCATCCAACGATAAACCGAATTCAATTATTTATAGAGCTATGACACAATCAAATCCGAACGAACAAA
ATGTTGAATTAAATCGTACCAGTCTCTATTGGGGGTTATTACTCATTTTTGTACTTGCTGTTTTATTTTCAAATTATTTC
TTCAATTAAAATTAAGTAAAATTAAGAAAAGAGCGTAGAATAATAAAATAAAAAACAAAGAGTAGTAATTTTCTTATCCC
ATTCGGATGGATTATATATCATAATTATCTCTGACTGTTTATGTTTCTAGCATGACCACTCGATGAAATGTGGAGGGAAG
CGGGATAAATGGCTGATACTACTGGAAGGATTCCTCTTTGGGTAATAGGTACTGTAGCTGGTATTCTTGTGATCGGTTTA
ATAGGTATTTTCTTTTATGGTTCATATTCAGGATTAGGTTCATCCCTGTAGAAATTGGATGAACTGAGTTATAGACGTGA
AAACATAAGAACTCAACGGGGCCCAACTCTTCCTTCTTTGTCTGATTCGAGGGGGTCCCGTTGAACTGCTAATAATAAGA
ACAATTTTTATCGTGTTTTTGAAAAATGAACTTAATTAGATTAGTAGGTTACGAGCATATAGTATTTATTATTAACCTTT
CAAAGATCGAAAAAAAGGGGGGGGGATCACTTAATTTTATTTTTCTGCTTTCCCGACTGACACAATATTTTTTATCATTA
GATCTATCATTAAAATTTTGTCTATACTCTATACTAATAGCAGTTTTTTTCTTATTTTTTTAGTATTTCATCAAACTT
>B596-H_1-10k_transcript_55499 B596-H_1-10k_transcript_55499 full_length_coverage=2;length=958;num_subreads=60
GTAGACTCTAAAAATACCCTTGGTACTTTATTGACGATCTCACAAAGATGTAATCTCAGTGAATTTGAATTTACTGATTC
ATCTTTTACAGAATCGATTCCCTACAAGAATATCTGGAGTTCAGTATGTCTGGAAGCACAGGAGAACGTTCTTTTGCTGA
TATTATTACCAGTATTCGATACTGGGTCATTCATAGCATTACTATACCTTCCCTATTCATTGCGGGCTGGTTATTCGTCA
GCACCGGTTTAGCTTACGATGTGTTTGGGAGCCCTCGTCCAAACGAGTATTTTACAGAGAGCCGACAGGGCATTCCATTA
ATAACAGGCCGTTTTGATTCTTTGGAACAACTCGACGAATTTAGTAGATCTTTTTAGGAGGACCCAATGACTATAGATAG
GACCTATCCAATTTTTACAGTGCGCTGGTTGGCTGTTCATGGACTAGCTGTACCTACCGTTTTTTTTTTGGGGTCAATAT
CAGCAATGCAGTTCATCCAACGATAAACCGAATTCAATTATTTATAGAGCTATGACACAATCAAATCCGAACGAACAAAA
TGTTGAATTAAATCGTACCAGTCTCTATTGGGGGTTATTACTCATTTTTGTACTTGCTGTTTTATTTTCAAATTATTTCT
TCAATTAAAATTAAGTAAAATTAAGAAAAGAGCGTAGAATAATAAAATAAAAAACAAAGAGTAGTAATTTTCTTATCCCA
TTCGGATGGATTATATATCATAATTATCTCTGACTGTTTATGTTTCTAGCATGACCACTCGATGAAATGTGGAGGGAAGC
GGGATAAATGGCTGATACTACTGGAAGGATTCCTCTTTGGGTAATAGGTACTGTAGCTGGTATTCTTGTGATCGGTTTAA
TAGGTATTTTCTTTTATGGTTCATATTCAGGATTAGGTTCATCCCTGTAGAAATTGGATGAACTGAGTTATAGACGTG
>B596-H_1-10k_transcript_62246 B596-H_1-10k_transcript_62246 full_length_coverage=13;length=656;num_subreads=60
GTAGACTCTAAAAATACCCTTGGTACTTTATTGACGATCTCACAAAGATGTAATCTCAGTGAATTTGAATTTACTGATTC
ATCTTTTACAGAATCGATTCCCTACAAGAATATCTGGAGTTCAGTATGTCTGGAAGCACAGGAGAACGTTCTTTTGCTGA
TATTATTACCAGTATTCGATACTGGGTCATTCATAGCATTACTATACCTTCCCTATTCATTGCGGGCTGGTTATTCGTCA
GCACCGGTTTAGCTTACGATGTGTTTGGGAGCCCTCGTCCAAACGAGTATTTTACAGAGAGCCGACAGGGCATTCCATTA
ATAACAGGCCGTTTTGATTCTTTGGAACAACTCGACGAATTTAGTAGATCTTTTTAGGAGGACCCAATGACTATAGATAG
GACCTATCCAATTTTTACAGTGCGCTGGTTGGCTGTTCATGGACTAGCTGTACCTACCGTTTTTTTTTTGGGGTCAATAT
CAGCAATGCAGTTCATCCAACGATAAACCGAATTCAATTATTTATAGAGCTATGACACAATCAAATCCGAACGAACAAAA
TGTTGAATTAAATCGTACCAGTCTCTATTGGGGGTTATTACTCATTTTTGTACTTGCTGTTTTATTTTCAAATTATTTCT
TCAATTAAAATTAAGT
>B596-H_1-10k_transcript_64865 B596-H_1-10k_transcript_64865 full_length_coverage=6;length=553;num_subreads=60
GTAGACTCTAAAAATACCCTTGGTACTTTATTGACGATCTCACAAAGATGTAATCTCAGTGAATTTGAATTTACTGATTC
ATCTTTTACAGAATCGATTCCCTACAAGAATATCTGGAGTTCAGTATGTCTGGAAGCACAGGAGAACGTTCTTTTGCTGA
TATTATTACCAGTATTCGATACTGGGTCATTCATAGCATTACTATACCTTCCCTATTCATTGCGGGCTGGTTATTCGTCA
GCACCGGTTTAGCTTACGATGTGTTTGGGAGCCCTCGTCCAAACGAGTATTTTACAGAGAGCCGACAGGGCATTCCATTA
ATAACAGGCCGTTTTGATTCTTTGGAACAACTCGACGAATTTAGTAGATCTTTTTAGGAGGACCCAATGACTATAGATAG
GACCTATCCAATTTTTACAGTGCGCTGGTTGGCTGTTCATGGACTAGCTGTACCTACCGTTTTTTTTTTGGGGTCAATAT
CAGCAATGCAGTTCATCCAACGATAAACCGAATTCAATTATTTATAGAGCTATGACACAATCAAATCCGAACG
>B596-H_1-10k_transcript_55966 B596-H_1-10k_transcript_55966 full_length_coverage=2;length=939;num_subreads=60
GAGACAGATATGGAGCGAGTAATCTCTTCCCTTATCCAAGAAAAGGTATTTCTAGTTTGCATGGTCCAATCGTTTATCCC
GAAAATTTCTACAATAAAGTTAGGTAGGTCGATAATATACTTCCCTAGCCACAATTCTGTTATTTACATTTACTGAAAAA
AGAAATTTTTTTTTTTTTTAATATACAAGGAATCCCTCGTGGGTAAAAAAGAGTAAAGTAAATACGACTTTGATTTGGTT
ATGATGTATAAAGTAAGAAAGAGTAGAATTGGATCAGTGAATCGTTTTTTAGTCATTTATTGCATGATAAATCACTACAA
GTGACGGAGATACACGATTTAAATAACGAAAGATCCAATATTTAAAAATTGTATCAAGAATGACTGGAAAGGTAGAAACT
AGACCAGATAAAATTTGCTCATAATGAGCAAACCCAAAATCTTTGTAAATATAACCAATCATTAGTTCCCAACCGTGAGG
CGAATGGAATCCGATACATAAATCAGTTAATAAAAGAATCGAAAAAGCTTTAATTGTATCACTTAAATTATATAGGAATT
CTTGAACCCAAGAATTGAGAATAAAAAGCTTTTCCTTACCCCAAAAGGAATAACCACTTAGAATAACGAAAGATATTAGA
TTTGTCGAGAAGTGCAAGATTGTATGGATACGATACTCATTGTGTATTTTGATGAATTGGATCGTTTCTTTGTGGATTCC
TAGACGAAATTGTTGTAAATCGGTTTCTGGGTATTCCTTTATCATTTCATCCAGCTGGAATAGTTCCTCTAATTGTATGA
ATTTTTCTAGAACACTTTTTTCTTGAATATCATTCAAGAAAGTTTCGCATTGTCTAGTATTCCACCAATTAGTAATCCAA
GTTTTCAAACTTTTATTACAGCAGAGAGAGATCAACCAGGGCAAAAAGACTATAGATGC
>B596-H_1-10k_transcript_69901 B596-H_1-10k_transcript_69901 full_length_coverage=2;length=245;num_subreads=60
GTTTCAGAGGGCGAATCCATTAAACTCGATCAACCATTAACAAGCAATCCTAATGTGGGTGGATTTGGTCAGGGGGATGC
GGAAATAGTACTTCAAGATCCATTACGTGTCCAAGGCCTTTTGTTCTTCTTAGGATCTGTTGTTTTGGCACAAATCTTTT
TGGTTCTTAAAAAGAAACAGTTTGAGAAGGTTCAATTATCCGAAATGAATTTTTAGATCTGTCTATTTCGCCTTATCAAA
TTCGT
>B596-H_1-10k_transcript_48569 B596-H_1-10k_transcript_48569 full_length_coverage=2;length=1207;num_subreads=60
GTTATTCCTTTTGGGGTAAGGAAAAGCTTTTTATTCTCAATTCTTGGGTTCAAGAATTCCTATATAATTTAAGTGATACA
ATTAAAGCTTTTTCGATTCTTTTATTAACTGATTTATGTATCGGATTCCATTCGCCTCACGGTTGGGAACTAATGATTGG
TTATATTTACAAAGATTTTGGGTTTGCTCATTATGAGCAAATTTTATCTGGTCTAGTTTCTACCTTTCCAGTCATTCTTG
ATACAATTTTTAAATATTGGATCTTTCGTTATTTAAATCGTGTATCTCCGTCACTTGTAGTGATTTATCATGCAATAAAT
GACTAAAAAACGATTCACTGATCCAATTCTACTCTTTCTTACTTTATACATCATAACCAAATCAAAGTCGTATTTACTTT
ACTCTTTTTTACCCACGAGGGATTCCTTGTATATTAAAAAAAAAAAAAATTTCTTTTTTCAGTAAATGTAAATAACAGAA
TTGTGGCTAGGGAAGTATATTATCGACCTACCTAACTTTATTGTAGAAATTTTCGGGATAAACGATTGGACCATGCAAAC
TAGAAATACCTTTTCTTGGATAAGGGAAGAGATTACTCGCTCCATATCTGTCTCACTCATGATATATATAATAACTTGGG
CATCCATTTCAAGTGCATATCCAATTTTTGCCCAGCAGAATTATGAAAATCCACGAGAGGCAACTGGGCGTATTGTATGT
GCCAATTGCCATTTAGCTAGTAAGCCCGTGGATATTGAGGTTCCACAAGCGGTACTTCCTGATACTGTATTTGAAGCAGT
TGTTAAAATTCCTTATGATATGCAGCTAAAACAAGTTCTAGCTAATGGTAAAAAAGGAGCTTTGAATGTGGGAGCTGTTC
TTATTTTACCGGAGGGGTTTGAATTAGCCCCCCCCGATCGTATTTCACCCGAGATGAAAGAAAAGATAGGAAATCTGTCT
TTTCAGAATTATCGCCCCAATAAAAAAAATATTCTTGTGATAGGTCCTGTTCCTGGTCAAAAATATAGTGAAATAACCTT
TCCTATTCTTGCCCCAGACCCTGCTACTAATAAAGATGTTCACTTCTTAAAATATCCTATATACGTAGGTGGAAATAGGG
GAAGGGGTCAGATTTATCCTGATGGTAGCAAAAGTAACAATACAGTTTATAATGCTACGGCAGGAGGGATAATAAGTAAA
ATTTTAC
>B596-H_1-10k_transcript_52392 B596-H_1-10k_transcript_52392 full_length_coverage=3;length=1074;num_subreads=60
AAGAAACGATCCAATTCATCAAAATACACAATGAGTATCGTATCCATACAATCTTGCACTTCTCGACAAATCTAATATCT
TTCGTTATTCTAAGTGGTTATTCCTTTTGGGGTAAGGAAAAGCTTTTTATTCTCAATTCTTGGGTTCAAGAATTCCTATA
TAATTTAAGTGATACAATTAAAGCTTTTTCGATTCTTTTATTAACTGATTTATGTATCGGATTCCATTCGCCTCACGGTT
GGGAACTAATGATTGGTTATATTTACAAAGATTTTGGGTTTGCTCATTATGAGCAAATTTTATCTGGTCTAGTTTCTACC
TTTCCAGTCATTCTTGATACAATTTTTAAATATTGGATCTTTCGTTATTTAAATCGTGTATCTCCGTCACTTGTAGTGAT
TTATCATGCAATAAATGACTAAAAAACGATTCACTGATCCAATTCTACTCTTTCTTACTTTATACATCATAACCAAATCA
AAGTCGTATTTACTTTACTCTTTTTTACCCACGAGGGATTCCTTGTATATTAAAAAAAAAAAAAATTTCTTTTTTCAGTA
AATGTAAATAACAGAATTGTGGCTAGGGAAGTATATTATCGACCTACCTAACTTTATTGTAGAAATTTTCGGGATAAACG
ATTGGACCATGCAAACTAGAAATACCTTTTCTTGGATAAGGGAAGAGATTACTCGCTCCATATCTGTCTCACTCATGATA
TATATAATAACTTGGGCATCCATTTCAAGTGCATATCCAATTTTTGCCCAGCAGAATTATGAAAATCCACGAGAGGCAAC
TGGGCGTATTGTATGTGCCAATTGCCATTTAGCTAGTAAGCCCGTGGATATTGAGGTTCCACAAGCGGTACTTCCTGATA
CTGTATTTGAAGCAGTTGTTAAAATTCCTTATGATATGCAGCTAAAACAAGTTCTAGCTAATGGTAAAAAAGGAGCTTTG
AATGTGGGAGCTGTTCTTATTTTACCGGAGGGGTTTGAATTAGCCCCCCCCGATCGTATTTCACCCGAGATGAAAGAAAA
GATAGGAAATCTGTCTTTTCAGAATTATCGCCCC
>B596-H_1-10k_transcript_52699 B596-H_1-10k_transcript_52699 full_length_coverage=5;length=1057;num_subreads=60
GATCGAAAAAAGGGGGAATAACATCCTGGAAATACAATTTTTTCTTTATTCAAATTGTAAGTGTATTCTGAGTCTATTTC
TGTATTCTTTCTAGATTCAAAGCAAAGACTAAGTATTGAATCAAAAGAAAAAGATAAAAGGGATTATAGGCTCAATACAT
TCTATTTGAATTAGAATAGAAACTCATGCTCGATAGAAATAGTAGATCTAATAGAATCCACAAATGCGGTAGGTTCATTA
ACAATTCACAGATTCAAAATGGCAAAAAAGAAAGCATTCATTCCTTTTTTTTATTTTACATCTATAGTCTTTTTGCCCTG
GTTGATCTCTCTCTGCTGTAATAAAAGTTTGAAAACTTGGATTACTAATTGGTGGAATACTAGACAATGCGAAACTTTCT
TGAATGATATTCAAGAAAAAAGTGTTCTAGAAAAATTCATACAATTAGAGGAACTATTCCAGCTGGATGAAATGATAAAG
GAATACCCAGAAACCGATTTACAACAATTTCGTCTAGGAATCCACAAAGAAACGATCCAATTCATCAAAATACACAATGA
GTATCGTATCCATACAATCTTGCACTTCTCGACAAATCTAATATCTTTCGTTATTCTAAGTGGTTATTCCTTTTGGGGTA
AGGAAAAGCTTTTTATTCTCAATTCTTGGGTTCAAGAATTCCTATATAATTTAAGTGATACAATTAAAGCTTTTTCGATT
CTTTTATTAACTGATTTATGTATCGGATTCCATTCGCCTCACGGTTGGGAACTAATGATTGGTTATATTTACAAAGATTT
TGGGTTTGCTCATTATGAGCAAATTTTATCTGGTCTAGTTTCTACCTTTCCAGTCATTCTTGATACAATTTTTAAATATT
GGATCTTTCGTTATTTAAATCGTGTATCTCCGTCACTTGTAGTGATTTATCATGCAATAAATGACTAAAAAACGATTCAC
TGATCCAATTCTACTCTTTCTTACTTTATACATCATAACCAAATCAAAGTCGTATTTACTTTACTCTTTTTTACCCACGA
GGGATTCCTTGTATATT
>B596-H_1-10k_transcript_68759 B596-H_1-10k_transcript_68759 full_length_coverage=2;length=310;num_subreads=60
GAATCATATTTTTTATTTTAAAAATTCAAAAAAGTTCTTTTAGTATTGATCGAAAAAAGGGGGAATAACATCCTGGAAAT
ACAATTTTTTCTTTATTCAAATTGTAAGTGTATTCTGAGTCTATTTCTGTATTCTTTCTAGATTCAAAGCAAAGACTAAG
TATTGAATCAAAAGAAAAAGATAAAAGGGATTATAGGCTCAATACATTCTATTTGAATTAGAATAGAAACTCATGCTCGA
TAGAAATAGTAGATCTAATAGAATCCACAAATGCGGTAGGTTCATTAACAATTCACAGATTCAAAATGGC
>B596-H_1-10k_transcript_63614 B596-H_1-10k_transcript_63614 full_length_coverage=3;length=615;num_subreads=60
GATATATATTTACTTAAAGATACTTAGTATAATTATATAATATATATAATAGAAATAATAAAACTACAAGATATTCTAAG
ATATCTTTAGAATTCAGAATATAACAATAACAGGTACAAATATTAAATTGAGGTACCCCATTTTATGACAACTTTCAACA
ACTTACCCTCTATTTTTGTGCCTTTAGTAGGCCTAGTCTTTCCGGCACTTGCAATGGCTTCTTTATTTCTTCATATTCAA
AAAAATAAGATTTTTTAGATCGGATGAGACCGAATCGTATAACTCCCCTTTTTATTTTAAAAACTTCGATTTGATAAGAC
CCATTTGGTAGAATATTGTATAACACATAGATTCCTACAAACATAACTAAAAAAAGTTTTTATGCATGTGTAAACGTATT
ATATGGGGTAACTCAATTTGCGCTCTTTTGAAAAAATGGATCATCATCGGACCGCTGGATGAAATTCAAGTCAATGTATT
TATTTGTATGTATATAGTTATAGGGGATCATATAAAGGAAGGAGATTTTATTATTTTAGATATAAACAATTATATAAATT
ATTCCTAAAGTAAAGGTTCACAACAAAATAGTTATAGTTGATGAGAGTTACTTTG
>B596-H_1-10k_transcript_24922 B596-H_1-10k_transcript_24922 full_length_coverage=4;length=1879;num_subreads=60
ATTGAATGACTATTCATCTATTGTTATTTTATTTTCATGTAAATAGAGGCCAGAAGCTCTATGGAAAAATCGTGGTTCAA
TTTGATGTTTTCTAAGGGAGAATTGGAATACAGAGGCGAGCTAAGTAAAGCAATGGATAGTTTTGCTCCTATTGAAAAGA
CTACTATAAGTAAAGACCGGTTTATATATGATATGGATAAAAACTTTTATGGTTGGGGTGAGCGTTCTAGTTATTACAAT
AATGTTGATCTTTTAGTTAACTCCAAGGACATTCGGAATTTCATATCGGATGACACCTTTTTTGTTAGGGATAGTAATAA
AAATAGTTATTCTATATATTTTGATATAAAAAAGAAAAAATTTGAGATTAACAATGATTTGAGTGACCTAGAAATTTTTT
TTTATAGTTATTGTAGTTCTAGTTATCTGAATAATAGATCTAAAGGTGACAACGATCTGCACTATGATCCTTACATTAAG
GATACTAAATATAATTGTAATAATCACATTAATAGTTGCATTGACTCTTATTTTCGTTCTCACATCTGTATTAATAGTCA
CTTTTTAAGCGATAGTAATAATTCCAATGAAAGTTACATTTATAATTTCATTTGTAGTGAAAGTGGAAGTGGAAAGATTC
GTGAAAGCAAAAATGACAAGATAAGAACTAATAGTAATCGTAATAATTTAATGAGTTCTAAGGCTTTCGATATAACTAAA
AACTACAATCAATTGTGGATTCAATGCGACAATTGTTATGGATTAATGTATAAGAAAGTCGAAATGAATGTTTGTGAAGA
ATGTGGACATTATTTGAAAATGACCAGTTCAGAGAGAATTGAGCTTTTGATTGATCCGGGTACTTGGAATCCTATGGATG
AAGACATGGTCTCTGCGGATCCCATTAAATTTCATTCGAGGGAGGAACCTTATAAAAAGCGTATTGCCTCTGCTCAAAAA
AAGACAGGGTTGACTGACGCTATTCAAACAGGTACAGGTCAATTAAACGGTATTCCGGTAGCTCTTGGGGTTATGGATTT
TCAGTTTATGGGGGGTAGTATGGGATCCGTAGTAGGCGAAAAAATAACTCGTTTGATCGAGTATGCTACCAATCAATGTT
TACCTCTTATTTTAGTGTGTTCTTCCGGAGGAGCACGAATGCAAGAAGGAAGTTTAAGTTTGATGCAAATGGCTAAAATT
TCTTCGGTTTTATGTGATTATCAATCAAGTAAAAAGTTATTCTATATATCAATTCTTACATCTCCTACTACCGGTGGGGT
GACAGCAAGTTTTGGTATGTTGGGGGATATCATTATTGCCGAACCCTATGCCTATATTGCATTTGCGGGTAAAAGAGTAA
TTGAACAAACATTGAAAAAAGCCGTGCCTGAAGGTTCACAAGCAGCTGAATCTTTATTACGTAAGGGCTTATTGGATGCA
ATTGTACCACGTAATCTTTTAAAAGGTGTTGTGAGTGAGTTATTTCAGCTCCATGCTTTTTTTCCTTTGAACAAAAATGA
AATCAAATAAAACAGTTAGTTTATCATAATTAAATGAAAACCCTGAAAAATTCATTTTTCTTTAGAATCATTTTTTTATC
GATATTCTTGTTTACTACTCAGTAAACCTTTATCAACAAGATAAAAAGTGAATTTTTGCTTTCGGGAAGTTCAAATTCGA
CTAGAAAAATAAAACAAAGTTTTTTTCCTCTCTTGCTTGCATATGGATAGATAATTCAAATAGAGATATAGATCTATAGA
GAGTCTTGCATCGTTTTGCATTTCCCGAAAATTCCCTGTTGGTGGATCAGATTCCAATCAATTTTGTATAAAATTTTAAT
GGAATAAAATTTTTTCTTTATTAATGACTATTAGAAGAC
>B596-H_1-10k_transcript_38119 B596-H_1-10k_transcript_38119 full_length_coverage=3;length=1508;num_subreads=60
ATTGAATGACTATTCATCTATTGTTATTTTATTTTCATGTAAATAGAGGCCAGAAGCTCTATGGAAAAATCGTGGTTCAA
TTTGATGTTTTCTAAGGGAGAATTGGAATACAGAGGCGAGCTAAGTAAAGCAATGGATAGTTTTGCTCCTATTGAAAAGA
CTACTATAAGTAAAGACCGGTTTATATATGATATGGATAAAAACTTTTATGGTTGGGGTGAGCGTTCTAGTTATTACAAT
AATGTTGATCTTTTAGTTAACTCCAAGGACATTCGGAATTTCATATCGGATGACACCTTTTTTGTTAGGGATAGTAATAA
AAATAGTTATTCTATATATTTTGATATAAAAAAGAAAAAATTTGAGATTAACAATGATTTGAGTGACCTAGAAATTTTTT
TTATAGTTATTGTAGTTCTAGTTATCTGAATAATAGATCTAAAGGTGACAACGATCTGCACTATGATCCTTACATTAAGG
ATACTAAATATAATTGTAATAATCACATTAATAGTTGCATTGACTCTTATTTTCGTTCTCACATCTGTATTAATAGTCAC
TTTTTAAGCGATAGTAATAATTCCAATGAAAGTTACATTTATAATTTCATTTGTAGTGAAAGTGGAAGTGGAAAGATTCG
TGAAAGCAAAAATGACAAGATAAGAACTAATAGTAATCGTAATAATTTAATGAGTTCTAAGGCTTTCGATATAACTAAAA
ACTACAATCAATTGTGGATTCAATGCGACAATTGTTATGGATTAATGTATAAGAAAGTCGAAATGAATGTTTGTGAAGAA
TGTGGACATTATTTGAAAATGACCAGTTCAGAGAGAATTGAGCTTTTGATTGATCCGGGTACTTGGAATCCTATGGATGA
AGACATGGTCTCTGCGGATCCCATTAAATTTCATTCGAGGGAGGAACCTTATAAAAAGCGTATTGCCTCTGCTCAAAAAA
AGACAGGGTTGACTGACGCTATTCAAACAGGTACAGGTCAATTAAACGGTATTCCGGTAGCTCTTGGGGTTATGGATTTT
CAGTTTATGGGGGGTAGTATGGGATCCGTAGTAGGCGAAAAAATAACTCGTTTGATCGAGTATGCTACCAATCAATGTTT
ACCTCTTATTTTAGTGTGTTCTTCCGGAGGAGCACGAATGCAAGAAGGAAGTTTAAGTTTGATGCAAATGGCTAAAATTT
CTTCGGTTTTATGTGATTATCAATCAAGTAAAAAGTTATTCTATATATCAATTCTTACATCTCCTACTACCGGTGGGGTG
ACAGCAAGTTTTGGTATGTTGGGGGATATCATTATTGCCGAACCCTATGCCTATATTGCATTTGCGGGTAAAAGAGTAAT
TGAACAAACATTGAAAAAAGCCGTGCCTGAAGGTTCACAAGCAGCTGAATCTTTATTACGTAAGGGCTTATTGGATGCAA
TTGTACCACGTAATCTTTTAAAAGGTGTTGTGAGTGAGTTATTTCAGCTCCATGCTTTTTTTCCTTTG
>B596-H_1-10k_transcript_68114 B596-H_1-10k_transcript_68114 full_length_coverage=2;length=347;num_subreads=60
ATTGAATGACTATTCATCTATTGTTATTTTATTTTCATGTAAATAGAGGCCAGAAGCTCTATGGAAAAATCGTGGTTCAA
TTTGATGTTTTCTAAGGGAGAATTGGAATACAGAGGCGAGCTAAGTAAAGCAATGGATAGTTTTGCTCCTATTGAAAAGA
CTACTATAAGTAAAGACCGGTTTATATATGATATGGATAAAAACTTTTATGGTTGGGGTGAGCGTTCTAGTTATTACAAT
AATGTTGATCTTTTAGTTAACTCCAAGGACATTCGGAATTTCATATCGGATGACACCTTTTTTGTTAGGGATAGTAATAA
AAATAGTTATTCTATATATTTTGATAC
>B596-H_1-10k_transcript_55698 B596-H_1-10k_transcript_55698 full_length_coverage=2;length=903;num_subreads=22
GGGATATAGCTGCTAAAGGTATCTATCCAGCGGTAGATCCCTTTAGATTCAAACGTCAACTATGCTACAACCTCGAATCG
TTGGCGAGGAACATTATGAAAACTGCGCAAACAAGTAAAGCAAAACTTTACAACGTTACAAGGAGCTTCAGGGACATTAT
AGCTATCCTGGGGTTGGACGAAATTATCCGAAGAGGATCGCTTTAACCGTCCGCAAGAGCACGAAAAGATTGAGCGTTTC
TTATCACAACCTTTTTTTCGTAGCAGAAGTATTTACAGGTTCTCCGGGAAAAATATGTTGGGGCTAGCGGAAACAATTAG
AGGGGTTTAATTTGATCCTTTCCGGAGAATTTGATTCTCTTCCTGAAACAGGCCTTTTACTTAGTGGGTAACATCGATGA
AGCTACTGCGAAGGCTACGAACTTAGAAAATGGAGAGTAAATTGAAGAAATGACCCTTAAAATCTTTGTGTACTGGACCT
CCGAATCGAATTGTTTGGGATTCAGAAGTAAAAGAAATCATTTTATCTACTAATAGTGGACAAATTGGCGTATTACCAAA
TCACGCGCCGATTGCCACAGCTGTTGATATAGGTATTTTGAAAAATACGCCTTAATAACCAATGGTTAACAATGGCTCTG
ATGGGGCGGTTTTTGCTAGAATAGGCAATAATGAAATTACTATTTTTAGTAAATGATGCAGAGAAGAATAGTGACATTGA
TCCACAAGAAGCTCAGCAAAACTCTTGAAATAGCAGAGGCGAACTTGAGAAAAAGCTGAAGGCAAGAGACAAACAATTGA
GGCAAATCTAGCTCTCAGACGAGCTCGGACACGCGTCGAGGCTCTCAATACGATTTGATTTTGTAACTAGCTGACGTATA
AAAAAAATAGGATCCAAAAAGCT
>B596-H_1-10k_transcript_68155 B596-H_1-10k_transcript_68155 full_length_coverage=2;length=344;num_subreads=60
GCACCGGGTGCCGTAGCTAACCGAGTAGCTCTAGAAGCATGTGTACAAGCTCGTAATGAGGGACGTGATCTTGCAGTCGA
GGGTAATGAAATTATCCGTGAGGCTTGCAAATGGAGTCCTGAACTAGCTGCTGCTTGTGAAGTATGGAAGGAGATCACAT
TTAACTTCCCAACCATCGATAAATTAGATGGCCAAGACTAGAAATTAGATTAGTAATTCACGTCCGTTTTATTAGTTTAA
TTGCAATTAAACTCGGCTCAATCTTTTTTTTACTAAAAGGATTGAGCCGAGTTTATCTAGTGTATATACTGTTTTTGATA
GATACATACTTAATCTAGATATAC
>B596-H_1-10k_transcript_62960 B596-H_1-10k_transcript_62960 full_length_coverage=4;length=643;num_subreads=60
GTATTTGGCGAATCAAATATCATGGTCTAATAAAGAATCATTCTGATTAGTTGATAATTTTGTGAAAGATTCCTGTGAAA
AAGGTTAATTAAATCTATTCCTAATTTATGTCGAGTAGACCTTGTTGTTTTGTTTTATTGCAAGAATTCTAAATTCATGA
CTTGTAGGGAGGGACTTATGTCACCACAAACAGAGACTAAAGCAAGTGTTGGATTCAAAGCTGGTGTTAAAGAGTATAAA
TTAAATTATTATACTCCTGAATATGAAACCAAGGATACTGATATCTTGGCAGCATTCCGAGTAACTCCTCAACCCGGAGT
TCCACCTGAAGAAGCAGGGGCTGCGGTAGCTGCTGAATCTTCTACTGGTACATGGACAACTGTGTGGACCGATGGGCTTA
CCAGCCTTGACCGTTACAAAGGACGATGCTACCACATCGAGCCCGTTCCAGGAGAAGAAACTCAATTTATTGCGTATGTA
GCTTACCCATTAGACCTTTTTGAAGAAGGGTCTGTTACTAACATGTTTACCTCAATTGTGGGTAACGTATTTGGGTTCAA
AGCCCTGGCTGCTCTACGTCTAGAGGATCTGCGAATCCCTCCGGCTTATACTAAAACTTTCCAGGGACCACCTCATGGTA
TCC
>B596-H_1-10k_transcript_52796 B596-H_1-10k_transcript_52796 full_length_coverage=7;length=983;num_subreads=60
CGGATTCAATTAAAAAAAAAAGACATAAACTCCCCTTTTTGTTTCTGGGCAAGGGGATCAAAATGGTTTCGGTTATCTTT
TTGTTTTATTTTTATTTTTTCATCAAGCAAAAGAAAGGGGTATTTCTGTAGCACCAATTTAAAGACATATGTAAATTAGT
ATAATTATAATTATTGAGAGCATTCACCACTTCAAGAACGAGATACTGTATGGGGTTTCCTCTTTTTGTCAATTAATCTC
CCATTAACTCGTGTAGGAAAATCAAATAGGATAGCGTATAATACGTTTGCCAAGAGTACCTATATATACTTTTGTTTCTA
TGAAGTCAAGGAAGTGAAAATAGTTCGAATCCAACCAAGTAAAGAGGATGTTTCAAAAAAAAAGATCAAATTAGTCTTCC
CTAATGAATATGCTCTTTTTAAAGATTAGAGTCGATGTCGAAGAAAAACTCGTAAGAAAATTTAATATAGTTAATTTTTT
GGAATATTTTAGTTTTTTTTTATCGGGACTCGTCTTTATCACATTTCCTTTGTTTTACAAAAAGATCATAGACCCTTACA
AAAACAAAATTTTGAAAATTTCAATTTGAAATTTCGTACTTGTTTTCTCTATTTGATTTCTATTGTTTATTTAAGGTTCT
TTAGAAACTCTTTTTATAAACAATCGAAGTAGAAAAGGTTTTTTATGATATTTCATCAGATGATTGTACAAGGAAAGTAC
TAGGTTGTAGAAAAGAAAGCGGTGAAAAAGAATCATAAATAAATAGTTTTTTATTGGATCAGGAATCTCATTATGTATTT
GGTGTGGATAAAAGATCTTCCTATGTTATACTATTAAATTCTTGACGATGAATCGATTTTATAGCTCCGATATTGTTATT
CATGATATTTCTTTCATTCGATATCATCGAAATCTAATTCATCTGAGTGAGTTTACAAGCGAAAGATTTCTCATCTCTAT
GGGATTAAATCCCGAGATATTCC
>B596-H_1-10k_transcript_62556 B596-H_1-10k_transcript_62556 full_length_coverage=9;length=657;num_subreads=60
GGAAGAAGATTTCTTTTTAATTGAAAAAACTCAATATAGATTAGTTATAAATCTATTTCTAATGATTTTCTTATCTTATA
TTATTAGAAATAAAAAATGTAAATTTGAATTCAAAAAAGGTCATGAATTTACAGTCAATAGTTAATGGTTCTGATTTGTA
CTAGATTCTATATTTTGTGACTGAAAATCTATATTTTTTTCGGAGTTGAAAAAAAAACAAGAGAAAATTTGAATCTAGTA
CAAATCATTTTGGCGGCATGGCCGAGTGGTAAGGCGGGGGACTGCAAATCCTTTTTCCCCAGTTCAAATCCGGGTGCCGC
CTCAACAGGAGACTTGAAATCTCCTGTTATAAAACTATAACAAACGTAGGAAAAGACTCTTGATACTTTCTTTTCGTGAT
TCTAAGCCCCTGGCTCTCGAGGTTCTATTCTCTAACCTAAAGTTTTACCTATCAGATTAGAGGAAAACTAAAACGAGTGG
AGGGAAATCCATTAGATTGGATAGGCAGAGAGGGAATTAAATTAATAGTTTTGGAAAGGATCTAAGATACTTTGGATATA
GACTCATGAAAGTGGATATAGACTCATGAAAGTGTCGGAATGCTCAGACATTCAATCAATATTAGATTAGATGAAGAATT
GCCTTTCGTTTTACTTC
>B596-H_1-10k_transcript_62948 B596-H_1-10k_transcript_62948 full_length_coverage=2;length=656;num_subreads=60
GAGGGATGGTCATAATAAGGTTTACAAGTCATTTTCAGATGTAATTGAAGGAAAAGAGGGAAGATTTCGCGAGACTCTGC
TTGGCAAACGGGTCGATTATTCGGGGCGTTCGGTGATTGTCGTTGGACCCTCACTTTCATTACATCGCTGTGGATTGCCT
CGCGAAATAGCAATAGAGCTCTTCCAGACATTTGTAATTCGTGGTCTAATTAGACAACATCTGGCTTCGAACATAGGAGT
TGCTAAGAGTCAAATTCGTGAAAAAAAGCCGATTGTCTGGGAAATCCTTCAAGAAGTTATGCAGGGGCATCCCGTATTAC
TGAATAGAGCACCTACTCTACATAGATTAGGCATACAGTCATTCCAACCCATTTTAGTGGAAGGACGCACTATTTGTTTA
CATCCATTAGTTTGTAAGGGGTTCAATGCAGACTTTGATGGGGATCAAATGGCTGTTCATGTGCCTTTATCTTTAGAAGC
TCAAGCAGAGGCTCGTTTACTTATGTTTTCTCATATGAATCTCTTATCTCCAGCTATTGGAGATCCCATTTCTGTACCGA
CTCAAGATATGCTGATTGGACTCTATGTATTAACGAGCGGCACTCGTCGAGGTATTTGTGCAAACAGATATAATCCATGT
AATCGAAAAAACTACC
>B596-H_1-10k_transcript_68346 B596-H_1-10k_transcript_68346 full_length_coverage=3;length=335;num_subreads=60
GGCAAAAAGATTGCTGCTTTCGTTCCTAACGATGGTTGCCTGAACTACATTGAAGAGAACGACGAGGTGTTGATTGCTGG
GTTTGGGCGTAAAGGTCATGCCGTCGGAGATATTCCCGGAGTTAGATTCAAGGTGGTGAAGGTCTCTGGTGTCTCACTCT
TGGCTCTTTTCAAGGAGAAGAAGGAGAAGCCTAGGTCTTAGAGTCTCTACTACTGCTTCTCACGCTTATTTTGTTACTGG
ATTTTGATATCTTAAGACATTCCTCTGTTCTGCTCAAAGATAATCTGTTTGGATTCAGTTTAACACTTTTGAGTATTCTC
TCTCCCTGCGTTCTC
>B596-H_1-10k_transcript_26804 B596-H_1-10k_transcript_26804 full_length_coverage=2;length=1890;num_subreads=60
GAGCTTGAAGTTCACGCTTGTAAAAGGTGTCAGTTCGCAGCTCACTCTCGCCATGTTCTCCTCTCTTCCTCTCGCCCTCT
TTGTGTGATTGTTGATGGAGGAGATGCGGAGAGGAGTGCCTACGTGGCAAGAAGAGCTAGCGAGTCTAATGGACGGAGGA
TTACAATACGACGACGGATCTCCCATCGGTCAAGATTCCAGGTCGGGTTTCGAGTCGGTGGTGGATGGATCCGGGTCCGG
ATCCGAATCGACCGAGAGTTTGAAGGAGCAGGTCACGGGGTTTATGAAGTCGTGGGGAGAGATGCTAATGGATCTCGCCG
TGGGATGCAAGGACGTTGTGCAGCAGACTCTGGTCAGTGAAGACTCTGTCGTGGTGCGTAAGCTCCGTAAACCAGCTGCT
AAGCTGAGATTCCTCAACGAGTACTTGCCTGAGGATCGTGATCCTGCTCACGCCTGGCCTGTCATCTTCTTCGTCTTCCT
CATTGCTCTAGCAGCGTTAAGTTTTGGTTCTGACAATTCAACATCCGTCCCCGTGTTAAAGAAACTCCGTTTGCATCCTC
CAGGTGCAAGCCGTGTAGAGCTGCCTGACGGTAGATATTTAGCTTACCAGGAGCTTGGTGTTTCATCCGACAGAGCTAGA
TACTCTTTAATCGTTCCTCATTCTTTCATGTCCTCTCGTCTTGCTGGTATACCTGGAGTGAAAGACTCGTTGCTCAAGGA
CTATGGAGTACGTCTAGTGTCGTATGATCTTCCAGGGTTTGGAGAGAGTGATCCTCATCGTGGTAGGAACCTTAGCTCAT
CAGCTTCGGATATGATTGATCTAGCGTCTGCTCTTGGGATTGTTGAGAAGTTCTGGTTACTCGGCTATTCTAGTGGCAGT
ATGCATGCTTGGGCTGCGATGAGATACTTTCCTGACAGAATAGCTGGAGTTGCCATGATAGCTCCTATGATCAATCCATA
TGAGGCGAGCATGAGTAAGGAAGAGACGGCGAAAACGTGGGAGCAGTGGCCACGTAAGAGGAAATTTAAATACTTTTTGG
CTCGTAGGTGGCCGAGTCTTCTTCCTTTCTTCTACCGTAGGTCCTTTCTCTCCGGTTATCTTCAGCCGCTGGATCAGTGG
ATGTCAATCTCATTAGGTGAAAAGGACAAACATGTGATGAGAGATCCAGTCTTTGAAGAACATTACCAAAGGAACGTGGA
AGAGTCTACACGCCAAGGAACCGCTAAGCCGTTTGTGGAAGAAGCCGTGTTACACGTGTCAAACTGGGGGTTTAGTCTTC
CTGACTTCCGCTTGCAGAAGAAGTGTAAAGCCAACGGGGTACTTTCTTGGCTAATGTCGATGTACAGCGAGTCAGAATGT
GAGCTTGTTGGGTTTGGGAAACCTATACACATATGGCAGGGTATGGAGGACCGAGTTGCACCACCTTCAGTGACGGATTA
CATTAGCCGGGTTATACCAGAAGCAACGGTGCATAGAGTCCCAAACGAAGGGCACTTCTCTTACTTATTTTTCTGTGATG
AGTGTCACAAGGAGATATTCTCTGCTCTATTTGGAGAGCCGCAGGGGCCAATAGAGATAACAGAAGAAAGAACAGAAACT
CATGAACCGGATCAACCGGAGACTGGTTTATCAAATACTAGCACTACCAAAGGGTAAGTAAACAGAGTTATAGAACTATA
GAAACACGTTGCTCTTCATTATCTTCATTCCATCATAAAAAAACTGTGTAAATAACACCAAGTGGATGTTTTCTTGCTTT
TTTTTATTTCTTGGTTGAAACTTTCAGATTTGATATATAGGTTATAAGAGAACCATACTTCATTTTAAGATCACATATGT
AGTAGCACTGAGAGTGCAAGTGGATAACTTATTTTTGAAGCGGCTATTTC
>B596-H_1-10k_transcript_63618 B596-H_1-10k_transcript_63618 full_length_coverage=2;length=619;num_subreads=60
GAAGGTGTTGTTACCCGTTGGGGTGTGACTAGGCTTCCGCGTAAGACTCACAGGGGTCTGCGTAAGGTTGCTTGTATCGG
TGCGTGGCATCCGGCTAGAGTCTCCTACACTGTTGCCAGAGCTGGTCAGAACGGTTACCATCACCGTACCGAGCTGAACA
AGAAGATTTACAGGTTGGGAAAGGTTGGTCAGGAGACGCACACAGCCATGACTGAATACGACAGGACCGAGAAGGATGTG
ACTCCAATGGGTGGATTCGCTCACTATGGTGTGGTGAAGGATGACTACTTGATGATTAAGGGATGCTGCATGGGTCCAAA
GAAGAGGGTTGTGACTCTTAGGCAGTCGTTGCTCACTCAGACTTCCCGTCTTGCCATGGAGCAGATCAACCTCAAGTTTA
TCGACACTTCCTCTAAGATGGGACATGGCAAGTTCCAGACAACCCAGGAGAAGAACAAGTTTTACGGTCGTGCCTCTGCC
AAGGCTTAAACAATTTGTCTTTCTTTTTTCTTTTCCAGTTTGTATTCGCTCTTTCTTCAGAAAAGTACTCTTTTGAACAA
TTCGTTGCAATTTTGTGTTTTAGTTATTTTGAGAGTTTTAAACATGATGCATCTTCCCC
>B596-H_1-10k_transcript_50802 B596-H_1-10k_transcript_50802 full_length_coverage=2;length=1132;num_subreads=60
GAGCGCAACTCATCTCTCTCTCTCTCTCTCTCTTCACGTTTTCACGCATTTTTTGTTCTTGAAAGTAGAGTTCTCTTCTT
TTATAAAAACTCGTCTCCTCCGAGAGAGATTTTAATACACACATACATAGGGTTACTAAGAAATGAGTTTCTCGAGAGCA
AAACGTGTTACCGATCCACTCCCGGACGAGGCTAGGGCTCGGCTCGTTGGATGCAGCTTTAGCAGCGGCAGCGAACATAC
CGGCGACGAAGACTACGACGATGATTCCCCTTGTCTGTCCGAACTAGTCCAAGGGTTCTTGGAAGATGAAGTTAATAACA
CCGTTCATGACGAGTCACGCTGGTGTGATAATGACTCTGATTCAGACTCATCTTCTGACTCGGAACGTGCTGACCTCCCA
GATTATGCCGACGATATTGCGAAAATCTTAAGAAACTCTCTCAGGGAAGATAACTACGGAAGAATGGTCTTGTTTCACGT
GGCGAAAGCCATGGAAATGCTGTCGTCTTCACGATCTGATCAAGAACAGCGTGCCGTTTTGCGACGTAAGCTCATGTCTC
TTCTTAGAGAGCTCGGACACAATGCGGCCATCTGCAAAACCAAATGGAAATCCTCCGGCGGAGGTCTTACTGCCGGTAAC
CACGAATTTATCGACGTCGTCTACACACCCGTCGCCACGTCATCTCAGACCGTACGTTACATCGTCGATATAGATTTCAA
GTCGCATTTCCAGGTGGCTAGACCAACGGTACAGTACGCGCGTGTTCTCCAATCACTTCCGACAATTTTTGTCGGGCGAG
GGGAAGATCTAAAGCGGATCTTAAGGCTCGTGTGCGATGCGGCAAGGATATCCCTTAAGAGCTGTGGCCTCACGCTTCCG
CCGTGGAGAAAAAATCGCTACATGCAGACGCGGTGGCTTGGTTCATATAAACGCACCGTCAACTTGACGCCGTCTTCTCG
GGCCGTTAACACTGTCGTGTGTCGTGCCATCGGTTTCGATAACGCCGTCGGTGGCGGCCGTCTTTTTGTGCGGACTCGAT
AAAATTAATCGATAAAAGCCACGCGTCATTTAATAAATTGATATTTTCCGAGAGAATGAATAATAATTCATTAGTTTAGA
ATTTTCTCCTAT
>B596-H_1-10k_transcript_34707 B596-H_1-10k_transcript_34707 full_length_coverage=7;length=1585;num_subreads=60
ACTTGAACAAACCAAATCTCAGAGAAATGGCGGAAAAAACAGAGCTAATCTTCATCCCAGTTCCATCCACAGGCCACCTC
CTCGTCAACATCGAGTTCGCCAAGCGTCTAATCAATTTCGACCGTCGGATCAACACCATCACCATCCTCCAATTACACTC
CCCAACCAGCCCAAACGCAGCCGTTTTCGCCAAATCTCTCGTCGCTTCACATCCCCAGATCCGCCTCCACGACCTCCCCG
TTCTCGACGATCCTCCGCCGTTGGATCTCTTCTACAGAGCTCCCGAAGCGTACATAGTCCAAATCATCAAAAGAACCACT
CCTCTCATCAAAGAAGCAGTCTCCACCATCCTCGAGTCTCGCACTAACTCTCGTGTAGCCGCTTTGGTTCTTGATTTCTT
CTGTAACTCGTTGATCAAAGACGTCGGCGACGAGCTTCACCTCCCTTCGTACATATTCTTAACCTGTAACGCTAGATACT
TGAGTATGATGAAGTATCTCCCCGATCGGCATCGGAGAGTCGCGTCGAAGCTCGATTGGAGCTCCGGCGATGAGGAGTTG
GAGATTCCGGGATTTATCAACCCTATTCCGGCGAAGTTTCTGCCGTCCGGTTTGTTTAAGGAAGAAGCTTACGAGGCGTA
CGTTGATCTATCGCCGAGATTTGGAGATGCGAAGGGTATTTTGGTAAATTCGGTGGCGGAGATTGAGGATTACACGTTTG
GGTACTTCTCTCAGCAGCGGGAGGAGAATTATCCTCCGGTTTACCCGGTCGGACCGATTCTCAGCTTGGAGGATAGAGCG
AGTCCTAACGAGGAAGATAGGGATAGGATCGTGAGGTGGCTCGAGGAGCAGCCGGAGTGTTCTGTGGTGTTTCTTTGCTT
TGGGAGTAGAGGAAGCGTTGATGAGGTTCAGGTGAAGGAGATAGCTCAGGCGCTTGAGGTTGTCGGGTGTAGGTTTCTAT
GGTCGATTCGGACAGGGCCTGTTGAGACGAGTGATCCGACGGATGTGTTGCCGGAGGGGTTCATGGGGCGAGTGGCGGGT
AAGGGGTTGGTTTGTGGTTGGGCTCCGCAAGTGGAAGTTTTGGAACATAAGGCGATAGGAGGGTTTGTGTCTCACTGTGG
TTGGAACTCTACGCTTGAGAGCTTGTGGTTTGGTGTTCCTGTCGCCACGTGGCCGATGTACGCTGAGCAGCAGCTGAATG
CGTTCACGTTGGTGAAGGAGTTGGGGTTGGCTGTGGATCTGCGGATGGATTACGTGTTTGGTCGTGGGGGGTTAGTGACT
TGTGACGAGATTGTGAGAGCTATCAGGTCTTTGATGGATGATGGGGAAGGGAGGAGGGTGAAGGTGAAGGAAATGTCTGA
TGCGGCGAGGAAGGCTATGATGGATGGAGGATCGTCTTCTGTGGCGACAGCTCGGTTCATTGATGAATTGGTGGAGGATG
GTGCAGGCTAATGGAAGTGCAATTCAACATTTTTGGTTATCTAATCTTGTTTTGTTTCGCCAATTAAGAAACTTGTAAAA
CGATCGTTATGGCTTAAACGGTATGGCAGTGTCTAATTAATATTTGATGCAAATCGGTTGAAGTT
>B596-H_1-10k_transcript_49110 B596-H_1-10k_transcript_49110 full_length_coverage=5;length=1190;num_subreads=60
GATAAACCCAAAACTCACACAAACCAAACACTATCAAAGTCTCTCAATCTTATCATCCCAAACTAACCAACCAACCAACC
ATGGATTCCGAGATCGCCTTCGACTACTCTCCATTGCTCAAAATCTACAAGAGTGGCCGCATCGAGCGCCTCATGGGAGA
AACGGCCGTCCCACCGTCTTTAAACCCAGAAAACGGCGTCATTTCAAAGGACGTCGTTTATTCACCCGAAGACAACCTCT
CCGCCCGCGTTTACCTCCCGGAGAAAGCTGCCGACACCGATGAGAAACTCCCTCTCCTCGTCTACTTCCACGGAGGAGGC
TTCATCATCGAAACAGCTTTCTCACCGACTTACCACAATTTCCTCACGGCGGCCGTCTCTGCTTCCGACTGCATAGCGGT
GTCGGTGGATTACCGGCGTGCACCGGAGCATCCGCTTCCGATCTCTTTCGATGACTCGTGGACGTCTCTCAAATGGGTAT
TCGCCCATATCGCCGGATCTGGACCGGAGAGCTGGTTAAACAAACACGCCGACTTCAGCAAAGTGTTCCTCGCCGGAGAC
AGCGCCGGCGCGAACATCGCTCATCACATGGCGATGAGAGCTGCGAAAGAGAAGCTCAGTCCCGAGTTAAGCGACTCAGG
AATCTTCGGGATCATCTTGGTTCATCCTTACTTCTGGTCGAAAACACCCGTCGACGACAAGGAGACAACGGATGCTGCCG
TGCGGTCCAAGATCGAAGCGATATGGATGATGGCTAGTCCCAACAACAAAGACGGAGTGGATGATCCGTGGCTCAACGTG
GTTCAGTCAGACTCGGTGGATATCTCCGGGTTGGGTTGCGGGAAGGTTTTGGTGTTGGTGGCTGAGAAAGATGCGCTTGT
GAGACAAGGTTGGGGTTACAAGGCGAAGCTTGAGAAGCACGGTTGGAAAGGGAAAGTGGAGTTGGTTGAGAGTGAAGGTG
AAGAGCATGTGTTTCATTTGACGAGACCTGATTGTGAGAATGCTCTTGAAGCCATGAAGAAGTTCGCAGGGTTTATTAAG
GGAGAGATGTAATAGGCGCTGTTTCGTCTAGATGAAAGATTACGATATGTAATGGAATAATTATCTATCAGTCTCTGTAA
TGTTTTTAAGTGATTTATCATATTAGCACCAACAACACGAAAGACATTAATAATATATAAAGGATTTAAC
>B596-H_1-10k_transcript_50531 B596-H_1-10k_transcript_50531 full_length_coverage=73;length=1080;num_subreads=60
GATACACAACACAAGACTTCGAATAATGTCCGAACCATCTCCAGTCTCTGATCCTTACGCTCACATAGGCATCGTAAAGA
ACCCAGATGGCTCCATCACTCGCGACCCCACCAGATTCCCGTACGCCTCAGCCACACCTGACCCCTCCCCGGTAAACACC
GTCGTATCCAAAGACATCACCGTGAGCCACTCAAACTCCACGTGGATGCGTCTCTACGTCCCCGTTACCGCACTAAACGA
CGGCGTTTCGTCTAAAAAACTCCCTCTCGTCGTCTACTACCACGGCGGAGGCTTCGTCATCTGCAGCGTCGACTTCAAAC
CCTTCCACGACTTCTGCAACCGTATGGCGCGTGAGCTCAACGCGGTCGTCGCGTCGCCTTCCTACCGGCTGGCTCCGGAG
CACAGACTCCCGGCGGCGTACGACGACGGAGTGGACGCTCTGAGGTTTATTAGAACCTCAGACGACGAGTGGATCAAGTC
TCACGCTGATCTCTCCAACGTGTTCCTCATGGGGACAAGCGCTGGTGGTAACTTGGCCTACAACGTCGGGCTCAGATCCG
CCTTGGCGGACCTGAGTCCCGTACGTATCCGTGGACTGGTCTTACACCATCCGTTCTTCGGCGGCGAGGAGCGGTGCGAG
TCCGAGATCAGACTTGAGCACGATCAGGTTTTTCCGCCTACTGCCGGAGACGTTTGCTGGGAGCTTTGTCTCCCTGTCGG
AGCTAACCGGGATCACGAGTATTCTAATCTGACGGTGGGAGATGGACCGGTGAATATGGAGATGATCGGACGGTTGGGAT
GGAAGGTGGTGGTGAGTGGAGGAGGAGGAGATCCGATGATAGATAGGCAGAGAGATGTGGCGAAGCTGATGAAGGAGAAG
GGAGTTGATGTGGTGGAGCGTTTTACTGACGGCGTTGTTCACGGTGCTGAGCTCGGTGATCCGACCAAGAGTACAACTCT
GTTTGCTTCCATCAGAAATCTCATTTACTCTTAGAGGCCAGCCCAATATGTTAGGCCCATTTAAAGGTTACCTTAATGTA
TTGGTTTGTGGAAAAGTTATAAATAAGAAAAATATTAGAC
>B596-H_1-10k_transcript_66601 B596-H_1-10k_transcript_66601 full_length_coverage=7;length=436;num_subreads=60
AAAGACAGAGTAAGAGAGAAAGGATGAGCGAGACGAGACCAGTGCCGAGGAGAGAAAGCCCGTGGGGTTTACCGGAAGGT
CACCGTGAGCCCAAAGCTCACCGCTGCAACGATCGCGTCGAGGACGTCGTCCAGGCGTTTTTCGAGGGAAACCCATTTAA
GACAGTTCCAGGACCTTTTAAACTATTCTACCGTTGCATGCGCTCTAAGCCAGGAGAGGAACCAACAGAGCCATTCACAT
ACCTTGACCTGGAACCTCCAAAGAGACAAGCAAAACTTGAAGAAAAGTGAACTACCCACTCCTTTTTTATTTACCTTGCA
GCTTTTTATCTGACCATGTAAGCGCTAATGCTAAGATAGTGATTTTAAGTTTTCATTCATGTATCAGCAACATCTTCTGA
CTTTATCATGATGCCAATAAAATTAATATTTGAGTT
>B596-H_1-10k_transcript_58049 B596-H_1-10k_transcript_58049 full_length_coverage=2;length=859;num_subreads=60
GAAGCGTCGTCGATTGCCAAAGCCGTTTTCTCTCTCTCCTGTGGCTCTAGTCTCGACCTGAGAAGATGAAGTTTAACGTC
GCGAATCCAACCACTGGTTGCCAGAAGAAGCTCGAGATCGACGATGACCAGAAACTCCGTGCGTTTTATGATAAGAGACT
CTCTCAAGAAGTCAGTGGAGATGCTTTGGGCGAGGAGTTCAAGGGATACATTTTCAAGATCATGGGTGGGTGCGACAAGC
AAGGCTTCCCAATGAAGCAGGGAGTTTTGACTCCAGGCCGTGTTCGCCTTTTGCTTCACAGAGGAACGCCTTGCTTCAGA
GGACACGGAAGGAGGACTGGGGAGAGGAGAAGAAAGTCTGTTCGTGGTTGCATTGTCAGCCAAGATCTCTCTGTTCTTAA
CCTTGTCATTGTCAAGAAGGGTGAGAAGGATCTTCCCGGGCTTACCGACACCGAGAAGCCAAGGATGAGGGGACCCAAGA
GAGCTTCCAAGATCCGTAAACTGTTCAACCTCACTAAGGAGGATGATGTCAGGAAGTACGTCAACACCTACCGCCGCAAG
TTCACAAACAAGAAAGGCAAGGAGGTGAGCAAAGCCCCTAAGATCCAGAGGCTTGTGACTCCGTTGACCCTTCAGAGGAA
GAGAGCTAGAATCGCTGACAAGAAGAAGAGGATTGCTAAGGCTAACGCTCAAGCTGCTGACTACCAGAAGCTTCTTGCCT
CAAGGCTCAAGGAACAACGTGAGAAGAGGAGTGAGAGTTTGGCAAAGAAGAGGTCTAGGCTCTCTTCAGCTGCTGCCAAG
CCTTCCGTTACTGCTTAAAAAGCTTGAGAGTCTGTCTCTGTTCTAGTTTTGTTTTCTTT
>B596-H_1-10k_transcript_49829 B596-H_1-10k_transcript_49829 full_length_coverage=2;length=1163;num_subreads=60
GGTGGCACTCTCTCTATAGCGGGCTCTCTCCGCCTTTATATTAATTGCTGTTGGTCTTGCAGCACAAACCGTCTGCAACC
TTTCTACCCAGTTAAAAAATCTTGGCCACTCTCTCTCTCTCTCAACTCACTCTCTAGCTATGCCTCTCTTTACTCAGCTC
TTTCACGTCCTTAACCTCTTTGCTCAGCTCTTCACTCAGCTCTTTAATATCCTTCACCACTATGCACAGCTCTTTCATAC
CGTGTGGGTGCCAGTTTGCGATGGGATCCGCGATGGGATCGCTGCTTGTTTAGATGGACTCGAGTACGTTCTAAGATTTG
TGCTTCGTCCCCGTATGGTTCTTTCCAAGTTCACCCTGGTCGCCGTCTCAACCGTCTCAGGAGCCTTAAGCTTCGTCTGC
CTTATGAAGAACGACAAAACGTTCGAAAGCGCGACGGAAAGAGGGGTCGGCGCGGCTATTGTGCTTTTCTATCTTGCACT
GAGCGGATTCTTACACCCTCTCATCAGCCGATTGATCACTGAGATGATTTCGGAGGAGACCGTTCAGGCTTATGTGGAAC
GCTTTGAAACCCTTTTATGGGTCTCTAAGTGTCTCCTCACTTTGGTTGTCAGCGCTTCTATGGCTGCGCTTTCTAAGTTT
GTAGAGATCGTATTCGTATGGAATGGATATGGGGTCGGTTTTAACTTTTCCATCTTGTGTCATCTGATTAGTATTTTCAA
AATATACGGTGTCAGCGACATGTTGGGGGCTGCGGACGCCGTACTAAACGGGACTATAGCTCTTCTCGCGGCTTATTACA
AGGATGATAACCTGGGAGAAGGAGATTGGCACTATAAAGCCGTTTTCTGTGTCAACTTTGTTCTCCTTTTGTTCAAGAAC
AAGCCGGCCACGGAGGTTGCTCAGACGGACGCTACGGAGGGTGCTCAGCCGGGGGTTTCTGAGTTGGAGTTGCCGGTGGT
TAGGGCGAGCGAGGAGGACGAAATCGTGTAGAACATTCCACACATAATGGGCCGGGCCCTTTTATTTTCAGCTTTTGTTT
TTTATCTTTTTTTTTGCTGTTTTGCCCGTTTCAGGGATTTATCACTATTTCCGCCGATGAACTTCTTATTTATAAATTAT
AATTTGTACCGTTTGGTTGTCTTTATTTAAGAGGGTTCCTTGC
>B596-H_1-10k_transcript_32074 B596-H_1-10k_transcript_32074 full_length_coverage=9;length=1661;num_subreads=60
CGCGTGGTGTCCGGTGCATTCCCGGCGGCCCTTGAAAATCCGGAGGACCGAGTGCCGCTCACGCCCGGTCGTACTCATAA
CCGCATCAGGTCTCCAAGGTGAACAGCCTCTGGTCGATGGAACAATGTAGGCAAGGGAAGTCGGCAAAATGGATCCGTAA
CTTCGGGAAAAGGATTGGCTCTGAGGGCTGGGCTCGGGGGTCCCAGTTCCGAACCCGTCGACTGTTGGCGGGCTGCTTGA
GCTGCTAACGTGGCGAGAGCGGACCGCCTCGTGTCGGCCGGGGGACGGACTGGGAACGGCTCTTTCGGGAGCTTTCCCCG
GGCGTCGAACAGCCAACTCAGAACTGGTACGGACAAGGGGAATCCGACTGTTTAATTAAAACAAAGCATTGCGATGGTCC
CTGCGGATGCTAACGCAATGTGATTTCTGCCCAGTGCTCTGAATGTCAAAGTGAAGAAATTCAACCAAGCGCGGGTAAAC
GGCGGGAGTAACTATGACTCTCTTAAGGTAGCCAAATGCCTCGTCATCTAATTAGTGACGCGCATGAATGGATTAACGAG
ATTCCCACTGTCCCTGTCTACTATCCAGCGAAACCACAGCCAAGGGAACGGGCTTGGCAGAATCAGCGGGGAAAGAAGAC
CCTGTTGAGCTTGACTCTAGTCCGACTTTGTGAAATGACTTGAGAGGTGTAGAATAAGTGGGAGCTCCGGCGCAAGTGAA
ATACCACTACTTTTAACGTTATTTTACTTACTCCGTGAATCGGAGGCGGGGTAACAACCCCTTCTTTTAGACCCAAGACT
CGCTTCGGCGGGTCGATCCGGGCGGAGGACATTGTCAGGTGGGGAGTTTGGCTGGGGCGGCACATCTGTTAAAAGATAAC
GCAGGTGTCCTAAGATGAGCTCAACGAGAACAGAAATCTCGTGTGGAACAAAAGGGTAAAAGCTCGTTTGATTCTGATTT
TCAGTACGAATACGAACCGTGAAAGCGTGGCCTATCGATCCTTTAGACCTTCGGAATTTGAAGCTAGAGGTGTCAGAAAA
GTTACCACAGGGATAACTGGCTTGTGGCAGCCAAGCGTTCATAGCGACGTTGCTTTTTGATCCTTCGATGTCGGCTCTTC
CTATCATTGTGAAGCAGAATTCACCAAGTGTTGGATTGTTCACCCACCAATAGGGAACGTGAGCTGGGTTTAGACCGTCG
TGAGACAGGTTAGTTTTACCCTACTGATGCCCGCGTCGCAATAGTAATTCAACCTAGTACGAGAGGAACCGTTGATTCGC
ACAATTGGTCATCGCGCTTGGTTGAAAAGCCAGTGGCGCGAAGCTACCGTGCGCTGGATTATGACTGAACGCCTCTAAGT
CAGAATCCGGGCTAGAAGCGACGCATGCGCCCGCCGCCCGATTGCCGACCCTCAGTAGGAGCTTCGGCTCCCAAAGGCAC
GTGTCGTTGGCTAAGTCCGTTCGGTGGAAGCGCCGTTCGGACCGCCTTGAATTATAATTACCACCGAGTGGCGGGTAGAA
TCCTTTGCAGACGACTTAAATACGCGACGGGGTATTGTAAGTGGCAGAGTGGCCTTGCTGCCACGATCCACTGAGATTCA
GCCCTTTGTCGCTAAGATTCGACCCTCCCCCTTTCCAATCACATGTTCCTCCCCAAAACGT
>B596-H_1-10k_transcript_63556 B596-H_1-10k_transcript_63556 full_length_coverage=2;length=620;num_subreads=60
CTATTTGGCCGAAGATCCTTCTAATTCCCTCTGCTAGAACTCTAATCTCCAACATTGAAAGCGGTTTAGGCCAGGTTCCC
CATGGCCATGAGTATCGCATCTGCAGAAATAACAGATTTCTTTGTGGGGATATAACTGCAATTGAAAGGAGCCTTCTCGT
AGACCAACGTTTCGATTGTTACTATGCTCCCAGAAGAAATCCGTTTTGCGGTGAACATGCTCATCTTCTGCCTGATCAGA
AAAGACTTGCCGCTGAGCTCGGTTTAGAGTCATTGTTGGTACATTATGCTGACGTTCACCGAGATTCCGGACCATGGAAT
ATACTCTTAATTACAGGTGATTCAAGTTTTGCAACTTCAATGGATTATCTTTACTACTCCGGATACACCATTTTCTTAGC
GAAGCCAAGTGATGCAGCTGATAGTTTTGAACAGCACTCCAACTATGCATGGGATTGGACACCCTTGCATACTAGTGCAG
CTACTCAACCGATTCATGTTCATCCTCCGTCTCCTTAAGCGTCGTTCTCATTGTGCATGTTGATTTATTTAAAAATATTT
GATGTAGAATATTTGACTAGCTCTTTGTTTGTCGTATGAATCATGAGTATTTTGGACACC
>B596-H_1-10k_transcript_69714 B596-H_1-10k_transcript_69714 full_length_coverage=2;length=257;num_subreads=60
GAACAGCACTCCAACTATGCATGGGATTGGACACCCTTGCATACTAGTGCAGCTACTCAACCGATTCATGTTCATCCTCC
GTCTCCTTAAGCGTCGTTCTCATTGTGCATGTTGATTTATTTAAAAATATTTGATGTAGAATATTTGACTAGCTCTTTGT
TTGTCGTATGAATCATGAGTATTTTGGACACCATTGACTCTTGCAACCTGTAGCTCTCTGTTCTCTTAATATGGAATATG
CCTAGCCCCAGGCCCAC
>B596-H_1-10k_transcript_49521 B596-H_1-10k_transcript_49521 full_length_coverage=2;length=1177;num_subreads=60
GAGTTGAAGGCGTTGGGATTATTGGTGGGGAAGAAGCAATAAATTGGGGTTTATCCGGACCAATGTTACGCGCATCCGGA
ATACCATGGGATCTTCGTAAAGTTGATCGTTATGAGTCTTACGATGAATTTGAATGGGAAATTCAGTGGCAAAAACAAGG
AGATTCATTAGCTCGTTATTTAGTACGACTTAGCGAAATGACAGAATCCATCAAAATTATTCAACAGGCTCTGGAAGGAC
TTCCGGGGGGTCCCTATGAAAATTTAGAAAGCAGAGGCTTTGATAAAAAAAGGAATCCAGAGTGGAATGATTTTGAATAT
CGATTCATTAGTAAAAAACCTTCCCCTACTTTTGAATTATCGAAACAAGAACTTTACGTAAGAGTTGAAGCTCCAAAAGG
GGAATTGGGAATTTTTCTCATAGGAGATCAAAGTGGTTTTCCTTGGAGATGGAAAATCCGACCGCCGGGTTTTATTAATT
TGCAAATTCTTCCTGAACTAGTTAAAAGAATGAAATTGGCTGATATTATGACGATACTCGGTAGCATAGATATAATTATG
GGAGAAGTTGATCGTTAAAATGATAATTTATGCAACAGAAGTACAAACTATAAATTCTTTTCTTAGATTGGAATCTTTAA
AAGAGGTCTATGGACTCATATGGATATTTGTCCCTATATTTTCTCTTGTATTGGGAATCATAACTGGTGTACTAGTAATT
GTGTGGTTAGAAAGAGAAATATCTGCAGGGATACAACAACGTATTGGACCTGAATACGCCGGCCCGTTAGGAATTCTTCA
AGCTTTAGCCGACGGGACAAAACTACTTTTCAAAGAAGATCTTCGTCCATCTAGAGGAAATACTCCTTTATTTAGTATTG
GACCATCTATAGCAGTTATCTCTATTTTACTAAGTTATTCAGTAATTCCTTTTAGCAATCACCTTGTTTTAGCGGATCTC
AATATCGGTATTTTTTTATGGATTGCCATCTCAAGTGTTGCTCCGATCGGACTTCTTATGTCAGGATATGGATCAAATAA
TAAATATTCTTTTTTAGGTGGTCTGCGAGCTGCTGCTCAAGCGATTAGTTATGAAATACCATTAACTCTATGTGTTTTAT
CAATATCTCTACGTGCGATTCGTTGAAACAGAAAGGTTTATTCCGTTTCTTCTAGAC
>B596-H_1-10k_transcript_69411 B596-H_1-10k_transcript_69411 full_length_coverage=2;length=271;num_subreads=60
GGATTTTTGTGATTATTTTTTAACAGAGGTTGTTGAATATCAAAAACTTATTACACGAAATCCTATTTTTTTAGAACGAG
TTGAAGGCGTTGGGATTATTGGTGGGGAAGAAGCAATAAATTGGGGTTTATCCGGACCAATGTTACGCGCATCCGGAATA
CCATGGGATCTTCGTAAAGTTGATCGTTATGAGTCTTACGATGAATTTGAATGGGAAATTCAGTGGCAAAAACAAGGAGA
TTCATTAGCTCGTTATTTAGTACGACTTAGC
>B596-H_1-10k_transcript_67324 B596-H_1-10k_transcript_67324 full_length_coverage=3;length=403;num_subreads=60
GACATGTATACGCGATTTCAAATGCATTAATGGTAGATCCTTTTTACTATATTTTGACTATATATATAGATAGTATTAAG
TTACGGTATATGAAAACAATTGGATGCACAAATGTGAGGGATTTTTTTTAATTCAATCTTTATACATGAGATTCATTGAA
TTAATGACATAGATACCACTCAGAGCGAACTCATAAATAAATTTTTAAAATCCTCCTTTTTTAGATCGAAATTTAAACTT
TTTTTTTATAAAATTAAGAATTAAGAAGTTGATAATTAAATTCGGATCCTTGTACAAAAAAACTACCATTATTATTACTG
ATCAGTAAAATTCATATCTTTCAATTCATATTAAAAAGGGAAGGATTTCTTTTTATGATAAAAAATACATTCATTTCATT
TCT
>B596-H_1-10k_transcript_64695 B596-H_1-10k_transcript_64695 full_length_coverage=2;length=563;num_subreads=60
CACCGTGATCTCTGCAGGGTGTGCGAGAATATTCCCATTGTTCTCTGTGGGAACAAAGTCGATGTCAAGAACAGGCAAGT
CAAGGCCAAGCAGGTGACATTCCACAGGAAGAAGAATCTGCAGTACTACGAGATATCCGCAAAGAGCAACTACAACTTCG
AGAAGCCCTTCTTGTACCTCGCTAGGAAACTTGCTGGCGACCCTAACCTTCACTTTGTCGAGTCACCAGCTCTTGCTCCC
CCTGAGGTTCACATTGACGTTGCTGAGCAGCAGAAGAACGAGGCTGATCTCATTGCCGCCGCTGCTCAGCCTCTCCCAGA
TGATGATGATGACGCTTTTGAGTAAACAAAAAAATCTTCCAAGAATGTCTGCCCCCGTGGGGAAGCTTTGCGTTGTCTGA
TTCTCTCTTTTGTTTTGGTTTTGTTCTATGTTGCGTTGATGTTACATATAGAATGAATCGAGTGTTTTAGAACTGATATT
GGGGAAGTATTGAGATTGTTCCGGTTTGGAATAGAGTGAGTTGTTTTTGAACCCGAAGAGAATATGGAATCAAGGATCTT
TTT
>B596-H_1-10k_transcript_63591 B596-H_1-10k_transcript_63591 full_length_coverage=2;length=622;num_subreads=60
GAGACACAGAAACAAAACGAAAATGAGTTTGAAAAGAATATCTTTGGTTATATACATTCTCTTCATCTTTCATCTTCATC
ACACTTTTCCTTCCGTTAGCTCGCTGCCTTCTTCAGTTGATACGAACCACAACACTTCCTCTCATCAATGCCTCCCCAAA
GCCAGATGTTGTTAGCATCGAAGGAAAGGCTCGGGAATTAGCTGTTGTTATCAAAAGAGGAGGCCGTGCTGGTGGCGGCG
GAGGTGGAGGTAGAAGCCATTCAAGGGGCGTGGGACGTGTAGTTCCAATTCATACTGCTGGCGCTGGTGCTGGTGGAACA
CATAGTTCAAGCGGCAGCTTGAAACTTGCGGTCGGTTGGTTGGGTATATCGGTTTTAGCCGGTTTATTATTGGTTTAGAC
TTTAGACGGGTTGAAGTATTTGTTGGCCGTTTAAATATGTGTGTAAGGTTTATGTTTGGTTTGGTTTGAGATTGATTTGG
GGGTAAACTGTTGATAAGCGATTCTATTTGTATTAGGTGATTCTTTCTGTTTATTTATCTATATTCACTTAGTTGTTTGG
TATGCCGTATATACAGTTTGTAAAGTGTCAACCATCTCAAGTTATAAGAGATTTTCAAAGTT
>B596-H_1-10k_transcript_70040 B596-H_1-10k_transcript_70040 full_length_coverage=3;length=248;num_subreads=60
CATATCAAGTGGTTGGGGGATCGCTTGGGGGGGTTGGGTTTTGCTGAGTCGTTTTGGGTTTTATAGTTTTGAGTCGAAAG
CTGAGTGAGTGATATGAGAGATTAAGGTTGGTCATCAGAGAGAGTACATTGGATTCATTGTTTAAAGTTTCCTATGGGTT
GTTTTTGTATGGTCTTATTTTCATGGACAAGAGTCGGAAGTCTTCATTTCTTTGAATTACAAAATTATATGCATGTTGAT
TTTAATTT
>B596-H_1-10k_transcript_50339 B596-H_1-10k_transcript_50339 full_length_coverage=27;length=1121;num_subreads=60
GAATCTCTCTCGCTCTCTTTCTCACACGCCGCACCGTAAGCGAACTACTGAATCCACGAAGAAACCTCGATCCGTCGATA
CTATGGCTACCAACGAACCCGAGCACGAGCACAGAGACGCGGAGGAATCCGGAGCTAACGAGGATGAGGACACCGGAGCT
CAGGTCGCTCCGATCGTTAGGCTTGAGGAGGTTGCCGTCACCACCGGTGAGGAAGACGAAGACGCCGTCCTCGATCTGAA
ATCGAAGCTGTATCGGTTTGATAAGGAAGCGAATCAGTGGAAGGAGAGAGGTGCTGGTACTGTGAAGCTCTTGAAGCATA
AGAGCACTGGCAAGATTAGGCTCGTTATGAGGCAATCGAAAACTCTCAAGATCTGTGCTAATCATTTCGTTAAGCAGGGC
ATGAGTGTTCAGGAACACGTTGGGAATGAGAAGTCTTGCGTGTGGCACGCTCGTGACTTTGCTGATGGGGAGCTGAAGGA
TGAGCTTTTCTGCATCCGTTTTGCTTCAATTGAGAACTGCAAAGCATTTATGCAGAAGTTCAATGAAGTTGCTGAATCCG
AAGTAGAGAAAGAAGAGAGCAAAGATGCCTCTGACGCAGCTGGTCTTCTTGAGAAGTTGACCGTGGAAGAGACGAAAACA
GAGGAGAAACCTGTGGAGAAGGTAAAGACCGAAGTGGAACCAGAGGAAAAGACAAAAACCGAGCCAGAGAAAGCTGATGA
AGAAAAGAAAACCGAAGAGGCTGTTGCTCCCTCAACTTAAGATGCATCAATGTTTAAGCTCCTTTGGCGAGGTATTATTA
TAGCCTAAAAGTGTTTTGATGCATCCATCTCGAGTCTGCTAGTGTCTTGGCACTAACTATCTACACATGTTTTGTCGAAT
CATATCAAGTGGTTGGGGGATCGCTTGGGGGGGTTGGGTTTTGCTGAGTCGTTTTGGGTTTTATAGTTTTGAGTCGAAAG
CTGAGTGAGTGATATGAGAGATTAAGGTTGGTCATCAGAGAGAGTACATTGGATTCATTGTTTAAAGTTTCCTATGGGTT
GTTTTTGTATGGTCTTATTTTCATGGACAAGAGTCGGAAGTCTTCATTTCTTTGAATTACAAAATTATATGCATGTTGAT
T
>B596-H_1-10k_transcript_61576 B596-H_1-10k_transcript_61576 full_length_coverage=8;length=686;num_subreads=60
GAATCTCTCTCGCTCTCTTTCTCACACGCCGCACCGTAAGCGAACTACTGAATCCACGAAGAAACCTCGATCCGTCGATA
CTATGGCTACCAACGAACCCGAGCACGAGCACAGAGACGCGGAGGAATCCGGAGCTAACGAGGATGAGGACACCGGAGCT
CAGGTCGCTCCGATCGTTAGGCTTGAGGAGGTTGCCGTCACCACCGGTGAGGAAGACGAAGACGCCGTCCTCGATCTGAA
ATCGAAGCTGTATCGGTTTGATAAGGAAGCGAATCAGTGGAAGGAGAGAGGTGCTGGTACTGTGAAGCTCTTGAAGCATA
AGAGCACTGGCAAGATTAGGCTCGTTATGAGGCAATCGAAAACTCTCAAGATCTGTGCTAATCATTTCGTTAAGCAGGGC
ATGAGTGTTCAGGAACACGTTGGGAATGAGAAGTCTTGCGTGTGGCACGCTCGTGACTTTGCTGATGGGGAGCTGAAGGA
TGAGCTTTTCTGCATCCGTTTTGCTTCAATTGAGAACTGCAAAGCATTTATGCAGAAGTTCAATGAAGTTGCTGAATCCG
AAGTAGAGAAAGAAGAGAGCAAAGATGCCTCTGACGCAGCTGGTCTTCTTGAGAAGTTGACCGTGGAAGAGACGAAAACA
GAGGAGAAACCTGTGGAGAAGGTAAAGACCGAAGTGGAACCAGAGG
>B596-H_1-10k_transcript_57029 B596-H_1-10k_transcript_57029 full_length_coverage=3;length=896;num_subreads=60
GACTATTTATTTTCATTGGAACTATATGTTCTCTCTCTCTCGATAACTCCTCCCAGGAAACCTATAAAATTCCTTAGATC
CAAACTCAGAGAATGGCCGGTGGATTTACCATCAACATAAACATTCCGGCTGGTGAAGGACTTAACATTAGCATTAACCC
AAACTCTGCTGCAGCTGGTAATCTATGTACGAATCCGTCCCCTCAAAAGTCCCTAGAATGCTCTCCAGGAAAGGCTAACC
CAAAGGTTTTCTTTGATATGGCGGTGCGCGGCAAAGCTGTTGGTCGGATCGTGATGGAGCTCTTTGCCGACACGACCCCA
CGGACGGCAGAGAATTTCCGCGCCCTCTGTACAGGCGAGAAAGGCATGGGGAAGAAGGGTAAGCCACTCCATTACAAAGG
ATCAATCATCCACCATATGTGCCCCGATTATATGATTGGCGGAGGAGATTTCACTGACGAAAGGAAAGGATGCGGAGGCG
AATCAATCTACGCCGGAGGTTTTTTCGAGGATGAGAACTTCATCAAAAAGCACACCGGTCCGGGTATCCTCTCCATGAAC
AACGGTGGTCCTGACACCAACCAATCTCAGTTTTTGATCTCCTTGACCGAGAACTGGGAACTCGACGATGTACACGTCGT
CTTCGGCCAAGTTGTTGAAGGATTGGATGTGGTCAGGATCATATCACACGAACCTCGTAGGGACAAGCTTTCCAGGCCCG
TCGTGATCGACTGCGGTCAGATTTCATAGATCGGACAGAGATATTTTCAACTACAATGGTTGCTTGCTTGTGTCTTTTTG
ATGTTTGGTGCGTTTTTAATTTTGTTACTCTTGTTTTTATCTTTTTCTTGAATTCAGATTGGCTACCATTGAATAATGAT
AACAACCATCATCAGC
>B596-H_1-10k_transcript_22692 B596-H_1-10k_transcript_22692 full_length_coverage=10;length=1949;num_subreads=60
CACCCCTTACTCTTCACCCGAAATAAGGCAGTCGAAGTCGGCACAAGAAGTAGGCGGAGTAGAGGTCCAACGGAACTCGA
CTGAAAGGAGAGGCGTTCCTCGGTTGCGGGTTCAGGTGCGGCTAAATCAATGGGGTTGGCGGAGTTGGTAGGCGTTCCTC
GGTTGGCACAGTTCTGTAAATAAGAGATGTCTCATCCGGTTGAGCTGTCGCAATCAGTCTTTCTCTTCCTGGTAGCAGAA
CGAATAGGAGATCCAACATGACTGTATTAAGCCTGTCGCAATCAGGGTTAAGCTAGCTCATTGCCAGAAAACAAACAGGA
GCTCTTATTTAGATCAGAGGACGCTCATCCCAGGTGCTTTAGCAACTCGACTGAAAAGGAGAGGTATTTCTTACTCGAGC
ACTTGTCTAGAGAGGAACGAGAGTATTTCTAAAAGGAGAGGGCGTAAGCATGATTCCGGGGCGGAGCCATATGACGCGAG
AGTGTAGACTCTGGAACTCAGGGAGCAAGACCCTAAAGAAAGTTCAAGAAGCTATGAAGAGTGGTAAACTCTAAAAGGAA
AGATGGAAACTGGGGAGTTGGCTGATAAAGATGGACAGTAACGATTGCGTAATATAAATTTATCGGCCTCGTCATCGAAA
GCGGCTTCCAATTGCTCGGAAATTTTCAGCTATATGGGGGGCTTGGATGGTGAGCAAAAACTATTGATCAAGAAGTTGGT
CAATTTTCGCATGAAAGAAGGTAAAAGAACGAGAGTTCGTGCTATTGTTTATCAAACTTTTCATCGCCCAGCTCGAACTG
AACGCGATGTAATCAAACTTATGGTTGACGCCGTAGAGAATATAAAGCCCATATGCGAAGTAGCAAAAGTAGGAGTAGCG
GGTACTATTTATGATGTCCCTGGGATTGTAGCCAGGGATCGTCAACAAACCTTAGCTATTCGTTGGATCCTTGAAGCAGC
TTTCAAACGACGTATAAGCTACAGGATAAGCTTAGAGAAATGTTTATTTGCTGAGATACTGGATGCTTACCAAAAGAGGG
GAAGTGCACGTAGGAAAAGGGAGAATCTTCATGGACTGGCTTCCACCAATCGAAGTTTCGCGCATTTCAGATGGTGGTAA
AGTGAGACCACATAAAGAGCTCTTCGTCATTCAGTCAGATTATTAAGTAAGATATGGTTTGACCCTTTTCCTTTTTGTTT
TCATTTTCATCTAGAAAGCCGGCCTTCCTCATACTCCTCCCTTCATTCATTGAGTTAGAGGAATCCATAGGAGGCCCACC
CGTTATGCATTGCATGAAATAACCTTTCTTTTTTGTATGACTGAGAGGAACGCCTCAGGTCGAATGAATACGAAAGGGAG
ATCAATCAAAGAAACAAAAAAGGCCATGAATGAAGAAGTTGGGCCTTTCACCCTCTTTCTAGTTACTCTGGGAGCTGATC
TGATAAATGCACTTCAAAGGGAGGGAAGGCTAGGTCTTTCCCATGTTGGTATGGCCGAGCATAAAAGATTTGAAAATGAA
GTCAAAATAAGAAAAGGTAGAGAGAAAACTGAACGAAAGCGGTAGCCCCCGTCAGGGCAAGTGGTAAACTCTAAAAGGAA
AGATGGAAACTGGGAGAATTCCGCTCTGTTAAGAGAGAGAGAGAACTAACGAAAATTGGAGACTGACGGAAGGAAAGGGG
TTCCTCCTCTGAGAGAAGAGAAGCTGGGTTCCTCCTTCTCCGCTGAGAGGGGATAAGCTGGGTTCCTCCTTGAAAACTCT
TTCCGTATAGGCCAGAAAACAGCTTGCTTAGAGAAAGACTGACTCTCCTACGGACCTGGTGGACCTTACAGTCGAGTTAT
TGCATTCCTCTCACAAACTATCAATTTCATAAGAGAAGAAAGATCGTTTTTAGAAAAGAAAGAACGTTTTGATTCGAGGC
GGATCCCTTTTTTCTTTGCCTTTACGAGT
>B596-H_1-10k_transcript_65437 B596-H_1-10k_transcript_65437 full_length_coverage=2;length=519;num_subreads=50
GGAAGGCAGCAGGCGCGCAATTACCCAATCCTGACACGGGGAGGTAGTGACAATAAATAACAATACCGGGCTCTTTGAGT
CTGGTAATTGGAATGAGTACAATCTAAATCCCTTAACGAGGATCCATTGGAGGGCAAGTCTGGTGCCAGCAGCCGCGGTA
ATTCCAGCTCCAATAGCGTATATTTAAGTTGTTGCAGTTAAAAAGCTCGTAGTTGAACCTTGGGATGGGTCGCCCGGTCC
GCCTTTGGTGAGCACCGGTCGGCTTGTCTCTTCTGTCGGCGATACGCTCCTGGCCTTAACTGGCCGGGTCGTGCCTCCGG
CGCTGTTACTTTGAAGAAATTAGAGTGCTCAAAGCAAGCCTACGCTCTGTATACATTAGCATGGGATAACATCATAGGAT
TTCGATCCTATTGTGTTGGCCTTCGGGATCGGAGTAATGATTAACAGGGACAGTCGGGGGCATTCGTATTTCATAGTCAG
AGGTGAAATTCTTGGATTTATGAAAGACGAACAACTGCG
>B596-H_1-10k_transcript_61597 B596-H_1-10k_transcript_61597 full_length_coverage=3;length=701;num_subreads=54
GGTCGGCAAGGCTGAAACTTAAAGGAATTGACGGAAGGGGCACCACCAGGGAGTGGAGCCTGCGGCTTAATTTGACTCAA
CACGGGGAAACTTACCAGGTCCAGACATAGTAAGGATTGACAGACTGAGAGCTCTTTCTTGATTCTATGGGTGGTGGTGC
ATGGCCGTTCTTAGTTGGTGGAGCGATTTGTCTGGTTAATTCCGTTAACGAACGAGACCTCAGCCTGCTAACTAGCTACG
TGGAGGCATCCCTTCACGGCCGGCTTCTTAGAGGGACTATGGCCGTTTAGGCCAAGGAAGTTTGAGGCAATAACAGGTCT
GTGATGCCCTTAGATGTTCTGGGCCGCACGCGCGCTACACTGATGTATTCAACGAGTTCACACCTTGGCCGACAGGCCCG
GGTAATCTTTGAAATTTCATCGTGATGGGGATAGATCATTGCAATTGTTGGTCTTCAACGAGGAATTCCTAGTAAGCGCG
AGTCATCAGCTCGCGTTGACTACGTCCCTGCCCTTTGTACACACCGCCCGTCGCTCCTACCGATTGAATGATCCGGTGAA
GTGTTCGGATCGCGGCGACGTGGGTGGTTCGCCGTCTGCGACGTCGCGAGAAGTCCACTAAACCTTATCATTTAGAGGAA
GGAGAAGTCGTAACAAGGTTTCCGTAGGTGAACCTGCGGAAGGATCATTGTCGTACCCTAG
>B596-H_1-10k_transcript_67708 B596-H_1-10k_transcript_67708 full_length_coverage=2;length=368;num_subreads=39
GCGACCCCAGGTCAGGCGGGATCACCCGCTGAGTTTAAGCATATCAATAAGCGGAGGAAAAGAAACTAACAAGGATTCCC
TTAGTAACGGCGAGCGAACCGGGAAGAGCCCAGCTTGAAAATCGGACGTCTTCGGCGTTCGAATTGTAGTCTGGAGAAGC
GTCCTCAGCGACGGACCGGGCCCAAGTTCCCTGGAAAGGGGCGCCAGAGAGGGTGAGAGCCCCGTCGTGCCCGGACCCTG
TCGCACCACGAGGCGCTGTCTACGAGTCGGGTTGTTTGGGAATGCAGCCCCAATCGGGCGGTAAATTCCGTCCAAGGCTA
AATTATGGGCGAGAGACCGATAGCGAACAAGTACCGCGAGGTAAAGTC
>B596-H_1-10k_transcript_67218 B596-H_1-10k_transcript_67218 full_length_coverage=2;length=393;num_subreads=3
GCTGATCCCCAGAGCATGGCGGATCACGCCGGCTGAGGTTTAAGCATATCAATAAGCGGAGAGAAAAGAAACTAACAAGG
ATTCCCTTAGTAACGTGCGAGCGAGACCGGGAAGGAGCCCAGCTTGAAAATCGGACGTCTTCGGCGTTCGAAGTTGTAGT
CTGTGAGAAGCGTTCCTCAGCGACGGACCTGGGCCCAAGTTCCCTGGAAAGGGGCGCCAGAGAGGGGTGAGGGAGCGCCC
GTCGTGCCCGACCCTGTCGCAACCACGAGGCGCTGTCTACGAGTCGGGTTTGGGTTTGGGAATGCAGAGCCCCAATCGGG
CGGTAAGATTCCGTCCAATGGCTTAATTATGGGCGAGAGACCGATAGCGAACAAGTACCGCGAGGTTATAAGG
>B596-H_1-10k_transcript_21558 B596-H_1-10k_transcript_21558 full_length_coverage=9;length=2067;num_subreads=60
AACCTACCTTACCACTATATAGTAAAGATGCGTAGTAGCGTTCTAAGATCACTGAGGGGAAGGTTGGTCATAAATTTGGA
GAGTACACGGAAACTCAGACTTTCGAGAACAAATATTGGACCGGGAAGAAAAAAGGGACAGAAATCCATAAAGTCAAAAA
ATATGGCACGAAAAGGAAATCCGATTTCGGTAAGACTTGGAAAAAATCGTAGTTCAGATTCAAGTTGGTTCAGTGATTAT
TATTATGGTAAATTTGTGTATCAAGATGTCAATCTGAGATCTTATTTCGGTTCGATACGTCCACCTACGAGACTCACCTT
TGGCTTTCGTCTCGGTAGGTGTATTCTTCTACATTTTCCTAAAAGAACATTCATTCATTTCTTTCTTCCCCGTCGACCAC
GACGACTGAAACGACGTGAAAAAACTAGACCCGGAAAGGAGAAGGGCCGGTGGTGGACGACATTCGGGAAAGCCGGGCCG
ATCGGGTGTCTTCGCGACGATACAGAAGAAGAACGAAACGAAGTGAGAGGCCGGGGGGCAAGGAAAAGAGTCGAGTCGAT
CAGGCTCGACGACCGAAAGAAGCAAAACGAAATCCGGGGGTGGCCGAAAAAAAAACAACGCTATGGATACCATGACCGAT
CACCATCGATAAAGAAGAATCTTTCTAAATCACTTCGGATCAGCGGGGCCTTCAAGCATCCGAAATACGCCGGGGTTGTA
AATGACATAGCGTTCCTGATAGAAAATGACGACTCCTTCAGAAAAACGAAGTTATTCAAGTTCTTTTTCCCAAAGAAGTC
CCGCTCTGACGGCCCGACGAGTTATCTACGGACCCTCCCTGCAGTGCGCCCCTCCTTGAATTTTTTGGTCATGCAATACT
TTTTTAATACAAAGAACCAAATGAATTTCGACCCCGTCGTAGTTCTCAATCATTTCGTGGCACCGGGCGCGGCTGAACCA
TCTACGATGGGGAGAGCGAATGCACAGGGAAGAAGCTTACAGAAGAGAATACGTTCTCGTATCGCTTTTTTTGTAGAAAG
CTTGACCAGCGAGAAAAAGTGTTTGGCCGAAGCCAAAAATAGGTTGACCCACTTCATTCGCTTGGCGAATGATCTTCGCT
TCGCGGGAACAACTAAAACCACCATCTCGCTCTTTCCATTCTTCGGTGCTACCTTTTTCTTTCTAAGAGATGGGGTTGGG
GTGTATAATAACCTTGATGCCCGGGAACAACTACTCAATCAATTAAGGGTCAAATGTTGGAACCTTTTGGGTAAGGATAA
GGTAATGGAATTGATAGAGAAATTCAAAAACCTAGGTGGGATAGAAGAATTGATAAAGGTAATAGATATGATGATAGAAA
TCATACTGAGAAAGAGAGGAATTCCGTATAGGTACAACTCTTATTTTTACGAAGTAAAAAAAATGCGATCTTTCTTGTCT
AATAGAACAAACACTAAGACCTTAATTGAGTCAGTCAAAATAAAATCTGTTTATCAAAGCGCTTCTCTGATTGCTCAAGA
CATCTCTTTTCAACTGAAGAACAAAAGAAGATCATTTCATTCCATTTTTGCTAAAATAGTGAAGGAGATTCCAAAAAGGG
TGGAGGGAATCCGTATATGTTTTTCTGGTCGATTAAAAGACGCAGCAGAAAAAGCTCAAACTAAATGCTATAAGCATAGA
AAAACTTCTTGTAATGTATTTAACCAGAAAATCGATTATGCTTCTGCGGAAGTATCTACTCGTTACGGAATCTTAGGTGT
CAAAGTGTGGATTTCATATAGTCAAAAAAAAGGGGGACGTGCTATATCCGAAACGTACGAAATATAGTAAATATCGTAAA
GGCAGATGTAGTAGGGGTTGCAAACCGGATGGTACAAAACTGGGTTTTGGAAGATATGGCATTAAAAGTTGTAAAGCTGG
TCGTCTTTCATATCGAGCCATTGAAGCAGCGCGTCGGGCTATAATCGGACACTTCCATCGTGCTATGAGCGGACAATTCC
GAAGAAATGGTAAGATATGGGTAAGAGTTTTCGCGGATCTCCCTATTACCGGGAAACCTACAGAAGT
>B596-H_1-10k_transcript_29802 B596-H_1-10k_transcript_29802 full_length_coverage=4;length=1783;num_subreads=60
AACCTACCTTACCACTATATAGTAAAGATGCGTAGTAGCGTTCTAAGATCACTGAGGGGAAGGTTGGTCATAAATTTGGA
GAGTACACGGAAACTCAGACTTTCGAGAACAAATATTGGACCGGGAAGAAAAAAGGGACAGAAATCCATAAAGTCAAAAA
ATATGGCACGAAAAGGAAATCCGATTTCGGTAAGACTTGGAAAAAATCGTAGTTCAGATTCAAGTTGGTTCAGTGATTAT
TATTATGGTAAATTTGTGTATCAAGATGTCAATCTGAGATCTTATTTCGGTTCGATACGTCCACCTACGAGACTCACCTT
TGGCTTTCGTCTCGGTAGGTGTATTCTTCTACATTTTCCTAAAAGAACATTCATTCATTTCTTTCTTCCCCGTCGACCAC
GACGACTGAAACGACGTGAAAAAACTAGACCCGGAAAGGAGAAGGGCCGGTGGTGGACGACATTCGGGAAAGCCGGGCCG
ATCGGGTGTCTTCGCGACGATACAGAAGAAGAACGAAACGAAGTGAGAGGCCGGGGGGCAAGGAAAAGAGTCGAGTCGAT
CAGGCTCGACGACCGAAAGAAGCAAAACGAAATCCGGGGGTGGCCGAAAAAAAAACAACGCTATGGATACCATGACCGAT
CACCATCGATAAAGAAGAATCTTTCTAAATCACTTCGGATCAGCGGGGCCTTCAAGCATCCGAAATACGCCGGGGTTGTA
AATGACATAGCGTTCCTGATAGAAAATGACGACTCCTTCAGAAAAACGAAGTTATTCAAGTTCTTTTTCCCAAAGAAGTC
CCGCTCTGACGGCCCGACGAGTTATCTACGGACCCTCCCTGCAGTGCGCCCCTCCTTGAATTTTTTGGTCATGCAATACT
TTTTTAATACAAAGAACCAAATGAATTTCGACCCCGTCGTAGTTCTCAATCATTTCGTGGCACCGGGCGCGGCTGAACCA
TCTACGATGGGGAGAGCGAATGCACAGGGAAGAAGCTTACAGAAGAGAATACGTTCTCGTATCGCTTTTTTTGTAGAAAG
CTTGACCAGCGAGAAAAAGTGTTTGGCCGAAGCCAAAAATAGGTTGACCCACTTCATTCGCTTGGCGAATGATCTTCGCT
TCGCGGGAACAACTAAAACCACCATCTCGCTCTTTCCATTCTTCGGTGCTACCTTTTTCTTTCTAAGAGATGGGGTTGGG
GTGTATAATAACCTTGATGCCCGGGAACAACTACTCAATCAATTAAGGGTCAAATGTTGGAACCTTTTGGGTAAGGATAA
GGTAATGGAATTGATAGAGAAATTCAAAAACCTAGGTGGGATAGAAGAATTGATAAAGGTAATAGATATGATGATAGAAA
TCATACTGAGAAAGAGAGGAATTCCGTATAGGTACAACTCTTATTTTTACGAAGTAAAAAAAATGCGATCTTTCTTGTCT
AATAGAACAAACACTAAGACCTTAATTGAGTCAGTCAAAATAAAATCTGTTTATCAAAGCGCTTCTCTGATTGCTCAAGA
CATCTCTTTTCAACTGAAGAACAAAAGAAGATCATTTCATTCCATTTTTGCTAAAATAGTGAAGGAGATTCCAAAAAGGG
TGGAGGGAATCCGTATATGTTTTTCTGGTCGATTAAAAGACGCAGCAGAAAAAGCTCAAACTAAATGCTATAAGCATAGA
AAAACTTCTTGTAATGTATTTAACCAGAAAATCGATTATGCTTCTGCGGAAGTATCTACTCGTTACGGAATCTTAGGTGT
CAAAGTGTGGATTTCATATAGTC
>B596-H_1-10k_transcript_42133 B596-H_1-10k_transcript_42133 full_length_coverage=12;length=1415;num_subreads=60
AACCTACCTTACCACTATATAGTAAAGATGCGTAGTAGCGTTCTAAGATCACTGAGGGGAAGGTTGGTCATAAATTTGGA
GAGTACACGGAAACTCAGACTTTCGAGAACAAATATTGGACCGGGAAGAAAAAAGGGACAGAAATCCATAAAGTCAAAAA
ATATGGCACGAAAAGGAAATCCGATTTCGGTAAGACTTGGAAAAAATCGTAGTTCAGATTCAAGTTGGTTCAGTGATTAT
TATTATGGTAAATTTGTGTATCAAGATGTCAATCTGAGATCTTATTTCGGTTCGATACGTCCACCTACGAGACTCACCTT
TGGCTTTCGTCTCGGTAGGTGTATTCTTCTACATTTTCCTAAAAGAACATTCATTCATTTCTTTCTTCCCCGTCGACCAC
GACGACTGAAACGACGTGAAAAAACTAGACCCGGAAAGGAGAAGGGCCGGTGGTGGACGACATTCGGGAAAGCCGGGCCG
ATCGGGTGTCTTCGCGACGATACAGAAGAAGAACGAAACGAAGTGAGAGGCCGGGGGGCAAGGAAAAGAGTCGAGTCGAT
CAGGCTCGACGACCGAAAGAAGCAAAACGAAATCCGGGGGTGGCCGAAAAAAAAACAACGCTATGGATACCATGACCGAT
CACCATCGATAAAGAAGAATCTTTCTAAATCACTTCGGATCAGCGGGGCCTTCAAGCATCCGAAATACGCCGGGGTTGTA
AATGACATAGCGTTCCTGATAGAAAATGACGACTCCTTCAGAAAAACGAAGTTATTCAAGTTCTTTTTCCCAAAGAAGTC
CCGCTCTGACGGCCCGACGAGTTATCTACGGACCCTCCCTGCAGTGCGCCCCTCCTTGAATTTTTTGGTCATGCAATACT
TTTTTAATACAAAGAACCAAATGAATTTCGACCCCGTCGTAGTTCTCAATCATTTCGTGGCACCGGGCGCGGCTGAACCA
TCTACGATGGGGAGAGCGAATGCACAGGGAAGAAGCTTACAGAAGAGAATACGTTCTCGTATCGCTTTTTTTGTAGAAAG
CTTGACCAGCGAGAAAAAGTGTTTGGCCGAAGCCAAAAATAGGTTGACCCACTTCATTCGCTTGGCGAATGATCTTCGCT
TCGCGGGAACAACTAAAACCACCATCTCGCTCTTTCCATTCTTCGGTGCTACCTTTTTCTTTCTAAGAGATGGGGTTGGG
GTGTATAATAACCTTGATGCCCGGGAACAACTACTCAATCAATTAAGGGTCAAATGTTGGAACCTTTTGGGTAAGGATAA
GGTAATGGAATTGATAGAGAAATTCAAAAACCTAGGTGGGATAGAAGAATTGATAAAGGTAATAGATATGATGATAGAAA
TCATACTGAGAAAGAGAGGAATTCCGTATAGGTACAACTCTTATTTTTACGAAGT
>B596-H_1-10k_transcript_28972 B596-H_1-10k_transcript_28972 full_length_coverage=2;length=1810;num_subreads=60
TGTCAATCTGAGATCTTATTTCGGTTCGATACGTCCACCTACGAGACTCACCTTTGGCTTTCGTCTCGGTAGGTGTATTC
TTCTACATTTTCCTAAAAGAACATTCATTCATTTCTTTCTTCCCCGTCGACCACGACGACTGAAACGACGTGAAAAAACT
AGACCCGGAAAGGAGAAGGGCCGGTGGTGGACGACATTCGGGAAAGCCGGGCCGATCGGGTGTCTTCGCGACGATACAGA
AGAAGAACGAAACGAAGTGAGAGGCCGGGGGGCAAGGAAAAGAGTCGAGTCGATCAGGCTCGACGACCGAAAGAAGCAAA
ACGAAATCCGGGGGTGGCCGAAAAAAAAACAACGCTATGGATACCATGACCGATCACCATCGATAAAGAAGAATCTTTCT
AAATCACTTCGGATCAGCGGGGCCTTCAAGCATCCGAAATACGCCGGGGTTGTAAATGACATAGCGTTCCTGATAGAAAA
TGACGACTCCTTCAGAAAAACGAAGTTATTCAAGTTCTTTTTCCCAAAGAAGTCCCGCTCTGACGGCCCGACGAGTTATC
TACGGACCCTCCCTGCAGTGCGCCCCTCCTTGAATTTTTTGGTCATGCAATACTTTTTTAATACAAAGAACCAAATGAAT
TTCGACCCCGTCGTAGTTCTCAATCATTTCGTGGCACCGGGCGCGGCTGAACCATCTACGATGGGGAGAGCGAATGCACA
GGGAAGAAGCTTACAGAAGAGAATACGTTCTCGTATCGCTTTTTTTGTAGAAAGCTTGACCAGCGAGAAAAAGTGTTTGG
CCGAAGCCAAAAATAGGTTGACCCACTTCATTCGCTTGGCGAATGATCTTCGCTTCGCGGGAACAACTAAAACCACCATC
TCGCTCTTTCCATTCTTCGGTGCTACCTTTTTCTTTCTAAGAGATGGGGTTGGGGTGTATAATAACCTTGATGCCCGGGA
ACAACTACTCAATCAATTAAGGGTCAAATGTTGGAACCTTTTGGGTAAGGATAAGGTAATGGAATTGATAGAGAAATTCA
AAAACCTAGGTGGGATAGAAGAATTGATAAAGGTAATAGATATGATGATAGAAATCATACTGAGAAAGAGAGGAATTCCG
TATAGGTACAACTCTTATTTTTACGAAGTAAAAAAAATGCGATCTTTCTTGTCTAATAGAACAAACACTAAGACCTTAAT
TGAGTCAGTCAAAATAAAATCTGTTTATCAAAGCGCTTCTCTGATTGCTCAAGACATCTCTTTTCAACTGAAGAACAAAA
GAAGATCATTTCATTCCATTTTTGCTAAAATAGTGAAGGAGATTCCAAAAAGGGTGGAGGGAATCCGTATATGTTTTTCT
GGTCGATTAAAAGACGCAGCAGAAAAAGCTCAAACTAAATGCTATAAGCATAGAAAAACTTCTTGTAATGTATTTAACCA
GAAAATCGATTATGCTTCTGCGGAAGTATCTACTCGTTACGGAATCTTAGGTGTCAAAGTGTGGATTTCATATAGTCAAA
AAAAAGGGGGACGTGCTATATCCGAAACGTACGAAATATAGTAAATATCGTAAAGGCAGATGTAGTAGGGGTTGCAAACC
GGATGGTACAAAACTGGGTTTTGGAAGATATGGCATTAAAAGTTGTAAAGCTGGTCGTCTTTCATATCGAGCCATTGAAG
CAGCGCGTCGGGCTATAATCGGACACTTCCATCGTGCTATGAGCGGACAATTCCGAAGAAATGGTAAGATATGGGTAAGA
GTTTTCGCGGATCTCCCTATTACCGGGAAACCTACAGAAGTAAGAATGGG
>B596-H_1-10k_transcript_62826 B596-H_1-10k_transcript_62826 full_length_coverage=3;length=648;num_subreads=60
CGAAGTTATTCAAGTTCTTTTTCCCAAAGAAGTCCCGCTCGACGGCCCGACGAGTTATCTACGGACCCTCCCTGCAGTGC
GCCCCTCCTTGAATTTTTTGGTCATGCAATACTTTTTTAATACAAAGAACCAAATGAATTTCGACCCCGTCGTAGTTCTC
AATCATTTCGTGGCACCGGGCGCGGCTGAACCATCTACGATGGGGAGAGCGAATGCACAGGGAAGAAGCTTACAGAAGAG
AATACGTTCTCGTATCGCTTTTTTTGTAGAAAGCTTGACCAGCGAGAAAAAGTGTTTGGCCGAAGCCAAAAATAGGTTGA
CCCACTTCATTCGCTTGGCGAATGATCTTCGCTTCGCGGGAACAACTAAAACCACCATCTCGCTCTTTCCATTCTTCGGT
GCTACCTTTTTCTTTCTAAGAGATGGGGTTGGGGTGTATAATAACCTTGATGCCCGGGAACAACTACTCAATCAATTAAG
GGTCAAATGTTGGAACCTTTTGGGTAAGGATAAGGTAATGGAATTGATAGAGAAATTCAAAAACCTAGGTGGGATAGAAG
AATTGATAAAGGTAATAGATATGATGATAGAAATCATACTGAGAAAGAGAGGAATTCCGTATAGGTACAACTCTTATTTT
TACGAAGT
>B596-H_1-10k_transcript_66550 B596-H_1-10k_transcript_66550 full_length_coverage=3;length=450;num_subreads=60
TAAAGGTAATAGATATGATGATAGAAATCATACTGAGAAAGAGAGGAATTCCGTATAGGTACAACTCTTATTTTTACGAA
GTAAAAAAAATGCGATCTTTCTTGTCTAATAGAACAAACACTAAGACCTTAATTGAGTCAGTCAAAATAAAATCTGTTTA
TCAAAGCGCTTCTCTGATTGCTCAAGACATCTCTTTTCAACTGAAGAACAAAAGAAGATCATTTCATTCCATTTTTGCTA
AAATAGTGAAGGAGATTCCAAAAAGGGTGGAGGGAATCCGTATATGTTTTTCCGGTCGATTAAAAGACGCAGCAGAAAAA
GCTCAAACTAAATGCTATAAGCATAGAAAAACTTCTTGTAATGTATTTAACCAGAAAATCGATTATGCTTCTGCGGAAGT
ATCTACTCGTTACGGAATCTTAGGTGTCAAAGTGTGGATTTCATATAGTC
>B596-H_1-10k_transcript_68608 B596-H_1-10k_transcript_68608 full_length_coverage=5;length=317;num_subreads=60
TCTTAGGTGTCAAAGTGTGGATTTCATATAGTCAAAAAAAAGGGGGACGTGCTATATCCGAAACGTACGAAATATAGTAA
ATATCGTAAAGGCAGATGTAGTAGGGGTTGCAAACCGGATGGTACAAAACTGGGTTTTGGAAGATATGGCATTAAAAGTT
GTAAAGCTGGTCGTCTTTCATATCGAGCCATTGAAGCAGCGCGTCGGGCTATAATCGGACACTTCCATCGTGCTATGAGC
GGACAATTCCGAAGAAATGGTAAGATATGGGTAAGAGTTTTCGCGGATCTCCCTATTACCGGGAAACCTACAGAAGT
>B596-H_1-10k_transcript_27276 B596-H_1-10k_transcript_27276 full_length_coverage=3;length=1865;num_subreads=60
AGGGTTCAATGTGACTATTGTCACTTCGGCCAACACACAAGATGAGACTTTACTACTGTGGAGCGGCTTTTTGCAAAAAG
ATGAGGGGGAAACTCAGTAAGATGTCGGAGAAGCAAAATAGTAGAGATCACAAACGTAGATTGCTCGCGGCTAAATTTGA
ATTGAGACGAAAGCTTTATAAAGCCTTTTGTAAAGATCCCGATCTTCCTAGTGATATGCGGGACAAACATCGTTATAAGT
TGTCCAAGTTGCCAAGAAATAGTTCCTTTGCACGAGTAAGAAACCGATGTATTTCCACGGGTCGCCCTCGTTCTGTATCT
GAGTTCTTTCGAATTTATCGTATCGTTTTTCGTGGATTAGCATCTCGAGGTTCTTTGATGGGCATAAAGAAATCGTCTTG
GTAGCAACCACCAAACCAATAGAACAAAGAAAGGTTAGCTCCGCAGCTGGTCCACAAGCAAGGTAAGTAAGTCCATTACC
AGCCGGCTCCGGACCGAAAAGACCTAACAGAGTAATCCCTTATCTTGGATCGGAGATGCGAACGGGGCGGGAATCGAAGT
GGGGGACCTCTCTACCGCTTGTGTCTATTTCCTGTCAAGTATGCTCCCCAGACATAGACTACGTACAGGTAGTACTCTTG
GAAAGAAAGATATAATGCGTGAACATAACATTAAGTTACGAATGTAACTCCCGACTACTCTTCTAAATATACTAAGGCGG
AGAACTCTTGTTCATTGGAGCGCCGTAGTGCGGAGGGATGAACCCATTATGGAAGTCCGAGTTGGGACTGAGCCTTCCGA
ATGATAATGCTTTGTTTCGTTGGAAAAACCAACGCAAATCTCATATTGACTTTCTATCGCCCTACTTCTAAGGATAGATA
GAGAGAGTTACTTTATGAAATTCTCTCCCTTATAAAGCAGCGCAAGTCGGCCCCCCCAGAACAAAGCCCTACTCCCGAGA
GGCACGGAGTGACTCGACTAAAAGGAGAGGTCCAAATGGACTTCCGTGAATTACAGTGATCCAGTCTCACGGATATGGGG
CCTCGCCGGAGATGGCAGGGCAAAACCTGATGGACCTTTTTTTTTCTCAAGAGGTTATTTCGAGAATCAACCAACCGACG
AGACGAATTCGAGGATGTGTTAAAATAAAGTCTAACCGCCAAGGCAAGTCCCATGGATAAGCCCAGCCTCCCTCTCGTTT
CACTCTCGAGGAACGCCTTTTCAGTCGAGTTGCTAAAGCACCTCTCCTTACAGTCGAGCTTCTTTGTTCCTTCGGACCTC
TCGCCCAAATGAAATAGGATGAATCCAATCAATAAGCTTATTGATTGATTCAGAGCGCAGCGAAGCCAAATTAAATCAAG
GCAAAGGGGGGCTTACTTTTCCTGACGCTGAGTCATCCTATTCAAATTTAGCTATGCTAATGTAACAGGAAAAGTATTCA
GATGATATGGATCCCAAGAGATGAGCGAGAACCTCCAATTGCTTAAGGATCGCACTCCGCTGTCCCGCTTGGTGGACGAG
ATCTTCTCTCGGGGTCATCCTGGGTTACTGAAGGGTTGTCCGACTGCTCGGTGACCGAATCAGAGAAGTTTTGACCGCTT
TCTCTTCTCTACAGCACTCTCGGACTGATCATCCAATCCATCTTGCTGCGACAAAGCAAGCTTAGGAATGAATCTAAGAA
ATTTAGGTCTCTGCCCGCTTGAAAGATTCTTCTTTCCTCTTCGGTGAAAGAGGGCAAAGGTGTGTAGGAGAAAGAATTCT
AAAAACGTCGACGCTTAATTCGCCCCCGAGGAATGCTTTCAAAAGTCAAAGAAAGGCTCAAATATCAATATATATATTTT
AGGATATTTTAGGGCCCTAGAACGC
>B596-H_1-10k_transcript_60797 B596-H_1-10k_transcript_60797 full_length_coverage=2;length=740;num_subreads=60
AATTCGAGGATGTGTTAAAATAAAGTCTAACCGCCAAGGCAAGTCCCATGGATAAGCCCAGCCTCCCTCTCGTTTCACTC
TCGAGGAACGCCTTTTCAGTCGAGTTGCTAAAGCACCTCTCCTTACAGTCGAGCTTCTTTGTTCCTTCGGACCTCTCGCC
CAAATGAAATAGGATGAATCCAATCAATAAGCTTATTGATTGATTCAGAGCGCAGCGAAGCCAAATTAAATCAAGGCAAA
GGGGGGCTTACTTTTCCTGACGCTGAGTCATCCTATTCAAATTTAGCTATGCTAATGTAACAGGAAAAGTATTCAGATGA
TATGGATCCCAAGAGATGAGCGAGAACCTCCAATTGCTTAAGGATCGCACTCCGCTGTCCCGCTTGGTGGACGAGATCTT
CTCTCGGGGTCATCCTGGGTTACTGAAGGGTTGTCCGACTGCTCGGTGACCGAATCAGAGAAGTTTTGACCGCTTTCTCT
TCTCTACAGCACTCTCGGACTGATCATCCAATCCATCTTGCTGCGACAAAGCAAGCTTAGGAATGAATCTAAGAAATTTA
GGTCTCTGCCCGCTTGAAAGATTCTTCTTTCCTCTTCGGTGAAAGAGGGCAAAGGTGTGTAGGAGAAAGAATTCTAAAAA
CGTCGACGCTTAATTCGCCCCCGAGGAATGCTTTCAAAAGTCAAAGAAAGGCTCAAATATCAATATATATATTTTAGGAT
ATTTTAGGGCCCTAGAACGC
>B596-H_1-10k_transcript_25774 B596-H_1-10k_transcript_25774 full_length_coverage=33;length=1871;num_subreads=60
GATATGGATCCCAAGAGATGAGCGAGAACCTCCAATTGCTTAAGGATCGCACTCCGCTGTCCCGCTTGGTGGACGAGATC
TTCTCTCGGGGTCATCCTGGGTTACTGAAGGGTTGTCCGACTGCTCGGTGACCGAATCAGAGAAGTTTTGACCGCTTTCT
CTTCTCTACAGCACTCTCGGACTGATCATCCAATCCATCTTGCTGCGACAAAGCAAGCTTAGGAATGAATCTAAGAAATT
TAGGTCTCTGCCCGCTTGAAAGATTCTTCTTTCCTCTTCGGTGAAAGAGGGCAAAGGTGTGTAGGAGAAAGAATTCTAAA
AACGTCGACGCTTAATTCGCCCCCGAGGAATGCTTTCAAAAGTCAAAGAAAGGCTCAAATATCAATATATATATTTTAGG
ATATTTTAGGGCCCTAGAACGCAAAAAAAAGTGGGTGAACAAGAGTTGTCACGATAGGAAAGAGAAATGACTATAAGGAA
CCAACGATTCTCTCTTCTTAAACAACCTATATCCTCCACACTTAATCAGCATTTAGTAGATTATCCAACCCCGAGCAATC
TTAGTTATTGGTGGGGGTTCGGTTCGTTAGCTGGTATTTGTTTAGTCATTCAGATAGTGACTGGCGTTTTTTTAGCTATG
CATTACACACCTCATGTGGATTTAGCTTTCAACAGCGTAGAACACATTATGAGAGATGTTGAAGGGGGCTGGTTGCTCCG
TTATATGCATGCTAATGGGGCAAGTATGTTTTTTATTGTGGTTTACCTTCATATTTTTCGTGGTCTATATTATGCGAGTT
ATAGCAGTCCTAGGGAATTTGTTTGGTGTCTTGGAGTTGTAATCTTCCTATTAATGATTGTGACAGCTTTTATAGGATAT
GTACTACCTTGGGGTCAGATGAGCTTTTGGGGAGCTACAGTAATTACAAGCTTAGCTAGCGCCATACCTGTAGTAGGAGA
TACCATAGTGACTTGGCTTTGGGGTGGTTTCTCCGTGGACAATGCCACCTTAAATCGTTTTTTTAGTCTTCATTATTTAC
TCCCCTTTATTTTAGTAGGCGCCAGTCTTCTTCATCTGGCCGCATTGCATCAATATGGATCAAATAATCCATTGGGTGTA
CATTCTGAGATGGATAAAATAGCTTTTTACCCTTATTTTTATGTCAAGGATCTAGTTGGTTGGGTAGCTTTTGCTATCTT
TTTTTCTATTTGGATTTTTTATGCTCCTAATGTTTTGGGACATCCCGACAATTATATACCTGCTAATCCGATGTCCACCC
CGCCTCATATTGTGCCGGAATGGTATTTCCTACCGATCTATGCCATTCTTCGTAGTATACCTGACAAAGCGGGAGGTGTA
GCCGCAATAGCACTAGTTTTTATATGTCTCTTGGCTTTACCTTTTTTTAAAAGTATGTATGTGCGTAGTTCAAGTTTTCG
ACCGATTTACCAAGGAATGTTTTGGTTGCTTTTGGCGGATTGCTTACTACTAGGTTGGATCGGATGTCAACCTGTGGAAG
CACCATTTGTTACTATTGGACAAATTTCTTCTTTGGTTTTCTTCTTGTTCTTTGCCATAACGCCCATTCTGGGACGAGTT
GGAAGAGGAATTCCTAATTCTTACACGGATGAGACTGATCACACCTGATCAGTGAAAAATTTTGACACCAATCATTTACA
TATTACACCAAGAATTGACAAGCGGATAAGTTTTCTAGTTTGCTATGTTGATATAGCTTAGATAGGGAAAAGATAACTCC
ACTATAGGGTAGGGCTGTACTTCAAAAATCAAAAAGGGTCCCTCTCCCCCTTTTTTATTAAAAAATCAAAAAAGAGGCCC
CGCCCCCCAAGGCCTAAGGGGCCCCCTCTGA
>B596-H_1-10k_transcript_57250 B596-H_1-10k_transcript_57250 full_length_coverage=4;length=835;num_subreads=60
TACTCCCCTTTATTTTAGTAGGCGCCAGTCTTCTTCATCTGGCCGCATTGCATCAATATGGATCAAATAATCCATTGGGT
GTACATTCTGAGATGGATAAAATAGCTTTTTACCCTTATTTTTATGTCAAGGATCTAGTTGGTTGGGTAGCTTTTGCTAT
CTTTTTTTCTATTTGGATTTTTTATGCTCCTAATGTTTTGGGACATCCCGACAATTATATACCTGCTAATCCGATGTCCA
CCCCGCCTCATATTGTGCCGGAATGGTATTTCCTACCGATCTATGCCATTCTTCGTAGTATACCTGACAAAGCGGGAGGT
GTAGCCGCAATAGCACTAGTTTTTATATGTCTCTTGGCTTTACCTTTTTTTAAAAGTATGTATGTGCGTAGTTCAAGTTT
TCGACCGATTTACCAAGGAATGTTTTGGTTGCTTTTGGCGGATTGCTTACTACTAGGTTGGATCGGATGTCAACCTGTGG
AAGCACCATTTGTTACTATTGGACAAATTTCTTCTTTGGTTTTCTTCTTGTTCTTTGCCATAACGCCCATTCTGGGACGA
GTTGGAAGAGGAATTCCTAATTCTTACACGGATGAGACTGATCACACCTGATCAGTGAAAAATTTTGACACCAATCATTT
ACATATTACACCAAGAATTGACAAGCGGATAAGTTTTCTAGTTTGCTATGTTGATATAGCTTAGATAGGGAAAAGATAAC
TCCACTATAGGGTAGGGCTGTACTTCAAAAATCAAAAAGGGTCCCTCTCCCCCTTTTTTATTAAAAAATCAAAAAAGAGG
CCCCGCCCCCCAAGGCCTAAGGGGCCCCCTCTGAT
>B596-H_1-10k_transcript_43786 B596-H_1-10k_transcript_43786 full_length_coverage=2;length=1366;num_subreads=60
GCAAAGGATCAAGCGCTTTGACTTTGTCTCCCGGGATCCACCACAGGTTGGGTTTGAGAGCCGTGTGATGGGTGACTATC
CAGCACGGTTCGGAGAGCACTTTTAGTCTTTGTTGGTGAATGGAAGCCCCCCTATCAAGCAAAAAAGAAGCGGCTCTTTC
TACGGTGGGGTCACTATTGACTCTATTTATTATTATGGTAAATTTGTGTATCAAGATGTCAATCTGAGATCTTATTTCGG
TTCGATACGTCCACCTACGAGACTCACCTTTGGCTTTCGTCTCGGTAGGTGTATTCTTCTACATTTTCCTAAAAGAACAT
TCATTCATTTCTTTCTTCCCCGTCGACCACGACGACTGAAACGACGTGAAAAAACTAGACCCGGAAAGGAGAAGGGCCGG
TGGTGGACGAGATTCGGGAAAGCCGGGCCGATCGGGTGTCTTCGCGACGATACAGAAGAAGAACGAAACGAAGTGAGAGG
CCGGGGGGCAAGGAAAAGAGTCGAGTCGATCAGGCTCGACGACCGAAAGAAGCAAAACGAAATCCGGGGGTGGCCGAAAA
AAAAAACAACGCTATGGATACCATGACCGATCACCATCGATAAAGAAGAATCTTTCTAAATCACTTCGGATCAGCGGGGC
CTTCAAGCATCCGAAATACGCCGGGGTTGTAAATGACATAGCGTTCCTGATAGAAAATGACGACTCCTTCAGAAAAACGA
AGTTATTCAAGTTCTTTTTCCCAAAGAAGTCCCGCTCTGACGGCCCGACGAGTTATCTACGGACCCTCCCTGCAGTGCGC
CCCTCCTTGAATTTTTTGGTCATGCAATACTTTTTTAATACAAAGAACCAAATGAATTTCGACCCCGTCGTAGTTCTCAA
TCATTTCGTGGCACCGGGCGCGGCTGAACCATCTACGATGGGGAGAGCGAATGCACAGGGAAGAAGCTTACAGAAGAGAA
TACGTTCTCGTATCGCTTTTTTTGTAGAAAGCTTGACCAGCGAGAAAAAGTGTTTGGCCGAAGCCAAAAATAGGTTGACC
CACTTCATTCGCTTGGCGAATGATCTTCGCTTCGCGGGAACAACTAAAACCACCATCTCGCTCTTTCCATTCTTCGGTGC
TACCTTTTTCTTTCTAAGAGATGGGGTTGGGGTGTATAATAACCTTGATGCCCGGGAACAACTACTCAATCAATTAAGGG
TCAAATGTTGGAACCTTTTGGGTAAGGATAAGGTAATGGAATTGATAGAGAAATTCAAAAACCTAGGTGGGATAGAAGAA
TTGATAAAGGTAATAGATATGATGATAGAAATCATACTGAGAAAGAGAGGAATTCCGTATAGGTACAACTCTTATTTTTA
TGAAGT
>B596-H_1-10k_transcript_62517 B596-H_1-10k_transcript_62517 full_length_coverage=2;length=663;num_subreads=60
GGGGGTCGCAGTGACCAGGCCCGGGCGACTGTTTACCAAAAACACAGGTCTCCGCAAAGTCGTAAGACCATGTATGGGGG
CTGACGCCTGCCCAGTGCCGGAAGGTCAAGGAAGTTGGTGACCTGATGACAGGGGAGCCGGCGACCGAAGCCCCGGTGAA
CGGCGGCCGTAACAATAACGGTCCTAAGGTAGCGAAATTCCTTGTCGGGTAAGTTCCGACCCGCACGAAAGGCGTAACGA
TCTGGGCACTGTCTCGGAGAGAGGCTCGGTGAAATAGACATGTCTGTGAAGATGCGGACTACCTGCACCTGGACAGAAAG
ACCCTATGAAGCTTCACTGTTCCCTGGGATTGGCTTTGGGCTTTTCCTGCGCAGCTTAGGTGGAAGGCGAAGAAGGCCTC
CTTCCGGGGGGGCCCGAGCCATCAGTGAGATACCACTCTGGAAGAGCTAGAATTCTAACCTTGTGTCAGGACCTACGGGC
CAAGGGACAGTCTCAGGTAGACAGTTTCTATGGGGCGTAGGCCTCCCAAAAGGTAACGGAGGCGTGCAAAGGTTTCCTCG
GGCCGGACGGAGATTGGCCCTCGAGTGCAAAGGCAGAAGGGAGCTTGACTGCAAGACCCACCCGTCGAGCAGGGACTGAA
AATCTATATTTTTTTCGGAGTTG
>B596-H_1-10k_transcript_9575 B596-H_1-10k_transcript_9575 full_length_coverage=84;length=2715;num_subreads=60
GAACTCCATGCGAATATGAAGCGCATGGATACAAGTTATGACTTGGAATGAAAGACAATTCCGAATCAGCTTTGTCTACG
AAGAAGGAAGCTATAAGTAATGCAACTATGAATCTCATGGAGAGTTCGATCCTGGCTCAGGATGAACGCTGGCGGCATGC
TTAACACATGCAAGTCGGACGGGAAGTGGTGTTTCCAGTGGCGGACGGGTGAGTAACGCGTAAGAACCTGCCCTTGGGAG
GGGAACAACAGCTGGAAACGGCTGCTAATACCCCGTAGGCTGAGGAGCAAAAGGAGGAATCCGCCCGAGGAGGGGCTCGC
GTCTGATTAGCTAGTTGGTGAGGCAATAGCTTACCAAGGCGATGATCAGTAGCTGGTCCGAGAGGATGATCAGCCACACT
GGGACTGAGACACGGCCCAGACTCCTACGGGAGGCAGCAGTGGGGAATTTTCCGCAATGGGCGAAAGCCTGACGGAGCAA
TGCCGCGTGGAGGTAGAAGGCCTACGGGTCCTGAACTTCTTTTCCCAGAGAAGAAGCAATGACGGTATCTGGGGAATAAG
CATCGGCTAACTCTGTGCCAGCAGCCGCGGTAATACAGAGGATGCAAGCGTTATCCGGAATGATTGGGCGTAAAGCGTCT
GTAGGTGGCTTTTTAAGTCCGCCGTCAAATCCCAGGGCTCAACCCTGGACAGGCGGTGGAAACTACCAAGCTTGAGTACG
GTAGGGGCAGAGGGAATTTCCGGTGGAGCGGTGAAATGCGTAGAGATCGGAAAGAACACCAACGGCGAAAGCACTCTGCT
GGGCCGACACTGACACTGAGAGACGAAAGCTAGGGGAGCGAATGGGATTAGATACCCCAGTAGTCCTAGCCGTAAACGAT
GGATACTAGGCGCTGTGCGTATCGACCCGTGCAGTGCTGTAGCTAACGCGTTAAGTATCCCGCCTGGGGAGTACGTTCGC
AAGAATGAAACTCAAAGGAATTGACGGGGGCCCGCACAAGCGGTGGAGCATGTGGTTTAATTCGATGCAAAGCGAAGAAC
CTTACCAGGGCTTGACATGCCGCGAATCCTCTTGAAAGAGAGGGGTGCCTTCGGGAACGCGGACACAGGTGGTGCATGGC
TGTCGTCAGCTCGTGCCGTAAGGTGTTGGGTTAAGTCCCGCAACGAGCGCAACCCTCGTGTTTAGTTGCCACCGTTGAGT
TTGGAACCCTGAACAGACTGCCGGTGATAAGCCGGAGGAAGGTGAGGATGACGTCAAGTCATCATGCCCCTTATGCCCTG
GGCGACACACGTGCTACAATGGCCGGGACAAAGGGTCGCGATCCCGCGAGGGTGAGCTAACTCCAAAAACCCGTCCTCAG
TTCGGATTGCAGGCTGCAACTCGCCTGCATGAAGCCGGAATCGCTAGTAATCGCCGGTCAGCCATACGGCGGTGAATTCG
TTCCCGGGCCTTGTACACACCGCCCGTCACACTATGGGAGCTGGCCATGCCCGAAGTCGTTACCTTAACCGCAAGGAGGG
GGGTGCCGAAGGCAGGGCTAGTGACTGGAGTGAAGTCGTAACAAGGTAGCCGTACTGGAAGGTGCGGCTGGATCACCTCC
TTTTCAGGGAGAGCTAATGCTTCTTGGGTATTTAGGTTTGACACAGCTTCAAACCCAAAGCCCATGAGCTTATTATCCTA
GGTCGGAACAAGTTGATAGGATCCCCTTTTACGCCCCCATGTCCCTCTCGTGTGGCGGCAGGGGGGCGTAAAAAGGAAAG
AGAGGGATGGGGTTTCTCTCGCTTTTGGCTTGGCATAGCGGGCCCCCAGCAGGAGGCCCGCACGACGGGCTATTAGCTCA
GTGGTAGAGCGCGCCCCTGATAATTGCGTCGTTGTGCCTGGGCTGTGAGGGCTCTCAGCCACATGGATAGTTCAATGTGC
TCATCAGCGCCTGACCCTGAGATGTGGATCATCCAAGGCACATTAGCATGGCGTACTCCTCCTGTTCGAACCGGGGTTTG
AAACCAAACTTCTCCTCAGGAGGATAGATGGGGCGATTCAGGTGAGATCCAATGTAGATCCAACTTTCTATTCACTCGTG
GGATCCGGGCGGTCCGGAGGGGACCACCACGGCTCCTCTCTTCTCGAGAATCCATACATCCCTTATCAGTGTATGGACAG
CTATCTCTCGAGCGCAGGTTTAGGTTCGGCCTCAATGGGAAAATAAAATGGAGCACCTAACAACGTATCTTCACAGACCA
AGAACTACGAGATCACCCCTTTCATTCTGGGGTGACGGAGGGATCGTACCGTTCGAGCCTTTTTTTCATGCTTTTCCCAG
GGGTCTGGAGAAAGCTGCAATCAATAGGATTTTCCTAATCCTCCCTTCCCGAAAGGAAGAACGTGAAATTCTTTTTCCTT
TCCGCCTCGAAATGGGAGCAGGTTTGAAAAAGGATCTTAGAGTGTCTAGGGTTAGGCCAGTAGGGTCTCTTAACGCCCTC
TTTTTTCTTCTCATCGAAGTTATTTCACAAATACTTCCTATGGTAAGGAAGAGGGGGGGAACAAGCACACTTGGAGAGCG
CAGTACAACGGAGAGTTGTATGCTGCGTTCGGGAAGGATGAATCGCTCCCGAAAAGGAATCTATTGATTCTCTCCCAATT
GGTTGGACCATAGGTGCGATGATTTACTTCACGGGCGAGGTCTCTGGTTCAAATCCAGGATGGCCCAGCTGCGCC
>B596-H_1-10k_transcript_55111 B596-H_1-10k_transcript_55111 full_length_coverage=3;length=973;num_subreads=60
GGGGCGTAAAAAGGAAAGAGAGGGATGGGGTTTCTCTCGCTTTTGGCTTGGCATAGCGGGCCCCCAGCAGGAGGCCCGCA
CGACGGGCTATTAGCTCAGTGGTAGAGCGCGCCCCTGATAATTGCGTCGTTGTGCCTGGGCTGTGAGGGCTCTCAGCCAC
ATGGATAGTTCAATGTGCTCATCAGCGCCTGACCCTGAGATGTGGATCATCCAAGGCACATTAGCATGGCGTACTCCTCC
TGTTCGAACCGGGGTTTGAAACCAAACTTCTCCTCAGGAGGATAGATGGGGCGATTCAGGTGAGATCCAATGTAGATCCA
ACTTTCTATTCACTCGTGGGATCCGGGCGGTCCGGAGGGGACCACCACGGCTCCTCTCTTCTCGAGAATCCATACATCCC
TTATCAGTGTATGGACAGCTATCTCTCGAGCGCAGGTTTAGGTTCGGCCTCAATGGGAAAATAAAATGGAGCACCTAACA
ACGTATCTTCACAGACCAAGAACTACGAGATCACCCCTTTCATTCTGGGGTGACGGAGGGATCGTACCGTTCGAGCCTTT
TTTTCATGCTTTTCCCAGGGGTCTGGAGAAAGCTGCAATCAATAGGATTTTCCTAATCCTCCCTTCCCGAAAGGAAGAAC
GTGAAATTCTTTTTCCTTTCCGCCTCGAAATGGGAGCAGGTTTGAAAAAGGATCTTAGAGTGTCTAGGGTTAGGCCAGTA
GGGTCTCTTAACGCCCTCTTTTTTCTTCTCATCGAAGTTATTTCACAAATACTTCCTATGGTAAGGAAGAGGGGGGGAAC
AAGCACACTTGGAGAGCGCAGTACAACGGAGAGTTGTATGCTGCGTTCGGGAAGGATGAATCGCTCCCGAAAAGGAATCT
ATTGATTCTCTCCCAATTGGTTGGACCATAGGTGCGATGATTTACTTCACGGGCGAGGTCTCTGGTTCAAATCCAGGATG
GCCCAGCTGCGCC
>B596-H_1-10k_transcript_15519 B596-H_1-10k_transcript_15519 full_length_coverage=2;length=2370;num_subreads=48
GAACTCCATGCGAATATGAAGCGCATGGATACAAGTTATGACTTGGAATGAAAGACAATTCCGAATCAGCTTTGTCTACG
AAGAAGGAAGCTATAAGTAATGCAACTATGAATCTCATGGAGAGTTCGATCCTGGCTCAGGATGAACGCTGGCGGCATGC
TTAACACATGCAAGTCGGACGGGAAGTGGTGTTTCCAGTGGCGGACGGGTGAGTAACGCGTAAGAACCTGCCCTTGGGAG
GGGAACAACAGCTGGAAACGGCTGCTAATACCCCGTAGGCTGAGGAGCAAAAGGAGGAATCCGCCCGAGGAGGGGCTCGC
GTCTGATTAGCTAGTTGGTGAGGCAATAGCTTACCAAGGCGATGATCAGTAGCTGGTCCGAGAGGATGATCAGCCACACT
GGGACTGAGACACGGCCCAGACTCCTACGGGAGGCAGCAGTGGGGAATTTTCCGCAATGGGCGAAAGCCTGACGGAGCAA
TGCCGCGTGGAGGTAGAAGGCCTACGGGTCCTGAACTTCTTTTCCCAGAGAAGAAGCAATGACGGTATCTGGGGAATAAG
CATCGGCTAACTCTGTGCCAGCAGCCGCGGTAATACAGAGGATGCAAGCGTTATCCGGAATGATTGGGCGTAAAGCGTCT
GTAGGTGGCTTTTTAAGTCCGCCGTCAAATCCCAGGGCTCAACCCTGGACAGGCGGTGGAAACTACCAAGCTTGAGTACG
GTAGGGGCAGAGGGAATTTCCGGTGGAGCGGTGAAATGCGTAGAGATCGGAAAGAACACCAACGGCGAAAGCACTCTGCT
GGGCCGACACTGACACTGAGAGACGAAAGCTAGGGGAGCGAATGGGATTAGATACCCCAGTAGTCCTAGCCGTAAACGAT
GGATACTAGGCGCTGTGCGTATCGACCCGTGCAGTGCTGTAGCTAACGCGTTAAGTATCCCGCCTGGGGAGTACGTTCGC
AAGAATGAAACTCAAAGGAATTGACGGGGGCCCGCACAAGCGGTGGAGCATGTGGTTTAATTCGATGCAAAGCGAAGAAC
CTTACCAGGGCTTGACATGCCGCGAATCCTCTTGAAAGAGAGGGGTGCCTTCGGGAACGCGGACACAGGTGGTGCATGGC
TGTCGTCAGCTCGTGCCGTAAGGTGTTGGGTTAAGTCCCGCAACGAGCGCAACCCTCGTGTTTAGTTGCCACCGTTGAGT
TTGGAACCCTGAACAGACTGCCGGTGATAAGCCGGAGGAAGGTGAGGATGACGTCAAGTCATCATGCCCCTTATGCCCTG
GGCGACACACGTGCTACAATGGCCGGGACAAAGGGTCGCGATCCCGCGAGGGTGAGCTAACTCCAAAAACCCGTCCTCAG
TTCGGATTGCAGGCTGCAACTCGCCTGCATGAAGCCGGAATCGCTAGTAATCGCCGGTCAGCCATACGGCGGTGAATTCG
TTCCCGGGCCTTGTACACACCGCCCGTCACACTATGGGAGCTGGCCATGCCCGAAGTCGTTACCTTAACCGCAAGGAGGG
GGGTGCCGAAGGCAGGGCTAGTGACTGGAGTGAAGTCGTAACAAGGTAGCCGTACTGGAAGGTGCGGCTGGATCACCTCC
TTTTCAGGGAGAGCTAATGCTTCTTGGGTATTTAGGTTTGACACAGCTTCAAACCCAAAGCCCATGAGCTTATTATCCTA
GGTCGGAACAAGTTGATAGGATCCCCTTTTACGCCCCCATGTCCCTCTCGTGTGGCGGCAGGGGGGCGTAAAAAGGAAAG
AGAGGGATGGGGTTTCTCTCGCTTTTGGCTTGGCATAGCGGGCCCCCAGCAGGAGGCCCGCACGACGGGCTATTAGCTCA
GTGGTAGAGCGCGCCCCTGATAATTGCGTCGTTGTGCCTGGGCTGTGAGGGCTCTCAGCCACATGGATAGTTCAATGTGC
TCATCAGCGCCTGACCCTGAGATGTGGATCATCCAAGGCACATTAGCATGGCGTACTCCTCCTGTTCGAACCGGGGTTTG
AAACCAAACTTCTCCTCAGGAGGATAGATGGGGCGATTCAGGTGAGATCCAATGTAGATCCAACTTTCTATTCACTCGTG
GGATCCGGGCGGTCCGGAGGGGACCACCACGGCTCCTCTCTTCTCGAGAATCCATACATCCCTTATCAGTGTATGGACAG
CTATCTCTCGAGCGCAGGTTTAGGTTCGGCCTCAATGGGAAAATAAAATGGAGCACCTAACAACGTATCTTCACAGACCA
AGAACTACGAGATCACCCCTTTCATTCTGGGGTGACGGAGGGATCGTACCGTTCGAGCCTTTTTTTCATGCTTTTCCCAG
GGGTCTGGAGAAAGCTGCAATCAATAGGATTTTCCTAATCCTCCCTTCCC
>B596-H_1-10k_transcript_18233 B596-H_1-10k_transcript_18233 full_length_coverage=16;length=2199;num_subreads=60
GAACTCCATGCGAATATGAAGCGCATGGATACAAGTTATGACTTGGAATGAAAGACAATTCCGAATCAGCTTTGTCTACG
AAGAAGGAAGCTATAAGTAATGCAACTATGAATCTCATGGAGAGTTCGATCCTGGCTCAGGATGAACGCTGGCGGCATGC
TTAACACATGCAAGTCGGACGGGAAGTGGTGTTTCCAGTGGCGGACGGGTGAGTAACGCGTAAGAACCTGCCCTTGGGAG
GGGAACAACAGCTGGAAACGGCTGCTAATACCCCGTAGGCTGAGGAGCAAAAGGAGGAATCCGCCCGAGGAGGGGCTCGC
GTCTGATTAGCTAGTTGGTGAGGCAATAGCTTACCAAGGCGATGATCAGTAGCTGGTCCGAGAGGATGATCAGCCACACT
GGGACTGAGACACGGCCCAGACTCCTACGGGAGGCAGCAGTGGGGAATTTTCCGCAATGGGCGAAAGCCTGACGGAGCAA
TGCCGCGTGGAGGTAGAAGGCCTACGGGTCCTGAACTTCTTTTCCCAGAGAAGAAGCAATGACGGTATCTGGGGAATAAG
CATCGGCTAACTCTGTGCCAGCAGCCGCGGTAATACAGAGGATGCAAGCGTTATCCGGAATGATTGGGCGTAAAGCGTCT
GTAGGTGGCTTTTTAAGTCCGCCGTCAAATCCCAGGGCTCAACCCTGGACAGGCGGTGGAAACTACCAAGCTTGAGTACG
GTAGGGGCAGAGGGAATTTCCGGTGGAGCGGTGAAATGCGTAGAGATCGGAAAGAACACCAACGGCGAAAGCACTCTGCT
GGGCCGACACTGACACTGAGAGACGAAAGCTAGGGGAGCGAATGGGATTAGATACCCCAGTAGTCCTAGCCGTAAACGAT
GGATACTAGGCGCTGTGCGTATCGACCCGTGCAGTGCTGTAGCTAACGCGTTAAGTATCCCGCCTGGGGAGTACGTTCGC
AAGAATGAAACTCAAAGGAATTGACGGGGGCCCGCACAAGCGGTGGAGCATGTGGTTTAATTCGATGCAAAGCGAAGAAC
CTTACCAGGGCTTGACATGCCGCGAATCCTCTTGAAAGAGAGGGGTGCCTTCGGGAACGCGGACACAGGTGGTGCATGGC
TGTCGTCAGCTCGTGCCGTAAGGTGTTGGGTTAAGTCCCGCAACGAGCGCAACCCTCGTGTTTAGTTGCCACCGTTGAGT
TTGGAACCCTGAACAGACTGCCGGTGATAAGCCGGAGGAAGGTGAGGATGACGTCAAGTCATCATGCCCCTTATGCCCTG
GGCGACACACGTGCTACAATGGCCGGGACAAAGGGTCGCGATCCCGCGAGGGTGAGCTAACTCCAAAAACCCGTCCTCAG
TTCGGATTGCAGGCTGCAACTCGCCTGCATGAAGCCGGAATCGCTAGTAATCGCCGGTCAGCCATACGGCGGTGAATTCG
TTCCCGGGCCTTGTACACACCGCCCGTCACACTATGGGAGCTGGCCATGCCCGAAGTCGTTACCTTAACCGCAAGGAGGG
GGGTGCCGAAGGCAGGGCTAGTGACTGGAGTGAAGTCGTAACAAGGTAGCCGTACTGGAAGGTGCGGCTGGATCACCTCC
TTTTCAGGGAGAGCTAATGCTTCTTGGGTATTTAGGTTTGACACAGCTTCAAACCCAAAGCCCATGAGCTTATTATCCTA
GGTCGGAACAAGTTGATAGGATCCCCTTTTACGCCCCCATGTCCCTCTCGTGTGGCGGCAGGGGGGCGTAAAAAGGAAAG
AGAGGGATGGGGTTTCTCTCGCTTTTGGCTTGGCATAGCGGGCCCCCAGCAGGAGGCCCGCACGACGGGCTATTAGCTCA
GTGGTAGAGCGCGCCCCTGATAATTGCGTCGTTGTGCCTGGGCTGTGAGGGCTCTCAGCCACATGGATAGTTCAATGTGC
TCATCAGCGCCTGACCCTGAGATGTGGATCATCCAAGGCACATTAGCATGGCGTACTCCTCCTGTTCGAACCGGGGTTTG
AAACCAAACTTCTCCTCAGGAGGATAGATGGGGCGATTCAGGTGAGATCCAATGTAGATCCAACTTTCTATTCACTCGTG
GGATCCGGGCGGTCCGGAGGGGACCACCACGGCTCCTCTCTTCTCGAGAATCCATACATCCCTTATCAGTGTATGGACAG
CTATCTCTCGAGCGCAGGTTTAGGTTCGGCCTCAATGGG
>B596-H_1-10k_transcript_24659 B596-H_1-10k_transcript_24659 full_length_coverage=3;length=1954;num_subreads=60
AGAAGGAAGCTATAAGTAATGCAACTATGAATCTCATGGAGAGTTCGATCCTGGCTCAGGATGAACGCTGGCGGCATGCT
TAACACATGCAAGTCGGACGGGAAGTGGTGTTTCCAGTGGCGGACGGGTGAGTAACGCGTAAGAACCTGCCCTTGGGAGG
GGAACAACAGCTGGAAACGGCTGCTAATACCCCGTAGGCTGAGGAGCAAAAGGAGGAATCCGCCCGAGGAGGGGCTCGCG
TCTGATTAGCTAGTTGGTGAGGCAATAGCTTACCAAGGCGATGATCAGTAGCTGGTCCGAGAGGATGATCAGCCACACTG
GGACTGAGACACGGCCCAGACTCCTACGGGAGGCAGCAGTGGGGAATTTTCCGCAATGGGCGAAAGCCTGACGGAGCAAT
GCCGCGTGGAGGTAGAAGGCCTACGGGTCCTGAACTTCTTTTCCCAGAGAAGAAGCAATGACGGTATCTGGGGAATAAGC
ATCGGCTAACTCTGTGCCAGCAGCCGCGGTAATACAGAGGATGCAAGCGTTATCCGGAATGATTGGGCGTAAAGCGTCTG
TAGGTGGCTTTTTAAGTCCGCCGTCAAATCCCAGGGCTCAACCCTGGACAGGCGGTGGAAACTACCAAGCTTGAGTACGG
TAGGGGCAGAGGGAATTTCCGGTGGAGCGGTGAAATGCGTAGAGATCGGAAAGAACACCAACGGCGAAAGCACTCTGCTG
GGCCGACACTGACACTGAGAGACGAAAGCTAGGGGAGCGAATGGGATTAGATACCCCAGTAGTCCTAGCCGTAAACGATG
GATACTAGGCGCTGTGCGTATCGACCCGTGCAGTGCTGTAGCTAACGCGTTAAGTATCCCGCCTGGGGAGTACGTTCGCA
AGAATGAAACTCAAAGGAATTGACGGGGGCCCGCACAAGCGGTGGAGCATGTGGTTTAATTCGATGCAAAGCGAAGAACC
TTACCAGGGCTTGACATGCCGCGAATCCTCTTGAAAGAGAGGGGTGCCTTCGGGAACGCGGACACAGGTGGTGCATGGCT
GTCGTCAGCTCGTGCCGTAAGGTGTTGGGTTAAGTCCCGCAACGAGCGCAACCCTCGTGTTTAGTTGCCACCGTTGAGTT
TGGAACCCTGAACAGACTGCCGGTGATAAGCCGGAGGAAGGTGAGGATGACGTCAAGTCATCATGCCCCTTATGCCCTGG
GCGACACACGTGCTACAATGGCCGGGACAAAGGGTCGCGATCCCGCGAGGGTGAGCTAACTCCAAAAACCCGTCCTCAGT
TCGGATTGCAGGCTGCAACTCGCCTGCATGAAGCCGGAATCGCTAGTAATCGCCGGTCAGCCATACGGCGGTGAATTCGT
TCCCGGGCCTTGTACACACCGCCCGTCACACTATGGGAGCTGGCCATGCCCGAAGTCGTTACCTTAACCGCAAGGAGGGG
GGTGCCGAAGGCAGGGCTAGTGACTGGAGTGAAGTCGTAACAAGGTAGCCGTACTGGAAGGTGCGGCTGGATCACCTCCT
TTTCAGGGAGAGCTAATGCTTCTTGGGTATTTAGGTTTGACACAGCTTCAAACCCAAAGCCCATGAGCTTATTATCCTAG
GTCGGAACAAGTTGATAGGATCCCCTTTTACGCCCCCATGTCCCTCTCGTGTGGCGGCAGGGGGGCGTAAAAAGGAAAGA
GAGGGATGGGGTTTCTCTCGCTTTTGGCTTGGCATAGCGGGCCCCCAGCAGGAGGCCCGCACGACGGGCTATTAGCTCAG
TGGTAGAGCGCGCCCCTGATAATTGCGTCGTTGTGCCTGGGCTGTGAGGGCTCTCAGCCACATGGATAGTTCAATGTGCT
CATCAGCGCCTGACCCTGAGATGTGGATCATCCAAGGCACATTAGCATGGCGTACTCCTCCTGTTCGAACCGGGGTTTGA
AACCAAACTTCTCCTCAGGAGGATAGATGGGGCG
>B596-H_1-10k_transcript_165 B596-H_1-10k_transcript_165 full_length_coverage=2;length=6382;num_subreads=34
AAGGTATTTCTCAAAGTCAAGTTTCTCGCTTGTTTCTTTAGAAAGATTGCAGGGGCGCTCACGTTTTTTTGGCCCCTTCC
CGGCCCGGAAGTTCGCTTCCGGCGACTAGCTTTTACCGCTATCGCTTGGACTTGTCACTTCGTACCTTGAATCAATCAAT
GAATGAATGAAAACGCCTGACTAGGAATAGAAAGGGAGGACAGGTTGGTTCGAGGACCCCTTGGTCAAAGGCGTTCCTCG
GAGTGACTCGACTGAAAGGAGAGGGCGTAAGCATGATTCCGGGGCGGAGCCGTATGACGCGAGAGTGTCACGTACGGTTT
CTTTGAGAAGGGTGTGATACCACCACCTATCAGGCCCGACGAGCGGTCCACGGAGCTGCATCCTTACTCACCTGGTCCAT
GTACATTGTTCTTTCCAGGAGGTTGGCTGCCTATCCTAGATCTTCCCATTTTCAAGAAGATCCCGGGCTCGATCTGGTTT
AGTATCAAGGTTCTTCTCTTTCTGTTCCTATATATATGGGTCCGTGCAGCATTTCCACGATATCGTTATGATCAATTAAT
GGGACTTGGCCGGAAAGTGTTCTTGCCTCTATCATTAGCTCGGGTAGTCCCTGTTTCTGGTCTTTTAGTCACCTTTCAAT
GGCTCCCTTAATTTGATTATGTGCGAGGAATTGCCCTCTTGAGTAATGGGAAGCGGGCTAGTCCCCGAAAATGCCCGTTA
ATAAAGCAAGTTGGGGAACAAAATCTTCCTTGTTAGTTACTCATTTCTTCGGTCGAGCGTTCTCCGGACGTCGAGAAATC
TATCACTCAATCGCTGGCCGCTCTGTCATTGTCTGATTTTAGGTTTCTGATCACACTCGAAATTATGTATCTACTTATCG
TATTTTTACCCCTGCTCGGTAGTTCCGTAGCAGGTTTTTTCGGACGTTTTCTAGGATCAGAAGGAAGCGCTATTCTGACC
ACTACGTGCGTTTCATTCTCTTCGATCTTATCTTTGATTGCTTTTTATGAAGTCGCACCGGGAGCTAGTGCTTGCTATCT
AAGAATTGCTCCATGGATCTCATCGGAAATGTTTGATGCTTCTTGGGGCTTCTTTGGCGACCGTGAAGTCACCGGATGAA
TTGCCGAGTAGATAGATCTGATCCGGACGCGGCTGTTGCTCCGCGGCGATACGGACTCGACCCGCTCCTACCCACCCCGG
GGCACCATAGCATGTCGGGAAGAAGGGGGGACATACTGGACGTAACCACTCCCTTTGGTTGTGGGAAATTCCTGCCCTTC
AATCGATACACAGTTGAGTAGGCCGATCACGAACGCTACAGGTGTGGGAGCGATCCTGGTCAGGGAAGGCTAAGACGGCG
CCTCGCATATGGGTAGCAAGAGGGCGCTTATGCCCCGACGGTGGGGCCTTATGGGGAAGGGGTTCCTCCAATAGGGACAG
CACACCCCCCACTTCAAGCGCACCTCTGTATCGACTGAATCACTCTTTTGGTCTAGTCGGTGGAACCGGTGAACCACGCG
AGCTGGTTAGATGCGTGGGGCAGAGGGCTCGTAGTACCCCCTTTTCTTGATCCAGCCTTTTCTTCGCTTCGGTAGTGAAT
CACCTACTCAAAAAATAGGGAGGCCTGCACGCCCTATTTGAGACTACTAAGGTGGGTGGTGGACTCTTGGAAGGGAAGAA
GGGGCCTAAGCACGGATTTGATTCGTACACTTGAGTGGCAAAGGAAAGCGAGATCGTACCTGTTTTTCTAGGCCTGTTTG
GACATACGGTTCCCGCGGAAGATCAAGTTGGTGAGCCGTGTGATGGGAAACCTTCCCGCACGGTTCGGAGAGCACTGAAT
TAGAATGAGAGGTTCACCACCACATCATTGCATGCAAGGGGAGCTCGCTCGATTCGCAAATAGGTCCGACTCGTAATTCA
CTTTTGACTCTGTGTTCGATAGCCTGACCGTAGTGATGTTAATTGTGGTTACATTCATAAGTAGCTTGGTCCATCTTTAT
TCCATTTCATATATGTCCGAGGATCCGCATAGCCCTCGATTTATGTGTTATTTATCCATTTTTACTTTTTTTATGCCAAT
GTTGGTGACTGGAGATAACTTTCTTCAATTATTCCTGGGATGGGAGGGAGTAGGTCTTGCTTCATATTTGTTAATTCATT
TTTGGTTTACACGACTTCAGGCAGATAAAGCAGCTATAAAAGCTATGCTTGTCAATCGAGTAGGTGATTTTGGATTAGCT
CCTGGGATTTCGGGTCGTTTTACTCTCTTTCAAACAGTAGACTTTTCAACCATTTTTGCTTGTGCTAGTGTCCCCAGAAA
TTCTTGGATTTCTTGCAATATGAGATTTAATGCCATAAGTCTTATTTGTATTTTACTTCTTATTGGTGCTGTTGGGAAAT
CTGCACAGATAGGATCGCATACTTGGTTACCCGATGCTATGGAGGGTCCCACTCCAGTATCCGCTTCGATTCATGCAGCT
ACTATGGTAACAGCTGGCGTTTTCATGATAGCAAGGTGCTCCCCTTTATTTGAATACCCACCTACGGCTTTGATTGTTAT
TACTTCTGCAGGAGCTACGACGTCATTCCTTGCGGCAACCACTGGAATATTACAGAACGATCTAAAGAGGGTCATCGCTT
ATTCAACTTGTAGTCAATTAGGCTATATGATCTTTGCTTGCGGCATCTCTAACTATTCGGTTAGCGTCTTTCACTTAATG
AATCACGCCTTTTTCAAAGCATTACTATTCCTGAGTGCTGGTTCGGTGATTCATGCCATGTCGGATGAGCAAGATATGCG
GAAGATGGGGGGGCTTGCCTCCTCCTTCCCTTTGACCTATGCCATGATGCTCATAGGCAGCTTATCTCTAATTGGATTTC
CTTTTCTAACTGGATTTTATTCCAAAGATGTGATCTTAGAGCTCGCTTACACTAAGTATACCATCAGTGGGAACTTTGCT
TTCTGGTTGGGAAGTATTTCTGTCCTTTTCACTTCTTATTACTCTTTTCGTTTACTTTTTCTCACATTTCTAGTACCAAC
TAATTCGTTCGGGCGAGACATCTCACGATGTCATGATGCGCCCATTCCTATGGCCATTCCTTTAATACTTCTGGCTCTCG
GGAGTCTCTTTGTAGGATACTTGGCCAAAGTGTGACCCGTTAGCCCATAAGTAAGTACTGTGACGAAGCGGCTGTTGCTC
ACCCAACACGATCGTACGAGGTCACAATTCACCCAACACGATCATCCGGGGTGAACAAGAATTGGGGATCGGATGCGGGC
GAAATTTCCGCCAATGGCTGAGATGTTCAGTCGACTCCCTCCCCCTTTGTGGGGGTCCGGACCCCTACGAGTGAGCAGAA
AAGGGAGGAGGAAAGAGGCCCTGGCGAACCGTCATAATTAGTGAACAAGTGTAAGCTTTGCTGCCCGACAGTATGGAGTA
CTGACCACACCGAGGGGCAGGCCCTGAAGCGAAGGACGGGAACGAGCGGAATCAATGTGTTCAATTTTCTGGCCTTGCAC
CTCCCATCTAATGGACCATGGACTAAACGGCCACTGCCTGAAACGACTATGTCCAGGGGACCGCCGCCCCCCCCCCACAA
GGTACATCTTGCGCCTATGGGCCGCTATAACTATCCAAGAAGACACTCGAAACTGGAAGGATAAACAAACCCACCCGGTG
GACTGCCGAGCTACAAGTTCCACGACTCAGGAGCGGGATTCTCTAAAAAGCCAAGGTCGCGGGTGGCCAAGAGGGCCCAC
TTGGAGACTTGGGATCTCAGCAGGCGTTCCTCGGAAGGTTGCAACAAGCCGGCCGGCCGATAGGCGAAAGAGAATCAACT
AGTTCTGATTTGAGTAGGCTCATAATAGGGAATACTATAACCCTGGGAACCGGGGCCTGGCCATCCTTCGTTTGCGGTCG
ACGTTTCGGCAAAGTTTGTCCGTCGACAGCTGAATGTTTCGATCTGGTTCGATTCATGATCGCATCTGCAAACGTTTTCC
CGTGGGGAAGGAGGATATAAAACACGGCCCAGTTCACCAAACATAACCCGAGTATCTTATCGCTAAATGGGATAGATAAG
AAAGAAATAGAAAATATGTAGAGCACATAGGATGAAATTCTCCTCTAGGTAGGTAAGCATAGCAGTATTCCTGTTTATGC
ATGTATCCCTGCGGGTGTCTTCCCTATTGAATGAGGGAAGTGAGCTGGTTAATCGCAGCTTACTTCTGGAGTGGTCCCTA
GGCGGGTGTAGCTATTGTTGCTTGTAGCTGCTGTTAAGTATCTATCTTTGTTTGCCGATCACTGATGTAATGGCTGTTCC
GTGCTGTGCAGCGCGTTCCGAGGTCTGCTTTCCTTTGTCATTTGACTATCTCTCTCCGTTCGATGGGAACAGTTGTTTCA
CGACTAAGTAAGAAAGGTTAGCGAAGCCGGGTTCCTATGTATGCATGATATTTGTTCCGAGGTGGTTGGGAAGGTTGGGC
TAGGGAAGTTGGGAGTTGGTGTTTCCCTTGTTCCCAGTTGCTAGTGCCCTGTTGTTAGGAATGGGACTAAAGAGCTCTAA
CAGAAGAGTGGCAAGAGCTTCTCTGAAAAGACCTGTTCTCTTATCGCTTTGAACATTCTCCTGGGTTCCTAGCCCAAAGA
AAAAGACAAGGCTGAGTTGCCCCTTCTACCATCTGAGGTGGAATACGGATCAAGATTTGCTGAGTTTGTTCTATGGAATA
GGCCAGGCCCTCTCACTCTATCTCATGTCGGAGAAGATTATGTATGAATTTGAATACCCACGAACGTCTAAGAGGTCAGC
TACTTAGTTGATTTTATTTAAGGTATCTCTTGATCGAAGGGTTCAAGCCGCTAAAGCGGAAAGATATATCTCTTCGCCTG
AAGCGTTGTGGATTTAGGCGTGTCACGCCAACCTTCTGTAAGTTCCTGGATAATCGTTCCCGGATAATGCCTGCCGCAGG
GACTAACCCTATCTTCGCGCATACTTCCTTGTTTGTCTGGGAGTTGAATCAGAAGCATCGAATGAAAGCTTCTTTACAGG
ACCTCTTCTATTTCCCTCCATTCTTCTTCCTAGTGACCTAGGAGTTGGGTTCGTGACATTTTTTCTTTCTGCTATTCAAG
TAGCCCGGTCTGGTAAGTAAGGACTTTGCTCTCAGTAGAAGTCAAAAAGCCTTCAACAAGACCATCCGCTATTGAATCAG
CTGCTATAGACTTAGCTAAAGAATGTCTTGCACGAGATTCAATGTTATGTGCTTGATTGCGATCACATTTTTCTCGTAGT
TGATGAGCTGCCAACCTCCGGAATTGAGGGTTGTAGGTAGAGTTTCCTGCGTCCAACTTGGAGTTGGAAGAGTTGGATTT
GGAGTTTATAAAAGCTGTTATTAGTTCCGACTCCCCGGTCTAGGCCTGGTACTTGTTAGTTCTAAGGTATCAGTGTCGCT
ACTTTCTGTCAAAAATTTCCTGCGAAGGGAAGCGGGAAAGACAAGGTTTCGAATCTTGGTCTAAGAACTTACACTACACT
ACGGAGGCACGGGCCAAGAGATCATAACAGTCAAATCCTCAACCTCACAAGCAGACAAGCTGGTGGATCATCTGATCTTG
AAATAGGTCATCCCAGCTATCCCGCCCGATCTTTTCTCTCTTTATTTCGTCAGGTATCTGAATCATACAATTCCTCGGAT
GTAGCTTTTCACATTGGACCAAAACAAGGCCCGGAAACCCCGCTAGCTTTGTTGATAGAAAGTTAGCTTCCCGTGCTTGA
CTAGTAGGGCTAATGAACGACCCTTAACTATGGAATGTTACGCCTTTCCTCGTTTACTCACAACGTAATCAACTCTATTG
GTTATTTTCCCGGGGGAACACCTATAGCCCCAATAGACTGATTTAGTAGGTATGATGTATTACTAGGAGTCTCTAAGTTC
CTGCTTTGGTTGTCCCTGTCCGGGCTAAGCGGAGTTTAGCTCCGGCCGTTAATAAGAGCTTCCCTCCATTCCTTCACTAC
ACATTCAAGCATAGGAACAGAAGCTACGCTAACAACCTATTCCCACCTAACAACAGTAAGGACAGAGAACAGATAACAAC
AGCATATTAACAGATAACAACAGCATATTAACAGATAACAACAGTAGGAATATAGCCCTATAACAACAGCTAATAGCAGT
AAGGAGATAACAAACAATCCATCAACGCTATAACCATACTATAACAGCCAGCACTCGGTACACAACATACAGTAGCAGCA
GGAACTAATATAGGTTAGTCGTCAGAGAAAAACCTATATTAGAAAGAAAGCTACTTCTCGGCCGGAAAGTACACTTCAAA
GAGAGGAGAGCAGAACAAAGGTAATGCTACCCGAACATTGAAGCCAGTCCCGGACAACCCGG
>B596-H_1-10k_transcript_15561 B596-H_1-10k_transcript_15561 full_length_coverage=6;length=2363;num_subreads=60
GGTATTTCTCAAAGTCAAGTTTCTCGCTTGTTTCTTTAGAAAGATTGCAGGGGCGCTCACGTTTTTTTGGCCCCTTCCCG
GCCCGGAAGTTCGCTTCCGGCGACTAGCTTTTACCGCTATCGCTTGGACTTGTCACTTCGTACCTTGAATCAATCAATGA
ATGAATGAAAACGCCTGACTAGGAATAGAAAGGGAGGACAGGTTGGTTCGAGGACCCCTTGGTCAAAGGCGTTCCTCGGA
GTGACTCGACTGAAAGGAGAGGGCGTAAGCATGATTCCGGGGCGGAGCCGTATGACGCGAGAGTGTCACGTACGGTTTCT
TTGAGAAGGGTGTGATACCACCACCTATCAGGCCCGACGAGCGGTCCACGGAGCTGCATCCTTACTCACCTGGTCTATGT
ACATTGTTCTTTCTAGGAGGTTGGCTGCCTATCCTAGATCTTCCCATTTTCAAGAAGATCCCGGGCTCGATCTGGTTTAG
TATCAAGGTTCTTTTCTTTCTGTTCCTATATATATGGGTCCGTGCAGCATTTCCACGATATCGTTATGATCAATTAATGG
GACTTGGCTGGAAAGTGTTCTTGCCTCTATCATTAGCTTGGGTAGTCTCTGTTTCTGGTCTTTTAGTCACCTTTCAATGG
CTCCCTTAATTTGATTATGTGCGAGGAATTGCCCTCTTGAGTAATGGGAAGCGGGCTAGTCCCCGAAAATGCCCGTTAAT
AAAGCAAGTTGGGGAACAAAATCTTCCTTGTTAGTTACTCATTTCTTCGGTCGAGCGTTCTCCGGACGTCGAGAAATCTA
TCACTCAATCGCTGGCCGCTCTGTCATTGTCTGATTTTAGGTTTCTGATCACACTCGAAATTATGTATCTACTTATCGTA
TTTTTACCCCTGCTCGGTAGTTCCGTAGCAGGTTTTTTCGGACGTTTTCTAGGATCAGAAGGAAGCGCTATTCTGACCAC
TACGTGCGTTTCATTCTCTTCGATCTTATCTTTGATTGCTTTTTATGAAGTCGCACTGGGAGCTAGTGCTTGCTATCTAA
GAATTGCTCCATGGATCTCATCGGAAATGTTTGATGCTTCTTGGGGCTTCTTGTTCGATAGCCTGACCGTAGTGATGTTA
ATTGTGGTTACATTCATAAGTAGCTTGGTCCATCTTTATTCCATTTCATATATGTCCGAGGATCCGCATAGCCCTCGATT
TATGTGTTATTTATCCATTTTTACTTTTTTTATGCTAATGTTGGTGACTGGAGATAACTTTCTTCAATTATTCCTGGGAT
GGGAGGGAGTAGGTCTTGCTTCATATTTGTTAATTCATTTTTGGTTTACACGACTTCAGGCAGATAAAGCAGCTATAAAA
GCTATGCTTGTCAATCGAGTAGGTGATTTTGGATTAGCTCTTGGGATTTTGGGTTGTTTTACTCTCTTTCAAACAGTAGA
CTTTTCAACCATTTTTGCTTGTGCTAGTGTCCCAGAAATTCTTGGATTTTTTGCAATATGAGATTTAATGCCATAAGTCT
TATTTGTATTTTACTTTTTATTGGTGCTGTTGGGAAATCTGCACAGATAGGATTGCATACTTGGTTACCCGATGCTATGG
AGGGTCCCACTCCAGTATCCGCTTTGATTCATGCAGCTACTATGGTAACAGCTGGCGTTTTCATGATAGCAAGGTGCTCC
CCTTTATTTGAATACTCACCTACGGCTTTGATTGTTATTACTTTTGCAGGAGCTATGACGTCATTCCTTGCGGCAACCAC
TGGAATATTACAGAACGATCTAAAGAGGGTCATCGCTTATTCAACTTGTAGTCAATTAGGCTATATGATCTTTGCTTGCG
GCATCTCTAACTATTCGGTTAGCGTCTTTCACTTAATGAATCACGCCTTTTTCAAAGCATTACTATTCCTGAGTGCTGGT
TCGGTGATTCATGCCATGTCGGATGAGCAAGATATGCGGAAGATGGGGGGGCTTGCCTCCTCCTTCCCTTTGACCTATGC
CATGATGCTCATAGGCAGCTTATCTCTAATTGGATTTCCTTTTCTAACTGGATTTTATTCCAAAGATGTGATCTTAGAGC
TCGCTTACACTAAGTATACCATCAGTGGGAACTTTGCTTTCTGGTTGGGAAGTATTTCTGTCCTTTTCACTTCTTATTAC
TCTTTTCGTTTACTTTTTCTCACATTTCTAGTACCAACTAATTCGTTCGGGCGAGACATCTCACGATGTCATGATGCGCC
CATTCCTATGGCCATTCCTTTAATACTTCTGGCTCTCGGGAGTCTCTTTGTAGGATACTTGGCCAAAGATATGATGATTG
GTTTAGGTACCAATTTTTGGGCCAATTCCCTCCTCGTACTACC
>B596-H_1-10k_transcript_24587 B596-H_1-10k_transcript_24587 full_length_coverage=2;length=1956;num_subreads=60
ATAGAAAGAATATAAATAAAGGCGCATACACGGGAAGGGGGCACCACTACTTCCAGGGGGAGACTAGCCTCATTACTTCT
TAGTGGGCGAGAGGCGCGCCTAACCCACCTACCCACTCATAAATCACGGTGTTCAGCTGACTTGAACTAATAGACCCCTA
TTGTATTGGAATTTAGCGCCCATCTTTTGACTGTTGTCAACGAATCTCTTCAATGTTCGATTCTACTCTATGTTAGAACA
TTTCTGTGAATGCTATTCTAATCTAAGTGGTCTTATTCTGTGTCCTGTGCTAGGAAGCATTACTCCTCTTTTCATTCCAA
ATTCAAGAATACGACTGATACGATTAATTGGTTTGTGTGCCTCTCTTATTACTTTTTTGTATTCTCCTGTTCCTTGGATA
CAATTCGACTCTTCTACGGCCAAATTTCAATTTGTGGAAAGCCTTCGATGGCTTCCTTATGAAAACATCAATTTTTATTT
GGGTATAGACGGTATCTCTTTATTCTTCGTGATATTGACCACATTTCTGATCCCTATTTGCATTTTAGTGGGTTGGTCTG
GTATGAGAAGTTATGGGAAAGAGTATATTATAGCATTTTTAATTCGTGAATTTCTAATGATCGCCGTGTTCCGCATGCTG
GATCTTCTACTATTCTATGTTTTTTCCCGAAAGCGTGCCAATCCCTATGTTGTGCGGAGCGGAGTATCTTATATTCGCTG
GGAGAAAGCTTTTCCTCTGCAGGGGCCTTGTGCAGTAAACCCCCTACGGGCGGTCGTCCGTCGTCGTAAAGTAGTCCCCG
CGAAGCTTTCGGGAAGAGGGGTAGTCTTGTGTGTAAGCATAGCATTTCTGGTCGAACCCGCCCAATCCAACTAAGAAGAA
CCGAACCTGACAAACACATCTTTTTCCTTTTGGGAGGGTACTCCGAGTAGTGGGTACCTCGTAGGACCTCGACCCGCCTA
CTCGGGTCTTGTATGGATATGCAGGAAGGGGTGCTCCTAGGTGTGTGTAGGGGTTGTGTTTGTTCGCGAGAATGGATTCC
TCGTCAAGTCTGTTTGGGGGGTGTGGACACACTTGCGCGAATTCAGGTAACGGCTACAAGGGAGAAATCAAAAGGAAACT
GTACCCGACCAGGGATGGACGTAAACTCGTAAGCTACCGAGGTTCGGGATAATCGTCCAGGTCTTATTGTGAAACAAAAA
AAGCCGCCCCGCCACAGCAAGCGGGTTGGTTCCTCTGTCGTCGCCGGATAGCTCTTGGCGAGGTACTTTTGTCACTCGAC
TGAAAGGAGAGGAGACCTTAGGATAAGTTGCTAAAACAAAGGGGAGCAGAGGATCGACCCGTTCAGTAGAATTCCGAAGA
AAGACTGTTGACAGCTGGTGGAGACATTTCTTTGGCCCCCGTCAAATCAAAAGGCGTTCCTCGGGCAGGGTTAAGCTCGG
CAGAGGGTTCGAGAATAGGGTCCTGCCCTTCAGATTCTCAGATAAAAAAAGAGTTCCAAACCTTTATGCATGCACCTCCG
TATAAGTGCTGCGTATAAGTTCCGGCCAGGATAATTGGGAAAGATCAAACCCGAAAGAACCGCTCACATCACAGTAGTAG
CGTAAAGGCCGTAAGTCGGGGGGGCGGCCATAACATAAGGTAAGGCTATTACTTTCACATCTCTCTTTCTCTCGTACTAT
AAGAAAGAGAGATCCGCTGCGTGAGCAACCCGACTGTGCGTTACATGTGCTCTACAGGCCGCACTCCATCTTTCTTCTTA
ACGAGCCCATTTATCTTTAGATTTTGAAGACGGGCGTTGCGTTCGGTTCGAAAGGTATGGTTTTCAGTATGTCTCCAGAT
AGGGCGCCCCACTAGTCCGGCTAGCTAGTGAGCGGTTCTTTCGGGCGAGAAGCAGGGGCCGGGCCCTACGGGCGGGCATC
TCCCGCAACGAAAGCTGCATAGTTCGCCACCACCCG
>B596-H_1-10k_transcript_20921 B596-H_1-10k_transcript_20921 full_length_coverage=2;length=2107;num_subreads=60
GGGGGTAGTCTTGTGTGTAAGCATAGCATTTCTGGTCGAACCCGCCCAATCCAACTAAGAAGAACCGAACCTGACAAACA
CATCTTTTTCCTTTTGGGAGGGTACTCCGAGTAGTGGGTACCTCGTAGGACCTCGACCCGCCTACTCGGGTCTTGTATGG
ATATGCAGGAAGGGGTGCTCCTAGGTGTGTGTAGGGGTTGTGTTTGTTCGCGAGAATGGATTCCTCGTCAAGTCTGTTTG
GGGGGTGTGGACACACTTGCGCGAATTCAGGTAACGGCTACAAGGGAGAAATCAAAAGGAAACTGTACCCGACCAGGGAT
GGACGTAAACTCGTAAGCTACCGAGGTTAGGGATAATCGTCTAGGTCTTATTGTGAAACAAAAAAAGCCGCCCCGCCACA
GCAAGCGGGTTGGTTCCTCTGTCGTCGCCGGATAGCTCTTGGCGAGGTACTTTTGTCACTCGACTGAAAGGAGAGGAGAC
CTTAGGATAAGTTGCTAAAACAAAGGGGAGCAGAGGATCGACCCGTTCAGTAGAATTCCGAAGAAAGACTGTTGACAGCT
GGTGGAGACATTTCTTTGGCCCCCGTCAAATCAAAAGGCGTTCCTCGGGCAGGGTTAAGCTCGGCAGAGGGTTCGAGAAT
AGGGTCCTGCCCTTCAGATTCTCAGATAAAAAAAGAGTTCCAAACCTTTATGCATGCACCTCCGTATAAGTGCTGCGTAT
AAGTTCCGGCCAGGATAATTGGGAAAGATCAAACCCGAAAGAACCGCTCACATCACAGTAGTAGCGTAAAGGCCGTAAGT
CGGGGGGGCGGCCATAACATAAGGTAAGGCTATTACTTTCACATCTCTCTTTCTCTCGTACTATAAGAAAGAGAGATCCG
CTGCGTGAGCAACCCGACTGTGCGTTACATGTGCTCTACAGGCCGCACTCCATCTTTCTTCTTAACGAGCCCATTTATCT
TTAGATTTTGAAGACGGGCGTTGCGTTCGGTTCGAAAGGTATGGTTTTCAGTATGTCTCCAGATAGGGCGCCCCACTAGT
CCGGCTAGCTAGTGAGCGGTTCTTTCGGGCGAGAAGCAGGGGCCGGGCCCTACGGGCGGGCATCTCCCGCAACGAAAGCT
GCATAGTTCGCCACCACCCGAAAAGTAAAAGATTAGAGAGTCCAGGCTAAAAATACATGCATAGATAGTGGTCTAATGAC
AAGGGCCGACGACGGAAGCTCGGGACGGAGCCGTATGATGCGGAAGTCTCACGTACGGTTCCCTGAGAAGGGAGTGGCTA
CCTACTGGAGCTTCGACCAAGCACCCCCGGTCAATTCCGCTTTGGGGCCACCCCTTACTCTACCATTATTATAGGAGTAT
GGGGTTCGAGACAAAGAAAGATCAAGGCAGCATATCAGTTTTTCCTTTATACTTTACTTGGATCTCTTTTTATGCTATTA
GCTATTCTGTTGATTCTTTTCCAAACAGGAACCACCGATTTACAAATATTATTAACCACAGAATTTAGTGAGCGGCGCCA
AATCTTTCTATGGATTGCTTTTTTCGCCTCTTTCGCCGTCAAAGTGCCTATGGTACCAGTTCATATTTGGTTACCCGAAG
CTCATGTAGAGGCACCTACGGCAGGATCCGTCATCTTGGCAGGAATTCTTTTAAAATTTGGAACCTACGGGTTTTTAAGA
TTTTCAATACCCATGTTTCCCGAAGCGACACTTTGTTTTACTCCTTTCATTTATACTTTAAGCGCGATTGCTATAATATA
TACTTCCTTGACCACTTTAAGACAGATCGATCTAAAGAAGATCATTGCTTACTCCTCAGTAGCCCATATGAATCTGGTGA
CTATTGGTATGTTTAGTCTGAACATACAGGGAATTGGAGGTAGTATTCTACTGATGTTAAGTCATGGACTGGTTTCTTCA
GCCCTTTTTCTATGTGTTGGTGTTCTATATGACCGACATAAGACTCGACTTGTTAGATATTATGGAGGTTTAGTGAGCAC
CATGCCGAATTTCTCTACCATTTTCTTTTTTTTTACTTTGGCCAATATGAGTTTACCTGGTACTAGCAGCTTTATCGGGG
AATTTCTCATCTTAGTAGGAGCTTTCC
>B596-H_1-10k_transcript_20460 B596-H_1-10k_transcript_20460 full_length_coverage=3;length=2124;num_subreads=60
TGCGCGAATTCAGGTAACGGCTACAAGGGAGAAATCAAAAGGAAACTGTACCCGACCAGGGATGGACGTAAACTCGTAAG
CTACCGAGGTTAGGGATAATCGTCCAGGTCTTATTGTGAAACAAAAAAAGCCGCCCCGCCACAGCAAGCGGGTTGGTTCC
TCTGTCGTCGCCGGATAGCTCTTGGCGAGGTACTTTTGTCACTCGACTGAAAGGAGAGGAGACCTTAGGATAAGTTGCTA
AAACAAAGGGGAGCAGAGGATCGACCCGTTCAGTAGAATTCCGAAGAAAGACTGTTGACAGCTGGTGGAGACATTTCTTT
GGCCCCCGTCAAATCAAAAGGCGTTCCTCGGGCAGGGTTAAGCTCGGCAGAGGGTTCGAGAATAGGGTCCTGCCCTTCAG
ATTCTCAGATAAAAAAAGAGTTCCAAACCTTTATGCATGCACCTCCGTATAAGTGCTGCGTATAAGTTCCGGCCAGGATA
ATTGGGAAAGATCAAACCCGAAAGAACCGCTCACATCACAGTAGTAGCGTAAAGGCCGTAAGTCGGGGGGGCGGCCATAA
CATAAGGTAAGGCTATTACTTTCACATCTCTCTTTCTCTCGTACTATAAGAAAGAGAGATCCGCTGCGTGAGCAACCCGA
CTGTGCGTTACATGTGCTCTACAGGCCGCACTCCATCTTTCTTCTTAACGAGCCCATTTATCTTTAGATTTTGAAGACGG
GCGTTGCGTTCGGTTCGAAAGGTATGGTTTTCAGTATGTCTCCAGATAGGGCGCCCCACTAGTCCGGCTAGCTAGTGAGC
GGTTCTTTCGGGCGAGAAGCAGGGGCCGGGCCCTACGGGCGGGCATCTCCCGCAACGAAAGCTGCATAGTTCGCCACCAC
CCGAAAAGTAAAAGATTAGAGAGTCCAGGCTAAAAATACATGCATAGATAGTGGTCTAATGACAAGGGCCGACGACGGAA
GCTCGGGACGGAGCCGTATGATGCGGAAGTCTCACGTACGGTTCCCTGAGAAGGGAGTGGCTACCTACTGGAGCTTCGAC
CAAGCACCCCCGGTCAATTCCGCTTTGGGGCCACCCCTTACTCTACCATTATTATAGGAGTATGGGGTTCGAGACAAAGA
AAGATCAAGGCAGCATATCAGTTTTTCCTTTATACTTTACTTGGATCTCTTTTTATGCTATTAGCTATTCTGTTGATTCT
TTTCCAAACAGGAACCACCGATTTACAAATATTATTAACCACAGAATTTAGTGAGCGGCGCCAAATCTTTCTATGGATTG
CTTTTTTCGCCTCTTTCGCCGTCAAAGTGCCTATGGTACCAGTTCATATTTGGTTACCCGAAGCTCATGTAGAGGCACCT
ACGGCAGGATCCGTCATCTTGGCAGGAATTCTTTTAAAATTTGGAACCTACGGGTTTTTAAGATTTTCAATACCCATGTT
TCCCGAAGCGACACTTTGTTTTACTCCTTTCATTTATACTTTAAGCGCGATTGCTATAATATATACTTCCTTGACCACTT
TAAGACAGATCGATCTAAAGAAGATCATTGCTTACTCCTCAGTAGCCCATATGAATCTGGTGACTATTGGTATGTTTAGT
CTGAACATACAGGGAATTGGAGGTAGTATTCTACTGATGTTAAGTCATGGACTGGTTTCTTCAGCCCTTTTTCTATGTGT
TGGTGTTCTATATGACCGACATAAGACTCGACTTGTTAGATATTATGGAGGTTTAGTGAGCACCATGCCGAATTTCTCTA
CCATTTTCTTTTTTTTTACTTTGGCCAATATGAGTTTACCTGGTACTAGCAGCTTTATCGGGGAATTTCTCATCTTAGTA
GGAGCTTTCCAAAGAAATAGCTTAGTAGCCACATTAGCAGCGCTTGGGATGATTTTAGGTGCGGCCTATTCCCTTTGGCT
ATATAATCGTGTGGTTTCTGGAAATTTAAAACCCGATTTCCTCCATAAATTCTCCGATTTAAATGGCAGAGAAGTTTTCA
TATTTATACCTTTTCTTGTTGGAGTCGTTTGGATGGGTGTTTACCCCAAAGTGTTCCTGGACTGCATGCATACATCCGTA
AGTAACTTAGTGCAACATGGCAAATTTCATTGAGAGGAATCAGC
>B596-H_1-10k_transcript_4690 B596-H_1-10k_transcript_4690 full_length_coverage=2;length=3333;num_subreads=21
CGTTGCGTTCGGTTCGAAAGGTATGGTTTTCAGTATGTCTCCAGATAGGGCGCCCCACTAGTCCGGCTAGCTAGTGAGCG
GTTCTTTCGGGCGAGAAGCAGGGGCCGGGCCCTACGGGCGGGCATCTCCCGCAACGAAAGCTGCATAGTTCGCCACCACC
CGAAAAGTAAAAGATTAGAGAGTCCAGGCTAAAAATACATGCATAGATAGTGGTCTAATGACAAGGGCCGACGACGGAAG
CTCGGGACGGAGCCGTATGATGCGGAAGTCTCACGTACGGTTCCCTGAGAAGGGAGTGGCTACCTACTGGAGCTTCGACC
AAGCACCCCCGGTCAATTCCGCTTTGGGGCCACCCCTTACTCTACCATTATTATAGGAGTATGGGGTTCGAGACAAAGAA
AGATCAAGGCAGCATATCAGTTTTTCCTTTATACTTTACTTGGATCTCTTTTTATGCTATTAGCTATTCTGTTGATTCTT
TTCCAAACAGGAACCACCGATTTACAAATATTATTAACCACAGAATTTAGTGAGCGGCGCCAAATCTTTCTATGGATTGC
TTTTTTCGCCTCTTTCGCCGTCAAAGTGCCTATGGTACCAGTTCATATTTGGTTACCCGAAGCTCATGTAGAGGCACCTA
CGGCAGGATCCGTCATCTTGGCAGGAATTCTTTTAAAATTTGGAACCTACGGGTTTTTAAGATTTTCAATACCCATGTTT
CCCGAAGCGACACTTTGTTTTACTCCTTTCATTTATACTTTAAGCGCGATTGCTATAATATATACTTCCTTGACCACTTT
AAGACAGATCGATCTAAAGAAGATCATTGCTTACTCCTCAGTAGCCCATATGAATCTGGTGACTATTGGTATGTTTAGTC
TGAACATACAGGGAATTGGAGGTAGTATTCTACTGATGTTAAGTCATGGACTGGTTTCTTCAGCCCTTTTTCTATGTGTT
GGTGTTCTATATGACCGACATAAGACTCGACTTGTTAGATATTATGGAGGTTTAGTGAGCACCATGCCGAATTTCTCTAC
CATTTTCTTTTTTTTTACTTTGGCCAATATGAGTTTACCTGGTACTAGCAGCTTTATCGGGGAATTTCTCATCTTAGTAG
GAGCTTTCCAAAGAAATAGCTTAGTAGCCACATTAGCAGCGCTTGGGATGATTTTAGGTGCGGCCTATTCCCTTTGGCTA
TATAATCGTGTGGTTTCTGGAAATTTAAAACCCGATTTCCTCCATAAATTCTCCGATTTAAATGGCAGAGAAGTTTTCAT
ATTTATACCTTTTCTTGTTGGAGGGGCGACCGTCCGTTGAACTACCAAAGAAAAAGGGTAAACCTATGTGATCATGACAT
TGTAGGTGCTTGCGATGGGACGGATGCGACTTCCCTCAGTTGGTTTGGGTGGCATAGCCCGTTGCATAAGTCCCCCTTTT
TTTGATTCATTTTTTGAGTCTTTAGGGAGCCAAAGCTTGACTTTACTAATAAAGGCTCGCGCAGGGGCGCTAACTTTTTT
TTTTTGCTAAGCCGTCTCTTTCTGGGTGGGACCGAGAGAAATAAAGGACAGAGGGCAACCATGCATGGTACTTCTCGACC
CTGTCTCCGAGGGACAGTTGAACGAGCGACTCATGAATGCTGCCGGGTCGGACGAGCCGATAACTCGAACGCGTTCGGTC
TGTTTTTTGAGCAAGAATCACAGCGTTACCTTACTTTCACCATGATACGGACTCCAAGTTCTTATGGCAGAGCACGAGGA
GATTTATCATCAATATTCTAATGGGAATGGAAACCAGAAGCACGACTGAGGTCTTCGTAGTCCAAAATAATCAAACCATC
AATAACAGTAATGTAAGCATGAGACTTTTTGGTAGTACCGGTGAACCAGATGGCCGCGGCGATGGAATCTGGGACGGAGG
ACTCGTAGTATCTCTCTAGATCCGGCAAAAGCGAAAGACCCCCTAGCTCCATTCGAATGAAGGCTGACTGCTGAGCCCAC
TCTGGCCCCGCGGGGCGGGCCCCCGTGGTTGCGAGCCGGAGCTGCCATAGCTTATGGCTAGAGCAATGGGAGGGGCCCCG
GCAGAGAGAACAGAACCGTAAGGATAACGAGTGCTCCGCCCGTCAAGCGGGCGGCAGGAGCAGCAGGCAAGTACTTGGTA
GGCCAACAGTCCAGTGGGCACTCGACGAAAGGGGGGCACACGGAGCAAGTACGAGAAATTGGCCCCGCTCCGCTTTATAA
AAAGCAAGGACCACTACGGGAGGTCAAACCCAGGACCTATGGAAGTCGGGGCTCGTCCCCGGTCAATATTGGATCAAACA
AAACAAGCAATAGGGGCCGTAGCACTGACCTCTTTTTTTATTGATTCAATATAATAGGGGAAAAGCTCGTACAGTTCCCT
ACCGAGACAAGAGAAACTCTTAACAGATCCTCCGCGCGCTGGGCATACCTCTTCCGTGCGTCTTTCTCGTGGCAGGAACA
GAACAACAGGGAAAGACCCGGCCGACCTGCCCAGGGCTCGAGGGCGAGCTTTATTTAAGAGAGAATGGGGAGCGAATCGA
AAGGCTTCCGTTTTCGTTCTTGGTTTGGTTCGGGCTCCTCTCGATCTTTTTCGTAGTAGGGAAGGGGGAAGGAGTCTAAA
TCTATGGACATTAATGAACCATCATTGATGGACGTTGCACATGACACGATCAATTCGACTCAAGGTCCGGCGCTAATAGA
GGTTGCTTACTTTCCTAGTAGCGAAGGAAAAGGGCAGGGCTTTTTTCGTGGTAATAGTGGGCGGGTCTCCTTTCGAAGTA
AAGGCCTTCGCATTCCTAATCCGCCCCACCAACCACGAACGGCTTAGTTTGCCCCAGCTTGGTGAATCCCCGCGCAACGA
CATAGTTTGTGCGCCCTTTACCGTTCTCGCTCAGTGTTTGCAACGGCTGGGGAGGCAGTCGTAGAAGCGAAGTCTATCGC
CACGCCATTCCATCAAATACGAGATTGGGGGCCCCTTCTCAACGATTTGATGGAATGGCCCACCCAATAGCGCTTATGTC
ATATGGGAACTCATGGCTGGAAACAATCCTTATGGTTTTGATATCCGGTAGGAATAATAAGAATCAAAGTCCAGGTAGGT
TGGTGAGCCTAGTGATAGGAGACTATCTAGCTTGGTTCGGAGAGCACTTGTTGGGTTAAAGACTTTTTTTGTTGCTAAAT
GTTACAGCCTAAATGCTGAACTATTGACTCTACTCGTTCGGATGGGTGTTTACCCCAAAGTGTTCCTGGACTGCATGCAT
ACATCCGTAAGTAACTTAGTGCAACATGGCAAATTTCATTGAGAGGAATCAGC
>B596-H_1-10k_transcript_51316 B596-H_1-10k_transcript_51316 full_length_coverage=3;length=1112;num_subreads=60
GGGAGTGGCTACCTACTGGAGCTTCGACCAAGCACCCCCGGTCAATTCCGCTTTGGGGCCACCCCTTACTCTACCATTAT
TATAGGAGTATGGGGTTCGAGACAAAGAAAGATCAAGGCAGCATATCAGTTTTTCCTTTATACTTTACTTGGATCTCTTT
TTATGCTATTAGCTATTCTGTTGATTCTTTTCCAAACAGGAACCACCGATTTACAAATATTATTAACCACAGAATTTAGT
GAGCGGCGCCAAATCTTTCTATGGATTGCTTTTTTCGCCTCTTTCGCCGTCAAAGTGCCTATGGTACCAGTTCATATTTG
GTTACCCGAAGCTCATGTAGAGGCACCTACGGCAGGATCCGTCATCTTGGCAGGAATTCTTTTAAAATTTGGAACCTACG
GGTTTTTAAGATTTTCAATACCCATGTTTCCCGAAGCGACACTTTGTTTTACTCCTTTCATTTATACTTTAAGCGCGATT
GCTATAATATATACTTCCTTGACCACTTTAAGACAGATCGATCTAAAGAAGATCATTGCTTACTCCTCAGTAGCCCATAT
GAATCTGGTGACTATTGGTATGTTTAGTCTGAACATACAGGGAATTGGAGGTAGTATTCTACTGATGTTAAGTCATGGAC
TGGTTTCTTCAGCCCTTTTTCTATGTGTTGGTGTTCTATATGACCGACATAAGACTCGACTTGTTAGATATTATGGAGGT
TTAGTGAGCACCATGCCGAATTTCTCTACCATTTTCTTTTTTTTTACTTTGGCCAATATGAGTTTACCTGGTACTAGCAG
CTTTATCGGGGAATTTCTCATCTTAGTAGGAGCTTTCCAAAGAAATAGCTTAGTAGCCACATTAGCAGCGCTTGGGATGA
TTTTAGGTGCGGCCTATTCCCTTTGGCTATATAATCGTGTGGTTTCTGGAAATTTAAAACCCGATTTCCTCCATAAATTC
TCCGATTTAAATGGCAGAGAAGTTTTCATATTTATACCTTTTCTTGTTGGAGTCGTTTGGATGGGTGTTTACCCCAAAGT
GTTCCTGGACTGCATGCATACATCCGTAAGTAACTTAGTGCAACATGGCAAATTTCATTGAGAGGAATCAGC
>B596-H_1-10k_transcript_14971 B596-H_1-10k_transcript_14971 full_length_coverage=12;length=2380;num_subreads=60
GGGCGGCGGCCGTTAGGTCACCTATTTTGAGTTATGGACACACAAGGCCAAAACATGTGTGTCGGGCGTGCGACCCATCA
ACCTACTAGCAATGGGGGAGAAAACATAGCATGTCGCAACAAAAGCTTGATTCGAGGCGTCAGCAAAACACTGCCGTCTG
TTCCCTTCAGTCCCTTAGCGCCCCGGGACGGGAGTGGGGGGGACGGTCGTTAGACGGCAACAGCAGCACCGGCTCCACGA
AGTCTGAATCGAATCTTTCTGTTGGCTTTCCCAATTAATTCGTAAATCAAAATCAAAGGGCTAGAAGTGCTCGCTTCTAG
CTGCTTCGCCTGCTTCTTCTTATTATGGCGGCTATGTTGGCGTGGCGAAAATGAACGAAAAGCGAGATGAACGTGCTATT
TTCAAATCGATTGATAGATAGCCTGATCTGTTCTGATAGATCTAAAGAGTAGAAATAGATAGAGAATAGAGAGGGAATCA
ATAATAAGGTCTTTGAGCCTATTTCTATCTATTGATGAGACAACTATCTATTCTTGATCCATCAGAAAGAAATCGATATG
TATCTGATGGAGTCTACATCGTACGTAGAGCGCCCCAGCGCTTTTTGGGCCAGCTCAGTTCTCTTATCCATCGGTCCAAT
GCACTGGGCTCATCTCATGGAGGGAAAAGCCAAAATGTAGTTGTCTTGTTGTTGTTCGCCGCCTCGACGCATTCCCTTCT
CTCCCCGGCATCGTCCCACACAGAAAGAAAGAGCGCGGAGCCCCGGCCCGAGCCATAGGTCCGCTAACGTAAAGCGAGGA
GTTGAGCCTGAACTGGCGAACTGAAGTCACTTTCGGAACCATACTTCCTACAGCTAACATGTGCCCAGTCCTGCGGAAAG
GCGCAAACGAACGTGAGCTGCTATACCGAATACCCCGCTGGCCATCGGGGACCGAGTGGTAAGGCCATGATCTGCAGGGG
AACGGATCACTCATTCTTCCATTGGGGACAGGTGCACGAACGACAACTCCAAACGTCACACATCCGCCGCCTACTTACCG
TTTAGGTGGCACCAGCGAGATCCAGCTAAGGAAAAAGAGTGTCGCGGCTGCTCCACTCCGCCGCGGTCTCATGAACTTCA
CGGAGGAACCTAGCTTCTTCAGCGAAGCTGGAGGAACCCCTCCCCGCGCGCAAAGCGAATGGGCGCTGTGCTGTGGGTCA
GTTTCGGGGCGGGGGGCGCAGAGATACCAGAAGAATGATTCATTTGTTTGGATCGACGAGCTTTTTCAGCCCCAAAACTC
AGAATCAATGGAATGTCTGTCCATAAACATCTATTCTATCTGTATATATAGGGGATCTCTTTATACATATCAAAGTCTTT
TATGGCATGATATGATCGCCTAGCTGTAGCCGCATATCAGCTGCGCTCAATATGCGGATTTCTGTTGGATCAGATCTTTT
CTTTCGCTTTGCCGGAAGCTTTTTGACCTAGCGAAAAGCACTTTCGCGCAAGCAAAGTAGAAGCTTTGCCAGAAGCAAGA
CGAGGAAGCGGAGCTGTCGTATAAGCGGTAGCTTCCCCCGCCCGACTAAAATACAAGAGTCGCGGCCTACTTTGATTGCG
AAGGGGTTTGGCAACAAGCAAACGGCTTTCTATCATAGTTGCAAGGGTTCAAAACCTTAGTTCGCTGCTTTTCCCAGGGC
CAGAGAAGGGCTTATACTGCTCGCCTTTGTTTGGTTTGATATATTCATTCAGTCAAAATACAAACTACAACAAAGTGGAA
ATGGAAGGGCCACTATAGAAGCTAGAACTTGCCTTATAAGTCGGCCTAACCAAAGCGTCACGACAACAAAAAATTACCCT
TATGAATGGAATCTTAAGTAGGGGGCTTTGACCGCCCGCCTATCAATCAAAGAGGCAGAGAGTAAACGTAAGCTCACCCG
TAAGCTCGAAGAGCTTCCCTTCATTCGCTTCGCGGGAGCCGCACAGCACATAGCTGGAAGTCAGAGGGCCCATACTACCT
GCCTAACCCTTCGCTCCGAGGGACCGTAGATCGGAAAGCACCCCATTTATCCAAAAGATAAGGGAAGGGGCCTATGTATT
TGCATGACCCCTGCGGAGGAACCCCTATCCCGGAGCCAATCCCCTATTGGTCCTGCCACCACGCCGCAGAACGAGAGCTC
GTGTGGAACCTTTTCTTTCTGGCGTAACAGCGGTGGAACGTAACAAAAGATTACGGTCGCCTAACATTAACATAAGGGCG
GGGGGTACGGTAAACTCGGCCAAAATATGAGACACCCGAAGGGCCCGAACGCACAATCCTATCCCATCCGAGTCCGAGTT
TACCCCTTGCACTGCGGACAGCCGACTGTAGCATCATAAGGCTTGCAGACCTTTCGAGGT
>B596-H_1-10k_transcript_17526 B596-H_1-10k_transcript_17526 full_length_coverage=4;length=2261;num_subreads=60
GGGCGGCGGCCGTTAGGTCACCTATTTTGAGTTATGGACACACAAGGCCAAAACATGTGTGTCGGGCGTGCGACCCATCA
ACCTACTAGCAATGGGGGAGAAAACATAGCATGTCGCAACAAAAGCTTGATTCGAGGCGTCAGCAAAACACTGCCGTCTG
TTCCCTTCAGTCCCTTAGCGCCCCGGGACGGGAGTGGGGGGGACGGTCGTTAGACGGCAACAGCAGCACCGGCTCCACGA
AGTCTGAATCGAATCTTTCTGTTGGCTTTCCCAATTAATTCGTAAATCAAAATCAAAGGGCTAGAAGTGCTCGCTTCTAG
CTGCTTCGCCTGCTTCTTCTTATTATGGCGGCTATGTTGGCGTGGCGAAAATGAACGAAAAGCGAGATGAACGTGCTATT
TTCAAATCGATTGATAGATAGCCTGATCTGTTCTGATAGATCTAAAGAGTAGAAATAGATAGAGAATAGAGAGGGAATCA
ATAATAAGGTCTTTGAGCCTATTTCTATCTATTGATGAGACAACTATCTATTCTTGATCCATCAGAAAGAAATCGATATG
TATCTGATGGAGTCTACATCGTACGTAGAGCGCCCCAGCGCTTTTTGGGCCAGCTCAGTTCTCTTATCCATCGGTCCAAT
GCACTGGGCTCATCTCATGGAGGGAAAAGCCAAAATGTAGTTGTCTTGTTGTTGTTCGCCGCCTCGACGCATTCCCTTCT
CTCCCCGGCATCGTCCCACACAGAAAGAAAGAGCGCGGAGCCCCGGCCCGAGCCATAGGTCCGCTAACGTAAAGCGAGGA
GTTGAGCCTGAACTGGCGAACTGAAGTCACTTTCGGAACCATACTTCCTACAGCTAACATGTGCCCAGTCCTGCGGAAAG
GCGCAAACGAACGTGAGCTGCTATACCGAATACCCCGCTGGCCATCGGGGACCGAGTGGTAAGGCCATGATCTGCAGGGG
AACGGATCACTCATTCTTCCATTGGGGACAGGTGCACGAACGACAACTCCAAACGTCACACATCCGCCGCCTACTTACCG
TTTAGGTGGCACCAGCGAGATCCAGCTAAGGAAAAAGAGTGTCGCGGCTGCTCCACTCCGCCGCGGTCTCATGAACTTCA
CGGAGGAACCTAGCTTCTTCAGCGAAGCTGGAGGAACCCCTCCCCGCGCGCAAAGCGAATGGGCGCTGTGCTGTGGGTCA
GTTTCGGGGCGGGGGGCGCAGAGATACCAGAAGAATGATTCATTTGTTTGGATCGACGAGCTTTTTCAGCCCCAAAACTC
AGAATCAATGGAATGTCTGTCCATAAACATCTATTCTATCTGTATATATAGGGGATCTCTTTATACATATCAAAGTCTTT
TATGGCATGATATGATCGCCTAGCTGTAGCCGCATATCAGCTGCGCTCAATATGCGGATTTCTGTTGGATCAGATCTTTT
CTTTCGCTTTGCCGGAAGCTTTTTGACCTAGCGAAAAGCACTTTCGCGCAAGCAAAGTAGAAGCTTTGCCAGAAGCAAGA
CGAGGAAGCGGAGCTGTCGTATAAGCGGTAGCTTCCCCCGCCCGACTAAAATACAAGAGTCGCGGCCTACTTTGATTGCG
AAGGGGTTTGGCAACAAGCAAACGGCTTTCTATCATAGTTGCAAGGGTTCAAAACCTTAGTTCGCTGCTTTTCCCAGGGC
CAGAGAAGGGCTTATACTGCTCGCCTTTGTTTGGTTTGATATATTCATTCAGTCAAAATACAAACTACAACAAAGTGGAA
ATGGAAGGGCCACTATAGAAGCTAGAACTTGCCTTATAAGTCGGCCTAACCAAAGCGTCACGACAACAAAAAATTACCCT
TATGAATGGAATCTTAAGTAGGGGGCTTTGACCGCCCGCCTATCAATCAAAGAGGCAGAGAGTAAACGTAAGCTCACCCG
TAAGCTCGAAGAGCTTCCCTTCATTCGCTTCGCGGGAGCCGCACAGCACATAGCTGGAAGTCAGAGGGCCCATACTACCT
GCCTAACCCTTCGCTCCGAGGGACCGTAGATCGGAAAGCACCCCATTTATCCAAAAGATAAGGGAAGGGGCCTATGTATT
TGCATGACCCCTGCGGAGGAACCCCTATCCCGGAGCCAATCCCCTATTGGTCCTGCCACCACGCCGCAGAACGAGAGCTC
GTGTGGAACCTTTTCTTTCTGGCGTAACAGCGGTGGAACGTAACAAAAGATTACGGTCGCCTAACATTAACATAAGGGCG
GGGGGTACGGTAAACTCGGCC
>B596-H_1-10k_transcript_20618 B596-H_1-10k_transcript_20618 full_length_coverage=5;length=2091;num_subreads=60
GGGCGGCGGCCGTTAGGTCACCTATTTTGAGTTATGGACACACAAGGCCAAAACATGTGTGTCGGGCGTGCGACCCATCA
ACCTACTAGCAATGGGGGAGAAAACATAGCATGTCGCAACAAAAGCTTGATTCGAGGCGTCAGCAAAACACTGCCGTCTG
TTCCCTTCAGTCCCTTAGCGCCCCGGGACGGGAGTGGGGGGGACGGTCGTTAGACGGCAACAGCAGCACCGGCTCCACGA
AGTCTGAATCGAATCTTTCTGTTGGCTTTCCCAATTAATTCGTAAATCAAAATCAAAGGGCTAGAAGTGCTCGCTTCTAG
CTGCTTCGCCTGCTTCTTCTTATTATGGCGGCTATGTTGGCGTGGCGAAAATGAACGAAAAGCGAGATGAACGTGCTATT
TTCAAATCGATTGATAGATAGCCTGATCTGTTCTGATAGATCTAAAGAGTAGAAATAGATAGAGAATAGAGAGGGAATCA
ATAATAAGGTCTTTGAGCCTATTTCTATCTATTGATGAGACAACTATCTATTCTTGATCCATCAGAAAGAAATCGATATG
TATCTGATGGAGTCTACATCGTACGTAGAGCGCCCCAGCGCTTTTTGGGCCAGCTCAGTTCTCTTATCCATCGGTCCAAT
GCACTGGGCTCATCTCATGGAGGGAAAAGCCAAAATGTAGTTGTCTTGTTGTTGTTCGCCGCCTCGACGCATTCCCTTCT
CTCCCCGGCATCGTCCCACACAGAAAGAAAGAGCGCGGAGCCCCGGCCCGAGCCATAGGTCCGCTAACGTAAAGCGAGGA
GTTGAGCCTGAACTGGCGAACTGAAGTCACTTTCGGAACCATACTTCCTACAGCTAACATGTGCCCAGTCCTGCGGAAAG
GCGCAAACGAACGTGAGCTGCTATACCGAATACCCCGCTGGCCATCGGGGACCGAGTGGTAAGGCCATGATCTGCAGGGG
AACGGATCACTCATTCTTCCATTGGGGACAGGTGCACGAACGACAACTCCAAACGTCACACATCCGCCGCCTACTTACCG
TTTAGGTGGCACCAGCGAGATCCAGCTAAGGAAAAAGAGTGTCGCGGCTGCTCCACTCCGCCGCGGTCTCATGAACTTCA
CGGAGGAACCTAGCTTCTTCAGCGAAGCTGGAGGAACCCCTCCCCGCGCGCAAAGCGAATGGGCGCTGTGCTGTGGGTCA
GTTTCGGGGCGGGGGGCGCAGAGATACCAGAAGAATGATTCATTTGTTTGGATCGACGAGCTTTTTCAGCCCCAAAACTC
AGAATCAATGGAATGTCTGTCCATAAACATCTATTCTATCTGTATATATAGGGGATCTCTTTATACATATCAAAGTCTTT
TATGGCATGATATGATCGCCTAGCTGTAGCCGCATATCAGCTGCGCTCAATATGCGGATTTCTGTTGGATCAGATCTTTT
CTTTCGCTTTGCCGGAAGCTTTTTGACCTAGCGAAAAGCACTTTCGCGCAAGCAAAGTAGAAGCTTTGCCAGAAGCAAGA
CGAGGAAGCGGAGCTGTCGTATAAGCGGTAGCTTCCCCCGCCCGACTAAAATACAAGAGTCGCGGCCTACTTTGATTGCG
AAGGGGTTTGGCAACAAGCAAACGGCTTTCTATCATAGTTGCAAGGGTTCAAAACCTTAGTTCGCTGCTTTTCCCAGGGC
CAGAGAAGGGCTTATACTGCTCGCCTTTGTTTGGTTTGATATATTCATTCAGTCAAAATACAAACTACAACAAAGTGGAA
ATGGAAGGGCCACTATAGAAGCTAGAACTTGCCTTATAAGTCGGCCTAACCAAAGCGTCACGACAACAAAAAATTACCCT
TATGAATGGAATCTTAAGTAGGGGGCTTTGACCGCCCGCCTATCAATCAAAGAGGCAGAGAGTAAACGTAAGCTCACCCG
TAAGCTCGAAGAGCTTCCCTTCATTCGCTTCGCGGGAGCCGCACAGCACATAGCTGGAAGTCAGAGGGCCCATACTACCT
GCCTAACCCTTCGCTCCGAGGGACCGTAGATCGGAAAGCACCCCATTTATCCAAAAGATAAGGGAAGGGGCCTATGTATT
TGCATGACCCC
>B596-H_1-10k_transcript_28492 B596-H_1-10k_transcript_28492 full_length_coverage=12;length=1824;num_subreads=60
GGGCGGCGGCCGTTAGGTCACCTATTTTGAGTTATGGACACACAAGGCCAAAACATGTGTGTCGGGCGTGCGACCCATCA
ACCTACTAGCAATGGGGGAGAAAACATAGCATGTCGCAACAAAAGCTTGATTCGAGGCGTCAGCAAAACACTGCCGTCTG
TTCCCTTCAGTCCCTTAGCGCCCCGGGACGGGAGTGGGGGGGACGGTCGTTAGACGGCAACAGCAGCACCGGCTCCACGA
AGTCTGAATCGAATCTTTCTGTTGGCTTTCCCAATTAATTCGTAAATCAAAATCAAAGGGCTAGAAGTGCTCGCTTCTAG
CTGCTTCGCCTGCTTCTTCTTATTATGGCGGCTATGTTGGCGTGGCGAAAATGAACGAAAAGCGAGATGAACGTGCTATT
TTCAAATCGATTGATAGATAGCCTGATCTGTTCTGATAGATCTAAAGAGTAGAAATAGATAGAGAATAGAGAGGGAATCA
ATAATAAGGTCTTTGAGCCTATTTCTATCTATTGATGAGACAACTATCTATTCTTGATCCATCAGAAAGAAATCGATATG
TATCTGATGGAGTCTACATCGTACGTAGAGCGCCCCAGCGCTTTTTGGGCCAGCTCAGTTCTCTTATCCATCGGTCCAAT
GCACTGGGCTCATCTCATGGAGGGAAAAGCCAAAATGTAGTTGTCTTGTTGTTGTTCGCCGCCTCGACGCATTCCCTTCT
CTCCCCGGCATCGTCCCACACAGAAAGAAAGAGCGCGGAGCCCCGGCCCGAGCCATAGGTCCGCTAACGTAAAGCGAGGA
GTTGAGCCTGAACTGGCGAACTGAAGTCACTTTCGGAACCATACTTCCTACAGCTAACATGTGCCCAGTCCTGCGGAAAG
GCGCAAACGAACGTGAGCTGCTATACCGAATACCCCGCTGGCCATCGGGGACCGAGTGGTAAGGCCATGATCTGCAGGGG
AACGGATCACTCATTCTTCCATTGGGGACAGGTGCACGAACGACAACTCCAAACGTCACACATCCGCCGCCTACTTACCG
TTTAGGTGGCACCAGCGAGATCCAGCTAAGGAAAAAGAGTGTCGCGGCTGCTCCACTCCGCCGCGGTCTCATGAACTTCA
CGGAGGAACCTAGCTTCTTCAGCGAAGCTGGAGGAACCCCTCCCCGCGCGCAAAGCGAATGGGCGCTGTGCTGTGGGTCA
GTTTCGGGGCGGGGGGCGCAGAGATACCAGAAGAATGATTCATTTGTTTGGATCGACGAGCTTTTTCAGCCCCAAAACTC
AGAATCAATGGAATGTCTGTCCATAAACATCTATTCTATCTGTATATATAGGGGATCTCTTTATACATATCAAAGTCTTT
TATGGCATGATATGATCGCCTAGCTGTAGCCGCATATCAGCTGCGCTCAATATGCGGATTTCTGTTGGATCAGATCTTTT
CTTTCGCTTTGCCGGAAGCTTTTTGACCTAGCGAAAAGCACTTTCGCGCAAGCAAAGTAGAAGCTTTGCCAGAAGCAAGA
CGAGGAAGCGGAGCTGTCGTATAAGCGGTAGCTTCCCCCGCCCGACTAAAATACAAGAGTCGCGGCCTACTTTGATTGCG
AAGGGGTTTGGCAACAAGCAAACGGCTTTCTATCATAGTTGCAAGGGTTCAAAACCTTAGTTCGCTGCTTTTCCCAGGGC
CAGAGAAGGGCTTATACTGCTCGCCTTTGTTTGGTTTGATATATTCATTCAGTCAAAATACAAACTACAACAAAGTGGAA
ATGGAAGGGCCACTATAGAAGCTAGAACTTGCCTTATAAGTCGGCCTAACCAAAGCGTCACGAC
>B596-H_1-10k_transcript_46827 B596-H_1-10k_transcript_46827 full_length_coverage=2;length=1268;num_subreads=60
GAACTTCACGGAGGAACCTAGCTTCTTCAGCGAAGCTGGAGGAACCCCTCCCCGCGCGCAAAGCGAATGGGCGCTGTGCT
GTGGGTCAGTTTCGGGGCGGGGGGCGCAGAGATACCAGAAGAATGATTCATTTGTTTGGATCGACGAGCTTTTTCAGCCC
CAAAACTCAGAATCAATGGAATGTCTGTCCATAAACATCTATTCTATCTGTATATATAGGGGATCTCTTTATACATATCA
AAGTCTTTTATGGCATGATATGATCGCCTAGCTGTAGCCGCATATCAGCTGCGCTCAATATGCGGATTTCTGTTGGATCA
GATCTTTTCTTTCGCTTTGCCGGAAGCTTTTTGACCTAGCGAAAAGCACTTTCGCGCAAGCAAAGTAGAAGCTTTGCCAG
AAGCAAGACGAGGAAGCGGAGCTGTCGTATAAGCGGTAGCTTCCCCCGCCCGACTAAAATACAAGAGTCGCGGCCTACTT
TGATTGCGAAGGGGTTTGGCAACAAGCAAACGGCTTTCTATCATAGTTGCAAGGGTTCAAAACCTTAGTTCGCTGCTTTT
CCCAGGGCCAGAGAAGGGCTTATACTGCTCGCCTTTGTTTGGTTTGATATATTCATTCAGTCAAAATACAAACTACAACA
AAGTGGAAATGGAAGGGCCACTATAGAAGCTAGAACTTGCCTTATAAGTCGGCCTAACCAAAGCGTCACGACAACAAAAA
ATTACCCTTATGAATGGAATCTTAAGTAGGGGGCTTTGACCGCCCGCCTATCAATCAAAGAGGCAGAGAGTAAACGTAAG
CTCACCCGTAAGCTCGAAGAGCTTCCCTTCATTCGCTTCGCGGGAGCCGCACAGCACATAGCTGGAAGTCAGAGGGCCCA
TACTACCTGCCTAACCCTTCGCTCCGAGGGACCGTAGATCGGAAAGCACCCCATTTATCCAAAAGATAAGGGAAGGGGCC
TATGTATTTGCATGACCCCTGCGGAGGAACCCCTATCCCGGAGCCAATCCCCTATTGGTCCTGCCACCACGCCGCAGAAC
GAGAGCTCGTGTGGAACCTTTTCTTTCTGGCGTAACAGCGGTGGAACGTAACAAAAGATTACGGTCGCCTAACATTAACA
TAAGGGCGGGGGGTACGGTAAACTCGGCCAAAATATGAGACACCCGAAGGGCCCGAACGCACAATCCTATCCCATCCGAG
TCCGAGTTTACCCCTTGCACTGCGGACAGCCGACTGTAGCATCATAAGGCTTGCAGACCTTTCGAGGT
>B596-H_1-10k_transcript_2610 B596-H_1-10k_transcript_2610 full_length_coverage=4;length=3721;num_subreads=60
GGCCTAACCAAAGCGTCACGACAACAAAAAATTACCCTTATGAATGGAATCTTAAGTAGGGGGCTTTGACCGCCCGCCTA
TCAATCAAAGAGGCAGAGAGTAAACGTAAGCTCACCCGTAAGCTCGAAGAGCTTCCCTTCATTCGCTTCGCGGGAGCCGC
ACAGCACATAGCTGGAAGTCAGAGGGCCCATACTACCTGCCTAACCCTTCGCTCCGAGGGACCGTAGATCGGAAAGCACC
CCATTTATCCAAAAGATAAGGGAAGGGGCCTATGTATTTGCATGACCCCTGCGGAGGAACCCCTATCCCGGAGCCAATCC
CCTATTGGTCCTGCCACCACGCCGCAGAACGAGAGCTCGTGTGGAACCTTTTCTTTCTGGCGTAACAGCGGTGGAACGTA
ACAAAAGATTACGGTCGCCTAACATTAACATAAGGGCGGGGGGTACGGTAAACTCGGCCAAAATATGAGACACCCGAAGG
GCCCGAACGCACAATCCTATCCCATCCGAGTCCGAGTTTACCCCTTGCACTGCGGACAGCCGACTGTAGCATCATAAGGC
TTGCAGACCTTTCGAGGTAAAAAAAAAAAAAGGTACGGTACCATAGGAGGTTGGACTTTCTCAACGTGGTGTATAGCACG
AAAAACCTTTCGATACAAGAAAGGGCCGTTCTCACATGAAAGAAGAGAATCAATCCTTTCTTCTCTTCTTTCTCTTTCTC
GAGAAGGAAAGAAAGAGGATGGGGGGAGGGGGGAATGGGGCCGGTGCCCTTCTTTTACGGCCGTCACTCCTATTTGTCAG
CCGTGAGGAACTACCGCTCGGTCGGTGGGAAAGGAAAGGCTTGGGCCTACCTATATCCCGATAAGACCTCATAAAGGAAC
GGCGGGAGTGATAGGTTCCATATTGCCGAGCTGAAGGGCAAGACTTTTGTACGTGATCGTAGTATGTGACGTCGTCTCGT
CCACGCTGCATTGAAGAGTACCTACGCACTAAGTTCCGGTTCACTGATAAGGAAGATAGAGTTAGGCGGGGGTCTACGAT
GTGATACTCAAGTATGACCCGGGGAGATACATGCTAACTATGGGTAGGAAGCAGGAACCCTTATGTAAATAATTTCGGGG
GGGGTTACAGATCTCTTATACTACCATCGATCGACAGAGCGGAACGACCAGAAAAATAAGTGATGTTAGAAAGCCGTATG
ATAGGTGGTAACTATCTTGTACGGTTCGGGGGGTAATCGGCGTACTCCGGGAGAAATCTTTCGCTCTATCGAACATACAG
GGAATTGGAGGTAGTATTCTACTGATGTTAAGTCATGGACTGGTTTCTTCAGCCCTTTTTCTATGTGTTGGTGTTCTATA
TGACCGACATAAGACTCGACTTGTTAGATATTATGGAGGTTTAGTGAGCACCATGCCGAATTTCTCTACCATTTTCTTTT
TTTTTACTTTGGCCAATATGAGTTTACCTGGTACTAGCAGCTTTATCGGGGAATTTCTCATCTTAGTAGGAGCTTTCCAA
AGAAATAGCTTAGTAGCCACATTAGCAGCGCTTGGGATGATTTTAGGTGCGGCCTATTCCCTTTGGCTATATAATCGTGT
GGTTTCTGGAAATTTAAAACCCGATTTCCTCCATAAATTCTCCGATTTAAATGGCAGAGAAGTTTTCATATTTATACCTT
TTCTTGTTGGAGGGGCGACCGTCCGTTGAACTACCAAAGAAAAAGGGTAAACCTATGTGATCATGACATTGTAGGTGCTT
GCGATGGGACGGATGCGACTTCCCTCAGTTGGTTTGGGTGGCATAGCCCGTTGCATAAGTCCCCCTTTTTTTGATTCATT
TTTTGAGTCTTTAGGGAGCCAAAGCTTGACTTTACTAATAAAGGCTCGCGCAGGGGCGCTAACTTTTTTTTTTGCTAAGC
CGTCTCTTTCTGGGTGGGACCGAGAGAAATAAAGGACAGAGGGCAACCATGCATGGTACTTCTCGACCCTGTCTCCGAGG
GACAGTTGAACGAGCGACTCATGAATGCTGCCGGGTCGGACGAGCCGATAACTCGAACGCGTTCGGTCTGTTTTTTGAGC
AAGAATCACAGCGTTACCTTACTTTCACCATGATACGGACTCCAAGTTCTTATGGCAGAGCACGAGGAGATTTATCATCA
ATATTCTAATGGGAATGGAAACCAGAAGCACGACTGAGGTCTTCGTAGTCCAAAATAATCAAACCATCAATAACAGTAAT
GTAAGCATGAGACTTTTTGGTAGTACCGGTGAACCAGATGGCCGCGGCGATGGAATCTGGGACGGAGGACTCGTAGTATC
TCTCTAGATCCGGCAAAAGCGAAAGACCCCCTAGCTCCATTCGAATGAAGGCTGACTGCTGAGCCCACTCTGGCCCCGCG
GGGCGGGCCCCCGTGGTTGCGAGCCGGAGCTGCCATAGCTTATGGCTAGAGCAATGGGAGGGGCCCCGGCAGAGAGAACA
GAACCGTAAGGATAACGAGTGCTCCGCCCGTCAAGCGGGCGGCAGGAGCAGCAGGCAAGTACTTGGTAGGCCAACAGTCC
AGTGGGCACTCGACGAAAGGGGGGCACACGGAGCAAGTACGAGAAATTGGCCCCGCTCCGCTTTATAAAAAGCAAGGACC
ACTACGGGAGGTCAAACCCAGGACCTATGGAAGTCGGGGCTCGTCCCCGGTCAATATTGGATCAAACAAAACAAGCAATA
GGGGCCGTAGCACTGACCTCTTTTTTTATTGATTCAATATAATAGGGGAAAAGCTCGTACAGTTCCCTACCGAGACAAGA
GAAACTCTTAACAGATCCTCCGCGCGCTGGGCATACCTCTTCCGTGCGTCTTTCTCGTGGCAGGAACAGAACAACAGGGA
AAGACCCGGCCGACCTGCCCAGGGCTCGAGGGCGAGCTTTATTTAAGAGAGAATGGGGAGCGAATCGAAAGGCTTCCGTT
TTCGTTCTTGGTTTGGTTCGGGCTCCTCTCGATCTTTTTCGTAGTAGGGAAGGGGGAAGGAGTCTAAATCTATGGACATT
AATGAACCATCATTGATGGACGTTGCACATGACACGATCAATTCGACTCAAGGTCCGGCGCTAATAGAGGTTGCTTACTT
TCCTAGTAGCGAAGGAAAAGGGCAGGGCTTTTTTCGTGGTAATAGTGGGCGGGTCTCCTTTCGAAGTAAAGGCCTTCGCA
TTCCTAATCCGCCCCACCAACCACGAACGGCTTAGTTTGCCCCAGCTTGGTGAATCCCCGCGCAACGACATAGTTTGTGC
GCCCTTTACCGTTCTCGCTCAGTGTTTGCAACGGCTGGGGAGGCAGTCGTAGAAGCGAAGTCTATCGCCACGCCATTCCA
TCAAATACGAGATTGGGGGCCCCTTCTCAACGATTTGATGGAATGGCCCACCCAATAGCGCTTATGTCATATGGGAACTC
ATGGCTGGAAACAATCCTTATGGTTTTGATATCCGGTAGGAATAATAAGAATCAAAGTCCAGGTAGGTTGGTGAGCCTAG
TGATAGGAGACTATCTAGCTTGGTTCGGAGAGCACTTGTTGGGTTAAAGACTTTTTTTGTTGCTAAATGTTACAGCCTAA
ATGCTGAACTATTGACTCTACTCGTTCGGATGGGTGTTTACCCCAAAGTGTTCCTGGACTGCATGCATACATCCGTAAGT
AACTTAGTGCAACATGGCAAATTTCATTGAGAGGAATCAGC
>B596-H_1-10k_transcript_12812 B596-H_1-10k_transcript_12812 full_length_coverage=5;length=2519;num_subreads=60
AGGTGGTAACTATCTTGTACGGTTCGGGGGGTAATCGGCGTACTCCGGGAGAAATCTTTCGCTCTATCGAACATACAGGG
AATTGGAGGTAGTATTCTACTGATGTTAAGTCATGGACTGGTTTCTTCAGCCCTTTTTCTATGTGTTGGTGTTCTATATG
ACCGACATAAGACTCGACTTGTTAGATATTACGGAGGTTTAGTGAGCACCATGCCGAATTTCTCTACCATTTTCTTTTTT
TTTACTTTGGCCAATATGAGTTTACCTGGTACTAGCAGCTTTATCGGGGAATTTCTCATCTTAGTAGGAGCTTTCCAAAG
AAATAGCTTAGTAGCCACATTAGCAGCGCTTGGGATGATTTTAGGTGCGGCCTATTCCCTTTGGCTATATAATCGTGTGG
TTTCTGGAAATTTAAAACCCGATTTCCTCCATAAATTCTCCGATTTAAATGGCAGAGAAGTTTCCATATTTATACCTTTT
CTTGTTGGAGGGGCGACCGTCCGTTGAACTACCAAAGAAAAAGGGTAAACCTATGTGATCATGACATTGTAGGTGCTTGC
GATGGGACGGATGCGACTTCCCTCAGTTGGTTTGGGTGGCATAGCCCGTTGCATAAGTCCCCCTTTTTTTGATTCATTTT
TTGAGTCTTTAGGGAGCCAAAGCTTGACTTTACTAATAAAGGCTCGCGCAGGGGCGCTAACTTTTTTTTTTTGCTAAGCC
GTCTCTTTCTGGGTGGGACCGAGAGAAATAAAGGACAGAGGGCAACCATGCATGGTACTTCTCGACCCTGTCTCCGAGGG
ACAGTTGAACGAGCGACTCATGAATGCTGCCGGGTCGGACGAGCCGATAACTCGAACGCGTTCGGTCTGTTTTTTGAGCA
AGAATCACAGCGTTACCTTACTTTCACCATGATACGGACTCCAAGTTCTTATGGCAGAGCACGAGGAGATTTATCATCAA
TATTCTAATGGGAATGGAAACCAGAAGCACGACTGAGGTCTTCGTAGTCCAAAATAATCAAACCATCAATAACAGTAATG
TAAGCATGAGACTTTTTGGTAGTACCGGTGAACCAGATGGCCGCGGCGATGGAATCTGGGACGGAGGACTCGTAGTATCT
CTCTAGATCCGGCAAAAGCGAAAGACCCCCTAGCTCCATTCGAATGAAGGCTGACTGCTGAGCCCACTCTGGCCCCGCGG
GGCGGGCCCCCGTGGTTGCGAGCCGGAGCTGCCATAGCTTATGGCTAGAGCAATGGGAGGGGCCCCGGCAGAGAGAACAG
AACCGTAAGGATAACGAGTGCTCCGCCCGTCAAGCGGGCGGCAGGAGCAGCAGGCAAGTACTTGGTAGGCCAACAGTCCA
GTGGGCACTCGACGAAAGGGGGGCACACGGAGCAAGTACGAGAAATTGGCCCCGCTCCGCTTTATAAAAAGCAAGGACCA
CTACGGGAGGTCAAACCCAGGACCTATGGAAGTCGGGGCTCGTCCCCGGTCAATATTGGATCAAACAAAACAAGCAATAG
GGGCCGTAGCACTGACCTCTTTTTTTATTGATTCAATATAATAGGGGAAAAGCTCGTACAGTTCCCTACCGAGACAAGAG
AAACTCTTAACAGATCCTCCGCGCGCTGGGCATACCTCTTCCGTGCGTCTTTCTCGTGGCAGGAACAGAACAACAGGGAA
AGACCCGGCCGACCTGCCCAGGGCTCGAGGGCGAGCTTTATTTAAGAGAGAATGGGGAGCGAATCGAAAGGCTTCCGTTT
TCGTTCTTGGTTTGGTTCGGGCTCCTCTCGATCTTTTTCGTAGTAGGGAAGGGGGAAGGAGTCTAAATCTATGGACATTA
ATGAACCATCATTGATGGACGTTGCACATGACACGATCAATTCGACTCAAGGTCCGGCGCTAATAGAGGTTGCTTACTTT
CCTAGTAGCGAAGGAAAAGGGCAGGGCTTTTTTCGTGGTAATAGTGGGCGGGTCTCCTTTCGAAGTAAAGGCCTTCGCAT
TCCTAATCCGCCCCACCAACCACGAACGGCTTAGTTTGCCCCAGCTTGGTGAATCCCCGCGCAACGACATAGTTTGTGCG
CCCTTTACCGTTCTCGCTCAGTGTTTGCAACGGCTGGGGAGGCAGTCGTAGAAGCGAAGTCTATCGCCACGCCATTCCAT
CAAATACGAGATTGGGGGCCCCTTCTCAACGATTTGATGGAATGGCCCACCCAATAGCGCTTATGTCATATGGGAACTCA
TGGCTGGAAACAATCCTTATGGTTTTGATATCCGGTAGGAATAATAAGAATCAAAGTCCAGGTAGGTTGGTGAGCCTAGT
GATAGGAGACTATCTAGCTTGGTTCGGAGAGCACTTGTTGGGTTAAAGACTTTTTTTGTTGCTAAATGTTACAGCCTAAA
TGCTGAACTATTGACTCTACTCGTTCGGATGGGTGTTTACCCCAAAGTGTTCCGGACTGCATGCATACATCCGTAAGTAA
CTTAGTGCAACATGGCAAATTTCATTGAGAGGAATCAGC
>B596-H_1-10k_transcript_49542 B596-H_1-10k_transcript_49542 full_length_coverage=3;length=1173;num_subreads=60
GGCCAACAGTCCAGTGGGCACTCGACGAAAGGGGGGCACACGGAGCAAGTACGAGAAATTGGCCCCGCTCCGCTTTATAA
AAAGCAAGGACCACTACGGGAGGTCAAACCCAGGACCTATGGAAGTCGGGGCTCGTCCCCGGTCAATATTGGATCAAACA
AAACAAGCAATAGGGGCCGTAGCACTGACCTCTTTTTTTATTGATTCAATATAATAGGGGAAAAGCTCGTACAGTTCCCT
ACCGAGACAAGAGAAACTCTTAACAGATCCTCCGCGCGCTGGGCATACCTCTTCCGTGCGTCTTTCTCGTGGCAGGAACA
GAACAACAGGGAAAGACCCGGCCGACCTGCCCAGGGCTCGAGGGCGAGCTTTATTTAAGAGAGAATGGGGAGCGAATCGA
AAGGCTTCCGTTTTCGTTCTTGGTTTGGTTCGGGCTCCTCTCGATCTTTTTCGTAGTAGGGAAGGGGGAAGGAGTCTAAA
TCTATGGACATTAATGAACCATCATTGATGGACGTTGCACATGACACGATCAATTCGACTCAAGGTCCGGCGCTAATAGA
GGTTGCTTACTTTCCTAGTAGCGAAGGAAAAGGGCAGGGCTTTTTTCGTGGTAATAGTGGGCGGGTCTCCTTTCGAAGTA
AAGGCCTTCGCATTCCTAATCCGCCCCACCAACCACGAACGGCTTAGTTTGCCCCAGCTTGGTGAATCCCCGCGCAACGA
CATAGTTTGTGCGCCCTTTACCGTTCTCGCTCAGTGTTTGCAACGGCTGGGGAGGCAGTCGTAGAAGCGAAGTCTATCGC
CACGCCATTCCATCAAATACGAGATTGGGGGCCCCTTCTCAACGATTTGATGGAATGGCCCACCCAATAGCGCTTATGTC
ATATGGGAACTCATGGCTGGAAACAATCCTTATGGTTTTGATATCCGGTAGGAATAATAAGAATCAAAGTCCAGGTAGGT
TGGTGAGCCTAGTGATAGGAGACTATCTAGCTTGGTTCGGAGAGCACTTGTTGGGTTAAAGACTTTTTTTGTTGCTAAAT
GTTACAGCCTAAATGCTGAACTATTGACTCTACTCGTTCGGATGGGTGTTTACCCCAAAGTGTTCCTGGACTGCATGCAT
ACATCCGTAAGTAACTTAGTGCAACATGGCAAATTTCATTGAGAGGAATCAGC
>B596-H_1-10k_transcript_69910 B596-H_1-10k_transcript_69910 full_length_coverage=3;length=245;num_subreads=60
CAACTGTACGTAGCTTTGGCTTTCGTGGATAATTCTAAAACCAATCAGAAGATCAAGACTGCGGACTAGAAATCTCTCGC
TCTCTTTCTCTCTCAAATGCTGTCTCGTGTTATTAACTTGTGTCATGCAATGCCTCCTTCTTTTCTCTTGTCTGGATGTT
GAATGTGTTTTTATTTGTTTTTTATGATAAATCTCTGTAAAAACACTATGACAAACTTGGTTGTCCAATCAATAATCATT
ATGGT
>B596-H_1-10k_transcript_2348 B596-H_1-10k_transcript_2348 full_length_coverage=3;length=3796;num_subreads=13
AAACCTACCTTACCACTATATAGTAAAGATGCGTAGTAGCGTTCTAAGATCACTGAGGGGAAGGTTGGTCATAAATTTGG
AGAGTACACGGAAACTCAGACTTTCGAGAACAAATATTGGACCGGGAAGAAAAAAGGGACAGAAATCCATAAAGTCAAAA
AATATGGCACGAAAAGGAAATCCGATTTCGGTAAGACTTGGAAAAAATCGTAGTTCAGATTCAAGTTGGTTCAGTGAGGG
CGACCGCGAAAGTCACCGAATGGGTAAGTCTTTTCCTTCAGTTTATCCTATATTTTCAAAAAAAGCGTGGGAGGACGTTG
CAGATGTCCGGGACGGACACGACTTCTTCTAACGCTAGAAGACCACTGGAAAACACCCGGAACCAGAGCATGTCGTGAAA
GAAGCACACTGGATGGGCGTGCTTCGACCGTGTCTCCGGGGCACAGTTGAATGTAGATATCATTAACGCGAGGTGTAGGA
TACCAGGCCGAGAAACCAGGCAACCCAACCCCCCCTATGCGCCGATCGCTAGCGCATCCAGGTCCCCGGCGCCCAGCTCT
GCGGGGGAGGCCTAGTCTGATCTGAGAAGTGCTAATTCGGTTCGGATAGACTTCAAAAAAGAACGCCGCCGCCCAATAAT
AAAAATCAAACAAGTGCTAAGTTTCAGATAGTGAATAAACCGAACCGAAACGAAAGAAGAGAGGTTTCTCGCTCGGCGCC
TAAAGCGCACTATGCTCCGTTTTAACAAATGAGAGTTTTCGGTGGAACCGGTGAACCACGCGAGCTGGTTAGATGTGTGG
GACAGAGGGCTCGTAGTACCTGTTAGCGCAGCTATGCAGTGGAAGGGAAGGAGCCTATAAATCGACCCCTTCCTTCTTTT
TTTCAAAGAAAAAAAGCAGTACAAAGATATTAGACTCTCGGATGAGACTAAGCGGCCACCGACCGTTCCGGCGCACCCCT
GACCGATTTTGATTAAGACCGAAAACCTATCTAAAATGAAGCCTAGTTTAAGCTGTCAAACAAATGATAGAATTGAAATT
ATAGAAAATATCCCGGGAAGAAATATAGATAGAGTTTTGCTCAATAAAGGGAAGATTCGTAGAAAAGGATAAGTTGTTCG
CGAAGACTGCAATCTTTCTAAAGAAACAAGCGAGAAACTTGACTTTGAGAAAAAAAGGTGCTTGTTGCCGGTAAGTAAGC
TTGTTTTATATCAATAAAGGCGAAAGGTTTTTGAATATTATAAAGACGCGTTAGCACTTTCGTTTTTAATAAGTTTAGGC
TTAACTAAGAAGTGCGAAAGGGCTTGTTTGTTAATTAGGGTGCGCTGGTTTAGAACCCTATACACAACAAAGGGCTTTTC
CTTTCAAATGACAACTGCCTCTTCCTGTTGCGAGGGCCTTGCACGAAACCAAACCGCCCCCCCCGCCCCAATCAAGTACC
AGTTGCTTCGCAGCGCGGGTAGCCTACTTAGGTTAGGAGGAAGAACCCCTCAGTTCTTACTAACCTCCGGTGTGTAATCA
CATGTTGCTAGCTTCAACTCGGTTGAATAAGAATCATTGATTCTCTCTCCTGTCCATTTCTTATTCATTCAGGGCGCTCG
GCCGGTGCTCCTTTCTCAAACCAAAACGACTCTGAACGTTAGGGAAGATAAGACCACCTGAGCGAACCGATCAAAGGGAC
TTGACTTATCCGAACCGAACAATAGCAGCTTAAAGCTAAGCCTCTCACGAGCAGCGTCGCTGCGCGGGGAGGAGCATCTC
AAAGTATGGGGCAAAGGATCAAGCGCTTTGACTTTGTCTCCCGGGATCCACCACAGGTTGGGTTTGAGAGCCGTGTGATG
GGTGACTATCCAGCACGGTTCGGAGAGCACTTTTAGTCTTTGTTGGTGAATGGAAGCCCCCCTATCAAGCAAAAAAGAAG
CGGCTCTTTCTACGGTGGGGTCACTATTGACTCTATTTATTATTATGGTAAATTTGTGTATCAAGATGTCAATCTGAGAT
CTTATTTCGGTTCGATACGTCCACCTACGAGACTCACCTTTGGCTTTCGTCTCGGTAGGTGTATTCTTCTACATTTTCCT
AAAAGAACATTCATTCATTTCTTTCTTCCCCGTCGACCACGACGACTGAAACGACGTGAAAAAACTAGACCCGGAAAGGA
GAAGGGCCGGTGGTGGACGACATTCGGGAAAGCCGGGCCGATCGGGTGTCTTCGCGACGATACAGAAGAAGAACGAAACG
AAGTGAGAGGCCGGGGGGCAAGGAAAAGAGTCGAGTCGATCAGGCTCGACGACCGAAAGAAGCAAAACGAAATCCGGGGG
TGGCCGAAAAAAAAACAACGCTATGGATACCATGACCGATCACCATCGATAAAGAAGAATCTTTCTAAATCACTTCGGAT
CAGCGGGGCCTTCAAGCATCCGAAATACGCCGGGGTTGTAAATGACATAGCGTTCCTGATAGAAAATGACGACTCCTTCA
GAAAAACGAAGTTATTCAAGTTCTTTTTCCCAAAGAAGTCCCGCTCCGACGGCCCGACGAGTTATCTACGGACCCTCCCT
GCAGTGCGCCCCTCCTTGAATTTTTTGGTCATGCAATACTTTTTTAATACAAAGAACCAAATGAATTTCGACCCCGTCGT
AGTTCTCAATCATTTCGTGGCACCGGGCGCGGCTGAACCATCTACGATGGGGAGAGCGAATGCACAGGGAAGAAGCTTAC
AGAAGAGAATACGTTCTCGTATCGCTTTTTTTGTAGAAAGCTTCGACCAGCGAGAAAAAGTGTTTGGCCGAAGCCAAAAA
TAGGTTGACCCACTTCATTCGCTTGGCGAATGATCTTCGCTTCGCGGGAACAACTAAAACCACCATCTCGCTCTTTCCAT
TCTTCGGTGCTACCTTTTTCTTTCTAAGAGATGGGGTTGGGGTGTATAATAACCTTGATGCCCGGGAACAACTACTCAAT
CAATTAAGGGTCAAATGTTGGAACCTTTTGGGTAAGGATAAGGTAATGGAATTGATAGAGAAATTCAAAAACCTAGGTGG
GATAGAAGAATTGATAAAGGTAATAGATATGATGATAGAAATCATACTGAGAAAGAGAGGAATTCCGTATAGGTACAACT
CTTATTTTTACGAAGTAAAAAAAATGCGATCTTTCTTGTCTAATAGAACAAACACTAAGACCTTAATTGAGTCAGTCAAA
ATAAAATCTGTTTATCAAAGCGCTTCTCTGATTGCTCAAGACATCTCTTTTCAACTGAAGAACAAAAGAAGATCATTTCA
TTCCATTTTTGCTAAAATAGTGAAGGAGATTCCAAAAAGGGTGGAGGGAATCCGTATATGTTTTTCCGGTCGATTAAAAG
ACGCAGCAGAAAAAGCTCAAACTAAATGCTATAAGCATAGAAAAACTTCTCGTAATGTATTTAACCAGAAAATCGATTAT
GCTTCTGCGGAAGTATCTACTCGTTACGGAATCTTAGGTGTCAAAGTGTGGATTTCATATAGTCAAAAAAAAGGGGGACG
TGCTATATCCGAAACGTACGAAATATAGTAAATATCGTAAAGGCAGATGTAGTAGGGGTTGCAAACCGGATGGTACAAAA
CTGGGTTTTGGAAGATATGGCATTAAAAGTTGTAAAGCTGGTCGTCTTTCATATCGAGCCATTGAAGCAGCGCGTCGGGC
TATAATCGGACACTTCCATCGTGCTATGAGCGGACAATTCCGAAGAAATGGTAAGATATGGGTAAGAGTTTTCGCGGATC
TCCCTATTACCGGGAAACCTACAGAAGTAAGAATGG
>B596-H_1-10k_transcript_5598 B596-H_1-10k_transcript_5598 full_length_coverage=8;length=3137;num_subreads=60
AACCTACCTTACCACTATATAGTAAAGATGCGTAGTAGCGTTCTAAGATCACTGAGGGGAAGGTTGGTCATAAATTTGGA
GAGTACACGGAAACTCAGACTTTCGAGAACAAATATTGGACCGGGAAGAAAAAAGGGACAGAAATCCATAAAGTCAAAAA
ATATGGCACGAAAAGGAAATCCGATTTCGGTAAGACTTGGAAAAAATCGTAGTTCAGATTCAAGTTGGTTCAGTGAGGGC
GACCGCGAAAGTCACCGAATGGGTAAGTCTTTTCCTTCAGTTTATCCTATATTTTCAAAAAAAGCGTGGGAGGACGTTGC
AGATGTCCGGGACGGACACGACTTCTTCTAACGCTAGAAGACCACTGGAAAACACCCGGAACCAGAGCATGTCGTGAAAG
AAGCACACTGGATGGGCGTGCTTCGACCGTGTCTCCGGGGCACAGTTGAATGTAGATATCATTAACGCGAGGTGTAGGAT
ACCAGGCCGAGAAACCCAGGCAACCCAACCCCCCCTATGCGCCGATCGCTAGCGCATCCAGGTCCCCGGCGCCCAGCTCT
GCGGGGGAGGCCTAGTCTGATCTGAGAAGTGCTAATTCGGTTCGGATAGACTTCAAAAAAGAACGCCGCCGCCCAATAAT
AAAAATCAAACAAGTGCTAAGTTTCAGATAGTGAATAAACCGAACCGAAACGAAAGAAGAGAGGTTTCTCGCTCGGCGCC
TAAAGCGCACTATGCTCCGTTTTAACAAATGAGAGTTTTCGGTGGAACCGGTGAACCACGCGAGCTGGTTAGATGTGTGG
GACAGAGGGCTCGTAGTACCTGTTAGCGCAGCTATGCAGTGGAAGGGAAGGAGCCTATAAATCGACCCCTTCCTTCTTTT
TTTCAAAGAAAAAAAGCAGTACAAAGATATTAGACTCTCGGATGAGACTAAGCGGCCACCGACCGTTCCGGCGCACCCCT
GACCGATTTTGATTAAGACCGAAAACCTATCTAAAATGAAGCCTAGTTTAAGCTGTCAAACAAATGATAGAATTGAAATT
ATAGAAAATATCCCGGGAAGAAATATAGATAGAGTTTTGCTCAATAAAGGGAAGATTCGTAGAAAAGGATAAGTTGTTTC
GCGAAGACTGCAATCTTTCTAAAGAAACAAGCGAGAAACTTGACTTTGAGAAAAAAAGGTGCTTGTTGCCGGTAAGTAAG
CTTGTTTTATATCAATAAAGGCGAAAGGTTTTTGAATATTATAAAGACGCGTTAGCACTTTCGTTTTTAATAAGTTTAGG
CTTAACTAAGAAGTGCGAAAGGGCTTGTTTGTTAATTAGGGTGCGCTGGTTTAGAACCCTATACACAACAAAGGGCTTTT
CCTTTCAAATGACAACTGCCTCTTCCTGTTGCGAGGGCCTTGCACGAAACCAAACCGCCCCCCCCGCCCCAATCAAGTAC
CAGTTGCTTCGCAGCGCGGGTAGCCTACTTAGGTTAGGAGGAAGAACCCCTCAGTTCTTACTAACCTCCGGTGTGTAATC
AACATGTTGCTAGCTTCAACTCGGTTGAATAAGAATCATTGATTCTCTCTCCTGTCCATTTCTTATTCATTCAGGGCGCT
CGGCCGGTGCTCCTTTCTCAAACCAAAACGACTCTGAACGTTAGGGAAGATAAGACCACCTGAGCGAACCGATCAAAGGG
ACTTGACTTATCCGAACCGAACAATAGCAGCTTAAAGCTAAGCCTCTCACGAGCAGCGTCGCTGCGCGGGGAGGAGCATC
TCAAAGTATGGGGCAAAGGATCAAGCGCTTTGACTTTGTCTCCCGGGATCCACCACAGGTTGGGTTTGAGAGCCGTGTGA
TGGGTGACTATCCAGCACGGTTCGGAGAGCACTTTTAGTCTTTGTTGGTGAATGGAAGCCCCCCTATCAAGCAAAAAAGA
AGCGGCTCTTTCTACGGTGGGGTCACTATTGACTCTATTTATTATTATGGTAAATTTGTGTATCAAGATGTCAATCTGAG
ATCTTATTTCGGTTCGATACGTCCACCTACGAGACTCACCTTTGGCTTTCGTCTCGGTAGGTGTATTCTTCTACATTTTC
CTAAAAGAACATTCATTCATTTCTTTCTTCCCCGTCGACCACGACGACTGAAACGACGTGAAAAAACTAGACCCGGAAAG
GAGAAGGGCCGGTGGTGGACGACATTCGGGAAAGCCGGGCCGATCGGGTGTCTTCGCGACGATACAGAAGAAGAACGAAA
CGAAGTGAGAGGCCGGGGGGCAAGGAAAAGAGTCGAGTCGATCAGGCTCGACGACCGAAAGAAGCAAAACGAAATCCGGG
GGTGGCCGAAAAAAAAACAACGCTATGGATACCATGACCGATCACCATCGATAAAGAAGAATCTTTCTAAATCACTTCGG
ATCAGCGGGGCCTTCAAGCATCCGAAATACGCCGGGGTTGTAAATGACATAGCGTTCCTGATAGAAAATGACGACTCCTT
CAGAAAAACGAAGTTATTCAAGTTCTTTTTCCCAAAGAAGTCCCGCTCTGACGGCCCGACGAGTTATCTACGGACCCTCC
CTGCAGTGCGCCCCTCCTTGAATTTTTTGGTCATGCAATACTTTTTTAATACAAAGAACCAAATGAATTTCGACCCCGTC
GTAGTTCTCAATCATTTCGTGGCACCGGGCGCGGCTGAACCATCTACGATGGGGAGAGCGAATGCACAGGGAAGAAGCTT
ACAGAAGAGAATACGTTCTCGTATCGCTTTTTTTGTAGAAAGCTCGACCAGCGAGAAAAAGTGTTTGGCCGAAGCCAAAA
ATAGGTTGACCCACTTCATTCGCTTGGCGAATGATCTTCGCTTCGCGGGAACAACTAAAACCACCATCTCGCTCTTTCCA
TTCTTCGGTGCTACCTTTTTCTTTCTAAGAGATGGGGTTGGGGTGTATAATAACCTTGATGCCCGGGAACAACTACTCAA
TCAATTAAGGGTCAAATGTTGGAACCTTTTGGGTAAGGATAAGGTAATGGAATTGATAGAGAAATTCAAAAACCTAGGTG
GGATAGAAGAATTGATAAAGGTAATAGATATGATGATAGAAATCATACTGAGAAAGAGAGGAATTCCGTATAGGTACAAC
TCTTATTTTTACGAAGT
>B596-H_1-10k_transcript_47622 B596-H_1-10k_transcript_47622 full_length_coverage=2;length=1239;num_subreads=60
GATCTCTCTCTCTCTCTCTCTCAAAATAAAAAAAGGCTCCTTTCTCCATCAAGCCTTCTTCTTCTCCCCCCCTCTCCCAT
CAAAAATCCAAACAAAAAGTTCCGATCTCATCATGAACAACAAGAAGAACCCAGATCAGAAACCAGAGATGCCACCCTCC
TCATCCTCCCCGAAGAAACAAACCCTCTTCATCTCCTCCCTCATCCTCCTCTGGTACACCTCCAACATCGGCGTCCTCCT
CCTCAACAAGTTCCTCCTCTCCAACTACGGTTTCAAATTCCCCATCTTCCTCACCATGTGCCACATGTCCGCCTGCGCCA
TCCTCAGCTACGTCTCCATCGTCTTCCTCAAGCTCGTCCCCCTCCAGCACCTCAAATCTCGCTCCCAGTTCATGAAGGTC
GCGACCCTCAGCATTGTCTTCTGCGCCTCCGTCGTCGGCGGGAATGTCTCTCTCCGTTATCTTCCCGTTTCGTTTAATCA
GGCTGTTGGCGCTACGACGCCGTTTTTCACGGCGCTGTTTGCGTATCTTATGACGTTTAAGAGAGAGGCTTGGGTTACGT
ATGGTGCGCTTGTCCCTGTTGTTACCGGTGTTGTGATCGCCAGTGGGGGTGAGCCAGGTTTCCACTGGTTTGGGTTCATA
ATGTGCATTAGTGCAACCGCAGCAAGAGCTTTTAAATCTGTGCTTCAAGGCATCTTGCTTTCTTCCGAGGGAGAAAAATT
GAACTCGATGAACTTGATGTTGTACATGTCCCCTATAGCCGTCATTGCGCTTCTGCCAGTTACAATAGTAATGGAACCAG
ATGTGATGAGTGTGACTCTATCGCTCGCAAGACAGCATCAGTACATGTGGATACTTCTTTTGGTGAACTCTGTTATGGCT
TATTCTGCTAACTTGTTGAACTTTTTGGTTACCAAGCACACAAGCGCACTTACCCTCCAGGTTCTTGGAAACGCTAAAGG
AGCGGTTGCGGTTGTGATCTCGATCTTGCTTTTCCGAAACCCGGTCACGGTGATGGGGATTGGCGGGTACAGTATAACGG
TGCTTGGTGTTGTTGCGTATGGAGAGACTAAACGCAGGTTTAGATGAGCGCAGAGACTCCGTTTTTACTTCCTATCTGAT
GGCTCTTAGGACCTGATGGAACTTTTTAACATTATATACTTCAGAGATAATATCTCATTCTCATTTTTGTATCTAACCTA
TAGACCTATATATATATATATAAACATAACGCATTGAGC
>B596-H_1-10k_transcript_36045 B596-H_1-10k_transcript_36045 full_length_coverage=2;length=1601;num_subreads=60
ATAACCAAAAACATCGCATTAATCCACTTCTCCACTTCTCTTCTTTCATCTGTCCGAACGCTTTCTTCTTTCGCCATGTC
TGGTTACCCTCCTTCGAGCCAAGGTTACGGTTACGGCGGAAACCCACCACCGCCGCAACAACCCTACGGATCCTCCGGCG
CTAATCCTCCACCGCCTCAACCGTACGGATCCTCCGGCGCTAATCCTCCACCGTACGGATCCTCAGCTGCCTCACCGTAC
GCCGTCCCCTACGGCTCTCAGCCTCCGCCTTCCTCCGCTCCTTACGGCGCGCCACCGTCTGCTCCCTACGCGTCTCCTCC
GGGAGACCACAAGCCGCACAAAGAAAAGCCTCAGGCCGCTTACGGATCTCCCGGTGGCTACGGGTCGTCTGGTGGTTACG
GTGGCTACGGAGCTCCTCCGTCGGGACACGGCGGAGGATACGGAGCTCCTCCTCCTCCTCCTCAGCAGGCTGGTTACGGA
AGCCCGTTCGCGTCTCTGGTCCCGTCGGCGTTTCCTCCGGGTACGGATCCGAACATCGTGACTTGCTTCCAGGCGGCGGA
TCGGGACCAGAGCGGGTTCATCGACGATAAGGAGCTTCAGGGAGCGCTCTCTTCGTATAATCAGAGCTTCAGCATGAGAA
CTGTTCATCTCCTCATGTATCTCTTCACCAACAGCAACGTCAGAAAGATCGGTCAGTTTCTTGATCTTGGTCAAAGTGTT
GATCTTTGGTACCTAACCGTTATTATAATTCAAGTTGAAGATAATCATCTTTTTGATTTTGAGTATTATAATGATGTTTA
ATAATGGTGTGACGTTGCAGGACCGAAAGAGTTTATTTCACTTTTCTACAGTCTTCAGAGTTGGAGGGTAAGTTATTAAA
AAAAAACAATGGTTTTGGTTTATTACACATATCAAGAGTCTTTGGAGTTTATATAAACAGTTAATATAAACTGTGTGGTG
TTTTGTGTTTTGTTTTTTTTTTTCTCAGACTATATTTGAGAGGTTTGATAAGGACAGAAGCGGTAAAATCGATACGAATG
AGCTGAGAGATGCACTCTTGAGCCTCGGGTTTTCGGTGTCTCCTGTGGTTTTGGATCTGCTCGTCTCTAAGTTTGACAAG
AGCGGAGGCAGGAACAGAGCTATTGAATATGACAACTTCATCGAGTATGTTCATTTGATTTCAACTTTTATCACTTTCTT
GTTTTTCCTCTGTGAAGAGTACTGATTCTGGTTTGTTCCATTGTTGCAGGTGCTGTTTGACTGTTAAGGTATAGTACTAT
TATCTTTGTTTGAATCACATTTTTAGTTAGACAATGTGTAGAGTAGTGTTTTGATGTTTGATGGAAATATAAATTGCAGG
GGCTGACTGAGAAGTTTAAGGAGAAGGATACGGCCTTGTCAGGCTCAGCTACTTTCAACTACGAGGCCTTCATGCTCACT
GTTCTACCCTTTCTCGTCGCTTAAGTTTGTTGCCCCGTATATGGAGCTTTTGGAATAATTTCTTTGTAGTTTGATATTCT
GGAGTTTTTATCTTACCTTTCTCGCTTTTGTAAGATTTGGTCCATTTGGATTAATGCTTGTGGAATAAATTTGACCGTTT
C
>B596-H_1-10k_transcript_47157 B596-H_1-10k_transcript_47157 full_length_coverage=4;length=1232;num_subreads=60
GATAACCAAAAACATCGCATTAACCACTTCTCCACTTCTCTTCTTTCATCTGTCCGAACGCTTTCTTCTTTCGCCATGTC
TGGTTACCCTCCTTCGAGCCAAGGTTACGGTTACGGCGGAAACCCACCACCGCCGCAACAACCCTACGGATCCTCCGGCG
CTAATCCTCCACCGCCTCAACCGTACGGATCCTCCGGCGCTAATCCTCCACCGTACGGATCCTCAGCTGCCTCACCGTAC
GCCGTCCCCTACGGCTCTCAGCCTCCGCCTTCCTCCGCTCCTTACGGCGCGCCACCGTCTGCTCCCTACGCGTCTCCTCC
GGGAGACCACAAGCCGCACAAAGAAAAGCCTCAGGCCGCTTACGGATCTCCCGGTGGCTACGGGTCGTCTGGTGGTTACG
GTGGCTACGGAGCTCCTCCGTCGGGACACGGCGGAGGATACGGAGCTCCTCCTCCTCCTCCTCAGCAGGCTGGTTACGGA
AGCCCGTTCGCGTCTCTGGTCCCGTCGGCGTTTCCTCCGGGTACGGATCCGAACATCGTGACTTGCTTCCAGGCGGCGGA
TCGGGACCAGAGCGGGTTCATCGACGATAAGGAGCTTCAGGGAGCGCTCTCTTCGTATAATCAGAGCTTCAGCATGAGAA
CTGTTCATCTCCTCATGTATCTCTTCACCAACAGCAACGTCAGAAAGATCGGACCGAAAGAGTTTACTTCACTTTTCTAC
AGTCTTCAGAGTTGGAGGACTATATTTGAGAGGTTTGATAAGGACAGAAGCGGTAAAATCGATACGAATGAGCTGAGAGA
TGCACTCTTGAGCCTCGGGTTTTCGGTGTCTCCTGTGGTTTTGGATCTGCTCGTCTCTAAGTTTGACAAGAGCGGAGGCA
GGAACAGAGCTATTGAATATGACAACTTCATCGAGTGCTGTTTGACTGTTAAGGGGCTGACTGAGAAGTTTAAGGAGAAG
GATACGGCCTTGTCAGGCTCAGCTACTTTCAACTACGAGGCCTTCATGCTCACTGTTCTACCCTTTCTCGTCGCTTAAGT
TTGTTGCCCCGTATATGGAGCTTTTGGAATAATTTCTTTGTAGTTTGATATTCTGGAGTTTTTATCTTACCTTTCTCGCT
TTTGTAAGATTTGGTCCATTTGGATTAATGCTTGTGGAATAAATTTGACCGTTTAAATGGGGACTAGAATCCCATGTACC
TAATCATTCCAAAGAGTAAACTCGATACTTCC
>B596-H_1-10k_transcript_46745 B596-H_1-10k_transcript_46745 full_length_coverage=2;length=1271;num_subreads=60
GATCCATACACTTCACCAGAGAGGCAGTGAAAGATACAAGAACCGGCAAAGCAAAACATGGCGACCCTTAAGGTTTCATC
TCATGTTCCTTCTCCATCTGAAGATGCTGAGCAACTGAAAAGCGCCTTTGACGGATGGGGTACCAACGAGGACTTGATCA
TATCAATTTTGGCTCACAGAAGCGCTGAACAGAGGAAGCTGATCAGGCAAACGTACCATGAAGCCTGTGGAGAAGACCTT
CTCAAGACTCTTGACAAGGAACTCACTAGCGACTTCGAGAGAGCCATCTTGCTCTGGACTCTTGAACCTGGTGAGCGTGA
TGCCTTGTTGGCCAATGAAGCTACCAAAAGATGGACTTCAAGCAACCAAGTGCTTATGGAAGTAGCCTGCACAAGGACCT
CAACGCAGCTGCTTCACGCTAGGCAAGCTTACCATGCTCGTTACAAGAAGTCTATTGAAGAGGATGTGGCTCACCACACC
ACCGGTGACTTCAGAAAGCTTTTGGTCTCTCTTGTTAGCTCATACAGGTATGAAGGAGACGAGGTGAACATGACATTGGC
AAAGCAAGAAGCTAAGCTGATCCATGAGAAAATCAAGGACAAGCACTACAGCGATGAGGATGTCATCAGGATTTTGTCCA
CAAGGAGCAAAGCTCAGATCAATGCTACTTTCAATCGCTACCAAGATGAGCACGGCGAGGAAATCCTCAAGAGTCTCGAG
GAAGGAGACGAGGACGACAAATTCCTCGGACTGTTGAGGTCAACCATTCAGTGCTTGACAAGACCAGAGCTCTACTTTGT
GGATGTTCTTCGTTCTGCTATCAACAAAACCGGAACAGACGAAGGAGCTCTCACTAGAATTGTGACTACAAGAGCTGAGA
TTGACTTGAAGGTCATCGGAGAAGAGTATCAGAGGAGGAACAGCATTCCATTGGAGAAAGCCATTACCAAAGACACTCGC
GGAGATTACGAGAAGATGCTCGTCGCACTTCTCGGTGAAGATGATGCTTAAATCAGATCAATCCTCCACAAAAGCTTTCC
AGCTTCTGTCTTCTCTCATCTCTCTCTCTTTCTTTTCTTGAAATCGTTTGATTCTGTTCTTTGAAAACTTGTTTGTTGTT
TCTGTTGTGTGTTTTGAGTTTCCAAATAATGCATGAGAGAGAAAGAGATGAACCACTGTGGTCTCTTAAGTTATATAAAA
GAGTAATGGCTTCAAAATTTGCTGTCACTCCAAAAACAAACCAACAATAGAAAAGACCAGTGTATTTGTCC
>B596-H_1-10k_transcript_51771 B596-H_1-10k_transcript_51771 full_length_coverage=11;length=1018;num_subreads=60
ATACCGAGAGAGTAAATACAGAGAAAGAAGAAGAAGAAGAAGAAGAAGAGAGATGGCTGCATGCATTGACTTGTCGAGGA
TTCCCCACATCCCTGGGAGGTTGCACGCGACCAACCACCCTTACCAGAGGTACGGTCCAAAGGGTTTCATGGAAATCAAG
GCCCTCCCCAACGACGACCTCTACGTCCGCGTCGACCTCCCCGGCGTTCCAGACGACGCCATCCGCCACAGAGTCGACGC
CGTGAGACAAAAGGTCGTCTTTTTCTCCGGCGAGGAAGTTCTCGGCGACGGAGACAACGCCGACGACGTTCGCGAGTACT
CTGGAACCGCCGGTCTGGGCTGCGACTGCTGCGAGATCACCGGGGTCGATGCCAAGATGAAAGATGGAGTCTTGAGGATG
ATTCTCACAAGGGTCAAAGTCAAAGACCATGACAGCAACAAGTGCACTCACTTTCTCCCTCCTAACGCAGGCAAATCTGG
GAGATACGATGTGAATTCACCTGTCATGGTTGAAGTGGAGGAACATCCCTATGTGGTGAAAGGTCGCAAGGACACGTTGG
CTACCAACCGAACATCTGATGGATGTTTTCGCTTCTCCGTGGACATGCCTGGTGTCTGCAGCGACGACGTGTTCGTGATT
CCCAACCAGAACGAGATCAAGTTCTACGGTGAGAACAAGGAGGTGTATGAGCATGACGAGAGTTGCCGTATTTTCCTTGG
AGCCATCAGCAATCGTCAGTGTTGTTCCTTTGGGATTCCGCTTCTCAGCCACGGCATCGCTTGGGATGCAGAGTTTGGTG
TTCTCAAAGTGCGCGTCTCACCACCTCCTCGCAACAACCACAATTGAGTAATCATCACTCTTATCTACTACGTTTTCATT
TCAGTGTTTTGGGAGACATTATTAAGTTGAACTACTTAGGCAGAGTGTGTGTTTTAAGTTGAGACAATTGTTACGTGTGT
GTGTGTCCTCCTGCTTTTGTGTTTGTTATTGGAATCTTGTGACCAGTCATGTTCATTG
>B596-H_1-10k_transcript_65526 B596-H_1-10k_transcript_65526 full_length_coverage=2;length=513;num_subreads=60
GATGTGAACTCACTTGTCATGGTTGAAGTGGAGGAACATCCCTATGTGGTGAAAGGTCGCAAGGACACGTTGGCTACCAA
CCGAACATCTGATGGATGTTTTCGCTTCTCGGTGGACATGCCTGGTGTCTGCGGCGACGACGTCTTCGTGATTCCCAACC
AGAACGAGATCAAGTTCTACGGTGAGAACAAGGAGGTGTATGAGCATGACGAGAGCTGCCGTATTTTCCTTGGAGCCATC
AGCAATCGTCAGTGTTGTTCCTTTGGGATTCCGCTTCTGAGCCACGACATCGCTTGGGATGCAGAGTTTGGTGTTCTCAA
AGTGCGTGTCTCACCACCTCCTCGCAACCGCAATTGAGTAATCATCACTCTTATCTACTACGTTTTCATTTCACTGTTTT
AGCAGTGTGTGTGTGTTTTAAGTTGAGACAATTGTTATGTGTGTGTCCTCCTCCTGCTTTTGTGTTTGTTATTGGAATCT
TGTGACCAGTCATGTTCATTGCTTTCACAATCT
>B596-H_1-10k_transcript_61628 B596-H_1-10k_transcript_61628 full_length_coverage=2;length=703;num_subreads=60
GATATATACCGCCTCCTCACTGCCGTCGAGCTCTTCCCCAACAAGAGCTGCAACCATGTCGAAGCGAGGAAGAGGAGGAA
CCTCTGGAAACAAGTTCAGGATGTCACTGGGTCTTCCAGTGGCAGCCACCGTGAACTGTGCTGACAACACCGGAGCCAAG
AATCTCTACATCATCTCCGTCAAAGGTATCAAGGGTCGTCTCAACCGTCTCCCATCCGCCTGTGTTGGTGACATGGTCAT
GGCTACCGTCAAGAAAGGTAAACCTGATCTTCGTAAGAAGGTGCTGCCAGCTGTCATTGTTAGGCAGAGGAAGCCATGGC
GCCGAAAGGACGGTGTCTTCATGTACTTCGAGGACAATGCTGGTGTCATTGTCAATCCCAAGGGTGAAATGAAAGGATCT
GCTATCACTGGACCTATCGGGAAGGAGTGTGCTGACCTCTGGCCAAGGATCGCTAGTGCTGCTAACGCCATCGTTTAAGA
TCCCTCTCTCCTTTTGTGTTGTTTGAACGTTTTATCAAACCTCTGTTGAGGATGTTTTGTTTTTGTCTTAGACCTGTGTT
ATGCCTTAATCGTGATTCTAGTTATTATGGTTTTGTTCAACATTTAATTTTGCCTGTGAGTTTAAATCAAACAAAGAGAT
GTGGACCGGTTCTTCCTCTGGTTTGGTTCGGTTAATCGGAATACAAGTAAACATGAATTGTTC
>B596-H_1-10k_transcript_67203 B596-H_1-10k_transcript_67203 full_length_coverage=2;length=409;num_subreads=60
TGATCTTCGTAAGAAGGTGCTGCCAGCTGTCATTGTTAGGCAGAGGAAGCCATGGCGCCGAAAGGACGGTGTCTTCATGT
ACTTCGAGGACAATGCTGGTGTCATTGTCAATCCCAAGGGTGAAATGAAAGGATCTGCTATCACTGGACCTATCGGGAAG
GAGTGTGCTGACCTCTGGCCAAGGATCGCTAGTGCTGCTAACGCCATCGTTTAAGATCCCTCTCTCCTTTTGTGTTGTTT
GAACGTTTTATCAAACCTCTGTTGAGGATGTTTTGTTTTTGTCTTAGACCTGTGTTATGCCTTAATCGTGATTCTAGTTA
TTATGGTTTTGTTCAACATTTAATTTTGCCTGTGAGTTTAAATCAAACAAAGAGATGTGGACCGGTTCTTCCTCTGGTTT
GGTTCGGCT
>B596-H_1-10k_transcript_63511 B596-H_1-10k_transcript_63511 full_length_coverage=4;length=611;num_subreads=60
GAAGAGCTGCAACCATGTCGAAGCGAGGAAGAGGAGGAACCTCTGGAAACAAGTTCAGGATGTCACTGGGTCTTCCAGTG
GCAGCCACCGTGAACTGTGCTGACAACACCGGAGCCAAGAATCTCTACATCATCTCCGTCAAAGGTATCAAGGGTCGTCT
CAACCGTCTCCCATCCGCCTGTGTTGGTGACATGGTCATGGCTACCGTCAAGAAAGGTAAACCTGATCTTCGTAAGAAGG
TGCTGCCAGCTGTCATTGTTAGGCAGAGGAAGCCATGGCGCCGAAAGGACGGTGTCTTCATGTACTTCGAGGACAATGCT
GGTGTCATTGTCAATCCCAAGGGTGAAATGAAAGGATCTGCTATCACTGGACCTATCGGGAAGGAGTGTGCTGACCTCTG
GCCAAGGATCGCTAGTGCTGCTAACGCCATCGTTTAAGATCCCTCTCTCCTTTTGTGTTGTTTGAACGTTTTATCAAACC
TCTGTTGAGGATGTTTTGTTTTTGTCTTAGACCTGTGTTATGCCTTAATCGTGATTCTAGTTATTATGGTTTTGTTCAAC
ATTTAATTTTGCCTGTGAGTTTAAATCAAACAAAGAGATGTGGACCGGTTC
>B596-H_1-10k_transcript_69072 B596-H_1-10k_transcript_69072 full_length_coverage=4;length=214;num_subreads=40
CAATCCCAAGGGTGAAATGAAAGGATCTGCTATCACTGGACCTATCGGGAAGGAGTGTGCTGACCTCTGGCCAAGGATCG
CTAGTGCTGCTAACGCCATCGTTTAAGATCCCTCTCTCCTTTTGTGTTGTTTGAACGTTTTATCAAACCTCTGTTGAGGA
TGTTTTGTTTTTGTCTTAGACCTGTGTTATGCCTTAATCGTGATTCTAGTTATT
>B596-H_1-10k_transcript_28844 B596-H_1-10k_transcript_28844 full_length_coverage=5;length=1812;num_subreads=60
GTGCGTCGTGTGAAACGTAGATCATCGCCGTTCTTAACCGAGACTCAGGTTAAGCTCCGTCTCGGAACCTTGTGGGTTAG
GAGTAAAGCATCCCGAGGTTGACGCATCTCATTGGGCGTAGAGAAGCATTGGGAACCCCAATTTCTTTCTTCGGAGCCGT
TTCTTTTCCCGTCCCCCCACCCCGGCATAGCGCTTCGCTTCCGGTTCTTCGGAAGAATCAACTTACTTCTACCTTCTTCA
TTGATCTGGGGGAAAAGGAACCGTCTACCAGTTGGGAAGCTAGACATCAAGTAAGTGGCTTGATGAGGATAACTAAGCTG
ACACGCCGGAGTTGGCTGCTGGCACAACAGGGTGGTGCCTTACCGCGCCGCAGGCGAACGCGCGGTAGCGTTCGTGGTGG
TGCTTCAGGATTCCAATGTACTGCGTCCAAGATCAGAACGAGCTTGCCGGCGGACCACTGCCGTCCCATTCTTGAGTGAG
CTGGAGCACAGCCATCTTATCCACTGAACTAGCTAGAAGCTATCGCTTCGGGTCGAAGCACTAAAAGAAAAGAACCGGGA
AACGCGGCGGCATAGGAACCACGGGACCCCCACCCTACTAGTAAAGGGAAAACGGAAGTGCGCTCCTGCGCACCAGCTGA
AAAAGCCCTTTCCCCTTTCTCTGATAATAAGGAAAGCTTCATAGCTCCAACCTATACAAGGGGTTTTTATGTCCTTTTTA
TAGGTTGGGTTGTTGGATACGGGATCCTCGTAGTAGGCTGGACCAACATCCAGCCGAGAGAGGGCAGCCTCTAGAAGCAA
CAGGTTGGGAAACCAAGAGAACGCTTCGCCTTTTCTTATCTTCTTCCTGCCCTAGGAGTAGAAGTAGCACAAAAAAAGAG
GGATTAGCATTATTGACCCAATGATAAACCACTAACACCTTCCTCGTTGGGGCCCCGCGCACTGGGAAAACGCCGACGCT
ACGGGAAACCGGCCACTAGTTACAAAGCTCCAATAAGGCGTTCCTCGAGAGGGCTATCACAGTCAGGTGCGGAGCAATTA
CCCCTATTTTTAAAGTACCCTTCTTCCTATTTAGGGGGTTGAGGCGAGAAATGGCTTGATGAATCGTTCCGTTCGCCATG
CACCGGCCCCATTCACTTGATTCTCGTAGAGGCTGTAAGTACACAGTGCCCCACAACTATCAATAGTATAGTGGGGTTGA
AAGACGAGAGTGCCCGCCCTTTTCTTTCAAGTGGGCCACTTTTTTTTCCCGAACGCAGTCCGGGATCACCGTGGCCGTGT
ATATATATACAAATATCTTCGATGCTGTCATTTCGAAATGTCCGCTTCAACCCCGAGGAACGCCTCCCAAAAAAAGCAAA
GTTGGCTTGACGAGCGCAGATGTGAGGAAGCGGGAGCAATAAAACAAAAAATCTCTTTCTTGTCCTTCTACTTAAGGGGC
AAAGAGAAGCGCTTTTGCTACTGAGAAAGCGAACGGTCAGCGCGAAGGTTCAAGACTTTTCTGAGCGTTAGCGAAGCTAG
ATTCTCATAGCGAGGCGCTTCGAGTTAGCGAAGCGCTGTAGTAGCGCCGAAGCCCTATGTGCTATAATGCTGAGCCAAGG
ACACTCCGCCTTATCTATAGAAGCAGTCAACTGAGTTCTGAACGAATTAGATCCTTGGTAATGGCTCAATCTATAGATAG
AAAGCCTTATGATGGGAAACTATCACGTTAGGTTTGGAGAGAGATGGGACCGGTTATATAATAGAGGGAGCAGATGCAAG
CTTTTTTCTTTCAATAGCCGGCCAAATGACTACAGGATCATCGGTCTACTCT
>B596-H_1-10k_transcript_51364 B596-H_1-10k_transcript_51364 full_length_coverage=8;length=1108;num_subreads=60
GGGCGATCGCGGAGTCACTGAATGAAGTCCTCCGTTTCTTTCGGAGGTGCTGACCCGCAGCGAGGCAGAGATGACTAAGT
GACATATGGAATATGGCGACAACAACAGCATGTCGTAGAAGGAGAGAACAGGTGGAGCCAACGACCCACGTTGACTAACG
TATCTACAACTACATCCCCGAGCGGCAGTCAAACGGAGGCGTGAATGCAAGATGCCAGCGGAATGATCGGCCGGACAGAG
GCTAGGGCGAAGGAACCCCTTCCCACCGCGTCCTTCCCTGTGTATCGGAGATATAAAGCGAGTGCACCGGAAAAGAACGG
GAACTGGGTCGATCTATTGCGAAGCATCCGAAGCATAACTGCACACTCACACAATCTTTGCCGAGAGATAGGAGCATTCG
GTGGAACCGGTGAACTACACTTGCTTCTGGATAGATGTGTGGGACAGAGGGCTCGTGGTACCTTCTGCCCACCCTTCCTC
CTCTGCTTTGAGAACTGTGTGAACGGAGAGTGGGCAGAAGGGAAGGAGGTCCTCATACAGAGAAAATCAGGGAATGGGTC
GAGATAGATGACAGCGCCGAGGAACGCCGAGGAACGCCTTGCCGGGAGGGCAATCTTCTCTTATGGTCTTCACCTCCCGC
CCGGCCTGGAAATTGAATCCAGCCCCCCCCTCTTTCTGATCCATTCATTTCTGCAAGCCCAGAGCGTTGCCTCCCTTCTA
TTGCATAACCTAAAAAGCTATAAGCAAAGTACCAAAAGCGCGCTCCGCCCGGTGACTAAGAAAGAAATTGGTTTGCGCAA
CAATTGAAGTGATGAGGCGTTCCTCTCCTTTCAGTCGAGTAAGAAATACCTCGGGAAGTAGGGCTTCTATTGAAAGGCTT
TCCCTCCCTCAAAAGGGGACTAGCTTTCAATACTAGTTCTTACGTTACGCTGCCATTTTTCCAATATCATTGAATAGCAT
GGCCTGGGGCTAAAATAACTCAAGTGGGAGAGCCGTGTTATGGGTGACCTTATTGCACGGTTCAGAGAGCACTTGTGTAT
GTGATGCAAGTGAACGTGTACGAAAAAGCTGTCGTAAAGTTTCGTTTTTCGTTCCGTTTTTGACCCTA
>B596-H_1-10k_transcript_58972 B596-H_1-10k_transcript_58972 full_length_coverage=2;length=819;num_subreads=60
GATGCCCACTGAGTAAGATTCGGGGGCTTCCCGGCGCAGAAGCTCATTCTGAACCGCGGGAACCTTCGTCTCTTCGACAC
AAACGTTTTATGAAGAGGCTGATGGTGATGAGGATCCATGCGCACTCAAATAAAAGTAGCTTGCGTATTGGGTTATCCAC
GGTGTTAGGTGCTCCATTGCACCCTCATGTGGAGGGTAGGATAATTTGGACTCTTTTGGAGCACTATACTCCGAAAGATC
CTATCCTTCCTCCTCTTCTTTCAGTCGAGACTTCCTCCTAGTGAGGTGTTGCCTATCCAGGTATGGAAGTATTCAATGAA
TACACTCTGTACCATGGGTGGATGAAGCTTTATCTGGAGTATCAAAGATGGAATTGTATGCTAAGGCTTAGTGCCAGTAT
AGAGCTTGAAGTCTTTATGGATGTGCCGATCTTTATCCGTACATATTACCGACCTGCGAACATGGATGATTCGTTCAGGT
ACGGGATAATATTTAGGATGTACGATTTGGCTGTCCAGTTACAGTGGGGCAATGTCATGAAATTGCTACCAGTAACTAAG
ACTCAAGTGGAGACAAAAAAAAAAGCACTCAATTTGAATGTAAGTAAAACACGGGATGGAAGAGGAGGCCTGAACCAACA
GGGATGAAACAGTATAGAATTCCCCTGGGCGAAGCAAGTCACCGATTAGTAACCTAAGAAAGAGTTGTCAACGGGCGAGT
GTCCTGCTATAAGGTAAACTCCTACTATTTCAGCTTCTTTTCCCGTGGTCGAAAGCTAAATATCTCAAGATGAGATTTTC
CAAACTCTCGACAAGAAGC
>B596-H_1-10k_transcript_57615 B596-H_1-10k_transcript_57615 full_length_coverage=4;length=847;num_subreads=60
AATATATCGAAGTCCTCTCCTTCAAATACTGGAAGGTGGATCACTTGTAGGAATTGTAGGAATGACATAATGCTAATCCA
TGTTGTACATGGCCAAGGAAGCATAAAATGATTCTTTCATTCTATAGATACCTCTGGTAGGTAAAGCACTCTACTGTGCT
TTATTGAAAGTTCCCATCGCGGGGGCGAGGATACTTGCCTTCGCGGTTCGACTTTCTTTTCAGGCTTGACTCATTATTTT
CCGGTCCTCTCACACCCCTTTAGAGCTCTTTATGATGCCCACTGAGTAAGATTCGGGGGCTTCCCGGCGCAGAAGCTCAT
TCTGAACCGCGGGAACCTTCGTCTCTTCGACACAAACGTTTTATGAAGAGGCTGATGGTGATGAGGATCCATGCGCACTC
AAATAAAAGTAGCTTGCGTATTGGGTTATCCACGGTGTTAGGTGCTCCATTGCACCCTCATGTGGAGGGTAGGATAATTT
GGACTCTTTTGGAGCACTATACTCCGAAAGATCCTATCCTTCCTCCTCTTCTTTCAGTCGAGACTTCCTCCTAGTGAGGT
GTTGCCTATCCAGGTATGGAAGTATTCAATGAATACACTCTGTACCATGGGTGGATGAAGCTTTATCTGGAGTATCAAAG
ATGGAATTGTATGCTAAGGCTTAGTGCCAGTATAGAGCTTGAAGTCTTTATGGATGTGCCGATCTTTATCCGTACATATT
ACCGACCTGCGAACATGGATGATTCGTTCAGGTACGGGATAATATTTAGGATGTACGATTTGGCTGTCCAGTTACAGTGG
GGCAATGTCATGAAATTGCTACCAGTAACTAAGACTCAAGTGGAGAC
>B596-H_1-10k_transcript_20231 B596-H_1-10k_transcript_20231 full_length_coverage=2;length=2132;num_subreads=60
GAAGAAAGGCCCACAGAAAGTTTGAAAGCAAACTAGAAAAAGCCTTGTTCTTCTTAGCTGAGTTAGCTTTCTCTACCCGA
AGGTTCAGTCTCTCGAAAGTGAAATCTCATAAGAGAAGAAAGGTCCACAGAAGGTTGGGAAGTCAGTACGCCCGGTTCAC
GAGGTTCTACCACTGCAGGGCCCAATCATAGTCAAAAGAAGAGTTTGATCCTGGCTCAGAAGGAACGCTAGCTATATGCT
TAACACATGCAAGTCGAACGTTGTTCCCTGGGAGCTAGTCAGAAGGAATGGAGGCTCCTAGCTCAAGGTAGCTTGTCTCA
CCCAAGAGGTGGGAAGAGTTGTGAACAAAGTGGCGAACGGGTGCGTAAGGCGTGGGAATCTGCCGAACAGTTCGGGCTAA
ATCCCGAAGAAAGCTAGAAAGCGCTGTTTGATGAGCCTGCGTAGTATTAGGTAGTTGGTTAGGTAAAGGCTGACCAAGCC
GATGATGCTTAGCTGGTCTTTTCGGACGATCAGCCACACCGGGACTGAGACACGGCCCGGACTCCCACGGGGGGCAGCAG
TGGGGAATCTTGGACAATGGGCGCAAGCCTGATCCAGCAATATTGCGTGAGTGAAGAAGGGCAATTCCGCTCGTAAAGCT
CTTTCGTCGAGTGCGCGATCATGACATGACTCGAGGAAGAAGCCCCGGCTAACTCCGTGCCAGCAGCCGCGGTAAAACGG
GGGGGGCAAGTGTTCTTCGGAATGACTAGGCGTAAAGGGCACGTAGGCGGTTCATCGGGTTGAAAGTGAAAGTCGTCAAA
AAGTGGCGGAATGCTTTCGAAACCACTGAACTTGAGTGAGACAGAGGAGAGTGGAATTTCGTGTGGAGGGGTGAAATCTA
CGGATCTACGAAGGAACGCCAAAAGCGAAGGCAGCTCTCTGGGTCTCTACCGACGCTGGTGTGCGAAAGCATGGGGAGCG
AACGGGATTAGATACCCTGGTAGTCCATGCCGTAAACGATGAGTGTTCGCCCTTGGTCTATTCTGATCTGGGGCTCAGCT
AACGCGTTAAACACTCCGCCTGGGGAGTACGGTCGCAAGACCGAAACTCAAAGGAATTGACGGGGGCCTGCACAAGCGGT
GGAGCATGTGGTTTAATTCGATACAACGCGCAGAACCTTACCAGCCCTTGACATATGAACGAGAAACCCTATCCTTAACG
GGATGGTACTGACTTTCATACAGGTGCTGCATGGCTGTCGTCAGCTCGTGTCGTGAGATGTTTGGTTAAGTCCTATAACG
AGCGAAACCCTCGCCTTGTGTTGCTCAGACATGCGCCTAAGGAGAAAGGTTGTGCAAACCGAAGTAAGCCAAGTAGCCGA
GTGATGTGCCAGACCTAGGAATTGAGTGACAGCAACTAGCTCTGCTCTCAGTAACAAGGGGTTCCTCCTTTAGGGGAGAA
GCTGGGTTCCTCCGGCGCCTTTCCAAGCCCTAACTAGTCGGCGGAGAAAGACTCGGCATTCAGGTGAGCCGAACGGTGGT
GTGGGACGAAGGAAGTGGGTTTAGTACGCCCTGACAAAACCGCTCCGAAACAAACAAAAAGGTGCGTGACGCACTCACGA
GGGACTGCCAGTGATATACTGGAGGAAGGTGGGGATGACGTCAAGTCCGCATGGCCCTTATGGGCTGGGCCACACACGTG
CTACAATGGCAATTACAATGGGAAGCAAGGCTGTAAGGCGGAGCGAATCCGGAAAGATTGCCTCAGTTCGGATTGTTCTC
TGCAACTCGGGAACATGAAGTTGGAATCGCTAGTAATCGCGGATCAGCATGCCGCGGTGAATATGTACCCGGGCCCTGTA
CACACCGCCCGTCACACCCTGGGAATTGGTTTCGCCCGAAGCATCGGAACAATGATCACCCAGCACTTCTGTGTAACACT
AGTCACACAAAGACTTTTGGTGGTCTTATTGACGCATACCACGGTGGGGTCTTCGACTGGGGTGAAGTCGTAACAAGGTA
GCCGTAGGGGAACCTGTGGCTGGATTGAATCCTTCCCGATGGAAATGCACTCGACTCAAAGGCGCGTAGCGGGCGCGGGT
CACAACAAAATACAATCGTTCCATTTGACTTCTTGTTCAGCAATCGGAAATC
>B596-H_1-10k_transcript_17140 B596-H_1-10k_transcript_17140 full_length_coverage=7;length=2208;num_subreads=60
TCATAGTCAAAAGAAGAGTTTGATCCTGGCTCAGAAGGAACGCTAGCTATATGCTTAACACATGCAAGTCGAACGTTGTT
CCCTGGGAGCTAGTCAGAAGGAATGGAGGCTCCTAGCTCAAGGTAGCTTGTCTCACCCAAGAGGTGGGAAGAGTTGTGAA
CAAAGTGGCGAACGGGTGCGTAAGGCGTGGGAATCTGCCGAACAGTTCGGGCTAAATCCCGAAGAAAGCTAGAAAGCGCT
GTTTGATGAGCCTGCGTAGTATTAGGTAGTTGGTTAGGTAAAGGCTGACCAAGCCGATGATGCTTAGCTGGTCTTTTCGG
ACGATCAGCCACACCGGGACTGAGACACGGCCCGGACTCCCACGGGGGGCAGCAGTGGGGAATCTTGGACAATGGGCGCA
AGCCTGATCCAGCAATATTGCGTGAGTGAAGAAGGGCAATTCCGCTCGTAAAGCTCTTTCGTCGAGTGCGCGATCATGAC
ATGACTCGAGGAAGAAGCCCCGGCTAACTCCGTGCCAGCAGCCGCGGTAAAACGGGGGGGGCAAGTGTTCTTCGGAATGA
CTAGGCGTAAAGGGCACGTAGGCGGTTCATCGGGTTGAAAGTGAAAGTCGTCAAAAAGTGGCGGAATGCTTTCGAAACCA
CTGAACTTGAGTGAGACAGAGGAGAGTGGAATTTCGTGTGGAGGGGTGAAATCTACGGATCTACGAAGGAACGCCAAAAG
CGAAGGCAGCTCTCTGGGTCTCTACCGACGCTGGTGTGCGAAAGCATGGGGAGCGAACGGGATTAGATACCCTGGTAGTC
CATGCCGTAAACGATGAGTGTTCGCCCTTGGTCTATTCTGATCTGGGGCTCAGCTAACGCGTTAAACACTCCGCCTGGGG
AGTACGGTCGCAAGACCGAAACTCAAAGGAATTGACGGGGGCCTGCACAAGCGGTGGAGCATGTGGTTTAATTCGATACA
ACGCGCAGAACCTTACCAGCCCTTGACATATGAACGAGAAACCCTATCCTTAACGGGATGGTACTGACTTTCATACAGGT
GCTGCATGGCTGTCGTCAGCTCGTGTCGTGAGATGTTTGGTTAAGTCCTATAACGAGCGAAACCCTCGCCTTGTGTTGCT
CAGACATGCGCCTAAGGAGAAAGGTTGTGCAAACCGAAGTAAGCCAAGTAGCCGAGTGATGTGCCAGACCTAGGAATTGA
GTGACAGCAACTAGCTCTGCTCTCAGTAACAAGGGGTTCCTCCTTTAGGGGAGAAGCTGGGTTCCTCCGGCGCCTTTCCA
AGCCCTAACTAGTCGGCGGAGAAAGACTCGGCATTCAGGTGAGCCGAACGGTGGTGTGGGACGAAGGAAGTGGGTTTAGT
ACGCCCTGACAAAACCGCTCCGAAACAAACAAAAAGGTGCGTGACGCACTCACGAGGGACTGCCAGTGATATACTGGAGG
AAGGTGGGGATGACGTCAAGTCCGCATGGCCCTTATGGGCTGGGCCACACACGTGCTACAATGGCAATTACAATGGGAAG
CAAGGCTGTAAGGCGGAGCGAATCCGGAAAGATTGCCTCAGTTCGGATTGTTCTCTGCAACTCGGGAACATGAAGTTGGA
ATCGCTAGTAATCGCGGATCAGCATGCCGCGGTGAATATGTACCCGGGCCCTGTACACACCGCCCGTCACACCCTGGGAA
TTGGTTTCGCCCGAAGCATCGGAACAATGATCACCCAGCACTTCTGTGTAACACTAGTCACACAAAGACTTTTGGTGGTC
TTATTGACGCATACCACGGTGGGGTCTTCGACTGGGGTGAAGTCGTAACAAGGTAGCCGTAGGGGAACCTGTGGCTGGAT
TGAATCCTTCCCGATGGAAATGCACTCGACTCAAAGGCGCGTAGCGGGCGCGGGTCACAACAAAATACAATCGTTCCATT
TGACTTCTTGTTCAGCAATCGGAAATCAAGACAAACCGGGCACTACGGTGAGACGTGAAAACACCCGATCCCATTCCGAC
CTCGATATGTGGAATCGTCTTGCGCCATATGTACTGAGATTGTTCGGGAGACATGGTCTAAGCCCGGTGAAGAAATGAAA
TGCAAATTGAATCTTTCATAAGAAGAGGTACGGAGTGACTGAAAGAAGAGGAGTCACTTTATTAAAATGAAAAAGAACAT
TGTAACAACTCAGTTGTTCAAACCCGATAACGCTTTTCTTTTTTTTCC
>B596-H_1-10k_transcript_21392 B596-H_1-10k_transcript_21392 full_length_coverage=2;length=2093;num_subreads=30
TCATAGTCAAAAGAAGAGTTTGATCCTGGCTCAGAAGGAACGCTAGCTATATGCTTAACACATGCAAGTCGAACGTTGTT
CCCTGGGAGCTAGTCAGAAGGAATGGAGGCTCCTAGCTCAAGGTAGCTTGTCTCACCCAAGAGGTGGGAAGAGTTGTGAA
CAAAGTGGCGAACGGGTGCGTAAGGCGTGGGAATCTGCCGAACAGTTCGGGCTAAATCCCGAAGAAAGCTAGAAAGCGCT
GTTTGATGAGCCTGCGTAGTATTAGGTAGTTGGTTAGGTAAAGGCTGACCAAGCCGATGATGCTTAGCTGGTCTTTTCGG
ACGATCAGCCACACCGGGACTGAGACACGGCCCGGACTCCCACGGGGGGCAGCAGTGGGGAATCTTGGACAATGGGCGCA
AGCCTGATCCAGCAATATTGCGTGAGTGAAGAAGGGCAATTCCGCTCGTAAAGCTCTTTCGTCGAGTGCGCGATCATGAC
ATGACTCGAGGAAGAAGCCCCGGCTAACTCCGTGCCAGCAGCCGCGGTAAAACGGGGGGGGCAAGTGTTCTTCGGAATGA
CTAGGCGTAAAGGGCACGTAGGCGGTTCATCGGGTTGAAAGTGAAAGTCGTCAAAAAGTGGCGGAATGCTTTCGAAACCA
CTGAACTTGAGTGAGACAGAGGAGAGTGGAATTTCGTGTGGAGGGGTGAAATCTACGGATCTACGAAGGAACGCCAAAAG
CGAAGGCAGCTCTCTGGGTCTCTACCGACGCTGGTGTGCGAAAGCATGGGGAGCGAACGGGATTAGATACCCTGGTAGTC
CATGCCGTAAACGATGAGTGTTCGCCCTTGGTCTATTCTGATCTGGGGCTCAGCTAACGCGTTAAACACTCCGCCTGGGG
AGTACGGTCGCAAGACCGAAACTCAAAGGAATTGACGGGGGCCTGCACAAGCGGTGGAGCATGTGGTTTAATTCGATACA
ACGCGCAGAACCTTACCAGCCCTTGACATATGAACGAGAAACCCTATCCTTAACGGGATGGTACTGACTTTCATACAGGT
GCTGCATGGCTGTCGTCAGCTCGTGTCGTGAGATGTTTGGTTAAGTCCTATAACGAGCGAAACCCTCGCCTTGTGTTGCT
CAGACATGCGCCTAAGGAGAAAGGTTGTGCAAACCGAAGTAAGCCAAGTAGCCGAGTGATGTGCCAGACCTAGGAATTGA
GTGACAGCAACTAGCTCTGCTCTCAGTAACAAGGGGTTCCTCCTTTAGGGGAGAAGCTGGGTTCCTCCGGCGCCTTTCCA
AGCCCTAACTAGTCGGCGGAGAAAGACTCGGCATTCAGGTGAGCCGAACGGTGGTGTGGGACGAAGGAAGTGGGTTTAGT
ACGCCCTGACAAAACCGCTCCGAAACAAACAAAAAGGTGCGTGACGCACTCACGAGGGACTGCCAGTGATATACTGGAGG
AAGGTGGGGATGACGTCAAGTCCGCATGGCCCTTATGGGCTGGGCCACACACGTGCTACAATGGCAATTACAATGGGAAG
CAAGGCTGTAAGGCGGAGCGAATCCGGAAAGATTGCCTCAGTTCGGATTGTTCTCTGCAACTCGGGAACATGAAGTTGGA
ATCGCTAGTAATCGCGGATCAGCATGCCGCGGTGAATATGTACCCGGGCCCTGTACACACCGCCCGTCACACCCTGGGAA
TTGGTTTCGCCCGAAGCATCGGAACAATGATCACCCAGCACTTCTGTGTAACACTAGTCACACAAAGACTTTTGGTGGTC
TTATTGACGCATACCACGGTGGGGTCTTCGACTGGGGTGAAGTCGTAACAAGGTAGCCGTAGGGGAACCTGTGGCTGGAT
TGAATCCTTCCCGATGGAAATGCACTCGACTCAAAGGCGCGTAGCGGGCGCGGGTCACAACAAAATACAATCGTTCCATT
TGACTTCTTGTTCAGCAATCGGAAATCAAGACAAACCGGGCACTACGGTGAGACGTGAAAACACCCGATCCCATTCCGAC
CTCGATATGTGGAATCGTCTTGCGCCATATGTACTGAGATTGTTCGGGAGACATGGTCTAAGCCCGGTGAAGAAATGAAA
TGCAAATTGAATC
>B596-H_1-10k_transcript_32960 B596-H_1-10k_transcript_32960 full_length_coverage=12;length=1660;num_subreads=60
TCATAGTCAAAAGAAGAGTTTGATCCTGGCTCAGAAGGAACGCTAGCTATATGCTTAACACATGCAAGTCGAACGTTGTT
CCCTGGGAGCTAGTCAGAAGGAATGGAGGCTCCTAGCTCAAGGTAGCTTGTCTCACCCAAGAGGTGGGAAGAGTTGTGAA
CAAAGTGGCGAACGGGTGCGTAAGGCGTGGGAATCTGCCGAACAGTTCGGGCTAAATCCCGAAGAAAGCTAGAAAGCGCT
GTTTGATGAGCCTGCGTAGTATTAGGTAGTTGGTTAGGTAAAGGCTGACCAAGCCGATGATGCTTAGCTGGTCTTTTCGG
ACGATCAGCCACACCGGGACTGAGACACGGCCCGGACTCCCACGGGGGGCAGCAGTGGGGAATCTTGGACAATGGGCGCA
AGCCTGATCCAGCAATATTGCGTGAGTGAAGAAGGGCAATTCCGCTCGTAAAGCTCTTTCGTCGAGTGCGCGATCATGAC
ATGACTCGAGGAAGAAGCCCCGGCTAACTCCGTGCCAGCAGCCGCGGTAAAACGGGGGGGGCAAGTGTTCTTCGGAATGA
CTAGGCGTAAAGGGCACGTAGGCGGTTCATCGGGTTGAAAGTGAAAGTCGTCAAAAAGTGGCGGAATGCTTTCGAAACCA
CTGAACTTGAGTGAGACAGAGGAGAGTGGAATTTCGTGTGGAGGGGTGAAATCTACGGATCTACGAAGGAACGCCAAAAG
CGAAGGCAGCTCTCTGGGTCTCTACCGACGCTGGTGTGCGAAAGCATGGGGAGCGAACGGGATTAGATACCCTGGTAGTC
CATGCCGTAAACGATGAGTGTTCGCCCTTGGTCTATTCTGATCTGGGGCTCAGCTAACGCGTTAAACACTCCGCCTGGGG
AGTACGGTCGCAAGACCGAAACTCAAAGGAATTGACGGGGGCCTGCACAAGCGGTGGAGCATGTGGTTTAATTCGATACT
ACGCGCAGAACCTTACCAGCCCTTGACATATGAACGAGAAACCCTATCCTTAACGGGATGGTACTGACTTTCATACAGGT
GCTGCATGGCTGTCGTCAGCTCGTGTCGTGAGATGTTTGGTTAAGTCCTATAACGAGCGAAACCCTCGCCTTGTGTTGCT
CAGACATGCGCCTAAGGAGAAAGGTTGTGCAAACCGAAGTAAGCCAAGTAGCCGAGTGATGTGCCAGACCTAGGAATTGA
GTGACAGCAACTAGCTCTGCTCTCAGTAACAAGGGGTTCCTCCTTTAGGGGAGAAGCTGGGTTCCTCCGGCGCCTTTCCA
AGCCCTAACTAGTCGGCGGAGAAAGACTCGGCATTCAGGTGAGCCGAACGGTGGTGTGGGACGAAGGAAGTGGGTTTAGT
ACGCCCTGACAAAACCGCTCCGAAACAAACAAAAAGGTGCGTGACGCACTCACGAGGGACTGCCAGTGATATACTGGAGG
AAGGTGGGGATGACGTCAAGTCCGCATGGCCCTTATGGGCTGGGCCACACACGTGCTACAATGGCAATTACAATGGGAAG
CAAGGCTGTAAGGCGGAGCGAATCCGGAAAGATTGCCTCAGTTCGGATTGTTCTCTGCAACTCGGGAACATGAAGTTGGA
ATCGCTAGTAATCGCGGATCAGCATGCCGCGGTGAATATGTACCCGGGCCCTGTACACAC
>B596-H_1-10k_transcript_42641 B596-H_1-10k_transcript_42641 full_length_coverage=36;length=1382;num_subreads=60
TCATAGTCAAAAGAAGAGTTTGATCCTGGCTCAGAAGGAACGCTAGCTATATGCTTAACACATGCAAGTCGAACGTTGTT
CCCTGGGAGCTAGTCAGAAGGAATGGAGGCTCCTAGCTCAAGGTAGCTTGTCTCACCCAAGAGGTGGGAAGAGTTGTGAA
CAAAGTGGCGAACGGGTGCGTAAGGCGTGGGAATCTGCCGAACAGTTCGGGCTAAATCCCGAAGAAAGCTAGAAAGCGCT
GTTTGATGAGCCTGCGTAGTATTAGGTAGTTGGTTAGGTAAAGGCTGACCAAGCCGATGATGCTTAGCTGGTCTTTTCGG
ACGATCAGCCACACCGGGACTGAGACACGGCCCGGACTCCCACGGGGGGCAGCAGTGGGGAATCTTGGACAATGGGCGCA
AGCCTGATCCAGCAATATTGCGTGAGTGAAGAAGGGCAATTCCGCTCGTAAAGCTCTTTCGTCGAGTGCGCGATCATGAC
ATGACTCGAGGAAGAAGCCCCGGCTAACTCCGTGCCAGCAGCCGCGGTAAAACGGGGGGGGCAAGTGTTCTTCGGAATGA
CTAGGCGTAAAGGGCACGTAGGCGGTTCATCGGGTTGAAAGTGAAAGTCGTCAAAAAGTGGCGGAATGCTTTCGAAACCA
CTGAACTTGAGTGAGACAGAGGAGAGTGGAATTTCGTGTGGAGGGGTGAAATCTACGGATCTACGAAGGAACGCCAAAAG
CGAAGGCAGCTCTCTGGGTCTCTACCGACGCTGGTGTGCGAAAGCATGGGGAGCGAACGGGATTAGATACCCTGGTAGTC
CATGCCGTAAACGATGAGTGTTCGCCCTTGGTCTATTCTGATCTGGGGCTCAGCTAACGCGTTAAACACTCCGCCTGGGG
AGTACGGTCGCAAGACCGAAACTCAAAGGAATTGACGGGGGCCTGCACAAGCGGTGGAGCATGTGGTTTAATTCGATACT
ACGCGCAGAACCTTACCAGCCCTTGACATATGAACGAGAAACCCTATCCTTAACGGGATGGTACTGACTTTCATACAGGT
GCTGCATGGCTGTCGTCAGCTCGTGTCGTGAGATGTTTGGTTAAGTCCTATAACGAGCGAAACCCTCGCCTTGTGTTGCT
CAGACATGCGCCTAAGGAGAAAGGTTGTGCAAACCGAAGTAAGCCAAGTAGCCGAGTGATGTGCCAGACCTAGGAATTGA
GTGACAGCAACTAGCTCTGCTCTCAGTAACAAGGGGTTCCTCCTTTAGGGGAGAAGCTGGGTTCCTCCGGCGCCTTTCCA
AGCCCTAACTAGTCGGCGGAGAAAGACTCGGCATTCAGGTGAGCCGAACGGTGGTGTGGGACGAAGGAAGTGGGTTTAGT
ACGCCCTGACAAAACCGCTCCG
>B596-H_1-10k_transcript_50597 B596-H_1-10k_transcript_50597 full_length_coverage=4;length=1137;num_subreads=60
TCATAGTCAAAAGAAGAGTTTGATCCTGGCTCAGAAGGAACGCTAGCTATATGCTTAACACATGCAAGTCGAACGTTGTT
CCCTGGGAGCTAGTCAGAAGGAATGGAGGCTCCTAGCTCAAGGTAGCTTGTCTCACCCAAGAGGTGGGAAGAGTTGTGAA
CAAAGTGGCGAACGGGTGCGTAAGGCGTGGGAATCTGCCGAACAGTTCGGGCTAAATCCCGAAGAAAGCTAGAAAGCGCT
GTTTGATGAGCCTGCGTAGTATTAGGTAGTTGGTTAGGTAAAGGCTGACCAAGCCGATGATGCTTAGCTGGTCTTTTCGG
ACGATCAGCCACACCGGGACTGAGACACGGCCCGGACTCCCACGGGGGGCAGCAGTGGGGAATCTTGGACAATGGGCGCA
AGCCTGATCCAGCAATATTGCGTGAGTGAAGAAGGGCAATTCCGCTCGTAAAGCTCTTTCGTCGAGTGCGCGATCATGAC
ATGACTCGAGGAAGAAGCCCCGGCTAACTCCGTGCCAGCAGCCGCGGTAAAACGGGGGGGGCAAGTGTTCTTCGGAATGA
CTAGGCGTAAAGGGCACGTAGGCGGTTCATCGGGTTGAAAGTGAAAGTCGTCAAAAAGTGGCGGAATGCTTTCGAAACCA
CTGAACTTGAGTGAGACAGAGGAGAGTGGAATTTCGTGTGGAGGGGTGAAATCTACGGATCTACGAAGGAACGCCAAAAG
CGAAGGCAGCTCTCTGGGTCTCTACCGACGCTGGTGTGCGAAAGCATGGGGAGCGAACGGGATTAGATACCCTGGTAGTC
CATGCCGTAAACGATGAGTGTTCGCCCTTGGTCTATTCTGATCTGGGGCTCAGCTAACGCGTTAAACACTCCGCCTGGGG
AGTACGGTCGCAAGACCGAAACTCAAAGGAATTGACGGGGGCCTGCACAAGCGGTGGAGCATGTGGTTTAATTCGATACT
ACGCGCAGAACCTTACCAGCCCTTGACATATGAACGAGAAACCCTATCCTTAACGGGATGGTACTGACTTTCATACAGGT
GCTGCATGGCTGTCGTCAGCTCGTGTCGTGAGATGTTTGGTTAAGTCCTATAACGAGCGAAACCCTCGCCTTGTGTTGCT
CAGACATGCGCCTAAGG
>B596-H_1-10k_transcript_60019 B596-H_1-10k_transcript_60019 full_length_coverage=2;length=774;num_subreads=60
TCATAGTCAAAAGAAGAGTTTGATCCTGGCTCAGAAGGAACGCTAGCTATATGCTTAACACATGCAAGTCGAACGTTGTT
CCCTGGGAGCTAGTCAGAAGGAATGGAGGCTCCTAGCTCAAGGTAGCTTGTCTCACCCAAGAGGTGGGAAGAGTTGTGAA
CAAAGTGGCGAACGGGTGCGTAAGGCGTGGGAATCTGCCGAACAGTTCGGGCTAAATCCCGAAGAAAGCTAGAAAGCGCT
GTTTGATGAGCCTGCGTAGTATTAGGTAGTTGGTTAGGTAAAGGCTGACCAAGCCGATGATGCTTAGCTGGTCTTTTCGG
ACGATCAGCCACACCGGGACTGAGACACGGCCCGGACTCCCACGGGGGGCAGCAGTGGGGAATCTTGGACAATGGGCGCA
AGCCTGATCCAGCAATATTGCGTGAGTGAAGAAGGGCAATTCCGCTCGTAAAGCTCTTTCGTCGAGTGCGCGATCATGAC
ATGACTCGAGGAAGAAGCCCCGGCTAACTCCGTGCCAGCAGCCGCGGTAAAACGGGGGGGGCAAGTGTTCTTCGGAATGA
CTAGGCGTAAAGGGCACGTAGGCGGTTCATCGGGTTGAAAGTGAAAGTCGTCAAAAAGTGGCGGAATGCTTTCGAAACCA
CTGAACTTGAGTGAGACAGAGGAGAGTGGAATTTCGTGTGGAGGGGTGAAATCTACGGATCTACGAAGGAACGCCAAAAG
CGAAGGCAGCTCTCTGGGTCTCTACCGACGCTGGTGTGCGAAAGCATGGGGAGC
>B596-H_1-10k_transcript_68709 B596-H_1-10k_transcript_68709 full_length_coverage=2;length=311;num_subreads=60
GATGTTTGGTTAAGTCCTATAACGAGCGAAACCCTCGCCTTGTGTTGCTCAGACATGCGCCTAAGGAGAAAGGTTGTGCA
AACCGAAGTAAGCCAAGTAGCCGAGTGATGTGCCAGACCTAGGAATTGAGTGACAGCAACTAGCTCTGCTCTCAGTAACA
AGGGGTTCCTCCTTTAGGGGAGAAGCTGGGTTCCTCCGGCGCCTTTCCAAGCCCTAACTAGTCGGCGGAGAAAGACTCGG
CATTCAGGTGAGCCGAACGGTGGTGTGGGACGAAGGAAGTGGGTTTAGTACGCCCTGACAAAACCGCTCCG
>B596-H_1-10k_transcript_62454 B596-H_1-10k_transcript_62454 full_length_coverage=2;length=667;num_subreads=60
TGCCAGACCTAGGAATTGAGTGACAGCAACTAGCTCTGCTCTCAGTAACAAGGGGTTCCTCCTTTAGGGGAGAAGCTGGG
TTCCTCCGGCGCCTTTCCAAGCCCTAACTAGTCGGCGGAGAAAGACTCGGCATTCAGGTGAGCCGAACGGTGGTGTGGGA
CGAAGGAAGTGGGTTTAGTACGCCCTGACAAAACCGCTCCGAAACAAACAAAAAGGTGCGTGACGCACTCACGAGGGACT
GCCAGTGATATACTGGAGGAAGGTGGGGATGACGTCAAGTCCGCATGGCCCTTATGGGCTGGGCCACACACGTGCTACAA
TGGCAATTACAATGGGAAGCAAGGCTGTAAGGCGGAGCGAATCCGGAAAGATTGCCTCAGTTCGGATTGTTCTCTGCAAC
TCGGGAACATGAAGTTGGAATCGCTAGTAATCGCGGATCAGCATGCCGCGGTGAATATGTACCCGGGCCCTGTACACACC
GCCCGTCACACCCTGGGAATTGGTTTCGCCCGAAGCATCGGAACAATGATCACCCAGCACTTCTGTGTAACACTAGTCAC
ACAAAGACTTTTGGTGGTCTTATTGACGCATACCACGGTGGGGTCTTCGACTGGGGTGAAGTCGTAACAAGGTAGCCGTA
GGGGAACCTGTGGCTGGATTGAATCCT
>B596-H_1-10k_transcript_69652 B596-H_1-10k_transcript_69652 full_length_coverage=2;length=258;num_subreads=60
CAAACCGGGCACTACGGTGAGACGTGAAAACACCCGATCCCATTCCGACCTCGATATGTGGAATCGTCTTGCGCCATATG
TACTGAGATTGTTCGGGAGACATGGTCTAAGCCCGGTGAAGAAATGAAATGCAAATTGAATCTTTCATAAGAAGAGGTAC
GGAGTGACTGAAAGAAGAGGAGTCACTTTATTAAAATGAAAAAGAACATTGTAACAACTCAGTTGTTCAAACCCGATAAC
GCTTTTCTTTTTTTTCCG
>B596-H_1-10k_transcript_36273 B596-H_1-10k_transcript_36273 full_length_coverage=2;length=1591;num_subreads=58
AGGACAGAAGGATTAGCTTAGCAGTGAACAAAAATCATTCAATCAGCTCAAGAGCTGGGAGTTCTCCTTCTAGGTTTCGG
AATAGAAGGAAGGAGGCTCCCAGGAGGTAAGTCCTGCTTGATTGCTTTCACCAGGTTTATAAAGACTGGTTCGAAAGGAC
CAGGTCGGGATAGGCTGGGAGTCGATTAGCCCGAGTTGTGTTAAGATAAGTGGCACTTGAATTTGAAGTAGACATCGGCC
AGGTCTTGGATGCTGAATTATCGGTCTTACCACTTGTATCGATAGACCCACTTGAATTGAATGCTGAGGAGATTGATTTT
CAATCCAATCCTGCCTGATCTTCGAACTTTCTCTCTGCAAAAGGCTTCTGGCAAAGCTTGAACATCCGTATCGTTAACTC
CTTTTAAAAAGGAAGACAGAAGAGCTGGTAGGACGGACTGGTAAGGAATTCAATTACTTATTACTTATGAGTGGAGGGCT
TCGCTTTTTTTCTATAACTGTCACTGGAACAGAAGGCCTAGTACTCCAATTGGCTTAAGTGCACTCCCAATGATATTCTA
GTCTTCTTTCTTAAGAAAATATAGATATTATCGTGGAAAGAAATCTATCTCTTGAAGGAAGTCCAACTTAATTCAGTTTG
ATCTCCCAAGAGACGGTATGGAACGCTCGTATAGAACCCCATCCAATAGAACTCAAACCGCTGGGAACGCAACGGGATGG
ATGTCAACTGGTAAGAGTAGCCTTGGTCTGTAGATCTTTACAACAGGAGATCAGGAGTTAGCTCGCTTGGACGGAGAGCA
CGAGAAAGAAGGGGCAGTCTAATTGAACTCCACTCGTTTAGAAGAAGCCTCGCCAGTCAGGGGGATAGGACAAATTTCTT
CACAGCATGAAGAAAAGAGAGGGATTCAAAAAAGGCTGGCTCCTTAGAAGGGATTTGAGTGCTTTAGACTAAGAAGTGAG
ATTAGATAGGCTTGTCTTAGGATTTGATGCACATTCAAGGGCAACTTCTGCTTATGGGTAGGCACCTAGTGCTACAATGG
CTGTAACAGATTCAGAGATTACATTTGCCCTTGGATACACACCACACATTGATTGGATTTGAAAGGTACGAAGGGTCCAT
AACGGACAGGAACTACAACTATTGATACTCGGTCTAGACTAGGGGGGGGGAAGGCACTGCAGGAAACGGGACTGCTGTAC
TGTAAAGGGGTTACCGTCGAAGGTAAGGACAGAGACTGATTAAATGGGGGAGGACAGATATAGGCAGACACTTCCAAAAG
GCGGAAGCATTGGCTTTTAGGACGCACTCAAACTTCCATTAAAACTCCAGGTGGCAAAAACAACTCCATCCAATAAGAAA
GAGGAATGTGCTAACGCCAATAAGCGTATAAGAAAAGGACTAGAACTGGCTGAAAGCACTTACCACTAGAAATAAATTGG
CCTGACAGAAAAAGTCAAACCCCTCCTCTCCCTCTCGCAATAAATGCTCGAGTTCCCGAGGAACGCCTCTCCTTTCAGTC
GAGTCATGACTTCGCCCTCAGGTGGGAGGAGAAACTGTACAGGACATAGCTTTCCGTCTCTTTCTTTCATC
>B596-H_1-10k_transcript_47595 B596-H_1-10k_transcript_47595 full_length_coverage=2;length=1238;num_subreads=26
TCATAGTCAAAAGAAGAGTTTGATCCTGGCTCAGAAGGAACGCTAGCTATATGCTTAACACATGCAAGTCGAACGTTGTT
CCCTGGGAGCTAGTCAGAAGGAATGGAGGCTCCTAGCTCAAGGTAGCTTGTCTCACCCAAGAGGTGGGAAGAGTTGTGAA
CAAAGTGGCGAACGGGTGCGTAAGGCGTGGGAATCTGCCGAACAGTTCGGGCTAAATCCCGAAGAAAGCTAGAAAGCGCT
GTTTGATGAGCCTGCGTAGTATTAGGTAGTTGGTTAGGTAAAGGCTGACCAAGCCGATGATGCTTAGCTGGTCTTTTCGG
ACGATCAGCCACACCGGGACTGAGACACGGCCCGGACTCCCACGGGGGGCAGCAGTGGGGAATCTTGGACAATGGGCGCA
AGCCTGATCCAGCAATATTGCGTGAGTGAAGAAGGGCAATTCCGCTCGTAAAGCTCTTTCGTCGAGTGCGCGATCATGAC
ATGACTCGAGGAAGAAGCCCCGGCTAACTCCGTGCCAGCAGCCGCGGTAAAACGGGGGGGGCAAGTGTTCTTCGGAATGA
CTAGGCGTAAAGGGCACGTAGGCGGTTCATCGGGTTGAAAGTGAAAGTCGTCAAAAAGTGGCGGAATGCTTTCGAAACCA
CTGAACTTGAGTGAGACAGAGGAGAGTGGAATTTCGTGTGGAGGGGTGAAATCTACGGATCTACGAAGGAACGCCAAAAG
CGAAGGCAGCTCTCTGGGTCTCTACCGACGCTGGTGTGCGAAAGCATGGGGAGCGAACGGGATTAGATACCCTGGTAGTC
CATGCCGTAAACGATGAGTGTTCGCCCTTGGTCTATTCTGATCTGGGGCTCAGCTAACGCGTTAAACACTCCGCCTGGGG
AGTACGGTCGCAAGACCGAAACTCAAAGGAATTGACGGGGGCCTGCACAAGCGGTGGAGCATGTGGTTTAATTCGATACT
ACGCGCAGAACCTTACCAGCCCTTGACATATGAACGAGAAACCCTATCCTTAACGGGATGGTACTGACTTTCATACAGGT
GCTGCATGGCTGTCGTCAGCTCGTGTCGTGAGATGTTTGGTTAAGTCCTATAACGAGCGAAACCCTCGCCTTGTGTTGCT
CAGACATGCGCCTAAGGAGAAAGGTTGTGCAAACCGAAGTAAGCCAAGTAGCCGAGTGATGTGCCAGACCTAGGAATTGA
GTGACAGCATTAAATCAAGTTTGTATGCTGTTTACTTG
>B596-H_1-10k_transcript_53296 B596-H_1-10k_transcript_53296 full_length_coverage=2;length=1043;num_subreads=60
GGAGCCGCCTTTTAGAGAAGGTTAGAGCTTCCTCTGCTTCACCTTTCAAGTTCGTCATCCTTCCTTTATCTCGTACACTC
TCATTCCCTAAGCACTTTGTATGAAGTTTTCATTTTTGATCCCAATTGAAAATTGAGCTCATCTTTCCTCATACATTTCT
CCATTTGATCTTTCTCTTTGTTTCCTCGTTTTCAGGCTCAGAGATTCGTCAATTGAGAGCAACTCAAGATGAGTAAGCTT
CAAAGCGAGGTTCTTAGAGAAGGGATCACAGCTGTTAAGGGCAAAGCCGATGAGAAAAAACGCAACTTTGTCGAAACGGT
TGAGCTTCAGATTGGTCTCAAGAACTACGACCCACAAAAGGACAAGCGTTTCAGTGGTTCTGTCAAGCTTCCTCACATTC
CTCGCCCTAAAATGAAGATCTGTATGCTCGGAGATGCTCAGCATGTTGAGGAGGCTGAGAAGATTGGACTAGACTATATG
GACGTTGAGGCTTTGAAAAAGCTCAACAAGAACAAGAAGCTTGTTAAGAAGCTTGCCAAGAAGTACCATGCTTTCCTTGC
TTCTGAATCCGTCATTAAGCAGATCCCTCGTCTTCTTGGTCCTGGTCTTAACAAGGCAGGAAAGTTCCCGACGCTAGTGA
GTCACCAAGAGTCGTTGGATGGGAAGGTGAACGAGACAAAAGCGACAGTGAAGTTCCAGTTGAAGAAGGTTTTGTGTATG
GGTGTTGCTGTTGGTAACCTTTCCATGGAAGAGAAGCAGCTCTTTCAGAATGTTCAGATGAGCGTTAACTTCCTTGTCTC
GCTGTTGAAGAAGAATTGGCAAAACGTGAGGTGTTTGTACTTGAAGAGCACCATGGGACCACCTCAAAGGATCTTTTGAG
CTCTCTGCTTTCTGAATCTATAAATTTTTGCTTTGCGTTTTTGTTTCAAATGTCTAGTGCTTCTTGAGATATGGTTCGGA
TTGATATTAGTGGAACGAAGGTGCTAGTTTGCTTTTCGTTAAAACACAAATATAATATATGCAATGTTTGCTTTTAAGGC
TAC
>B596-H_1-10k_transcript_48161 B596-H_1-10k_transcript_48161 full_length_coverage=14;length=1120;num_subreads=60
AGGGACAGTCGGGGGCATTCGTATTTCATAGTCAGAGGTGAAATTCTTGGATTTATGAAAGACGAACAACTGCGAAAGCA
TTTGCCAAGGATGTTTTCATTAATCAAGAACGAAAGTTGGGGGCTCGAAGACGATCAGATACCGTCCTAGTCTCAACCAT
AAACGATGCCGACCAGGGATCAGCGGATGTTGCTTTTAGGACTCCGCTGGCACCTTATGAGAAATCAAAGTTTTTGGGTT
CCGGGGGGAGTATGGTCGCAAGGCTGAAACTTAAAGGAATTGACGGAAGGGCACCACCAGGAGTGGAGCCTGCGGCTTAA
TTTGACTCAACACGGGGAAACTTACCAGGTCCAGACATAGTAAGGATTGACAGACTGAGAGCTCTTTCTTGATTCTATGG
GTGGTGGTGCATGGCCGTTCTTAGTTGGTGGAGCGATTTGTCTGGTTAATTCCGTTAACGAACGAGACCTCAGCCTGCTA
ACTAGCTACGTGGAGGCATCCCTTCACGGCCGGCTTCTTAGAGGGACTATGGCCGTTTAGGCCAAGGAAGTTTGAGGCAA
TAACAGGTCTGTGATGCCCTTAGATGTTCTGGGCCGCACGCGCGCTACACTGATGTATTCAACGAGTTCACACCTTGGCC
GACAGGCCCGGGTAATCTTTGAAATTTCATCGTGATGGGGATAGATCATTGCAATTGTTGGTCTTCAACGAGGAATTCCT
AGTAAGCGCGAGTCATCAGCTCGCGTTGACTACGTCCCTGCCCTTTGTACACACCGCCCGTCGCTCCTACCGATTGAATG
ATCCGGTGAAGTGTTCGGATCGCGGCGACGTGGGTGGTTCGCCGTCTGCGACGTCGCGAGAAGTCCACTAAACCTTATCA
TTTAGAGGAAGGAGAAGTCGTAACAAGGTTTCCGTAGGTGAACCTGCGGAAGGATCATTGTCGTACCCTGGAAACAGAAC
GACCTGAGAACGATGAAACATCACTCTCGGTAGGCCGGTTTCTTACTGTGCCTGCTGATTCCGTGGTTATGCGTTCATCC
TTGGCCAAGACTTCAGTTTTGGTTGGATCGTACGCATAGCTTCCGGATATCACCAAACCCCGGCACGAAAAGTGTCAAGG
>B596-H_1-10k_transcript_47832 B596-H_1-10k_transcript_47832 full_length_coverage=3;length=1230;num_subreads=60
GGATCCACTTCTCAGTTCTTGCCGATCCACGTCTCAGTTCTTGCCGATTCACTTTCGGTTTCACAGGTTGTATGGATTTT
TCATGGATCACGAGAATGCCTCATTTGCTTTTCCCCGCAATGAGGCAATTTGATATTTGTTGGGAGACAGTGTCCGTCAG
ACATCTTGAGTCTGTCATGATGAACATTTGTTTGATTCCCCTCACCAGACAGGACATCATCGTCTACGTTCCCAATGATT
GTTTCCTGTCGGATGGACCTGCCATTTGTTTATCTGACATATCAGATTCCATGGAGTTTACATGGTTAAAGGAAAAGCCT
TATTTGCTTTGTGCTGTTATCAAACAAATAATGGCGATTTGCTGGGCAATAGCGTTTGTCAGACAGCTTGAATCGGTGTT
GAAGAACAAATGGTTGATGCCTCTCACCGAACACCTTTCAATACAGGATTTCATCGACCGCATCCCTAAGCGACGGCTTC
GCTCGGATGGAGCAGCCATAAGTTTACGAGAGGTTGGTTTTTACCTCCAAAAGTTTGGAGTTCTCCTTGAAAGTGAATGT
CGTCTGGCCTCTCCTGAGCGTATTTTTGGTGTCATTAATCGACGGGATAAACGTTTAAGGCGGTGCCCTAAGACAGTAGA
AGTTCACTCCCTGCGTGTGTACCTTTACAAGTATAAAGAAGATGCTTTTAAGGGGTATGGTATCTTCCACTCTCGTCTTC
AAACTCTGATTAAAGAGAGTGGTCTTGTTTCAGTAAATTTTTTGAGTTATGAGAGCTACTGGCAAGAAAAAGGAAAGGGT
ATTTTCTTCCCTACTGAGGAGGAAATGAATTCTCCTCTGCCGACATGTGGACATGTAATTCTCGCCGCAGGTTCCTCTCA
TGATGAGAATGGGAACTTGTATTATCTATGCCAAGAGTCCGGTGGCACTGAATTTGGTTTTGATGGCTACTCTAGAGTCT
ACGCAAATTTAATAAATGCTTATGTTGAGATGTCTGCCTGAGAGAGAGTAACTTAAATAAGAACAACTTTGTGGCTTTGT
CTTTACTTGGTTGAATGGCTACTACTACTACCTCTCATCATTTTGTGATGTTTTTTTTTTGGTTTTCAAGACTTGTCTAC
CTTTTGGAGAATTCTGTTAGTCGCTTTGTGTTTTTTTTTATTTGTCGGTTTAGTTCAGTCTTCTTCGGTTGATGAAATTG
ATGGTTAATGGTGCATATGGTGAAATAACT
>B596-H_1-10k_transcript_48123 B596-H_1-10k_transcript_48123 full_length_coverage=21;length=1202;num_subreads=60
GGCTGGATCCCTCACGGGTGCACAGCCGACCGACCTTGATCTTCTGAGAAGGGTTCGAGTGTGAGCATGCCTGTCGGGAC
CCGAAAGATGGTGAACTATGCCTGAGCGGGGCGAAGCCAGAGGAAACTCTGGTGGAGGCCCGCAGCGATACTGACGTGCA
AATCGTTCGTCTGACTTGGGTATAGGGGCGAAAGACTAATCGAACCATCTAGTAGCTGGTTCCCTCCGAAGTTTCCCTCA
GGATAGCTGGAGCTCGGAAACGAGTTCTATCGGGTAAAGCCAATGATTAGAGGCATCGGGGACGCAATGTCCTCGACCTA
TTCTCAAACTTTAAATAGGTAGGACGGGGTGGCTGCTTTGTTGAGCCATCCCACGGAATCGAGAGCTCCAAGTGGGCCAT
TTTTGGTAAGCAGAACTGGCGATGCGGGATGAACCGGAAGCCGGGTTACGGTGCCCAACTGCGCGCTAACCTAGAACCCA
CAAAGGGTGTTGGTCGATTAAGACAGCAGGACGGTGGTCATGGAAGTCGAAATCCGCTAAGGAGTGTGTAACAACTCACC
TGCCGAATCAACTAGCCCCGAAAATGGATGGCGCTGAAGCGCGCGACCTATACCCGGCCGTCGGGGCAAGAGCCAGGCCT
CGATGAGTAGGAGGGCGCGGCGGTCGCTGCAAAACCTAGGGCGCGAGCCCGGGCGGAGCGGCCGTCGGTGCAGATCTTGG
TGGTAGTAGCAAATATTCAAATGAGAACTTTGAAGGCCGAAGAGGGGAAAGGTTCCATGTGAACGGCACTTGCACATGGG
TTAGTCGATCCTAAGAGTCGGGGGAAACCCGTCTGATAGCGCTTATGCGCGAACTTCGAAAGGGGATCCGGTTAAAATTC
CGGAACCGGGACGTGGCGGTTGACGGCAACGTTAGGGAGTCCGGAGACGTCGGCGGGAATTCCGGAAAGAGTTATCTTTT
CTGTTTAACAGCCTGCCCACCCTGGAAACGGCTCAGCCGGAGGTAGGGTCCAGCGGCTGGAAGAGCACCGCACGTCGCGT
GGTGTCCGGTGCATTCCCGGCGGCCCTTGAAAATCCGGAGGACCGAGTGCCGCTCACGCCCGGTCGTACTCATAACCGCA
TCAGGTCTCCAAGGTGAACAGCCTCTGGTCGATGGAACAATGTAGGCAAGGGAAGTCGGCAAAATGGATCCGTAACTTCG
GG
>B596-H_1-10k_transcript_40336 B596-H_1-10k_transcript_40336 full_length_coverage=2;length=1472;num_subreads=60
GGAGATAGAGAGATAAGGGGACCAGAAGCGTTAGATAGATAGAGAGAGAGAGAGATTTGTAATCCTTCAGACACACACAG
AAAGAAGATTATGTTGCCCGTAAGAAAAACCAAAAGAGCTTTTTACTCCGCCTATGCTGGAGACGGCGTCTTTACGCCGG
GAAAGAAACGACGAAGATGTCTTTCTTCTCCTGCGTCGGTATCTAAAGCCGGACCAGATTTGTTAGATACAATCCCAGAC
GATCTTGTTGTTTCTATCCTTCGCAGACTTGCTTCTACATCTCGATGCCCTGCTGATTTCATCAACGTTTTAATGACATG
TAAGAGATTGAAGAGTTTAGCTACGAGTCCTCTTGTTCTGTCGAGATTGTCTCGGAAAGCGATTGCCGTAAAGGCTCAGA
ATTGGTCGGAAGATGCTCACCGGTTTCTCAAACGCTGCGTCGACGCCGGAAGCCTCGAAGCTTGCTACACTCTCGGCATG
ATTCGGTTTTACTGTCTGCAAAACAGAGGAAACGGCGCGTCGCTGATGGCTAAAGCCGCGATTAGCTCCTACGCGCCTGC
GTTATACTCTTTAGCCGTGATTCAGTTCAACGGAAGCGGCGGCTCCAAGAACGACAAGGATCTCCGAGCAGGCGTGGCTT
TGTGCGCGCGTGCGGCTTTTTTGGGACACGTCGACGCGCTGCGTGAGCTCGGTCACTGTCTCCAAGACGGTTACGGTGTT
CCGCAGAACGTCACCGAAGGTCGGAGATTCCTCGTTCAAGCCAACGCTCGTGAGCTCGCCGCCGTCTTATCCTCCGGGAA
CGAAGCTTGCTCGTGGCTCACTTTGTCGCAGCCTCAAGTCACTAACCAAATCCGTGGTTGTCCGTTGCTGAGTGATTTCG
GATGTAATGTTCCGGCGCCGGAGATACATCCGGCGAACCGGTTTTTAGCGGATTGGTTCGCCGTGCGCGGCGGAGATGCT
CCCGGAGATGGGTTGAGGTTGTGTTCTCACGGCGGATGTGGACGGCCGGAGACGAGGAAACATGAGTTTAGGAGGTGTTC
TGTTTGCGGCGTTGTGAATTACTGTTCACGCGCTTGTCAAGCTCTTGATTGGAAACTCCGGCATAAGATGGATTGTGCTC
CGGTGGATCAAGATGCGGCTGGTGGTGACGGAGAAGGTAACGTTCAGATTGAGGGAAACGGTAACGGTGATAACGTATTG
GTGCCCATGAGTTGACGGTGAACAAGTAACGGCTGCTTTAATTAGACGCGAAGAAGATGAGAGGTAAACGAAGCTTTGTT
TAGTTTCGTTTTTTTGTTTAATTAGTGGAAAGATTAGGATTAAAATATTACCAACGGTTAGATGTGGCGTTAAAAGAGTA
AATTTTGTATTCTAATCGATTGTAAAGATGAGTATCAATGAACGGCTAGAATGCTTTTTTTCTAATTTTTTGGTTCGAGT
TTTAATTTATTTAGTTAATACTTTTCTTCTTT
>B596-H_1-10k_transcript_63120 B596-H_1-10k_transcript_63120 full_length_coverage=2;length=636;num_subreads=60
GCTCGCTTAGCTACTTAAAATCTCCGGCGAAGGAGCTGGTGGAGAGCTACGACATCACGAAACCTCCGGTGAATCCCACC
ACCACGAAGAGCAGCGGGATATACAAGTTCCCGATGGGGATCGTGGTGGACGTGATTCTCCAAAACGCCAACGTTTTGAA
AGGTAAGATCAGCGAGATCCATCCGTGGCATTTGCACGGCCATGACTTTTGGGTTTTGGGTTACGGCGATGGGAAGTTTC
GTCCGGGAGTTGATGAGAAGAAGTATAATTTGAAGAATCCGCCGTTACGGAATACGGTGGCGTTGTATCCGTTTGGCTGG
ACGGCGTTAAGGTTTGTAACGGATAATCCTGGGGTTTGGTTTTTTCACTGTCATATCGAACCGCATTTGCATATGGGTAT
GGGTGTGGTTTTCGCTGAGGGAGTAGACCGGATTGCGAAGATGGATATACCGGATGAAGTGCTTGGTTGTGGGTTAACCA
GGAAATGGCTCATGAACCGGGGACGCCACTAGAGAGCGGTGTTATTCTAATATTAGTTGTGTGTGTTTTTGATGTGTGTG
TTATAATACCCTTGTATGATTGTTAAATTATTTTGGTGACAAAACCAAATACTATGTTTTGATTAAGGCTTCATCG
>B596-H_1-10k_transcript_33569 B596-H_1-10k_transcript_33569 full_length_coverage=6;length=1635;num_subreads=60
GAGTCGTCGGAGCAAACCCACAAGAAATAGTATTGACGCGTGCTTCAGATTTACAAAGACCATGTCTTCCTCCTTCTTCA
TTCTTTCCCTCTCCTACTCTATTTCAACAAATTATTAATATCTGAGATATCCACACACACACACGCAGCGAGGAGAGAGG
CAGCGAATTTGATCGCGTAAAGTCAGAGCCTTTGATCTCTGAATCACTCTCTCTGAGTTCACAGGTCTGTCTTATTACAA
TGTGGGGCTCCTGTTTCTCATGCCACAAGAGTGGAGGAGAACCTTCACAAGTTGATAGAGAGATCTCAGCGATAATCAAG
GTAAAGATTTACAAATATAAAGAGATTCGCCAAGCTACTAATGATTTCGACGCCCTGAACAAAATTGGAGAAGGAGGGTT
TGGCTCTGTGTACAAGGGCCGTCTTAAAGATGGAAATATCGCAGCTATCAAAGTCCTTTCCGCCGAATCAAGACAAGGCG
TGAAAGAGTTCTTGACTGAGATCAATGTCATATCAGAGATACAGCATGAGAATTTGGTTAAGTTATATGGATGCTGCGTG
GAAAGGGATCACAGGATTCTTGTCTACAACTATCTCGAGAACAGTAGCCTCGACATGACGCTTCTAGCTGGGGGATACAT
TAAGAGTGGGATACAGTTTGATTGGAGTACTCGGTCCAGAATCTGCGTTGGTGTTGCTAAAGGTCTTGCCTTTCTTCATG
AAGAAGTAAGGCCTCACATCATTCATAGAGATATCAAAGCGAGCAACATCCTACTTGACAGAGATTTATCTCCCAAGATA
GCTGACTTTGGACTCGCCAAGCTTATGCCGCCGAACATGACTCATGTCAGCACTCGTGTCGCCGGTACAATTGGTTATCT
AGCGCCAGAGTATGCGGTTAGGGGACAGGTTACGCGCAAAGCTGATGTTTACAGCTTTGGAGTCCTTCTGATGGAGATAG
TCAGTGCAAGAAGTAACAAAAACACACGGTTACCCCAGGGGTATCAATATCTTCTAGAAAGAGCTTGGGATCTTTATGAG
CGAAATGAGCTCGTGGATCTCGTCGACACAGGGCTAAACGGAGTCTTTGACGGAGACGAAGCTTGCCGGTACTTAAAAAT
AGGTCTTTTGTGCACGCAAGACAATCCTAAGCTAAGGCCAAGTATGTCCACAGTGGTGAAGCTGTTAACAGGGGAGAAGA
AGGATATAGAGAGCAGGAACATAACCAGACCGGGTTTGATTTCTGATTTTATGGACTTGAAAGTGAAAGGACCGGTCGAG
AAAAAGCCAGAGGAAGTGAACAGACGCAGCAACTACTACACGAATCTTTCTTCAGATAATGCCTCGTCTAGCACCGGGAC
TAGAGATAACTCAAATGCTTACTCGTCAGGGGCTTCTTCATCTACTGCGGTTTCTACACTCAGCAGTACCATTTAGAAAA
GAAAAGGAGAAAACGTTTTTTTTTTGTCTTTGATGTTTTTGTGGTCCCATCATCTTCTTCTTCTTCTTCCTTGGACCCAA
ACAGAAGGTTTCTTTCTGTTAGATTTTGTCTTTAGTTGCAATCATAGATTTGTGTGTATGTATATAAGATTGAAACCGTA
TCTGAATTGGTCCCCAAAAAATAGTTATGATGTCT
>B596-H_1-10k_transcript_15413 B596-H_1-10k_transcript_15413 full_length_coverage=4;length=2305;num_subreads=60
AACCTACCTTACCACTATATAGTAAAGATGCGTAGTAGCGTTCTAAGATCACTGAGGGGAAGGTTGGTCATAAATTTGGA
GAGTACACGGAAACTCAGACTTTCGAGAACAAATATTGGACCGGGAAGAAAAAAGGGACAGAAATCCATAAAGTCAAAAA
ATATGGCACGAAAAGGAAATCCGATTTCGGTAAGACTTGGAAAAAATCGTAGTTCAGATTCAAGTTGGTTCAGTGAGGGC
GACCGCGAAAGTCACCGAATGGGTAAGTCTTTTCCTTCAGTTTATCCTATATTTTCAAAAAAAGCGTGGGAGGACGTTGC
AGATGTCCGGGACGGACACGACTTCTTCTAACGCTAGAAGACCACTGGAAAACACCCGGAACCAGAGCATGTCGTGAAAG
AAGCACACTGGATGGGCGTGCTTCGACCGTGTCTCCGGGGCACAGTTGAATGTAGATATCATTAACGCGAGGTGTAGGAT
ACCAGGCCGAGAAACCCAGGCAACCCAACCCCCCCTATGCGCCGATCGCTAGCGCATCCAGGTCCCCGGCGCCCAGCTCT
GCGGGGGAGGCCTAGTCTGATCTGAGAAGTGCTAATTCGGTTCGGATAGACTTCAAAAAAGAACGCCGCCGCCCAATAAT
AAAAATCAAACAAGTGCTAAGTTTCAGATAGTGAATAAACCGAACCGAAACGAAAGAAGAGAGGTTTCTCGCTCGGCGCC
TAAAGCGCACTATGCTCCGTTTTAACAAATGAGAGTTTTCGGTGGAACCGGTGAACCACGCGAGCTGGTTAGATGTGTGG
GACAGAGGGCTCGTAGTACCTGTTAGCGCAGCTATGCAGTGGAAGGGAAGGAGCCTATAAATCGACCCCTTCCTTCTTTT
TTTCAAAGAAAAAAAGCAGTACAAAGATATTAGACTCTCGGATGAGACTAAGCGGCCACCGACCGTTCCGGCGCACCCCT
GACCGATTTTGATTAAGACCGAAAACCTATCTAAAATGAAGCCTAGTTTAAGCTGTCAAACAAATGATAGAATTGAAATT
ATAGAAAATATCCCGGGAAGAAATATAGATAGAGTTTTGCTCAATAAAGGGAAGATTCGTAGAAAAGGATAAGTTGTTTC
GCGAAGACTGCAATCTTTCTAAAGAAACAAGCGAGAAACTTGACTTTGAGAAAAAAAGGTGCTTGTTGCCGGTAAGTAAG
CTTGTTTTATATCAATAAAGGCGAAAGGTTTTTGAATATTATAAAGACGCGTTAGCACTTTCGTTTTTAATAAGTTTAGG
CTTAACTAAGAAGTGCGAAAGGGCTTGTTTGTTAATTAGGGTGCGCTGGTTTAGAACCCTATACACAACAAAGGGCTTTT
CCTTTCAAATGACAACTGCCTCTTCCTGTTGCGAGGGCCTTGCACGAAACCAAACCGCCCCCCCCGCCCCAATCAAGTAC
CAGTTGCTTCGCAGCGCGGGTAGCCTACTTAGGTTAGGAGGAAGAACCCCTCAGTTCTTACTAACCTCCGGTGTGTAATC
AACATGTTGCTAGCTTCAACTCGGTTGAATAAGAATCATTGATTCTCTCTCCTGTCCATTTCTTATTCATTCAGGGCGCT
CGGCCGGTGCTCCTTTCTCAAACCAAAACGACTCTGAACGTTAGGGAAGATAAGACCACCTGAGCGAACCGATCAAAGGG
ACTTGACTTATCCGAACCGAACAATAGCAGCTTAAAGCTAAGCCTCTCACGAGCAGCGTCGCTGCGCGGGGAGGAGCATC
TCAAAGTATGGGGCAAAGGATCAAGCGCTTTGACTTTGTCTCCCGGGATCCACCACAGGTTGGGTTTGAGAGCCGTGTGA
TGGGTGACTATCCAGCACGGTTCGGAGAGCACTTTTAGTCTTTGTTGGTGAATGGAAGCCCCCCTATCAAGCAAAAAAGA
AGCGGCTCTTTCTACGGTGGGGTCACTATTGACTCTATTTATTATTATGGTAAATTTGTGTATCAAGATGTCAATCTGAG
ATCTTATTTCGGTTCGATACGTCCACCTACGAGACTCACCTTTGGCTTTCGTCTCGGTAGGTGTATTCTTCTACATTTTC
CTAAAAGAACATTCATTCATTTCTTTCTTCCCCGTCGACCACGACGACTGAAACGACGTGAAAAAACTAGACCCGGAAAG
GAGAAGGGCCGGTGGTGGACGACATTCGGGAAAGCCGGGCCGATCGGGTGTCTTCGCGACGATACAGAAGAAGAACGAAA
CGAAGTGAGAGGCCGGGGGGCAAGGAAAAGAGTCGAGTCGATCAGGCTCGACGACCGAAAGAAGC
>B596-H_1-10k_transcript_25659 B596-H_1-10k_transcript_25659 full_length_coverage=7;length=1912;num_subreads=60
AACCTACCTTACCACTATATAGTAAAGATGCGTAGTAGCGTTCTAAGATCACTGAGGGGAAGGTTGGTCATAAATTTGGA
GAGTACACGGAAACTCAGACTTTCGAGAACAAATATTGGACCGGGAAGAAAAAAGGGACAGAAATCCATAAAGTCAAAAA
ATATGGCACGAAAAGGAAATCCGATTTCGGTAAGACTTGGAAAAAATCGTAGTTCAGATTCAAGTTGGTTCAGTGAGGGC
GACCGCGAAAGTCACCGAATGGGTAAGTCTTTTCCTTCAGTTTATCCTATATTTTCAAAAAAAGCGTGGGAGGACGTTGC
AGATGTCCGGGACGGACACGACTTCTTCTAACGCTAGAAGACCACTGGAAAACACCCGGAACCAGAGCATGTCGTGAAAG
AAGCACACTGGATGGGCGTGCTTCGACCGTGTCTCCGGGGCACAGTTGAATGTAGATATCATTAACGCGAGGTGTAGGAT
ACCAGGCCGAGAAACCCAGGCAACCCAACCCCCCCTATGCGCCGATCGCTAGCGCATCCAGGTCCCCGGCGCCCAGCTCT
GCGGGGGAGGCCTAGTCTGATCTGAGAAGTGCTAATTCGGTTCGGATAGACTTCAAAAAAGAACGCCGCCGCCCAATAAT
AAAAATCAAACAAGTGCTAAGTTTCAGATAGTGAATAAACCGAACCGAAACGAAAGAAGAGAGGTTTCTCGCTCGGCGCC
TAAAGCGCACTATGCTCCGTTTTAACAAATGAGAGTTTTCGGTGGAACCGGTGAACCACGCGAGCTGGTTAGATGTGTGG
GACAGAGGGCTCGTAGTACCTGTTAGCGCAGCTATGCAGTGGAAGGGAAGGAGCCTATAAATCGACCCCTTCCTTCTTTT
TTTCAAAGAAAAAAAGCAGTACAAAGATATTAGACTCTCGGATGAGACTAAGCGGCCACCGACCGTTCCGGCGCACCCCT
GACCGATTTTGATTAAGACCGAAAACCTATCTAAAATGAAGCCTAGTTTAAGCTGTCAAACAAATGATAGAATTGAAATT
ATAGAAAATATCCCGGGAAGAAATATAGATAGAGTTTTGCTCAATAAAGGGAAGATTCGTAGAAAAGGATAAGTTGTTTC
GCGAAGACTGCAATCTTTCTAAAGAAACAAGCGAGAAACTTGACTTTGAGAAAAAAAGGTGCTTGTTGCCGGTAAGTAAG
CTTGTTTTATATCAATAAAGGCGAAAGGTTTTTGAATATTATAAAGACGCGTTAGCACTTTCGTTTTTAATAAGTTTAGG
CTTAACTAAGAAGTGCGAAAGGGCTTGTTTGTTAATTAGGGTGCGCTGGTTTAGAACCCTATACACAACAAAGGGCTTTT
CCTTTCAAATGACAACTGCCTCTTCCTGTTGCGAGGGCCTTGCACGAAACCAAACCGCCCCCCCCGCCCCAATCAAGTAC
CAGTTGCTTCGCAGCGCGGGTAGCCTACTTAGGTTAGGAGGAAGAACCCCTCAGTTCTTACTAACCTCCGGTGTGTAATC
AACATGTTGCTAGCTTCAACTCGGTTGAATAAGAATCATTGATTCTCTCTCCTGTCCATTTCTTATTCATTCAGGGCGCT
CGGCCGGTGCTCCTTTCTCAAACCAAAACGACTCTGAACGTTAGGGAAGATAAGACCACCTGAGCGAACCGATCAAAGGG
ACTTGACTTATCCGAACCGAACAATAGCAGCTTAAAGCTAAGCCTCTCACGAGCAGCGTCGCTGCGCGGGGAGGAGCATC
TCAAAGTATGGGGCAAAGGATCAAGCGCTTTGACTTTGTCTCCCGGGATCCACCACAGGTTGGGTTTGAGAGCCGTGTGA
TGGGTGACTATCCAGCACGGTTCGGAGAGCACTTTTAGTCTTTGTTGGTGAATGGAAGCCCCCCTATCAAGC
>B596-H_1-10k_transcript_53230 B596-H_1-10k_transcript_53230 full_length_coverage=2;length=1044;num_subreads=50
AACCTACCTTACCACTATATAGTAAAGATGCGTAGTAGCGTTCTAAGATCACTGAGGGGAAGGTTGGTCATAAATTTGGA
GAGTACACGGAAACTCAGACTTTCGAGAACAAATATTGGACCGGGAAGAAAAAAGGGACAGAAATCCATAAAGTCAAAAA
ATATGGCACGAAAAGGAAATCCGATTTCGGTAAGACTTGGAAAAAATCGTAGTTCAGATTCAAGTTGGTTCAGTGAGGGC
GACCGCGAAAGTCACCGAATGGGTAAGTCTTTTCCTTCAGTTTATCCTATATTTTCAAAAAAAGCGTGGGAGGACGTTGC
AGATGTCCGGGACGGACACGACTTCTTCTAACGCTAGAAGACCACTGGAAAACACCCGGAACCAGAGCATGTCGTGAAAG
AAGCACACTGGATGGGCGTGCTTCGACCGTGTCTCCGGGGCACAGTTGAATGTAGATATCATTAACGCGAGGTGTAGGAT
ACCAGGCCGAGAAACCCAGGCAACCCAACCCCCCCTATGCGCCGATCGCTAGCGCATCCAGGTCCCCGGCGCCCAGCTCT
GCGGGGGAGGCCTAGTCTGATCTGAGAAGTGCTAATTCGGTTCGGATAGACTTCAAAAAAGAACGCCGCCGCCCAATAAT
AAAAATCAAACAAGTGCTAAGTTTCAGATAGTGAATAAACCGAACCGAAACGAAAGAAGAGAGGTTTCTCGCTCGGCGCC
TAAAGCGCACTATGCTCCGTTTTAACAAATGAGAGTTTTCGGTGGAACCGGTGAACCACGCGAGCTGGTTAGATGTGTGG
GACAGAGGGCTCGTAGTACCTGTTAGCGCAGCTATGCAGTGGAAGGGAAGGAGCCTATAAATCGACCCCTTCCTTCTTTT
TTTCAAAGAAAAAAAGCAGTACAAAGATATTAGACTCTCGGATGAGACTAAGCGGCCACCGACCGTTCCGGCGCACCCCT
GACCGATTTTGATTAAGACCGAAAACCTATCTAAAATGAAGCCTAGTTTAAGCTGTCAAACAAATGATAGAATTGAAATT
ATAG
>B596-H_1-10k_transcript_38296 B596-H_1-10k_transcript_38296 full_length_coverage=2;length=1547;num_subreads=27
GAGGAACTGGTAGAGATTATTTAGGACAAAACGTGTCGGAGATTGGACATTTCGGATCCTCTCTCTCTCTCTCTCTTCTC
TCTGCTTCCGATTCCAAATCCGATTTCAAAAGCCAACCTTTTTACAGTGGACTTCCTCTGCAGCACACAAAAAGGTTTTC
ATTTTTCAAGTGTCTTCTTCATATAGTTTGAATCTGTGTTACTGCAAGAGAAGTCTCGAGAATTTTGTACTGCAAGAGAG
GCCGCCACAAGTGGATATTGTCTTTAGCCATCAAGTGTGTTAGTACAGAAAGTAATATGGCTGATATGAGTCCAATAACC
GATGTCTCAACAGATGGAGACAGAGATCTTGGGTCTGAGGGAGCACTAGTGAACAACACTGCTGCTTCTGATTCTAGTGA
ACGATCCAAGAACAAGTTGGATCAAAAGACCGTTCGTAGGCTTGCTCAAAACCGCGAGGCAGCAAGGAAAAGCAGACTGA
GGAAGAAGGCATATGTTCAGCAGCTGGAGAATAGCCGCTTGAAGCTTACACAGCTTGAGCAGGAGCTGCAAAGAGCAAGA
CAACAGGGTGTCTTCATTTCAAGCACAGGAGACCAGGCCCATTCTACCGGTGGAAATGGGGCGTTGGCGTTTGATGCTGA
ATACTCAAGGTGGCTGGAAGAAAAGAACAAGAGAATGAACGAGCTGAGGTCTGCTCTAAACGCGCATGCAGGCGACGGTG
AGCTTCTAATAATAGTAGACGGCGTGATGGCTCACTACGAGGAGCTTTTCAGGATAAAGAGCAACGCAGCTAAGAACGAT
GTCTTTCACTTGCTTTACGGTATGTGGAAAACACCGGCTGAGAGATGTTTCTTGTGGCTTGGTGGCTTCCGTTCATCCGA
AATCCTCAAGCTTCTGGTGAATCAGTTGGAGCCAATGACAGAGAGACAAGTGATGGGGATAAACAGCTTGCAAGAGACAT
CGCAGCAGGCAGAAGATGCTTTGTCACAAGGGATGGAGAGCTTACAACAGTCGCTAGCTGATACTTTATCTAGCGGGACT
CTTGGTTCAAGCTCATCAGGTAATGTAGCTAGCTATATGGGTCAGATGGCCATGGCGATGGGGAAGTTAGGTACCCTCGA
AGGTTTTATCCGCCAGGCTGATAATTTGAGGTTACAGACATTGCAACAGATGATAAGAGTATTAACAACGAGACAGTCAG
CGCGTGCTTTACTTGCGATTCATGATTACTCCTCGAGGCTACGAGCTCTCAGCTCTTTATGGCTTGCTCGGCCTAGAGAG
TGACAAACTTGAATGTTGGTCACTCGCTCAACTCAGCTGTACAAAATTCATATGGACACACAAACCAGGAAAGACTATTT
ACATTAACTTTGTTAGATGCGTGTCTTAGCAATCCATAAACGAATAAGAGTATTTTTCTTGTCTGTAAGGTTTCTAAATG
GTTGGTAGTAGTAATTGATGTTGTTTGATTAGCTGTAGAGGTTTCTTTTCTGTAGCATTTGGGAAGCCTCAAAGTGTATA
CATATCTTTTATAATAGAATTACTACC
>B596-H_1-10k_transcript_37364 B596-H_1-10k_transcript_37364 full_length_coverage=3;length=1558;num_subreads=60
GAGGACAAAACGTGTCGGAGATTGGACATTTCGGATCCTCTCTCTCTCTCTCTCTTCTCTCTGCTTCCGATTCCAAATCC
GATTTCAAAAGCCAACCTTTTTACAGTGGACTTCCTCTGCAGCACACAAAAAGGTTTTCATTTTTCAAGTTTGAATCTGT
GTTACTGCAAGAGAAGTCTCGAGAATTTTGTACTGCAAGAGAGGCCGCCACAAGTGGATATTGTCTTTAGCCATCAAGTG
TGTTAGTACAGAAAGTAATATGGCTGATATGAGTCCAATAACCGATGTCTCAACAGATGGAGACAGAGATCTTGGGTCTG
AGGGAGCACTAGTGAACAACACTGCTGCTTCTGATTCTAGTGAACGATCCAAGAACAAGTTGGATCAAAAGACCGTTCGT
AGGCTTGCTCAAAACCGCGAGGCAGCAAGGAAAAGCAGACTGAGGAAGAAGGCATATGTTCAGCAGCTGGAGAATAGCCG
CTTGAAGCTTACACAGCTTGAGCAGGAGCTGCAAAGAGCAAGACAACAGGGTGTCTTCATTTCAAGCACAGGAGACCAGG
CCCATTCTACCGGTGGAAATGGGGCGTTGGCGTTTGATGCTGAATACTCAAGGTGGCTGGAAGAAAAGAACAAGAGAATG
AACGAGCTGAGGTCTGCTCTAAACGCGCATGCAGGCGACGGTGAGCTTCTAATAATAGTAGACGGCGTGATGGCTCACTA
CGAGGAGCTTTTCAGGATAAAGAGCAACGCAGCTAAGAACGATGTCTTTCACTTGCTTTACGGTATGTGGAAAACACCGG
CTGAGAGATGTTTCTTGTGGCTTGGTGGCTTCCGTTCATCCGAAATCCTCAAGCTTCTGGTGAATCAGTTGGAGCCAATG
ACAGAGAGACAAGTGATGGGGATAAACAGCTTGCAAGAGACATCGCAGCAGGCAGAAGATGCTTTGTCACAAGGGATGGA
GAGCTTACAACAGTCGCTAGCTGATACTTTATCTAGCGGGACTCTTGGTTCAAGCTCATCAGGTAATGTAGCTAGCTATA
TGGGTCAGATGGCCATGGCGATGGGGAAGTTAGGTACCCTCGAAGGTTTTATCCGCCAGGCTGATAATTTGAGGTTACAG
ACATTGCAACAGATGATAAGAGTATTAACAACGAGACAGTCAGCGCGTGCTTTACTTGCGATTCATGATTACTCCTCGAG
GCTACGAGCTCTCAGCTCTTTATGGCTTGCTCGGCCTAGAGAGTGACAAACTTGAATGTTGGTCACTCGCTCAACTCAGC
TGTACAAAATTCATATGGACACACAAACCAGGAAAGACTATTTACATTAACTTTGTTAGATGCGTGTCTTAGCAATCCAT
AAACGAATAAGAGTATTTTTCTTGTCTGTAAGGTTTCTAAATGGTTGGTAGTAGTAATTGATGTTGTTTGATTAGCTGTA
GAGGTTTCTTTTCTGTAGCATTTGGGAAGCCTCAAAGTGTATACATATCTTTTATAATTAGAATTACTACCAATGTAATG
TATTTGAGTCTTTTATTATCAAAGACAACTAGAATTGT
>B596-H_1-10k_transcript_50530 B596-H_1-10k_transcript_50530 full_length_coverage=4;length=1137;num_subreads=60
GAGAGTCAAGAGAGACTTGGGAATAAGAAGAAGAAGAAGAAGAGGCTCGGAGATATCGAAGGTTTGACTTTCTCTCACAA
CCCACCAAATCTACAGTGAGCGATTAGTTATTTGAGTGGACATGTCGAGCTTAGCTGCTTCGTTGGTCACTGGGGTTGGC
CTGAGACCGGAAAGGCCGATTCTTTATCAGCGCACTTCGTTTCCTTCCTCGAGAAGGAACACTCATGGTGTTGTCAAGGC
CTCAGCTCGGGTTGATAAGTTCTCCAAAAGCGATATCATTGTCTCTCCATCAATCCTATCAGCCAACTTCTCCAAACTGG
GCGAGCAGGTGAAAGCTGTTGAGTTAGCAGGTTGCGACTGGATTCACGTTGATGTGATGGACGGTCGTTTTGTTCCCAAC
ATTACTATTGGACCGCTAGTGGTTGACGCTCTGCGCCCTGTGACAGATCTTCCACTGGATGTTCATCTTATGATAGTGGA
GCCTGAGCAGAGAGTGCCGGATTTCATCAAAGCAGGTGCAGATATAGTTAGTGTACATTGTGAGCAGTCCTCTACCATCC
ATTTGCATCGGACAGTCAATCAAATTAAAAGCTTGGGAGCTAAAGCTGGAGTTGTGCTTAATCCTGGCACTCCGTTGAGT
GCAATTGAATATGTATTAGACTCGGTTGATCTGGTCTTGATAATGTCTGTGAACCCTGGGTTTGGTGGGCAGAGCTTTAT
CGAAAGCCAAGTTAAGAAAATAGCAGACTTGAGAAGAATGTGTGTGGAGCTGGGAGTAAACCCATGGATTGAAGTGGACG
GTGGAGTCACTCCCAAAAATGCTTACAAGGTTATTGAGGCTGGAGCAAATGCTTTAGTTGCTGGATCAGCTGTCTTTGGA
GCCAAAGACTACGCCGAAGCTATAAAAGGAATCAAAGCTAGCAAAAGACCAGAGACTGTGGCTGTGTGAAATTAAAAGAG
AAGCTTGGAACAAACCTCGGAACAAGGATTACTTGCAGCTTACAAAGACATGTAAAAGAGGCAAGGAATGTGTACAAAGC
ACTCTTTGTAAAAACACAATTTCAAAAGACCAAAACCCTTAAAAGTAAATTTTATTTTCACTTTGCGTAACGAAGTGGTC
AAAGTAACCTCAGCTTC
>B596-H_1-10k_transcript_47678 B596-H_1-10k_transcript_47678 full_length_coverage=3;length=1112;num_subreads=60
GAGACCTCCTCTGTCCGAACAAAAGTCGAGATTTTTATTGTTTTTTTTTCCCTCTTGTTTGAGAGTCAAGAGAGACTTGG
GAATAAGAAGAAGAAGAAGAAGAGGCTCGGAGATATCGAAGGTTTGACTTTCTCTCACAACCCACCAAATCTACAGTGAG
CGATTAGTTATTTGAGTGGACATGTCGAGCTTAGCTGCTTCGTTGGTCACTGGGGTTGGCCTGAGACCGGAAAGGCCGAT
TCTTTATCAGCGCACTTCGTTTCCTTCCTCGAGAAGGAACACTCATGGTGTTGTCAAGGCCTCAGCTCGGGTTGATAAGT
TCTCCAAAAGCGATATCATTGTCTCTCCATCAATCCTATCAGCCAACTTCTCCAAACTGGGCGAGCAGGTGAAAGCTGTT
GAGTTAGCAGGTTGCGACTGGATTCACGTTGATGTGATGGACGGTCGTTTTGTTCCCAACATTACTATTGGACCGCTAGT
GGTTGACGCTCTGCGCCCTGTGACAGATCTTCCACTGGATGTTCATCTTATGATAGTGGAGCCTGAGCAGAGAGTGCCGG
ATTTCATCAAAGCAGGTGCGGATATAGTTAGTGTGCATTGTGAGCAGTCATCTACCATCCATTTGCACCGTACAGTCAAT
CAACGGTTGATCTGGTCTTGATAATGTCTGTGAACCCTGGGTTTGGTGGGCAGAGCTTTATCGAAAGCCAAGTGAAGAAA
ATAGCAGACTTGAGAAGAATGTGTGTGGAGCTGGGAGTAAACCCATGGATTGAAGTCGACGGTGGAGTCACTCCCAAAAA
TGCTTACAAGGTTATTGAGGCTGGAGCAAATGCTTTAGTGGCTGGATCAGCTGTCTTTGGAGCCAAAGACTACGCCGAAG
CTATAAAAGGAATCAAAACTAGCAAGAGACCAGAGACAGTGGCTGTGTGAGAACATAAAAGATTCTTGCAGAGAAGATTG
GAACAAACCTCAGAACAAGGCTTACTTGCAGCTTACAAAGACATGTAAAAGAGGCAAGGAATGTGTACAAAGCACTCTTT
GTAAAACACAATTTCAAAAGACCAAAACCCTAAAAAGTAAATTTTATTTTCACTTTGCGTAACGAAGTGGCC
>B596-H_1-10k_transcript_51971 B596-H_1-10k_transcript_51971 full_length_coverage=2;length=1088;num_subreads=60
GAACCAATCCCATCGCTTTCTTTTCAGTTCAATCTTTCATTCTTTGTGGTTCATCTCTTTCAGAATCCACAAGCAAAAAA
AAAGAAAATTTCATTTCTGTGAGATTCTCAGAAACCAAATTCTTCTTCACCAACTCCTCCAGAATCATGCATGAGAAGAA
TATTGTAGAGGACGTTATCAACGATTTCGTTGATAACTTCACTGAGACAGTTCAGAAGAAAAAGAACGTTTCGTTCTTCG
AACAAGATGATACCGTCTCTTCTCGTTTCAACCGCATGTTCGGTCGGGAGAAGCCGATCCATCATGTCTTAGGCGGTGGC
AAATCTGCTGATGTGTTGTTGTGGAGGAACAAGAAGATCTCCGCAAGTGTTCTGATGGGAGCTACTGCGATCTGGGTGCT
TTTCGAGTGGATCAACTTCCATTTTCTCTCTCTCGTTTGTTACGGTCTCTTGCTTGGTATGATCGTGCAATTCGTCTGGT
CTAATGCCTCAGGGGCTCTAAACCGCTCACAGTCTGGAGTGCCTCGCCTTGTTCTTCCAAAAGATTTCTTTGCTGATGTC
GGTGTGACCGTTGGAACAGAGGTTAACCGCGGTTTGATGTTTCTTCAGGACTTGGCTTGTAGAGGGAGTTTGAAACAGTT
CCTCATGGCTGCGATTGGACTATGGCTAGCCGCAATGATCGGGAGCTGTTGCAACTTCCTAACTGTTTTGTATATTGGGT
TTGTGGGAGCTCACACAATGCCGGTTCTGTATGAGAGATATGAAGACGAAGTTGATGGTTTTGTTGATTCTCTGCTGATG
AAGTTTCATAGTCACTACAAGAAGATGGATACAGGTTTTCTCAGTCGAATCCCAAGTGGAAGGTTTGGGTTCAAGAAGCG
TGACTAAACCAACTTCCTTATCTAAATCTTTCTTTCTTGTTAGAACAATGGATCATGGTTTGTTTTGTGTTGTGTTAATG
CTTTGAGAATACTCATGTAGATTTGTGTATTGAATCTTTTTATTTTGTTATTACAAACTTGTCTCCATTGGTTTCCTTGT
TTAGTTAGTTTTGTCTCAAAAACATGCAATGAACACTCTTTTAGCACT
>B596-H_1-10k_transcript_63198 B596-H_1-10k_transcript_63198 full_length_coverage=2;length=634;num_subreads=60
GATTTTCGATTCGGTTATCGGGGGAGGAGAAGTCTCTACAACCTTCGTCACCGTATCCACCACCTTCGTCACCGCCACTG
ATTTCAAATCTTCCGTTTCCGATTTAGAGGGGATACTGTTTCAAATATGGGTTCTCATGGTAAGAGTAGCAGAGACAGAG
ATAGATATGCGAAGCAGAAGAAGCGGAGAGATGAGTCTGAGTCTGAGTCCGACTCTTACTCCTCTGAATCGGACGGTTCT
GATGATTTGTCCCCGCCCAGGAGTTCCAGGAGGGGGAAGGGCAGAAGCAGCAGCAGCCGTCGACGCCGTTATTCAAGCGA
TGATTCCTCTGATAGCGATGGTGGGCGGAAGAGTAAGAAGAGAACTTCTTCGTCTAAGAAGCCTTCAGAGGAAGAAATCA
AGGAGTATATCGCCAGAAAGGCTCAGAAGAAGGCATTACGTGCAGCAAAGAAACTGAAGACTCAGTCAGTGTCTGGGTAC
TCCAATGACTCAAACCCGTTTGGAGATTCGAATCTCACGGAGACATTTGTGTGGCGGAAGAAAATTGAAAAAGATGTTCA
CCATGGAGTACCGTTGGAGGAGTTTTCGGTTAAAGCTGAGAAAAGAAGACGGGGAGAAAGAATGACAGAGGTTG
>B596-H_1-10k_transcript_38071 B596-H_1-10k_transcript_38071 full_length_coverage=3;length=1540;num_subreads=60
GAACACAACAATAGCATCATCATCTCTAACTTTATTTTTCCCGCATTTTCTCTTCAGACTTTCTCTGATTATTTTTTCAA
CGAAACGATGGGGAGAGATGAAACCGAGATGTACATTACGGTGCCTACCTTCTTCAAGTGTCCGATATCTCTCGACGTTA
TGAGATCTCCCGTTAGTCTCTCCACCGGCGTCACCTACGATCGTCCAAGTATCCAGCGGTGGCTCGACGGAGGCAACAAC
ACTTGTCCCGCCACTATGCAGATTCTCAAATCAAAGGATCTCGTTCCTAACCTCACTCTCCAACGGCTTATCAAAGCCTG
GTCCGACTCCGTCGGTAGTCCCACCGCCGCTAGCTCTCCGGATCCGGCGTCTGCTCGAGGGATCCCGACGGTGGAAGAAG
TGAATGATTCGTTGATGAGACTGAGTCAAGAGAAGGACGACGAGATTCGTCTGGAGATTCTAACGAGAATCGTTCGGTTC
GTTAAAGATTCGGAAGCGAACAGAGAGTTTCTCTCCGGGAAAGAGGATCTCGTACCAATGCTCGTCGATATCGTCTCCGC
TGCGACGACGGCGAAGATCAAGCTAGCTTTTATAGCGATTAAGGTTTTGGATACTATAATCAAGAAAGGTAACGAGGGAG
ATCGAGAGCGGTTATCGAAACTGATGTTGTTGACCAACGGTGGAGATTGCTTGACGGCGATTCTCCTCGCGATTCAGCGC
GGGGATCTAGAATCGAAGATCGAAGCCGTTAGTGTTTTGGAGGTTATCGCATCCTACGACGCGAAATCGAAGACGATGAT
CGCAGAGCGCGAGGGGATTCTAACGGAGCTAATCAAATCAATCAGCACAGAGTCGGATCCTAATTTGATCGAAGCGAGTT
TATCATTCCTAATCACAATCTCGAAATCAAAACGAGTGAGATCGAAACTAATCGCGGCGAAAACGATCACGAGGATCAAA
GACATTCTACTAACGGAGGAGACGACGAGCGTCGCGGTGACGGAGAAGTGTCTGAAGTTGCTGGAGATACTATCGTCAAA
GCGGGAAGGTAGATCGGAGATTTGCGAAGGTGGATGCGTGGAGGGAGTGGTGAAGAAGCTGTTGAAAGTATCGACGACGG
CGACGGAGCACGCCGTGACGATTTTGTGGTGTTTGTGCCACGTGTTTAAGGAAGATAAGACGGTGGAGGAGACGGTGGAG
AGGAGTAACGGCGTGACGAAGCTGTTAGTGGTGATTCAGAGCAACTGCTCGCCGATGGTGAGACAAATGGCGAAAGATCT
GATAAAGGTTTTGAAGGTTAAGTCATCTGCTTCTGCTTTGGCTGCTTACCAGACCAAGACCACTCATATTATGCCATTTT
GATTTTTGTTATAATAAATCTTTTTTAGTGGAGATATGTTACAGTCAACTGTTTTGAATGTAGATTTCGTGTAAATCTTT
TTTGCTTAGTGTGATCAGTTTTACTAATATTCATTTTTTCATTCTCGTTTCTGATTTTAGTTTCGCCTAATTTAATTAGT
AAGTTATATATTTTGTCTTC
>B596-H_1-10k_transcript_67614 B596-H_1-10k_transcript_67614 full_length_coverage=2;length=381;num_subreads=60
GGCCATTGCAAGGCTTGCGGATACTTCTGATGGTGAGCTCGATGGAGATCCACCAGATTCGCATGACCATCCAATGGCAC
AGGGATGATGGGAAAGCTGTCTGTAATATTAATGGTGTTTGGTTGTCATCTCTGGATTTAGAAATAAACAATGTTGGTAA
CCTGACAAAGAAGATGGGAGATTAGTCTAAGTGTTGTTTCAAATTGTGATGAGCAAAATGTAAGAAAGAATTGTTAGGAA
TGGGGATTAAGTAGGATTGAGGCTGTTGTATGCACATGATTTGTCTAGAGGGAAAAAATGTAACCTGTGAGACTATTATT
GACCCATGTAAATTTCCCCGTAGACATGCCATAAAAAAATGCAGAGAGCTTTTTGTGTTAT
>B596-H_1-10k_transcript_54530 B596-H_1-10k_transcript_54530 full_length_coverage=2;length=995;num_subreads=60
GGAGTTCTGCCTTTCTTCTTCTTCAGCCTTAAACAGTCTTCCTTCTTCTCAATCTATTCTCCAGCTCTAGCTCTGTTGAA
AAAAAAATAATGTTTATTGTTTTCCGGGAACGATGACTTCTCCGGCGAGTTGCCGTGAGATGATCTAGTCTCTATTTTGG
ATTTGCATACTTTGTTCGTTCATAGTGGCTAAGGCTAAGCTAGAATCTTTAAGAGGTCTTTTCAATTAGAAGTCCCAACG
GCTTTGCAATTTGTGGGGCGGGAGGAACATTGATGTTTGGATTTGAAGCAGCTAGGATCCGGTTATGGATACAAATACAT
CTGATGGACCTGGTGAAGAATTGTTAACTAAGGCAAGAAAGCCATATACAATAACGAAGCAGCGAGAACGATGGACTGAG
GACGAGCATGATAGGTTTCTTGAAGCCTTGAGGCTTTATGGACGAGCTTGGCAACGTATCCAAGAACATATTGGGACAAA
GACTGCTGTTCAGATCAGAAGCCATGCACAAAAGTTCTTCACAAAGGTAAGCTGTTCGGTTCTGTTGGTCAATATATTGA
TAGATCCCATGAATTTAGTCAAATGACTATGTTTAGAGATTGCCTATCACTTACCTGTCACTTGTGTGTTGTTTTATTTT
GCTAAGTAGAGCTTGTAGAAATTATTGGTTTTGATATTTTACAATTAGATCAAAGAGAGAGAGAGAGAGATCCATTCATT
ATCTGAGACAAGTCTACAGTAACATAACTAGCATTGCATTTTGCATGACACACTTTTGTCCCATATTCACCAAACTCCAT
GAAATAATGAGATTGCATGGACTCTTTTAGCCATTCAAATAGCAAAACAAAACCTCCTTGGCCCGTATAGGACAAGGACA
TGAAGTAAGTGTCTCCTCTACCCACCACGAACACTTTCGGGTCAGTATAAGACTCTTTTTTTTTTTAACATCAAGCTCAA
GAGTCTCAGGGTTGCATTTACAATCTCCGATTTGG
>B596-H_1-10k_transcript_67798 B596-H_1-10k_transcript_67798 full_length_coverage=3;length=378;num_subreads=21
CGACCCCAGGTCAGGCGGGATCACCCGCTGAGTTTAAGCATATCAATAAGCGGAGGAAAAGAAACTAACAAGGATTCCCT
TAGTAACGGCGAGCGAACCGGGAAGAGCCCAGCTTGAAAATCGGACGTCTTCGGCGTTCGAATTGTAGTCTGGAGAAGCG
TCCTCAGCGACGGACCGGGCCCAAGTTCCCTGGAAAGGGGCGCCAGAGAGGGTGAGAGCCCCGTCGTGCCCGGACCCTGT
CGCACCACGAGGCGCTGTCTACGAGTCGGGTTGTTTGGGAATGCAGCCCCAATCGGGCGGTAAATTCCGTCCAAGGCTAA
ATATGGGCGAGAGACCGATAGCGAACAAGTACCGCGAGGTAAAGACAAAGGGTAAGCT
>B596-H_1-10k_transcript_50424 B596-H_1-10k_transcript_50424 full_length_coverage=5;length=1136;num_subreads=60
AGACACGTCTTTCTCCATAACTCTCGTCTCAGCAGAGGTCACACAGATTCTTCTCCGAGAATCCAATGTCGTTCGAGGGG
GAAGAAGAGGAGGAGACCTTCGAGCACACGCTCCTCGTGGTGCGCGAGGTCTCCGTCTACAAGATCCCGCCGCGAACCAC
GTCCGGCGGGTACAAGTGCGGCGAATGGCTCCAGTCAGACAAGATCTGGTCCGGCAGGCTCCGCGTCGTCTCCTGCAAGG
ACCGATGCGAGATCCGCCTCGAGGACTCGAGCTCCGGCGATCTGTTCGCGGCGTGTTTCGTGGATCCCGCCAGGAGAGAG
AACTCCGTCGAGCCGTCGCTCGATTCGTCTAGGTATTTCGTGCTCAGGATCGACGACGGGCGTGGGAAGTACGCGTTCAT
CGGGCTGGGGTTCGCGGAGAGGAACGAGGCGTTTGATTTCAACGTGGCGTTGTCGGATCATGAGAAGTATGTGAGGAGGG
AGAAGGAGAAGGAGGCTGGGGAGACGAGTGAGAGTGATGATCACATTGATATTCATCCCGCTGTTAATCATAGATTGAAG
GAAGGTGAAACCATAAGAATCAACGTGAAGCCCAAACCAACGACAAGTGGCACTGGGATGCTCTCAGCTGCTCTTTCAGG
GAACGGGAAGCCTAAACCTCTAGCACTTGCTCCACCACCAAGTGCTGCTACAAAAACCAGGTCTCCTTTACCGCCTCCAC
CAAATGATCCTATCGCTTCAAGGATTGCATCTGGTGGTTCAAAGGAACCAACGGATAACACAAGACGCAGGGACAATCCT
CTGTCTGATCTATCTCAGCTCAAGAAGAATCTTCCTTCAACAAAGGGATCAGGATCGTCAGGAGCTGCAGGTTGGGCAGC
TTTCTGATCACAAAGGAGTGCGAAATATCTAAGGTCTTGGACCCGTCCGGCTTCATCTTCTTGTGACTTGAGAGCAAGAG
ACATTAGTGCACCAGGACAAACAGCAACCTGAAGTTTTTTCAATATAATGTATGTTTACTGGTAGATTGATGTGCGCTTC
TTTGTGATCCCAACACTCCCTGTTGTATTATTTTTTTTTCCTTTTCAAATCATGTTTGTTACATCTGCTGGATCTTGAGA
TTTAATAAGTTTACAG
>B596-H_1-10k_transcript_59302 B596-H_1-10k_transcript_59302 full_length_coverage=4;length=745;num_subreads=60
TCCCGAAAGATGGCGGACGACAAGGTTAGAGACGAGGCGATGCAGATCATTGGAATGTTTCAGATCCTTCCGAGACTTGT
CGTTTTCGACCTCGATTATACTCTCTGGCCTTTTTACTGTGAATGTCGTCCTAAACGCGAAATGCCGTCTTTGTACCCAC
AAGCAAAGGGCATAATGAGTGGTCTGAAAGAGAAAGGAATTCAAATGGCGATTGCTTCCAGATCTCCCACTTCAGATATT
GCCAACACTTTCATTGACAAATTGAATATTAAGTCCTTGTTCGTCGCCAAGGAAATATTTTCGAGTTGGACTCACAAGAC
GGAGCATTTTCAAAAGATACACACAAGGACAGGGGTGCCGTTTACTGACATGCTCTTCTTCGATGATGAGGACAGAAACA
TTAAATCAGTTTCTAAAATGGGAGTGACAAGCATCTTGGTGGGTGATGGGGTTACACTTGGAGCACTCAGACAAGGGCTT
ACTGAATTTTCTCAAAACCATAATACTATCGAGAAGAATAAGAAGGTCTGGCGCAACAAGTATTCTGGAAAGGCTCCCTC
ATCTGAGACCGACAAAGACTGACATTTCCGGTTTCTAGAGTTGTAACCCATACCATTCTATGGTGATGATGCACCATTAT
TTACTGTATAAATAAATTGCATGGATACGTGAAGTTTTGTGTTGAAGATTCTAACTCTCAATACTGGCTTTGTTACATGG
ACGTTCCTTAAGTAACTGTGTTTCC
>B596-H_1-10k_transcript_38909 B596-H_1-10k_transcript_38909 full_length_coverage=4;length=1512;num_subreads=60
GGTACATTCACTGTCTTTTTATCTCTCACTTCTCTATCTCTCCTCTGTTCTAATTCTCTCGGACCACAAGCAAACACTCT
GATCAGCTTCGGCTCCAATGGCGGCTCTTCCGACATGGATTTTAGCTATGATGTGTCTTCTCTTCTTCGTCGGAGCAATG
GAGAACAGTACGCACGGACAAGATATCATCTCTCTCCAGTTCGACGAAAATGAATGGAACACGCATGCAGTGACAAATCC
AGATGAAGTAGCGGACGAAGTTATCACCTTGGCTGAAATGAGTGTAAGAAACCATACCGAGAGGAGGAAGCTAGGTTACT
TTACTTGCGGAACAGGCAACCCGATCGACGACTGTTGGAGATGCGATGCCAACTGGCACAAGAACCGCAAACGCCTAGCG
GACTGTGGAATCGGATTCGGAAGAAACGCGATCGGTGGACGAGACGGGCGTTTCTACGTGGTCACCGACCCAAATGACGA
CAACCCGGTTAACCCTAGACCGGGAACACTACGTCACGCCGTGATCCAAGACCGACCGCTATGGATCGTTTTCAAACGCG
ACATGGTGATTCAGCTGAAACAAGAGCTGATCGTCAACAGCTTCAAAACGATCGACGGACGCGGCGCAAACGTTCACATC
GCTAACGGCGGTTGCATCACGATTCAGTACGTGACGAACGTCATCGTGCATGGGTTGCATATTCATGACTGTAGACCGAC
GGGTAACGCTATGGTGAGAAGCTCAGAGACGCACTTTGGGTGGAGGACGATGGCGGATGGTGACGCGATTTCGATCTTTG
GATCGAGTCATGTTTGGATTGATCACAACTCGTTGTCTCATTGCGCTGATGGGCTTGTGGATGCTGTTATGGGCTCGACG
GCGATTACCATCTCTAACAACCATATGACTCATCACAACGAGGTTATGTTGCTCGGACATAGTGATTCTTACACGAGGGA
TAAAGCTATGCAAGTTACTATTGCTTATAACCATTTTGGTGTCGGACTTATTCAAAGAATGCCGAGGTGCCGACACGGGT
ATTTCCATGTCGTGAACAATGACTACACTCACTGGGAAATGTACGCGATTGGTGGAAGCGCAGACCCGACAATCAACAGT
CAAGGAAACCGCTACGCCGCCCCGAAGAATCCCTTTGCTAAAGAGGTGACTAAGAGAGTGGACACACCGGCGAGTCACTG
GAAAGGATGGAACTGGAGAACGGAAGGAGATTTGCTTCAGAACGGAGCTTACTTCACTGCTTCTGGAGCCGCTTCATCTG
GTAGCTACGCACGAGCCTCTAGCCTCGCAGCTAAATCTTCTTCATTGGTCGCAACCATTACTAACGACGCTGGAGCTCTA
CCTTGTCGCAGAGGACGTCAGTGTACCTCATAGTTGTTTCTAAACCTCCTCCCAACACCATTTACCACCAAAATTCAAAA
TCATCTTCAATTATATTTAGACAAAAGTGTACATTTTCACACATTTGTCATTTAAAAAAGCCAATTATCTTT
>B596-H_1-10k_transcript_62537 B596-H_1-10k_transcript_62537 full_length_coverage=4;length=629;num_subreads=60
ACTCTGGGTCTCCTCTCTGACCAATCCCAAAGCAAAAGAGCTTCTGCGATCTTTCATCCTCCTCTGGTTTCGTATCTAAT
CTGATTTGAGGGAAGGAGATGGGTTTCATAATGGAGTTCGCGGAGAATCTGGTGCTGAGGTTGATGGAGGATCCGGAGGT
GAGAGACAGGAAAGCGAGGGAGCACATATATGAGATGCACGAGAGGTGCAAGAAGATTAAGGAGATGTGGGCTTTGCCTA
TTCGTCCTTATGGTTTCTGGACTTTTGAGCGCCACAACGCTCAGCTTCGTTGGGATCCTCAGATCAGTCAGGTTGCTGGT
CGCAGGGACCCTTATGATGATCTCCTTCAGGACCATCCTTCTTCCTCTTCTTCCTCAAACTAATCAAACAATTGCAGAAG
ATGTGTTGTGATGATGTCTGGATAGATGGTCTCTGTTTCAATTCCCGATTGTACGAAGCGTGGTACAAACTCAATAATAA
TAATCACTCTTAGACTTGTTTACAAACGAGAGAGGAGTATACTCTCATTGTTTCGTAGTAAAGTTGTTTGATTCTCCATT
CGCATCTTTGAATATAAATATACTTTCCGAAGTGATGAGTCTTTGTCATGTTATTTATAGTTTTGTTGC
>B596-H_1-10k_transcript_59306 B596-H_1-10k_transcript_59306 full_length_coverage=2;length=805;num_subreads=60
GATTAAACTAAATCAATATGGATGGGGCTAAAAAAAATGCAAGAAGATACCAAAGAAATAAAATAAGTATCTGTATGTAA
TGAATTCCAAGGTTTCGTCATAAGAAAAAGTGGAAAGACATCATAATGAGATCCTAATCTCAAAGCAAAAAGGGGGATAT
GGCGGAATTGGTAGACGCTACGGACTTAATTGGATTGAGCCTTGGTATGGAAACCTACTAAGTGATAACTTTCAAATTCA
GAGAAACCCTGGAATTAACAATGGGCAATCCTGAGCCAAATCCTGGGTTACGCGAACAAACCAGAGTTTAGAAAGCGGGA
TAGGTGCAGAGACTCAATGGAAGCTGTTCTAACAAATGGAGTTCAATCCCTTGTGTTGAATCAAACGATTCACTTCATAG
TCTGATAGATCCTTGGTGGAACTTATTAATCGGACGAGAATAAAGATAGAGTCCCATTCTACATGTCAATACTGACAACA
ATGAAATTTATAGTAAGATGAAAATCCGTTGACTTTTAAAATCGTGAGGGTTCAAGTCCCTCTATCCCCAACCCTACTCC
CTAAAAAAGTCTGTTTGACACCTTACCCTTTTTTTAGTTATTCAAGAATTCATTGATCTTTTTTCATTCATCCGACACTT
TTACAAACTCGAATTTCTTTTCTTATTATATACAAGTCTTGTGGGATATATCATACATATACAAATGAGAAAGAACTATC
GATTTGAATTATTTCGAATCTAAATAATTTTTCATTCTAAAACTTAGAAAGTCTTCTTTTCGAAGATCCAATAAATTCCC
GGTCC
>B596-H_1-10k_transcript_59111 B596-H_1-10k_transcript_59111 full_length_coverage=8;length=751;num_subreads=60
TCCGCTTTTATGTTAGTTCGTACTATAAAATTCCTTTGTTTGTGAGAAAATTTTCTCACAAAAGAAAAGTTAAAGGAAAT
AAAAAGAGTTATAGAATGGATTACTACCTATGCCAAGATCGCGTATAAATGGAAATTTTATTGATAAAACCTTTACAATT
GTAGCCGATATCTTATTACGAGTCATTCCGACAACTTCCGGAGAAAAAGAGGCATTTACTTATTACAGAGATGGGATGTC
GGCTCAATCTGAAGGAAATTATGCGGAAGCATTACAGAATTATTATGAAGCTATGCGACTAGAAATTGACCCCTATGATC
GAAGTTATATACTCTATAATATAGGCCTTATCCACACAAGTAATGGGGAACATACCAAAGCTTTAGAATATTATTTTCGG
GCATTAGAACGAAACCCCTTTTTACCACAAGCTTTTAATAATATGGCTGTGATCTGTCATTACCGTGGAGAACAGGCCAT
TCAACAAGGAGATTCTGAAATGGCGGAGGCTTGGTTTGCTCAAGCCGCCGAGTATTGGAAACAGGCTATAACGCTTACTC
CTGGTAATTATATTGAAGCACAGAATTGGTTGACGATCACGAGGCGCTTCGAATAAGAACTTTTTCTTTGTTTCTTTTTT
TTTTATTCTATAATATATCTTTATTTGTTTTTACAATTAATTGTTTTTTAGTTTCTTGGCCCTCTCGGTCAAATAAACCA
GATTCTTTTTTCTATCAGAAGAACCAATCCC
>B596-H_1-10k_transcript_51476 B596-H_1-10k_transcript_51476 full_length_coverage=7;length=1074;num_subreads=60
GACGTCATGCTTGCTTTTGGTACTCCCGAAAAACAAATCTTGATCGAACCCATATTTGCCCAATGGATACAATCCGCTCA
TGGGAAAACTTCATATGGATTTGATGTACTTTTATCTTCGACAAATGGCCCAGCATTTAATGCGGGTCGAAGCATATGGT
TGCCCGGCTGGTTAAATGCTATTAATGAGAATAGTAATTCATTATTCTTAACAATAGGTCCTGGAGATTTCTTGGTTCAT
CATGCTATTGCTTTAGGTTTACATACAACTACATTGATCTTAGTAAAAGGTGCTTTAGATGCACGTGGTTCCAAGTTAAT
GCCAGATAAAAAGGATTTCGGGTATAGTTTTCCTTGCGATGGTCCGGGACGAGGTGGTACTTGTGATATTTCGGCTTGGG
ACGCATTTTATTTGGCAGTTTTTTGGATGTTAAATACTATTGGATGGGTTACTTTTTATTGGCATTGGAAACACATCACA
TTATGGCAAGGTAACGTTTCACAGTTTAATGAATCTTCCACTTATTTGATGGGATGGTTAAGAGATTATCTATGGTTAAA
CTCTTCACAACTTATCAATGGATATAACCCGTTTGGTATGAATAGTTTATCAGTCTGGGCATGGATGTTCTTATTTGGGC
ATCTTGTTTGGGCTACTGGATTTATGTTCTTAATTTCCTGGCGTGGTTATTGGCAGGAATTGATTGAAACTTTAGCATGG
GCTCATGAACGTACACCTTTGGCAAATTTGATTCGATGGAAAGATAAACCAGTAGCTCTTTCAATTGTGCAAGCAAGATT
GGTTGGATTAGCTCACTTTTCTGTAGGTTATATATTCACTTATGCGGCTTTCTTGATTGCCTCCACGTCGGGCAAATTCG
GTTAATTATTTAATTATTCTATCCGCAATAATATATTTTTTTTTATTAATTTTATTAAAATAATAAAAATATAGGTATGC
ACTCTTATATTTATTTCTACATCTAGGATCCGATTTGTATCATTATCATTGATAATAAGAGGAACTTAAGCATTATGGCA
AAGAAAAGTTTGATTTATAGGGAGAAGAAGAGGC
>B596-H_1-10k_transcript_64458 B596-H_1-10k_transcript_64458 full_length_coverage=5;length=551;num_subreads=60
GATCACTATGTAGAAAAAGATATAGGGTGTGACTTTCTTTATAAGTCTATCAATTGTATCTATATAAATGAGATACATGA
TCCAGTCTACCCATTTGTGAAGTAAAAAAGAACCTTTAACTTCATGTCCGAATAGAATAAAAGTGGTAAAAAGAAGTTGG
AAATAAGGCATCTCGAATAAACGGATTCATGATAAAATCCCTTTATTTATTAAAATTTTTTAGTGGGTAAGAGGATTAAA
TGGTGTATATTGTTAATAGCTTGGAGGATTAAAAACATGACTATTGCTTTTCAATTGGCTGTTTTTGCATTAATTATTAC
TTCATTAATCTTACTGATTAGTGTACCCGTTGTATTTGCGTCTCCTGATGGGTGGTCGAGTAACAAAAATGTTGTATTTT
CTGGTACATCTTTATGGATTGGATTAGTCTTCTTGGTGGGTATCCTTAATTCTCTTATCTCTTGAATTCATTCGTTGCAG
ATCAAAAAATGAGATGACCCCTCCCATTCCACGAATTACACATTCAAATTCAATATAAGTCCATAAAATGC
>B596-H_1-10k_transcript_52725 B596-H_1-10k_transcript_52725 full_length_coverage=18;length=968;num_subreads=60
GGGCTCCAGGAGGGGGGGATGTAAGAAAAATTACAAACTTGACTCTTAGCCCAAGTGTTATATTTGGTTATTTACTAAAA
TCTCCCTTTGGGGGAGAAGGATGGATTGTTAGTGTGGACGATTTGGAAGATATAATTGGAGGGCATGTATGGTTAGGTTC
CATTTGTATATTTGGTGGAATCTGGCATATCTTAACCAAACCTTTTGCATGGGCTCGCCGCGCACTTGTATGGTCTGGGG
AGGCTTACTTGTCTTATAGTTTAGCTGCTTTATCTGTTTGTGGTTTCATTGCTTGTTGTTTTGTCTGGTTTAATAATACT
GCTTACCCTAGTGAGTTTTACGGACCTACAGGGCCAGAAGCTTCTCAAGCTCAAGCATTTACTTTTCTAGTTAGAGACCA
ACGTCTTGGAGCTAACGTGGGGTCTGCTCAAGGACCTACAGGTTTAGGTAAATACTTAATGCGTTCCCCGACTGGAGAAG
TTATTTTTGGAGGAGAAACAATGCGTTTTTGGGATCTGCGTGCTCCCTGGTTAGAACCTTTAAGGGGTCCTAATGGTTTG
GACTTAAGTAGGTTGAAAAAAGACATACAACCTTGGCAAGAACGACGTTCTGCAGAATATATGACTCATGCTCCTTTAGG
TTCCTTAAATTCTGTAGGGGGCGTAGCTACTGAGATCAATGCAGTCAATTACGTCTCTCCGAGAAGTTGGTTATCTACCT
CTCATTTTGTTCTAGGATTCTTCCTATTCGTGGGTCATTTATGGCACGCGGGAAGAGCTCGGGCAGCGGCAGCAGGATTT
GAAAAAGGAATTGATCGTGATTTTGAACCTGTTCTTTCTATGACTCCTCTTAACTAAAGTAGTAGTTAAAATAGGAAAGT
AAAAATCGGGTCATATTAAAAAGTCTTCTTTCTTTCTTTCAATTCAATCTCGTTTTTTCTGGCTCGGCTGGATAGTATAG
CCGAGCCA
>B596-H_1-10k_transcript_67007 B596-H_1-10k_transcript_67007 full_length_coverage=6;length=421;num_subreads=60
GAATTAGATATAAATAATAAATTTTCCCTTTTTTTACCGGCATGGACATGTAGATATCAAATAAAATAGAAAAAAAGATT
TCTTTATCTGAGTAATGAGTCATCTGACAATTCATGATTTAGATTCAACTACTTATTAAGAAACTAATAGCAAGGAAGAA
ACAATTTGAGTTGATGCGTTTACCTAAGTAAGGACCAATAAAATCAAATATTTTGATCTTCGAAACCAATTAAATGAAAT
TCTAAAGGTTAAATTTTATGGGGCAGTGCGCGAGAAATCAAATCATAAATAAATGATAGAATTTTGAGCGTCCTGAACAT
AATATATAACATTAAGATATATAAAGGTGTTCGGAAATGGTTGAAGTAGATGAATAGGAGGATCGCTATGACTATAGCCC
TTGGTAAATTTACCAAAGACG
>B596-H_1-10k_transcript_60318 B596-H_1-10k_transcript_60318 full_length_coverage=3;length=760;num_subreads=60
AAAAGTGAGAGAGTAATTTAGAAAATCAAATTGAACATTTTTATATTATAATACAATGAATAATAATAAGTCGGCTTTTG
AATCGCCAAATAGATATTCGTTGTTTCCCTTTTTCGATAGATTAGAAATCAACAAATCCAAAAGAAAAAGTAAGTGGACC
TAACCCGTCGAATCATGACTATATCCACTATTCTGATATTCAAATTCGATAGAGATAAAATTGAAACAGTAGATTTGGTT
TATTTCATATTTTTTTATTCGGAAATCTGTCGATATCTCTTATTTAATCTTCTTGTTTCTATATTTCATAGGAAATATAT
TGCGTTCCTGCCTAGAGAAAGAAAGTCTTATTCCAAATTTTTTAATACCTAAAGGGTATTTCAATATCTTGTTTTGATTC
CAGAACATAACAAGAGCCTAAATTCTAGTTGTATAAGAATCAAATTGTATTAAGAATCAAAAAATCGAATCATAAAGAAT
GGCTTCAGATATCAATCAAATATTTCCATATTGATGCTTACAAGATGACAATGTAATGGGATTGAAGGTGTATGTGAGAA
AGAAACTCTCATTTACAGTTTGCTATTATTTTATTTAAATATTGTATTGAATTAGATATAAATAATAAATTTTCCCTTTT
TTTTACCGGCATGGACATGTAGATATCAAATAAAATAGAAAAAAAGATTTCTTTATCTGAGTAATGAGTCATCTGACAAT
TCATGATTTAGATTCAACTACTTATTAAGAAACTAATAGC
>B596-H_1-10k_transcript_67649 B596-H_1-10k_transcript_67649 full_length_coverage=2;length=378;num_subreads=60
ATAGTATGATGGCGGTTGAGCAAGTATGCCCCCATCGTCTAGTGGTTCAGGACATCTCTCTTTCAAGGAGGCAGCGGGGA
TTCGACTTCCCCTGGGGGTAGGGTACTACGAAAGGAAGTTGATTATGGATTATCCATAAAGTTCGAATAGAGTCTTCCTG
GGTCGATGCCCGAGCGGTTAATGGGGACGGACTGTAAATTCGTTGGCAATATGTCTACGCTGGTTCAAATCCAGCTCGGC
CCAATAATTCGCTGTCTACATAACCTTTTTTGTTTTGCATAATTGACAGAGAAGGGTAAGAAAAAAGTCAAATATCTGGG
TATATTTCGACTTTACTTTTTTCTTTATTTCTTGTGGCTCGTTACTTTTTGTTTCCGT
>B596-H_1-10k_transcript_64848 B596-H_1-10k_transcript_64848 full_length_coverage=2;length=555;num_subreads=60
CTTGAGCCTCGGGTTTTCAGTGTCTCCTGTGGTTTTGGATCTGCTAGTTTCTAAGTTTGACAAGAGCGGAGGCAGGAACA
GAGCTATTGAATATGATAACTTCATCGAGTATGTTCATTTGATTTCAACCTTTATCACTTTCTTGTTTTTCCTCTGTGAA
GAGTACTGATTCTGGTTTGTTCCATTGTTGCAGGTGCTGTTTGACTGTTAAGGTATATTGTTTGAATCACATTCTTAGTT
AGACAATGTGTAGAGTAGTGTTTTGATGTTTGATGAAATATAAATTGCAGGGGCTGACTGAGAAGTTTAAGGAGAAGGAT
ACGGCGTTGTCAGGATCAGCTACTTTCAACTACGAGGCCTTCATGCTCACTATTCTACCGTTCCTCGTCGCTTAAGTTCG
TTGCTGTTATGGAGCTTTTGGAATAATTTATTTGTAGTAGTTGAATTCTGGAGTTTGCTCTTTTACCTTTTTATCGTCTT
TGCTTTTGTAAGATTTGGAAGTGGCTCTCTCTATATGAGCAATTACACAAGTGTTGTGGAATAAATTTGACTGTT
>B596-H_1-10k_transcript_61373 B596-H_1-10k_transcript_61373 full_length_coverage=7;length=702;num_subreads=60
GACTTGCATCTCTCTCGAGACTTGTTTTGTTATTCCATCCTCGCTCGCTCACTCCTCTCTCAAATCCTCTTCGCATCGCA
TCCCTCAGGGTGGATAAAATGGCAGCATCAGGGTTCCAAGCGTTCTTGAACAGTCCGGTTGGACCTAAAACAACCCATTT
CTGGGGTCCTATCGCTAACTGGGGCTTTGTTGCTGCTGGTTTGGTGGATATGCAAAAGCCCCCTGAGATGATCTCTGGAA
ACATGACCTCAGCCATGTGCATTTACTCTGCATTGTTCATGAGATTTGCATGGATGGTGCAGCCACGCAACTATTTACTA
CTTGCCTGCCATGCTTCCAATGAGACTGTTCAGCTCTATCAGCTCTCGCGTTGGGCTAGATCCCAAGGGTATCTATCCTC
AACTAAAGAAGAGGAGAAACCGGCTCAGTAAAGCTTTCTTCAACCCCTGCTTCCGATGATCAACGGATCATCAGCATATC
AGTTCTTGGAAATTAATGAATCCTTGATCCATCTATTTTTCATTTTCCTTTGAAACGTGTTTGTCTTCTGTCCCCAACCT
ATGGATGATTTACTTGTTGGATCCTTCATTGACATATATCTCTTTTGTTTGAAATAAGTATACCGCTTGTAATAAAATTT
GGGACCAGTCGCAAAGTCCACATTTCGTCTTCATATGTTTTATAAGAGTTTATTATAAATTC
>B596-H_1-10k_transcript_52484 B596-H_1-10k_transcript_52484 full_length_coverage=6;length=1054;num_subreads=60
GGCTGAGCCACTGGCTTCCTTAGACTTCTCCGTCGATAAACTATAGCCGAGGCACGGTCTCAGACTGTGTTGCTTTCCCC
AAGTGCTTCTTCTCAGCATTGCTTGTTATCCGAAATGAGTATCTCTGGTGCTGCACTTGGTTCAGGAAGAATTTTAGGAA
GAGCGGTAGAGTTTGGGAAAACTCATGTGGTTAGGCCCAAAGGGAAACACCAAGCTACTATTGTCTGGTTACATGGTCTT
GGCGACAATGGCTCTAGCTGGTCTCAGCTTTTGGAGACCCTTCCCCTTCCCAATATCAAATGGATATGCCCGACTGCTCC
TTCTCAACCTATAAGTTTATTTGGTGGTTTTCCCTCCACAGCTTGGTTTGATGTTGTGGGCATCAATGAAGATGGACCTG
ATGATGTAGAAGGACTGGACGTGGCTGCCGCACATGTTGCAAATTTGTTGTCGAATGAGCCTTCTGACATTAAGTTAGGT
GTTGGAGGGTTCAGCATGGGTGCGGGGACGTCTCTATACTCAGCGACTTGTTTTGCAGTCGGTAAATATGGAAATGGCAA
TCCTTACCCTATCAATTTAAGCACAGCCATAGGCTTAAGCGGTTGGCTTCCTTGTGTTAAGACACTGGCTGGCAAACTAG
AAGAGGAACAGATCAAGAATCGAGCTGCGTCCTTACCAATTTTAGTTTGCCATGGAAAAGGTGATGATGTGGTGCCGTAC
AAGTTTGGGGAGAAATCTTCAGAGGCCTTGATATCACATGGGTTTAAGAAGACAACGTTCAAAGCCTATAGTGGACTTGG
TCACTACACCATCCCACAGGAGATGGATGAGTTGTGCGCTTGGTTAACATCCAACCTCGGCCTCCAAGGTTGAAAAGGCT
TTTCACTTATGTCACTAAATTAACCCCTTCAAACTCTTGAGAGTTTCATTGATTTGGATTGGATCCTTCGTATTTTCACT
TTAAGATGTATAACATCAAAGCATTATATAACTAGTCTTTGAGAGATTTGTATGGGTTGTTCAAAAAAAAAAAGAGACTT
GTATGGTTGTATTT
>B596-H_1-10k_transcript_55420 B596-H_1-10k_transcript_55420 full_length_coverage=2;length=971;num_subreads=60
CGTCGAAGCTGGGAAAGCATCCATGGGCCAGGATTTATCACCGCTTGACTTGATCAACGTACAGACCTTTGCTCAGAAAG
TTATGGACCTCGCTGACTACAGAAGAAGCTCTACGATTACCTTGTCTCTAAGATGAGCGACATTGCCCCTAATCTGGCGG
CCTTGATTGGAGAAGTGGTCGCTGCCCGTCTCATTTCACATGCTGGAAGTCTCACTAACCTTGCCAAATGCCCATCTTCC
ACCCTCCAGATTCTTGGAGCGAGAAGGCGCTTTTCAGGGCTCTTAAAACACGTGGAAACACACCCAAGTATGGGTTGATC
TTTCATTCGTCCTTCATTGGTCGAGCATCTGCTAAGAACAAGGGCCGCATCGCTCGTTATCTTGCAAACAAGTGCTCTAT
TGCGTCCCGTATTGATTGCTTCGCTGATGGTGCAACAACCGCATTCGGTGAGAAGCTACGGGAACAAGTAGAGGAAAGGC
TGGACTTTTATGACAAGGGTGTTGCCCCACGTAAGAACGTGGATGTGATGAAGGAGGTGATAGAGAATCTACAAAACAAA
GATGAGGAAGGAAGGAGGCAGTGGATGCCTCAGCAAAGAAGAGCAAGAAGAAGAAGGCGAAGGGTGAAGAAGAAGAGGAG
GCAGTCGAGTCAGAGAAAAAGAAGAAGAGGAAGATGGAGACAGAAGAGGAGAATGAGAAATCAGAGAAGAAGAAGAAAAA
GAAGAGTAAGTCTGCTGGAGGAGACGAGGAGACTGATGATGGTCTGACTCAGAGCAAGAAGAAATCGAAGAAGAAGAAGT
CCAAGAGTGAGGAATAGGGATGGTGCAAGATAAAAGACAACCTATGCATTCTACTATTATTTTGAGCTAAATGTTTTTTT
TTTTGCTGTGTTTCTTGTTCTTAGTAAACTCTGATCTTGTGTTTTTGGTCTGAAAACGATTTGGTCTATTTGAATGCATT
TTATTTTTGCC
>B596-H_1-10k_transcript_52403 B596-H_1-10k_transcript_52403 full_length_coverage=2;length=1072;num_subreads=60
TTTTGTTATAATTTTAAACTGGACGATCCATTAATTCAACTGTCCGAAGATTATAAATGGATCAATCTTTTTGATTTTTA
TTGGAGACTGGGAATAGATGGACTTTCTATAGGAACGATTTTACTGACCGGATTTATTACTACTTTAGCTACTTTAGCGG
CTTTTCCAGTTACTCGGGATTCCCGATTATTCTATTTCCTGATGTTAGCAATGTACAGCGGCCAAATAGGATCGTTTTCT
TCTCGGGATATTTTACTTTTTTTCATCATGTGGGAATTAGAATTAATTCCCGTTTATCTCCTTTTATCCATGTGGGGTGG
AAAGAAACGTTTGTATTCAGCTACAAAATTTATTTTATACACTGCAGGAAGTTCTATTTTTTTATTAATAGGAGTTTTAG
GTATAAGTTTATATGGTTCGAACGAACCAACATTAAATTTAGAACTATTAGGGAATCAAGCCTATCCGGTCACACTCGAA
ATACTCTTTTATATTGGATTTCTTATTGCTTTTGCCGTCAAATCACCGATTATACCTTTACATACTTGGTTACCTGACAC
CCACGGCGAGGCACATTACAGTACCTGTATGCTTCTCGCTGGAATCTTATTAAAAATGGGAGCATATGGATTGGTTCGAA
TCAATATGGAATTATTACCTCACGCTCATTCTATGTTTTCTCCTTGGTTGATGGTAGTCGGTACAATCCAAATAATTTAT
GCAGCTTTAACATCTCTCGGTCAACGTAATTTAAAAAAGAGAATAGCCTATTCTTCTGTATCTCATATGGGTTTTATAAT
TATAGGTATTGGTTCTATAACGGATCCTGGGCTTAATGGAGCTATTTTACAAATAATCTCTCATGGATTTATTGGCGCTG
CACTTTTTTTCTTGGCAGGAACTAGTTATGATAGAATCCGGCTTGTTTATCTTGATGAAATGGGTGGAATGGCTATCTCC
ATTCCAAAGATATTTACAATGTTCACTATCTTATCGATGGCTTCCCTTGCATTACCGGGCATGAGTGGTTTTGTTGCAGA
ATTAATCGTTTTTTTTGGAATAATTACCAGCC
>B596-H_1-10k_transcript_41447 B596-H_1-10k_transcript_41447 full_length_coverage=17;length=1341;num_subreads=60
GGACGATCCATTAATTCAACTGTCCGAAGATTATAAATGGATCAATCTTTTTGATTTTTATTGGAGACTGGGAATAGATG
GACTTTCTATAGGAACGATTTTACTGACCGGATTTATTACTACTTTAGCTACTTTAGCGGCTTTTCCAGTTACTCGGGAT
TCCCGATTATTCTATTTCCTGATGTTAGCAATGTACAGCGGCCAAATAGGATTGTTTTCTTCTCGGGATATTTTACTTTT
TTTCATCATGTGGGAATTAGAATTAATTCCCGTTTATCTCCTTTTATCCATGTGGGGTGGAAAGAAACGTTTGTATTCAG
CTACAAAATTTATTTTATACACTGCAGGAAGTTCTATTTTTTTATTAATAGGAGTTTTAGGTATAAGTTTATATGGTTCG
AACGAACCAACATTAAATTTAGAACTATTAGGGAATCAAGCCTATCCGGTCACACTCGAAATACTCTTTTATATTGGATT
TCTTATTGCTTTTGCCGTCAAATTACCGATTATACCTTTACATACTTGGTTACCTGACACCCACGGCGAGGCACATTACA
GTACCTGTATGCTTCTCGCTGGAATCTTATTAAAAATGGGAGCATATGGATTGGTTCGAATCAATATGGAATTATTACCT
CACGCTCATTCTATGTTTTCTCCTTGGTTGATGGTAGTCGGTACAATCCAAATAATTTATGCAGCTTTAACATCTCTCGG
TCAACGTAATTTAAAAAAGAGAATAGCCTATTCTTCTGTATCTCATATGGGTTTTATAATTATAGGTATTGGTTCTATAA
CGGATCCTGGGCTTAATGGAGCTATTTTACAAATAATCTCTCATGGATTTATTGGCGCTGCACTTTTTTTCTTGGCAGGA
ACTAGTTATGATAGAATCCGGCTTGTTTATCTTGATGAAATGGGTGGAATGGCTATCTCCATTCCAAAGATATTTACAAT
GTTCACTATCTTATCGATGGCTTCCCTTGCATTACCGGGCATGAGTGGTTTTGTTGCAGAATTAATCGTTTTTTTTGGAA
TAATTACCAGCCAAAAATATTTCTTAATTTCAAAAATTTTAATTATTTTTGTAATGGCAATTGGAATGATATTAACTCCT
ATATATTTATTATCTATGTTACGTCAAATGTTCTATGGATACAAGTTAATTAATGCCAAAAACTTTTCTTTTTTTGATTC
TGGACCCCGAGAGTTATTTCTTTCAATCTCTATTCTTCTACCCATAATTGGTATTGGGATTTATCCTGATTTTGTGCTCT
CATTAGCAAGTGACAAGGTCGAATCCATTTTATCTAATTATTTTTATGGATAGTTTTCAGG
>B596-H_1-10k_transcript_68492 B596-H_1-10k_transcript_68492 full_length_coverage=3;length=325;num_subreads=60
CAGAATTAATCGTTTTTTTTGGAATAATTACCAGCCAAAAATATTTCTTAATTTCAAAAATTTTAATTATTTTTGTAATG
GCAATTGGAATGATATTAACTCCTATATATTTATTATCTATGTTACGTCAAATGTTCTATGGATACAAGTTAATTAATGC
CAAAAACTTTTCTTTTTTTGATTCTGGACCCCGAGAGTTATTTCTTTCAATCTCTATTCTTCTACCCATAATTGGTATTG
GGATTTATCCTGATTTTGTGCTCTCATTAGCAAGTGACAAGGTCGAATCCATTTTATCTAATTATTTTTATGGATAGTTT
TCAGG
>B596-H_1-10k_transcript_34909 B596-H_1-10k_transcript_34909 full_length_coverage=2;length=1630;num_subreads=60
TACATATTAAAACAAATAGGAATGCTCGAGGTATAAATTCTGCAATTGTGGCTTCGCTAGGTTTTCTTTTAATTTGGATA
TGCTATTTTGGCGTCAATCTTTTAGGAATAGGTTTACATAGTTATGGTTCATTTACATCGAATTAACTAAAACATTAACA
AAAAAAGAAAAGAATCCAAATAAAAAAAATAGCATCTATATATAACTTCATATAAGTTAAGAAATCTAATTTAGTTTTAG
TAGTAAATCATCAAGAACCTTTTGAATCAAGTAGTACAATGATTCAAAAGGTTCTCACAATACAAAAAGCAAAGACTTCT
TATTATAATTCAATTTAATGTTTTTTTTATTTCCTGAAAACTATCCATAAAAATAATTAGATAAAATGGATTCGACCTTG
TCACTTGCTAATGAGAGCACAAAATCAGGATAAATCCCAATACCAATTATGGGTAGAAGAATAGAGATTGAAAGAAATAA
CTCTCGGGGTCCAGAATCAAAAAAAGAAAAGTTTTTGGCATTAATTAACTTGTATCCATAGAACATTTGACGTGACATAG
ATAATAAATATATAGGAGTTAATATCATTCCAATTGCCATTACAAAAATAATTAAAATTTTTGAAATTAAGAAATATTTT
TGGCTGGTAATTATTCCAAAAAAAACGATTAATTCTGCAACAAAACCACTCATGCCCGGTAATGCAAGGGAAGCCATCGA
TAAGATAGTGAACATTGTAAATATCTTTGGAATGGAGATAGCCATTCCACCCATTTCATCAAGATAAACAAGCCGGATTC
TATCATAACTAGTTCCTGCCAAGAAAAAAAGTGCAGCGCCAATAAATCATGAGAGATTATTTGTAAAATAGCTCCATTAA
GCCCAGGATCCGTTATAGAACCAATACCTATAATTATAAAACCCATATGAGATACAGAAGAATAGGCTATTCTCTTTTTT
AAATTACGTTGACCGGGAGATGTTGAAGCTGCATAAATTATTTGGATTGTACCGACTACCATCAACCAAGGAGAAAACAT
AGAATGAGCGTGAGGTAATAATTCCATATTGATTCGAACCAATCCATATGCTCCCATTTTTAATAAGATTCCAGCGAGAA
GCATACAGGTACTGTAATGTGCCTCGCCGTGGGTGTCAGGTAACCAAGTATGTAAAGGTATAATCGGTGATTTGACGGCA
AAAGCAATAAGAAATCCAATATAAAAGAGTATTTCGAGTGTGACCGGATAGGCTTGATTCCCTAATAGTTCTAAATTTAA
TGTTGGTTCGTTCGAACCATATAAACTTATACCTAAAACTCCTATTAATAAAAAAATAGAACTTCCTGCAGTGTATAAAA
TAAATTTTGTAGCTGAATACAAACGTTTCTTTCCACCCCACATGGATAAAAGGAGATAAACGGGAATTAATTCTAATTCC
CACATGATGAAAAAAAGTAAAATATCCCGAGAAGAAAACGATCCTATTTGGCCGCTGTACATTGCTAACATCAGGAAATA
GAATAATCGGGAATCCCGAGTAACTGGAAAAGCCGCTAAAGTAGCTAAAGTAGTAATAAATCCGGTCAGTAAAATCGTTC
CTATAGAAAGTCCATCTATTCCCAGTCTCC
>B596-H_1-10k_transcript_70111 B596-H_1-10k_transcript_70111 full_length_coverage=3;length=235;num_subreads=60
AATCAAGTAGTACAATGATTCAAAAGGTTCTCACAATACAAAAAGCAAAGACTTCTTATTATAATTCAATTTAATGTTTT
TTTTTATTTCCTGAAAACTATCCATAAAAATAATTAGATAAAATGGATTCGACCTTGTCACTTGCTAATGAGAGCACAAA
ATCAGGATAAATCCCAATACCAATTATGGGTAGAAGAATAGAGATTGAAAGAAATAACTCTCGGGGTCCAGAATC
>B596-H_1-10k_transcript_36015 B596-H_1-10k_transcript_36015 full_length_coverage=3;length=1604;num_subreads=60
AATTAGCTTCTTTATTTAAAATTTGAATCTCGACGATTGAGTAAAAACTTGTTAGTATTATTTTGAACAAGTTGCCGCTA
TGGTGAAATTGGTAGACACGCTGCTCTTAGGAAGCAGTGCTAGAGCATCTCGGTTCGAGTCCGAGTAGCGGCATAAGATC
TTATAAAAGAGATATTATAAGTTTTATAATCAAATTAATACCCGACTTGTTTTCTAAAATCGGGTAAAACCTAGTATTAA
TTTATTAATTTTTAACAAATTTTTTATGATTTTTTCAATTTTAGAGCATATATTAACTCATATATCTTTTTCGGTCGTTT
CAATTGTACTACTAATTTATTTTTTAACTTTATTAGTTAATTTAGATGAAATCATAGGATTTTTTGATTCATCAGATAAA
GGAATCGTAATTACGTTTTTTGGTATAACAGGATTATTATTTACGCGTTGGATTTATTCAGGACATTTTCCATTAAGCAA
TTTATATGAATCATTAATTTTTCTTTCATGGGCTTTTGCAATTATTCATATAGTTTCCTATTTTAATAAAAATAAAAAAA
ATCACTTAAACGCAATAACTGCGCCAAGTGCTATTTTTATTCAGGGTTTTGCTACTTCAGGTCTTTTAAACAACATGCCT
CAGTCTGCAATATTAGTACCAGCTCTCCAGTCCCAGTGGTTAATGATGCACGTAAGTATGATGATATTAGGCTATGGCGC
TCTGTTATGCGGATCATTATTATCAATAGCTCTTCTAGTCATTACATTTCGCAAGGTCGGATCTACTTTTTGGAAAAATA
ATATGAAAAATAAAATGTTATTAAATGAATTATTTTCTTTTGATGTACTTTACTACATAAATGAAAGAAATTCTATTTTA
ATACAACAAAATATTAATTTTAGTTTTTCTAGAAATTATTATAGATATCAATTGATTGAACAATTAGATTATTGGAGTTT
TCGTATTATTAGTCTCGGATTTATCTTTTTAACCGTCGGCATTCTTTCAGGAGCTGTATGGGCTAATGAAACATGGGGTT
CATATTGGAATTGGGATCCGAAAGAAACCTGGGCATTTATTACTTGGACCATCTTCGCAATTTATTTACATATTAAAACA
AATAGGAATGCTCGAGGTATAAATTCTGCAATTGTGGCTTCGCTAGGTTTTCTTTTAATTTGGATATGCTATTTTGGCGT
CAATCTTTTAGGAATAGGTTTACATAGTTATGGTTCATTTACATCGAATTAACTAAAACATTAACAAAAAAAGAAAAGAA
TCCAAATAAAAAAAATAGCATCTATATATAACTTCATATAAGTTAAGAAATCTAATTTAGTTTTAGTAGTAAATCATCAA
GAACCTTTTGAATCAAGTAGTACAATGATTCAAAAGGTTCTCACAATACAAAAAGCAAAGACTTCTTATTATAATTCAAT
TTAATGTTTTTTTTATTTCCTGAAAACTATCCATAAAAATAATTAGATAAAATGGATTCGACCTTGTCACTTGCTAATGA
GAGCACAAAATCAGGATAAATCCCAATACCAATTATGGGTAGAAGAATAGAGATTGAAAGAAATAACTCTCGGGGTCCAG
AACC
>B596-H_1-10k_transcript_48762 B596-H_1-10k_transcript_48762 full_length_coverage=7;length=1144;num_subreads=60
GCTAGAGCATCTCGGTTCGAGTCCGAGTAGCGGCATAAGATCTTATAAAAGAGATATTATAAGTTTTATAATCAAATTAA
TACCCGACTTGTTTTCTAAAATCGGGTAAAACCTAGTATTAATTTATTAATTTTTAACAAATTTTTTATGATTTTTTCAA
TTTTAGAGCATATATTAACTCATATATCTTTTTCGGTCGTTTCAATTGTACTACTAATTTATTTTTTAACTTTATTAGTT
AATTTAGATGAAATCATAGGATTTTTTGATTCATCAGATAAAGGAATCGTAATTACGTTTTTTGGTATAACAGGATTATT
ATTTACGCGTTGGATTTATTCAGGACATTTTCCATTAAGCAATTTATATGAATCATTAATTTTTCTTTCATGGGCTTTTG
CAATTATTCATATAGTTTCCTATTTTAATAAAAATAAAAAAAATCACTTAAACGCAATAACTGCGCCAAGTGCTATTTTT
ATTCAGGGTTTTGCTACTTCAGGTCTTTTAAACAACATGCCTCAGTCTGCAATATTAGTACCAGCTCTCCAGTCCCAGTG
GTTAATGATGCACGTAAGTATGATGATATTAGGCTATGGCGCTCTGTTATGCGGATCATTATTATCAATAGCTCTTCTAG
TCATTACATTTCGCAAGGTCGGATCTACTTTTTGGAAAAATAATATGAAAAATAAAATGTTATTAAATGAATTATTTTCT
TTTGATGTACTTTACTACATAAATGAAAGAAATTCTATTTTAATACAACAAAATATTAATTTTAGTTTTTCTAGAAATTA
TTATAGATATCAATTGATTGAACAATTAGATTATTGGAGTTTTCGTATTATTAGTCTCGGATTTATCTTTTTAACCGTCG
GCATTCTTTCAGGAGCTGTATGGGCTAATGAAACATGGGGTTCATATTGGAATTGGGATCCGAAAGAAACCTGGGCATTT
ATTACTTGGACCATCTTCGCAATTTATTTACATATTAAAACAAATAGGAATGCTCGAGGTATAAATTCTGCAATTGTGGC
TTCGCTAGGTTTTCTTTTAATTTGGATATGCTATTTTGGCGTCAATCTTTTAGGAATAGGTTTACATAGTTATGGTTCAT
TTACATCGAATTAACTAAAACATT
>B596-H_1-10k_transcript_41742 B596-H_1-10k_transcript_41742 full_length_coverage=8;length=1388;num_subreads=60
GAAGTAAGTGGATCAATAAAGTAACCGAACTCAAAAGAAAATTCATTATTTATGGTCCAAGACCATACATTTTGATGAAT
GCAACTTAGAAAAATTTGTTGAATAGATAGATAGAGCGAAAAGATCATAACTATACTTAACAAAAAAATACTCAGAAACG
TCCACATACGTCGAAGGTTTTTTGTTGCTGTCGGAAAAAGTAGAAGTCCAGCTCCGAGTAAAATAGGTACTGGAAGTGGA
ATGAAAGGGATGATCCATGAATATTGATATGTATGTTCCATAAAATAAAAAACCCTTTTTATTTTATTCTTAAATTTATT
ATTTCTTATTCACTGGTTTGTATATATATATATATTTTTTCAAAGGGGATAATAAAAAAGCGCATTTTTTCAAACTTAAA
TAGCAATTTTTCGAATTAGTATAATCCTTCATAAACCTTTGAAAAGAAATATATTCAAATCAAAAAATTAGAAGTTATTA
ACTAATATTACTAAGTTACTGTAAAAAAAACGATTTGTCTTTTTTTTTTACTACTAAAAAAAATTTTGATTTTATGCAGA
TACAGAAAAAGTGAATTCTAATTCCGTATTACAATAATTTATATACATATATTAAGAATAGAACAAAGATTTACACGACA
AAAAAATACTTAATATTAAGTATAAAAAAAAGTTATTTGGGTTTGATTATTTAGAATTATTATTGAATTATGGAATTTAG
TGATTGTCTTCCAGTACACTAAGTGAGCTTTTTTTTCAAGAAATATTATTATAATCGATATTTTTTTTTACATATGAAGT
GAAGAAATTTAATAAAATTTTTTTCTAATATAATCTAAATCTATCAGTATAGATTAATTAAATGAGCACTCTCATACGGA
TTTAAAACGTTAAATACAAAAAATTTTTCAAGAAAAAGGGAAAAAATAGTTGGGTTTTAAACTTTTGAATGTCTGTTTTG
TTTGAAAAATAATATATAATAAAATTTGAAAGAAAAAATTTACTCAATATGGAGTACGAAAGAATAGAATAATAAATGTC
TTTGACATCCAATTATACCACTGAAAAACTTTTTTCATTTTTGAATGGCAGTTCCAAAAAAACGTACTTCTATCTCGAAA
AAGCGTATTCGTAAAAAAATTTGGAAAAGGAAGGGATATTGGACATCGTTGAAAGCTTTTTCCTTAGGGAAATCGCTTTC
TACAGGTAATTCAAAAAGTTTTTTTGTACAACAAAATAAATAAAAAACACTAGAATCATTAGAATTAGCCTAACGTAAAA
ACCAATTTTGTAGAATACATATAAATTAAAAAAATCTATAGGAACCAAAATAAAAAAAAGATAATATATATATATACGAA
ATATACGAAAGATTCCTATTGATTTTGT
>B596-H_1-10k_transcript_67542 B596-H_1-10k_transcript_67542 full_length_coverage=5;length=384;num_subreads=60
CAATATGGAGTACGAAAGAATAGAATAATAAATGTCTTTGACATCCAATTATACCACTGAAAAACTTTTTTCATTTTTGA
ATGGCAGTTCCAAAAAAACGTACTTCTATCTCGAAAAAGCGTATTCGTAAAAAAATTTGGAAAAGGAAGGGATATTGGAC
ATCGTTGAAAGCTTTTTCCTTAGGGAAATCGCTTTCTACAGGTAATTCAAAAAGTTTTTTTGTACAACAAAATAAATAAA
AAACACTAGAATCATTAGAATTAGCCTAACGTAAAAACCAATTTTGTAGAATACATATAAATTAAAAAAATCTATAGGAA
CCAAAATAAAAAAAAGATAATATATATATATACGAAATATACGAAAGATTCCTATTGATTTTGT
>B596-H_1-10k_transcript_47913 B596-H_1-10k_transcript_47913 full_length_coverage=3;length=1228;num_subreads=60
GAAGTAAGTGGATCAATAAAGTAACCGAACTCAAAAGAAAATTCATTATTTATGGTCCAAGACCATACATTTTGATGAAT
GCAACTTAGAAAAATTTGTTGAATAGATAGATAGAGCGAAAAGATCATAACTATACTTAACAAAAAAATACTCAGAAACG
TCCACATACGTCGAAGGTTTTTTGTTGCTGTCGGAAAAAGTAGAAGTCCAGCTCCGAGTAAAATAGGTACTGGAAGTGGA
ATGAAAGGGATGATCCATGAATATTGATATGTATGTTCCATAAAATAAAAAACCCTTTTTATTTTATTCTTAAATTTATT
ATTTCTTATTCACTGGTTTGTATATATATATATATTTTTTCAAAGGGGATAATAAAAAAGCGCATTTTTTCAAACTTAAA
TAGCAATTTTTCGAATTAGTATAATCCTTCATAAACCTTTGAAAAGAAATATATTCAAATCAAAAAATTAGAAGTTATTA
ACTAATATTACTAAGTTACTGTAAAAAAAACGATTTGTCTTTTTTTTTACTACTAAAAAAAATTTTGATTTTATGCAGAT
ACAGAAAAAGTGAATTCTAATTCCGTATTACAATAATTTATATACATATATTAAGAATAGAACAAAGATTTACACGACAA
AAAAATACTTAATATTAAGTATAAAAAAAAGTTATTTGGGTTTGATTATTTAGAATTATTATTGAATTATGGAATTTAGT
GATTGTCTTCCAGTACACTAAGTGAGCTTTTTTTTCAAGAAATATTATTATAATCGATATTTTTTTTTACATATGAAGTG
AAGAAATTTAATAAAATTTTTTTCTAATATAATCTAAATCTATCAGTATAGATTAATTAAATGAGCACTCTCATACGGAT
TTAAAACGTTAAATACAAAAAATTTTTCAAGAAAAAGGGAAAAAATAGTTGGGTTTTAAACTTTTGAATGTCTGTTTTGT
TTGAAAAATAATATATAATAAAATTTGAAAGAAAAAATTTACTCAATATGGAGTACGAAAGAATAGAATAATAAATGTCT
TTGACATCCAATTATACCACTGAAAAACTTTTTTCATTTTTGAATGGCAGTTCCAAAAAAACGTACTTCTATCTCGAAAA
AGCGTATTCGTAAAAAAATTTGGAAAAGGAAGGGATATTGGACATCGTTGAAAGCTTTTTCCTTAGGGAAATCGCTTTCT
ACAGGTAATTCAAAAAGTTTTTTTGTAC
>B596-H_1-10k_transcript_68558 B596-H_1-10k_transcript_68558 full_length_coverage=2;length=320;num_subreads=60
CGATATTTTTTTTTACATATGAAGTGAAGAAATTTAATAAAATTTTTTTCTAATATAATCTAAATCTATCAGTATAGATT
AATTAAATGAGCACTCTCATACGGATTTAAAACGTTAAATACAAAAAATTTTTCAAGAAAAAGGGAAAAAATAGTTGGGT
TTTAAACTTTTGAATGTCTGTTTTGTTTGAAAAATAATATATAATAAAATTTGAAAGAAAAAATTTACTCAATATGGAGT
ACGAAAGAATAGAATAATAAATGTCTTTGACATCCAATTATACCACTGAAAAACTTTTTTCATTTTTGAATGGCAGTTCC
>B596-H_1-10k_transcript_54858 B596-H_1-10k_transcript_54858 full_length_coverage=7;length=964;num_subreads=60
GAAGTAAGTGGATCAATAAAGTAACCGAACTCAAAAGAAAATTCATTATTTATGGTCCAAGACCATACATTTTGATGAAT
GCAACTTAGAAAAATTTGTTGAATAGATAGATAGAGCGAAAAGATCATAACTATACTTAACAAAAAAATACTCAGAAACG
TCCACATACGTCGAAGGTTTTTTGTTGCTGTCGGAAAAAGTAGAAGTCCAGCTCCGAGTAAAATAGGTACTGGAAGTGGA
ATGAAAGGGATGATCCATGAATATTGATATGTATGTTCCATAAAATAAAAAACCCTTTTTATTTTATTCTTAAATTTATT
ATTTCTTATTCACTGGTTTGTATATATATATATATTTTTTCAAAGGGGATAATAAAAAAGCGCATTTTTTCAAACTTAAA
TAGCAATTTTTCGAATTAGTATAATCCTTCATAAACCTTTGAAAAGAAATATATTCAAATCAAAAAATTAGAAGTTATTA
ACTAATATTACTAAGTTACTGTAAAAAAAACGATTTGTCTTTTTTTTTTACTACTAAAAAAAATTTTGATTTTATGCAGA
TACAGAAAAAGTGAATTCTAATTCCGTATTACAATAATTTATATACATATATTAAGAATAGAACAAAGATTTACACGACA
AAAAAATACTTAATATTAAGTATAAAAAAAAGTTATTTGGGTTTGATTATTTAGAATTATTATTGAATTATGGAATTTAG
TGATTGTCTTCCAGTACACTAAGTGAGCTTTTTTTTCAAGAAATATTATTATAATCGATATTTTTTTTTACATATGAAGT
GAAGAAATTTAATAAAATTTTTTTCTAATATAATCTAAATCTATCAGTATAGATTAATTAAATGAGCACTCTCATACGGA
TTTAAAACGTTAAATACAAAAAATTTTTCAAGAAAAAGGGAAAAAATAGTTGGGTTTTAAACTTTTGAATGTCTGTTTTG
TTTG
>B596-H_1-10k_transcript_62555 B596-H_1-10k_transcript_62555 full_length_coverage=2;length=661;num_subreads=60
GAAGTAAGTGGATCAATAAAGTAACCGAACTCAAAAGAAAATTCATTATTTATGGTCCAAGACCATACATTTTGATGAAT
GCAACTTAGAAAAATTTGTTGAATAGATAGATAGAGCGAAAAGATCATAACTATACTTAACAAAAAAATACTCAGAAACG
TCCACATACGTCGAAGGTTTTTTGTTGCTGTCGGAAAAAGTAGAAGTCCAGCTCCGAGTAAAATAGGTACTGGAAGTGGA
ATGAAAGGGATGATCCATGAATATTGATATGTATGTTCCATAAAATAAAAAACCCTTTTTATTTTATTCTTAAATTTATT
ATTTCTTATTCACTGGTTTGTATATATATATATATTTTTTCAAAGGGGATAATAAAAAAAGCGCATTTTTTCAAACTTAA
ATAGCAATTTTTCGAATTAGTATAATCCTTCATAAACCTTTGAAAAGAAATATATTCAAATCAAAAAATTAGAAGTTATT
AACTAATATTACTAAGTTACTGTAAAAAAAACGATTTGTCTTTTTTTTTACTACTAAAAAAAATTTTGATTTTATGCAGA
TACAGAAAAAGTGAATTCTAATTCCGTATTACAATAATTTATATACATATATTAAGAATAGAACAAAGATTTACACGACA
AAAAAATACTTAATATTAAGT
>B596-H_1-10k_transcript_64523 B596-H_1-10k_transcript_64523 full_length_coverage=2;length=536;num_subreads=60
GGAAGTAAGTGGATCAATAAAGTAACCGAACTCAAAAGAAAATTCATTATTTATGGTCCAAGACCATACATTTTGATGAA
TGCAACTTAGAAAAATTTGTTGAATAGATAGATAGAGCGAAAAGATCATAACTATACTTAACAAAAAAATACTCAGAAAC
GTCCACATACGTCGAAGGTTTTTTGTTGCTGTCGGAAAAAGTAGAAGTCCAGCTCCGAGTAAAATAGGTACTGGAAGTGG
AATGAAAGGGATGATCCATGAATATTGATATGTATGTTCCATAAAATAAAAAACCCTTTTTATTTTATTCTTAAATTTAT
TATTTCTTATTCACTGGTTTGTATATATATATATATTTTTTCAAAGGGGATAATAAAAAAGCGCATTTTTTCAAACTTAA
ATAGCAATTTTTCGAATTAGTATAATCCTTCATAAACCTTTGAAAAGAAATATATTCAAATCAAAAAATTAGAAGTTATT
AACTAATATTACTAAGTTACTGTAAAAAAAACGATTTGTCTTTTTTTTTTACTACT
>B596-H_1-10k_transcript_69267 B596-H_1-10k_transcript_69267 full_length_coverage=2;length=279;num_subreads=60
GAAGTAAGTGGATCAATAAAGTAACCGAACTCAAAAGAAAATTCATTATTTATGGTCCAAGACCATACATTTTGATGAAT
GCAACTTAGAAAAATTTGTTGAATAGATAGATAGAGCGAAAAGATCATAACTATACTTAACAAAAAAATACTCAGAAACG
TCCACATACGTCGAAGGTTTTTTGTTGCTGTCGGAAAAAGTAGAAGTCCAGCTCCGAGTAAAATAGGTACTGGAAGTGGA
ATGAAAGGGATGATCCATGAATATTGATATGTATGTTCC
>B596-H_1-10k_transcript_62965 B596-H_1-10k_transcript_62965 full_length_coverage=2;length=643;num_subreads=60
AGAGCCGCTTTGAGGTTCCCTATGAAATGAGGCATGGAACGGAGCCACTACGAAGAAGTTCCGGGGGTTACGAAGGAAAC
TTCGAGTTCATATTGGTCATGGGTTGAGAACGGGAATTGAACTCTAGGAGATCTAATCTCCCGTTGTTCCTCAGTAGCTC
AGTGGTAGAGCGGTCGGCTGTTAACTGATTGGTCGTAGGTTCGAATCCTACTTGGGGAGATTTGATTCATTCCGAATTCA
AGAATTCAGAATGTAAGAGTAGGTAACCCGTTCCCTGTGTCTTTGTTTCTATTGCATTCTATCTCATCGTATCACATTCT
GTTCTGTGATATTTGAGAATCACCGTCAATACCTCGGTGTAGGTCCGGGATAATCCTTTATTCCATAGTCCTGGGGCTAT
TTACAACTAGCCAATTCAGAATTTGCAGGTGTACTAACAAGTGCATCTTTGATGCAGTCATCGATTCTCCCGAGAGTTCA
CAATTACCGCGCGCAAACATATTAATGACTTAATGATGAGGAACGCATTTTTTCTATGCTACTAATACTTGTACTTGCTC
TGCTATTCTGCCCAAGCCTGGCTGAGGAAGAGTTACGGGGCTTCGAAAAATATGCTGATTCGGCCGGTAATCATACTATA
TGC
>B596-H_1-10k_transcript_1046 B596-H_1-10k_transcript_1046 full_length_coverage=4;length=4548;num_subreads=60
GGGCGAGGTCTCTGGTTCAAATCCAGGATGGCCCAGCTGCGCCAAGGAAAAGAATATAAGAAGGATCTGACTCCTTCATG
CATGCTCCACTTGGCTCGGGGGGATATAGCTCAGTTGGTAGAGCTCCGCTCTTGCAATTGGGTCGTTGCGATTACGGGTT
GGGTGTCTAATTGTCCAGGCGGTAATGATAGTATCTTGTACCTGAACCGGTGGCTCACTTTTTCTAAGTAATGGGGAAAA
GGACCGAAACATGCCACTGAAAGACTCTACTGAGACAAAGATGGGCTGTCAAGAACGTAGAGGAGGTAGGATGGTCAGTT
GGTCAGATCTAGTATGGATCGTACATGGACGGTAGTTGGAGTCGGCGGCTCTCCTAGGGTTCCCTCGTCTGGGATTGATC
CCTGGGGAAGAGGATCAAGTTGGCCCTTGCGAACAGCTTGATGCACTATCTCCCTTCAACCCTTTGAGCGAAATGCGGCA
AAAGGAAGGAAAATCCATGGACCGACCCCATCGTCTCCACCCCGTAGGAACTACGAGATCACCCCAAGGACGCCTTCGGT
ATCCAGGGGTCGCGGACCGACCATAGAACCCTGTTCAATAAGTGGAATGCATTAGCTGTCCGCTCGCAGGTTGGGCAGTA
AGGGTCGGAGAAGGGCAATCACTCATTCTTAAAACCAGCATTCGAAAGAGTTGGGGCGGAAAAGGGGGGAAAGCTCTCCG
TTCCTGGTTCTCCTGTAGCTGGATCCTCTCGAACCACAAGAATCCTGAGTTGGAATGGGATTCCAACTCATCACCTTTTG
AGATTTTGAGAAGAGTTGCTCTTTGGAGAGCACAGTACGATGAAAGTTGTAAGCTGTGTTCGGGGGGGAGTTCTTGTCTA
TCGTTGGCCTCTATGGTAGAATCAGTCAGGGGCCTGATAGGCGGTGGTTTACCCTGTGGCGGATGTCAGCGGTTCGAGTC
CGCTTATCTCCAACTCGTGAACTTAGCCGATACAAAGCTATATGATAGCACCCAATTTTTCCGATTCGGCAGTTCGATCT
ATTATTTTTCATTCATGGACGTTGATAAGATCTTTCCATTTAGCAGCACCTTAGGATGGCATAGCCTTAAAGTTAAGAGC
GAGGTTCAAACGAGGAAAGGCTTACGGTGGATACCTAGGCACCCAGAGACGAGGAAGGGCGTAGTAAGCGACGAAATGCT
TCGGGGAGTTGAAAATAAGCGTAGATCCGGAGATTCCCGAATAGGTTAACCTTTTGAACTGCTGCTGAATCCATGGGCAG
GCAAGAGACAACCTGGCGAACTGAAACATCTTAGTAGCCAGAGGAAAAGAAAGCAAAAGCGATTCCCGTAGTAGCGGCGA
GCGAAATGGGAGCAGCCTAAACCGTGAAAACGGGGTTGTGGGAGAGCAATAAAAGCGTCGTGCTGCTAGGCGAAGCGGTG
GAGTGCCGCACCCTAGATGGCGAGAGTCCAGTAGCCGAAAGCATCACTAGCTTATGCTCTGACCCGAGTAGCATGGGGCA
CGTGGAATCCCGTGTGAATCAGCAAGGACCACCTTGCAAGGCTAAATACTCCTGGGTGACCGATAGCGAAGTAGTACCGT
GAGGGAAGGGTGAAAAGAACCCCCATCGGGGAGTGAAATAGAACATGAAACCGTAAGCTCCCAAGCAGTGGGAGGAGCCC
TGGGCTCTGACCGCGTGCCTGTTGAAGAATGAGCCGGCGACTCATAGGCAGTGGCTTGGTTAAGGGAACCCACCGGAGCC
GTAGCGAAAGCGAGTCTTCATAGGGCAATTGTCACTGCTTATGGACCCGAACCTGGGTGATCTATCTATGACCAGGATGA
AGCTTGGGTGAAACTAAGTGGAGGTCCGAACCGACTGATGTTGAAAAATCAGCGGATGAGTTGTGGTTAGGGGTGAAATG
CCACTCGAACCCAGAGCTAGCTGGTTCTCCCCGAAATGTGTTGAGGCGCAGCAGTTGACTGGACATCTAGGGGTAAAGCA
CTGTTTCGGTGCGGGCCGCGAGAGCGGTACCAAATCGAGGCAAACTCTGAATACTAGATATGACCTCAAAATAACTGGGG
TCAAGGTCGGCCAGTGAGACGGTGGGGGATAAGCTTCATCGTCGAGAGGGAAACAGCCCGGATCACCAGCTAAGGCCCCT
AAATGACCGCTCAGTGATAAAGGAGGTAGGGGTGCAGAGACAGCCAGGAGGTTTGCCTAGAAGCAGCCACCCTTGAAAGA
GTGCGTAATAGCTCACTGATCGAGCGCTCTTGCGCCGAAGATGAACGGGGCTAAGCGATCTGCCGAAGCTGTGGGATGTC
AAAATGCATCGGTAGGGGAGCGTTCCGCCTTAGGGGGAAGCAACCGCGCGAGCGGCGGTGGACGAAGCGGAAGCGAGAAT
GTCGGCTTGAGTAACGCAAACATTGGTGAGAATCCAATGCCCCGAAAACCCAAGGGTTCCTCCGCAAGGTTCGTCCACGG
AGGGTGAGTCAGGGCCTAAGATCAGGCCGAAAGGCGTAGTCGATGGACAACAGGTGAATATTCCTGTACTACCCCTTGTT
GGTCCCGAGGGACGGAGGAGGCTAGGTTAGCCGAAAGATGGTTATCGGTTCAAGAACGCAAGGTGTCCCTGTTTTTTCAG
GGTAAGAAGGGGTAGAGAAAATGCCCCGAGCCAATGTTCGAGTACCAGGCGCTACGGCGCTGAAGTAACCCATGCTATAC
TCCCAGGAAAAGCTCGAACGACCTTCAACAAAAGGGTACCTGTACCCGAAACCGACACAGGTGGGTAGGTAGAGAATACC
TAGGGGCGCGAGACAACTCTCTCTAAGGAACTCGGCAAAATAGCCCCGTAACTTCGGGAGAAGGGGTGCCTCCTCACAAA
GGGGGTCGCAGTGACCAGGCCCGGGCGACTGTTTACCAAAAACACAGGTCTCCGCAAAGTCGTAAGACCATGTATGGGGG
CTGACGCCTGCCCAGTGCCGGAAGGTCAAGGAAGTTGGTGACCTGATGACAGGGGAGCCGGCGACCGAAGCCCCGGTGAA
CGGCGGCCGTAACTATAACGGTCCTAAGGTAGCGAAATTCCTTGTCGGGTAAGTTCCGACCCGCACGAAAGGCGTAACGA
TCTGGGCACTGTCTCGGAGAGAGGCTCGGTGAAATAGACATGTCTGTGAAGATGCGGACTACCTGCACCTGGACAGAAAG
ACCCTATGAAGCTTCACTGTTCCCTGGGATTGGCTTTGGGCTTTTCCTGCGCAGCTTAGGTGGAAGGCGAAGAAGGCCTC
CTTCCGGGGGGGCCCGAGCCATCAGTGAGATACCACTCTGGAAGAGCTAGAATTCTAACCTTGTGTCAGGACCTACGGGC
CAAGGGACAGTCTCAGGTAGACAGTTTCTATGGGGCGTAGGCCTCCCAAAAGGTAACGGAGGCGTGCAAAGGTTTCCTCG
GGCCGGACGGAGATTGGCCCTCGAGTGCAAAGGCAGAAGGGAGCTTGACTGCAAGACCCACCCGTCGAGCAGGGACGAAA
GTCGGCCTTAGTGATCCGACGGTGCCGAGTGGAAGGGCCGTCGCTCAACGGATAAAAGTTACTCTAGGGATAACAGGCTG
ATCTTCCCCAAGAGCTCACATCGACGGGAAGGTTTGGCACCTCGATGTCGGCTCTTCGCCACCTGGGGCTGTAGTATGTT
CCAAGGGTTGGGCTGTTCGCCCATTAAAGCGGTACGTGAGCTGGGTTCAGAACGTCGTGAGACAGTTCGGTCCATATCCG
GTGTGGGCGTTAGAGCATTGAGAGGACCTTTCCCTAGTACGAGAGGACCGGGAAGGACGCACCTCTGGTGTACCAGTTAT
CGTGCCCACGGTAAACGCTGGGTAGCCAAGTGCGGAGCGGATAACTGCTGAAAGCATCTAAGTAGTAAGCCCACCCCAAG
ATGAGTGCTCTCCTATTCCGACTTCCCCAGAGCCTCCGGTAGCACAGCCGAGACAGCAACGGGTTCTCCGCCCCTGCGGG
GATGGAGTGACAGAAGTTTTGAGAATTCAAGAGAAGGTCACGGCGAGACGAGCCGTTTATCATTACGATAGGTGTCAAGT
GGAAGTGCAGTGATGTATGCAGCTGAGGCATCCTAACAGACCGGTAGACTTGAACCTTGTTCCTACATGACCTGATCAAT
TCGATCAGGCACTCGCCATCTATTTTCATAGTTCAACTCTTTGACAACACGAAAAAACCATTGTTCAACTCTTTGACAAC
ATGAAAAAACCAAAAATTCTGCCCTTCTATCCAAAGGATGGAGGGGCGGAGGCCTTTGGTGTCCACTCCAGTCAAGAATT
GGAGCCTCACAATCACTAGCCAATATGCTTTTCTCGCATGCCTTTCTTCGTTCATGGTTCGATATTCTGGTGTCCTAGGC
GTAGAGGAACAACACCAATCCATCCCGAACTTGGTGGTTAAACTCTACTGCGGTGACGATACTGTAGGGGAGGTCCTGCG
GAAAAATAGCTCGACGCCAGGATGATGAAAAGCTTAACACCTCTCATTCTTATTACTTTTTCATATTG
>B596-H_1-10k_transcript_33655 B596-H_1-10k_transcript_33655 full_length_coverage=2;length=1668;num_subreads=60
GGGGGTCGCAGTGACCAGGCCCGGGCGACTGTTTACCAAAAACACAGGTCTCCGCAAAGTCGTAAGACCATGTATGGGGG
CTGACGCCTGCCCAGTGCCGGAAGGTCAAGGAAGTTGGTGACCTGATGACAGGGGAGCCGGCGACCGAAGCCCCGGTGAA
CGGCGGCCGTAACTATAACGGTCCTAAGGTAGCGAAATTCCTTGTCGGGTAAGTTCCGACCCGCACGAAAGGCGTAACGA
TCTGGGCACTGTCTCGGAGAGAGGCTCGGTGAAATAGACATGTCTGTGAAGATGCGGACTACCTGCACCTGGACAGAAAG
ACCCTATGAAGCTTCACTGTTCCCTGGGATTGGCTTTGGGCTTTTCCTGCGCAGCTTAGGTGGAAGGCGAAGAAGGCCTC
CTTCCGGGGGGGCCCGAGCCATCAGTGAGATACCACTCTGGAAGAGCTAGAATTCTAACCTTGTGTCAGGACCTACGGGC
CAAGGGACAGTCTCAGGTAGACAGTTTCTATGGGGCGTAGGCCTCCCAAAAGGTAACGGAGGCGTGCAAAGGTTTCCTCG
GGCCGGACGGAGATTGGCCCTCGAGTGCAAAGGCAGAAGGGAGCTTGACTGCAAGACCCACCCGTCGAGCAGGGACGAAA
GTCGGCCTTAGTGATCCGACGGTGCCGAGTGGAAGGGCCGTCGCTCAACGGATAAAAGTTACTCTAGGGATAACAGGCTG
ATCTTCCCCAAGAGCTCACATCGACGGGAAGGTTTGGCACCTCGATGTCGGCTCTTCGCCACCTGGGGCTGTAGTATGTT
CCAAGGGTTGGGCTGTTCGCCCATTAAAGCGGTACGTGAGCTGGGTTCAGAACGTCGTGAGACAGTTCGGTCCATATCCG
GTGTGGGCGTTAGAGCATTGAGAGGACCTTTCCCTAGTACGAGAGGACCGGGAAGGACGCACCTCTGGTGTACCAGTTAT
CGTGCCCACGGTAAACGCTGGGTAGCCAAGTGCGGAGCGGATAACTGCTGAAAGCATCTAAGTAGTAAGCCCACCCCAAG
ATGAGTGCTCTCCTATTCCGACTTCCCCAGAGCCTCCGGTAGCACAGCCGAGACAGCAACGGGTTCTCCGCCCCTGCGGG
GATGGAGTGACAGAAGTTTTGAGAATTCAAGAGAAGGTCACGGCGAGACGAGCCGTTTATCATTACGATAGGTGTCAAGT
GGAAGTGCAGTGATGTATGCAGCTGAGGCATCCTAACAGACCGGTAGACTTGAACCTTGTTCCTACATGACCTGATCAAT
TCGATCAGGCACTCGCCATCTATTTTCATAGTTCAACTCTTTGACAACACGAAAAAACCATTGTTCAACTCTTTGACAAC
ATGAAAAAACCAAAAATTCTGCCCTTCTATCCAAAGGATGGAGGGGCGGAGGCCTTTGGTGTCCACTCCAGTCAAGAATT
GGAGCCTCACAATCACTAGCCAATATGCTTTTCTCGCATGCCTTTCTTCGTTCATGGTTCGATATTCTGGTGTCCTAGGC
GTAGAGGAACAACACCAATCCATCCCGAACTTGGTGGTTAAACTCTACTGCGGTGACGATACTGTAGGGGAGGTCCTGCG
GAAAAATAGCTCGACGCCAGGATGATGAAAAGCTTAACACCTCTCATTCTTATTACTTTTTCATATTG
>B596-H_1-10k_transcript_3750 B596-H_1-10k_transcript_3750 full_length_coverage=2;length=3497;num_subreads=33
TTCATGGACGTTGATAAGATCTTTCCATTTAGCAGCACCTTAGGATGGCATAGCCTTAAAGTTAAGAGCGAGGTTCAAAC
GAGGAAAGGCTTACGGTGGATACCTAGGCACCCAGAGACGAGGAAGGGCGTAGTAAGCGACGAAATGCTTCGGGGAGTTG
AAAATAAGCGTAGATCCGGAGATTCCCGAATAGGTTAACCTTTTGAACTGCTGCTGAATCCATGGGCAGGCAAGAGACAA
CCTGGCGAACTGAAACATCTTAGTAGCCAGAGGAAAAGAAAGCAAAAGCGATTCCCGTAGTAGCGGCGAGCGAAATGGGA
GCAGCCTAAACCGTGAAAACGGGGTTGTGGGAGAGCAATAAAAGCGTCGTGCTGCTAGGCGAAGCGGTGGAGTGCCGCAC
CCTAGATGGCGAGAGTCCAGTAGCCGAAAGCATCACTAGCTTATGCTCTGACCCGAGTAGCATGGGGCACGTGGAATCCC
GTGTGAATCAGCAAGGACCACCTTGCAAGGCTAAATACTCCTGGGTGACCGATATCGAAGTAGTACCGTGAGGGAAGGGT
GAAAAGAACCCCCATCGGGGAGTGAAATAGAACATGAAACCGTAAGCTCCCAAGCAGTGGGAGGAGCCCTGGGCTCTGAC
CGCGTGCCTGTTGAAGAATGAGCCGGCGACTCATAGGCAGTGGCTTGGTTAAGGGAACCCACCGGAGCCGTAGCGAAAGC
GAGTCTTCATAGGGCAATTGTCACTGCTTATGGACCCGAACCTGGGTGATCTATCTATGACCAGGATGAAGCTTGGGTGA
AACTAAGTGGAGGTCCGAACCGACTGATGTTGAAAAATCAGCGGATGAGTTGTGGTTAGGGGTGAAATGCCACTCGAACC
CAGAGCTAGCTGGTTCTCCCCGAAATGCGTTGAGGCGCAGCAGTTGACTGGACATCTAGGGGTAAAGCACTGTTTCGGTG
CGGGCCGCGAGAGCGGTACCAAATCGAGGCAAACTCTGAATACTAGATATGACCTCAAAATAACTGGGGTCAAGGTCGGC
CAGTGAGACGGTGGGGGATAAGCTTCATCGTCGAGAGGGAAACAGCCCGGATCACCAGCTAAGGCCCCTAAATGACCGCT
CAGTGATAAAGGAGGTAGGGGTGCAGAGACAGCCAGGAGGTTTGCCTAGAAGCAGCCACCCTTGAAAGAGTGCGTAATAG
CTCACTGATCGAGCGCTCTTGCGCCGAAGATGAACGGGGCTAAGCGATCTGCCGAAGCTGTGGGATGTCAAAATGCATCG
GTAGGGGAGCGTTCCGCCTTAGGGGGAAGCAACCGCGCGAGCGGCGGTGGACGAAGCGGAAGCGAGAATGTCGGCTTGAG
TAACGCAAACATTGGTGAGAATCCAATGCCCCGAAAACCCAAGGGTTCCTCCGCAAGGTTCGTCCACGGAGGGTGAGTCA
GGGCCTAAGATCAGGCCGAAAGGCGTAGTCGATGGACAACAGGTGAATATTCCTGTACTACCCCTTGTTGGTCCCGAGGG
ACGGAGGAGGCTAGGTTAGCCGAAAGATGGTTATCGGTTCAAGAACGCAAGGTGTCCCTGTTTTTTCAGGGTAAGAAGGG
GTAGAGAAAATGCCCCGAGCCAATGTTCGAGTACCAGGCGCTACGGCGCTGAAGTAACCCATGCTATACTCCCAGGAAAA
GCTCGAACGACCTTCAACAAAAGGGTACCTGTACCCGAAACCGACACAGGTGGGTAGGTAGAGAATACCTAGGGGCGCGA
GACAACTCTCTCTAAGGAACTCGGCAAAATAGCCCCGTAACTTCGGGAGAAGGGGTGCCTCCTCACAAAGGGGGTCGCAG
TGACCAGGCCCGGGCGACTGTTTACCAAAAACACAGGTCTCCGCAAAGTCGTAAGACCATGTATGGGGGCTGACGCCTGC
CCAGTGCCGGAAGGTCAAGGAAGTTGGTGACCTGATGACAGGGGAGCCGGCGACCGAAGCCCCGGTGAACGGCGGCCGTA
ACTATAACGGTCCTAAGGTAGCGAAATTCCTTGTCGGGTAAGTTCCGACCCGCACGAAAGGCGTAACGATCTGGGCACTG
TCTCGGAGAGAGGCTCGGTGAAATAGACATGTCTGTGAAGATGCGGACTACCTGCACCTGGACAGAAAGACCCTATGAAG
CTTCACTGTTCCCTGGGATTGGCTTTGGGCTTTTCCTGCGCAGCTTAGGTGGAAGGCGAAGAAGGCCTCCTTCCGGGGGG
GCCCGAGCCATCAGTGAGATACCACTCTGGAAGAGCTAGAATTCTAACCTTGTGTCAGGACCTACGGGCCAAGGGACAGT
CTCAGGTAGACAGTTTCTATGGGGCGTAGGCCTCCCAAAAGGTAACGGAGGCGTGCAAAGGTTTCCTCGGGCCGGACGGA
GATTGGCCCTCGAGTGCAAAGGCAGAAGGGAGCTTGACTGCAAGACCCACCCGTCGAGCAGGGACGAAAGTCGGCCTTAG
TGATCCGACGGTGCCGAGTGGAAGGGCCGTCGCTCAACGGATAAAAGTTACTCTAGGGATAACAGGCTGATCTTCCCCAA
GAGCTCACATCGACGGGAAGGTTTGGCACCTCGATGTCGGCTCTTCGCCACCTGGGGCTGTAGTATGTTCCAAGGGTTGG
GCTGTTCGCCCATTAAAGCGGTACGTGAGCTGGGTTCAGAACGTCGTGAGACAGTTCGGTCCATATCCGGTGTGGGCGTT
AGAGCATTGAGAGGACCTTTCCCTAGTACGAGAGGACCGGGAAGGACGCACCTCTGGTGTACCAGTTATCGTGCCCACGG
TAAACGCTGGGTAGCCAAGTGCGGAGCGGATAACTGCTGAAAGCATCTAAGTAGTAAGCCCACCCCAAGATGAGTGCTCT
CCTATTCCGACTTCCCCAGAGCCTCCGGTAGCACAGCCGAGACAGCAACGGGTTCTCCGCCCCTGCGGGGATGGAGTGAC
AGAAGTTTTGAGAATTCAAGAGAAGGTCACGGCGAGACGAGCCGTTTATCATTACGATAGGTGTCAAGTGGAAGTGCAGT
GATGTATGCAGCTGAGGCATCCTAACAGACCGGTAGACTTGAACCTTGTTCCTACATGACCTGATCAATTCGATCAGGCA
CTCGCCATCTATTTTCATAGTTCAACTCTTTGACAACACGAAAAAACCATTGTTCAACTCTTTGACAACATGAAAAAACC
AAAAATTCTGCCCTTCTATCCAAAGGATGGAGGGGCGGAGGCCTTTGGTGTCCACTCCAGTCAAGAATTGGAGCCTCACA
ATCACTAGCCAATATGCTTTTCTCGCATGCCTTTCTTCGTTCATGGTTCGATATTCTGGTGTCCTAGGCGTAGAGGAACA
ACACCAATCCATCCCGAACTTGGTGGTTAAACTCTACTGCGGTGACGATACTGTAGGGGAGGTCCTGCGGAAAAATAGCT
CGACGCCAGGATGATGAAAAGCTTAACACCTCTCATTCTTATTACTTTTTCATATTG
>B596-H_1-10k_transcript_515 B596-H_1-10k_transcript_515 full_length_coverage=4;length=5276;num_subreads=60
GGAGAGCTAATGCTTCTTGGGTATTTAGGTTTGACACAGCTTCAAACCCAAAGCCCATGAGCTTATTATCCTAGGTCGGA
ACAAGTTGATAGGATCCCCTTTTACGCCCCCATGTCCCTCTCGTGTGGCGGCAGGGGGGCGTAAAAAGGAAAGAGAGGGA
TGGGGTTTCTCTCGCTTTTGGCTTGGCATAGCGGGCCCCCAGCAGGAGGCCCGCACGACGGGCTATTAGCTCAGTGGTAG
AGCGCACCCCTGATAATTGCGTCGTTGTGCCTGGGCTGTGAGGGCTCTCAGCCACATGGATAGTTCAATGTGCTCATCAG
CGCCTGACCCTGAGATGTGGATCATCCAAGGCACATTAGCATGGCGTACTCCTCCTGTTCGAACCGGGGTTTGAAACCAA
ACTTCTCCTCAGGAGGATAGATGGGGCGATTCAGGTGAGATCCAATGTAGATCCAACTTTCTATTCACTCGTGGGATCCG
GGCGGTCCGGAGGGGACCACCACGGCTCCTCTCTTCTCGAGAATCCATACATCCCTTATCAGTGTATGGACAGCTATCTC
TCGAGCGCAGGTTTAGGTTCGGCCTCAATGGGAAAATAAAATGGAGCACCTAACAACGTATCTTCACAGACCAAGAACTA
CGAGATCACCCCTTTCATTCTGGGGTGACGGAGGGATCGTACCGTTCGAGCCTTTTTTTCATGCTTTTCCCAGGGGTCTG
GAGAAAGCTGCAATCAATAGGATTTTCCTAATCCTCCCTTCCCGAAAGGAAGAACGTGAAATTCTTTTTCCTTTCCGCCT
CGAAATGGGAGCAGGTTTGAAAAAGGATCTTAGAGTGTCTAGGGTTAGGCCAGTAGGGTCTCTTAACGCCCTCTTTTTTC
TTCTCATCGAAGTTATTTCACAAATACTTCCTATGGTAAGGAAGAGGGGGGGAACAAGCACACTTGGAGAGCGCAGTACA
ACGGAGAGTTGTATGCTGCGTTCGGGAAGGATGAATCGCTCCCGAAAAGGAATCTATTGATTCTCTCCCAATTGGTTGGA
CCATAGGTGCGATGATTTACTTCACGGGCGAGGTCTCTGGTTCAAATCCAGGATGGCCCAGCTGCGCCAAGGAAAAGAAT
ATAAGAAGGATCTGACTCCTTCATGCATGCTCCACTTGGCTCGGGGGGATATAGCTCAGTTGGTAGAGCTCCGCTCTTGC
AATTGGGTCGTTGCGATTACGGGTTGGGTGTCTAATTGTCCAGGCGGTAATGATAGTATCTTGTACCTGAACCGGTGGCT
CACTTTTTCTAAGTAATGGGGAAAAGGACCGAAACATGCCACTGAAAGACTCTACTGAGACAAAGATGGGCTGTCAAGAA
CGTAGAGGAGGTAGGATGGTCAGTTGGTCAGATCTAGTATGGATCGTACATGGACGGTAGTTGGAGTCGGCGGCTCTCCT
AGGGTTCCCTCGTCTGGGATTGATCCCTGGGGAAGAGGATCAAGTTGGCCCTTGCGAACAGCTTGATGCACTATCTCCCT
TCAACCCTTTGAGCGAAATGCGGCAAAAGGAAGGAAAATCCATGGACCGACCCCATCGTCTCCACCCCGTAGGAACTACG
AGATCACCCCAAGGACGCCTTCGGTATCCAGGGGTCGCGGACCGACCATAGAACCCTGTTCAATAAGTGGAATGCATTAG
CTGTCCGCTCGCAGGTTGGGCAGTAAGGGTCGGAGAAGGGCAATCACTCATTCTTAAAACCAGCATTCGAAAGAGTTGGG
GCGGAAAAGGGGGGAAAGCTCTCCGTTCCTGGTTCTCCTGTAGCTGGATCCTCTCGAACCACAAGAATCCTGAGTTGGAA
TGGGATTCCAACTCATCACCTTTTGAGATTTTGAGAAGAGTTGCTCTTTGGAGAGCACAGTACGATGAAAGTTGTAAGCT
GTGTTCGGGGGGGAGTTCTTGTCTATCGTTGGCCTCTATGGTAGAATCAGTCAGGGGCCTGATAGGCGGTGGTTTACCCT
GTGGCGGATGTCAGCGGTTCGAGTCCGCTTATCTCCAACTCGTGAACTTAGCCGATACAAAGCTATATGATAGCACCCAA
TTTTTCCGATTCGGCAGTTCGATCTATTATTTTTCATTCATGGACGTTGATAAGATCTTTCCATTTAGCAGCACCTTAGG
ATGGCATAGCCTTAAAGTTAAGAGCGAGGTTCAAACGAGGAAAGGCTTACGGTGGATACCTAGGCACCCAGAGACGAGGA
AGGGCGTAGTAAGCGACGAAATGCTTCGGGGAGTTGAAAATAAGCGTAGATCCGGAGATTCCCGAATAGGTTAACCTTTT
GAACTGCTGCTGAATCCATGGGCAGGCAAGAGACAACCTGGCGAACTGAAACATCTTAGTAGCCAGAGGAAAAGAAAGCA
AAAGCGATTCCCGTAGTAGCGGCGAGCGAAATGGGAGCAGCCTAAACCGTGAAAACGGGGTTGTGGGAGAGCAATAAAAG
CGTCGTGCTGCTAGGCGAAGCGGTGGAGTGCCGCACCCTAGATGGCGAGAGTCCAGTAGCCGAAAGCATCACTAGCTTAT
GCTCTGACCCGAGTAGCATGGGGCACGTGGAATCCCGTGTGAATCAGCAAGGACCACCTTGCAAGGCTAAATACTCCTGG
GTGACCGATAGCGAAGTAGTACCGTGAGGGAAGGGTGAAAAGAACCCCCATCGGGGAGTGAAATAGAACATGAAACCGTA
AGCTCCCAAGCAGTGGGAGGAGCCCTGGGCTCTGACCGCGTGCCTGTTGAAGAATGAGCCGGCGACTCATAGGCAGTGGC
TTGGTTAAGGGAACCCACCGGAGCCGTAGCGAAAGCGAGTCTTCATAGGGCAATTGTCACTGCTTATGGACCCGAACCTG
GGTGATCTATCTATGACCAGGATGAAGCTTGGGTGAAACTAAGTGGAGGTCCGAACCGACTGATGTTGAAAAATCAGCGG
ATGAGTTGTGGTTAGGGGTGAAATGCCACTCGAACCCAGAGCTAGCTGGTTCTCCCCGAAATGCGTTGAGGCGCAGCAGT
TGACTGGACATCTAGGGGTAAAGCACTGTTTCGGTGCGGGCCGCGAGAGCGGTACCAAATCGAGGCAAACTCTGAATACT
AGATATGACCTCAAAATAACTGGGGTCAAGGTCGGCCAGTGAGACGGTGGGGGATAAGCTTCATCGTCGAGAGGGAAACA
GCCCGGATCACCAGCTAAGGCCCCTAAATGACCGCTCAGTGATAAAGGAGGTAGGGGTGCAGAGACAGCCAGGAGGTTTG
CCTAGAAGCAGCCACCCTTGAAAGAGTGCGTAATAGCTCACTGATCGAGCGCTCTTGCGCCGAAGATGAACGGGGCTAAG
CGATCTGCCGAAGCTGTGGGATGTCAAAATGCATCGGTAGGGGAGCGTTCCGCCTTAGGGGGAAGCAACCGCGCGAGCGG
CGGTGGACGAAGCGGAAGCGAGAATGTCGGCTTGAGTAACGCAAACATTGGTGAGAATCCAATGCCCCGAAAACCCAAGG
GTTCCTCCGCAAGGTTCGTCCACGGAGGGTGAGTCAGGGCCTAAGATCAGGCCGAAAGGCGTAGTCGATGGACAACAGGT
GAATATTCCTGTACTACCCCTTGTTGGTCCCGAGGGACGGAGGAGGCTAGGTTAGCCGAAAGATGGTTATCGGTTCAAGA
ACGCAAGGTGTCCCTGTTTTTTCAGGGTAAGAAGGGGTAGAGAAAATGCCCCGAGCCAATGTTCGAGTACCAGGCGCTAC
GGCGCTGAAGTAACCCATGCTATACTCCCAGGAAAAGCTCGAACGACCTTCAACAAAAGGGTACCTGTACCCGAAACCGA
CACAGGTGGGTAGGTAGAGAATACCTAGGGGCGCGAGACAACTCTCTCTAAGGAACTCGGCAAAATAGCCCCGTAACTTC
GGGAGAAGGGGTGCCTCCTCACAAAGGGGGTCGCAGTGACCAGGCCCGGGCGACTGTTTACCAAAAACACAGGTCTCCGC
AAAGTCGTAAGACCATGTATGGGGGCTGACGCCTGCCCAGTGCCGGAAGGTCAAGGAAGTTGGTGACCTGATGACAGGGG
AGCCGGCGACCGAAGCCCCGGTGAACGGCGGCCGTAACTATAACGGTCCTAAGGTAGCGAAATTCCTTGTCGGGTAAGTT
CCGACCCGCACGAAAGGCGTAACGATCTGGGCACTGTCTCGGAGAGAGGCTCGGTGAAATAGACATGTCTGTGAAGATGC
GGACTACCTGCACCTGGACAGAAAGACCCTATGAAGCTTCACTGTTCCCTGGGATTGGCTTTGGGCTTTTCCTGCGCAGC
TTAGGTGGAAGGCGAAGAAGGCCTCCTTCCGGGGGGGCCCGAGCCATCAGTGAGATACCACTCTGGAAGAGCTAGAATTC
TAACCTTGTGTCAGGACCTACGGGCCAAGGGACAGTCTCAGGTAGACAGTTTCTATGGGGCGTAGGCCTCCCAAAAGGTA
ACGGAGGCGTGCAAAGGTTTCCTCGGGCCGGACGGAGATTGGCCCTCGAGTGCAAAGGCAGAAGGGAGCTTGACTGCAAG
ACCCACCCGTCGAGCAGGGACGAAAGTCGGCCTTAGTGATCCGACGGTGCCGAGTGGAAGGGCCGTCGCTCAACGGATAA
AAGTTACTCTAGGGATAACAGGCTGATCTTCCCCAAGAGCTCACATCGACGGGAAGGTTTGGCACCTCGATGTCGGCTCT
TCGCCACCTGGGGCTGTAGTATGTTCCAAGGGTTGGGCTGTTCGCCCATTAAAGCGGTACGTGAGCTGGGTTCAGAACGT
CGTGAGACAGTTCGGTCCATATCCGGTGTGGGCGTTAGAGCATTGAGAGGACCTTTCCCTAGTACGAGAGGACCGGGAAG
GACGCACCTCTGGTGTACCAGTTATCGTGCCCACGGTAAACGCTGGGTAGCCAAGTGCGGAGCGGATAACTGCTGAAAGC
ATCTAAGTAGTAAGCCCACCCCAAGATGAGTGCTCTCCTATTCCGACTTCCCCAGAGCCTCCGGTAGCACAGCCGAGACA
GCAACGGGTTCTCCGCCCCTGCGGGGATGGAGTGACAGAAGTTTTGAGAATTCAAGAGAAGGTCACGGCGAGACGAGCCG
TTTATCATTACGATAGGTGTCAAGTGGAAGTGCAGTGATGTATGCAGCTGAGGCATCCTAACAGACCGGTAGACTTGAAC
CTTGTTCCTACATGACCTGATCAATTCGATCAGGCACTCGCCATCTATTTTCATAGTTCAACTCTTTGACAACACG
>B596-H_1-10k_transcript_2847 B596-H_1-10k_transcript_2847 full_length_coverage=27;length=3559;num_subreads=60
GGGCAATCACTCATTCTTAAAACCAGCATTCGAAAGAGTTGGGGCGGAAAAGGGGGGAAAGCTCTCCGTTCCTGGTTCTC
CTGTAGCTGGATCCTCTCGAACCACAAGAATCCTGAGTTGGAATGGGATTCCAACTCATCACCTTTTGAGATTTTGAGAA
GAGTTGCTCTTTGGAGAGCACAGTACGATGAAAGTTGTAAGCTGTGTTCGGGGGGGAGTTCTTGTCTATCGTTGGCCTCT
ATGGTAGAATCAGTCAGGGGCCTGATAGGCGGTGGTTTACCCTGTGGCGGATGTCAGCGGTTCGAGTCCGCTTATCTCCA
ACTCGTGAACTTAGCCGATACAAAGCTATATGATAGCACCCAATTTTTCCGATTCGGCAGTTCGATCTATTATTTTTCAT
TCATGGACGTTGATAAGATCTTTCCATTTAGCAGCACCTTAGGATGGCATAGCCTTAAAGTTAAGAGCGAGGTTCAAACG
AGGAAAGGCTTACGGTGGATACCTAGGCACCCAGAGACGAGGAAGGGCGTAGTAAGCGACGAAATGCTTCGGGGAGTTGA
AAATAAGCGTAGATCCGGAGATTCCCGAATAGGTTAACCTTTTGAACTGCTGCTGAATCCATGGGCAGGCAAGAGACAAC
CTGGCGAACTGAAACATCTTAGTAGCCAGAGGAAAAGAAAGCAAAAGCGATTCCCGTAGTAGCGGCGAGCGAAATGGGAG
CAGCCTAAACCGTGAAAACGGGGTTGTGGGAGAGCAATAAAAGCGTCGTGCTGCTAGGCGAAGCGGTGGAGTGCCGCACC
CTAGATGGCGAGAGTCCAGTAGCCGAAAGCATCACTAGCTTATGCTCTGACCCGAGTAGCATGGGGCACGTGGAATCCCG
TGTGAATCAGCAAGGACCACCTTGCAAGGCTAAATACTCCTGGGTGACCGATAGCGAAGTAGTACCGTGAGGGAAGGGTG
AAAAGAACCCCCATCGGGGAGTGAAATAGAACATGAAACCGTAAGCTCCCAAGCAGTGGGAGGAGCCCTGGGCTCTGACC
GCGTGCCTGTTGAAGAATGAGCCGGCGACTCATAGGCAGTGGCTTGGTTAAGGGAACCCACCGGAGCCGTAGCGAAAGCG
AGTCTTCATAGGGCAATTGTCACTGCTTATGGACCCGAACCTGGGTGATCTATCTATGACCAGGATGAAGCTTGGGTGAA
ACTAAGTGGAGGTCCGAACCGACTGATGTTGAAAAATCAGCGGATGAGTTGTGGTTAGGGGTGAAATGCCACTCGAACCC
AGAGCTAGCTGGTTCTCCCCGAAATGCGTTGAGGCGCAGCAGTTGACTGGACATCTAGGGGTAAAGCACTGTTTCGGTGC
GGGCCGCGAGAGCGGTACCAAATCGAGGCAAACTCTGAATACTAGATATGACCTCAAAATAACTGGGGTCAAGGTCGGCC
AGTGAGACGGTGGGGGATAAGCTTCATCGTCGAGAGGGAAACAGCCCGGATCACCAGCTAAGGCCCCTAAATGACCGCTC
AGTGATAAAGGAGGTAGGGGTGCAGAGACAGCCAGGAGGTTTGCCTAGAAGCAGCCACCCTTGAAAGAGTGCGTAATAGC
TCACTGATCGAGCGCTCTTGCGCCGAAGATGAACGGGGCTAAGCGATCTGCCGAAGCTGTGGGATGTCAAAATGCATCGG
TAGGGGAGCGTTCCGCCTTAGGGGGAAGCAACCGCGCGAGCGGCGGTGGACGAAGCGGAAGCGAGAATGTCGGCTTGAGT
AACGCAAACATTGGTGAGAATCCAATGCCCCGAAAACCCAAGGGTTCCTCCGCAAGGTTCGTCCACGGAGGGTGAGTCAG
GGCCTAAGATCAGGCCGAAAGGCGTAGTCGATGGACAACAGGTGAATATTCCTGTACTACCCCTTGTTGGTCCCGAGGGA
CGGAGGAGGCTAGGTTAGCCGAAAGATGGTTATCGGTTCAAGAACGCAAGGTGTCCCTGTTTTTTCAGGGTAAGAAGGGG
TAGAGAAAATGCCCCGAGCCAATGTTCGAGTACCAGGCGCTACGGCGCTGAAGTAACCCATGCTATACTCCCAGGAAAAG
CTCGAACGACCTTCAACAAAAGGGTACCTGTACCCGAAACCGACACAGGTGGGTAGGTAGAGAATACCTAGGGGCGCGAG
ACAACTCTCTCTAAGGAACTCGGCAAAATAGCCCCGTAACTTCGGGAGAAGGGGTGCCTCCTCACAAAGGGGGTCGCAGT
GACCAGGCCCGGGCGACTGTTTACCAAAAACACAGGTCTCCGCAAAGTCGTAAGACCATGTATGGGGGCTGACGCCTGCC
CAGTGCCGGAAGGTCAAGGAAGTTGGTGACCTGATGACAGGGGAGCCGGCGACCGAAGCCCCGGTGAACGGCGGCCGTAA
CTATAACGGTCCTAAGGTAGCGAAATTCCTTGTCGGGTAAGTTCCGACCCGCACGAAAGGCGTAACGATCTGGGCACTGT
CTCGGAGAGAGGCTCGGTGAAATAGACATGTCTGTGAAGATGCGGACTACCTGCACCTGGACAGAAAGACCCTATGAAGC
TTCACTGTTCCCTGGGATTGGCTTTGGGCTTTTCCTGCGCAGCTTAGGTGGAAGGCGAAGAAGGCCTCCTTCCGGGGGGG
CCCGAGCCATCAGTGAGATACCACTCTGGAAGAGCTAGAATTCTAACCTTGTGTCAGGACCTACGGGCCAAGGGACAGTC
TCAGGTAGACAGTTTCTATGGGGCGTAGGCCTCCCAAAAGGTAACGGAGGCGTGCAAAGGTTTCCTCGGGCCGGACGGAG
ATTGGCCCTCGAGTGCAAAGGCAGAAGGGAGCTTGACTGCAAGACCCACCCGTCGAGCAGGGACGAAAGTCGGCCTTAGT
GATCCGACGGTGCCGAGTGGAAGGGCCGTCGCTCAACGGATAAAAGTTACTCTAGGGATAACAGGCTGATCTTCCCCAAG
AGCTCACATCGACGGGAAGGTTTGGCACCTCGATGTCGGCTCTTCGCCACCTGGGGCTGTAGTATGTTCCAAGGGTTGGG
CTGTTCGCCCATTAAAGCGGTACGTGAGCTGGGTTCAGAACGTCGTGAGACAGTTCGGTCCATATCCGGTGTGGGCGTTA
GAGCATTGAGAGGACCTTTCCCTAGTACGAGAGGACCGGGAAGGACGCACCTCTGGTGTACCAGTTATCGTGCCCACGGT
AAACGCTGGGTAGCCAAGTGCGGAGCGGATAACTGCTGAAAGCATCTAAGTAGTAAGCCCACCCCAAGATGAGTGCTCTC
CTATTCCGACTTCCCCAGAGCCTCCGGTAGCACAGCCGAGACAGCAACGGGTTCTCCGCCCCTGCGGGGATGGAGTGACA
GAAGTTTTGAGAATTCAAGAGAAGGTCACGGCGAGACGAGCCGTTTATCATTACGATAGGTGTCAAGTGGAAGTGCAGTG
ATGTATGCAGCTGAGGCATCCTAACAGACCGGTAGACTTGAACCTTGTTCCTACATGACCTGATCAATTCGATCAGGCAC
TCGCCATCTATTTTCATAGTTCAACTCTTTGACAACACG
>B596-H_1-10k_transcript_31183 B596-H_1-10k_transcript_31183 full_length_coverage=43;length=1642;num_subreads=60
GGACGGAGGAGGCTAGGTTAGCCGAAAGATGGTTATCGGTTCAAGAACGCAAGGTGTCCCTGTTTTTTCAGGGTAAGAAG
GGGTAGAGAAAATGCCCCGAGCCAATGTTCGAGTACCAGGCGCTACGGCGCTGAAGTAACCCATGCTATACTCCCAGGAA
AAGCTCGAACGACCTTCAACAAAAGGGTACCTGTACCCGAAACCGACACAGGTGGGTAGGTAGAGAATACCTAGGGGCGC
GAGACAACTCTCTCTAAGGAACTCGGCAAAATAGCCCCGTAACTTCGGGAGAAGGGGTGCCTCCTCACAAAGGGGGTCGC
AGTGACCAGGCCCGGGCGACTGTTTACCAAAAACACAGGTCTCCGCAAAGTCGTAAGACCATGTATGGGGGCTGACGCCT
GCCCAGTGCCGGAAGGTCAAGGAAGTTGGTGACCTGATGACAGGGGAGCCGGCGACCGAAGCCCCGGTGAACGGCGGCCG
TAACTATAACGGTCCTAAGGTAGCGAAATTCCTTGTCGGGTAAGTTCCGACCCGCACGAAAGGCGTAACGATCTGGGCAC
TGTCTCGGAGAGAGGCTCGGTGAAATAGACATGTCTGTGAAGATGCGGACTACCTGCACCTGGACAGAAAGACCCTATGA
AGCTTCACTGTTCCCTGGGATTGGCTTTGGGCTTTTCCTGCGCAGCTTAGGTGGAAGGCGAAGAAGGCCTCCTTCCGGGG
GGGCCCGAGCCATCAGTGAGATACCACTCTGGAAGAGCTAGAATTCTAACCTTGTGTCAGGACCTACGGGCCAAGGGACA
GTCTCAGGTAGACAGTTTCTATGGGGCGTAGGCCTCCCAAAAGGTAACGGAGGCGTGCAAAGGTTTCCTCGGGCCGGACG
GAGATTGGCCCTCGAGTGCAAAGGCAGAAGGGAGCTTGACTGCAAGACCCACCCGTCGAGCAGGGACGAAAGTCGGCCTT
AGTGATCCGACGGTGCCGAGTGGAAGGGCCGTCGCTCAACGGATAAAAGTTACTCTAGGGATAACAGGCTGATCTTCCCC
AAGAGCTCACATCGACGGGAAGGTTTGGCACCTCGATGTCGGCTCTTCGCCACCTGGGGCTGTAGTATGTTCCAAGGGTT
GGGCTGTTCGCCCATTAAAGCGGTACGTGAGCTGGGTTCAGAACGTCGTGAGACAGTTCGGTCCATATCCGGTGTGGGCG
TTAGAGCATTGAGAGGACCTTTCCCTAGTACGAGAGGACCGGGAAGGACGCACCTCTGGTGTACCAGTTATCGTGCCCAC
GGTAAACGCTGGGTAGCCAAGTGCGGAGCGGATAACTGCTGAAAGCATCTAAGTAGTAAGCCCACCCCAAGATGAGTGCT
CTCCTATTCCGACTTCCCCAGAGCCTCCGGTAGCACAGCCGAGACAGCAACGGGTTCTCCGCCCCTGCGGGGATGGAGTG
ACAGAAGTTTTGAGAATTCAAGAGAAGGTCACGGCGAGACGAGCCGTTTATCATTACGATAGGTGTCAAGTGGAAGTGCA
GTGATGTATGCAGCTGAGGCATCCTAACAGACCGGTAGACTTGAACCTTGTTCCTACATGACCTGATCAATTCGATCAGG
CACTCGCCATCTATTTTCATAGTTCAACTCTTTGACAACACG
>B596-H_1-10k_transcript_1026 B596-H_1-10k_transcript_1026 full_length_coverage=2;length=4591;num_subreads=18
GGGTCTGGAGAAAGCTGCAATCAATAGGATTTTCCTAATCCTCCCTTCCCGAAAGGAAGAACGTGAAATTCTTTTTCCTT
TCCGCCTCGAAATGGGAGCAGGTTTGAAAAAGGATCTTAGAGTGTCTAGGGTTAGGCCAGTAGGGTCTCTTAACGCCCTC
TTTTTTCTTCTCATCGAAGTTATTTCACAAATACTTCCTATGGTAAGGAAGAGGGGGGGGAACAAGCACACTTGGAGAGC
GCAGTACAACGGAGAGTTGTATGCTGCGTTCGGGAAGGATGAATCGCTCCCGAAAAGGAATCTATTGATTCTCTCCCAAT
TGGTTGGACCATAGGTGCGATGATTTACTTCACGGGCGAGGTCTCTGGTTCAAATCCAGGATGGCCCAGCTGCGCCAAGG
AAAAGAATATAAGAAGGATCTGACTCCTTCATGCATGCTCCACTTGGCTCGGGGGGATATAGCTCAGTTGGTAGAGCTCC
GCTCTTGCAATTGGGTCGTTGCGATTACGGGTTGGGTGTCTAATTGTCCAGGCGGTAATGATAGTATCTTGTACCTGAAC
CGGTGGCTCACTTTTTCTAAGTAATGGGGAAAAGGACCGAAACATGCCACTGAAAGACTCTACTGAGACAAAGATGGGCT
GTCAAGAACGTAGAGGAGGTAGGATGGTCAGTTGGTCAGATCTAGTATGGATCGTACATGGACGGTAGTTGGAGTCGGCG
GCTCTCCTAGGGTTCCCTCGTCTGGGATTGATCCCTGGGGAAGAGGATCAAGTTGGCCCTTGCGAACAGCTTGATGCACT
ATCTCCCTTCAACCCTTTGAGCGAAATGCGGCAAAAGGAAGGAAAATCCATGGACCGACCCCATCGTCTCCACCCCGTAG
GAACTACGAGATCACCCCAAGGACGCCTTCGGTATCCAGGGGTCGCGGACCGACCATAGAACCCTGTTCAATAAGTGGAA
TGCATTAGCTGTCCGCTCGCAGGTTGGGCAGTAAGGGTCGGAGAAGGGCAATCACTCATTCTTAAAACCAGCATTCGAAA
GAGTTGGGGCGGAAAAGGGGGGAAAGCTCTCCGTTCCTGGTTCTCCTGTAGCTGGATCCTCTCGAACCACAAGAATCCTG
AGTTGGAATGGGATTCCAACTCATCACCTTTTGAGATTTTGAGAAGAGTTGCTCTTTGGAGAGCACAGTACGATGAAAGT
TGTAAGCTGTGTTCGGGGGGGAGTTCTTGTCTATCGTTGGCCTCTATGGTAGAATCAGTCAGGGGCCTGATAGGCGGTGG
TTTACCCTGTGGCGGATGTCAGCGGTTCGAGTCCGCTTATCTCCAACTCGTGAACTTAGCCGATACAAAGCTATATGATA
GCACCCAATTTTTCCGATTCGGCAGTTCGATCTATTATTTTTCATTCATGGACGTTGATAAGATCTTTCCATTTAGCAGC
ACCTTAGGATGGCATAGCCTTAAAGTTAAGAGCGAGGTTCAAACGAGGAAAGGCTTACGGTGGATACCTAGGCACCCAGA
GACGAGGAAGGGCGTAGTAAGCGACGAAATGCTTCGGGGAGTTGAAAATAAGCGTAGATCCGGAGATTCCCGAATAGGTT
AACCTTTTGAACTGCTGCTGAATCCATGGGCAGGCAAGAGACAACCTGGCGAACTGAAACATCTTAGTAGCCAGAGGAAA
AGAAAGCAAAAGCGATTCCCGTAGTAGCGGCGAGCGAAATGGGAGCAGCCTAAACCGTGAAAACGGGGTTGTGGGAGAGC
AATAAAAGCGTCGTGCTGCTAGGCGAAGCGGTGGAGTGCCGCACCCTAGATGGCGAGAGTCCAGTAGCCGAAAGCATCAC
TAGCTTATGCTCTGACCCGAGTAGCATGGGGCACGTGGAATCCCGTGTGAATCAGCAAGGACCACCTTGCAAGGCTAAAT
ACTCCTGGGTGACCGATAGCGAAGTAGTACCGTGAGGGAAGGGTGAAAAGAACCCCCATCGGGGAGTGAAATAGAACATG
AAACCGTAAGCTCCCAAGCAGTGGGAGGAGCCCTGGGCTCTGACCGCGTGCCTGTTGAAGAATGAGCCGGCGACTCATAG
GCAGTGGCTTGGTTAAGGGAACCCACCGGAGCCGTAGCGAAAGCGAGTCTTCATAGGGCAATTGTCACTGCTTATGGACC
CGAACCTGGGTGATCTATCTATGACCAGGATGAAGCTTGGGTGAAACTAAGTGGAGGTCCGAACCGACTGATGTTGAAAA
ATCAGCGGATGAGTTGTGGTTAGGGGTGAAATGCCACTCGAACCCAGAGCTAGCTGGTTCTCCCCGAAATGCGTTGAGGC
GCAGCAGTTGACTGGACATCTAGGGGTAAAGCACTGTTTCGGTGCGGGCCGCGAGAGCGGTACCAAATCGAGGCAAACTC
TGAATACTAGATATGACCTCAAAATAACTGGGGTCAAGGTCGGCCAGTGAGACGGTGGGGGATAAGCTTCATCGTCGAGA
GGGAAACAGCCCGGATCACCAGCTAAGGCCCCTAAATGACCGCTCAGTGATAAAGGAGGTAGGGGTGCAGAGACAGCCAG
GAGGTTTGCCTAGAAGCAGCCACCCTTGAAAGAGTGCGTAATAGCTCACTGATCGAGCGCTCTTGCGCCGAAGATGAACG
GGGCTAAGCGATCTGCCGAAGCTGTGGGATGTCAAAATGCATCAGGTAGGGGAGCGTTCCGCCTTAGGGGGAAGCAACCG
CGCGAGCGGCGGTGGACGAAGCGGAAGCGAGAATGTCGGCTTGAGTAACGCAAACATTGGTGAGAATCCAATGCCCCGAA
AACCCAAGGGTTCCTCCGCAAGGTTCGTCCACGGAGGGTGAGTCAGGGCCTAAGATCAGGCCGAAAGGCGTAGTCGATGG
ACAACAGGTGAATATTCCTGTACTACCCCTTGTTGGTCCCGAGGGACGGAGGAGGCTAGGTTAGCCGAAAGATGGTTATC
GGTTCAAGAACGCAAGGTGTCCCTGTTTTTTCAGGGTAAGAAGGGGTAGAGAAAATGCCCCGAGCCAATGTTCGAGTACC
AGGCGCTACGGCGCTGAAGTAACCCATGCTATACTCCCAGGAAAAGCTCGAACGACCTTCAACAAAAGGGTACCTGTACC
CGAAACCGACACAGGTGGGTAGGTAGAGAATACCTAGGGGCGCGAGACAACTCTCTCTAAGGAACTCGGCAAAATAGCCC
CGTAACTTCGGGAGAAGGGGTGCCTCCTCACAAAGGGGGTCGCAGTGACCAGGCCCGGGCGACTGTTTACCAAAAACACA
GGTCTCCGCAAAGTCGTAAGACCATGTATGGGGGCTGACGCCTGCCCAGTGCCGGAAGGTCAAGGAAGTTGGTGACCTGA
TGACAGGGGAGCCGGCGACCGAAGCCCCGGTGAACGGCGGCCGTAACTATAACGGTCCTAAGGTAGCGAAATTCCTTGTC
GGGTAGTTTCCGACCCGCACGAAAGGCGTAACGATCTGGGCACTGTCTCGGAGAGAGGCTCGGTGAAATAGACATGTCTG
TGAAGATGCGGACTACCTGCACCTGGACAGAAAGACCCTATGAAGCTTCACTGTTCCCTGGGATTGGCTTTGGGCTTTTC
CTGCGCAGCTTAGGTGGAAGGCGAAGAAGGCCTCCTTCCGGGGGGGCCCGAGCCATCAGTGAGATACCACTCTGGAAGAG
CTAGAATTCTAACCTTGTGTCAGGACCTACGGGCCAAGGGACAGTCTCAGGTAGACAGTTTCTATGGGGCGTAGGCCCCC
CAAAAGGTAACGGAGGCGTGCAAAGGTTTCCTCGGGCCGGACGGAGATTGGCCCTCGAGTGCAAAGGCAGAAGGGAGCTT
GACTGCAAGACCCACCCGTCGAGCAGGGACGAAAGTCGGCCTTAGTGATCCGACGGTGCCGAGTGGAAGGGCCGTCGCTC
AACGGATAAAAGTTACTCTAGGGATAACAGGCTGATCTTCCCCAAGAGCTCACATCGACGGGAAGGTTTGGCACCTCGAT
GTCGGCTCTTCGCCACCTGGGGCTGTAGTATGTTCCAAGGGTTGGGCTGTTCGCCCATTAAAGCGGTACGTGAGCTGGGT
TCAGAACGTCGTGAGACAGTTCGGTCCATATCCGGTGTGGGCGTTAGAGCATTGAGAGGACCTTTCCCTAGTACGAGAGG
ACCGGGAAGGACGCACCTCTGGTGTACCAGTTATCGTGCCCACGGTAAACGCTGGGTAGCCAAGTGCGGAGCGGATAACT
GCTGAAAGCATCTAAGTAGTAAGCCCACCCCAAGATGAGTGCTCTCCTATTCCGACTTCCCCAGAGCCTCCGGTAGCACA
GCCGAGACAGCAACGGGTTCTCCGCCCCTGCGGGGATGGAGTGACAGAAGTTTTGAGAATTCAAGAGAAGGTCACGGCGA
GACGAGCCGTTTATCATTACGATAGGTGTCAAGTGGAAGTGCAGTGATGTATGCAGCTGAGGCATCCTAACAGACCGGTA
GACTTGAACCTTGTTCCTACATGACCTGATCAATTCGATCAGGCACTCGCCATCTATTTTCATAGTTCAACTCTTTGACA
ACACGAAAAAACCATTGTTCAACTCTTTGAC
>B596-H_1-10k_transcript_97 B596-H_1-10k_transcript_97 full_length_coverage=12;length=6883;num_subreads=60
GAACTCCATGCGAATATGAAGCGCATGGATACAAGTTATGACTTGGAATGAAAGACAATTCCGAATCAGCTTTGTCTACG
AAGAAGGAAGCTATAAGTAATGCAACTATGAATCTCATGGAGAGTTCGATCCTGGCTCAGGATGAACGCTGGCGGCATGC
TTAACACATGCAAGTCGGACGGGAAGTGGTGTTTCCAGTGGCGGACGGGTGAGTAACGCGTAAGAACCTGCCCTTGGGAG
GGGAACAACAGCTGGAAACGGCTGCTAATACCCCGTAGGCTGAGGAGCAAAAGGAGGAATCCGCCCGAGGAGGGGCTCGC
GTCTGATTAGCTAGTTGGTGAGGCAATAGCTTACCAAGGCGATGATCAGTAGCTGGTCCGAGAGGATGATCAGCCACACT
GGGACTGAGACACGGCCCAGACTCCTACGGGAGGCAGCAGTGGGGAATTTTCCGCAATGGGCGAAAGCCTGACGGAGCAA
TGCCGCGTGGAGGTAGAAGGCCTACGGGTCCTGAACTTCTTTTCCCAGAGAAGAAGCAATGACGGTATCTGGGGAATAAG
CATCGGCTAACTCTGTGCCAGCAGCCGCGGTAATACAGAGGATGCAAGCGTTATCCGGAATGATTGGGCGTAAAGCGTCT
GTAGGTGGCTTTTTAAGTCCGCCGTCAAATCCCAGGGCTCAACCCTGGACAGGCGGTGGAAACTACCAAGCTTGAGTACG
GTAGGGGCAGAGGGAATTTCCGGTGGAGCGGTGAAATGCGTAGAGATCGGAAAGAACACCAACGGCGAAAGCACTCTGCT
GGGCCGACACTGACACTGAGAGACGAAAGCTAGGGGAGCGAATGGGATTAGATACCCCAGTAGTCCTAGCCGTAAACGAT
GGATACTAGGCGCTGTGCGTATCGACCCGTGCAGTGCTGTAGCTAACGCGTTAAGTATCCCGCCTGGGGAGTACGTTCGC
AAGAATGAAACTCAAAGGAATTGACGGGGGCCCGCACAAGCGGTGGAGCATGTGGTTTAATTCGATGCAAAGCGAAGAAC
CTTACCAGGGCTTGACATGCCGCGAATCCTCTTGAAAGAGAGGGGTGCCTTCGGGAACGCGGACACAGGTGGTGCATGGC
TGTCGTCAGCTCGTGCCGTAAGGTGTTGGGTTAAGTCCCGCAACGAGCGCAACCCTCGTGTTTAGTTGCCACCGTTGAGT
TTGGAACCCTGAACAGACTGCCGGTGATAAGCCGGAGGAAGGTGAGGATGACGTCAAGTCATCATGCCCCTTATGCCCTG
GGCGACACACGTGCTACAATGGCCGGGACAAAGGGTCGCGATCCCGCGAGGGTGAGCTAACTCCAAAAACCCGTCCTCAG
TTCGGATTGCAGGCTGCAACTCGCCTGCATGAAGCCGGAATCGCTAGTAATCGCCGGTCAGCCATACGGCGGTGAATTCG
TTCCCGGGCCTTGTACACACCGCCCGTCACACTATGGGAGCTGGCCATGCCCGAAGTCGTTACCTTAACCGCAAGGAGGG
GGGTGCCGAAGGCAGGGCTAGTGACTGGAGTGAAGTCGTAACAAGGTAGCCGTACTGGAAGGTGCGGCTGGATCACCTCC
TTTTCAGGGAGAGCTAATGCTTCTTGGGTATTTAGGTTTGACACAGCTTCAAACCCAAAGCCCATGAGCTTATTATCCTA
GGTCGGAACAAGTTGATAGGATCCCCTTTTACGCCCCCATGTCCCTCTCGTGTGGCGGCAGGGGGGCGTAAAAAGGAAAG
AGAGGGATGGGGTTTCTCTCGCTTTTGGCTTGGCATAGCGGGCCCCCAGCAGGAGGCCCGCACGACGGGCTATTAGCTCA
GTGGTAGAGCGCGCCCCTGATAATTGCGTCGTTGTGCCTGGGCTGTGAGGGCTCTCAGCCACATGGATAGTTCAATGTGC
TCATCAGCGCCTGACCCTGAGATGTGGATCATCCAAGGCACATTAGCATGGCGTACTCCTCCTGTTCGAACCGGGGTTTG
AAACCAAACTTCTCCTCAGGAGGATAGATGGGGCGATTCAGGTGAGATCCAATGTAGATCCAACTTTCTATTCACTCGTG
GGATCCGGGCGGTCCGGAGGGGACCACCACGGCTCCTCTCTTCTCGAGAATCCATACATCCCTTATCAGTGTATGGACAG
CTATCTCTCGAGCGCAGGTTTAGGTTCGGCCTCAATGGGAAAATAAAATGGAGCACCTAACAACGTATCTTCACAGACCA
AGAACTACGAGATCACCCCTTTCATTCTGGGGTGACGGAGGGATCGTACCGTTCGAGCCTTTTTTTCATGCTTTTCCCAG
GGGTCTGGAGAAAGCTGCAATCAATAGGATTTTCCTAATCCTCCCTTCCCGAAAGGAAGAACGTGAAATTCTTTTTCCTT
TCCGCCTCGAAATGGGAGCAGGTTTGAAAAAGGATCTTAGAGTGTCTAGGGTTAGGCCAGTAGGGTCTCTTAACGCCCTC
TTTTTTCTTCTCATCGAAGTTATTTCACAAATACTTCCTATGGTAAGGAAGAGGGGGGGAACAAGCACACTTGGAGAGCG
CAGTACAACGGAGAGTTGTATGCTGCGTTCGGGAAGGATGAATCGCTCCCGAAAAGGAATCTATTGATTCTCTCCCAATT
GGTTGGACCATAGGTGCGATGATTTACTTCACGGGCGAGGTCTCTGGTTCAAATCCAGGATGGCCCAGCTGCGCCAAGGA
AAAGAATATAAGAAGGATCTGACTCCTTCATGCATGCTCCACTTGGCTCGGGGGGATATAGCTCAGTTGGTAGAGCTCCG
CTCTTGCAATTGGGTCGTTGCGATTACGGGTTGGGTGTCTAATTGTCCAGGCGGTAATGATAGTATCTTGTACCTGAACC
GGTGGCTCACTTTTTCTAAGTAATGGGGAAAAGGACCGAAACATGCCACTGAAAGACTCTACTGAGACAAAGATGGGCTG
TCAAGAACGTAGAGGAGGTAGGATGGTCAGTTGGTCAGATCTAGTATGGATCGTACATGGACGGTAGTTGGAGTCGGCGG
CTCTCCTAGGGTTCCCTCGTCTGGGATTGATCCCTGGGGAAGAGGATCAAGTTGGCCCTTGCGAACAGCTTGATGCACTA
TCTCCCTTCAACCCTTTGAGCGAAATGCGGCAAAAGGAAGGAAAATCCATGGACCGACCCCATCGTCTCCACCCCGTAGG
AACTACGAGATCACCCCAAGGACGCCTTCGGTATCCAGGGGTCGCGGACCGACCATAGAACCCTGTTCAATAAGTGGAAT
GCATTAGCTGTCCGCTCGCAGGTTGGGCAGTAAGGGTCGGAGAAGGGCAATCACTCATTCTTAAAACCAGCATTCGAAAG
AGTTGGGGCGGAAAAGGGGGGAAAGCTCTCCGTTCCTGGTTCTCCTGTAGCTGGATCCTCTCGAACCACAAGAATCCTGA
GTTGGAATGGGATTCCAACTCATCACCTTTTGAGATTTTGAGAAGAGTTGCTCTTTGGAGAGCACAGTACGATGAAAGTT
GTAAGCTGTGTTCGGGGGGGAGTTCTTGTCTATCGTTGGCCTCTATGGTAGAATCAGTCAGGGGCCTGATAGGCGGTGGT
TTACCCTGTGGCGGATGTCAGCGGTTCGAGTCCGCTTATCTCCAACTCGTGAACTTAGCCGATACAAAGCTATATGATAG
CACCCAATTTTTCCGATTCGGCAGTTCGATCTATTATTTTTCATTCATGGACGTTGATAAGATCTTTCCATTTAGCAGCA
CCTTAGGATGGCATAGCCTTAAAGTTAAGAGCGAGGTTCAAACGAGGAAAGGCTTACGGTGGATACCTAGGCACCCAGAG
ACGAGGAAGGGCGTAGTAAGCGACGAAATGCTTCGGGGAGTTGAAAATAAGCGTAGATCCGGAGATTCCCGAATAGGTTA
ACCTTTTGAACTGCTGCTGAATCCATGGGCAGGCAAGAGACAACCTGGCGAACTGAAACATCTTAGTAGCCAGAGGAAAA
GAAAGCAAAAGCGATTCCCGTAGTAGCGGCGAGCGAAATGGGAGCAGCCTAAACCGTGAAAACGGGGTTGTGGGAGAGCA
ATAAAAGCGTCGTGCTGCTAGGCGAAGCGGTGGAGTGCCGCACCCTAGATGGCGAGAGTCCAGTAGCCGAAAGCATCACT
AGCTTATGCTCTGACCCGAGTAGCATGGGGCACGTGGAATCCCGTGTGAATCAGCAAGGACCACCTTGCAAGGCTAAATA
CTCCTGGGTGACCGATAGCGAAGTAGTACCGTGAGGGAAGGGTGAAAAGAACCCCCATCGGGGAGTGAAATAGAACATGA
AACCGTAAGCTCCCAAGCAGTGGGAGGAGCCCTGGGCTCTGACCGCGTGCCTGTTGAAGAATGAGCCGGCGACTCATAGG
CAGTGGCTTGGTTAAGGGAACCCACCGGAGCCGTAGCGAAAGCGAGTCTTCATAGGGCAATTGTCACTGCTTATGGACCC
GAACCTGGGTGATCTATCTATGACCAGGATGAAGCTTGGGTGAAACTAAGTGGAGGTCCGAACCGACTGATGTTGAAAAA
TCAGCGGATGAGTTGTGGTTAGGGGTGAAATGCCACTCGAACCCAGAGCTAGCTGGTTCTCCCCGAAATGCGTTGAGGCG
CAGCAGTTGACTGGACATCTAGGGGTAAAGCACTGTTTCGGTGCGGGCCGCGAGAGCGGTACCAAATCGAGGCAAACTCT
GAATACTAGATATGACCTCAAAATAACTGGGGTCAAGGTCGGCCAGTGAGACGGTGGGGGATAAGCTTCATCGTCGAGAG
GGAAACAGCCCGGATCACCAGCTAAGGCCCCTAAATGACCGCTCAGTGATAAAGGAGGTAGGGGTGCAGAGACAGCCAGG
AGGTTTGCCTAGAAGCAGCCACCCTTGAAAGAGTGCGTAATAGCTCACTGATCGAGCGCTCTTGCGCCGAAGATGAACGG
GGCTAAGCGATCTGCCGAAGCTGTGGGATGTCAAAATGCATCGGTAGGGGAGCGTTCCGCCTTAGGGGGAAGCAACCGCG
CGAGCGGCGGTGGACGAAGCGGAAGCGAGAATGTCGGCTTGAGTAACGCAAACATTGGTGAGAATCCAATGCCCCGAAAA
CCCAAGGGTTCCTCCGCAAGGTTCGTCCACGGAGGGTGAGTCAGGGCCTAAGATCAGGCCGAAAGGCGTAGTCGATGGAC
AACAGGTGAATATTCCTGTACTACCCCTTGTTGGTCCCGAGGGACGGAGGAGGCTAGGTTAGCCGAAAGATGGTTATCGG
TTCAAGAACGCAAGGTGTCCCTGTTTTTTCAGGGTAAGAAGGGGTAGAGAAAATGCCCCGAGCCAATGTTCGAGTACCAG
GCGCTACGGCGCTGAAGTAACCCATGCTATACTCCCAGGAAAAGCTCGAACGACCTTCAACAAAAGGGTACCTGTACCCG
AAACCGACACAGGTGGGTAGGTAGAGAATACCTAGGGGCGCGAGACAACTCTCTCTAAGGAACTCGGCAAAATAGCCCCG
TAACTTCGGGAGAAGGGGTGCCTCCTCACAAAGGGGGTCGCAGTGACCAGGCCCGGGCGACTGTTTACCAAAAACACAGG
TCTCCGCAAAGTCGTAAGACCATGTATGGGGGCTGACGCCTGCCCAGTGCCGGAAGGTCAAGGAAGTTGGTGACCTGATG
ACAGGGGAGCCGGCGACCGAAGCCCCGGTGAACGGCGGCCGTAACTATAACGGTCCTAAGGTAGCGAAATTCCTTGTCGG
GTAAGTTCCGACCCGCACGAAAGGCGTAACGATCTGGGCACTGTCTCGGAGAGAGGCTCGGTGAAATAGACATGTCTGTG
AAGATGCGGACTACCTGCACCTGGACAGAAAGACCCTATGAAGCTTCACTGTTCCCTGGGATTGGCTTTGGGCTTTTCCT
GCGCAGCTTAGGTGGAAGGCGAAGAAGGCCTCCTTCCGGGGGGGCCCGAGCCATCAGTGAGATACCACTCTGGAAGAGCT
AGAATTCTAACCTTGTGTCAGGACCTACGGGCCAAGGGACAGTCTCAGGTAGACAGTTTCTATGGGGCGTAGGCCTCCCA
AAAGGTAACGGAGGCGTGCAAAGGTTTCCTCGGGCCGGACGGAGATTGGCCCTCGAGTGCAAAGGCAGAAGGGAGCTTGA
CTGCAAGACCCACCCGTCGAGCAGGGACGAAAGTCGGCCTTAGTGATCCGACGGTGCCGAGTGGAAGGGCCGTCGCTCAA
CGGATAAAAGTTACTCTAGGGATAACAGGCTGATCTTCCCCAAGAGCTCACATCGACGGGAAGGTTTGGCACCTCGATGT
CGGCTCTTCGCCACCTGGGGCTGTAGTATGTTCCAAGGGTTGGGCTGTTCGCCCATTAAAGCGGTACGTGAGCTGGGTTC
AGAACGTCGTGAGACAGTTCGGTCCATATCCGGTGTGGGCGTTAGAGCATTGAGAGGACCTTTCCCTAGTACGAGAGGAC
CGGGAAGGACGCACCTCTGGTGTACCAGTTATCGTGCCCACGGTAAACGCTGGGTAGCCAAGTGCGGAGCGGATAACTGC
TGAAAGCATCTAAGTAGTAAGCCCACCCCAAGATGAGTGCTCTCCTATTCCGACTTCCCCAGAGCCTCCGGTAGCACAGC
CGAGACAGCAACGGGTTCTCCGCCCCTGCGGGGATGGAGTGACAGAAGTTTTGAGAATTCAAGAGAAGGTCACGGCGAGA
CGAGCCGTTTATCATTACGATAGGTGTCAAGTGGAAGTGCAGTGATGTATGCAGCTGAGGCATCCTAACAGACCGGTAGA
CTTGAACCTTGTTCCTACATGACCTGATCAATTCGATCAGGCACTCGCCATCTATTTTCATAGTTCAACTCTTTGACAAC
ACG
>B596-H_1-10k_transcript_64068 B596-H_1-10k_transcript_64068 full_length_coverage=7;length=581;num_subreads=60
GGTTTGGCACCTCGATGTCGGCTCTTCGCCACCTGGGGCTGTAGTATGTTCCAAGGGTTGGGCTGTTCGCCCATTAAAGC
GGTACGTGAGCTGGGTTCAGAACGTCGTGAGACAGTTCGGTCCATATCCGGTGTGGGCGTTAGAGCATTGAGAGGACCTT
TCCCTAGTACGAGAGGACCGGGAAGGACGCACCTCTGGTGTACCAGTTATCGTGCCCACGGTAAACGCTGGGTAGCCAAG
TGCGGAGCGGATAACTGCTGAAAGCATCTAAGTAGTAAGCCCACCCCAAGATGAGTGCTCTCCTATTCCGACTTCCCCAG
AGCCTCCGGTAGCACAGCCGAGACAGCAACGGGTTCTCCGCCCCTGCGGGGATGGAGTGACAGAAGTTTTGAGAATTCAA
GAGAAGGTCACGGCGAGACGAGCCGTTTATCATTACGATAGGTGTCAAGTGGAAGTGCAGTGATGTATGCAGCTGAGGCA
TCCTAACAGACCGGTAGACTTGAACCTTGTTCCTACATGACCTGATCAATTCGATCAGGCACTCGCCATCTATTTTCATA
GTTCAACTCTTTGACAACACG
>B596-H_1-10k_transcript_49739 B596-H_1-10k_transcript_49739 full_length_coverage=2;length=1164;num_subreads=60
GGGGGTCGCAGTGACCAGGCCCGGGCGACTGTTTACCAAAAACACAGGTCTCCGCAAAGTCGTAAGACCATGTATGGGGG
CTGACGCCTGCCCAGTGCCGGAAGGTCAAGGAAGTTGGTGACCTGATGACAGGGGAGCCGGCGACCGAAGCCCCGGTGAA
CGGCGGCCGTAACGATAACGGTCCTAAGGTAGCGAAATTCCTTGTCGGGTAAGTTCCGACCCGCACGAAAGGCGTAACGA
TCTGGGCACTGTCTCGGAGAGAGGCTCGGTGAAATAGACATGTCTGTGAAGATGCGGACTACCTGCACCTGGACAGAAAG
ACCCTATGAAGCTTCACTGTTCCCTGGGATTGGCTTTGGGCTTTTCCTGCGCAGCTTAGGTGGAAGGCGAAGAAGGCCTC
CTTCCGGGGGGGCCCGAGCCATCAGTGAGATACCACTCTGGAAGAGCTAGAATTCTAACCTTGTGTCAGGACCTACGGGC
CAAGGGACAGTCTCAGGTAGACAGTTTCTATGGGGCGTAGGCCTCCCAAAAGGTAACGGAGGCGTGCAAAGGTTTCCTCG
GGCCGGACGGAGATTGGCCCTCGAGTGCAAAGGCAGAAGGGAGCTTGACTGCAAGACCCACCCGTCGAGCAGGGACGAAA
GTCGGCCTTAGTGATCCGACGGTGCCGAGTGGAAGGGCCGTCGCTCAACGGATAAAAGTTACTCTAGGGATAACAGGCTG
ATCTTCCCCAAGAGCTCACATCGACGGGAAGGTTTGGCACCTCGATGTCGGCTCTTCGCCACCTGGGGCTGTAGTATGTT
CCAAGGGTTGGGCTGTTCGCCCATTAAAGCGGTACGTGAGCTGGGTTCAGAACGTCGTGAGACAGTTCGGTCCATATCCG
GTGTGGGCGTTAGAGCATTGAGAGGACCTTTCCCTAGTACGAGAGGACCGGGAAGGACGCACCTCTGGTGTACCAGTTAT
CGTGCCCACGGTAAACGCTGGGTAGCCAAGTGCGGAGCGGATAACTGCTGAAAGCATCTAAGTAGTAAGCCCACCCCAAG
ATGAGTGCCCTCCTTGTTATGATGAATCCATATGAGAATATGTTTTTGTTTAGTTATTTTTCAAACTTTTCGAGTATGAA
TGTTTTTGGAATACAATCTCTGGATTCAAAATTTCTTTAGTTAC
>B596-H_1-10k_transcript_13040 B596-H_1-10k_transcript_13040 full_length_coverage=3;length=2522;num_subreads=60
TTCATGGACGTTGATAAGATCTTTCCATTTAGCAGCACCTTAGGATGGCATAGCCTTAAAGTTAAGAGCGAGGTTCAAAC
GAGGAAAGGCTTACGGTGGATACCTAGGCACCCAGAGACGAGGAAGGGCGTAGTAAGCGACGAAATGCTTCGGGGAGTTG
AAAATAAGCGTAGATCCGGAGATTCCCGAATAGGTTAACCTTTTGAACTGCTGCTGAATCCATGGGCAGGCAAGAGACAA
CCTGGCGAACTGAAACATCTTAGTAGCCAGAGGAAAAGAAAGCAAAAGCGATTCCCGTAGTAGCGGCGAGCGAAATGGGA
GCAGCCTAAACCGTGAAAACGGGGTTGTGGGAGAGCAATAAAAGCGTCGTGCTGCTAGGCGAAGCGGTGGAGTGCCGCAC
CCTAGATGGCGAGAGTCCAGTAGCCGAAAGCATCACTAGCTTATGCTCTGACCCGAGTAGCATGGGGCACGTGGAATCCC
GTGTGAATCAGCAAGGACCACCTTGCAAGGCTAAATACTCCTGGGTGACCGATAGCGAAGTAGTACCGTGAGGGAAGGGT
GAAAAGAACCCCCATCGGGGAGTGAAATAGAACATGAAACCGTAAGCTCCCAAGCAGTGGGAGGAGCCCTGGGCTCTGAC
CGCGTGCCTGTTGAAGAATGAGCCGGCGACTCATAGGCAGTGGCTTGGTTAAGGGAACCCACCGGAGCCGTAGCGAAAGC
GAGTCTTCATAGGGCAATTGTCACTGCTTATGGACCCGAACCTGGGTGATCTATCTATGACCAGGATGAAGCTTGGGTGA
AACTAAGTGGAGGTCCGAACCGACTGATGTTGAAAAATCAGCGGATGAGTTGTGGTTAGGGGTGAAATGCCACTCGAACC
CAGAGCTAGCTGGTTCTCCCCGAAATGCGTTGAGGCGCAGCAGTTGACTGGACATCTAGGGGTAAAGCACTGTTTCGGTG
CGGGCCGCGAGAGCGGTACCAAATCGAGGCAAACTCTGAATACTAGATATGACCTCAAAATAACTGGGGTCAAGGTCGGC
CAGTGAGACGGTGGGGGATAAGCTTCATCGTCGAGAGGGAAACAGCCCGGATCACCAGCTAAGGCCCCTAAATGACCGCT
CAGTGATAAAGGAGGTAGGGGTGCAGAGACAGCCAGGAGGTTTGCCTAGAAGCAGCCACCCTTGAAAGAGTGCGTAATAG
CTCACTGATCGAGCGCTCTTGCGCCGAAGATGAACGGGGCTAAGCGATCTGCCGAAGCTGTGGGATGTCAAAATGCATCG
GTAGGGGAGCGTTCCGCCTTAGGGGGAAGCAACCGCGCGAGCGGCGGTGGACGAAGCGGAAGCGAGAATGTCGGCTTGAG
TAACGCAAACATTGGTGAGAATCCAATGCCCCGAAAACCCAAGGGTTCCTCCGCAAGGTTCGTCCACGGAGGGTGAGTCA
GGGCCTAAGATCAGGCCGAAAGGCGTAGTCGATGGACAACAGGTGAATATTCCTGTACTACCCCTTGTTGGTCCCGAGGG
ACGGAGGAGGCTAGGTTAGCCGAAAGATGGTTATCGGTTCAAGAACGCAAGGTGTCCCTGTTTTTTCAGGGTAAGAAGGG
GTAGAGAAAATGCCCCGAGCCAATGTTCGAGTACCAGGCGCTACGGCGCTGAAGTAACCCATGCTATACTCCCAGGAAAA
GCTCGAACGACCTTCAACAAAAGGGTACCTGTACCCGAAACCGACACAGGTGGGTAGGTAGAGAATACCTAGGGGCGCGA
GACAACTCTCTCTAAGGAACTCGGCAAAATAGCCCCGTAACTTCGGGAGAAGGGGTGCCTCCTCACAAAGGGGGTCGCAG
TGACCAGGCCCGGGCGACTGTTTACCAAAAACACAGGTCTCCGCAAAGTCGTAAGACCATGTATGGGGGCTGACGCCTGC
CCAGTGCCGGAAGGTCAAGGAAGTTGGTGACCTGATGACAGGGGAGCCGGCGACCGAAGCCCCGGTGAACGGCGGCCGTA
ACTATAACGGTCCTAAGGTAGCGAAATTCCTTGTCGGGTAAGTTCCGACCCGCACGAAAGGCGTAACGATCTGGGCACTG
TCTCGGAGAGAGGCTCGGTGAAATAGACATGTCTGTGAAGATGCGGACTACCTGCACCTGGACAGAAAGACCCTATGAAG
CTTCACTGTTCCCTGGGATTGGCTTTGGGCTTTTCCTGCGCAGCTTAGGTGGAAGGCGAAGAAGGCCTCCTTCCGGGGGG
GCCCGAGCCATCAGTGAGATACCACTCTGGAAGAGCTAGAATTCTAACCTTGTGTCAGGACCTACGGGCCAAGGGACAGT
CTCAGGTAGACAGTTTCTATGGGGCGTAGGCCTCCCAAAAGGTAACGGAGGCGTGCAAAGGTTTCCTCGGGCCGGACGGA
GATTGGCCCTCGAGTGCAAAGGCAGAAGGGAGCTTGACTGCAAGACCCACCCGTCGAGCAGGGACGAAAGTCGGCCTTAG
TGATCCGACGGTGCCGAGTGGAAGGGCCGTCGCTCAACGGAT
>B596-H_1-10k_transcript_61533 B596-H_1-10k_transcript_61533 full_length_coverage=25;length=693;num_subreads=60
GGGGGTCGCAGTGACCAGGCCCGGGCGACTGTTTACCAAAAACACAGGTCTCCGCAAAGTCGTAAGACCATGTATGGGGG
CTGACGCCTGCCCAGTGCCGGAAGGTCAAGGAAGTTGGTGACCTGATGACAGGGGAGCCGGCGACCGAAGCCCCGGTGAA
CGGCGGCCGTAACAATAACGGTCCTAAGGTAGCGAAATTCCTTGTCGGGTAAGTTCCGACCCGCACGAAAGGCGTAACGA
TCTGGGCACTGTCTCGGAGAGAGGCTCGGTGAAATAGACATGTCTGTGAAGATGCGGACTACCTGCACCTGGACAGAAAG
ACCCTATGAAGCTTCACTGTTCCCTGGGATTGGCTTTGGGCTTTTCCTGCGCAGCTTAGGTGGAAGGCGAAGAAGGCCTC
CTTCCGGGGGGGCCCGAGCCATCAGTGAGATACCACTCTGGAAGAGCTAGAATTCTAACCTTGTGTCAGGACCTACGGGC
CAAGGGACAGTCTCAGGTAGACAGTTTCTATGGGGCGTAGGCCTCCCAAAAGGTAACGGAGGCGTGCAAAGGTTTCCTCG
GGCCGGACGGAGATTGGCCCTCGAGTGCAAAGGCAGAAGGGAGCTTGACTGCAAGACCCACCCGTCGAGCAGGGACGAAA
GTCGGCCTTAGTGATCCGACGGTGCCGAGTGGAAGGGCCGTCGCTCAACGGAT
>B596-H_1-10k_transcript_64980 B596-H_1-10k_transcript_64980 full_length_coverage=4;length=547;num_subreads=60
GGGGGTCGCAGTGACCAGGCCCGGGCGACTGTTTACCAAAAACACAGGTCTCCGCAAAGTCGTAAGACCATGTATGGGGG
CTGACGCCTGCCCAGTGCCGGAAGGTCAAGGAAGTTGGTGACCTGATGACAGGGGAGCCGGCGACCGAAGCCCCGGTGAA
CGGCGGCCGTAACAATAACGGTCCTAAGGTAGCGAAATTCCTTGTCGGGTAAGTTCCGACCCGCACGAAAGGCGTAACGA
TCTGGGCACTGTCTCGGAGAGAGGCTCGGTGAAATAGACATGTCTGTGAAGATGCGGACTACCTGCACCTGGACAGAAAG
ACCCTATGAAGCTTCACTGTTCCCTGGGATTGGCTTTGGGCTTTTCCTGCGCAGCTTAGGTGGAAGGCGAAGAAGGCCTC
CTTCCGGGGGGGCCCGAGCCATCAGTGAGATACCACTCTGGAAGAGCTAGAATTCTAACCTTGTGTCAGGACCTACGGGC
CAAGGGACAGTCTCAGGTAGACAGTTTCTATGGGGCGTAGGCCTCCCAAAAGGTAACGGAGGCGTGC
>B596-H_1-10k_transcript_18746 B596-H_1-10k_transcript_18746 full_length_coverage=2;length=2203;num_subreads=35
TCAAACGAGGAAAGGCTTACGGTGGATACCTAGGCACCCAGAGACGAGGAAGGGCGTAGTAAGCGACGAAATGCTTCGGG
GAGTTGAAAATAAGCGTAGATCCGGAGATTCCCGAATAGGTTAACCTTTTGAACTGCTGCTGAATCCATGGGCAGGCAAG
AGACAACCTGGCGAACTGAAACATCTTAGTAGCCAGAGGAAAAGAAAGCAAAAGCGATTCCCGTAGTAGCGGCGAGCGAA
ATGGGAGCAGCCTAAACCGTGAAAACGGGGTTGTGGGAGAGCAATAAAAGCGTCGTGCTGCTAGGCGAAGCGGTGGAGTG
CCGCACCCTAGATGGCGAGAGTCCAGTAGCCGAAAGCATCACTAGCTTATGCTCTGACCCGAGTAGCATGGGGCACGTGG
AATCCCGTGTGAATCAGCAAGGACCACCTTGCAAGGCTAAATACTCCTGGGTGACCGATAGCGAAGTAGTACCGTGAGGG
AAGGGTGAAAAGAACCCCCATCGGGGAGTGAAATAGAACATGAAACCGTAAGCTCCCAAGCAGTGGGAGGAGCCCTGGGC
TCTGACCGCGTGCCTGTTGAAGAATGAGCCGGCGACTCATAGGCAGTGGCTTGGTTAAGGGAACCCACCGGAGCCGTAGC
GAAAGCGAGTCTTCATAGGGCAATTGTCACTGCTTATGGACCCGAACCTGGGTGATCTATCTATGACCAGGATGAAGCTT
GGGTGAAACTAAGTGGAGGTCCGAACCGACTGATGTTGAAAAATCAGCGGATGAGTTGTGGTTAGGGGTGAAATGCCACT
CGAACCCAGAGCTAGCTGGTTCTCCCCGAAATGCGTTGAGGCGCAGCAGTTGACTGGACATCTAGGGGTAAAGCACTGTT
TCGGTGCGGGCCGCGAGAGCGGTACCAAATCGAGGCAAACTCTGAATACTAGATATGACCTCAAAATAACTGGGGTCAAG
GTCGGCCAGTGAGACGGTGGGGGATAAGCTTCATCGTCGAGAGGGAAACAGCCCGGATCACCAGCTAAGGCCCCTAAATG
ACCGCTCAGTGATAAAGGAGGTAGGGGTGCAGAGACAGCCAGGAGGTTTGCCTAGAAGCAGCCACCCTTGAAAGAGTGCG
TAATAGCTCACTGATCGAGCGCTCTTGCGCCGAAGATGAACGGGGCTAAGCGATCTGCCGAAGCTGTGGGATGTCAAAAT
GCATCGGTAGGGGAGCGTTCCGCCTTAGGGGGAAGCAACCGCGCGAGCGGCGGTGGACGAAGCGGAAGCGAGAATGTCGG
CTTGAGTAACGCAAACATTGGTGAGAATCCAATGCCCCGAAAACCCAAGGGTTCCTCCGCAAGGTTCGTCCACGGAGGGT
GAGTCAGGGCCTAAGATCAGGCCGAAAGGCGTAGTCGATGGACAACAGGTGAATATTCCTGTACTACCCCTTGTTGGTCC
CGAGGGACGGAGGAGGCTAGGTTAGCCGAAAGATGGTTATCGGTTCAAGAACGCAAGGTGTCCCTGTTTTTTCAGGGTAA
GAAGGGGTAGAGAAAATGCCCCGAGCCAATGTTCGAGTACCAGGCGCTACGGCGCTGAAGTAACCCATGCTATACTCCCA
GGAAAAGCTCGAACGACCTTCAACAAAAGGGTACCTGTACCCGAAACCGACACAGGTGGGTAGGTAGAGAATACCTAGGG
GCGCGAGACAACTCTCTCTAAGGAACTCGGCAAAATAGCCCCGTAACTTCGGGAGAAGGGGTGCCTCCTCACAAAGGGGG
TCGCAGTGACCAGGCCCGGGCGACTGTTTACCAAAAACACAGGTCTCCGCAAAGTCGTAAGACCATGTATGGGGGCTGAC
GCCTGCCCAGTGCCGGAAGGTCAAGGAAGTTGGTGACCTGATGACAGGGGAGCCGGCGACCGAAGCCCCGGTGAACGGCG
GCCGTAACTATAACGGTCCTAAGGTAGCGAAATTCCTTGTCGGGTAAGTTCCGACCCGCACGAAAGGCGTAACGATCTGG
GCACTGTCTCGGAGAGAGGCTCGGTGAAATAGACATGTCTGTGAAGATGCGGACTACCTGCACCTGGACAGAAAGACCCT
ATGAAGCTTCACTGTTCCCTGGGATTGGCTTTGGGCTTTTCCTGCGCAGCTTAGGTGGAAGGCGAAGAAGGCCTCCTTCC
GGGGGGGCCCGAGCCATCAGTGAGATACCACTCTGGAAGAGCT
>B596-H_1-10k_transcript_65591 B596-H_1-10k_transcript_65591 full_length_coverage=2;length=445;num_subreads=22
GGGGGGGGTCGCAGTGACCAGGCCCGGGCGACTGTTTACCAAAAACACAGGTCTCCGCAAAGTCGTAAGACCATGTATGG
GGGCTGACGCCTGCCCAGTGCCGGAAGGTCAAGGAAGTTGGTGACCTGATGACAGGGGAGCCGGCGACCGAAGCCCCGGT
GAACGGCGGCCGTAACAATAACGGTCCTAAGGTAGCGAAATTCCTTGTCGGGTAAGTTCCGACCCGCACGAAAGGCGTAA
CGATCTGGGCACTGTCTCGGAGAGAGGCTCGGTGAAATAGACATGTCTGTGAAGATGCGGACTACCTGCACCTGGACAGA
AAGACCCTATGAAGCTTCACTGTTCCCTGGGATTGGCTTTGGGCTTTTCCTGCGCAGCTTAGGTGGAAGGCGAAGAAGGC
CTCCTTCCGGGGGGGCCCGAGCCATCAGTGAGATACCACTCTGAG
>B596-H_1-10k_transcript_68664 B596-H_1-10k_transcript_68664 full_length_coverage=2;length=314;num_subreads=60
GGGGGTCGCAGTGACCAGGCCCGGGCGACTGTTTACCAAAAACACAGGTCTCCGCAAAGTCGTAAGACCATGTATGGGGG
CTGACGCCTGCCCAGTGCCGGAAGGTCAAGGAAGTTGGTGACCTGATGACAGGGGAGCCGGCGACCGAAGCCCCGGTGAA
CGGCGGCCGTAACAATAACGGTCCTAAGGTAGCGAAATTCCTTGTCGGGTAAGTTCCGACCCGCACGAAAGGCGTAACGA
TCTGGGCACTGTCTCGGAGAGAGGCTCGGTGAAATAGACATGTCTGTGAAGATGCGGACTACCTGCACCTGGAC
>B596-H_1-10k_transcript_8123 B596-H_1-10k_transcript_8123 full_length_coverage=2;length=2915;num_subreads=60
GGGCGAGGTCTCTGGTTCAAATCCAGGATGGCCCAGCTGCGCCAAGGAAAAGAATATAAGAAGGATCTGACTCCTTCATG
CATGCTCCACTTGGCTCGGGGGGATATAGCTCAGTTGGTAGAGCTCCGCTCTTGCAATTGGGTCGTTGCGATTACGGGTT
GGGTGTCTAATTGTCCAGGCGGTAATGATAGTATCTTGTACCTGAACCGGTGGCTCACTTTTTCTAAGTAATGGGGAAAA
GGACCGAAACATGCCACTGAAAGACTCTACTGAGACAAAGATGGGCTGTCAAGAACGTAGAGGAGGTAGGATGGTCAGTT
GGTCAGATCTAGTATGGATCGTACATGGACGGTAGTTGGAGTCGGCGGCTCTCCTAGGGTTCCCTCGTCTGGGATTGATC
CCTGGGGAAGAGGATCAAGTTGGCCCTTGCGAACAGCTTGATGCACTATCTCCCTTCAACCCTTTGAGCGAAATGCGGCA
AAAGGAAGGAAAATCCATGGACCGACCCCATCGTCTCCACCCCGTAGGAACTACGAGATCACCCCAAGGACGCCTTCGGT
ATCCAGGGGTCGCGGACCGACCATAGAACCCTGTTCAATAAGTGGAATGCATTAGCTGTCCGCTCGCAGGTTGGGCAGTA
AGGGTCGGAGAAGGGCAATCACTCATTCTTAAAACCAGCATTCGAAAGAGTTGGGGCGGAAAAGGGGGGAAAGCTCTCCG
TTCCTGGTTCTCCTGTAGCTGGATCCTCTCGAACCACAAGAATCCTGAGTTGGAATGGGATTCCAACTCATCACCTTTTG
AGATTTTGAGAAGAGTTGCTCTTTGGAGAGCACAGTACGATGAAAGTTGTAAGCTGTGTTCGGGGGGGAGTTCTTGTCTA
TCGTTGGCCTCTATGGTAGAATCAGTCAGGGGCCTGATAGGCGGTGGTTTACCCTGTGGCGGATGTCAGCGGTTCGAGTC
CGCTTATCTCCAACTCGTGAACTTAGCCGATACAAAGCTATATGATAGCACCCAATTTTTCCGATTCGGCAGTTCGATCT
ATTATTTTTCATTCATGGACGTTGATAAGATCTTTCCATTTAGCAGCACCTTAGGATGGCATAGCCTTAAAGTTAAGAGC
GAGGTTCAAACGAGGAAAGGCTTACGGTGGATACCTAGGCACCCAGAGACGAGGAAGGGCGTAGTAAGCGACGAAATGCT
TCGGGGAGTTGAAAATAAGCGTAGATCCGGAGATTCCCGAATAGGTTAACCTTTTGAACTGCTGCTGAATCCATGGGCAG
GCAAGAGACAACCTGGCGAACTGAAACATCTTAGTAGCCAGAGGAAAAAAGCAAAAGCGATTCCCGTAGTAGCGGCGAGC
GAAATGGGAGCAGCCTAAACCGTGAAAACGGGGTTGTGGGAGAGCAATAAAAGCGTCGTGCTGCTAGGCGAAGCGGTGGA
GTGCCGCACCCTAGATGGCGAGAGTCCAGTAGCCGAAAGCATCACTAGCTTATGCTCTGACCCGAGTAGCATGGGGCACG
TGGAATCCCGTGTGAATCAGCAAGGACCACCTTGCAAGGCTAAATACTCCTGGGTGACCGATAGCGAAGTAGTACCGTGA
GGGAAGGGTGAAAAGAACCCCCATCGGGGAGTGAAATAGAACATGAAACCGTAAGCTCCCAAGCAGTGGGAGGAGCCCTG
GGCTCTGACCGCGTGCCTGTTGAAGAATGAGCCGGCGACTCATAGGCAGTGGCTTGGTTAAGGGAACCCACCGGAGCCGT
AGCGAAAGCGAGTCTTCATAGGGCAATTGTCACTGCTTATGGACCCGAACCTGGGTGATCTATCTATGACCAGGATGAAG
CTTGGGTGAAACTAAGTGGAGGTCCGAACCGACTGATGTTGAAAAATCAGCGGATGAGTTGTGGTTAGGGGTGAAATGCC
ACTCGAACCCAGAGCTAGCTGGTTCTCCCCGAAATGCGTTGAGGCGCAGCAGTTGACTGGACATCTAGGGGTAAAGCACT
GTTTCGGTGCGGGCCGCGAGAGCGGTACCAAATCGAGGCAAACTCTGAATACTAGATATGACCTCAAAATAACTGGGGTC
AAGGTCGGCCAGTGAGACGGTGGGGGATAAGCTTCATCGTCGAGAGGGAAACAGCCCGGATCACCAGCTAAGGCCCCTAA
ATGACCGCTCAGTGATAAAGGAGGTAGGGGTGCAGAGACAGCCAGGAGGTTTGCCTAGAAGCAGCCACCCTTGAAAGAGT
GCGTAATAGCTCACTGATCGAGCGCTCTTGCGCCGAAGATGAACGGGGCTAAGCGATCTGCCGAAGCTGTGGGATGTCAA
AATGCATCGGTAGGGGAGCGTTCCGCCTTAGGGGGAAGCAACCGCGCGAGCGGCGGTGGACGAAGCGGAAGCGAGAATGT
CGGCTTGAGTAACGCAAACATTGGTGAGAATCCAATGCCCCGAAAACCCAAGGGTTCCTCCGCAAGGTTCGTCCACGGAG
GGTGAGTCAGGGCCTAAGATCAGGCCGAAAGGCGTAGTCGATGGACAACAGGTGAATATTCCTGTACTACCCCTTGTTGG
TCCCGAGGGACGGAGGAGGCTAGGTTAGCCGAAAGATGGTTATCGGTTCAAGAACGCAAGGTGTCCCTGTTTTTTCAGGG
TAAGAAGGGGTAGAGAAAATGCCCCGAGCCAATGTTCGAGTACCAGGCGCTACGGCGCTGAAGTAACCCATGCTATACTC
CCAGGAAAAGCTCGAACGACCTTCAACAAAAGGGTACCTGTACCCGAAACCGACACAGGTGGGTAGGTAGAGAATACCTA
GGGGCGCGAGACAACTCTCTCTAAGGAACTCGGCAAAATAGCCCCGTAACTTCGGGAGAAGGGGTGCCTCCTCACAAAGG
GGGTCGCAGTGACCAGGCCCGGGCGACTGTTTACC
>B596-H_1-10k_transcript_30750 B596-H_1-10k_transcript_30750 full_length_coverage=6;length=1749;num_subreads=60
TCAAACGAGGAAAGGCTTACGGTGGATACCTAGGCACCCAGAGACGAGGAAGGGCGTAGTAAGCGACGAAATGCTTCGGG
GAGTTGAAAATAAGCGTAGATCCGGAGATTCCCGAATAGGTTAACCTTTTGAACTGCTGCTGAATCCATGGGCAGGCAAG
AGACAACCTGGCGAACTGAAACATCTTAGTAGCCAGAGGAAAAGAAAGCAAAAGCGATTCCCGTAGTAGCGGCGAGCGAA
ATGGGAGCAGCCTAAACCGTGAAAACGGGGTTGTGGGAGAGCAATAAAAGCGTCGTGCTGCTAGGCGAAGCGGTGGAGTG
CCGCACCCTAGATGGCGAGAGTCCAGTAGCCGAAAGCATCACTAGCTTATGCTCTGACCCGAGTAGCATGGGGCACGTGG
AATCCCGTGTGAATCAGCAAGGACCACCTTGCAAGGCTAAATACTCCTGGGTGACCGATAGCGAAGTAGTACCGTGAGGG
AAGGGTGAAAAGAACCCCCATCGGGGAGTGAAATAGAACATGAAACCGTAAGCTCCCAAGCAGTGGGAGGAGCCCTGGGC
TCTGACCGCGTGCCTGTTGAAGAATGAGCCGGCGACTCATAGGCAGTGGCTTGGTTAAGGGAACCCACCGGAGCCGTAGC
GAAAGCGAGTCTTCATAGGGCAATTGTCACTGCTTATGGACCCGAACCTGGGTGATCTATCTATGACCAGGATGAAGCTT
GGGTGAAACTAAGTGGAGGTCCGAACCGACTGATGTTGAAAAATCAGCGGATGAGTTGTGGTTAGGGGTGAAATGCCACT
CGAACCCAGAGCTAGCTGGTTCTCCCCGAAATGCGTTGAGGCGCAGCAGTTGACTGGACATCTAGGGGTAAAGCACTGTT
TCGGTGCGGGCCGCGAGAGCGGTACCAAATCGAGGCAAACTCTGAATACTAGATATGACCTCAAAATAACTGGGGTCAAG
GTCGGCCAGTGAGACGGTGGGGGATAAGCTTCATCGTCGAGAGGGAAACAGCCCGGATCACCAGCTAAGGCCCCTAAATG
ACCGCTCAGTGATAAAGGAGGTAGGGGTGCAGAGACAGCCAGGAGGTTTGCCTAGAAGCAGCCACCCTTGAAAGAGTGCG
TAATAGCTCACTGATCGAGCGCTCTTGCGCCGAAGATGAACGGGGCTAAGCGATCTGCCGAAGCTGTGGGATGTCAAAAT
GCATCGGTAGGGGAGCGTTCCGCCTTAGGGGGAAGCAACCGCGCGAGCGGCGGTGGACGAAGCGGAAGCGAGAATGTCGG
CTTGAGTAACGCAAACATTGGTGAGAATCCAATGCCCCGAAAACCCAAGGGTTCCTCCGCAAGGTTCGTCCACGGAGGGT
GAGTCAGGGCCTAAGATCAGGCCGAAAGGCGTAGTCGATGGACAACAGGTGAATATTCCTGTACTACCCCTTGTTGGTCC
CGAGGGACGGAGGAGGCTAGGTTAGCCGAAAGATGGTTATCGGTTCAAGAACGCAAGGTGTCCCTGTTTTTTCAGGGTAA
GAAGGGGTAGAGAAAATGCCCCGAGCCAATGTTCGAGTACCAGGCGCTACGGCGCTGAAGTAACCCATGCTATACTCCCA
GGAAAAGCTCGAACGACCTTCAACAAAAGGGTACCTGTACCCGAAACCGACACAGGTGGGTAGGTAGAGAATACCTAGGG
GCGCGAGACAACTCTCTCTAAGGAACTCGGCAAAATAGCCCCGTAACTTCGGGAGAAGGGGTGCCTCCT
>B596-H_1-10k_transcript_35317 B596-H_1-10k_transcript_35317 full_length_coverage=5;length=1602;num_subreads=60
TCAAACGAGGAAAGGCTTACGGTGGATACCTAGGCACCCAGAGACGAGGAAGGGCGTAGTAAGCGACGAAATGCTTCGGG
GAGTTGAAAATAAGCGTAGATCCGGAGATTCCCGAATAGGTTAACCTTTTGAACTGCTGCTGAATCCATGGGCAGGCAAG
AGACAACCTGGCGAACTGAAACATCTTAGTAGCCAGAGGAAAAGAAAGCAAAAGCGATTCCCGTAGTAGCGGCGAGCGAA
ATGGGAGCAGCCTAAACCGTGAAAACGGGGTTGTGGGAGAGCAATAAAAGCGTCGTGCTGCTAGGCGAAGCGGTGGAGTG
CCGCACCCTAGATGGCGAGAGTCCAGTAGCCGAAAGCATCACTAGCTTATGCTCTGACCCGAGTAGCATGGGGCACGTGG
AATCCCGTGTGAATCAGCAAGGACCACCTTGCAAGGCTAAATACTCCTGGGTGACCGATAGCGAAGTAGTACCGTGAGGG
AAGGGTGAAAAGAACCCCCATCGGGGAGTGAAATAGAACATGAAACCGTAAGCTCCCAAGCAGTGGGAGGAGCCCTGGGC
TCTGACCGCGTGCCTGTTGAAGAATGAGCCGGCGACTCATAGGCAGTGGCTTGGTTAAGGGAACCCACCGGAGCCGTAGC
GAAAGCGAGTCTTCATAGGGCAATTGTCACTGCTTATGGACCCGAACCTGGGTGATCTATCTATGACCAGGATGAAGCTT
GGGTGAAACTAAGTGGAGGTCCGAACCGACTGATGTTGAAAAATCAGCGGATGAGTTGTGGTTAGGGGTGAAATGCCACT
CGAACCCAGAGCTAGCTGGTTCTCCCCGAAATGCGTTGAGGCGCAGCAGTTGACTGGACATCTAGGGGTAAAGCACTGTT
TCGGTGCGGGCCGCGAGAGCGGTACCAAATCGAGGCAAACTCTGAATACTAGATATGACCTCAAAATAACTGGGGTCAAG
GTCGGCCAGTGAGACGGTGGGGGATAAGCTTCATCGTCGAGAGGGAAACAGCCCGGATCACCAGCTAAGGCCCCTAAATG
ACCGCTCAGTGATAAAGGAGGTAGGGGTGCAGAGACAGCCAGGAGGTTTGCCTAGAAGCAGCCACCCTTGAAAGAGTGCG
TAATAGCTCACTGATCGAGCGCTCTTGCGCCGAAGATGAACGGGGCTAAGCGATCTGCCGAAGCTGTGGGATGTCAAAAT
GCATCGGTAGGGGAGCGTTCCGCCTTAGGGGGAAGCAACCGCGCGAGCGGCGGTGGACGAAGCGGAAGCGAGAATGTCGG
CTTGAGTAACGCAAACATTGGTGAGAATCCAATGCCCCGAAAACCCAAGGGTTCCTCCGCAAGGTTCGTCCACGGAGGGT
GAGTCAGGGCCTAAGATCAGGCCGAAAGGCGTAGTCGATGGACAACAGGTGAATATTCCTGTACTACCCCTTGTTGGTCC
CGAGGGACGGAGGAGGCTAGGTTAGCCGAAAGATGGTTATCGGTTCAAGAACGCAAGGTGTCCCTGTTTTTTCAGGGTAA
GAAGGGGTAGAGAAAATGCCCCGAGCCAATGTTCGAGTACCAGGCGCTACGGCGCTGAAGTAACCCATGCTATACTCCCA
GG
>B596-H_1-10k_transcript_46097 B596-H_1-10k_transcript_46097 full_length_coverage=2;length=1292;num_subreads=60
TCAAACGAGGAAAGGCTTACGGTGGATACCTAGGCACCCAGAGACGAGGAAGGGCGTAGTAAGCGACGAAATGCTTCGGG
GAGTTGAAAATAAGCGTAGATCCGGAGATTCCCGAATAGGTTAACCTTTTGAACTGCTGCTGAATCCATGGGCAGGCAAG
AGACAACCTGGCGAACTGAAACATCTTAGTAGCCAGAGGAAAAGAAAGCAAAAGCGATTCCCGTAGTAGCGGCGAGCGAA
ATGGGAGCAGCCTAAACCGTGAAAACGGGGTTGTGGGAGAGCAATAAAAGCGTCGTGCTGCTAGGCGAAGCGGTGGAGTG
CCGCACCCTAGATGGCGAGAGTCCAGTAGCCGAAAGCATCACTAGCTTATGCTCTGACCCGAGTAGCATGGGGCACGTGG
AATCCCGTGTGAATCAGCAAGGACCACCTTGCAAGGCTAAATACTCCTGGGTGACCGATAGCGAAGTAGTACCGTGAGGG
AAGGGTGAAAAGAACCCCCATCGGGGAGTGAAATAGAACATGAAACCGTAAGCTCCCAAGCAGTGGGAGGAGCCCTGGGC
TCTGACCGCGTGCCTGTTGAAGAATGAGCCGGCGACTCATAGGCAGTGGCTTGGTTAAGGGAACCCACCGGAGCCGTAGC
GAAAGCGAGTCTTCATAGGGCAATTGTCACTGCTTATGGACCCGAACCTGGGTGATCTATCTATGACCAGGATGAAGCTT
GGGTGAAACTAAGTGGAGGTCCGAACCGACTGATGTTGAAAAATCAGCGGATGAGTTGTGGTTAGGGGTGAAATGCCACT
CGAACCCAGAGCTAGCTGGTTCTCCCCGAAATGCGTTGAGGCGCAGCAGTTGACTGGACATCTAGGGGTAAAGCACTGTT
TCGGTGCGGGCCGCGAGAGCGGTACCAAATCGAGGCAAACTCTGAATACTAGATATGACCTCAAAATAACTGGGGTCAAG
GTCGGCCAGTGAGACGGTGGGGGATAAGCTTCATCGTCGAGAGGGAAACAGCCCGGATCACCAGCTAAGGCCCCTAAATG
ACCGCTCAGTGATAAAGGAGGTAGGGGTGCAGAGACAGCCAGGAGGTTTGCCTAGAAGCAGCCACCCTTGAAAGAGTGCG
TAATAGCTCACTGATCGAGCGCTCTTGCGCCGAAGATGAACGGGGCTAAGCGATCTGCCGAAGCTGTGGGATGTCAAAAT
GCATCGGTAGGGGAGCGTTCCGCCTTAGGGGGAAGCAACCGCGCGAGCGGCGGTGGACGAAGCGGAAGCGAGAATGTCGG
CTTGAGTAACGC
>B596-H_1-10k_transcript_65593 B596-H_1-10k_transcript_65593 full_length_coverage=16;length=486;num_subreads=60
TCAAACGAGGAAAGGCTTACGGTGGATACCTAGGCACCCAGAGACGAGGAAGGGCGTAGTAAGCGACGAAATGCTTCGGG
GAGTTGAAAATAAGCGTAGATCCGGAGATTCCCGAATAGGTTAACCTTTTGAACTGCTGCTGAATCCATGGGCAGGCAAG
AGACAACCTGGCGAACTGAAACATCTTAGTAGCCAGAGGAAAAGAAAGCAAAAGCGATTCCCGTAGTAGCGGCGAGCGAA
ATGGGAGCAGCCTAAACCGTGAAAACGGGGTTGTGGGAGAGCAATAAAAGCGTCGTGCTGCTAGGCGAAGCGGTGGAGTG
CCGCACCCTAGATGGCGAGAGTCCAGTAGCCGAAAGCATCACTAGCTTATGCTCTGACCCGAGTAGCATGGGGCACGTGG
AATCCCGTGTGAATCAGCAAGGACCACCTTGCAAGGCTAAATACTCCTGGGTGACCGATAGCGAAGTAGTACCGTGAGGG
AAGGGT
>B596-H_1-10k_transcript_17635 B596-H_1-10k_transcript_17635 full_length_coverage=9;length=2165;num_subreads=60
GGGCTATTAGCTCAGTGGTAGAGCGCGCCCCTGATAATTGCGTCGTTGTGCCTGGGCTGTGAGGGCTCTCAGCCACATGG
ATAGTTCAATGTGCTCATCAGCGCCTGACCCTGAGATGTGGATCATCCAAGGCACATTAGCATGGCGTACTCCTCCTGTT
CGAACCGGGGTTTGAAACCAAACTTCTCCTCAGGAGGATAGATGGGGCGATTCAGGTGAGATCCAATGTAGATCCAACTT
TCTATTCACTCGTGGGATCCGGGCGGTCCGGAGGGGACCACCACGGCTCCTCTCTTCTCGAGAATCCATACATCCCTTAT
CAGTGTATGGACAGCTATCTCTCGAGCGCAGGTTTAGGTTCGGCCTCAATGGGAAAATAAAATGGAGCACCTAACAACGT
ATCTTCACAGACCAAGAACTACGAGATCACCCCTTTCATTCTGGGGTGACGGAGGGATCGTACCGTTCGAGCCTTTTTTT
CATGCTTTTCCCAGGGGTCTGGAGAAAGCTGCAATCAATAGGATTTTCCTAATCCTCCCTTCCCGAAAGGAAGAACGTGA
AATTCTTTTTCCTTTCCGCCTCGAAATGGGAGCAGGTTTGAAAAAGGATCTTAGAGTGTCTAGGGTTAGGCCAGTAGGGT
CTCTTAACGCCCTCTTTTTTCTTCTCATCGAAGTTATTTCACAAATACTTCCTATGGTAAGGAAGAGGGGGGGAACAAGC
ACACTTGGAGAGCGCAGTACAACGGAGAGTTGTATGCTGCGTTCGGGAAGGATGAATCGCTCCCGAAAAGGAATCTATTG
ATTCTCTCCCAATTGGTTGGACCATAGGTGCGATGATTTACTTCACGGGCGAGGTCTCTGGTTCAAATCCAGGATGGCCC
AGCTGCGCCAAGGAAAAGAATATAAGAAGGATCTGACTCCTTCATGCATGCTCCACTTGGCTCGGGGGGATATAGCTCAG
TTGGTAGAGCTCCGCTCTTGCAATTGGGTCGTTGCGATTACGGGTTGGGTGTCTAATTGTCCAGGCGGTAATGATAGTAT
CTTGTACCTGAACCGGTGGCTCACTTTTTCTAAGTAATGGGGAAAAGGACCGAAACATGCCACTGAAAGACTCTACTGAG
ACAAAGATGGGCTGTCAAGAACGTAGAGGAGGTAGGATGGTCAGTTGGTCAGATCTAGTATGGATCGTACATGGACGGTA
GTTGGAGTCGGCGGCTCTCCTAGGGTTCCCTCGTCTGGGATTGATCCCTGGGGAAGAGGATCAAGTTGGCCCTTGCGAAC
AGCTTGATGCACTATCTCCCTTCAACCCTTTGAGCGAAATGCGGCAAAAGGAAGGAAAATCCATGGACCGACCCCATCGT
CTCCACCCCGTAGGAACTACGAGATCACCCCAAGGACGCCTTCGGTATCCAGGGGTCGCGGACCGACCATAGAACCCTGT
TCAATAAGTGGAATGCATTAGCTGTCCGCTCGCAGGTTGGGCAGTAAGGGTCGGAGAAGGGCAATCACTCATTCTTAAAA
CCAGCATTCGAAAGAGTTGGGGCGGAAAAGGGGGGAAAGCTCTCCGTTCCTGGTTCTCCTGTAGCTGGATCCTCTCGAAC
CACAAGAATCCTGAGTTGGAATGGGATTCCAACTCATCACCTTTTGAGATTTTGAGAAGAGTTGCTCTTTGGAGAGCACA
GTACGATGAAAGTTGTAAGCTGTGTTCGGGGGGGAGTTCTTGTCTATCGTTGGCCTCTATGGTAGAATCAGTCAGGGGCC
TGATAGGCGGTGGTTTACCCTGTGGCGGATGTCAGCGGTTCGAGTCCGCTTATCTCCAACTCGTGAACTTAGCCGATACA
AAGCTATATGATAGCACCCAATTTTTCCGATTCGGCAGTTCGATCTATTATTTTTCATTCATGGACGTTGATAAGATCTT
TCCATTTAGCAGCACCTTAGGATGGCATAGCCTTAAAGTTAAGAGCGAGGTTCAAACGAGGAAAGGCTTACGGTGGATAC
CTAGGCACCCAGAGACGAGGAAGGGCGTAGTAAGCGACGAAATGCTTCGGGGAGTTGAAAATAAGCGTAGATCCGGAGAT
TCCCGAATAGGTTAACCTTTTGAACTGCTGCTGAATCCATGGGCAGGCAAGAGACAACCTGGCGAACTGAAACATCTTAG
TAGCC
>B596-H_1-10k_transcript_63270 B596-H_1-10k_transcript_63270 full_length_coverage=2;length=630;num_subreads=60
GGGCAATCACTCATTCTTAAAACCAGCATTCGAAAGAGTTGGGGCGGAAAAGGGGGGAAAGCTCTCCGTTCCTGGTTCTC
CTGTAGCTGGATCCTCTCGAACCACAAGAATCCTGAGTTGGAATGGGATTCCAACTCATCACCTTTTGAGATTTTGAGAA
GAGTTGCTCTTTGGAGAGCACAGTACGATGAAAGTTGTAAGCTGTGTTCGGGGGGGAGTTCTTGTCTATCGTTGGCCTCT
ATGGTAGAATCAGTCAGGGGCCTGATAGGCGGTGGTTTACCCTGTGGCGGATGTCAGCGGTTCGAGTCCGCTTATCTCCA
ACTCGTGAACTTAGCCGATACAAAGCTATATGATAGCACCCAATTTTTCCGATTCGGCAGTTCGATCTATTATTTTTCAT
TCATGGACGTTGATAAGATCTTTCCATTTAGCAGCACCTTAGGATGGCATAGCCTTAAAGTTAAGAGCGAGGTTCAAACG
AGGAAAGGCTTACGGTGGATACCTAGGCACCCAGAGACGAGGAAGGGCGTAGTAAGCGACGAAATGCTTCGGGGAGTTGA
AAATAAGCGTAGATCCGGAGATTCCCGAATAGGTTAACCTTTTGAACTGCTGCTGAATCCATGGGCAGGC
>B596-H_1-10k_transcript_28736 B596-H_1-10k_transcript_28736 full_length_coverage=2;length=1818;num_subreads=53
GGGGCTATTAGCTCAGTGGTAGAGCGCGCCCCTGATAATTGCGTCGTTGTGCCTGGGCTGTGAGGGCTCTCAGCCACATG
GATAGTTCAATGTGCTCATCAGCGCCTGACCCTGAGATGTGGATCATCCAAGGCACATTAGCATGGCGTACTCCTCCTGT
TCGAACCGGGGTTTGAAACCAAACTTCTCCTCAGGAGGATAGATGGGGCGATTCAGGTGAGATCCAATGTAGATCCAACT
TTCTATTCACTCGTGGGATCCGGGCGGTCCGGAGGGGACCACCACGGCTCCTCTCTTCTCGAGAATCCATACATCCCTTA
TCAGTGTATGGACAGCTATCTCTCGAGCGCAGGTTTAGGTTCGGCCTCAATGGGAAAATAAAATGGAGCACCTAACAACG
TATCTTCACAGACCAAGAACTACGAGATCACCCCTTTCATTCTGGGGTGACGGAGGGATCGTACCGTTCGAGCCTTTTTT
TCATGCTTTTCCCAGGGGTCTGGAGAAAGCTGCAATCAATAGGATTTTCCTAATCCTCCCTTCCCGAAAGGAAGAACGTG
AAATTCTTTTTCCTTTCCGCCTCGAAATGGGAGCAGGTTTGAAAAAGGATCTTAGAGTGTCTAGGGTTAGGCCAGTAGGG
TCTCTTAACGCCCTCTTTTTTCTTCTCATCGAAGTTATTTCACAAATACTTCCTATGGTAAGGAAGAGGGGGGGAACAAG
CACACTTGGAGAGCGCAGTACAACGGAGAGTTGTATGCTGCGTTCGGGAAGGATGAATCGCTCCCGAAAAGGAATCTATT
GATTCTCTCCCAATTGGTTGGACCATAGGTGCGATGATTTACTTCACGGGCGAGGTCTCTGGTTCAAATCCAGGATGGCC
CAGCTGCGCCAAGGAAAAGAATATAAGAAGGATCTGACTCCTTCATGCATGCTCCACTTGGCTCGGGGGGATATAGCTCA
GTTGGTAGAGCTCCGCTCTTGCAATTGGGTCGTTGCGATTACGGGTTGGGTGTCTAATTGTCCAGGCGGTAATGATAGTA
TCTTGTACCTGAACCGGTGGCTCACTTTTTCTAAGTAATGGGGAAAAGGACCGAAACATGCCACTGAAAGACTCTACTGA
GACAAAGATGGGCTGTCAAGAACGTAGAGGAGGTAGGATGGTCAGTTGGTCAGATCTAGTATGGATCGTACATGGACGGT
AGTTGGAGTCGGCGGCTCTCCTAGGGTTCCCTCGTCTGGGATTGATCCCTGGGGAAGAGGATCAAGTTGGCCCTTGCGAA
CAGCTTGATGCACTATCTCCCTTCAACCCTTTGAGCGAAATGCGGCAAAAGGAAGGAAAATCCATGGACCGACCCCATCG
TCTCCACCCCGTAGGAACTACGAGATCACCCCAAGGACGCCTTCGGTATCCAGGGGTCGCGGACCGACCATAGAACCCTG
TTCAATAAGTGGAATGCATTAGCTGTCCGCTCGCAGGTTGGGCAGTAAGGGTCGGAGAAGGGCAATCACTCATTCTTAAA
ACCAGCATTCGAAAGAGTTGGGGCGGAAAAGGGGGGAAAGCTCTCCGTTCCTGGTTCTCCTGTAGCTGGATCCTCTCGAA
CCACAAGAATCCTGAGTTGGAATGGGATTCCAACTCATCACCTTTTGAGATTTTGAGAAGAGTTGCTCTTTGGAGAGCAC
AGTACGATGAAAGTTGTAAGCTGTGTTCGGGGGGGAGTTCTTGTCTATCGTTGGCCTCTATGGTAGAATCAGTCAGGGGC
CTGATAGGCGGTGGTTTACCCTGTGGCGGATGTCAGCGGTTCGAGTCCGCTTATCTAC
>B596-H_1-10k_transcript_65318 B596-H_1-10k_transcript_65318 full_length_coverage=4;length=479;num_subreads=60
GGGCGAGGTCTCTGGTTCAAATCCAGGATGGCCCAGCTGCGCCAAGGAAAAGAATATAAGAAGGATCTGACTCCTTCATG
CATGCTCCACTTGGCTCGGGGGGATATAGCTCAGTTGGTAGAGCTCCGCTCTTGCAATTGGGTCGTTGCGATTACGGGTT
GGGTGTCTAATTGTCCAGGCGGTAATGATAGTATCTTGTACCTGAACCGGTGGCTCACTTTTTCTAAGTAATGGGGAAAA
GGACCGAAACATGCCACTGAAAGACTCTACTGAGACAAAGATGGGCTGTCAAGAACGTAGAGGAGGTAGGATGGTCAGTT
GGTCAGATCTAGTATGGATCGTACATGGACGGTAGTTGGAGTCGGCGGCTCTCCTAGGGTTCCCTCGTCTGGGATTGATC
CCTGGGGAAGAGGATCAAGTTGGCCCTTGCGAACAGCTTGATGCACTATCTCCCTTCAACCCTTTGAGCGAAATGCGGC
>B596-H_1-10k_transcript_59751 B596-H_1-10k_transcript_59751 full_length_coverage=2;length=785;num_subreads=60
GGGCTATTAGCTCAGTGGTAGAGCGCGCCCCTGATAATTGCGTCGTTGTGCCTGGGCTGTGAGGGCTCTCAGCCACATGG
ATAGTTCAATGTGCTCATCAGCGCCTGACCCTGAGATGTGGATCATCCAAGGCACATTAGCATGGCGTACTCCTCCTGTT
CGAACCGGGGTTTGAAACCAAACTTCTCCTCAGGAGGATAGATGGGGCGATTCAGGTGAGATCCAATGTAGATCCAACTT
TCTATTCACTCGTGGGATCCGGGCGGTCCGGAGGGGACCACCACGGCTCCTCTCTTCTCGAGAATCCATACATCCCTTAT
CAGTGTATGGACAGCTATCTCTCGAGCGCAGGTTTAGGTTCGGCCTCAATGGGAAAATAAAATGGAGCACCTAACAACGT
ATCTTCACAGACCAAGAACTACGAGATCACCCCTTTCATTCTGGGGTGACGGAGGGATCGTACCGTTCGAGCCTTTTTTT
CATGCTTTTCCCAGGGGTCTGGAGAAAGCTGCAATCAATAGGATTTTCCTAATCCTCCCTTCCCGAAAGGAAGAACGTGA
AATTCTTTTTCCTTTCCGCCTCGAAATGGGAGCAGGTTTGAAAAAGGATCTTAGAGTGTCTAGGGTTAGGCCAGTAGGGT
CTCTTAACGCCCTCTTTTTTCTTCTCATCGAAGTTATTTCACAAATACTTCCTATGGTAAGGAAGAGGGGGGGAACAAGC
ACACTTGGAGAGCGCAGTACAACGGAGAGTTGTATGCTGCGTTCGGGAAGGATGAATCGCTCCCG
>B596-H_1-10k_transcript_67150 B596-H_1-10k_transcript_67150 full_length_coverage=3;length=413;num_subreads=60
GGGCTATTAGCTCAGTGGTAGAGCGCGCCCCTGATAATTGCGTCGTTGTGCCTGGGCTGTGAGGGCTCTCAGCCACATGG
ATAGTTCAATGTGCTCATCAGCGCCTGACCCTGAGATGTGGATCATCCAAGGCACATTAGCATGGCGTACTCCTCCTGTT
CGAACCGGGGTTTGAAACCAAACTTCTCCTCAGGAGGATAGATGGGGCGATTCAGGTGAGATCCAATGTAGATCCAACTT
TCTATTCACTCGTGGGATCCGGGCGGTCCGGAGGGGACCACCACGGCTCCTCTCTTCTCGAGAATCCATACATCCCTTAT
CAGTGTATGGACAGCTATCTCTCGAGCGCAGGTTTAGGTTCGGCCTCAATGGGAAAATAAAATGGAGCACCTAACAACGT
ATCTTCACAGACC
>B596-H_1-10k_transcript_42807 B596-H_1-10k_transcript_42807 full_length_coverage=2;length=1395;num_subreads=60
AAGGAAGCTATAAGTAATGCAACTATGAATCTCATGGAGAGTTCGATCCTGGCTCAGGATGAACGCTGGCGGCATGCTTA
ACACATGCAAGTCGGACGGGAAGTGGTGTTTCCAGTGGCGGACGGGTGAGTAACGCGTAAGAACCTGCCCTTGGGAGGGG
AACAACAGCTGGAAACGGCTGCTAATACCCCGTAGGCTGAGGAGCAAAAGGAGGAATCCGCCCGAGGAGGGGCTCGCGTC
TGATTAGCTAGTTGGTGAGGCAATAGCTTACCAAGGCGATGATCAGTAGCTGGTCCGAGAGGATGATCAGCCACACTGGG
ACTGAGACACGGCCCAGACTCCTACGGGAGGCAGCAGTGGGGAATTTTCCGCAATGGGCGAAAGCCTGACGGAGCAATGC
CGCGTGGAGGTAGAAGGCCTACGGGTCCTGAACTTCTTTTCCCAGAGAAGAAGCAATGACGGTATCTGGGGAATAAGCAT
CGGCTAACTCTGTGCCAGCAGCCGCGGTAATACAGAGGATGCAAGCGTTATCCGGAATGATTGGGCGTAAAGCGTCTGTA
GGTGGCTTTTTAAGTCCGCCGTCAAATCCCAGGGCTCAACCCTGGACAGGCGGTGGAAACTACCAAGCTTGAGTACGGTA
GGGGCAGAGGGAATTTCCGGTGGAGCGGTGAAATGCGTAGAGATCGGAAAGAACACCAACGGCGAAAGCACTCTGCTGGG
CCGACACTGACACTGAGAGACGAAAGCTAGGGGAGCGAATGGGATTAGATACCCCAGTAGTCCTAGCCGTAAACGATGGA
TACTAGGCGCTGTGCGTATCGACCCGTGCAGTGCTGTAGCTAACGCGTTAAGTATCCCGCCTGGGGAGTACGTTCGCAAG
AATGAAACTCAAAGGAATTGACGGGGGCCCGCACAAGCGGTGGAGCATGTGGTTTAATTCGATTCAAAGCGAAGAACCTT
ACCAGGGCTTGACATGCCGCGAATCCTCTTGAAAGAGAGGGGTGCCTTCGGGAACGCGGACACAGGTGGTGCATGGCTGT
CGTCAGCTCGTGCCGTAAGGTGTTGGGTTAAGTCCCGCAACGAGCGCAACCCTCGTGTTTAGTTGCCACCGTTGAGTTTG
GAACCCTGAACAGACTGCCGGTGATAAGCCGGAGGAAGGTGAGGATGACGTCAAGTCATCATGCCCCTTATGCCCTGGGC
GACACACGTGCTACAATGGCCGGGACAAAGGGTCGCGATCCCGCGAGGGTGAGCTAACTCCAAAAACCCGTCCTCAGTTC
GGATTGCAGGCTGCAACTCGCCTGCATGAAGCCGGAATCGCTAGTAATCGCCGGTCAGCCATACGGCGGTGAATTCGTTC
CCGGGCCTTGTACACACCGCCCGTCACACTATGGT
>B596-H_1-10k_transcript_43549 B596-H_1-10k_transcript_43549 full_length_coverage=4;length=1371;num_subreads=60
GGTAGGGGTAGCTATATTTCTGGGAGCGAACTCCATGCGAATATGAAGCGCATGGATACAAGTTATGACTTGGAATGAAA
GACAATTCCGAATCAGCTTTGTCTACGAAGAAGGAAGCTATAAGTAATGCAACTATGAATCTCATGGAGAGTTCGATCCT
GGCTCAGGATGAACGCTGGCGGCATGCTTAACACATGCAAGTCGGACGGGAAGTGGTGTTTCCAGTGGCGGACGGGTGAG
TAACGCGTAAGAACCTGCCCTTGGGAGGGGAACAACAGCTGGAAACGGCTGCTAATACCCCGTAGGCTGAGGAGCAAAAG
GAGGAATCCGCCCGAGGAGGGGCTCGCGTCTGATTAGCTAGTTGGTGAGGCAATAGCTTACCAAGGCGATGATCAGTAGC
TGGTCCGAGAGGATGATCAGCCACACTGGGACTGAGACACGGCCCAGACTCCTACGGGAGGCAGCAGTGGGGAATTTTCC
GCAATGGGCGAAAGCCTGACGGAGCAATGCCGCGTGGAGGTAGAAGGCCTACGGGTCCTGAACTTCTTTTCCCAGAGAAG
AAGCAATGACGGTATCTGGGGAATAAGCATCGGCTAACTCTGTGCCAGCAGCCGCGGTAATACAGAGGATGCAAGCGTTA
TCCGGAATGATTGGGCGTAAAGCGTCTGTAGGTGGCTTTTTAAGTCCGCCGTCAAATCCCAGGGCTCAACCCTGGACAGG
CGGTGGAAACTACCAAGCTTGAGTACGGTAGGGGCAGAGGGAATTTCCGGTGGAGCGGTGAAATGCGTAGAGATCGGAAA
GAACACCAACGGCGAAAGCACTCTGCTGGGCCGACACTGACACTGAGAGACGAAAGCTAGGGGAGCGAATGGGATTAGAT
ACCCCAGTAGTCCTAGCCGTAAACGATGGATACTAGGCGCTGTGCGTATCGACCCGTGCAGTGCTGTAGCTAACGCGTTA
AGTATCCCGCCTGGGGAGTACGTTCGCAAGAATGAAACTCAAAGGAATTGACGGGGGCCCGCACAAGCGGTGGAGCATGT
GGTTTAATTCGATGCAAAGCGAAGAACCTTACCAGGGCTTGACATGCCGCGAATCCTCTTGAAAGAGAGGGGTGCCTTCG
GGAACGCGGACACAGGTGGTGCATGGCTGTCGTCAGCTCGTGCCGTAAGGTGTTGGGTTAAGTCCCGCAACGAGCGCAAC
CCTCGTGTTTAGTTGCCACCGTTGAGTTTGGAACCCTGAACAGACTGCCGGTGATAAGCCGGAGGAAGGTGAGGATGACG
TCAAGTCATCATGCCCCTTATGCCCTGGGCGACACACGTGCTACAATGGCCGGGACAAAGGGTCGCGATCCCGCGAGGGT
GAGCTAACTCC
>B596-H_1-10k_transcript_57678 B596-H_1-10k_transcript_57678 full_length_coverage=11;length=848;num_subreads=60
TCTCATGGAGAGTTCGATCCTGGCTCAGGATGAACGCTGGCGGCATGCTTAACACATGCAAGTCGGACGGGAAGTGGTGT
TTCCAGTGGCGGACGGGTGAGTAACGCGTAAGAACCTGCCCTTGGGAGGGGAACAACAGCTGGAAACGGCTGCTAATACC
CCGTAGGCTGAGGAGCAAAAGGAGGAATCCGCCCGAGGAGGGGCTCGCGTCTGATTAGCTAGTTGGTGAGGCAATAGCTT
ACCAAGGCGATGATCAGTAGCTGGTCCGAGAGGATGATCAGCCACACTGGGACTGAGACACGGCCCAGACTCCTACGGGA
GGCAGCAGTGGGGAATTTTCCGCAATGGGCGAAAGCCTGACGGAGCAATGCCGCGTGGAGGTAGAAGGCCTACGGGTCCT
GAACTTCTTTTCCCAGAGAAGAAGCAATGACGGTATCTGGGGAATAAGCATCGGCTAACTCTGTGCCAGCAGCCGCGGTA
ATACAGAGGATGCAAGCGTTATCCGGAATGATTGGGCGTAAAGCGTCTGTAGGTGGCTTTTTAAGTCCGCCGTCAAATCC
CAGGGCTCAACCCTGGACAGGCGGTGGAAACTACCAAGCTTGAGTACGGTAGGGGCAGAGGGAATTTCCGGTGGAGCGGT
GAAATGCGTAGAGATCGGAAAGAACACCAACGGCGAAAGCACTCTGCTGGGCCGACACTGACACTGAGAGACGAAAGCTA
GGGGAGCGAATGGGATTAGATACCCCAGTAGTCCTAGCCGTAAACGATGGATACTAGGCGCTGTGCGTATCGACCCGTGC
AGTGCTGTAGCTAACGCGTTAAGTATCCCGCCTGGGGAGTACGTTCGC
>B596-H_1-10k_transcript_66566 B596-H_1-10k_transcript_66566 full_length_coverage=2;length=452;num_subreads=60
AAGGAAGCTATAAGTAATGCAACTATGGAGTCTCATGGAGAGTTCGATCCTGGCTCAGGATGAACGCTGGCGGCATGCTT
AACACATGCAAGTCGGACGGGAAGTGGTGTTTCCAGTGGCGGACGGGTGAGTAACGCGTAAGAACCTGCCCTTGGGAGGG
GAACAACAGCTGGAAACGGCTGCTAATACCCCGTAGGCTGAGGAGCAAAAGGAGGAATCCGCCCGAGGAGGGGCTCGCGT
CTGATTAGCTAGTTGGTGAGGCAATAGCTTACCAAGGCGATGATCAGTAGCTGGTCCGAGAGGATGATCAGCCACACTGG
GACTGAGACACGGCCCAGACTCCTACGGGAGGCAGCAGTGGGGAATTTTCCGCAATGGGCGAAAGCCTGACGGAGCAATG
CCGCGTGGAGGTAGAAGGCCTACGGGTCCTGAACTTCTTTTCCCAAAGAAGC
>B596-H_1-10k_transcript_66751 B596-H_1-10k_transcript_66751 full_length_coverage=2;length=439;num_subreads=60
GACATCTCCGGCGCAATTTTTAACAGAGAAAGGCAACCATGGGTATATCTCGTGACTCAATCCACAAGAGGCGTGCCACT
GGAGGCAAGCAGAAGGGATGGAGGAAGAAGCGAAAGTACGAGATGGGAAGGCAGCCAGCAAACACCAAGTTGTCCAGCAA
CAAGACGGTCAGAAGAATCCGTGTTCGTGGAGGTAACGTCAAGTGGCGTGCGTTGAGGCTCGATACTGGTAACTACTCCT
GGGGAAGTGAAGCTGTTACTCGCAAGACCAGAGTCCTTGATGTGGTCTACAATGCTTCCAACAACGAGTTGGTTCGTACC
AAGACTCTTGTGAAGAGTGCCATTGTTCAGGTTGATGCCGCTCCTTTCAAGCAGTGGTATCTCCAGCACTATGGTGTTGA
GGTTGGTCGCAAGAAGAAGACTGTTCCTTCCGCTGCCCT
>B596-H_1-10k_transcript_50972 B596-H_1-10k_transcript_50972 full_length_coverage=2;length=1126;num_subreads=60
GAGAGCAGACATGGCTAAGGAGCTTGTCTCTCTCCACTTTCTCCCACCACAATTTCACATTCCTCGCCTTCCCCTCCTCC
CTAAACCACCGCAAAACCCAATCTTCCCCCGCCGCCGCAACAGAACTTCCAGCAACGACGACGGAGTCCCATCCAACGAA
GTCAAAACCATCGCCAAGTTCAAATCCCGACACAACTACATACGAGTCATCGAGGTCTCCCGGAGAAGCGACCACCCGCT
CGCCGGCTCTCGCCTCCTCCTCCTCGACACTCCCGGTAACATCCACAGCATCTCCTTCCTCCTCAAAACCTTAACCGATA
GCTACTTCGACGTTTTCGCTACCCTCCCTCCGATTATCCCACCAGGATCCATCGGCGTTCTCGGGTTCGGAGCCGGGTCA
ACCGCCCGGTTGATCCTCGAGCTTTACCCGCCCGAATACACTATCCACGGATGGGAAATCGACCCTTCTGTGATCGACGT
AGGTAGAGAGTTCTTTAGCCTCTCTAAGCTCGAGAGAGACCATAAAGATAGGATCTTTATCAACATCGGAGACGCCTTGG
ACGCTAGCGTCCGAACCGGGTTCTCGGGTATTTTAGTGGATTTGTTTAGTGAAGGGAGTGTGGTTAAAGAGCTTCAGGAT
CCAAATGTGTGGAGGGGATTGAAGAGTAGGTTGAGGAAGAGAGGGAGGATCATGGTGAACGTTGGAGGAAGGTGTGTGGA
AGCTGAGGATTCAGAGAGAGATGGAGATTTGGTTATGGTGGAAACGTTGAAAGCGATGAGTCAAGTGTTTGGTGATAAGC
TCTTTGTGCTAACGCTTGGGAGTGGTGATGATAGCTCTGTGGCGTTAACCGGTGACTTACCGGATCTTGATGCGTGGAAG
AAGAGTCTCCCGGTTCGTGAGCTGCGAAGCTTTGTTGATATGTGGAAGCCTTTTACAGAATTCACCTTGAGCTAATCAGT
TTTTGTGATGGATCATTACCAAGTTAAGAACTTGAGTGGCTGATACACTTCTTGTTCTGTCTCAAGAGATAGTTATGAGT
TTATAATGTACAAACTTTTGGCTCATTCATTGTGTTGTCATTGTTGAATCTTGAGGATTACTACTCACTACTGTTGTGTT
TGATTC
>B596-H_1-10k_transcript_65379 B596-H_1-10k_transcript_65379 full_length_coverage=2;length=522;num_subreads=60
AAGAACTGTCTTTTCTGTATACTTATGTATACTTTCCCCGGTTCCGTTGCTACTGCGGGCTTTACGCAATCGATCGGATC
ATCTAGATATCCCTTCAACACAACATAGGTCGTCGAAAGGATCTCGGAGACCCGCCAAAGCACGAAAGCCAGGATCTTTC
AGAAAATAAATTCCTATTCGAAGAGTGCATAACCGCATGGATAAGCTCACACTAACCCGTCAATTTGGGATCCAATTCGG
GATTTTCCTTGAGGGATATTGGTAAGGAATTGGAATGTAATAATATCGATTCATAATGGATTCATATCGATACAGAAGAA
AAGGTTCTCTATCGATTCAACAAGTGCTGTACTTATGGGAAAGCGATAGAGAAAGAGAAAAAAAAAAACGAAGATTTCAC
ATAGTGATTTTTTTTTGATCAAAAAAAAATATGATTGAATTTATTTCGTACCCTTCGCTCAATGAGAACATGGGTCAGAT
TCTATAGGATCAAACCTATGGGACTTAAGAATGATGGAAGGG
>B596-H_1-10k_transcript_69069 B596-H_1-10k_transcript_69069 full_length_coverage=4;length=279;num_subreads=60
GGGGAAATCTGCGGTGGTCATTAACCAGCTCATCTACGGTATCTTTAACGTTGGACCGTTTGCGTTTGACCCGGTTTGCC
CCAAATAAAGATAATGATGATGCTTTGTTACTTTCTTGATTATGTAATGCTCAAAAGAGTTCGAGGGAGACAGAGAGTTA
TGTCTTTATGCGTTCGAATTGTAATGTTAGCTATAGTATTAAGCTAAATGCTTGTGTTTTTATGAATGTGTCCTTAAGAG
ACGTCGTTTGGGTTTCGTTTGAATAAAAATCGCCAGCTT
>B596-H_1-10k_transcript_64251 B596-H_1-10k_transcript_64251 full_length_coverage=3;length=602;num_subreads=60
GGTCTCCCCTTCGCTCTCGTTCATTTGACACTCAATGGCTTCGTCTGCGCCACAGGGATCTATCGATCCTCTCACCGGCA
AAGATCCGGCGAAAGCGTTAACCGCCGTAGCGTCTGGATTTTTCGAGAATGTGAAGAAAAACAAGCAAAGCTTCTTCCAG
TTCGCCGCCATGACTGGGATCTTGCTTCTGAGCTTCCGATCCGTAAGTCAGAAGTACCGAATCCACGATCTGGAGGAAGA
CACGGCTGTTCTCAAGAAGGAGAGCGATACTTTGACGGACCGTATGAGTAGAATCAAGAGCGAGCTTCTGCATCAAGCGT
CCATTGACTCTTCCGGCGTCTTTGCTGCTCGACTCCGTCTACTTTTCGGCGAGGATAAAAAGTGACCGGAGATTGAATTT
GGTTTTAAGTCAAACGAGGTTACGATCATGCCATGTTATGTTATAGGTCTATACAGATGTCTCTCTGTCTGTAAAGGCTC
TGTCTTTGTCAGGAATTTAGCGAATGAATAAGTAGGGGTTGCAGGGTGATGTGATTCAGACAATGGAGTGTCGTTTTGGT
TTTGTCTGAAATCGTGTTTGAACTGTTAGGTTTTGCAGACGT
>B596-H_1-10k_transcript_63461 B596-H_1-10k_transcript_63461 full_length_coverage=2;length=621;num_subreads=60
TACCTGGTTGATCCTGCCAGTAGTCATATGCTTGTCTCAAAGATTAAGCCATGCATGTGTAAGTATGAACGAATTCAGAC
TGTGAAACTGCGAATGGCTCATTAAATCAGTTATAGTTTGTTTGATGGTAACTACTACTCGGATAACCGTAGTAATTCTA
GAGCTAATACGTGCAACAAACCCCGACTTCTGGAAGGGATGCATTTATTAGATAAAAGGTCGACGCGGGCTCTGCCCGTT
GCTCTGATGATTCATGATAACTCGACGGATCGCATGGCCTTAGTGCTGGCGACGCATCATTCAAATTTCTGCCCTATCAA
CTTTCGATGGTAGGATAGTGGCCTACCATGGTGGTAACGGGTGACGGAGAATTAGGGTTCGATTCCGGAGAGGGAGCCTG
AGAAACGGCTACCACATCCAAGGAAGGCAGCAGGCGCGCAAATTACCCAATCCTGACACGGGGAGGTAGTGACAATAAAT
AACAATACCGGGCTCTTTGAGTCTGGTAATTGGAATGAGTACAATCTAAATCCCTTAACGAGGATCCATTGGAGGGCAAG
TCTGGTGCCAGCAGCCGCGGTAATTCCAGCTCCAATAGCGTATATTTAAGTTGTTGCAGTT
>B596-H_1-10k_transcript_64102 B596-H_1-10k_transcript_64102 full_length_coverage=2;length=592;num_subreads=60
CTTTTCTATGATCATAATACCCGACGATGTCGTGGATGAGTGGGCTCCGTAAAATCCAAAAATCCAGGAGATTAAGGGAT
GGAACATAATCAGGATTATGTTTTTAGCTATTTTTTAGTAAAAAATAGCTAAAAACATAAAAAATTAATAGTATGTAAAT
GCATTCATTTCCTCTGCATCGACTCGATTTCTGATACTATCGGAGTGAATACAGGATCTAATGAAGAGTAGAGGGTAGAC
TTCATTAGTAACAAGTAAATCCTTTGTATTTGAAAAATCTCGATATAATTTTTGAGATTAAGGATTAATTGATAAGGTAT
GAGACGATCCAGAAAGCACTTAATCATGATCAACTTTTAAGCTTACGTGGGTGTTGAGCATTTACCTGTAAGAATGGAAT
TTATGGTAATCTTTAGTTGCAATAACTTTGGAATCGGATAATTCTTTTTTTACATATTAAATACTTGTTGATAACATATA
TATTTTTTGTATGTATTAATTTAGTTTGGTTAATTCTTGCTCGAGCCGGATGATGAAAAATTATCATGTCCGGTTCCCTC
GGGGGATGGATCCATAAGAATTCACCTATCCC
>B596-H_1-10k_transcript_57092 B596-H_1-10k_transcript_57092 full_length_coverage=2;length=896;num_subreads=60
TTTCTTGTTTTTTCTAAAAAAAACGAAAAGGCTAGAAAGAGGACATTCTTTAACTCGAATCGATTTTGTACGTATATACT
ATATCATAGTATATCATAAAATTCAGAATTATATGTATGTCCAATTTTATTAAAAAAAGATAAATCTAAAATGGATTCCT
CGTTACTGCTCTTCTGAGCAGTAATTAGGTAGGGATGACAGGATTTGAACCCGTGACATTTTGTACCCAAAACAAACGCG
CTACCAAGCTGCGCTACATCCCTTTCGATTGGTTTACAGTGTCATTGTAAACAATTCCTATCTTGTTTTCCACATCCTTC
TTTTTTTTTGTTTCATATCAGATAACAAACATATATATAAGTATAATTAAAAAAATTACTTTTTTTAGGCAAATCCTATC
AATTTCAAATTTACATAAAAAGGCGTTTCCATTTGAAAATGGAATCTATAAGATCGTTCTAGTAGACAATATTTCAATTC
TAATTTTGAAAATGGGGGGTTACATATACAAATACAAGAACTTCTTAACTACATGTACATCTATAGTTATATATATTACT
ATATATATTGTAATACAATAAAGAAGAAAGAAGGAGGATTTCAAATGCGAGATCTAAAAACATATCTTTCCGTAGCACCG
GTACTAAGTACTCTATGGTTCGTTTCGTTAGCAGGTTTATTAATAGAGATTAATCGTTTATTTCCAGATGCATTAACATT
TCCCTTTTTTTAATTCTAGTTATTAACATCAGAAAGGATAAAAAAATTTAGAGATACGATCAACGATCGGGGAATAACCC
CCCCTTTTTTTTTCTAATTCTTTTTTAAGAATAAAAAAGAATTAGAAAAAAAAAAAAGGGGGCCGAAAGGGTCATAAAAA
CGAGGGTTCAGAATCC
>B596-H_1-10k_transcript_57369 B596-H_1-10k_transcript_57369 full_length_coverage=7;length=836;num_subreads=60
GGAAGGGCACCACCAGGAGTGGAGCCTGCGGCTTAATTTGACTCAACACGGGGAAACTTACCAGGTCCAGACATAGTAAG
GATTGACAGACTGAGAGCTCTTTCTTGATTCTATGGGTGGTGGTGCATGGCCGTTCTTAGTTGGTGGAGCGATTTGTCTG
GTTAATTCCGTTAACGAACGAGACCTCAGCCTGCTAACTAGCTACGTGGAGGCATCCCTTCACGGCCGGCTTCTTAGAGG
GACTATGGCCGTTTAGGCCAAGGAAGTTTGAGGCAATAACAGGTCTGTGATGCCCTTAGATGTTCTGGGCCGCACGCGCG
CTACACTGATGTATTCAACGAGTTCACACCTTGGCCGACAGGCCCGGGTAATCTTTGAAATTTCATCGTGATGGGGATAG
ATCATTGCAATTGTTGGTCTTCAACGAGGAATTCCTAGTAAGCGCGAGTCATCAGCTCGCGTTGACTACGTCCCTGCCCT
TTGTACACACCGCCCGTCGCTCCTACCGATTGAATGATCCGGTGAAGTGTTCGGATCGCGGCGACGTGGGTGGTTCGCCG
TCTGCGACGTCGCGAGAAGTCCACTAAACCTTATCATTTAGAGGAAGGAGAAGTCGTAACAAGGTTTCCGTAGGTGAACC
TGCGGAAGGATCATTGTCGTACCCTGGAAACAGAACGACCTGAGAACGATGAAACATCACTCTCGGTAGGCCGGTTTCTT
ACTGTGCCTGCTGATTCCGTGGTTATGCGTTCATCCTTGGCCAAGACTTCAGTTTTGGTTGGATCGTACGCATAGCTTCC
GGATATCACCAAACCCCGGCACGAAAAGTGTCAAGG
>B596-H_1-10k_transcript_63694 B596-H_1-10k_transcript_63694 full_length_coverage=17;length=571;num_subreads=60
GCTCTTTCTTGATTCTATGGGTGGTGGTGCATGGCCGTTCTTAGTTGGTGGAGCGATTTGTCTGGTTAATTCCGTTAACG
AACGAGACCTCAGCCTGCTAACTAGCTACGTGGAGGCATCCCTTCACGGCCGGCTTCTTAGAGGGACTATGGCCGTTTAG
GCCAAGGAAGTTTGAGGCAATAACAGGTCTGTGATGCCCTTAGATGTTCTGGGCCGCACGCGCGCTACACTGATGTATTC
AACGAGTTCACACCTTGGCCGACAGGCCCGGGTAATCTTTGAAATTTCATCGTGATGGGGATAGATCATTGCAATTGTTG
GTCTTCAACGAGGAATTCCTAGTAAGCGCGAGTCATCAGCTCGCGTTGACTACGTCCCTGCCCTTTGTACACACCGCCCG
TCGCTCCTACCGATTGAATGATCCGGTGAAGTGTTCGGATCGCGGCGACGTGGGTGGTTCGCCGTCTGCGACGTCGCGAG
AAGTCCACTAAACCTTATCATTTAGAGGAAGGAGAAGTCGTAACAAGGTTTCCGTAGGTGAACCTGCGGAAGGATCATTG
TCGTACCCTGG
>B596-H_1-10k_transcript_66306 B596-H_1-10k_transcript_66306 full_length_coverage=4;length=466;num_subreads=60
GCATCGGGGACGCAATGTCCTCGACCTATTCTCAAACTTTAAATAGGTAGGACGGGGTGGCTGCTTTGTTGAGCCATCCC
ACGGAATCGAGAGCTCCAAGTGGGCCATTTTTGGTAAGCAGAACTGGCGATGCGGGATGAACCGGAAGCCGGGTTACGGT
GCCCAACTGCGCGCTAACCTAGAACCCACAAAGGGTGTTGGTCGATTAAGACAGCAGGACGGTGGTCATGGAAGTCGAAA
TCCGCTAAGGAGTGTGTAACAACTCACCTGCCGAATCAACTAGCCCCGAAAATGGATGGCGCTGAAGCGCGCGACCTATA
CCCGGCCGTCGGGGCAAGAGCCAGGCCTCGATGAGTAGGAGGGCGCGGCGGTCGCTGCAAAACCTAGGGCGCGAGCCCGG
GCGGAGCGGCCGTCGGTGCAGATCTTGGTGGTAGTAGCAAATATTCAAATGAGAACTTTGAAGGCC
>B596-H_1-10k_transcript_53921 B596-H_1-10k_transcript_53921 full_length_coverage=2;length=1028;num_subreads=60
GAAAGAGTTATCTTTTCTGTTTAACAGCCTGCCCACCCTGGAAACGGCTCAGCCGGAGGTAGGGTCCAGCGGCTGGAAGA
GCACCGCACGTCGCGTGGTGTCCGGTGCATTCCCGGCGGCCCTTGAAAATCCGGAGGACCGAGTGCCGCTCACGCCCGGT
CGTACTCATAACCGCATCAGGTCTCCAAGGTGAACAGCCTCTGGTCGATGGAACAATGTAGGCAAGGGAAGTCGGCAAAA
TGGATCCGTAACTTCGGGAAAAGGATTGGCTCTGAGGGCTGGGCTCGGGGGTCCCAGTTCCGAACCCGTCGACTGTTGGC
GGGCTGCTTGAGCTGCTAACGTGGCGAGAGCGGACCGCCTCGTGTCGGCCGGGGGACGGACTGGGAACGGCTCTTTCGGG
AGCTTTCCCCGGGCGTCGAACAGCCAACTCAGAACTGGTACGGACAAGGGGAATCCGACTGTTTAATTAAAACAAAGCAT
TGCGATGGTCCCTGCGGATGCTAACGCAATGTGATTTCTGCCCAGTGCTCTGAATGTCAAAGTGAAGAAATTCAACCAAG
CGCGGGTAAACGGCGGGAGTAACTATGACTCTCTTAAGGTAGCCAAATGCCTCGTCATCTAATTAGTGACGCGCATGAAT
GGATTAACGAGATTCCCACTGTCCCTGTCTACTATCCAGCGAAACCACAGCCAAGGGAACGGGCTTGGCAGAATCAGCGG
GGAAAGAAGACCCTGTTGAGCTTGACTCTAGTCCGACTTTGTGAAATGACTTGAGAGGTGTAGAATAAGTGGGAGCTCCG
GCGCAAGTGAAATACCACTACTTTTAACGTTATTTTACTTACTCCGTGAATCGGAGGCGGGGTAACAACCCCTTCTTTTA
GACCCAAGACTCGCTTCGGCGGGTCGATCCGGGCGGAGGACATTGTCAGGTGGGGAGTTTGGCTGGGGCGGCACATCTGT
TAAAAGATAACGCAGGTGTCCTAAGATGAGCTCAACGAGAACAGAAATCTCGTGTGGAACAAAAGGGT
>B596-H_1-10k_transcript_7181 B596-H_1-10k_transcript_7181 full_length_coverage=4;length=3010;num_subreads=60
GGTGTCCATGAACTCGCAGCTTTTACAGATTTTTATCTATCTTCCACAAAATTCTCTCGTAACGGAGAGAAAGATTAAAA
AAAGAGAGAGCTTGTTTTCTTTTTTGGAGCTTTCCCTTTTGTCTATCAAGCTCACCACCGAGGAGAAAATATCTTCCTCT
TCTTCTTCTTCCATTAACCTCTCTCAAAGTAAGTAAGAAGAAAAAAAAGACCCAAAATCCAAATGCCATGTACACATCTT
CCTCTTCTTCTTCTTGTCCTCGTGTTTCTTTTCCCACTCTCTGCTTGTGCAAAGAACAACAAGGCCATCACCATCATCAA
AGGAAACCAGACGATTCTGAGTCTCCAAAGCATTTTCCGGCTTGGCTTCTTCATCCCCTCCACCAATGGCAATTGGTATT
TGGGTATCTGGTATGCATCTTCACCCAAACCCGTTTACGTCTGGGTCGCCAATCGCAACCGCCCCGTTTCTGATCCAGAC
TCCTCCACACTCGAGCTCACCTCCACCGGCTACCTAATCCTCAGCAACTCCCGCGACGGCGTCGTTTGGCGAACCGACAA
CAAAGATCCAGCCACCGGTTACCGCTTCTCCGACTCCGGTAACCTGATTTTAACCGGAAAAAACGGTTCCCCGGTTTGGC
AGAGCTTTCAAAACCCAACCGACACGTGGCTCCCGGGCATGAACGTCACGAGTCGAACCGCTTTCACCTCGTGGCGAACC
CCCTCGGACCCTTCCCCGGGGCTTTACTCGCTGAGGCTGAGCCCGAGCTTCAACGAGTTCCAGCTTCTCCACAACGAAAC
GACGCCGTACTGGTCAACAGGGAACTGGACGGGAGAATCCTTCCTAGGCGTCCCGGAGATGACCGTTCCTTACATCTACA
GCTTCCACTTCGACTACCCCTACACTCCCGCGGCGTCGTTTCGTTACATCGTCACGCCCACCTCCGACTCTGCCCCAGGG
GTCGGCCAGCCGCGCCTCTCCCGGTTCGTGGTCGACTCCAACGGCCAGCTCAAGCAGTGGACGTCGGAGATGCAGAACTG
GATCACGTTCTGGTCGCAGCCCGAGGATCAGTGCCGCGTTCACGCCCTCTGCGGCCAGCTAGGCTTCTGCAGCAGCACCA
GCAAGCTACTCACCCCCTCTGCCTGCATGTGCATCCGCGGTTTCCTCCCCAAGAACGCCGCCGCCTGGGAATCTATGGAT
TACAGCGACGGATGCAGCCGTGAATACGGCGACTCCTGCGACGGGAGAGATACTTTCGAGGCGGTGGGAGATCTCCGGTA
CGACGGCGTTGTGCAGATGTCGCGGTTACAGCAGGTAAGCAAAAGCTCTTGCGAGAAAAGCTGCTTGGGTAACTGTTCTT
GCGTTGGGTTTTATCATAACTACAAGTCGAATCTCTGCAAAATGTTACTCGAACCGCCGATGAATATCAAGAACTCCAGC
TCCTGGACTGGAACCACCGACGATGTTCTGTATATAAGAGATCAGATTAAAAAGAGCTCAAAGAGAAGCGTTTCTACATC
CATTATTATACTCTGCTGCGTCGTCGGGTCTATCTCAGTTCTCGGGTCTACTTTATTTGTGCTATTGATTCTCTTGAGGA
AGAGCGAGAAGACAAAGAAAGAAGAGGAAGATGGTTTTGCTGTGTTGAATCTGAAGGTCTTCTCTTTCAAGGAGCTTCAT
AAAGCTACCAACGGGTTCTCGGAGAAGCTCGGACACGGCGGTTTCGGCGCTGTTTTCAAAGGTACGTTACATGATTCTTC
AACCTTCGTGGCTGTGAAGCGCTTAGAGAGACCTGGAAGCGGCGAGGGAGAGTTCCGGGCAGAGGTGTGCACCATTGGGA
ACATTCAGCACGTTAACCTCGTTAGGCTTCGAGGTTTCTGCTCAGAGAATCTTCACAGGCTTCTTGTCTATGACTACATG
CCAAACGGATCGTTGAGCTCCTACTTGTCAAGAACAAGTCCCAAGTTGCTAAGCTGGGAAACGCGTTTCAGGATTGCCTT
AGGGACTGCGAAAGGGATTGCGTATCTGCACGAAGGGTGTAGGGACTGTATCATTCACTGTGATATCAAACCGGAGAATA
TTCTCTTGGACAGTGATTACAACGCTAAAGTATCTGACTTCGGACTGGCCAAGCTCGTTGGCCGTGACTTCAGCAGGGTT
CTTGCCACTATGAGAGGTACATGGGGATACGTTGCTCCTGAGTGGATATCGGGTTTACCCATCACGACTAAAGCTGATGT
GTATAGCTTCGGAATGACACTGTTGGAGCTTATCGGTGGTCGAAGAAATGTAGTTAGCGATACACCAGGAGGAGAGAAAG
AGGAGAAAGAACCCGAGAAATGGTTCTTTCCTCCATGGGCAGCGCGTGAAATCATACAAGGAAATGTGGACTCGGTTGTC
GACGCTAGACTCAACGGAGAATATAACAGTGAAGAGGCGACGAGGATGGCCACGGTGGCGATATGGTGCATACAAGACAA
TGAAGAGATAAGGCCGGCAATGGGAACGGTGGTGAAGATGCTTGAAGGAGTTGTGGAGGTGACGGTTCCTCCACCGCCTA
AGTTGATACAAGCTCTTGTCTCAGGCGACTCATATAATGGAGTGGGCAATGGTTTGAGCGGCACAAGTTGTAGTGAAGGC
AGGGGTTGTTCTGATCTCATGACTGGATTGTCTAGCCCTGGCTCACGGTCGTCTTTCGGTGGTAAACCTCCTCCTTCTCT
CTGATCAGTCTGTAGATGGTTTTTTTAGAAAACGGTCTTAAATGTGTGTGTGTGTTTTTTTTCTGCTCTCTAAGAGGGTT
TAATTAGTAGTATAATCTCTAGTTGTTGGTAGTGTGGAGAATGAAGCCTTGATTTGTCATTTGCTATTAATCAAAAGGAA
AAGGATGAGATTTAGTCAACTGTACCTTGCATTTTATCATTAGTTCAGTGGATCCAGTCATGAAGTAACTCTGTGTTGTC
AAATGTAAACTTTTACAGTTCGTACCAATTTTAATGGACCCATTAACAGC
>B596-H_1-10k_transcript_7983 B596-H_1-10k_transcript_7983 full_length_coverage=4;length=2896;num_subreads=60
GGTCCATGAACTCGCAGCTTTTACAGATTTTTATCTATCTTCCACAAAATTCTCTCGTAACGGAGAGAAAGATTAAAAAA
AGAGAGAGCTTGTTTTCTTTTTTGGAGCTTTCCCTTTTGTCTATCAAGCTCACCACCGAGGAGAAAATATCTTCCTCTTC
TTCTTCTTCCATTAACCTCTCTCAAAGTAAGTAAGAAGAAAAAAAAGACCCAAAATCCAAATGCCATGTACACATCTTCC
TCTTCTTCTTCTTGTCCTCGTGTTTCTTTTCCCACTCTCTGCTTGTGCAAAGAACAACAAGGCCATCACCATCATCAAAG
GAAACCAGACGATTCTGAGTCTCCAAAGCATTTTCCGGCTTGGCTTCTTCATCCCCTCCACCAATGGCAATTGGTATTTG
GGTATCTGGTATGCATCTTCACCCAAACCCGTTTACGTCTGGGTCGCCAATCGCAACCGCCCCGTTTCTGATCCAGACTC
CTCCACACTCGAGCTCACCTCCACCGGCTACCTAATCCTCAGCAACTCCCGCGACGGCGTCGTTTGGCGAACCGACAACA
AAGATCCAGCCACCGGTTACCGCTTCTCCGACTCCGGTAACCTGATTTTAACCGGAAAAAACGGTTCCCCGGTTTGGCAG
AGCTTTCAAAACCCAACCGACACGTGGCTCCCGGGCATGAACGTCACGAGTCGAACCGCTTTCACCTCGTGGCGAACCCC
CTCGGACCCTTCCCCGGGGCTTTACTCGCTGAGGCTGAGCCCGAGCTTCAACGAGTTCCAGCTTCTCCACAACGAAACGA
CGCCGTACTGGTCAACAGGGAACTGGACGGGAGAATCCTTCCTAGGCGTCCCGGAGATGACCGTTCCTTACATCTACAGC
TTCCACTTCGACTACCCCTACACTCCCGCGGCGTCGTTTCGTTACATCGTCACGCCCACCTCCGACTCTGCCCCAGGGGT
CGGCCAGCCGCGCCTCTCCCGGTTCGTGGTCGACTCCAACGGCCAGCTCAAGCAGTGGACGTCGGAGATGCAGAACTGGA
TCACGTTCTGGTCGCAGCCCGAGGATCAGTGCCGCGTTCACGCCCTCTGCGGCCAGCTAGGCTTCTGCAGCAGCACCAGC
AAGCTACTCACCCCCTCTGCCTGCATGTGCATCCGCGGTTTCCTCCCCAAGAACGCCGCCGCCTGGGAATCTATGGATTA
CAGCGACGGATGCAGCCGTGAATACGGCGACTCCTGCGACGGGAGAGATACTTTCGAGGCGGTGGGAGATCTCCGGTACG
ACGGCGTTGTGCAGATGTCGCGGTTACAGCAGGTAAGCAAAAGCTCTTGCGAGAAAAGCTGCTTGGGTAACTGTTCTTGC
GTTGGGTTTTATCATAACTACAAGTCGAATCTCTGCAAAATGTTACTCGAACCGCCGATGAATATCAAGAACTCCAGCTC
CTGGACTGGAACCACCGACGATGTTCTGTATATAAGAGATCAGATTAAAAAGAGCTCAAAGAGAAGCGTTTCTACATCCA
TTATTATACTCTGCTGCGTCGTCGGGTCTATCTCAGTTCTCGGGTCTACTTTATTTGTGCTATTGATTCTCTTGAGGAAG
AGCGAGAAGACAAAGAAAGAAGAGGAAGATGGTTTTGCTGTGTTGAATCTGAAGGTCTTCTCTTTCAAGGAGCTTCATAA
AGCTACCAACGGGTTCTCGGAGAAGCTCGGACACGGCGGTTTCGGCGCTGTTTTCAAAGGTACGTTACATGATTCTTCAA
CCTTCGTGGCTGTGAAGCGCTTAGAGAGACCTGGAAGCGGCGAGGGAGAGTTCCGGGCAGAGGTGTGCACCATTGGGAAC
ATTCAGCACGTTAACCTCGTTAGGCTTCGAGGTTTCTGCTCAGAGAATCTTCACAGGCTTCTTGTCTATGACTACATGCC
AAACGGATCGTTGAGCTCCTACTTGTCAAGAACAAGTCCCAAGTTGCTAAGCTGGGAAACGCGTTTCAGGATTGCCTTAG
GGACTGCGAAAGGGATTGCGTATCTGCACGAAGGGTGTAGGGACTGTATCATTCACTGTGATATCAAACCGGAGAATATT
CTCTTGGACAGTGATTACAACGCTAAAGTATCTGACTTCGGACTGGCCAAGCTCGTTGGCCGTGACTTCAGCAGGGTTCT
TGCCACTATGAGAGGTACATGGGGATACGTTGCTCCTGAGTGGATATCGGGTTTACCCATCACGACTAAAGCTGATGTGT
ATAGCTTCGGAATGACACTGTTGGAGCTTATCGGTGGTCGAAGAAATGTAGTTAGCGATACACCAGGAGGAGAGAAAGAG
GAGAAAGAACCCGAGAAATGGTTCTTTCCTCCATGGGCAGCGCGTGAAATCATACAAGGAAATGTGGACTCGGTTGTCGA
CGCTAGACTCAACGGAGAATATAACAGTGAAGAGGCGACGAGGATGGCCACGGTGGCGATATGGTGCATACAAGACAATG
AAGAGATAAGGCCGGCAATGGGAACGGTGGTGAAGATGCTTGAAGGAGTTGTGGAGGTGACGGTTCCTCCACCGCCTAAG
TTGATACAAGCTCTTGTCTCAGGCGACTCATATAATGGAGTGGGCAATGGTTTGAGCGGCACAAGTTGTAGTGAAGGCAG
GGGTTGTTCTGATCTCATGACTGGATTGTCTAGCCCTGGCTCACGGTCGTCTTTCGGTGGTAAACCTCCTCCTTCTCTCT
GATCAGTCTGTAGATGGTTTTTTTAGAAAACGGTCTTAAATGTGTGTGTGTGTTTTTTTTCTGCTCTCTAAGAGGGTTTA
ATTAGTAGTATAATCTCTAGTTGTTGGTAGTGTGGAGAATGAAGCCTTGATTTGTCATTTGCTATTAATCAAAAGGAAAA
GGATGAGATTTAGTCG
>B596-H_1-10k_transcript_70078 B596-H_1-10k_transcript_70078 full_length_coverage=3;length=236;num_subreads=60
AACGACTCTCGGCAACGGATATCTCGGCTCTCGCATCGATGAAGAACGTAGCGAAATGCGATACTTGGTGTGAATTGCAG
AATCCCGTGAACCATCGAGTCTTTGAACGCAAGTTGCGCCCCAAGCCTTCTGGCCGAGGGCACGTCTGCCTGGGTGTCAC
AAATCGTCGTCCCCCCATCCTCTCGAGGATATGGGACGGAAGCTGATCTCCCGTGTGTTACCGCACGCGGTTGGCC
>B596-H_1-10k_transcript_70305 B596-H_1-10k_transcript_70305 full_length_coverage=26;length=209;num_subreads=51
GGGACGGAAGCTGATCTCCCGTGTGTTACCGCACGCGGTTGGCCAAAATCCGAGCTAAGGACGTCAGGAGCGTCTTGACA
TGCGGTGGTGAATTTAATTCTCGTCATATAGTCAGACGTTCCGGTCCAAAAGCTCTTGATGACCCAAAGTCCTCAACGCG
ACCCCAGGTCAGGCGGGATCACCCGCTGAGTTTAAGCATATCAATAAGC
>B596-H_1-10k_transcript_54940 B596-H_1-10k_transcript_54940 full_length_coverage=12;length=935;num_subreads=60
GTGTAGAATAAGTGGGAGCTCCGGCGCAAGTGAAATACCACTACTTTTAACGTTATTTTACTTACTCCGTGAATCGGAGG
CGGGGTAACAACCCCTTCTTTTAGACCCAAGACTCGCTTCGGCGGGTCGATCCGGGCGGAGGACATTGTCAGGTGGGGAG
TTTGGCTGGGGCGGCACATCTGTTAAAAGATAACGCAGGTGTCCTAAGATGAGCTCAACGAGAACAGAAATCTCGTGTGG
AACAAAAGGGTAAAAGCTCGTTTGATTCTGATTTTCAGTACGAATACGAACCGTGAAAGCGTGGCCTATCGATCCTTTAG
ACCTTCGGAATTTGAAGCTAGAGGTGTCAGAAAAGTTACCACAGGGATAACTGGCTTGTGGCAGCCAAGCGTTCATAGCG
ACGTTGCTTTTTGATCCTTCGATGTCGGCTCTTCCTATCATTGTGAAGCAGAATTCACCAAGTGTTGGATTGTTCACCCA
CCAATAGGGAACGTGAGCTGGGTTTAGACCGTCGTGAGACAGGTTAGTTTTACCCTACTGATGCCCGCGTCGCAATAGTA
ATTCAACCTAGTACGAGAGGAACCGTTGATTCGCACAATTGGTCATCGCGCTTGGTTGAAAAGCCAGTGGCGCGAAGCTA
CCGTGCGCTGGATTATGACTGAACGCCTCTAAGTCAGAATCCGGGCTAGAAGCGACGCATGCGCCCGCCGCCCGATTGCC
GACCCTCAGTAGGAGCTTCGGCTCCCAAAGGCACGTGTCGTTGGCTAAGTCCGTTCGGTGGAAGCGCCGTTCGGACCGCC
TTGAATTATAATTACCACCGAGTGGCGGGTAGAATCCTTTGCAGACGACTTAAATACGCGACGGGGTATTGTAAGTGGCA
GAGTGGCCTTGCTGCCACGATCCACTGAGATTCAGCCCTTTGTCGCTAAGATTCG
>B596-H_1-10k_transcript_64449 B596-H_1-10k_transcript_64449 full_length_coverage=7;length=550;num_subreads=60
GTCGCTCAAAATCACAGAAGCAGCTAAAACCATTTGATCGATTCGGAGAAGAGAAAGGAAGGATGGGTGGAGGAATGGAG
ACGAACAAGAACAAGTTCATCGAGGACTGGGGATCCGCGAGGGAGAATCTCGAGCACAACTTCCGATGGACACGTCGCAA
CTTCGCTCTCATCGGAATCTTCGGCATCGCTCTCCCCATCATCGTCTACAAGGGCATCGTCAAAGATTTCCATATGCAAG
ACGAAGATGCAGGCAGACCACATAGAAAGTTCCTCTGAGGTTCTTTGCGAGAACACTCTCTTCTGCAAAAGGTCTCAGCA
TTGTGAAAGTTTCAAGAAGCTGATGCTTGCACCCTCCTTTTTTGCATTTTATTCAGAATAAAAGAACATCCCAAGGATTA
TAACTTCTGTTTGAAAAAGTGTGTAATAAATTTTGACTTTTCTTTTGATTTGAATTTATAGCATCTCCATGATTTAACAT
TTGTAAGTGGTTGAGAGCTTTGGTGTAATCCAAACAAAAGAAATGGTTTTATTGGATGCAGAGTTTGATT
>B596-H_1-10k_transcript_69026 B596-H_1-10k_transcript_69026 full_length_coverage=2;length=313;num_subreads=60
GGACGTGGCGGTTGACGGCAACGTTAGGGAGTCCGGAGACGTCGGCGGGAATTCCGGAAAGAGTTATCTTTTCTGTTTAA
CAGCCTGCCCACCCTGGAAACGGCTCAGCCGGAGGTAGGGTCCAGCGGCTGGAAGAGCACCGCACGTCGCGTGGTGTCCG
GTGCATTCCCGGCGGCCCTTGAAAATCCGGAGGACCGAGTGCCGCTCACGCCCGGTCGTACTCATAACCGCATCAGGTCT
CCAAGGTGAACAGCCTCTGGTCGATGGAACAATGTAGGCAAGGGAAGTCGGCAAAATGGATCCGTAACTTCGG
>B596-H_1-10k_transcript_61803 B596-H_1-10k_transcript_61803 full_length_coverage=2;length=646;num_subreads=55
TGGGGAGTTGGGTTTGTTGTACAGTCTCTCTCTCTCTCTCTCTCTCTCTCTCTCTCTCTCTCTCTCTTCTTTTCTCTCAA
ATGGCCGGCCTCAGATGGAGAGAATGGTGGAACACGATGGCGTTCCCAACCCGGCGAATCTGGAATCGTTTCACCGTTCG
CGTTGGATTACGCCACAGTGGACTCTTGAGGTTACAAAACGACGTGAGTTCTTGTGAGTACGAAGACATACACATTATGT
GGAATCTGTTACACAAGATTGAAGAACCGACACCAACACCGGCACGTGTTGCACGAATCAAACAAAGGAAGAAAGCTTGT
TGGAATCTCTTCGGTTCATATCTTTGCCAAAGATTCTGATTATACAGTATATATATAACCTAAAATATTTCCAAAACCAT
AGTTGTAATTTGTGAGAGCCTTGACGGGTCCCCTGCAAGTGTGGTGAGGCTATTGACAAATTTCGCAAAAGAATAAACTC
CGAGGTTGTACAGTCTTAGCTGTTTATGTTTCCATGGCATGCCTCTCTCTGTATGTTATCTAAATATCTATGAGTTCAAC
ACATGAGTGTTGTTGTATGTATGATAGAAATGCTTCTCATATTTTAATGTTACTATGTTCATAAATCTAGAAGTTTTCTC
AAAGCC
>B596-H_1-10k_transcript_62700 B596-H_1-10k_transcript_62700 full_length_coverage=5;length=640;num_subreads=60
GAACCCACTTAGCCAAAGAAAAATGTTTGCAAAACCGATCTTTTTAGCTTCCCTTCTCCTCATCATCTTCGTCTCTGCAA
CTCACTCAGCTCGTCAGAAGAGCGGTAACAATGGTTTAGGATTCGCCGGTGTACCAGGATCTGGATATGCCGGGATACCC
GGCTTCGGAAACGGGTTTCCGGGTACGGGAGTCGGCGGTGGATACGGCGGAGGGTACGGTGGTCCGAGCGGCGGGTACGG
GAAAGGAGGTGTGGTGAGACCGACGGTGACTTGCAAAGAAAAAGGACCTTGTAACGGCAAGAAGCTGAGGTGTCCTGCCA
GGTGTTTCAGCTCTTTTAGCCGCTCCGGGAAAGGATACGGCGGTGGAGGCGGAGGTGGTGGATGCACCATGGATTGCAAG
AAGAAGTGTATCGCTTATTGCTAATGAAATAATAAAAGTCCTATCTTTATAATATATATAGTCATTACGATGATTATATT
TAGTAGATGGTCATAAGGATCCTTTTGGCTCGATTCTATTGTGGTAGTTTTTATATGGTTGTGGTTGAATAAATGAGGAA
ACTTCACGGTTTTCTCAGTTTGTGTGTTTGTTACTTTGTTGTATGAGAGTTTATGATTTTTTTTAATCTTTATTATTATG
>B596-H_1-10k_transcript_50975 B596-H_1-10k_transcript_50975 full_length_coverage=2;length=1124;num_subreads=60
GGAGATCATATTCAGACGGAAAAGCAGAGTTAAATAAAACAGAGAGATAAGAACAAAGCTTTTACGCAAAAACCTCAGCA
GCTACTATGGCTATGTACTCTCACCTTCTCCGACGTGCCACCACTTCACGTTTCTCACTCTCTCTGTCGTCCTCCTCCAA
CCTCGGACGAGCCTTTCTCACCACCGCTTCATGTTACTCACTCTCTCCGTCGTCGTCCTCCGTTGCTCCAACCTCCAACC
TCGGAGGAGCCTCACTCACCTCCGCTTCAGGTTACGCACTCTCTCCGTCGCCCTCCTCCATTGCATCTGTGTCCACGGTG
CTGAAGAGAGGGAGTTTAACGGAAGCAACTCGAGCTCCGGCGAGGCTGTTCTCGACGAGCAAGTACAAGCTTTACGACGA
CGGCGATGAAATCACGGAAAATACTGTTCTCTTCGAAGGGTGTGACTACAAGCACTGGCTCATCGCCATGGATTTCCCCA
AGGACAATCCTTTGTCTCCCGAGGAAATGGTCTCTACCTACGAGAACACTTGTGCCGCTGGGCTTGGTATCAGGTTCGAT
TTACTTTGATGATGCTTTAGTGTTTAGAAACTAAGACAAGAGTGATAAAATACTTTTAAGCTTTTTGTTGTTGTTTTTTT
TTTATACAGCTTGGAAGACGCAAAGAAGAAGATCTATGCTTGTAGTACAACCACCTACAAAGGCTTCCAAGCGATTATGA
CTGAAGAAGAATCAGACAAGTTCAAGGGATTGCCCGGAGTAGTCTTTACATTGCCTGATTGCTACATTGATGACGTGAAG
AAAGAGTATGGAGGGGACAAATACGATAATGGAGTTATCACACACAGGCCACCACCAGTACCCATCCACTATAACAAAAG
AAGCCCTCTCCTTGGTCTGCAACCACCAACTGATTACTAAGGAATCTCGCATCTAATCTCTCGATGTCGCGTGTTTTTAG
TTGTGCTCTCAAGGTGTCTACTGACATCTTTTCAAATATTGGAGCCTTGTGTTTCTTTCTTTTGACTACTCTGCTCTTTG
TTGGGATCGCATCCCCTTGGCCGTTATGGCTGGTACTTTGTCTGAACCTCCATGGTTTCTCTTAAAGTTAATCTAATCAG
TGTT
>B596-H_1-10k_transcript_70604 B596-H_1-10k_transcript_70604 full_length_coverage=2;length=212;num_subreads=60
GTATAGCGCAACCTAATACTTGTTTTTCCAGTTTTGAATCTTTGACTTTTTATAAATCGAAATATTTAATATTAAAATAA
TAATAAAATCACTCTTGACAGTAATATATGTTGTATATGTAAATCCTAGATATGACAATATGCGGAATTCATCCATGAAA
ATGAAAAACAAGGGGGGGGTTGATATCGATGGGACGCATAACCGGATATGCT
>B596-H_1-10k_transcript_54086 B596-H_1-10k_transcript_54086 full_length_coverage=3;length=1011;num_subreads=60
GACGCTATAACAAAGCTTCGTAAGAAAATAGCTAGAGAAATCTATAAGGATCGAATTAGACCTCAACGGGGTAATCGGTG
TTTTACTACCAATCACAAGTTTTTTGTTGTACGCAGTACACAGACTGGAAATTATGATCAAGAATTACTCTATCCACCAT
CATCTACTTCAGAGATCTCTACTGAAACATTTTTTAAATACAAAAGCCCAGTATCTTCCCACGAATTAGTGAATTAGGGA
GGATTTGAGAGAATAAGAAAAAAATCTTCATAAATTAGAACTCATGGTAAATGTGAAATACTTAAATTTATATAAAAAAG
GTGTGGGGGAAATAAAAAAGATGCAGGGCACTTTGTCCGTTTGGCTAGCCAAACGCGGGCTGGTTCATAGATCGTTGGGC
TTCGATTACCAAGGAATAGAGACTTTACAAATAAAGCCCGAAGATTGGCATTCTATTGCTGTAATTTTATATGTATATGG
TTACAATTATTTACGTTCCCAATGTGCCTATGATGTGGCACCAGGTGGCCTCTTAGCCAGTGTGTATCATCTTACGAGAA
TAGAATATGGTGTCAATCAAGCGGAAGAAGTTTGCATAAAAGTATTTACTCACAGGAGTAATCCCAGAATTCCATCTGTT
TTCTGGGTTTGGAAAAGTACGGATTTTCAAGAACGGGAATCTTATGATATGTTAGGAATCACTTATGATAGCCATCCGCG
GCTGAAACGGATCTTAATGCCCGAAAGTTGGATAGGGTGGCCTTTACGTAAGGATTATATTGCCCCCAATTTTTATGAAA
TACAAGATGCTTATTGAATGATAAAAAATTTGAATGATAAAAATGAGTCTTAGTTTCTACAACTACGGACCTTCGCGGAA
TATTTCGAATTCGAGTCGTTTTTAGATCAAACAAACAGAAGAATTAAGGTCTTATTCATATTATTATAGATAGCTTAATC
TCCAATTTGAAAGATACTTTTTTCCTAAAAGCCGAGCCAATAGGATGAACT
>B596-H_1-10k_transcript_57582 B596-H_1-10k_transcript_57582 full_length_coverage=3;length=875;num_subreads=60
GAGCCCAAAATAAAGAGATGGCGATTTCTCTATCGTTCATCCCTTCTCTCACCCTCCCCCAACCACCGAGCCTTAGCCGT
AACGCCACCGTTCCTAGAAGATGCTTCTCTTCTATCCGATGCGGCCCACGCGACAACCGTGGACCTCTTCTCAAAGGTCG
GATCCTCAGCTCTGAAGCCATCCAATCGATCCAGTCCCTCAAGCGAGCCCATCGCACCGGCTCCCTCTCCCTTAGCCTCC
CTCCTCTCCGCCGTCTCCTGAAGGCTGATCTCCTTGCCGTTGTCCGTGAGCTTCTCCGGCAGGACCACTGCACCCTCGCT
GTCCACGTTCTCTCCACCCTCCGTTCCGAGTATCCTCCTCTGGACCTCACTCTCTACGCCGACGTCGTCAACGCCCTCGC
CAGAAATGGCGAGCGCGAGGAGATAGACAGGCTCATCGGAGAAATGGAGGGGATTGAGGGAGGCTACGAGAAGGACAAGG
CTCTGGCGAAGCTGATAAGGGCGGTGATGGGAGCGGAGAGGAGGGAGGCGGCGGTGAGGATATACGGGATGATGAGAGAG
GGAGGGTGGGGGTCGGAGTCGTGGGAGGCAGACGAGTATGTTGCTGAGGTTTTGAGTAAGGGACTGAGGAGGCTTGGGGA
GGAAGAACTTGCTGCTCACGTGGCCTCCACTCTACGAGTAAGGATACGTACGTGAGGGAGGGCTCAAGTGTGGACTGCCC
TCAACTTCTTCTTCTAGTGGGGCTTTGTTACCGCCAATTTTCACCTAGTGTAGATTTGTGTATTGTATGTGCTTCCTCTA
TTAGAAAGCCAATGGCTAAGTATATATACAACACGAGAAGGATCGCAATCTCAATCTCACTAACAGATTTGGACT
>B596-H_1-10k_transcript_31118 B596-H_1-10k_transcript_31118 full_length_coverage=2;length=1745;num_subreads=60
GAGCTTAAAGATTCGCGACGAAGCAACACAACAAACCGTATATCTATCGCCCTCTTGTTCTGTAAGGATACGATCTTCGC
TTTTCTTTAAACTCTCGATCAGCTCTGTTTCTTCACCGATTTATCCCCTTCTCTGCTCTAGGGTTTGCTTCAATGAATCT
TGAATTTGGATCTTGTTTCAGTTTTACTGGAATCAGAAAAGTTTAATGAGTCTTAGTGTCAGTGATGATGCTTTGATTTT
CAAGATTCTTTGTTTTCAGGTTGAACAAGAAGAACCAAAGTACTTCCCACTGATAATTGGAGTGTTCTTGAAAGAAGAAG
AAGACGATGCAGAGGGTTAGGGTTTCATCCCAAAGAGCAGCTGTGCACAAGCTTGGCGATTCTCAGATGACACTATCTCC
CAAATTCAGAGTAGCTGCCTCGGTTCAATCACCACTGTTCGATAGATCATCGGAACAAGAACTGTCTCTTACCGGAGAAC
CGTTGATTCCCGGTTTACCAGACGATGTCGCTCTTAACTGCCTCTTACGGGTCCCAGTCGAAAGCCACGTCTCGAGTAGA
TCCGTCTGCAAGAGATGGCACTTCTTGTTCTGTGCTAAAGAGACGTTTTTCGCCAGGCGCAAGGAGTTCGGTTTTAAAGA
ACCGTGGCTGTTCGTGGTCGGGTTCAGTAGATGCACAGGGAAGATCCAGTGGAAGGTTTTGGATTTGAGGAATCTCACTT
GGCACGAGATCCCTGCGATGCCTTGTAGAGACAAAGTGTGTCCTCACGGGTTTAGATCGGTCTCAATGCCGAGTGAAGGC
ACTATGTTTGTCTGCGGAGGAATGGTTTCTGATTCTGATTGTCCTCTCGACTTGGTGTTGAAGTACGACATGGTAAGGAA
CCACTGGACAGTCACTAACAAGATGATAACGGCTAGATCGTTCTTTGGTAGTGGTGTGATAGACGGGAAGATATACGCAG
CTGGTGGAAACTCTGCGGATATGTTCGAGCTCGACACTGCAGAGGTTTTGAACCCTTTGGATGGGAAGTGGCGGTCTGTT
TCCAACATGGTTACACAGATGGCGTCTTACGACGCAGCGGTTTTAAACGGGAGGCTTTTGGTGACGGAAGGATGGTTATG
GCCCTTCTTTGTATCCCCTAGAGGTCAGGTTTACGACCCGAGGACGGATCAGTGGGAGACAATGGCTATGGGGTTGAGAG
AAGGATGGACGGGGACGAGTGTGGTGATTTATGATCGGTTGTTTATAGTGTCGGAGTTGGAGAGGATGAAGATGAAGGTT
TATGATTCGGTTACGGATTCATGGGAAACGGTTAATGGACCGGAGTTGCCTGAGAAGATTTGTAGACCGTTTGCGGTTAA
CTGTTATGGGAACAGAGTGTATGTGGTTGGTCGGAACCTTCATCTTGCGGTTGGGAGTATTTGGAGGTCGGAGAGTAAGT
TTGGTGTGAGGTGGGAAGTAGTTGAGTCGCCGGAGCGTTATGGGGATTTAACTCCGTCCAATTCTCAGATTCTCTTTGCT
TAAAGGAGGTGGATGATGAATCTGTTTGGTTTGTGAACCATATATGTGTTTGTAAAAGTTAAATTGTATCAGTGTCATGG
TTATGTTTGTGCTCTTGTATTATATCCATAAGTGTGTATAATCTGTGTATGTTATAACTTATAAGTGTTAGATAATACTT
ATGTTTCGAACATGTAAAATTTTAAACTCAGTTTTAGTTTGAAAATAAACATCATTTTAAGATTT
>B596-H_1-10k_transcript_34068 B596-H_1-10k_transcript_34068 full_length_coverage=4;length=1636;num_subreads=60
GAGTTACTTCAATAAAATAGACAGATACTTTTGCAGTCGTACTATTATTTTCCCAAAAGTAATAACTACGTCTTCTTCCC
GATTACCAAAAAGAGCTTAAAGATTCGCGACGAAGCAACACAACAAACCGTATATCTATCGCCCTCTTGTTCTGTTGAAC
AAGAAGAACCAAAGTACTTCCCACTGATAATTGGAGTGTTCTTGAAAGAAGAAGAAGACGATGCAGAGGGTTAGGGTTTC
ATCCCAAAGAGCAGCTGTGCACAAGCTTGGCGATTCTCAGATGACACTATCTCCCAAATTCAGAGTAGCTGCCTCGGTTC
AATCACCACTGTTCGATAGATCATCGGAACAAGAACTGTCTCTTACCGGAGAACCGTTGATTCCCGGTTTACCAGACGAT
GTCGCTCTTAACTGCCTCTTACGGGTCCCAGTCGAAAGCCACGTCTCGAGTAGATCCGTCTGCAAGAGATGGCACTTCTT
GTTCTGTGCTAAAGAGACGTTTTTCGCCAGGCGCAAGGAGTTCGGTTTTAAAGAACCGTGGCTGTTCGTGGTCGGGTTCA
GTAGATGCACAGGGAAGATCCAGTGGAAGGTTTTGGATTTGAGGAATCTCACTTGGCACGAGATCCCTGCGATGCCTTGT
AGAGACAAAGTGTGTCCTCACGGGTTTAGATCGGTCTCAATGCCGAGTGAAGGCACTATGTTTGTCTGCGGAGGAATGGT
TTCTGATTCTGATTGTCCTCTCGACTTGGTGTTGAAGTACGACATGGTAAGGAACCACTGGACAGTCACTAACAAGATGA
TAACGGCTAGATCGTTCTTTGGTAGTGGTGTGATAGACGGGAAGATATACGCAGCTGGTGGAAACTCTGCGGATATGTTC
GAGCTCGACACTGCAGAGGTTTTGAACCCTTTGGATGGGAAGTGGCGGTCTGTTTCCAACATGGTTACACAGATGGCGTC
TTACGACGCAGCGGTTTTAAACGGGAGGCTTTTGGTGACGGAAGGATGGTTATGGCCCTTCTTTGTATCCCCTAGAGGTC
AGGTTTACGACCCGAGGACGGATCAGTGGGAGACAATGGCTATGGGGTTGAGAGAAGGATGGACGGGGACGAGTGTGGTG
ATTTATGATCGGTTGTTTATAGTGTCGGAGTTGGAGAGGATGAAGATGAAGGTTTATGATTCGGTTACGGATTCATGGGA
AACGGTTAATGGACCGGAGTTGCCTGAGAAGATTTGTAGACCGTTTGCGGTTAACTGTTATGGGAACAGAGTGTATGTGG
TTGGTCGGAACCTTCATCTTGCGGTTGGGAGTATTTGGAGGTCGGAGAGTAAGTTTGGTGTGAGGTGGGAAGTAGTTGAG
TCGCCGGAGCGTTATGGGGATTTAACTCCGTCCAATTCTCAGATTCTCTTTGCTTAAAGGAGGTGGATGATGAATCTGTT
TGGTTTGTGAACCATATATGTGTTTGTAAAAGTTAAATTGTATCAGTGTCATGGTTATGTTTGTGCTCTTGTATTATATC
CATAAGTGTGTATAATCTGTGTATGTTATAACTTATAAGTGTTAGATAATACTTATGTTTCGAACATGTAAAATTTTAAA
CTCAGTTTTAGTTTGAAAATAAACATCATTTTAAGA
>B596-H_1-10k_transcript_59202 B596-H_1-10k_transcript_59202 full_length_coverage=2;length=820;num_subreads=60
GAAGAATCAAGAAGTGTTAGGCTACTTGGCAGCGAAAGTTGCAGAGCGAGAACAGAGTTCAAAAAAATGGCGACCATGTC
TGCTCTTCAGAGCTCCTTTACATCTCTTTCTATATCCTCATTCCTCGGCCAGCGTCTCCTTTCCCCGATTCCCCTCTCCG
TCGCATCTCCGGTCAAGCTCGCTGAGAACCGCCCATGTCTTGTCTTTGCAAAGCTTAAGCGTTGGGAAAGGAAGAAATGC
AAACCAAACAGTCTTCCCATCCTGCACAAGATGCACGTCAAGTTTGGAGATACGGTCAAAGTGATATCTGGACGAGACAA
GGGTAAGGTTGGAGAAGTCACTAAGATCTTTACCCACAACAGCACCATCGTCATCAAAGATGTTAACCTCAAGACCAAAC
ACATGAAGAGCCGTGAAGAGGGTGAGCCTGGCCAAATTGTCAAGATCGAAGCACCGATCCACAGCTCAAATGTGATGCTG
TATTCGAAAGAAAAGGAGGTGGTAAGCCGGGTGGGTCACAAGGTCCTTGAAGATGGACAGAAGGTAAGATATCTTATCAA
AACTGGGGAACTTATCGACACTGTTGAGAAGTGGAAGCAACTTAAGGAGGCTAAGGATAAAGAAACAACTCAAGTTGCAG
CTGCCTCCGCATCTTAACATCTCCACTTTTTGATATATTTATCTCATGAATGTATTAAGTAAAGCTTCGAACGGTCTGTG
CTTTATTCTAAAGATACATTATTTTTACAGAGTATTTTCTAAAACTAGTGCATGTGCAAAGCTATGGAATATGTTTTATA
TCAACCAAAATTTTACCAGT
>B596-H_1-10k_transcript_65134 B596-H_1-10k_transcript_65134 full_length_coverage=3;length=538;num_subreads=60
GACGCCTTCGTTCCAGCTTCGTAAATCTGAAGATTGCTTCTTCCATTTTTTGGCCCGATTTGATCATTTTCAGATCACAG
CAAATAAAAATGGGAGCTACGAAGCTTTCCGGGATGCAAAAGCAAGTCCTGAGTCTCTACAGAGGATTCCTAAGAGCAGC
TCGTTCAAAGCCAACGACGGAAGACAGGAAGAGAATAGAGACGGTCGTGTCGACAGAGTTTCGCAAGAACTCAAAGGAGG
TTGACCGTAAGAACTTTCAGTACATTGAGTATCTGCTTCGGCTAGGTCATAAACAACTTGACCAACTCAAAAGTCCCGAT
ATGGTTTCCATCTCCTCTGTGAAGATCAACTAGTCTTTATATCTCTCAAGGTGATCATATTTGTTATGTAGAATCATCAT
AGAGAATCAAAGAGAGGCAAACTGATTCCTTTAATTCCTCCCAAGTTTCTTTAACATTGGTTGGTATGTTGGATTGATAA
TGCATAACTTGAACAACTGTTTCAAGATCCATAAATAAAAGAGGTGATTACTGATTAC
>B596-H_1-10k_transcript_61886 B596-H_1-10k_transcript_61886 full_length_coverage=2;length=697;num_subreads=29
GAAAGCACTACAATTGGTGACCGGAAATTACAAAGCACGAAAATCACAATGGACCAGTCCACTCTTCATAGCCTAAACCC
ATATTCATCTTCCACCACTTCCTCATCATCTTCTTCTGTACACAGCCGCAAGGGCAGAATAAAGGGCAACAAAAATCAGT
CAATGTCCACGTTATCGACGGATCCACAGAGCGTGGCTGCCCGTGAGAGACGCCACCGAATCAGCGACCGTTTGAAGATT
CTACAGAGCATGGTTCCTGGTGGTGCGAAGTTGGACACCGTCTCTATGCTCGACGAAGCCATTAACTACGTCAAGTTCTT
GAAAGCTCAGATCTGGTTTCACCACAATATGCTTCTTTTCTTCAACGACTACGAAACTACGTCGCCTTGTACTTATTCCC
CAGTCGGCGTCAGTGAATTTGAACCAAGACTCTTTGGTTGTGATGAAGATTATACCCCTGTACCGGAGACGTATTCACAA
GGGACGCCACTATATATGGTTGCCGACCCGAATAATCCGATGTGGTATAGTTCGGTTGATGATGAGCAACAAGAAACCAT
GCATCGACGTGGTTTGTCTTAGTCATCGCCCATATGCAATGATATGTTACTTATGTGTAGAAAATATAGTATATATCTTA
GTTTATTATTGTCCCCATGCATCTATAAAAACTTTTGTTTAAGGATTATGTGCATCT
>B596-H_1-10k_transcript_42905 B596-H_1-10k_transcript_42905 full_length_coverage=2;length=1392;num_subreads=60
GGCGATCTTACAACGAGGGTTATGCATCTTTCAAGCGTTACAAGTTCCTCCGGCGCTAACGCCGAAGAATCGCCGAAGAA
ATTGCATGATGATAATGATGCGCCATCGTCGCTGTTACTACTTCCAGATGAAATCTCTTTGAACTGCTTAGCACGCGTGC
CTCGATGTTACTACCCGTGGGTTTCTCTGGTCTCCACAACCTTGAGGCGTCTCATCGCTTCGCCGGAGATTTACACAGAG
CGTTCAGCACGCCGCCGCACAGAACACGTACTTTACATTGCGCTTAGACCTTACTGTACACGAACCCTTGAATGGTACAC
TCTCAATCTCATCAAACCTAGTTTCGGACAAGAAGAGATTAAACACCGTTTGGTTCCTGTCCCTTCGTTCCCTTTGGTTC
CCTATTGGGGAATGTCTATCGTCGTTGTCGGCTCAGAGATGTACTTCCTCGGTGGAAGCGTCGACGACAGCTTCGTCTCC
ACTGCGTTTGTCATCGACTGTCCGTCTTACACGTGTCGCTCCCTCCCTAACATGAAGCAAGAACGCGGCTGCGCCGCCGC
GGGGATCGTCGACGGGAAGTTGTATGTGATCGGAGGGTGTGACCCTCTGTCTCCGAACTGGGTGGAGGCTTTTGATCTAA
AGACTCAAACTTGGGAGACTGTGAGGGGTTTGTCTGACGTGGAGGTGTATGAGAAAACGATCAGGAGCTTCGTGATGGAT
GATAAGATTTGCATCATGGATCGAGATAGTAGCTTTGTTTACGATCCCAAAGATGGAGTTTTGGAGAGGGACTTGTTGTT
GAACAAGCAGTGGAGGGTGGGTTCTTGCGTCATTGATGACAAGCTCTACAGTTTTGACCAGGAGAACATATTATGGGAGT
TTGATCCTGTCTCGAGGGTTTGGACCCGAGTGAAGGGTCTTGAAGATCTTCCTGGTGTCCGTGATGTCACTAAGATGGCG
AATTGTGGTGGCAAAATTGCGATTTTGTGTAACGTTGAAAAGTGTTCGACGGAGATTTGGTATACGGAGATCGGGTTGGA
GAGGAGGGAAGGAGGAGAGGCTTGGGGGACGATCTTGTGGTCTGGTCTTGTGCTTGCTTCGGAAGGTTTTTCTACCATTG
TACGATCTCTGTCTGTGTCATTTTGATGCCACACTCCATTGTGCGGGAGGTCACTAGTTACCTTTGGCTTTGAGATACCG
ATGCATCATTCATCAACTTATATGTTATAATATATGGATTGTTATTTTTATGTTTAAGTTTGAAAATGTATTGGAGCAGC
TTGGTCTGATCAAGATGTTGAATTTTCTTGCCCTTGTTTCTTTCTTTTACAAATCTATGGATGTGGTTTTTATTTTATTT
TTATCAACAGCTATGTACTTTTGAATTGTTCG
>B596-H_1-10k_transcript_16380 B596-H_1-10k_transcript_16380 full_length_coverage=9;length=2314;num_subreads=60
GCCTGTGTTGCGTACCTATCTGGAAGGAATTGTTAAGCTTTGCTTAAAATGTTGTTTGCGGCATCTCCTTCGGTGGGGAA
GTCGTGAACACATAAGCCGGCACTTGTGATCCTTGCGTCTTTGCATAGTTTATGCATTGTTCGCAAAGGTGAATAAGCTG
TTTGCTGAGATCTCGGTTGCGGAAATATTATGGCGGTGACCCGAAGAAATTCTGTCCCGCTAAGCACGTTTGTCTCCGGA
CAAAAGATTACGGTCAAGTCTGTGTCTGTTCCCACTTTCCTTGTGTTTGCGGGAATATGACGTGGTCTTGTCCTGATTTA
TGAATGCTACCTGGTTGATCCTGCCAGTAGTCATATGCTTGTCTCAAAGATTAAGCCATGCATGTGTAAGTATGAACGAA
TTCAGACTGTGAAACTGCGAATGGCTCATTAAATCAGTTATAGTTTGTTTGATGGTAACTACTACTCGGATAACCGTAGT
AATTCTAGAGCTAATACGTGCAACAAACCCCGACTTCTGGAAGGGATGCATTTATTAGATAAAAGGTCGACGCGGGCTCT
GCCCGTTGCTCTGATGATTCATGATAACTCGACGGATCGCATGGCCTTAGTGCTGGCGACGCATCATTCAAATTTCTGCC
CTATCAACTTTCGATGGTAGGATAGTGGCCTACCATGGTGGTAACGGGTGACGGAGAATTAGGGTTCGATTCCGGAGAGG
GAGCCTGAGAAACGGCTACCACATCCAAGGAAGGCAGCAGGCGCGCAAATTACCCAATCCTGACACGGGGAGGTAGTGAC
AATAAATAACAATACCGGGCTCTTTGAGTCTGGTAATTGGAATGAGTACAATCTAAATCCCTTAACGAGGATCCATTGGA
GGGCAAGTCTGGTGCCAGCAGCCGCGGTAATTCCAGCTCCAATAGCGTATATTTAAGTTGTTGCAGTTAAAAAGCTCGTA
GTTGAACCTTGGGATGGGTCGCCCGGTCCGCCTTTGGTGAGCACCGGTCGGCTTGTCTCTTCTGTCGGCGATACGCTCCT
GGCCTTAACTGGCCGGGTCGTGCCTCCGGCGCTGTTACTTTGAAGAAATTAGAGTGCTCAAAGCAAGCCTACGCTCTGTA
TACATTAGCATGGGATAACATCATAGGATTTCGATCCTATTGTGTTGGCCTTCGGGATCGGAGTAATGATTAACAGGGAC
AGTCGGGGGCATTCGTATTTCATAGTCAGAGGTGAAATTCTTGGATTTATGAAAGACGAACAACTGCGAAAGCATTTGCC
AAGGATGTTTTCATTAATCAAGAACGAAAGTTGGGGGCTCGAAGACGATCAGATACCGTCCTAGTCTCAACCATAAACGA
TGCCGACCAGGGATCAGCGGATGTTGCTTTTAGGACTCCGCTGGCACCTTATGAGAAATCAAAGTTTTTGGGTTCCGGGG
GGAGTATGGTCGCAAGGCTGAAACTTAAAGGAATTGACGGAAGGGCACCACCAGGAGTGGAGCCTGCGGCTTAATTTGAC
TCAACACGGGGAAACTTACCAGGTCCAGACATAGTAAGGATTGACAGACTGAGAGCTCTTTCTTGATTCTATGGGTGGTG
GTGCATGGCCGTTCTTAGTTGGTGGAGCGATTTGTCTGGTTAATTCCGTTAACGAACGAGACCTCAGCCTGCTAACTAGC
[truncated: 24,476,284 more chars]
