# Supplementary material for: Molecular Analysis Uncovers the Mechanism of Fertility Restoration in Temperature-Sensitive Polima Cytoplasmic Male-Sterile Brassica napus
Source: Int J Mol Sci. 2021 Nov 18;22(22):12450. doi: 10.3390/ijms222212450 (PMC8617660; doi:10.3390/ijms222212450)
Supplement: Supplementary file 1 [file ijms-22-12450-s001.zip › DataS1/long non-coding RNAs/596-L_lncrna.fa]

>B596-L_1-10k_transcript_58677 B596-L_1-10k_transcript_58677 full_length_coverage=2;length=231;num_subreads=60
GGGTTCGAGTGTGAGCATGCCTGTCGGGACCCGAAAGATGGTGAACTATGCCTGAGCGGGGCGAAGCCAGAGGAAACTCT
GGTGGAGGCCCGCAGCGATACTGACGTGCAAATCGTTCGTCTGACTTGGGTATAGGGGCGAAAGACTAATCGAACCATCT
AGTAGCTGGTTCCCTCCGAAGTTTCCCTCAGGATAGCTGGAGCTCGGAAACGAGTTCTATCGGGTAAAGCC
>B596-L_1-10k_transcript_54476 B596-L_1-10k_transcript_54476 full_length_coverage=22;length=441;num_subreads=60
GAGGGGAAAGGTTCCATGTGAACGGCACTTGCACATGGGTTAGTCGATCCTAAGAGTCGGGGGAAACCCGTCTGATAGCG
CTTATGCGCGAACTTCGAAAGGGGATCCGGTTAAAATTCCGGAACCGGGACGTGGCGGTTGACGGCAACGTTAGGGAGTC
CGGAGACGTCGGCGGGAATTCCGGAAAGAGTTATCTTTTCTGTTTAACAGCCTGCCCACCCTGGAAACGGCTCAGCCGGA
GGTAGGGTCCAGCGGCTGGAAGAGCACCGCACGTCGCGTGGTGTCCGGTGCATTCCCGGCGGCCCTTGAAAATCCGGAGG
ACCGAGTGCCGCTCACGCCCGGTCGTACTCATAACCGCATCAGGTCTCCAAGGTGAACAGCCTCTGGTCGATGGAACAAT
GTAGGCAAGGGAAGTCGGCAAAATGGATCCGTAACTTCGGG
>B596-L_1-10k_transcript_58146 B596-L_1-10k_transcript_58146 full_length_coverage=2;length=261;num_subreads=60
AGAGGGACTATGGCCGTTTAGGCCAAGGAAGTTTGAGGCAATAACAGGTCTGTGATGCCCTTAGATGTTCTGGGCCGCAC
GCGCGCTACACTGATGTATTCAACGAGTTCACACCTTGGCCGACAGGCCCGGGTAATCTTTGAAATTTCATCGTGATGGG
GATAGATCATTGCAATTGTTGGTCTTCAACGAGGAATTCCTAGTAAGCGCGAGTCATCAGCTCGCGTTGACTACGTCCCT
GCCCTTTGTACACACCGCCCG
>B596-L_1-10k_transcript_55565 B596-L_1-10k_transcript_55565 full_length_coverage=42;length=380;num_subreads=60
GCGACCCCAGGTCAGGCGGGATCACCCGCTGAGTTTAAGCATATCAATAAGCGGAGGAAAAGAAACTAACAAGGATTCCC
TTAGTAACGGCGAGCGAACCGGGAAGAGCCCAGCTTGAAAATCGGACGTCTTCGGCGTTCGAATTGTAGTCTGGAGAAGC
GTCCTCAGCGACGGACCGGGCCCAAGTTCCCTGGAAAGGGGCGCCAGAGAGGGTGAGAGCCCCGTCGTGCCCGGACCCTG
TCGCACCACGAGGCGCTGTCTACGAGTCGGGTTGTTTGGGAATGCAGCCCCAATCGGGCGGTAAATTCCGTCCAAGGCTA
AATATGGGCGAGAGACCGATAGCGAACAAGTACCGCGAGGTAAAGATGAAAAGGACTTTG
>B596-L_1-10k_transcript_57516 B596-L_1-10k_transcript_57516 full_length_coverage=2;length=291;num_subreads=55
TATTTGAAGAGGGGGAAAAATCGCACGAGCCAGAAGCCATCTTTGTAAGAAACGTCAATGAAATCGAAGTGAAACCCAAA
CCCAAGGCATATCCAAATCCTGCGGCATAGTAAGGAAGAAACAGAATCATCATCCTCAACACAAGTTGGTATTGTCTTTG
CTAAGAGTGTCCCAAAGATTGAGGAACTACGTTTGAGCTTTTTAATCTTTTCGTTTGAGTGTATAAAGTAGAAGTAAATA
CTTAATACAATACTTTGTAGTTCTTTTGGCTTTAAGGACATATTATTACCT
>B596-L_1-10k_transcript_58818 B596-L_1-10k_transcript_58818 full_length_coverage=2;length=223;num_subreads=60
ATGGAAATAGAGAATAATATATTATTGAATATGGAATTCTATATATAGATATAGAATAAATATATTATTAATATATAATA
AATATATATATATTTATATATATTAATAGAATTGTTAATTGAACTTTTTTGGTAGTAGAGTTTTATCAAATGACCCCAAA
CCAAAGAGTGTATCTCGTATAGCTTTGAACAAATATTATCCATAAATTTCTTATCAAGAAGGC
>B596-L_1-10k_transcript_47272 B596-L_1-10k_transcript_47272 full_length_coverage=2;length=749;num_subreads=60
GCCCCCATCGTCTAGTGGTTCAGGACATCTCTCTTTCAAGGAGGCAGCGGGGATTCGACTTCCCCTGGGGGTAGGGTACT
ACGAAAGGAAGTTGATTATGGATTATCCATAAAGTTCGAATAGAGTCTTCCTGGGTCGATGCCCGAGCGGTTAATGGGGA
CGGACTGTAAATTCGTTGGCAATATGTCTACGCTGGTTCAAATCCAGCTCGGCCCAATAATTCGCTGTCTACATAACCTT
TTTTGTTTTGCATAATTGACAGAGAAGGGTAAGAAAAAAGTCAAATATCTGGGTATATTTCGACTTTACTTTTTTCTTTA
TTTCTTGTGGCTCGTTACTTTTTGTTTCCATAAAAAATTACAATAAAAAATAGATTATCAATCGATTTTAGAATAATGCA
AGGATTACTAGTAATCGGCCTTGATATCACTTTAGTGATATCCATATAGATATCAATATATTACTTGTGATTTTCTTTGT
TACAAAACACTAATTTGAATCTAAAATTGAAATGATTCAAATGAAATCATAAGAAGGAATATGTAAGCTACCCGCTTTAT
TTCCATGGGATTGTAGTTCAATTGGTCAGAGCACCGCCCTGTCAAGGCGGAAGCTGCGGGTTCGAGCCCCGTCAGTCCCG
GCGGATTCAATTAAAAAAAAAAGACATAAACTCCCCTTTTTGTTTCTGGGCAAGGGGATCAAAATGGTTTCGGTTATCTT
TTTGTTTTATTTTTATTTTTTCATCAAGC
>B596-L_1-10k_transcript_59380 B596-L_1-10k_transcript_59380 full_length_coverage=2;length=208;num_subreads=60
GCTCAAGTCTGAAAAGAGAGAGAGAGAGAGAGAGAGAGAGAGAGAGAGAGGGTTAAATCATGAATGTTTGTTTGTTTGAT
GTTATTAAGTTAAAATGCCTCTGAGCAACAGTTTGAGCTCTCTTTTTTTTTACTTGTCTCTTTGGATCTGAATTACAAAT
ACGTTGGTTAAAGTTGATTAACATTAATTATATGATGATTATGAGTCC
>B596-L_1-10k_transcript_55198 B596-L_1-10k_transcript_55198 full_length_coverage=11;length=348;num_subreads=60
AAGCCAGTGGCGCGAAGCTACCGTGCGCTGGATTATGACTGAACGCCTCTAAGTCAGAATCCGGGCTAGAAGCGACGCAT
GCGCCCGCCGCCCGATTGCCGACCCTCAGTAGGAGCTTCGGCTCCCAAAGGCACGTGTCGTTGGCTAAGTCCGTTCGGTG
GAAGCGCCGTTCGGACCGCCTTGAATTATAATTACCACCGAGTGGCGGGTAGAATCCTTTGCAGACGACTTAAATACGCG
ACGGGGTATTGTAAGTGGCAGAGTGGCCTTGCTGCCACGATCCACTGAGATTCAGCCCTTTGTCGCTAAGATTCGACCCT
CCCCCTTTCCAATCACATGTTCCTCCCC
>B596-L_1-10k_transcript_13852 B596-L_1-10k_transcript_13852 full_length_coverage=13;length=2048;num_subreads=60
GATGAGTAGGAGGGCGCGGCGGTCGCTGCAAAACCTAGGGCGCGAGCCCGGGCGGAGCGGCCGTCGGTGCAGATCTTGGT
GGTAGTAGCAAATATTCAAATGAGAACTTTGAAGGCCGAAGAGGGGAAAGGTTCCATGTGAACGGCACTTGCACATGGGT
TAGTCGATCCTAAGAGTCGGGGGAAACCCGTCTGATAGCGCTTATGCGCGAACTTCGAAAGGGGATCCGGTTAAAATTCC
GGAACCGGGACGTGGCGGTTGACGGCAACGTTAGGGAGTCCGGAGACGTCGGCGGGAATTCCGGAAAGAGTTATCTTTTC
TGTTTAACAGCCTGCCCACCCTGGAAACGGCTCAGCCGGAGGTAGGGTCCAGCGGCTGGAAGAGCACCGCACGTCGCGTG
GTGTCCGGTGCATTCCCGGCGGCCCTTGAAAATCCGGAGGACCGAGTGCCGCTCACGCCCGGTCGTACTCATAACCGCAT
CAGGTCTCCAAGGTGAACAGCCTCTGGTCGATGGAACAATGTAGGCAAGGGAAGTCGGCAAAATGGATCCGTAACTTCGG
GAAAAGGATTGGCTCTGAGGGCTGGGCTCGGGGGTCCCAGTTCCGAACCCGTCGACTGTTGGCGGGCTGCTTGAGCTGCT
AACGTGGCGAGAGCGGACCGCCTCGTGTCGGCCGGGGGACGGACTGGGAACGGCTCTTTCGGGAGCTTTCCCCGGGCGTC
GAACAGCCAACTCAGAACTGGTACGGACAAGGGGAATCCGACTGTTTAATTAAAACAAAGCATTGCGATGGTCCCTGCGG
ATGCTAACGCAATGTGATTTCTGCCCAGTGCTCTGAATGTCAAAGTGAAGAAATTCAACCAAGCGCGGGTAAACGGCGGG
AGTAACTATGACTCTCTTAAGGTAGCCAAATGCCTCGTCATCTAATTAGTGACGCGCATGAATGGATTAACGAGATTCCC
ACTGTCCCTGTCTACTATCCAGCGAAACCACAGCCAAGGGAACGGGCTTGGCAGAATCAGCGGGGAAAGAAGACCCTGTT
GAGCTTGACTCTAGTCCGACTTTGTGAAATGACTTGAGAGGTGTAGAATAAGTGGGAGCTCCGGCGCAAGTGAAATACCA
CTACTTTTAACGTTATTTTACTTACTCCGTGAATCGGAGGCGGGGTAACAACCCCTTCTTTTAGACCCAAGACTCGCTTC
GGCGGGTCGATCCGGGCGGAGGACATTGTCAGGTGGGGAGTTTGGCTGGGGCGGCACATCTGTTAAAAGATAACGCAGGT
GTCCTAAGATGAGCTCAACGAGAACAGAAATCTCGTGTGGAACAAAAGGGTAAAAGCTCGTTTGATTCTGATTTTCAGTA
CGAATACGAACCGTGAAAGCGTGGCCTATCGATCCTTTAGACCTTCGGAATTTGAAGCTAGAGGTGTCAGAAAAGTTACC
ACAGGGATAACTGGCTTGTGGCAGCCAAGCGTTCATAGCGACGTTGCTTTTTGATCCTTCGATGTCGGCTCTTCCTATCA
TTGTGAAGCAGAATTCACCAAGTGTTGGATTGTTCACCCACCAATAGGGAACGTGAGCTGGGTTTAGACCGTCGTGAGAC
AGGTTAGTTTTACCCTACTGATGCCCGCGTCGCAATAGTAATTCAACCTAGTACGAGAGGAACCGTTGATTCGCACAATT
GGTCATCGCGCTTGGTTGAAAAGCCAGTGGCGCGAAGCTACCGTGCGCTGGATTATGACTGAACGCCTCTAAGTCAGAAT
CCGGGCTAGAAGCGACGCATGCGCCCGCCGCCCGATTGCCGACCCTCAGTAGGAGCTTCGGCTCCCAAAGGCACGTGTCG
TTGGCTAAGTCCGTTCGGTGGAAGCGCCGTTCGGACCGCCTTGAATTATAATTACCACCGAGTGGCGGGTAGAATCCTTT
GCAGACGACTTAAATACGCGACGGGGTATTGTAAGTGGCAGAGTGGCCTTGCTGCCACGATCCACTGAGATTCAGCCCTT
TGTCGCTAAGATTCGACCCTCCCCCTTTCCAATCACATGTTCCTCCCC
>B596-L_1-10k_transcript_44983 B596-L_1-10k_transcript_44983 full_length_coverage=20;length=805;num_subreads=60
GGCTGGGGCGGCACATCTGTTAAAAGATAACGCAGGTGTCCTAAGATGAGCTCAACGAGAACAGAAATCTCGTGTGGAAC
AAAAGGGTAAAAGCTCGTTTGATTCTGATTTTCAGTACGAATACGAACCGTGAAAGCGTGGCCTATCGATCCTTTAGACC
TTCGGAATTTGAAGCTAGAGGTGTCAGAAAAGTTACCACAGGGATAACTGGCTTGTGGCAGCCAAGCGTTCATAGCGACG
TTGCTTTTTGATCCTTCGATGTCGGCTCTTCCTATCATTGTGAAGCAGAATTCACCAAGTGTTGGATTGTTCACCCACCA
ATAGGGAACGTGAGCTGGGTTTAGACCGTCGTGAGACAGGTTAGTTTTACCCTACTGATGCCCGCGTCGCAATAGTAATT
CAACCTAGTACGAGAGGAACCGTTGATTCGCACAATTGGTCATCGCGCTTGGTTGAAAAGCCAGTGGCGCGAAGCTACCG
TGCGCTGGATTATGACTGAACGCCTCTAAGTCAGAATCCGGGCTAGAAGCGACGCATGCGCCCGCCGCCCGATTGCCGAC
CCTCAGTAGGAGCTTCGGCTCCCAAAGGCACGTGTCGTTGGCTAAGTCCGTTCGGTGGAAGCGCCGTTCGGACCGCCTTG
AATTATAATTACCACCGAGTGGCGGGTAGAATCCTTTGCAGACGACTTAAATACGCGACGGGGTATTGTAAGTGGCAGAG
TGGCCTTGCTGCCACGATCCACTGAGATTCAGCCCTTTGTCGCTAAGATTCGACCCTCCCCCTTTCCAATCACATGTTCC
TCCCC
>B596-L_1-10k_transcript_38447 B596-L_1-10k_transcript_38447 full_length_coverage=4;length=1073;num_subreads=60
GGACGTGGCGGTTGACGGCAACGTTAGGGAGTCCGGAGACGTCGGCGGGAATTCCGGAAAGAGTTATCTTTTCTGTTTAA
CAGCCTGCCCACCCTGGAAACGGCTCAGCCGGAGGTAGGGTCCAGCGGCTGGAAGAGCACCGCACGTCGCGTGGTGTCCG
GTGCATTCCCGGCGGCCCTTGAAAATCCGGAGGACCGAGTGCCGCTCACGCCCGGTCGTACTCATAACCGCATCAGGTCT
CCAAGGTGAACAGCCTCTGGTCGATGGAACAATGTAGGCAAGGGAAGTCGGCAAAATGGATCCGTAACTTCGGGAAAAGG
ATTGGCTCTGAGGGCTGGGCTCGGGGGTCCCAGTTCCGAACCCGTCGACTGTTGGCGGGCTGCTTGAGCTGCTAACGTGG
CGAGAGCGGACCGCCTCGTGTCGGCCGGGGGACGGACTGGGAACGGCTCTTTCGGGAGCTTTCCCCGGGCGTCGAACAGC
CAACTCAGAACTGGTACGGACAAGGGGAATCCGACTGTTTAATTAAAACAAAGCATTGCGATGGTCCCTGCGGATGCTAA
CGCAATGTGATTTCTGCCCAGTGCTCTGAATGTCAAAGTGAAGAAATTCAACCAAGCGCGGGTAAACGGCGGGAGTAACT
ATGACTCTCTTAAGGTAGCCAAATGCCTCGTCATCTAATTAGTGACGCGCATGAATGGATTAACGAGATTCCCACTGTCC
CTGTCTACTATCCAGCGAAACCACAGCCAAGGGAACGGGCTTGGCAGAATCAGCGGGGAAAGAAGACCCTGTTGAGCTTG
ACTCTAGTCCGACTTTGTGAAATGACTTGAGAGGTGTAGAATAAGTGGGAGCTCCGGCGCAAGTGAAATACCACTACTTT
TAACGTTATTTTACTTACTCCGTGAATCGGAGGCGGGGTAACAACCCCTTCTTTTAGACCCAAGACTCGCTTCGGCGGGT
CGATCCGGGCGGAGGACATTGTCAGGTGGGGAGTTTGGCTGGGGCGGCACATCTGTTAAAAGATAACGCAGGTGTCCTAA
GATGAGCTCAACGAGAACAGAAATCTCGTGTGG
>B596-L_1-10k_transcript_34850 B596-L_1-10k_transcript_34850 full_length_coverage=3;length=1235;num_subreads=60
CGACCTATTCTCAAACTTTAAATAGGTAGGACGGGGTGGCTGCTTTGTTGAGCCATCCCACGGAATCGAGAGCTCCAAGT
GGGCCATTTTTGGTAAGCAGAACTGGCGATGCGGGATGAACCGGAAGCCGGGTTACGGTGCCCAACTGCGCGCTAACCTA
GAACCCACAAAGGGTGTTGGTCGATTAAGACAGCAGGACGGTGGTCATGGAAGTCGAAATCCGCTAAGGAGTGTGTAACA
ACTCACCTGCCGAATCAACTAGCCCCGAAAATGGATGGCGCTGAAGCGCGCGACCTATACCCGGCCGTCGGGGCAAGAGC
CAGGCCTCGATGAGTAGGAGGGCGCGGCGGTCGCTGCAAAACCTAGGGCGCGAGCCCGGGCGGAGCGGCCGTCGGTGCAG
ATCTTGGTGGTAGTAGCAAATATTCAAATGAGAACTTTGAAGGCCGAAGAGGGGAAAGGTTCCATGTGAACGGCACTTGC
ACATGGGTTAGTCGATCCTAAGAGTCGGGGGAAACCCGTCTGATAGCGCTTATGCGCGAACTTCGAAAGGGGATCCGGTT
AAAATTCCGGAACCGGGACGTGGCGGTTGACGGCAACGTTAGGGAGTCCGGAGACGTCGGCGGGAATTCCGGAAAGAGTT
ATCTTTTCTGTTTAACAGCCTGCCCACCCTGGAAACGGCTCAGCCGGAGGTAGGGTCCAGCGGCTGGAAGAGCACCGCAC
GTCGCGTGGTGTCCGGTGCATTCCCGGCGGCCCTTGAAAATCCGGAGGACCGAGTGCCGCTCACGCCCGGTCGTACTCAT
AACCGCATCAGGTCTCCAAGGTGAACAGCCTCTGGTCGATGGAACAATGTAGGCAAGGGAAGTCGGCAAAATGGATCCGT
AACTTCGGGAAAAGGATTGGCTCTGAGGGCTGGGCTCGGGGGTCCCAGTTCCGAACCCGTCGACTGTTGGCGGGCTGCTT
GAGCTGCTAACGTGGCGAGAGCGGACCGCCTCGTGTCGGCCGGGGGACGGACTGGGAACGGCTCTTTCGGGAGCTTTCCC
CGGGCGTCGAACAGCCAACTCAGAACTGGTACGGACAAGGGGAATCCGACTGTTTAATTAAAACAAAGCATTGCGATGGT
CCCTGCGGATGCTAACGCAATGTGATTTCTGCCCAGTGCTCTGAATGTCAAAGTGAAGAAATTCAACCAAGCGCGGGTAA
ACGGCGGGAGTAACTATGACTCTCTTAAGGTAGCC
>B596-L_1-10k_transcript_58577 B596-L_1-10k_transcript_58577 full_length_coverage=4;length=231;num_subreads=60
GGACGGACTGGGAACGGCTCTTTCGGGAGCTTTCCCCGGGCGTCGAACAGCCAACTCAGAACTGGTACGGACAAGGGGAA
TCCGACTGTTTAATTAAAACAAAGCATTGCGATGGTCCCTGCGGATGCTAACGCAATGTGATTTCTGCCCAGTGCTCTGA
ATGTCAAAGTGAAGAAATTCAACCAAGCGCGGGTAAACGGCGGGAGTAACTATGACTCTCTTAAGGTAGCC
>B596-L_1-10k_transcript_28793 B596-L_1-10k_transcript_28793 full_length_coverage=13;length=1391;num_subreads=60
GCCCGCGGAGACGTCGCTGCCTTAATCGTGGTCTGCAGCACGCGCCTCACGGCGTGCCTCGGCATCTGCGTGCTCAGGGC
GTCGGCCTGTGGGCTCCCCATTCGACCCGTCTTGTAACACGGACCAAGGAGTCTGACATGTGTGCGAGTCAACGGGTGAG
TAAACCCGTAAGGCGCAAGGAAGCTGATTGGCTGGATCCCTCACGGGTGCACAGCCGACCGACCTTGATCTTCTGAGAAG
GGTTCGAGTGTGAGCATGCCTGTCGGGACCCGAAAGATGGTGAACTATGCCTGAGCGGGGCGAAGCCAGAGGAAACTCTG
GTGGAGGCCCGCAGCGATACTGACGTGCAAATCGTTCGTCTGACTTGGGTATAGGGGCGAAAGACTAATCGAACCATCTA
GTAGCTGGTTCCCTCCGAAGTTTCCCTCAGGATAGCTGGAGCTCGGAAACGAGTTCTATCGGGTAAAGCCAATGATTAGA
GGCATCGGGGACGCAATGTCCTCGACCTATTCTCAAACTTTAAATAGGTAGGACGGGGTGGCTGCTTTGTTGAGCCATCC
CACGGAATCGAGAGCTCCAAGTGGGCCATTTTTGGTAAGCAGAACTGGCGATGCGGGATGAACCGGAAGCCGGGTTACGG
TGCCCAACTGCGCGCTAACCTAGAACCCACAAAGGGTGTTGGTCGATTAAGACAGCAGGACGGTGGTCATGGAAGTCGAA
ATCCGCTAAGGAGTGTGTAACAACTCACCTGCCGAATCAACTAGCCCCGAAAATGGATGGCGCTGAAGCGCGCGACCTAT
ACCCGGCCGTCGGGGCAAGAGCCAGGCCTCGATGAGTAGGAGGGCGCGGCGGTCGCTGCAAAACCTAGGGCGCGAGCCCG
GGCGGAGCGGCCGTCGGTGCAGATCTTGGTGGTAGTAGCAAATATTCAAATGAGAACTTTGAAGGCCGAAGAGGGGAAAG
GTTCCATGTGAACGGCACTTGCACATGGGTTAGTCGATCCTAAGAGTCGGGGGAAACCCGTCTGATAGCGCTTATGCGCG
AACTTCGAAAGGGGATCCGGTTAAAATTCCGGAACCGGGACGTGGCGGTTGACGGCAACGTTAGGGAGTCCGGAGACGTC
GGCGGGAATTCCGGAAAGAGTTATCTTTTCTGTTTAACAGCCTGCCCACCCTGGAAACGGCTCAGCCGGAGGTAGGGTCC
AGCGGCTGGAAGAGCACCGCACGTCGCGTGGTGTCCGGTGCATTCCCGGCGGCCCTTGAAAATCCGGAGGACCGAGTGCC
GCTCACGCCCGGTCGTACTCATAACCGCATCAGGTCTCCAAGGTGAACAGCCTCTGGTCGATGGAACAATGTAGGCAAGG
GAAGTCGGCAAAATGGATCCGTAACTTCGGG
>B596-L_1-10k_transcript_49243 B596-L_1-10k_transcript_49243 full_length_coverage=2;length=679;num_subreads=60
GGTTCGAGTGTGAGCATGCCTGTCGGGACCCGAAAGATGGTGAACTATGCCTGAGCGGGGCGAAGCCAGAGGAAACTCTG
GTGGAGGCCCGCAGCGATACTGACGTGCAAATCGTTCGTCTGACTTGGGTATAGGGGCGAAAGACTAATCGAACCATCTA
GTAGCTGGTTCCCTCCGAAGTTTCCCTCAGGATAGCTGGAGCTCGGAAACGAGTTCTATCGGGTAAAGCCAATGATTAGA
GGCATCGGGGACGCAATGTCCTCGACCTATTCTCAAACTTTAAATAGGTAGGACGGGGTGGCTGCTTTGTTGAGCCATCC
CACGGAATCGAGAGCTCCAAGTGGGCCATTTTTGGTAAGCAGAACTGGCGATGCGGGATGAACCGGAAGCCGGGTTACGG
TGCCCAACTGCGCGCTAACCTAGAACCCACAAAGGGTGTTGGTCGATTAAGACAGCAGGACGGTGGTCATGGAAGTCGAA
ATCCGCTAAGGAGTGTGTAACAACTCACCTGCCGAATCAACTAGCCCCGAAAATGGATGGCGCTGAAGCGCGCGACCTAT
ACCCGGCCGTCGGGGCAAGAGCCAGGCCTCGATGAGTAGGAGGGCGCGGCGGTCGCTGCAAAACCTAGGGCGCGAGCCCG
GGCGGAGCGGCCGTCGGTGCAGATCTTGGTGGTAGTAGC
>B596-L_1-10k_transcript_51235 B596-L_1-10k_transcript_51235 full_length_coverage=5;length=596;num_subreads=60
GACTATGGCCGTTTAGGCCAAGGAAGTTTGAGGCAATAACAGGTCTGTGATGCCCTTAGATGTTCTGGGCCGCACGCGCG
CTACACTGATGTATTCAACGAGTTCACACCTTGGCCGACAGGCCCGGGTAATCTTTGAAATTTCATCGTGATGGGGATAG
ATCATTGCAATTGTTGGTCTTCAACGAGGAATTCCTAGTAAGCGCGAGTCATCAGCTCGCGTTGACTACGTCCCTGCCCT
TTGTACACACCGCCCGTCGCTCCTACCGATTGAATGATCCGGTGAAGTGTTCGGATCGCGGCGACGTGGGTGGTTCGCCG
TCTGCGACGTCGCGAGAAGTCCACTAAACCTTATCATTTAGAGGAAGGAGAAGTCGTAACAAGGTTTCCGTAGGTGAACC
TGCGGAAGGATCATTGTCGTACCCTGGAAACAGAACGACCTGAGAACGATGAAACATCACTCTCGGTAGGCCGGTTTCTT
ACTGTGCCTGCTGATTCCGTGGTTATGCGTTCATCCTTGGCCAAGACTTCAGTTTTGGTTGGATCGTACGCATAGCTTCC
GGATATCACCAAACCCCGGCACGAAAAGTGTCAAGG
>B596-L_1-10k_transcript_57726 B596-L_1-10k_transcript_57726 full_length_coverage=2;length=280;num_subreads=60
GTGATGGGGATAGATCATTGCAATTGTTGGTCTTCAACGAGGAATTCCTAGTAAGCGCGAGTCATCAGCTCGCGTTGACT
ACGTCCCTGCCCTTTGTACACACCGCCCGTCGCTCCTACCGATTGAATGATCCGGTGAAGTGTTCGGATCGCGGCGACGT
GGGTGGTTCGCCGTCTGCGACGTCGCGAGAAGTCCACTAAACCTTATCATTTAGAGGAAGGAGAAGTCGTAACAAGGTTT
CCGTAGGTGAACCTGCGGAAGGATCATTGTCGTACCCTGG
>B596-L_1-10k_transcript_52285 B596-L_1-10k_transcript_52285 full_length_coverage=2;length=560;num_subreads=60
GGCCTACCATGGTGGTAACGGGTGACGGAGAATTAGGGTTCGATTCCGGAGAGGGAGCCTGAGAAACGGCTACCACATCC
AAGGAAGGCAGCAGGCGCGCAAATTACCCAATCCTGACACGGGGAGGTAGTGACAATAAATAACAATACCGGGCTCTTTG
AGTCTGGTAATTGGAATGAGTACAATCTAAATCCCTTAACGAGGATCCATTGGAGGGCAAGTCTGGTGCCAGCAGCCGCG
GTAATTCCAGCTCCAATAGCGTATATTTAAGTTGTTGCAGTTAAAAAGCTCGTAGTTGAACCTTGGGATGGGTCGCCCGG
TCCGCCTTCGGTGAGCACCGGTCGGCTTGTCTCTTCTGTCGGCGATACGCTCCTGGCCTTAACTGGCCGGGTCGTGCCTC
CGGCGCTGTTACTTTGAAGAAATTAGAGTGCTCAAAGCAAGCCTACGCTCTGTATACATTAGCATGGGATAACATCATAG
GATTTCGATCCTATTGTGTTGGCCTTCGGGATCGGAGTAATGATTAACAGGGACAGTCGGGGGCATTCGTATTCATAGTC
>B596-L_1-10k_transcript_55573 B596-L_1-10k_transcript_55573 full_length_coverage=5;length=396;num_subreads=60
GAAATTTCGTACTTGTTTTCTCTATTTGATTTCTATTGTTTATTTAAGGTTCTTTAGAAACTCTTTTTATAAACAATCGA
AGTAGAAAAGGTTTTTTATGATATTTCATCAGATGATTGTACAAGGAAAGTACTAGGTTGTAGAAAAGAAAGCGGTGAAA
AAGAATCATAAATAAATAGTTTTTTATTGGATCAGGAATCTCATTATGTATTTGGTGTGGATAAAAGATCTTCCTATGTT
ATACTATTAAATTCTTGACGATGAATCGATTTTATAGCTCCGATATTGTTATTCATGATATTTCTTTCATTCGATATCAT
CGAAATCTAATTCATCTGAGTGAGTTTACAAGCGAAAGATTTCTCATCTCTATGGGATTAAATCCCGAGATATTCC
>B596-L_1-10k_transcript_47873 B596-L_1-10k_transcript_47873 full_length_coverage=3;length=726;num_subreads=60
ATCTCATTATGTATTTGGTGTGGATAAAAGATCTTCCTATGTTATACTATTAAATTCTTGACGATGAATCGATTTTATAG
CTCCGATATTGTTATTCATGATATTTCTTTCATTCGATATCATCGAAATCTAATTCATCTGAGTGAGTTTACAAGCGAAA
GATTTCTCATCTCTATGGGATTAAATCCCGAGATATTCCAAAGAAAAAAAAATAAATAATAAACGATTTAATTATGGAAG
TCAATATTCTTGCATTTATTGCTACTGCACTCTTCATTCTCGTTCCTACTGCTTTTTTGCTTATAATTTACGTAAAAACG
GTTAGTCAAAATAATTAATTTGAATACAATTTGACTATCAATGACAAAAAAGGATGTCAATTTCTCGTCTTAAATGAAAG
GAATGCATTAGATTCAGTAGTATCCTAAGGGGCCCGCTAGTATGGTAGAAAGAGATCTCTTTCTACCATACTAGCCATTA
TGGTTATTGTAATGTATAAAGATACAAGTGAAATATTTTAATATAAAGGAATCCACCCATATCTCTCTTTTTCTTTATAA
ATGTAAATATAAATTAATATAGAATATGAAATCTATGTACATACTTTCTCAATTTCATTTGTTTGTTTGATCCATTTAAT
ACGGATAATCCGAATTCGATGGAAACCTCTTGAGATTTCGAAAGGGGGTTATCCCATGAATGGTTAACGGTATAAACTCT
GATATC
>B596-L_1-10k_transcript_57197 B596-L_1-10k_transcript_57197 full_length_coverage=2;length=306;num_subreads=60
GACGATGAATCGATTTTATAGCTCCGATATTGTTATTCATGATATTTCTTTCATTCGATATCATCGAAATCTAATTCATC
TGAGTGAGTTTACAAGCGAAAGATTTCTCATCTCTATGGGATTAAATCCCGAGATATTCCAAAGAAAAAAAAATAAATAA
TAAACGATTTAATTATGGAAGTCAATATTCTTGCATTTATTGCTACTGCACTCTTCATTCTCGTTCCTACTGCTTTTTTG
CTTATAATTTACGTAAAAACGGTTAGTCAAAATAATTAATTTGAATACAATTTGACTATCAATGAC
>B596-L_1-10k_transcript_36552 B596-L_1-10k_transcript_36552 full_length_coverage=2;length=1171;num_subreads=60
CATAGAAACAAAAGTATATATAGGTACTCTTGGCAAACGTATTATACGCTATCCTATTTGATTTTCCTACACGAGTTAAT
GGGAGATTAATTGACAAAAAGAGGAAACCCCATACAGTATCTCGTTCTTGAAGTGGTGAATGCTCTCAATAATTATAATT
ATACTAATTTACATATGTCTTTAAATTGGTGCTACAGAAATACCCCTTTCTTTTGCTTGATGAAAAAATAAAAATAAAAC
AAAAAGATAACCGAAACCATTTTGATCCCCTTGCCCAGAAACAAAAAGGGGAGTTTATGTCTTTTTTTTTTAATTGAATC
CGCCGGGACTGACGGGGCTCGAACCCGCAGCTTCCGCCTTGACAGGGCGGTGCTCTGACCAATTGAACTACAATCCCATG
GAAATAAAGCGGGTAGCTTACATATTCCTTCTTATGATTTCATTTGAATCATTTCAATTTTAGATTCAAATTAGTGTTTT
GTAACAAAGAAAATCACAAGTAATATATTGATATCTATATGGATATCACTAAAGTGATATCAAGGCCGATTACTAGTAAT
CCTTGCATTATTCTAAAATCGATTGATAATCTATTTTTTATTGTAATTTTTTATGGAAACAAAAAGTAACGAGCCACAAG
AAATAAAGAAAAAAGTAAAGTCGAAATATACCCAGATATTTGACTTTTTTCTTACCCTTCTCTGTCAATTATGCAAAACA
AAAAAGGTTATGTAGACAGCGAATTATTGGGCCGAGCTGGATTTGAACCAGCGTAGACATATTGCCAACGAATTTACAGT
CCGTCCCCATTAACCGCTCGGGCATCGACCCAGGAAGACTCTATTCGAACTTTATGGATAATCCATAATCAACTTCCTTT
CGTAGTACCCTACCCCCAGGGGAAGTCGAATCCCCGCTGCCTCCTTGAAAGAGAGATGTCCTGAACCACTAGACGATGGG
GGCATACTTGCTCAACCGCCATCATACTATGATCATAGTATGATCAGTTTTTTAAAATTGTCAATATAATCAAATGGTAT
GACTAGCTTATAAGATTTTTGATTTTTTTCTATAGCATTCTATATCATTTTTTTATTTTACATTTATATTCATATTCTAA
TCACAATTCTATAAAAAAGATCGATATATTTTCTTTTTATATTTGAAGTGG
>B596-L_1-10k_transcript_52273 B596-L_1-10k_transcript_52273 full_length_coverage=2;length=560;num_subreads=60
AAGAATAACTCATTATAAGATAAGTGGATTTTTTGGAGTAGTTCATCAATGGTGACCAAATATCTCTCCCTTTTTTTGAC
TCTGCACCAGTGATTTCACTATTATTAGTGAACAATAATGGAAAAGTTTCTTCATATTCATAGGGGACAGAATTCACATG
GATATAGTAAGTCTCGCATGGGCTGGTTTAATGGTAGTTTTTACATTTTCCCTCTCTCTCGTAGTGTGGGGAAGAAGTGG
ACTCTAGAAGTACTCCTAATTGCGATAATAATCAAACTCTATCAACCTGTATCAATTGTTTTAGTTTTCTAGACCGGCCG
GCAATTTTTTTTAAGATCTTTTTTTAGAAATTGGATTTATGTTTTGTTTTATTGACTCATTTTTTTTTTTGATATCAGAG
TTTATACCGTTAACCATTCATGGGATAACCCCCTTTCGAAATCTCAAGAGGTTTCCATCGAATTCGGATTATCCGTATTA
AATGGATCAAACAAACAAATGAAATTGAGAAAGTATGTACATAGATTTCATATTCTATATTAATTTATATTTACATTTAT
>B596-L_1-10k_transcript_47575 B596-L_1-10k_transcript_47575 full_length_coverage=35;length=695;num_subreads=60
GCCAAGAGTACCTATATATACTTTTGTTTCTATGAAGTCAAGGAAGTGAAAATAGTTCGAATCCAACCAAGTAAAGAGGA
TGTTTCAAAAAAAAAGATCAAATTAGTCTTCCCTAATGAATATGCTCTTTTTAAAGATTAGAGTCGATGTCGAAGAAAAA
CTCGTAAGAAAATTTAATATAGTTAATTTTTTGGAATATTTTAGTTTTTTTTTATCGGGACTCGTCTTTATCACATTTCC
TTTGTTTTACAAAAAGATCATAGACCCTTACAAAAACAAAATTTTGAAAATTTCAATTTGAAATTTCGTACTTGTTTTCT
CTATTTGATTTCTATTGTTTATTTAAGGTTCTTTAGAAACTCTTTTTATAAACAATCGAAGTAGAAAAGGTTTTTTATGA
TATTTCATCAGATGATTGTACAAGGAAAGTACTAGGTTGTAGAAAAGAAAGCGGTGAAAAAGAATCATAAATAAATAGTT
TTTTATTGGATCAGGAATCTCATTATGTATTTGGTGTGGATAAAAGATCTTCCTATGTTATACTATTAAATTCTTGACGA
TGAATCGATTTTATAGCTCCGATATTGTTATTCATGATATTTCTTTCATTCGATATCATCGAAATCTAATTCATCTGAGT
GAGTTTACAAGCGAAAGATTTCTCATCTCTATGGGATTAAATCCCGAGATATTCC
>B596-L_1-10k_transcript_49407 B596-L_1-10k_transcript_49407 full_length_coverage=3;length=684;num_subreads=60
ATAAGCGGAAGCTCTCATGATTCCTTCCAGAATGATCCTTGGATCCTTAAGCTATGTGAGATTGTCAAGAAACTTGATGA
GATGAAGAAGAAGGTTCTTGGCATCTGCTTTGGTCACCAGATCATAGCTAGAGTTAGAGGAGGAACAGTTGGGAGAGCAA
GGAAGGGACCAGAGCTTAAACTTGGAAAGATAACCATCGTGAAGGATGCAATCACACCAGGAAGTTACTTCGGAGACGAG
ATTCCAGACAGCATAGACATCATAAAACTACACCAGGACGAAGTGTTGGTGTTGCCGGAAGGGGCCAAAGTACTAGCTTA
TTCAGACAAGTACGAGGTGGAGATGTTCTCCATTGAAGATCATTTATTCTGTATTCAAGGACATCCAGAATATAACAAAG
AGATTCTGTTTGAGATTGTAGATCGTGTTCTTCGTCTTGGCTACATCAAGCAAGAAATGGCTGATGCGGCAAAGGCCTCG
ATGGAGGGTAAGGGAGCTGACAGGAAACTTTTGGAGACGATTTGCAAGAACTTCCTCAAAGGCAGAGTTCCAGCTAACTA
GTTGTTTCACTACCAAGTTATCTATTTGGCTCTTATTATATTGGAACATTTATGGATTTTCATATTCTATGTATAACCTA
TTAATCTCAATCGTGACATATTTATCTATGTTTTCACATTTTCT
>B596-L_1-10k_transcript_54408 B596-L_1-10k_transcript_54408 full_length_coverage=2;length=455;num_subreads=60
CACACCAGGAAGTTACTTCGGAGACGAGATTCCAGACAGCATAGACATCATAAAACTACACCAGGACGAAGTGTTGGTGT
TGCCGGAAGGGGCCAAAGTACTAGCTTATTCAGACAAGTACGAGGTGGAGATGTTCTCCATTGAAGATCATTTATTCTGT
ATTCAAGGACATCCAGAATATAACAAAGAGATTCTGTTTGAGATTGTAGATCGTGTTCTTCGTCTTGGCTACATCAAGCA
AGAAATGGCTGATGCGGCAAAGGCCTCGATGGAGGGTAAGGGAGCTGACAGGAAACTTTTGGAGACGATTTGCAAGAACT
TCCTCAAAGGCAGAGTTCCAGCTAACTAGTTGTTTCACTACCAAGTTATCTATTTGGCTCTTATTATATTGGAACATTTA
TGGATTTTCATATTCTATGTATAACCTATTAATCTCAATCGTGACATATTTATCT
>B596-L_1-10k_transcript_41050 B596-L_1-10k_transcript_41050 full_length_coverage=6;length=943;num_subreads=60
GGAAGAGCACCGCACGTCGCGTGGTGTCCGGTGCATTCCCGGCGGCCCTTGAAAATCCGGAGGACCGAGTGCCGCTCACG
CCCGGTCGTACTCATAACCGCATCAGGTCTCCAAGGTGAACAGCCTCTGGTCGATGGAACAATGTAGGCAAGGGAAGTCG
GCAAAATGGATCCGTAACTTCGGGAAAAGGATTGGCTCTGAGGGCTGGGCTCGGGGGTCCCAGTTCCGAACCCGTCGACT
GTTGGCGGGCTGCTTGAGCTGCTAACGTGGCGAGAGCGGACCGCCTCGTGTCGGCCGGGGGACGGACTGGGAACGGCTCT
TTCGGGAGCTTTCCCCGGGCGTCGAACAGCCAACTCAGAACTGGTACGGACAAGGGGAATCCGACTGTTTAATTAAAACA
AAGCATTGCGATGGTCCCTGCGGATGCTAACGCAATGTGATTTCTGCCCAGTGCTCTGAATGTCAAAGTGAAGAAATTCA
ACCAAGCGCGGGTAAACGGCGGGAGTAACTATGACTCTCTTAAGGTAGCCAAATGCCTCGTCATCTAATTAGTGACGCGC
ATGAATGGATTAACGAGATTCCCACTGTCCCTGTCTACTATCCAGCGAAACCACAGCCAAGGGAACGGGCTTGGCAGAAT
CAGCGGGGAAAGAAGACCCTGTTGAGCTTGACTCTAGTCCGACTTTGTGAAATGACTTGAGAGGTGTAGAATAAGTGGGA
GCTCCGGCGCAAGTGAAATACCACTACTTTTAACGTTATTTTACTTACTCCGTGAATCGGAGGCGGGGTAACAACCCCTT
CTTTTAGACCCAAGACTCGCTTCGGCGGGTCGATCCGGGCGGAGGACATTGTCAGGTGGGGAGTTTGGCTGGGGCGGCAC
ATCTGTTAAAAGATAACGCAGGTGTCCTAAGATGAGCTCAACGAGAACAGAAATCTCGTGTGG
>B596-L_1-10k_transcript_45537 B596-L_1-10k_transcript_45537 full_length_coverage=2;length=820;num_subreads=60
CGAACAGCCAACTCAGAACTGGTACGGACAAGGGGAATCCGACTGTTTAATTAAAACAAAGCATTGCGATGGTCCCTGCG
GATGCTAACGCAATGTGATTTCTGCCCAGTGCTCTGAATGTCAAAGTGAAGAAATTCAACCAAGCGCGGGTAAACGGCGG
GAGTAACTATGACTCTCTTAAGGTAGCCAAATGCCTCGTCATCTAATTAGTGACGCGCATGAATGGATTAACGAGATTCC
CACTGTCCCTGTCTACTATCCAGCGAAACCACAGCCAAGGGAACGGGCTTGGCAGAATCAGCGGGGAAAGAAGACCCTGT
TGAGCTTGACTCTAGTCCGACTTTGTGAAATGACTTGAGAGGTGTAGAATAAGTGGGAGCTCCGGCGCAAGTGAAATACC
ACTACTTTTAACGTTATTTTACTTACTCCGTGAATCGGAGGCGGGGTAACAACCCCTTCTTTTAGACCCAAGACTCGCTT
CGGCGGGTCGATCCGGGCGGAGGACATTGTCAGGTGGGGAGTTTGGCTGGGGCGGCACATCTGTTAAAAGATAACGCAGG
TGTCCTAAGATGAGCTCAACGAGAACAGAAATCTCGTGTGGAACAAAAGGGTAAAAGCTCGTTTGATTCTGATTTTCAGT
ACGAATACGAACCGTGAAAGCGTGGCCTATCGATCCTTTAGACCTTCGGAATTTGAAGCTAGAGGTGTCAGAAAAGTTAC
CACAGGGATAACTGGCTTGTGGCAGCCAAGCGTTCATAGCGACGTTGCTTTTTGATCCTTCGATGTCGGCTCTTCCTATC
ATTGTGAAGCAGAATTCACC
>B596-L_1-10k_transcript_52147 B596-L_1-10k_transcript_52147 full_length_coverage=24;length=448;num_subreads=60
GGGAACGTGAGCTGGGTTAGACCGTCGTGAGACAGGTTAGTTTTACCCTACTGATGCCCGCGTCGCAATAGTAATTCAAC
CTAGTACGAGAGGAACCGTTGATTCGCACAATTGGTCATCGCGCTTGGTTGAAAAGCCAGTGGCGCGAAGCTACCGTGCG
CTGGATTATGACTGAACGCCTCTAAGTCAGAATCCGGGCTAGAAGCGACGCATGCGCCCGCCGCCCGATTGCCGACCCTC
AGTAGGAGCTTCGGCTCCCAAAGGCACGTGTCGTTGGCTAAGTCCGTTCGGTGGAAGCGCCGTTCGGACCGCCTTGAATT
ATAATTACCACCGAGTGGCGGGTAGAATCCTTTGCAGACGACTTAAATACGCGACGGGGTATTGTAAGTGGCAGAGTGGC
CTTGCTGCCACGATCCACTGAGATTCAGCCCTTTGTCGCTAAGATTCG
>B596-L_1-10k_transcript_56978 B596-L_1-10k_transcript_56978 full_length_coverage=20;length=271;num_subreads=60
CATGCGCCCGCCGCCCGATTGCCGACCCTCAGTAGGAGCTTCGGCTCCCAAAGGCACGTGTCGTTGGCTAAGTCCGTTCG
GTGGAAGCGCCGTTCGGACCGCCTTGAATTATAATTACCACCGAGTGGCGGGTAGAATCCTTTGCAGACGACTTAAATAC
GCGACGGGGTATTGTAAGTGGCAGAGTGGCCTTGCTGCCACGATCCACTGAGATTCAGCCCTTTGTCGCTAAGATTCGAC
CCTCCCCCTTTCCAATCACATGTTCCTCCCC
>B596-L_1-10k_transcript_54804 B596-L_1-10k_transcript_54804 full_length_coverage=2;length=438;num_subreads=60
GAGGCGATTCAATGTCTCCTCCATCGTCTTCTCCACTATCATCTCCTCTCTGTTTCGAGCTTCTCTTTGGTCAAACAACA
GGTATTGTATTCATCAGAGAGTGGATCATTGTGCTGCGGTTGGAGAGGTCACGAGAGTGGAGCTTTGTGAAAGGTGTGTG
TTTCGATCAGGTGAGACAGTGTTGTAGTCTTGTGTCTGTCTTGTATTCACCATTGTGCTGCTGTTGGAGAGGTCACGAGA
GCTGTTGTTGTTGTCTTGTAGTCTTGCTGTTGTTGTAGTCTTGTAGTCTTGTGTCTGTCTTGTATTCAGGAGATAGAGGT
CAGGTGTTGTAGTCTTGTGTCTGTATGTATTCACAAGAAATGTTGCTGTTGTTGTAGTCTTGTGTCACGAGGTCATGTAT
TTGTTGTTGTTATATATCTGAAACACACTCAGCTTTAC
>B596-L_1-10k_transcript_50597 B596-L_1-10k_transcript_50597 full_length_coverage=4;length=568;num_subreads=60
ATGCCCTTCCCTTTACGGTCGCTCCTGCGGTTGGTGGAGTTGGTGGAAGAAGTTTCTTTCGTCTCCTCCTTATCCCAATG
CGCACACAACTCCTTCCAGACCGTGTCGTTCATCGACTTTGGGACCTTTTAATAAAAAAAAAAAAATAGTTTAATAAATT
AAAAAATAGTTTAATAAATTAAAAAATTGTTTAATAAATTAAATCGAACCTTATTGATTTCCCACTTCTTCTTCCACTCG
TGGATCTGCTTCCCATAGTTGTCCATTACTTTATGGACGAAGTGGTGATAGATAAAGAGCGTCTCATCGGAATTCCAGTT
GAACTCTTGCTGAAAAAAAAAACACAATTAGTAGAAAATTTATATTAAAGATTAAAAATATAAGTAAAAAATTAGAATAC
TTACCGCAAACTGACGAAACCACAGAAGCTGCTTGTCGGTAGGGAAGTGAGTGAAAGTCGGATGTCCACTGTCGAGGGCC
GAGTACATCATACGGTTGATCCATGCGCTGATCCCGTTCCCGGATCGGTTGAACCTAATAAAAAGAACAAACGGTTAATA
ATGAATCC
>B596-L_1-10k_transcript_42956 B596-L_1-10k_transcript_42956 full_length_coverage=14;length=839;num_subreads=60
ATACATAGTCATGGGAGAAGGAGAAGCAAAAGCTGAGAAAGCAGCCAAAGCAGACCACAAGAATGCTCCCTCCGCTTCTT
CCACGCCTGAATCTTACTCCAAAGACAGCGAAGGAGGAGGCGGCGGCGGCGGAGGAGGAGATGCTCTCCGCGCAATCTGC
GGCGCCATCTTCACCATCCTCGTCCTACTAGGACTCATCGCTTTAATCCTCTGGCTCGTCTACCGTCCACACAAGCCACG
CCTCACCGTCGTCGGAGCCGCCATCTACGACCTCAACTTCACGACGCCGCCGCTAATCTCAACCTCCGTTCAGTTCTCAG
TCATGGCCCGTAACCCGAACCGGAGGGTTTCCATCCGCTACGACAAGCTCTCCATGTACGTCACGTACAGGGATCAGATC
ATAACGCCGCCGCTTCCTCTTCCGCCGCTTCGTATGGGACATAAGTCTACGGTGGTGATAGCTCCGGTGTTGGGCGGCGA
CGGGATACCGGTTTCGCCGGAAGTGGCTAACGGGCTGAAGAGTGATGAAGCGAACGGTGCGGTCATGATGAGAGTGGTGG
TTTTAGGGAGGCTACGTTGGAAAGCTGGTGCGATTAAGACCGGACGGTATGGATTTTATGCCACGTGTGATGTGTGGATG
AGATTTAATCGATCTTCTAATGGTCAAGTTCCTCTTCTAGCTCCTTCAACTTGTAAAGTTGATGTCTAGTTTTTAATTTT
ATTTTGTAGTAATGTTTTTTTGTAAACCTTTGTGTTAAAAAAAATGAAAAGATAAGTTTAAAAGTTAAATGTAATTGTAA
GCTTTGATCTTCTGTTGAGAATAAATCCAGATATTATAG
>B596-L_1-10k_transcript_54717 B596-L_1-10k_transcript_54717 full_length_coverage=6;length=393;num_subreads=60
CACTTCATAAGTCGTCTGACGAACAGATCTGGAAAAAAACTCGATGTCATACCTTAAATTGGTGAGATAAGTTCCTTAGC
ATACATAAGGCTTCTCCAAGCACACAGAATCACAAACGAAAGTAACCCACCCAGAATCGTTAGCTTCTATGACTCTATGA
ACCATAAAAAATTTAGAATCAAAATCTTGGGTTTTTTTAGCTCATTGTGGAGAGAAAGTGAGAGATATGTTGTGTTTAGT
TCACAAGAATGGAAAAAGAAGAAGGGTAAATCGATTTTGGGAGCATTAAGAGCTTCAAATTGGTTGTTCATGGTGGTTGT
GGTATTGATGACAATGGCAATCTTGTAATTACTTGAAGATGATGAGGGTGAGAGAGTAAAAATGTCATTTTCG
>B596-L_1-10k_transcript_23876 B596-L_1-10k_transcript_23876 full_length_coverage=2;length=1639;num_subreads=60
GACTTGACGTCTCTCTCTCTGCTCTGCTAAGAGAAGTTTCGAACTCGAGAAAATGGCGGTGGATTCTCCTAAAGGAGTAA
TCATCGCTGCCGTGTTTCTACATGCTGCGACGACCATTGCTTTCGGCTCCGACTCGGTTCTCAAGCTGGAGAGGTTGATT
CCGCCGAGCCATGAGCTTAGCTTGGCTCAGCTCAGAGCTTTTGATTCAGCTCGCCATGGAAGGTTGCTTCAGTCTCCTGT
CGGCGGAGTTGTTGACTTTCCCGTCTATGGAGCCTCCGATCCGTTTCTCGTTGGACTTTACTATACAAAGGTGAAACTTG
GGACACCCCCAAGAGAATTCAATGTGCAAATCGACACGGGAAGTGATGTTTTATGGGTTAGCTGCACTCCTTGCAATGGC
TGCCCCAAGACTAGTGAACTCCAAATTCAGCTGAGTTTCTTTGATCCTGGAGCCTCATCCTCAGCTTCAATGGTTTCATG
TTCAGATAGGAGATGCTACTCAAATTTTCAGACGGAATCTGGCTGTTCTCCGAATAATCTTTGCTCATATTCGTTTAAGT
ACGGTGATGGAAGTGGCACTTCTGGTTACTACATCTCTGATTTCATGTCCTTTGATACTGTTATCACCAGTACCTTGGCT
ATTAACTCCTCTGCTCCCTTTGTCTTCGGGTGTAGCAATTTACAAACGGGAGATTTACAGAGGCCTAGGCGAGCAGTAGA
TGGCATCTTTGGGTTAGGCCAAGGGCGTCTATCTGTAATCTCACAGCTTGCTACGCAGGGACTTGCACCAAGAGTATTCT
CGCACTGTCTGAAGGGAGATAAAAGCGGTGGAGGTGTAATGGTTCTAGGTCAAATCAAGAGACCAGATACTGTCTACACT
CCTCTTGTTCCATCACAGCCACATTATAATGTGAACCTGCAGAGCATTGCTGTGAACAATCAGATATTACCGATTGATCC
ATCTGTTTTCACAATAGCCACTGGTGATGGGACGATCATTGATACAGGGACCACTCTTGCTTACCTTCCTGATGAAGCTT
ATGTTCCATTTGTCCAAGCTATTTCAAGTGCTGTTTCGCAGTATGGGAGAGCCATTACATACGAGAGTTACCAGTGCTTT
GATATCACATCTGGTGCCGTTGATGTCTTTCCAGAAGTTAGTTTGAATTTCGCTGGTGGTGCATCGATGGTCTTAACCCC
TCGTGGCTATCTTCAGATGTTTTCTAGTTCAGGAAGTTCAATATGGTGCATTGGTTTCCAGAGAATGTCACATCGTCGTA
TAACTATTCTTGGAGATTTGGTTCTTAAAGACAAAGTGGTGGTCTACGATCTTGTTCGCCAACGGATTGGATGGGCAGAA
TACGACTGTTCTCTGGAGGTGAACGTTTCAGCGACAAGGGGAGGAAGAAGCAAAGACGTAATAAACACAGGGCAGTGGAG
AGAGAGTAGTTCAAAGAGTAGTTATACAAGTGATTATTACTACTTGTTACAAGTAGTTTTCCTCCATCTTTTACTCTCTT
GGAACTTCCGCTTCTTGTAGCTTTCTAGCATTCACTCCCCCCACAGAGGTTGGGACTCTTATTGGTTGTAATCTTATCAC
ACATAGTATGTATCACTAATTAATTCTTACTTACCATCC
>B596-L_1-10k_transcript_43209 B596-L_1-10k_transcript_43209 full_length_coverage=2;length=918;num_subreads=60
GAAGTAGGGGTTTAAGGTCTTCAACAATGGCGACGACCTTGAATCGATTACGTAGCTCAGTCTCTGCTCTCTCGCATCGA
GCGCTCTTCAATTCCACTCGCCGTGACTCTCTCCCTTCGCGAATACCAGCTCTTCGATCAACCACCCGGTCTTTCCTCGA
TTTCTATCAGTTCGGAAACAAGAAAGCGATAGAGGATGAGCGTGCGAGACTGGCAGTAACGATGAGATGAATCGGGGGTA
CTTTGCTGATATGAAAGAGTTCAAGGAGCATGGTGGTAAGATAGCAGATGCAAATAAGACTGTTATTCCTGCTGTGTCAG
CTGTGAAATTTCCGGAGTTAGCAGTGACTCTCTCTAGTGGAGAAGTCTTGAAGTTGCCTATTAGTTGTAGTAGTGGTGAG
GTTAACGAAGAGAGTTTGGCTGTTCCTAGAGTATCGTTGGTGTGTCTGTCTTTCCGAGCAAGCTCTCAGGAAATGATCAG
CTCGTGGAGCAAGCCATTTCTTGAATCGTTTGGCGACAGGAAAGATCTGCAGGTGTTTGAGGTTTCATTTATAGATAAAT
GGCTGTTAGGCTTGGCCCCTATAAAGAAACTACTTCTCCGGGTCTTGCAAAAACCGAAGAGCAACGAGAACAGTGTCCTG
CAGAGGCGAGTTGTTTACTCATTTGGGGACCACTATCACTTCCGGAAAGAAATTAAAATTCTGAATCTTCTCACCGGGTA
TATCTTCCTACTCGACAAATCCGGGAGAATAAGATGGCAAGGTTTCGGAACAGCAACTCCAGAGGAAGTATCTCAACTTC
TCTCTTGCACCTCACAACTCTTGGAAGATCAATAAAGTATCTCTTCATGACTTCATCTCAACAGAGAATCTTTTCTTCTC
ATAATAATACGGAAAACATTGACTTTTAACTCTAAAGT
>B596-L_1-10k_transcript_31636 B596-L_1-10k_transcript_31636 full_length_coverage=59;length=1335;num_subreads=60
GATCACAAAGCAAAATACGAAAGAAACATGGGGTTCTTGGGTAAGAGTGTATTGTTGAGTATCCTTGCAATATGGTTCTT
CACTTCCTGTGCTTTCACTGAAGAAGTGAACCATGTGACCCAAACGCCTTCCTCTGCCCCTGCTCCATCTCCTTACCACC
ACGGCCACCACCACCCACATCCTCCCCATCACCACCACCCTCACCCTCACCCACCGGCAAAAGCCCCTGTCAAGCCGCCG
GTTTCTCCACCTTCTAAACCTCCGGTTAAGACTCCAGTTTACCCTCCAACCAAATCCCCGGTTAAGCCCCCAACTAAACC
TCCGGTTAAGGCACCAGTTTCCCCACCAGCAAAACCTCCTGTTAAACCTCCGGTTTACCCTCCGACCAAAGCTCCGGTTA
AGCCCCCAGTCAAACCTCCGGTTAAGCCACCAGTTTCCCCACCAGCAAAACCTCCTGTTAAACCTCCAGTTTACCCTCCG
ACCAAAGCTCCAGTTAAGCCCCCAGTCAAACCTCCGGTTAAGCCACCAGTTTCACCACCGGCCAAACCTCCAGTAAAGCC
ACCAGTTTCACCACCGGCCAAACCTCCGGTTAAGCCCCCGGTTTACCCTCCGACCAAAGCCCCTGTTAAGCCCCCGACCA
AAGCCCCGGTTAAGCCTCCGGTCTCTCCTCCAACCAAACCACCAGTCTCCCCTCCAGCTAAGCCACCGGTGAGGCCACCG
GTTTACCCGCCAAAATTCAACAGAAGCCTAATCGCCGTTCAGGGTACGGTCTTCTGCAAAAGCTGCCAGTACGCTTCTTC
CGATTCACTCATTGGCGCCAAACCCGTTGAAGGTGCTGTTGTGAGACTACTGTGTAAGAGCAAGAAGAACGTAGTCGCGG
AGACCAAGACGGACAAGAACGGATACTTCTTGTTGTTGGGCCCGAAGACGGTGACAAACTACGGTTTCAGAGGATGTCGT
GTGTATCTTGTGAAATCAAAGGACTACAAATGCAACAAAGTGTCAAAGCTATTCCGTGGAGATGTCGGTGCCGTACTCAA
GCCGGAGAAAAGGAAGGGGAAATCTGCGGTGGTCATTAACCAGCTCATCTACGGTATCTTTAACGTTGGACCGTTTGCGT
TTGACCCGGTTTGCCCCAAATAAAGATAATGATGATGCTTTGTTACTTTCTTGATTATGTAATGCTCAAAAGAGTTCGAG
GGAGACAGAGAGTTATGTCTTTATGCGTTCGAATTGTAATGTTAGCTATAGTATTAAGCTAAATGCTTGTGTTTTTATGA
ATGTGTCCTTAAGAGACGTCGTTTGGGTTTCGTTTGAATAAAAATCGCCAGCTTT
>B596-L_1-10k_transcript_55685 B596-L_1-10k_transcript_55685 full_length_coverage=2;length=402;num_subreads=60
TCCATTATCATCACAGCCTTCACATTACAGGATGGGACTTCTCACTACATGAAGGGATTGGTTCTCTTGCTTTGTTATAT
CATCATTGCCATTTGTTTCTTTGTTGACAAACTTCCTCAGAAACAACCAAATGCTACTCACTTGGGACATCAACTGATGA
ACAATGTTGCCGCTGCAAACGGCGAAGGCGTTTTCTCATCTTAAATTTTGCCTAATGTCTTGATTCATTTTCAAAAATTG
GAAAACAACTTGTCGAAGAGATTCATTGTGTTGTGGGTCTTGATGAAGATAAGTTTGGAGAAAATTCATTTTTGGGTTTT
CAGTGGACTATTCTCTATGTATGCTTTCTGTTCCATTTTCATTCTTAAGTTCTCTATTCTATGATTAATCATTTTTCTGA
GC
>B596-L_1-10k_transcript_49929 B596-L_1-10k_transcript_49929 full_length_coverage=2;length=647;num_subreads=60
ACAGCAACGAAGATGAGTTTGTGGAGGTGGTTGAAGAAAGCAGCGACGAAAGCGAGAAGTGGGATTGCGAGACCATAGTG
ACAACGTACTCGAATCTCGATAACCACCCTGGTTTAATCTGTGATCCAGAGAGAGCGAGGAAGAAGCTGAGCGAAGCACT
AGCTAAAGCAAAGAGTTTGAATGGTGGGAGTAGGATCATTACCCTCCAGGGGAAAGAGAAGCTTCCGGTTGAGTTTTTAC
CCGGTAGGAGAGCTGAGCAAACCAGTGTGAAACCGAAAGCTGAACCGGTTAAGAGGAAGACTCATGGGCAAGAGACGAAA
GAGGAAAAGAAAGAGAGGAAAGCTGCTGTGAAAACAGAGAAGAGGGAAGCGAGGAAGATGAAGAAAGAGACAAAGGAGCT
TTATCGGTTTGAAACTCAGCGTGCTCAGAAGGCTGTTGCTGTTTCTGGTCCATCTTCTATTCCTCTTTAATACTAAACGT
TTCTCAGAGTGTTAAACAACCAGTTTTTTCTTATATCATTTCATGTAATATTTTGTGTTTTTGTTCTAAAGATTTTGAAT
CTCTTTTCGTATGCGGAAAGGTTTAGTTGTGTTTTTTATCAACGACTTATGTTCTGGCTTTATTTATTATACACCCTTTC
TTTTCGT
>B596-L_1-10k_transcript_31832 B596-L_1-10k_transcript_31832 full_length_coverage=2;length=1348;num_subreads=60
GGCGCCTCTCTCTGAAACTCTCAGTTAGTTTGTAGCTCACAGTCACAGACAATCATGGGGAAGAAGAAGTTCATCGACAA
GAAAAAGGCGGCGACTTTCGAGCTCTGCCCTCGCGACACGTCAGACCCTTTATACAGCGACGCACCAGGAGGCGATAAGA
TCTTCCTACGAGTCGATCAGAACCCTGTGAACATCAACGGTTTCGCTGAAGACAACTCACAGTTCGATGACGCCCCTGAA
GAAGGAGAAGAAGATTTGGCTTACGGCTACTCCAGCTTCGCGGGTTCGAGTAGCAACAACCCTTTACCCGCTGATGTGAG
GAAGGAGATTCTCGAGCTAGGCTATCCTGATGACGGGTACAACTACTTGGACCATTTGAGAGAGATTAAGAACACTGGCG
GCGGTTCTAACTTCTACGCTAACCCTAAGTTCGAAGGTGAGTATCTTCCTCGTGACGTCAAGGCTTATGATGCGTCTCGT
GTTAAGGTCTCTGGTGTGGTGGTGGATGGTGAGGATGATAAGTTGATGTATAGCGTGGCGTCCAAGACTGTTAATGTTAA
GGTGAAGAAGGCTATTGATCCTGAAGTTGCTGCTTTGCTTGAGGACAGTGATGGGTCTGAGTTTGGTTCTGATGTTGAGG
ATTTGGAGGAGGATTTTGTTGTCCGAGCTAATCTTGCGGAAGAGGGAGAGGGTTGTTCTGGTGTGAGCCATAAGGAGGAG
AAGGTGGTGGAGTTTGCTAGACCTCCTGTGGCGGCTGAGAACAAACCGAGAGTTCCTCGTCAGATTGATGAGTTGTTTGA
TCAGCTTGAGCTTAATGAGTATGGAAGTGAGAGTGACTATGATGGAGAAGAAGAAGAGGACTTCAAGGCGCAGAGCGTTG
GTGATCTTATTTACGAGAAGCCGAAAGATTACGAGCTTGATGAGAAGTATATGAACCCTGCGGATCTGTTGAAGAACAGT
GACTCTGCGAAAGATAAAGAGGAGCTTGAGTACATCATCCGCAGGTCTGTACAGTACGGTGAGAATTTGGTTAACAGCAA
CGAAGATGAGTTTGTGGAGGTGGTTGAAGAAAGCAGCGACGAAAGCGAGAAGTGGGATTGCGAGACCATAGTGACAACGT
ACTCGAATCTCGATAACCACCCTGGTTTAATCTGTGATCCAGAGAGAGCGAGGAAGAAGCTGAGCGAAGCACTAGCTAAA
GCAAAGAGTTTGAATGGTGGGAGTAGGATCATTACCCTCCAGGGGAAAGAGAAGCTTCCGGTTGAGTTTTTACCCGGTAG
GAGAGCTGAGCAAACCAGTGTGAAACCGAAAGCTGAACCGGTTAAGAGGAAGACTCATGGCAAGAGAC
>B596-L_1-10k_transcript_47952 B596-L_1-10k_transcript_47952 full_length_coverage=2;length=723;num_subreads=60
GATCTAGACGGTGTCTTCAGAAACACTAAGATATTACAAGCTGCCAACGAATTTCTCCAGATAAATGCCAAACCTCCGAC
TGTTATTCAGGCGGCTATGCCTGACATTTTGGAGAGAACTCCAAAACATTTCTTCCACGAGAGGGGAAGTTTTCTGAAAC
ATAAAGTAGATATTGGATATTCTAAGGTCAAGCACATACCTGGCCTCACTTGTTACATGAAACCCGAAGCGTGCACCTTT
TTATGGACCAAGCTGGATATATCGTGCTTTGCTGACATTGAAGACGATCAAGACTTCTGCAGGAAGCTTGCTATGGAAGA
AAATCTCGTCGTTTTGCCAGGGATTGCATTTAGGCAGAAGAATTGGCTGAGGCATTCTATCGACATGGAGACGCAAACAG
TTGAGGACGCATTTGAAAGATTGAAGAGCTTCTGTGAACGCCATTCCGCTGAACGTGGAGCTTCACTCAAAAACGTCAAT
GGCGTGAACTAGAGGGTCAACATGATGATCTTTGCCTACGTCTAATTACATATGCTATAATAATAAATGGGTGTTTTCAG
TTCAAAAAAATAAAATAAATTGGTGTTTTTGGTAATGTGAGATAAATCATGAACACTTTCGTATTTGTAACAAATAAAAT
TGGTGTACTTATCATCAATCTAGAATGTTTTCTCATAATGTAGCTACTTTCGAATAATAAAATTAATATGTCCCAAATTC
TGT
>B596-L_1-10k_transcript_55773 B596-L_1-10k_transcript_55773 full_length_coverage=3;length=385;num_subreads=60
CGTTTTGCCAGGGATTGCATTTAGGCAGAAGAATTGGCTGAGGCATTCTATCGACATGGAGACGCAAACAGTTGAGGACG
CATTTGAAAGATTGAAGAGCTTCTGTGAACGCCATTCCGCTGAACGTGGAGCTTCACTCAAAAACGTCAATGGCGTGAAC
TAGAGGGTCAACATGATGATCTTTGCCTACGTCTAATTACATATGCTATAATAATAAATGGGTGTTTTCAGTTCAAAAAA
ATAAAATAAATTGGTGTTTTTGGTAATGTGAGATAAATCATGAACACTTTCGTATTTGTAACAAATAAAATTGGTGTACT
TATCATCAATCTAGAATGTTTTCTCATAATGTAGCTACTTTCGAATAATAAAATTAATATGTCCC
>B596-L_1-10k_transcript_53718 B596-L_1-10k_transcript_53718 full_length_coverage=3;length=491;num_subreads=60
CCGAAGCGTGCACCTTTTTATGGACCAAGCTGGATATATCGTGCTTTGCTGACATTGAAGACGATCAAGACTTCTGCAGG
AAGCTTGCTATGGAAGAAAATCTCGTCGTTTTGCCAGGGATTGCATTTAGGCAGAAGAATTGGCTGAGGCATTCTATCGA
CATGGAGACGCAAACAGTTGAGGACGCATTTGAAAGATTGAAGAGCTTCTGTGAACGCCATTCCGCTGAACGTGGAGCTT
CACTCAAAAACGTCAATGGCGTGAACTAGAGGGTCAACATGATGATCTTTGCCTACGTCTAATTACATATGCTATAATAA
TAAATGGGTGTTTTCAGTTCAAAAAAATAAAATAAATTGGTGTTTTTGGTAATGTGAGATAAATCATGAACACTTTCGTA
TTTGTAACAAATAAAATTGGTGTACTTATCATCAATCTAGAATGTTTTCTCATAATGTAGCTACTTTCGAATAATAAAAT
TAATATGTCTC
>B596-L_1-10k_transcript_32862 B596-L_1-10k_transcript_32862 full_length_coverage=3;length=1310;num_subreads=60
GGTCGCGATCTTACAACGAGGGTTATGCATCTTTCAAGCGTTACAAGTTCCTCCGGCGCTAACGCCGAAGAATCGCCGAA
GAAATTGCATGATGATAATGATGCGCCATCGTCGCTGTTACTACTTCCAGATGAAATCTCTTTGAACTGCTTAGCACGCG
TGCCTCGATGTTACTACCCGTGGGTTTCTCTGGTCTCCACAACCTTGAGGCGTCTCATCGCTTCGCCGGAGATTTACACA
GAGCGTTCAGCACGCCGCCGCACAGAACACGTACTTTACATTGCGCTTAGACCTTACTGTACACGAACCCTTGAATGGTA
CACTCTCAATCTCATCAAACCTAGTTTCGGACAAGAAGAGATTAAACACCGTTTGGTTCCTGTCCCTTCGTTCCCTTTGG
TTCCCTATTGGGGAATGTCTATCGTCGTTGTCGGCTCAGAGATGTACTTCCTCGGTGGAAGCGTCGACGACAGCTTCGTC
TCCACTGCGTTTGTCATCGACTGTCCGTCTTACACGTGTCGCTCCCTCCCTAACATGAAGCAAGAACGCGGCTGCGCCGC
CGCGGGGATCGTCGACGGGAAGTTGTATGTGATCGGAGGGTGTGACCCTCTGTCTCCGAACTGGGTGGAGGCTTTTGATC
TAAAGACTCAAACTTGGGAGACTGTGAGGGGTTTGTCTGACGTGGAGGTGTATGAGAAAACGATCAGGAGCTTCGTGATG
GATGATAAGATTTGCATCATGGATCGAGATAGTAGCTTTGTTTACGATCCCAAAGATGGAGTTTTGGAGAGGGACTTGTT
GTTGAACAAGCAGTGGAGGGTGGGTTCTTGCGTCATTGATGACAAGCTCTACAGTTTTGACCAGGAGAACATATTATGGG
AGTTTGATCCTGTCTCGAGGGTTTGGACCCGAGTGAAGGGTCTTGAAGATCTTCCTGGTGTCCGTGATGTCACTAAGATG
GCGAATTGTGGTGGCAAAATTGCGATTTTGTGTAACGTTGAAAAGTGTTCGACGGAGATTTGGTATACGGAGATCGGGTT
GGAGAGGAGGGAAGGAGGAGAGGCTTGGGGGACGATCTTGTGGTCTGGTCTTGTGCTTGCTTCGGAAGGTTTTTCTACCA
TTGTACGATCTCTGTCTGTGTCATTTTGATGCCACACTCCATTGTGCGGGAGGTCACTAGTTACCTTTGGCTTTGAGATA
CCGATGCATCATTCATCAACTTATATGTTATAATATATGGATTGTTATTTTTATGTTTAAGTTTGAAAATGTATTGGAGC
AGCTTGGTCTGATCAAGATGTTGAATTTTC
>B596-L_1-10k_transcript_47832 B596-L_1-10k_transcript_47832 full_length_coverage=3;length=728;num_subreads=60
GTGGTGCCTGGGATCTACTACTCAGATGATAAGCTGCTTCAGTGTAGGATCTTTGCTTATGGTGACACTCAGAGACATCG
TCTTGGACCTAATTATCTCCAGCTGCCTGTGAATGCTCCCAAATGTGCTCACCACAACAATCACCATGAAGGTTTTATGA
ACTTCATGCATAGAGATGAGGAGATCAATTACTACCCTTCAAAGTTTGATCCTGTCCGCTGCGCCGAGAAAGTTCCTATA
CCTAACAAATCCTACACTGGAATCCGAACCAAGTGTATCATCAAGAAGGAGAACAACTTCAAGCAGCCTGGAGATAGATA
CAGATCCTGGGCACCAGACAGGCAAGACCGGTTTGTTAAGAGATGGGTTGAGATTCTGTCGGAACCACGTCTAACTCATG
AGATTCGCAGCATTTGGATCTCTTACTGGTCTCAGGCTGATCGATCTTTGGGACAGAAACTGGCAAGCCGTCTCAATGTG
AGGCCAAGCATCTAGAGACCAATCTACAGATTTGCTTGTATCTCAAAGGTACAGTCATGATATTCTCATCGATCCATATC
GCGTGGTCGTTAAATCCTTCAAAAGATACCATTCTATGTATGGTTGTTTCATGTTTGTATAATAATTATGCTTGTAATCT
TATAAACCGATGTTTTACTATCACTGTCTTTGTAATCTCCTTCACAATAAATCAATGTTTCTTGAGTATAAGTTAATTCG
ACGACTTC
>B596-L_1-10k_transcript_19662 B596-L_1-10k_transcript_19662 full_length_coverage=2;length=1800;num_subreads=60
GACCGACAACCTTAGATTCTTACATGAATTCTCTGACCACCGTCTCCAGCCTCCGACGTTGCTCAACTTCACTTCTCGAA
AACCTCCCGATTCTGCAGCTAATCAAGCAATGCTCATCCCCCAAGCTCCTGGACTCAGCTCTAGCCGCAATGGTCAAGAC
CAGCCAAAACCAAGACTGTTTCTTTATGAACCAGTTCATCACTGCCTGCACTTCCTTCAACCGCATCGATCTCGCTCTCT
CCTCCATGACCCAGATGCAGGAACCCAACGTATTCGTCTACAACGCGTTGATCAAAGGCTTCGTCACGTGCTCTCTCCCG
ATTCGATCTCTCGAACTCTACGTCCGTATGCTCAGAGACTATGTTTCTCCGTCGAGCTACACTTACTCTTCTCTCGTAAA
GGCGTCTCTTTTCGATCGTGTGGTTGGTGAATCTGTTCACGCGCACATCTGGAAGTTTGGGTTTTGCTTCCATGTTCAAA
TTCAGACGACTCTGATCGTGTTTTACTCGGGATTGGGTAGAATTGAGGAAGCACGGAAGGTGTTCGATGAAATGCCTGAG
AGAGATGAGTTTACTTGGACTACTATGGTTTCTGCTTATGTTAGAGACTTTGATATGGACTCTGCGAATGCGTTAGCTAA
CCGGATGTCTGAGAAGAATGTTGCCACGTGGAACTGTTTGATTGATGGGTATATGAGATTAGGTAACGTGGAAGTAGCTG
AGTCATTGTTTGATCAGATGCCTGTGAAGGATATAATCACATGGACGAGTATGATCAAAGGCTACTCGTTTAACAAGAGG
TATAGAGAAGCGATCTCAGTGTTCTACAAAATGACCGAGGCAGGGATTGTTCCTGATGAGGTGACTATGTCGACAGTTAT
ATCAGCTTGCGCGCATCTAGGAGTGGTGGAGATAGGTAAAGAGGTTCATATGTACACGGTGCAGAACGGGTTTGTTCTTG
ATGTCTACATTGGCTCAGCATTGGTGGATATGTATTCCAAATGCGGCTGCTTGAACCGAGCGCTTCTTGTGTTCTTTAAT
TTGCCTGAAAAGAATCTGTTCTGTTGGAATGCAATCATCGAAGGGTTAGCGGCTCATGGTTATGCACGAGAAGCACTGAG
AATGCTTGAGAAGATGGAGGTGGAGTTGATCAAACCTAACGCAGTCACTTTCGTTAGTGTTTTAACCGCTTCTACTCACG
CTGGTCTTGTAGAAGAAGGGCAGAAAGTATACCGTAGCATGAGTAGTGATTACTCCATTGTCTCTAACATTGAACACTAC
GGATGCATGGTTGCTTTATTCAGCAAAGCTGGGTTGATTCTAGAGGCTCTAGAGCTGATTGAAAGTATGGAGTTTGAACC
AAATGCTGTTATCTGGGGGGCGTTGCTTGATGGGTGCAGGCTTCACAAGAACTTAGAGATAGCTGAGATAGCGTTTAAGA
AACTGATGGTTCTGGAGCCGAGGAATAGTGGGTACTATTCGCTTTTAATTAGCATGTATGCTGGAGAAAACAGGTGGAGA
GATGTTGCAGAGGTGAGAGGAAGGATGAGAGGGTTGGGTATAGAAAAGTTATGTCCAGGGACAAGTTGGATCGAGTTAGG
TAAACGAGTTCATGTGTTTGCTGCAGCTGATAAGTCTCACTCTGCTTCAGATGAGGTTTACTTGTTGCTTGATGAGGTAT
ATGAACAGATGGCATTAGCTGGATACGTGCAGGAATCTGAAGGTGTATATTAGGAGTTACTAGAAGCTACTCATTGTACT
TTATCACCAGATGTTCATCAAATTGATGTTTTTAGTGTAG
>B596-L_1-10k_transcript_34624 B596-L_1-10k_transcript_34624 full_length_coverage=3;length=1245;num_subreads=60
GACTCACCATCATCACAAAACGATGAAACTCAACGTCGTCGTATCACTCATTCTCCTTCTAATCTCAACCGCCACGTGTT
GTCCACCGTCAGACCTCCGTGCACTCCTAGCTTTCCGTTCAGCACTCCACGAGCCATACCTCGGCATTTTCAACTCATGG
ACCGGCCAAGACTGCTGCCACAACTGGTACGGCGTTAGCTGCGACGCTGTCACTCACCGAGTCGCCGACATCAACCTCCG
CGGCGAGTCAGAAGACCCAATCTTCGAGCGAGCTCACCGAACCGGTTACATGACCGGACGCATCTCTCCGGCGATATGCG
ACCTCGCTCGCCTCTCCGCCATAACAATCGCCGACTGGAAAGGCATCTCCGGCGACATCCCCAAATGCATCACGCGCCTC
TCTTTCCTCCGTACGATCGATCTCATTGGAAACCAAATCTCCGGCGAGATTCCGAACGACATCGGGAGATTAAACCGGTT
AGCTGTTTTAAACGTCGCGGATAACCGGATATCCGGTTCGATTCCGAAATCGCTAACCAACCTCTCAAGCTTAATGCACT
TGGACCTCCGTACCAACTTAATAACCGGTTTAATTCCAACTGATTTCGGCCGGTTAACAATGCTTAGCCGCGCGTTACTA
AGCGGTAACCGAATAACCGGTCGGATCCCCGAGTCCTTAACCAAGATTTACCGGTTAGCTGACGTTGATCTCTCGGGTAA
CCAATTATACGGCACAATCCCACCGTCTCTAGGCCGTATGCCGGTTCTCGCGACGCTTAACCTCGACGGGAACAAAATAT
CCGGCGAGATACCTCAGACTCTGATGACGTCATCGGTGATGAACTTGAATTTGAGCAGGAACTTGTTGCAAGGGAAGATA
CCGGAAGGGTTCGGACCAAGGTCTTACTTCACTGTTCTTGATTTGTCTTATAACAATCTCAAGGGACCAATCCCGAGCTC
GATATCTGGTGCGTCGTTTATTGGTCATTTGGATCTTAGCCATAACCATCTCTGTGGGAGGATCCCGGTGGGGTCGCCGT
TTGACCACCTTGAAGCGGCGTCGTTTATGTTTAACGACTGTCTTTGCGGCAAACCCTTGAAGGCTTGTTTAAAAAATTGA
GTCTGTAATTTTCTTTGTTTAGACCTTATTATATTTTTATGATTATGCGTTTTAGAAAACATATTCGTGTGCTACGTTTT
GTGGTGTATGCTTAATTATTATCACGATCGGCTCTACTCTAAACC
>B596-L_1-10k_transcript_42706 B596-L_1-10k_transcript_42706 full_length_coverage=3;length=933;num_subreads=60
AGCCCTTTGGTCTGAGCTAGAGATGCTTAGACCTCAATCATTTGAGCCGGATGTGTTGAATGAAAGAAGGGAGCAAGATA
AAGTGTTTGGGCTCCTCCTAACTCTCAGTCTCACCTTCAGTGGCCTCATCAAACACCTATTGAGGTCTGAGAAGCTACCT
ACCCTTGAAGAGGTGTGTGCTCAAGTCCAAAAGGAGGAGGGCTCACACGGATTGTTTGGAGCAAAGGAACCACTTACCTT
TGCCTCACACGCTGAAGGAAGCTCTCAGCCCATGAAAACGGTGTACAAGAAGGGGGATAGAAGAGGCCTGAGGTGTGAGC
ATTGCAAGAGGGATGGACACACCAAGGAGAGGTGTTGGATACTGAATCCAAGCCTCAAACCTGCCAAGTTCAAGTGAGCC
GTGTCCATGGAGGTTCAAGAGATCAGCTCGGATCTCTTGGTTGTAAGCAAACCTCCTAACCCTTAATAAGAGCTTGTGTC
TTTATTTATTGTGCTGTGAGTGGTGTCTAGAGTCCCAGAATCTCATGTTTTGGGTTATTGCATTGTCTTGTGTGTTGCCA
TAGCTTGAATCATCATGAATGGGTTGTAGAATTGAGTAGAATGTCTCTACTACTTGCATCATGTTTGAAAAGCTGTTTTG
CATACATAAGCATGTCTCATATTGTCTAAGTTCAATCCGAGTGTGTACTGATGCTAATGCCTATGTTTAATCCATCAATG
AAAGTCTAGCATCAATTAGAAATTGTCTAAGTTGCTTGCATCATTTGTTTTGATTGAAACTGTTGAGCATAGCTTTAATA
TGTCTCATGGATTGAACCTGTTGCATTCATATAGCTAATGCTTTAAGATTGTGCATTCATGTAGTGATGCATTTAAAAAT
GAACCTAAATTGCAAATGTATTGATGTAAGCTTGCATTGCATTTAGAGAACTT
>B596-L_1-10k_transcript_40869 B596-L_1-10k_transcript_40869 full_length_coverage=6;length=1001;num_subreads=60
GGGGAGCTTAGGGTTATTGCCTCTTCTTCCACCATGGACGAGTATGGTAGCGTGAGATCCACCTACAAAGGGTTCGAGAG
TGAGGCTGCTATGAAGGAAACTCTCGACAAGTACGGAAGCAAGCCCCGAGCTATTATTTCTGTGGAGGGATACGACACTT
GTCTGCCTGAGGAAGATATCAAGAGTGAATTGACTAATCACTTCAATTCATGTGGCGAAGTCTTTAATGTTATTGTTCGC
AAAGACCTTCAGAGCCCTAATCTCGACAGACGTGCTTTGGTTATTCTTCTTGGAGATGGCGCAGAAGAGAAGGCCTTGGA
ACTTAATGGAACTGACATTGGTGGATGGAATGCTCTTGTTAAAGTTGAACCGGAGGAGGTAGAAGACGAGGAGGCAGAAC
TTTATGAATCCTCTCTGGCTGACGAACTATATAATGACCGCAGATTTTGGTTTGGCGTTACCGTTAGGGGATATAACACT
TTCCTCCCTGCAGATGAAGTCGAGAGCGCTTTGATAAAACATTTCTCTTCTTGTGGAAAGATCACCCATGTTTTTGTCTC
TACTCTCGATAAGAAGACTAATATCTATTTTTACCAACAAGAAGGAGAAGCTAAGGCGCTGGATCTTGATGGAAGTGTTG
TGAGAGGATTCAAAATAGCTGTTACGGGCTTAGCTACAATCTTTAGTAACCGTCCCCCTCCCTCCGGTGAAATTTGTTTC
GGCTACTGTGACCCAGCTCATATGATTGAGTTTGCCGGCGTGATCCACGACAAGGTCGCTGCTTTTAAGAAGCAGAGGAT
GTCTGTCTAGAAATCTCTCTCAAGAAGCTCTCTATCTTTGGTGTTTATTAATTAATAAATCGTGTGAGATTATTACAATG
CAACACCTTGGGGCTTTCTTACTTATGTTTATTGTCAGAGCTCATTATATTATGTATGATGAGCCGTTTTTGTGTGTCTG
GATGATAAACCTACTCTTAATAATTATTATCTTTACTTTTA
>B596-L_1-10k_transcript_55267 B596-L_1-10k_transcript_55267 full_length_coverage=2;length=413;num_subreads=60
TACCAACAAGAAGGAGAAGCTAAGGCGCTGGATCTTGATGGAAGTGTTGTGAGAGGATTCAAAATAGCTGTTACGGGCTT
AGCTACAATCTTTAGTAACCGTCCCCCTCCCTCCGGTGAAATTTGTTTCGGCTACTGTGACCCAGCTCATATGATTGAGT
TTGCCGGCGTGATCCACGACAAGGTCGCTGCTTTTAAGAAGCAGAGGATGTCTGTCTAGAAATCTCTCTCAAGAAGCTCT
CTATCTTTGGTGTTTATTAATTAATAAATCGTGTGAGATTATTACAATGCAACACCTTGGGGCTTTCTTACTTATGTTTA
TTGTCAGAGCTCATTATATTATGTATGATGAGCCGTTTTTGTGTGTCTGGATGATAAACCTACTCTTAATAATTATTATC
TTTACTTTTATTG
>B596-L_1-10k_transcript_58489 B596-L_1-10k_transcript_58489 full_length_coverage=4;length=224;num_subreads=60
AAGCGCAAATACAATGTCAAATACACCAACGATGTGACTCCGGAAGAGATGGAAGCTTACAGAATGAAGAGAGTTCACCA
TGAGGACCCAATGAAGGATTTCATGTGAAAAAAAATGTTTCTCGTTTCTTCTGTTTTACTATTTTAACCTGAAGAAACCT
TATTGCATTTGTCTCTGTTTACTCGCAACGCTTATGGTGGAAATAAAACTAAAATGTTTTTGTG
>B596-L_1-10k_transcript_27185 B596-L_1-10k_transcript_27185 full_length_coverage=2;length=1516;num_subreads=60
ATCACACTCGAAATTATGTATCTACTTATCGTATTTTTACCCCTGCTCGGTAGTTCCGTAGCAGGTTTTTTCGGACGTTT
TCTAGGATCAGAAGGAAGCGCTATTCTGACCACTACGTGCGTTTCATTCTCTTCGATCTTATCTTTGATTGCTTTTTATG
AAGTCGCACTGGGAGCTAGTGCTTGCTATCTAAGAATTGCTCCATGGATCTCATCGGAAATGTTTGATGCTTCTTGGGGC
TTCTTGTTCGATAGCCTGACCGTAGTGATGTTAATTGTGGTTACATTCATAAGTAGCTTGGTCCATCTTTATTCCATTTC
ATATATGTCCGAGGATCCGCATAGCCCTCGATTTATGTGTTATTTATCCATTTTTACTTTTTTTATGCTAATGTTGGTGA
CTGGAGATAACTTTCTTCAATTATTCCTGGGATGGGAGGGAGTAGGTCTTGCTTCATATTTGTTAATTCATTTTTGGTTT
ACACGACTTCAGGCAGATAAAGCAGCTATAAAAGCTATGCTTGTCAATCGAGTAGGTGATTTTGGATTAGCTCTTGGGAT
TTTGGGTTGTTTTACTCTCTTTCAAACAGTAGACTTTTCAACCATTTTTGCTTGTGCTAGTGTCCCAGAAATTCTTGGAT
TTTTTGCAATATGAGATTTAATGCCATAAGTCTTATTTGTATTTTACTTTTTATTGGTGCTGTTGGGAAATCTGCACAGA
TAGGATTGCATACTTGGTTACCCGATGCTATGGAGGGTCCCACTCCAGTATCCGCTTTGATTCATGCAGCTACTATGGTA
ACAGCTGGCGTTTTCATGATAGCAAGGTGCTCCCCTTTATTTGAATACTCACCTACGGCTTTGATTGTTATTACTTTTGC
AGGAGCTATGACGTCATTCCTTGCGGCAACCACTGGAATATTACAGAACGATCTAAAGAGGGTCATCGCTTATTCAACTT
GTAGTCAATTAGGCTATATGATCTTTGCTTGCGGCATCTCTAACTATTCGGTTAGCGTCTTTCACTTAATGAATCACGCC
TTTTTCAAAGCATTACTATTCCTGAGTGCTGGTTCGGTGATTCATGCCATGTCGGATGAGCAAGATATGCGGAAGATGGG
GGGGCTTGCCTCCTCCTTCCCTTTGACCTATGCCATGATGCTCATAGGCAGCTTATCTCTAATTGGATTTCCTTTTCTAA
CTGGATTTTATTCCAAAGATGTGATCTTAGAGCTCGCTTACACTAAGTATACCATCAGTGGGAACTTTGCTTTCTGGTTG
GGAAGTATTTCTGTCCTTTTCACTTCTTATTACTCTTTTCGTTTACTTTTTCTCACATTTCTAGTACCAACTAATTCGTT
CGGGCGAGACATCTCACGATGTCATGATGCGCCCATTCCTATGGCCATTCCTTTAATACTTCTGGCTCTCGGGAGTCTCT
TTGTAGGATACTTGGCCAAAGATATGATGATTGGTTTAGGTACCAATTTTTGGGCCAATTCCCTCCTCGTACTACC
>B596-L_1-10k_transcript_48967 B596-L_1-10k_transcript_48967 full_length_coverage=3;length=711;num_subreads=60
TGTGGCTGCTTAAAAAACTGATTCAACGAGATATAGATATGTCCCCATTAAGATTTCAAACTTGTCGTCTACTTTTAGGA
AATGTTTGGAACAGAGAACTGACAATAATACAACGTCGCATTCTCCGAAGATTGAGGAACAGGAAGAGATCTATTAAGAA
GAGAAAGATTTATTCGAAAAAATATCTTACCAGTTATATACAATTACAAACTACACGAAAGTTGTCCCTTTTTTATGGGG
ATTTACCCATCACAGAGATGCACAGAGGAACAAAACGAACTTCATATATCCCTTTTCTACTCAATCTAGAAACAAGATTT
GACGTTATTCTGCTTCGTCTCCATTTTCTTGAAACTATTCCTCAAGCAAGGCAGCTGATAAGTCATCGAAGGGTTTGTGT
GAATAAAGGAATGGTAAGCATTACTCATTTGAAACTTTCCCACGGTGATATAATATCTTTTCAAGAAAATAACGCGATAA
TACGCGGTGAAGAAATAAGGAGATCTTTCTATAAAGAAATTTTAGTTGAAAAAATCATAGGCAAATTACTGCATCAACCG
CTAAGAATGTGGAGAAGAAGCAAAACTGAATGGTTCCACCTACTCAAAACTAAGAGGGGATGCCGCCTACTACTAAAATC
CCGGTTTTTGCAACAGTTGCGTTCTTCTATGCAAGAAGAAGACTAAAAAAAAAAAAAGAAGTTTGGATTCG
>B596-L_1-10k_transcript_58487 B596-L_1-10k_transcript_58487 full_length_coverage=2;length=240;num_subreads=60
GACCAATTGAAAGGGATGTAGCGCAGCTTGGTAGCGCCTTTGTTTTGAGTCAAAAATGTCACAGGTTCGAATCCTCAAAT
GATAGGATCATCTGAGACTTCTCCTGTCATCCCTACCTATTCTTTCTCCTCTGAGCAGTAAGGAGGGATCAATTTGAGAT
CGATTCAAATTGGACATAGATAATCTTTCAATTTCTCATATTATATATAATAGTATAGGCGTGGAAAATTTATTGGGGTT
>B596-L_1-10k_transcript_55318 B596-L_1-10k_transcript_55318 full_length_coverage=3;length=409;num_subreads=60
GGGGACAAGTGAATCATCGCTTTTGGGCGCAGGCATCCCTCTACCATCCATCCCATAGCATTCCATCGTCTCGTATTGTA
CTGTACCGTATCAGACCAGATAGATCTATTGAGTGAGAGAAAGGTAGTGTAACTAATTAGATATTCTTCATATTCTTATT
GATAGGGATCCCCATTCATTCCTAGATTCCCGTCATTACGGATGCCCCTACCTAACTACATGGTAGTGGTCTAGGGAGCG
CAATTGCTAGAGCACGGGAGAATGAAGAGTAATGATTTCAGCAAGAGCAGCCGGACGGACTATTCTAGTGAGTCTAGTGA
CTACTAGAGTAGAGTTGAGTCAAAAGGTATGGTATAGCAGCCTTTCCGAGCGAGCCTCTGGGATCTCCTGTAAACCCCCA
TGATGTGGT
>B596-L_1-10k_transcript_37978 B596-L_1-10k_transcript_37978 full_length_coverage=2;length=1116;num_subreads=24
GGCCGCATCTCCGTTTCTCGATTCGGATCTCTGACCCACCCACCACCACTCCCCACCTTCTCTGCCTCCCTCAGATAAGA
GGCTCATTCTTCTTCTTCTTCACCAATTGATTTAGGGAAAAGATCTTCTTCCTTTACTACCCAATCTATTTATTTCCGCT
GCCATGAGTTCTGTTACCGCGATCGTGGATGAGCAGCAACTGGTCGAAGCTATTCAGGATTTGGCTCTTCAAGATCAGGG
CAAAGAGAAGATCCAGGAAGAGACCCATGAGCTCAATTTCGGAAACCATGGCGGCTGTTGTGCGATATGCTTGAATGCAA
TTCCTCTTCAAGAGACTGCCATGGTGAAAGGCTGTGAGCATACGTACTGTGTGACATGCATACTTCGTTGGGCGAGTTGC
AAAGAGAGTCCTACATGCCCGCAATGTAAGCATCCATTTGATTTCCTCAGTGTCCACCGGACTCTTGATGGCAGCATTGA
AGATTTTTTGTTTGAGGAGAGTGTGTGCCTTCTCCTGAGAGCCTCATGGTTTATACCGTTGGATGCGATGGTGGAACAGG
CGTCATACAGCTACGGCTACCACCATGATGATTTCGACATTCCTTGTGACTACGATGAAGATGATGACCTTGACGAGTTT
TATATGCACGGGTCAGGTCTTCGCATAGGAAACCGGAGATGGGGTGACAATGGTTTTGTCAGATCCGGGCGTCAAGAAGC
CAGACCAGTCAAGAAACACAGTGGTTCTGGTTCTAGTTCCAGTTCGAGTTCTGGGTCATCGTCATGTGAGCCAAAGGATA
AGCAGGTGAAGAGTACGAACACAACAGGAAGACGTGCAAAGAGGGCTATGAAGCGGGAAGCTGCTAACAAAGCAGCTGAA
GTAGCTTCAGCAGCAAAGCACGAGGCCCATTTGGTTAGGTTGGGAAGGAAGTGAGTGTGGATACTTCCTCTCTGTAAGTA
GATCGCACCTGTTAAAAAGCTCCCACCCACTTCCATGACTTAGTGTCATCCTCTGTACAGCAACTAGTTTTTAATGTTGT
GGTATATCTCCAGTCACACCACTGTATGAGTACACAGTTGTGACCTTTATTGTCTCGTAAAATAATTGATTAGATT
>B596-L_1-10k_transcript_42647 B596-L_1-10k_transcript_42647 full_length_coverage=2;length=935;num_subreads=60
GAGTGGCTCAGTCTCAGTCTCATTCTCGCTTTCTACTTGTCCTAATCTCTTTCCCTCCCTCCTAAAGCAGCTTCAATGGC
GGTTACCTTCTCAGATCTACACACAGAGCAGGGTGTCAAATCCGTGGAGGAGCACCTCGCGGGAAAAACATACATCTCCG
GGTAAGTTTCTCGCTTTCCTTCTTTTGCGTGTAGCCTTTCCACTGTTTCGAGAGGTTTTGATTTCGCAGAGATCAGTTGT
CTGTGGATGATGTGAAGGTCTACGCCGCCGTTTCGGAGAAACCCAGCGATGCTTTCCCTAATGCTAGCAAGTGGTACGAT
TGCGTCGCTTCCCAGCTTGCTAAAAGTTTCCCTGGAAAAGCTGTAGGAGTGTCAATCGGTGGCTCTGCTACTACTTCTGC
TCAAGCTGAGGCACCAGCAGCTGATGACGATGATGACATGGATCTGTTTGGTGATGAGACTGAGGAGGAAAAGAAAGCTG
CTGAGGAGAGGGAGGCTGCTAAGAAGGACACCAAGAAGCCCAAAGAGAGTGGAAAGTCATCTGTTCTAATGGAAGTAAAG
CCATGATGGGATGATGAGACCGACATGAAGAAACTGGAAGCAGCTGTTCGCAGTGTTGAGATGCCTGGTCTCTTATGGGG
AGCTTCGAAATTGGTACCAGTCGGTTACGGTATCAAGAAGCTCACGATCATGCTCACAATTGTTGATGACCTCGTGTCCC
CAGACAACCTCATTGAGGACTATCTCACCTGTGAACCTAACAACGAGCACATCCAGAGTGTTGACATCGTCGCATTCAAC
AAGATTTAAACCTCCTCTCTCCCAAAACATGTTTTGATTTCCCTTCCGGGTTTTGTTCTTTTGTGTCGTTTGCTGAGATG
TTTATGTTGTAGTGGCAAGACCTCTTTCATGTTACAAGTAACTTAAACTATCGAC
>B596-L_1-10k_transcript_46765 B596-L_1-10k_transcript_46765 full_length_coverage=2;length=767;num_subreads=60
GACTCTCTGAACAGAAGAAGAAGAACTCGAGTCTTAGCAACACCGGTCTCGATCCATCCCAAACATCTTTCTTCCAGGTT
CTTAACATCCCAACTAAGATTAACAAAGGAACAGTGGAAATCATCACCCCTGTTGAACTCATCAAGCAAGGTGACAAGGT
CGGTTCTTCCGAAGCCGCCCTTCTAGCCAAGCTAGGGATCAGACCGTTCTCTTACGGTCTTGTCGTCCAGTCGGTTTATG
ACAACGGCTCTGTCTTCAGCCCAGAGGTTCTTGATCTTACGGAAGATGACCTTGTCCAGAAGTTTGCCGCTGGTATCTCA
ATGGTCACTTCATTGGCTCTAGCTATCTCTTTCCCTACCCTTGCTGCTGCCCCGCATATGTTCATCAATGCCTACAAGAA
TGCGTTGGCCATCTCTGTTGCCACTGAGTACACTTTCCCTCAAGCAGAGAAGGTCAAAGAGTTCTTGAAGGATCCGAGCA
AGTTTGCTGTTGCTGTAGCGGCAGTGTCTGCTGATGCGGGTGGTGGTGCTCAGCTGGAGCTGCCAAGGTAGAGGAGAAGA
AGGAAGTTGTTGAGGAATCAGATGAAGAAGACTATGGTGGTTTCGACATGTTCGGTGATGAATAGATTAATATATCTATC
AATGTTTCCTTTTTTTTGTCGATGCTATAAGTGTTACTTCGTTTGTAGTATGATGTTTTTCAATTTTATTGATCTTGGCC
AGTTCAAATTTATGCAATTGTTTTTAAGTTTGAAAATGTTTCATTCT
>B596-L_1-10k_transcript_50306 B596-L_1-10k_transcript_50306 full_length_coverage=2;length=646;num_subreads=60
AACAAAGGAACAGTGGAAATCATCACCCCTGTTGAACTCATCAAGCAAGGTGACAAGGTCGGGTCTTCCGAAGCCGCCCT
TCTAGCCAAGCTCGGCATCAGACCGTTCTCTTACGGTCTTGTCGTCCAGTCGGTATATGACAACGGCTCTGTCTTCAGCC
CAGAGGTTCTTGATCTCACGGAAGATGATCTTGTCCAGAAGTTTGCCGCTGGTATCTCAATGGTCACTTCATTGGCTCTA
GCTATCTCTTACCCTACCCTTGCTGCTGCCCCGCATATGTTCATCAATGCCTACAAGAATGCGTTAGCTATCTCTGTTGC
CACCGAGTACACTTTCCCTCAAGCAGAGAAGGTTAAAGAGTTCTTGAAGGATCCGAGCAAGTTTGCTGTTGCTGTAGCGG
CAGTGTCTGCTGATGCGGGTGGTGGTGCCTCAGCTGGAGCTGCCAAGGTAGAGGAGAAGAAGGAAGTTGTTGAGGAATCA
GATGAAGAAGACTATGGTGGTTTCGACATGTTCGGTGATGAGTAGATCAATATATCTATCAATGTTTCCTTTTTTTGTCG
AAGCTATAAGTTTTGCGTTCGTTTGTAGTATGATGTTTTCAGTTTTCTAGATCTTGGCCAGTTCAAATTTATGCAATTGT
CTTTCT
>B596-L_1-10k_transcript_22669 B596-L_1-10k_transcript_22669 full_length_coverage=5;length=1682;num_subreads=60
GACATCTCTTTATTATTCTCTCTCTTTCAGAAAAAACTAATGAGAGAAAATTAATCAGACAGCATAATCCTTGAAGGGTT
TGTTGAGTACCTGCGGTGGATCCGACGGAGATGGCAAAGACCGAATTTTTCGATTCCGATCCGACAATAACTGCCAAGGC
GAAGGAGCTGAAGCGTGAGATAAAGAAACTGCTTCGGACCATCGAGGAAGACGATGATTTAAGCGTTCAGACAATCAATC
AGTTACAGGAGACACTGTCTGATTTCAAACGAGCGACCATAAAGAAGATGGCGAAATCTTCTTCTCTGGAGATGCTAGAA
ACAGTGTCTTGTCCTGAAGAGTTTCGTTGTCCTCTGTCTAACGAGCTCATGCGTGATCCCGTCGTTTTGGCTTCTGGTCA
GACATATGATAAGTTATTTATCCAAAAATGGTTGAGCTCAGGGAACAGAACATGTCCCAAGACTCAGCAAGTTCTGTCTC
ACACAGGTTTAACTCCAAATCTCTTAATCAGTGATATGATCTCAAAATGGTGCAAGAAGGTTGGGGTAGAGACGATGAAT
CAATATCAGTCCAACACTATATCAAACCGTGAGGTTTTGAACTCCTTGCTCTGCAAGGTCTCCTCTTCTAACCTCCAAGA
TCAAAAATCAGCTGCGAAGGAGCTAAGACTTTTAACCAGGAAAGGAACCGTGTTCCGAGCTTTCTTCGGTGAATCTCAGA
TCAAATCACCCGCTTGGTGAATCCGTTGTTGAGCTTGAACCAAGACGAGCATCTTCAAGAAGATGTCATCACAACATTGT
TAAACATATCAATACACGATGACAACAACAAGAAGCTCGTCTGCGAAAACCCTAACGTGATCCCTCTCCTGATCGATGCA
TTGAAGCGCGGAACTGTCGCCACAAGAAGCAATGCGGCTGCAGCTATCTTCACTCTCTCCGCCCTCGATTCGAACAAATC
ACTCATAGGCAAATCCGGAGTCCTGAAACCGCTTATTGATCTTTTAGAAGAAGGGAATCCATTAGCTATCAAAGACGTAG
CTGCAGCGATCTTCACTCTCTGCATTGCTCATGAGAACAGGAGCAGAGCGGTTAAAGACGGAGCCGTTAGGGTGTTAGGT
GAGAAAATCTCTGATGGGTTGTATGTGGACGAGCTTTTAGCTATATTAGCGATGCTTGTTACTCACTGGAAGGCAGTGGA
GGAGCTCGGTGACCTCGGTGGGGTTTCTTGGTTGCTGAAGATAACTAGAGAGAGTGAATGCAAGAGGAACAAAGAGAACG
CGATTGTGATACTGCATACAGTATGTTTCAGTGATAGGACGAAGTGGAAGGAGATCAAGGATGAGGAGAGTAGTTATGGA
ACGATAACAAAGCTTGCGCGTGAAGGAACCTCTAGGGCACAGAGGAAAGCAAATGGGATCTTGGACAGGTTGAGAAAAGC
TATGAATCTCACTCACACTGCCTAGAATCCACGGTTTTACGTATGTTAGGTTGGTTTTACTTGTAAGTAGAAATCTGTGT
GAATAGTTTTTTTTTTTTTTTTTTGCGTTTGATGCTTCTTTTTTTTCTTTCTTGGGAGTCAATAAAAGCAATGTTGGCTT
TATTCAGTGGTGAATGTCTTGGTCAACAAGTAACTATGTAGCTTTCGGCTGTTTATTTTTATTGTATGAATACAATAGTA
TT
>B596-L_1-10k_transcript_47183 B596-L_1-10k_transcript_47183 full_length_coverage=2;length=760;num_subreads=60
GAATCTCCAGGAGCTGCCTCCTGAGAAGCTTGGACAGCTGATTCAGATTCTTAAGAAGAGAACCACGAATCTGCCTCAAG
ACGGAGACGAGATTGAGTTAGATATCGAGGAGTTGGACAATGAGACTCTGTGGGAGCTTGATCGTTTCGTCACTAACTAT
AAAAAGATGGCGAGCAAGATTAAGAGACAAGGGTTTATTCAGAACTTGTCAACTCCGACGAGAAATATGCCTCCGGTGAT
GGAAATGGGAAGTGCTGAGAAGAGAGTGAGGAAAGGAGGGGATGGAGGAGAAGAGGATGTAGACATTGGGGAAGATATAC
CGATTGAGGATTATCCATCAGTGGAGATTGAAAGGGATGGTACAGCCGCCACTGCTGGGTCTAGTTCTTCTGGCAGCTCC
AGTTCTAGTGGCGGTTCTTCTTCTAGTGATTCAGAGTCAGGGAGCTCATCAGGAAGTGATTCAGATGCTGATAGTGTGCA
ATCGCCATTTGTGCAAGCAAAAGAATGAAGTGGAAGAGGTGTTAGATTCCTAGGATGATAATGAAGTTGAATAGTTTCCT
TTTTTCTCTTTCAAGTTAAGGTTCTTTAGTTCTTTTAGATTATTGGTGACTCGATGGACAGAGGTTGAGAGTGACCTAGA
GAAGATGAAGAGGATCATTTGGTGGTGGGTTTGTTCCTATTTGTCGCTTTTGTTTGAGCTTTTGTACAATGAATGAAGGA
ATCTCTGTTCGTTTTCTTTATAGAAGCATTAACTTATCTC
>B596-L_1-10k_transcript_44816 B596-L_1-10k_transcript_44816 full_length_coverage=2;length=868;num_subreads=60
GATTTCGACCCGCTTGATGTGACCAAGATTTGGCCTGAGGATATCTTGCCTTTGCAACCAGTTGGTCGCTTGGTTCTGAA
CAGGACCGTTGACAACTTCTTTAATGAAACTGAGCAGCTTGCTTTCAACCCTGGTCTTGTGGTGCCTGGGATCTACTACT
CAGATGATAAGCTGCTTCAGTGTAGGATCTTTGCTTATGGTGACACTCAGAGACATCGTCTTGGACCTAATTATCTCCAG
CTGCCTGTGAATGCTCCCAAATGTGCTCACCACAACAATCACCATGAAGGTTTTATGAACTTCATGCATAGAGATGAGGA
GATCAATTACTACCCTTCAAAGTTTGATCCTGTCCGCTGCGCCGAGAAAGTTCCTATACCTAACAAATCCTACACTGGAA
TCCGAACCAAGTGTATCATCAAGAAGGAGAACAACTTCAAGCAGCCTGGAGATAGATACAGATCCTGGGCACCAGACAGG
CAAGACCGGTTTGTTAAGAGATGGGTTGAGATTCTGTCGGAACCACGTCTAACTCATGAGATTCGCAGCATTTGGATCTC
TTACTGGTCTCAGGCTGATCGATCTTTGGGACAGAAACTGGCAAGCCGTCTCAATGTGAGGCCAAGCATCTAGAGACCAA
TCTACAGATTTGCTTGTATCTCAAAGGTACAGTCATGATATTCTCATCGATCCATATCGCGTGGTCGTTAAATCCTTCAA
AAGATACCATTCTATGTATGGTTGTTTCATGTTTGTATAATAATTATGCTTGTAATCTTATAAACCGATGTTTTACTATC
ACTGTCTTTGTAATCTCCTTCACAATAAATCAATGTTTCTTGAGTATAAGTTAATTCGACGACTTCGT
>B596-L_1-10k_transcript_59208 B596-L_1-10k_transcript_59208 full_length_coverage=2;length=207;num_subreads=60
GATTTGCTTGTATCTCAAAGGTACAGTCATGATATTCTCATCGATCCATATCGCGTGGTCGTTAAATCCTTCAAAAGATA
CCATTCTATGTATGGTTGTTTCATGTTTGTATAATAATTATGCTTGTAATCTTATAAACCGATGTTTTACTATCACTGTC
TTTGTAATCTCCTTCACAATAAATCAATGTTTCTTGAGTATAAGTGG
>B596-L_1-10k_transcript_21346 B596-L_1-10k_transcript_21346 full_length_coverage=2;length=1734;num_subreads=26
GACTCCACCACTCCACACAGCTTTCAAATATCCCCTGCGAAGAGCAGAGAAAGAGAGAGACTAGTGAGAGAGTCCATCGC
TTTCTCTCTCTCTTTTCATCTCCAACAGACTTAGAGAGAGAGAGACACACACACAAATATGACAGTGAAGGAGATTCACC
GAAACAAGCGATGGCATTTTCTCCTCCTTATTCTGATCACTATGTCCTCCGCCGCGTCGTTGATAGGTGTTTCTTTGGAA
AAAGACGTCGGAGCGTTCGACTACGGTGAAGCATTGTCTAAAAGCTTACTCTACTTCGAAGCTCAGAGATCAGGTCGACT
TCCGTACAACCAGCGCGTGACTTGGCGTGATCACTCTGGTCTCACTGATGGTCTCGAGCAAGGGGTGGATTTAGTGGGAG
GATATCACGACGCCGGAGACCATGTTAAATTCGGACTTCCGATGGCTTTCACGGTGACTATGTTGTCGTGGAGTGTAATA
GAGTACGGTGACTCACTCGCTTCAACCGGCGAGTTATCTCACGCACTTGAAGCTATCAAATGGGGAACCGATTACTTCAT
CAAGGCACACACAAGTCCAAATGTTCTATGGGCTGAAGTAGGCGACGGTGACACTGATCACTACTGTTGGCAAAGACCGG
AGGACATGACAACTTCACGGCGAGCTTTCAAGATCGACGAGAATAATCCGGGATCAGATCTCGCCGGAGAAACCGCCGCG
GCTATGGCTGCAGCTTCTATCGTTTTCCGCACAACAAACCCACATTACTCTCACCTTCTCTTGCACCATGCTCAACAATT
ATTTGAGTTTGGAGACAAGTACAGAGGAAAATACGATGAGAGTCTAAGAGTTGTTAAAAGTTATTATGCCTCGGTGAGTG
GTTACATGGACGAGCTTTTATGGGGTGCAACGTGGCTTTATCGAGCCACCGACAATGATCATTATATCAGTTATGTGGTT
GACATGGCTCACCAACTAGGTGGCCTTTCTTGGGCTATGTCCGAGTTTAGCTGGGACGTAAAGTTCGCTGGCGTTCAACT
CCTCGCTTCCATGTTGATAAAAGAAGAACAGCACAAGCAACACTCGAAAATCATACAACAATACAAATCAAAGGCGGATC
ATTATCTATGCTCAATTCTAAACAAGAACATCAACGGCACAAACGTCCAACGAACTCCGGCCGGTTTACTCTACGTCCGT
CAATGGAACAACATGCAATACGTTTCCACCGCATCATTCCTCCTAACCGTATATTCCGATTATCTCCGAAAATCAAACTC
CGATCTCCAGTGTCATGAAGGAACTGTGACTCCTGATGAGATGATCGTGTTTGCGAAATCCCAAATAGACTACATTTTAG
GATCAAACCCGATGAAAACAAGTTATCTAGTCGGATACGGTCCGAAATATCCGACTAGGGTTCATCATAGAGGTGCATCA
ATCGCTTCGTATAAAGATTACAAAGGATTCATTGGATGCACTCAAGGATATGATTATTGGTACGGGCGTCCCGAGCCAAA
TCCAAGTGTTTTAGTCGGGGCTTTGGTTGGAGGACCGGATCACCGAGATGAGTTTGTTGACCGGAGGGATAACTACGTTC
AAACCGAGGCTTGTACGTATAATACTGCCCCTTTGGTTGGTGTTTTTGCGAGACTTATAGAGCTTGAAGAGCAAACACTT
GAAGAAGAAGATGTGAGTTTGGTTGCAACTTATAAGAAATAGGTTTTACAATAC
>B596-L_1-10k_transcript_2441 B596-L_1-10k_transcript_2441 full_length_coverage=3;length=3375;num_subreads=15
GCGACCCCAGGTCAGGCGGGATCACCCGCTGAGTTTAAGCATATCAATAAGCGGAGGAAAAGAAACTAACAAGGATTCCC
TTAGTAACGGCGAGCGAACCGGGAAGAGCCCAGCTTGAAAATCGGACGTCTTCGGCGTTCGAATTGTAGTCTGGAGAAGC
GTCCTCAGCGACGGACCGGGCCCAAGTTCCCTGGAAAGGGGCGCCAGAGAGGGTGAGAGCCCCGTCGTGCCCGGACCCTG
TCGCACCACGAGGCGCTGTCTACGAGTCGGGTTGTTTGGGAATGCAGCCCCAATCGGGCGGTAAATTCCGTCCAAGGCTA
AATATGGGCGAGAGACCGATAGCGAACAAGTACCGCGAGGTAAAGATGAAAAGGACTTTGAAAAGAGAGTCAAAGAGTGC
TTGAAATTGTCGGGAGGGAAGCGGATGGGGGCCGGCGATGCGTCCTGGTCGAATGCGGAACGGAGCAATCCGGTCCGCCG
ATCGATTCGGGGCGTGGACCGACGCGGATTAAGGTGGTGACCTAAGCCCGGGCTTTTGTTACGCCCGCGGAGACGTCGCT
GCCTTAATCGTGGTCTGCAGCACGCGCCTCACGGCGTGCCTCGGCATCTGCGTGCTCAGGGCGTCGGCCTGTGGGCTCCC
CATTCGACCCGTCTTGTAACACGGACCAAGGAGTCTGACATGTGTGCGAGTCAACGGGTGAGTAAACCCGTAAGGCGCAA
GGAAGCTGATTGGCTGGATCCCTCACGGGTGCACAGCCGACCGACCTTGATCTTCTGAGAAGGGTTCGAGTGTGAGCATG
CCTGTCGGGACCCGAAAGATGGTGAACTATGCCTGAGCGGGGCGAAGCCAGAGGAAACTCTGGTGGAGGCCCGCAGCGAT
ACTGACGTGCAAATCGTTCGTCTGACTTGGGTATAGGGGCGAAAGACTAATCGAACCATCTAGTAGCTGGTTCCCTCCGA
AGTTTCCCTCAGGATAGCTGGAGCTCGGAAACGAGTTCTATCGGGTAAAGCCAATGATTAGAGGCATCGGGGACGCAATG
TCCTCGACCTATTCTCAAACTTTAAATAGGTAGGACGGGGTGGCTGCTTTGTTGAGCCATCCCACGGAATCGAGAGCTCC
AAGTGGGCCATTTTTGGTAAGCAGAACTGGCGATGCGGGATGAACCGGAAGCCGGGTTACGGTGCCCAACTGCGCGCTAA
CCTAGAACCCACAAAGGGTGTTGGTCGATTAAGACAGCAGGACGGTGGTCATGGAAGTCGAAATCCGCTAAGGAGTGTGT
AACAACTCACCTGCCGAATCAACTAGCCCCGAAAATGGATGGCGCTGAAGCGCGCGACCTATACCCGGCCGTCGGGGCAA
GAGCCAGGCCTCGATGAGTAGGAGGGCGCGGCGGTCGCTGCAAAACCTAGGGCGCGAGCCCGGGCGGAGCGGCCGTCGGT
GCAGATCTTGGTGGTAGTAGCAAATATTCAAATGAGAACTTTGAAGGCCGAAGAGGGGAAAGGTTCCATGTGAACGGCAC
TTGCACATGGGTTAGTCGATCCTAAGAGTCGGGGGAAACCCGTCTGATAGCGCTTATGCGCGAACTTCGAAAGGGGATCC
GGTTAAAATTCCGGAACCGGGACGTGGCGGTTGACGGCAACGTTAGGGAGTCCGGAGACGTCGGCGGGAATTCCGGAAAG
AGTTATCTTTTCTGTTTAACAGCCTGCCCACCCTGGAAACGGCTCAGCCGGAGGTAGGGTCCAGCGGCTGGAAGAGCACC
GCACGTCGCGTGGTGTCCGGTGCATTCCCGGCGGCCCTTGAAAATCCGGAGGACCGAGTGCCGCTCACGCCCGGTCGTAC
TCATAACCGCATCAGGTCTCCAAGGTGAACAGCCTCTGGTCGATGGAACAATGTAGGCAAGGGAAGTCGGCAAAATGGAT
CCGTAACTTCGGGAAAAGGATTGGCTCTGAGGGCTGGGCTCGGGGGTCCCAGTTCCGAACCCGTCGACTGTTGGCGGGCT
GCTTGAGCTGCTAACGTGGCGAGAGCGGACCGCCTCGTGTCGGCCGGGGGACGGACTGGGAACGGCTCTTTCGGGAGCTT
TCCCCGGGCGTCGAACAGCCAACTCAGAACTGGTACGGACAAGGGGAATCCGACTGTTTAATTAAAACAAAACATTGCGG
ATGCTAACGCAATGTGATTTCTGCCCAGTGCTCTGAATGTCAAAGTGAAGAAATTCAACCAAGCGCGGGTAAACGGCGGG
AGTAACTATGACTCTCTTAAGGTAGCCAAATGCCTCGTCATCTAATTAGTGACGCGCATGAATGGATTAACGAGATTCCC
ACTGTCCCTGTCTACTATCCAGCGAAACCACAGCCAAGGGAACGGGCTTGGCAGAATCAGCGGGGAAAGAAGACCCTGTT
GAGCTTGACTCTAGTCCGACTTTGTGAAATGACTTGAGAGGTGTAGAATAAGTGGGAGCTCCGGCGCAAGTGAAATACCA
CTACTTTTAACGTTATTTTACTTACTCCGTGAATCGGAGGCGGGGTAACAACCCCTTCTTTTAGACCCAAGACTCGCTTC
GGCGGGTCGATCCGGGCGGAGGACATTGTCAGGTGGGGAGTTTGGCTGGGGCGGCACATCTGTTAAAAGATAACGCAGGT
GTCCTAAGATGAGCTCAACGAGAACAGAAATCTCGTGTGGAACAAAAGGGTAAAAGCTCGTTTGATTCTGATTTTCAGTA
CGAATACGAACCGTGAAAGCGTGGCCTATCGATCCTTTAGACCTTCGGAATTTGAAGCTAGAGGTGTCAGAAAAGTTACC
ACAGGGATAACTGGCTTGTGGCAGCCAAGCGTTCATAGCGACGTTGCTTTTTGATCCTTCGATGTCGGCTCTTCCTATCA
TTGTGAAGCAGAATTCACCAAGTGTTGGATTGTTCACCCACCAATAGGGAACGTGAGCTGGGATTAGACCGTCGTGAGAC
AGGTTAGTTTTACCCTACTGATGCCCGCGTCGCAATAGTAATTCAACCTAGTACGAGAGGAACCGTTGATTCGCACAATT
GGTCATCGCGCTTGGTTGAAAAGCCAGTGGCGCGAAGCTACCGTGCGCTGGATTATGACTGAACGCCTCTAAGTCAGAAT
CCGGGCTAGAAGCGACGCATGCGCCCGCCGCCCGATTGCCGACCCTCAGTAGGAGCTTCGGCTCCCAAAGGCACGTGTCG
TTGGCTAAGTCCGTTCGGTGGAAGCGCCGTTCGGACCGCCTTGAATTATAATTACCACCGAGTGGCGGGTAGAATCCTTT
GCAGACGACTTAAATACGCGACGGGGTATTGTAAGTGGCAGAGTGGCCTTGCTGCCACGATCCACTGAGATTCAGCCCTT
TGTCGCTAAGATTCG
>B596-L_1-10k_transcript_58272 B596-L_1-10k_transcript_58272 full_length_coverage=2;length=250;num_subreads=60
CGACGATTTCTCTTTTGCCTTTCCTCTCCGCTCTACGAACAGCCCGCGCATGATCACGAGTAAGCTGTGCCTCTCGCTCC
AGCATCTCGCCTTGCACGCGAGCGAGATCCCGCTCCGCTTTCTCCGCTTTAAGCGGTAGACCATGGCTCTCTATGACCCG
CCTCGATGGCCGAGCCCAGCAAGCTCAGGCCCTGCAAAATCGATGGGCGTGTTACAAATCCATACATAGGATAATCACTA
AAAAATTCCC
>B596-L_1-10k_transcript_58804 B596-L_1-10k_transcript_58804 full_length_coverage=3;length=224;num_subreads=60
CAATTAGTAGAAAATTTATATTAAAGATTAAAAATATAAGTAAAAAATTAGAATACTTACCGCAAACTGACGAAACCACA
GAACCTGCTTGTCGGTTGGGAAGTGAGTGAAAGTCGGATGTCCACTGTCGAGGGCCGAGTACATCATACGGTTGATCCAT
GCGCTGATCCCGTTCCCGGATCGGTTGAACCTTATTAAAAGAACAAACGGTTAATAATGAATCC
>B596-L_1-10k_transcript_52459 B596-L_1-10k_transcript_52459 full_length_coverage=3;length=540;num_subreads=60
CCTGGAAAATTTAGGGGCGTTGAGAACAAAGAAATTGTTAGGAGTTCCTTTTTTTTATTTTTATCTAGTATGAATATGAA
TAGGACTTGGTAGTAAGAAAAGATCTTTTACAAGAAGGTTGGCTAGGGATTTCTTGTAAAAACATTAGCCCCGCTTAGTT
CATAATGACATCAAATTTTTCCATATCCATATATTTATTATTTTCATTATGCACCTAAAGGAGGAGCCGTATGAGATGAA
AATCTCACATACGGTTCTGAAACGGAGAATTCGTTAAAGCGAATGACGACCGTAACGGATGTCGGCTCAATCTGAAGGAA
ATTATGCGGAAGCATTACAGAATTATTATGAAGCTATGCGACTAGAAATTGACCCCTATGATCGAAGTTATATACTCTAT
AATATAGGCCTTATCCACACAAGTAATGGGGAACATACCAAAGCTTTAGAATATTATTTTCGGGCATTAGAACGAAACCC
CTTTTTACCACAAGCTTTTAATAATATGGCTGTGATCTGTCATTACGTGCGACTATCTCC
>B596-L_1-10k_transcript_761 B596-L_1-10k_transcript_761 full_length_coverage=2;length=4165;num_subreads=60
GCCATCAACATAGATGATGAAGTGGTGATTGTTGATGAGAAGATCAATGATGCGATTTTGGAGAAGATTGTCGAAGCCAA
AGGTAAAGGAAAGGTTGGGAGAAAGAAGAAAACAGTGAAAGATGGTGAAGTTGTTGTTCCACCAAGTGAGAATTCTTTTG
TTCCTCCTCCCTATGAACCCAAACTTTCATTCCCTGGTAGATTCAAGAGGCAGCTGCTAGAGAAGTACAAAGCTCTATTT
GAGAAGCAGATGAATGAAGTCGAGTCACAATGCCCGTTATTGATGCTTTCATGTTGATTCCTCAATATAGCAAGTTCATG
AAAGATGTTGTAGCTGCAAAGAAGAAAGAGATGGAGGGCATGATGATTCTCACTCATGAGTGCAGTGCCATCATCCAGAG
CCTTGTTGTTCCAAAGAAGCTTGAAGATCCAGGATGCTTCACATTACCTTGTGCTCTTGGACCTATGGTATTTGACAGAT
GTTTCTGCGATTTGGGAGCTAGTGTTAGCTTGATGTCTTTATCTGTTGCTAAGAAGCTTGGTTTCACGCAGTACAAGAAG
TGTAGACTTTCTCTGGTATTGGTTGATCGTTCAGTGAAGTACCCTGTGGGTATCTTGGAGGACCTCCCTGTGATGGTTGG
AAACTATGAGATCCCTACAGACTTTGTGGTGCTTGAGATGGGTGAGGAAGCTCAAGATCCCTTAATCCTTTGAAGGCCTT
TCTTAGCTACAGCAGGAGCTATTGTTAATGTGAAAGAGGGCAAGATTGATCTCCACATGGGTAAAGGGCACATTCTCCAC
TTTGACATCAAGGAGGTAATGAAGAAACCAACGATTCAAGGGCAAGTCTTCTACATTGAAGAGATGGACGCCCTTGCTGA
TGAGCTCCTTGAAGAGTTGTCACTAGGAGACCCTCTACAGCATGCTTTGACGATAGAGAGAGAGGTTGAAGTGATTGAGA
ACCTGGAGAGTACTGCCTATGGGATGATGTTGGATTCACACAAAGGGTTTGTTAGTAAGGATCAGTATGAGGAGTTGCCA
CAAGTGGTTCATCAAGAAACCTTAGTCACTCAACAAGAGGACACCCAGCAAGATGACTGGAGCGAGCTTAAGGCGCCTAA
AGTGGAGTTTAAACCTCTCCCCATGGTGTAAGGTATGCATTCCTTGGTCCTAATGAAACTTATCCTGTCATTGTGAGTAG
TGAACTTACTGAAACTGAGCTATCTGAACTTTTGAAAACACTTAAAAGATTTAGAAAAACAATAGGTTACTCACTTGATG
ACATCAAAGGAATATCACCCTCTTTGTGCATGCATATGATACATCTTGAGGATGAATCAATGACTTCTATCGAGCATCAA
AGAAGGTTAAATCCTAACCTGAAGGAAGTTGTAAAGAAAGAGATTCTTAAACTCTTAGATGCTGGTGTTATTTACCATAT
TTCAGATTCTAAATGGGTATCTCCTGTGCATGTTGTACCAAAGAAAGGTGGTATCACTGTAATTAGAAATGACAAGGATG
AATTGATACCAACAAGAACCATCACAAGTCATAGAATGTGCATTGATTACTGAAAACTAAACTCTGTATCTAGAAAAGAT
CATTTCCCTTTACCATTTATTGATCAGATGCTTGAGAGACTTGCAAATCACCCATTTTATTGCTTTCTTGATGGATATTC
AGGGTTCTTCCAAGTCCCCATACATCCCAATGATCAAGAGAAAACGACATTCGCATGTCCTTATGGTACCTTCGCATATC
GAAGAATGTCATTTGGTCTATGTAATGCTCCAGCCACCTTTCAAAGGTGCATGATGTCAATCTTCTCTGATCTAATTGAG
GATGTTGTGGAGGTGTTTATGGATGATTTCTCTGTCTACGGATCTTCATTTTCTGCTTGTTTGTCAAATTTGTGCAGGGT
CCTACAGAGATGTGAAGACACCAACCTTGTGCTGAATTGGGAGAAGTGTCACTTCATGGTTAAGGAAGGGATTGTGCTGG
GACACAAGATTTCAGAGAAGGGGATTGAGGTGGATAAGGCTAAGATCGATGTTATGGTTGGTTTGCCCCCACCAAAAACA
GTGGAAGACATCAGAAGTTTTCTTGGTCATGTTGGGTTCTACAGAAGGTTCATCAAGGACTTCTCCATGATCACTAGACC
ATTGACCAGGTTGCTGTGCAAATAAGCCACTTTCAGCTTTGATGTGGAATGTCTAGAAGCCTTCAAGAAGCTGAAAGGTG
AACTCATCAGTGCTCTGATTGTCCAGCCACCTGATTGGGATCTCCCTTTTGAGATCATGTGTGATGCTAGTGACTATGCT
GTGGGAGCTTTTTTGGGGCAGAAGAAAGATGGCAAGGCCCATGTGATCTACTACGCGAGCCAAACCCTGAATGATGCTCA
GATGAGGTATGCCACAACAGAGAAGGAGATGCTAGCCATTGTCTTTGCCTTTGAGAAGTTCAGAAGCTACTTGGTGGGAT
CTAAAGTCATTGTCTACACAGATCATGCTGCTTTGAGACACCTTTTGGCCAAGAAGGATGCAAAACCCAGGCTCTTGAGA
TGGATTTTGCTTCAAGAGTTTGATTTATAGATCAAAGACAAGCCAGGAGTTGAGAATGGTGTAGCTGATCACTTGTCCAG
GCTGAGAGTGAAGTGTGGCATTCCTATTGACGAAGGACTTCCAGGGAGCAGATCATAGCTATTGGAGCAGTGATGGAAGT
TTGTGAGACTGGTAGAAAGCTTGAAGAAGTCAAGGCAACAGAAGAGAAAGAACTTTGGTATGCTGATTTGGTGAACTACC
TAGCCACAGGAAAGAACCTTTGAATCATGTGGGCTATGCCAAGAAGATGTTCTACAAGGATGTGAAGAGGTACTACTGGG
ATGAGCCATACCTCTACATTCTCTGCAAGGATCAACTTTATAGGAGAGTGGTTGCTAATGAGGAGATTGATGGGATCCTT
ACACAATGTCATGGATCATCCTATGGAGGCCACTTTGCTACCTTCAAGACTGTTGCAAAGGTGCTACAAGCTGGATTCTG
GTGGCCACACATGTTTAAGGATACACAAGACTTTGTTTCAAAGTGTGATTCATGCCAAAGGAGAGGGAACATCACCAAAG
GAATGAGATGCCTCAAAATCCAATCCTTGAAGTTGAAGTGTTTGATGTGTGGGGTATTGACTTCATGGGACCATTTCCAT
CATCTTTGGCAACAAATACATCCTTGTAGTTGTTGATTATGTCTCCAAATGGGTGGAAGCTATTGCAAGCCCCACCAATG
ATGCTAGAGTTGTAACCAAGATGTTCAGGAGCATCATCTTTCCAAGGTTTGGAGTTCCAAGAGTTGTGATCAGTGATGGA
GGTTCCTATTTCATCAACAAACTGCTTGAGGGACTTCTCAAGAAGAACGGTGTAAAGCATAAGGTAGCAACTCCTTACCA
TCCTCAAACAAGTGGTCAAGTTGAGATTTCTAACAGAGAGATCAAGTCCATTCTGGAGAAGATTGTGGGGATTACAAGGA
AGGATTGGTCCATTAAGTTTGATGATGCGCTTTGGGCTTATAGGACAGCTTACAAGACACCTCTGGGACCACACCTTTCA
ACCTAGTGTACTGGAAAGCTTGCCATCTGCCAGTGGAGCTTGAGTACAAGGCACTATGGGCAGTAAAGTTGTTGAACTTT
ACATCAAAGTGCCAAGGAGAAAAGACTCTTCAGCTACATGAGCTTGATGAGATAAGAATGGATGCTTTCGAAACTCAAGA
TCTATAAGGAGAAGACTAAGCTTTCCATGACAAGAATATCCTGAAGAGAGAGTTTAAAGAAGGAGATCAAGTTCTTCTCT
ACAACTCTAGGTTGAAGCTATTTCCAGGAAAGCTTAAGTCAAGATGGTCCGGTCCTTTCAAGGTCAAGGAGGTTAGGCCA
TATGGGGCAATAGTTTTGTGGAGTACTGATGGAAGAGACTTCACAGTCAATGGCAAAGGGTTAAGCTCTACATGGCGACT
GCACCAGAGGAAGATGGGGTTTCAACTCCACTTTCTGATCCTACCCCGGTCTAATCTAAAAGGAGGCAAAGTCAAGCTAG
AGACTTAAAACAAGCTCACTTGGGAGGAAGTCCCATGCTTATCCTTGTACATATTGCATTAGTATTTCATTTTTCATCTT
ATTGC
>B596-L_1-10k_transcript_23209 B596-L_1-10k_transcript_23209 full_length_coverage=3;length=1666;num_subreads=60
ACAGACGTATGATCATTACGCTTCAACCGGGTTATTCTATTCCACCTCTTAGAAAGAAAAGAACTTAAATCAAAATACTT
AATAGCATGGCGATACATTTATACAAAACTTCTACCCCGAGCACACGCAATGGAGCCGTAGACAGTCAAGTGAAATCCAA
TCCACGAAATAATTTGATCTATGGGCAGCATCATTGTGGTAAAGGTCGTAATGCCAGAGGAATCATTACCGTAAGGCATA
GAGGGGGAGGTCATAAGCGTCTATACCGTAAAATAGATTTTCGACGAAATACAAAAGACATATATGGTAGAATCGTAACC
ATAGAATACGACCCTAATCGAAATGCATACATTTGTCTCATACACTATGGGGATGGTGAGAAGAGATATATTTTACATCC
CAGAGGGGCTATAATTGGAGATACCATTGTTTCTGGTACAGAAGTTCCTATAAAAATGGGAAATGCCCTACCTTTGAGTG
CGGTTTGAACTATTTGATTTACGTAATTGGAAGTAACCAATTAGGTTTACGACAAAACCTAGAAATCGATCACTGATCCA
ATTTGAGTACCTCTGCAGGATAGACCTCAACAGAAAACTGAAGAGTAACGGCAGCAAGTGATTGAGTTCAGTAGTTCCTC
ATATAAAATTATTGACTCTAGAGATATAGTAATATGGAGAAGACAAAATTGTTTCAAGCACCGACAGAACCATAAGCGCC
CCTTGTTTCAAAGAGAGGAGGACGGGTTATTCACATTTCATTTGATGGTCAGAGGCGAATTGAAAGCTAAGCAGTGGTAA
TTCTAAAGATTCCCCCGGGGAAAAATAGAGATGTCTCCTACGTTACCCATAATATGTGGAAGTATCGACGTAATTTCATA
GAGTCATTCGGTCTGAATGCTACATGAAGAACATAAGCCAGATGACGGAACGGGAAGACCTAGGATGTAGAAGATCATAA
CATAAGTTATTCGGCAGATTTTGATTCCTATATATCCACTCGTGTGGTACTTCTACCATATATAGAAGAATTCTACGATA
TATATAAGATAAGATCCATCCGTATAGATATCATCATCTACATTCAGAAAGCCGTATGCTTTGGAAGAAGCTTGTACAGT
TTGGGAAGGGGTTTTGATTGATCAAAAAGAAGAATCTACTTCAACCGATATGCCCTTAGGCACGGCCATACATAATATAG
AAATCACACTTGGAAAGGGTGGACAATTAGCTAGAGCAGCGGGTGCTGTAGCGAAACTGATTGCAAAAGAGGGGAAATCG
GCCACATTAAAATTACCTTCTGGAGAGGTCCGTTTGATATCCAAAAACTGCTCAGCAACAGTCGGACAAGTGGGAAATGT
TGGGGTAAACCAGAAAAGTTTGGGTAGAGCCGGATCGAAATGTTGGCTAGGTAAACGTCCTGTAGTAAGAGGAGTAGTTA
TGAACCCTGTCGACCACCCCCATGGAGGTGGTGAAGGGAGGGCTCCAATTGGTAGAAAAAAACCCGTAACCCCCTGGGGT
TATCCTGCGCTTGGAAGAAGAACTAGAAAAAGGAAAAAATATAGTGAGACTTTGATTCTTCGTCGCCGTAGTAAATAGGA
GAGAAAATCGAATTTCTTTCTTCGTCTTAAAAAAAATAGGAGTTAATTAACTGTGACACGTTCACT
>B596-L_1-10k_transcript_15970 B596-L_1-10k_transcript_15970 full_length_coverage=3;length=1968;num_subreads=60
GTTATTCTATTCCACCTCTTAGAAAGAAAAGAACTTAAATCAAAATACTTAATAGCATGGCGATACATTTATACAAAACT
TCTACCCCGAGCACACGCAATGGAGCCGTAGACAGTCAAGTGAAATCCAATCCACGAAATAATTTGATCTATGGGCAGCA
TCATTGTGGTAAAGGTCGTAATGCCAGAGGAATCATTACCGTAAGGCATAGAGGGGGAGGTCATAAGCGTCTATACCGTA
AAATAGATTTTCGACGAAATACAAAAGACATATATGGTAGAATCGTAACCATAGAATACGACCCTAATCGAAATGCATAC
ATTTGTCTCATACACTATGGGGATGGTGAGAAGAGATATATTTTACATCCCAGAGGGGCTATAATTGGAGATACCATTGT
TTCTGGTACAGAAGTTCCTATAAAAATGGGAAATGCCCTACCTTTGAGTGCGGTTTGAACTATTTGATTTACGTAATTGG
AAGTAACCAATTAGGTTTACGACAAAACCTAGAAATCGATCACTGATCCAATTTGAGTACCTCTGCAGGATAGACCTCAA
CAGAAAACTGAAGAGTAACGGCAGCAAGTGATTGAGTTCAGTAGTTCCTCATATAAAATTATTGACTCTAGAGATATAGT
AATATGGAGAAGACAAAATTGTTTCAAGCACCGACAGAACCATAAGCGCCCCTTGTTTCAAAGAGAGGAGGACGGGTTAT
TCACATTTCATTTGATGGTCAGAGGCGAATTGAAAGCTAAGCAGTGGTAATTCTAAAGATTCCCCCGGGGAAAAATAGAG
ATGTCTCCTACGTTACCCATAATATGTGGAAGTATCGACGTAATTTCATAGAGTCATTCGGTCTGAATGCTACATGAAGA
ACATAAGCCAGATGACGGAACGGGAAGACCTAGGATGTAGAAGATCATAACATAAGTTATTCGGCAGATTTTGATTCCTA
TATATCCACTCGTGTGGTACTTCTACCATATATAGAAGAATTCTACGATATATATAAGATAAGATCCATCCGTATAGATA
TCATCATCTACATTCAGAAAGCCGTATGCTTTGGAAGAAGCTTGTACAGTTTGGGAAGGGGTTTTGATTGATCAAAAAGA
AGAATCTACTTCAACCGATATGCCCTTAGGCACGGCCATACATAATATAGAAATCACACTTGGAAAGGGTGGACAATTAG
CTAGAGCAGCGGGTGCTGTAGCGAAACTGATTGCAAAAGAGGGGAAATCGGCCACATTAAAATTACCTTCTGGAGAGGTC
CGTTTGATATCCAAAAACTGCTCAGCAACAGTCGGACAAGTGGGAAATGTTGGGGTAAACCAGAAAAGTTTGGGTAGAGC
CGGATCGAAATGTTGGCTAGGTAAACGTCCTGTAGTAAGAGGAGTAGTTATGAACCCTGTCGACCACCCCCATGGAGGTG
GTGAAGGGAGGGCTCCAATTGGTAGAAAAAAACCCGTAACCCCCTGGGGTTATCCTGCGCTTGGAAGAAGAACTAGAAAA
AGGAAAAAATATAGTGAGACTTTGATTCTTCGTCGCCGTAGTAAATAGGAGAGAAAATCGAATTTCTTTCTTCGTCTTAA
AAAAAATAGGAGTTAATTAACTGTGACACGTTCACTAAAAAAAAATCCTTTTGTAGCAAAGCATTTATTAAGAAAAATAG
AGAAGCTTAATACAAAGGCGGAAAAAGAAATCATAATAACTTGGTCCCGGGCATCTACTATTATACCCACAATGATTGGC
CATACTATCGCTATACATAATGGAAGGGAACACTTACCCGTTTATATAATCGACCTTATGGTAGGACATAAATTGGGAGA
ATTTTCACCTACTATAAATTTTAGAGGACACGCGAAAAATGATAATAGATCTCGTCGTTAATTAAATGAATTCAAAAAAA
TGAATAATGAATATAATTTTTTTTTTAGTGAGAGGTAAACCTTATGCT
>B596-L_1-10k_transcript_26884 B596-L_1-10k_transcript_26884 full_length_coverage=30;length=1514;num_subreads=60
GTTATTCTATTCCACCTCTTAGAAAGAAAAGAACTTAAATCAAAATACTTAATAGCATGGCGATACATTTATACAAAACT
TCTACCCCGAGCACACGCAATGGAGCCGTAGACAGTCAAGTGAAATCCAATCCACGAAATAATTTGATCTATGGGCAGCA
TCATTGTGGTAAAGGTCGTAATGCCAGAGGAATCATTACCGTAAGGCATAGAGGGGGAGGTCATAAGCGTCTATACCGTA
AAATAGATTTTCGACGAAATACAAAAGACATATATGGTAGAATCGTAACCATAGAATACGACCCTAATCGAAATGCATAC
ATTTGTCTCATACACTATGGGGATGGTGAGAAGAGATATATTTTACATCCCAGAGGGGCTATAATTGGAGATACCATTGT
TTCTGGTACAGAAGTTCCTATAAAAATGGGAAATGCCCTACCTTTGAGTGCGGTTTGAACTATTTGATTTACGTAATTGG
AAGTAACCAATTAGGTTTACGACAAAACCTAGAAATCGATCACTGATCCAATTTGAGTACCTCTGCAGGATAGACCTCAA
CAGAAAACTGAAGAGTAACGGCAGCAAGTGATTGAGTTCAGTAGTTCCTCATATAAAATTATTGACTCTAGAGATATAGT
AATATGGAGAAGACAAAATTGTTTCAAGCACCGACAGAACCATAAGCGCCCCTTGTTTCAAAGAGAGGAGGACGGGTTAT
TCACATTTCATTTGATGGTCAGAGGCGAATTGAAAGCTAAGCAGTGGTAATTCTAAAGATTCCCCCGGGGAAAAATAGAG
ATGTCTCCTACGTTACCCATAATATGTGGAAGTATCGACGTAATTTCATAGAGTCATTCGGTCTGAATGCTACATGAAGA
ACATAAGCCAGATGACGGAACGGGAAGACCTAGGATGTAGAAGATCATAACATAAGTTATTCGGCAGATTTTGATTCCTA
TATATCCACTCGTGTGGTACTTCTACCATATATAGAAGAATTCTACGATATATATAAGATAAGATCCATCCGTATAGATA
TCATCATCTACATTCAGAAAGCCGTATGCTTTGGAAGAAGCTTGTACAGTTTGGGAAGGGGTTTTGATTGATCAAAAAGA
AGAATCTACTTCAACCGATATGCCCTTAGGCACGGCCATACATAATATAGAAATCACACTTGGAAAGGGTGGACAATTAG
CTAGAGCAGCGGGTGCTGTAGCGAAACTGATTGCAAAAGAGGGGAAATCGGCCACATTAAAATTACCTTCTGGAGAGGTC
CGTTTGATATCCAAAAACTGCTCAGCAACAGTCGGACAAGTGGGAAATGTTGGGGTAAACCAGAAAAGTTTGGGTAGAGC
CGGATCGAAATGTTGGCTAGGTAAACGTCCTGTAGTAAGAGGAGTAGTTATGAACCCTGTCGACCACCCCCATGGAGGTG
GTGAAGGGAGGGCTCCAATTGGTAGAAAAAAACCCGTAACCCCCTGGGGTTATCCTGCGCTTGGAAGAAGAACT
>B596-L_1-10k_transcript_53626 B596-L_1-10k_transcript_53626 full_length_coverage=2;length=504;num_subreads=60
TATATAAGATAAGATCCATCCGTATAGATATCATCATCTACATTCAGAAAGCCGTATGCTTTGGAAGAAGCTTGTACAGT
TTGGGAAGGGGTTTTGATTGATCAAAAAGAAGAATCTACTTCAACCGATATGCCCTTAGGCACGGCCATACATAATATAG
AAATCACACTTGGAAAGGGTGGACAATTAGCTAGAGCAGCGGGTGCTGTAGCGAAACTGATTGCAAAAGAGGGGAAATCG
GCCACATTAAAATTACCTTCTGGAGAGGTCCGTTTGATATCCAAAAACTGCTCAGCAACAGTCGGACAAGTGGGAAATGT
TGGGGTAAACCAGAAAAGTTTGGGTAGAGCCGGATCGAAATGTTGGCTAGGTAAACGTCCTGTAGTAAGAGGAGTAGTTA
TGAACCCTGTCGACCACCCCCATGGAGGTGGTGAAGGGAGGGCTCCAATTGGTAGAAAAAAACCCGTAACCCCCTGGGGT
TATCCTGCGCTTGGAAGAAGAACT
>B596-L_1-10k_transcript_56423 B596-L_1-10k_transcript_56423 full_length_coverage=2;length=348;num_subreads=60
ATCCAAAAACTGCTCAGCAACAGTCGGACAAGTGGGAAATGTTGGGGTAAACCAGAAAAGTTTGGGTAGAGCCGGATCGA
AATGTTGGCTAGGTAAACGTCCTGTAGTAAGAGGAGTAGTTATGAACCCTGTCGACCACCCCCATGGAGGTGGTGAAGGG
AGGGCTCCAATTGGTAGAAAAAAACCCGTAACCCCCTGGGGTTATCCTGCGCTTGGAAGAAGAACTAGAAAAAGGAAAAA
ATATAGTGAGACTTTGATTCTTCGTCGCCGTAGTAAATAGGAGAGAAAATCGAATTTCTTTCTTCGTCTTAAAAAAAATA
GGAGTTAATTAACTGTGACACGTTCACT
>B596-L_1-10k_transcript_52104 B596-L_1-10k_transcript_52104 full_length_coverage=2;length=561;num_subreads=60
GGGCAATATATATCTATGTCTGCCCACAAAGCACGGAGAGTTATTGATCAGATCCGTGGACGTTCCTACGAAGAAGCACT
TATGATATTAGAACTTATGCCGTATCGAGGATGTTATCCCATTTTTAAATTAGTTTATTCTGCAGCAGCAAATGCTAGTC
ACAATAAGGGTTTCAAAGAAACCAATTTAGTCATTAGTAAAGCTGAAGTGAATCAAGGAAATACGGTGAAAAAATTAAAA
CCTCGGGCACGAGGACGGAGTTACCCAATAAAAAGATCCACTTGTCATATAACTATCGTATTGGAAGATATATCCTTATA
TCAACAATATGAAGAATATTTAATGTATTTAAAAAAACCTGGATGCAGCAATGAAAACATAAATCTAACATGTTACGATA
CATATAGTAGTGGAGGCCCATGGGACAAAAAATAAATCCACTTGGTTTCAGACTTGGTACAACCCAAAGTCATCATTCTA
TTTGGTTTGCACAACCAAAAAAGTATTCTGAAGGTTTAGAAGAAGATAAAAAAATACGAGACTGTATTAAAAATTATGTC
C
>B596-L_1-10k_transcript_51069 B596-L_1-10k_transcript_51069 full_length_coverage=2;length=604;num_subreads=60
GTCTCTATTTTTATATAAATAAAAGAAAAATAACATGTTGATTATATCAAAATTATAGAACAATTAAGGAATTTTAACTT
ATCATGGGGAAAGACACTATTGCTGATATAATAACCTCTATACGAAATGCTGACATGAATAGAAAAGGAACAGTTCGGAT
AGGATCGACTAACATCACCGAAAGCATTGTTAAAATACTTTTACAAGAGGGTTTTATCGAAAACGTAAGGAAACATCGCG
AAAACAATCAATATTTTTTGATTTTAACCCTAAGACATAGACGAAATAAGAAAGAATCCTATAAAACGATTTTAAATTTA
AAGAGAATAAGCCGACCGGGTCTACGAATCTATTCTAACTCTCAACGAATTCCACGAATTTTAGGCGGAATAGGAATTGT
AATCCTTTCAACTTCTCAAGGTATAATGACAGATCGAGAAGCTCGACTAAAAAGAATCGGCGGAGAAATTTTGTGTTATA
TATGGTAATCCTTCTAATATCAAAATTGGATATCCGGAACTTAGCATTTGTGAAAAAAAAGGGGGGGGTTGTGTAATACC
ACCCCTGCTAAAAAAGTTTAGAATTTTTTACCCCGAATGAAATT
>B596-L_1-10k_transcript_43883 B596-L_1-10k_transcript_43883 full_length_coverage=2;length=887;num_subreads=60
GGGATGGTGAGAAGAGATATATTTTACATCCCAGAGGGGCTATAATTGGAGATACCATTGTTTCTGGTACAGAAGTTCCT
ATAAAAATGGGAAATGCCCTACCTTTGACCGATATGCCCTTAGGCACGGCCATACATAATATAGAAATCACACTTGGAAA
GGGTGGACAATTAGCTAGAGCAGCGGGTGCTGTAGCGAAACTGATTGCAAAAGAGGGGAAATCGGCCACATTAAAATTAC
CTTCTGGAGAGGTCCGTTTGATATCCAAAAACTGCTCAGCAACAGTCGGACAAGTGGGAAATGTTGGGGTAAACCAGAAA
AGTTTGGGTAGAGCCGGATCGAAATGTTGGCTAGGTAAACGTCCTGTAGTAAGAGGAGTAGTTATGAACCCTGTCGACCA
CCCCCATGGAGGTGGTGAAGGGAGGGCTCCAATTGGTAGAAAAAAACCCGTAACCCCCTGGGGTTATCCTGCGCTTGGAA
GAAGAACTAGAAAAAGGAAAAAATATAGTGAGACTTTGATTCTTCGTCGCCGTAGTAAATAGGAGAGAAAATCGAATTTC
TTTCTTCGTCTTAAAAAAAATAGGAGTTAATTAACTGTGACACGTTCACTAAAAAAAAATCCTTTTGTAGCAAAGCATTT
ATTAAGAAAAATAGAGAAGCTTAATACAAAGGCGGAAAAAGAAATCATAATAACTTGGTCCCGGGCATCTACTATTATAC
CCACAATGATTGGCCATACTATCGCTATACATAATGGAAGGGAACACTTACCCGTTTATATAATCGACCTTATGGTAGGA
CATAAATTGGGAGAATTTTCACCTACTATAAATTTTAGAGGACACGCGAAAAATGATAATAGATCTCGTCGTTAATTAAA
TGAATCC
>B596-L_1-10k_transcript_34382 B596-L_1-10k_transcript_34382 full_length_coverage=2;length=1253;num_subreads=60
GGATGCACGCCAATGGGACCCTCCAATAAGTCTATTGGAATTGGCTCTGTATCAATGGAATCTTCTCATCATCTATACAT
AACGAATTGGTGTGGTATATTCATATCATAACATAACATATGAACAGTAAGAACTAGCATTCTTATTGAGACTAGAACTC
ATAGGGAAGAAAATCGATTTATGGATGGAATCAAATATGCAGTATTTACAGACAAAAGTATTCGGTTATTGGGGAAAAAT
CAATATACTTTTAATGTCGAATCAGGATTAACTAGGACAGAAATAAAGCATTGGGTCGAACTCTTCTTTGGTGTCAAGGT
AATAGCTATGAATAGTCATCGACTCCCCGGAAAGGTTAAAAGAATGGGACCTATTCTGGGACATACAATGCATTACAGAC
GTATGATCATTACGCTTCAACCGGGTTATTCTATTCCACCTCTTAGAAAGAAAAGAACTTAAATCAAAATACTTAATAGC
ATGGCGATACATTTATACAAAACTTCTACCCCGAGCACACGCAATGGAGCCGTAGACAGTCAAGTGAAATCCAATCCACG
AAATAATTTGATCTATGGGCAGCATCATTGTGGTAAAGGTCGTAATGCCAGAGGAATCATTACCGTAAGGCATAGAGGGG
GAGGTCATAAGCGTCTATACCGTAAAATAGATTTTCGACGAAATACAAAAGACATATATGGTAGAATCGTAACCATAGAA
TACGACCCTAATCGAAATGCATACATTTGTCTCATACACTATGGGGATGGTGAGAAGAGATATATTTTACATCCCAGAGG
GGCTATAATTGGAGATACCATTGTTTCTGGTACAGAAGTTCCTATAAAAATGGGAAATGCCCTACCTTTGACCGATATGC
CCTTAGGCACGGCCATACATAATATAGAAATCACACTTGGAAAGGGTGGACAATTAGCTAGAGCAGCGGGTGCTGTAGCG
AAACTGATTGCAAAAGAGGGGAAATCGGCCACATTAAAATTACCTTCTGGAGAGGTCCGTTTGATATCCAAAAACTGCTC
AGCAACAGTCGGACAAGTGGGAAATGTTGGGGTAAACCAGAAAAGTTTGGGTAGAGCCGGATCGAAATGTTGGCTAGGTA
AACGTCCTGTAGTAAGAGGAGTAGTTATGAACCCTGTCGACCACCCCCATGGAGGTGGTGAAGGGAGGGCTCCAATTGGT
AGAAAAAAACCCGTAACCCCCTGGGGTTATCCTGCGCTTGGAAGAAGAACTAC
>B596-L_1-10k_transcript_51987 B596-L_1-10k_transcript_51987 full_length_coverage=3;length=568;num_subreads=60
AATCCCCGAAACCAAAAACCCTAAGCAGAGATCGAAGCAGAAGGAAGGAAGGCGATCCCAATCCTCCTCGATTCATCTCT
TCGCTCCCCCCAAAACCAATGGCTACCATACCAGTTAACCCTAAGCCCTTCTTGAACAATCTGACCGGGAAGACGGTTAT
CGTTAAGCTCAAATGGGGAATGGAATACAAAGGTTTCCTCGCCTCTGTTGACTCCTACATGAACTTGCAGCTGGGGAACA
CCGAGGAGTATATTGATGGACAGTTGACAGGAAACCTTGGAGAGATCTTGATCAGATGCAACAATGTTTTGTACGTCCGA
GGTGTGCCAGAAGATGAAGAACTCGGTGACGCTGAACAAGACTAGTTTGTACCAAGGAAAGTAGAAATCGCCAGTCTGTT
TTAAGTCTTGTTGTATTCTGTGAGCATCTTTAACCCAATTTGCAGTTCTTGAATCTTTGTGAGATGGTTGCTACCTTTAA
ACTAAAACGTTGCAAGCTGTTTTTTTCTCTTTATGAGAAACCGAACTCCTTGGCGGTTTTCTGTTAGTGGAAAGGAATGC
TTGTCGTT
>B596-L_1-10k_transcript_56996 B596-L_1-10k_transcript_56996 full_length_coverage=2;length=330;num_subreads=42
ACACCGAGGAGTATATTGATGGACAGTTGACAGGAAACCTTGGAGAGATCTTGATCAGATGCAACAATGTTTTGTACGTC
CGAGGTGTGCCAGAAGATGAAGAACTCGGTGACGCTGAACAAGACTAGTTTGTACCAAGGAAAGTAGAAATCGCCAGTCT
GTTTTAAGTCTTGTTGTATTCTGTGAGCATCTTTAACCCAATTTGCAGTTCTTGAATCTTTGTGAGATGGTTGCTACCTT
TAAACTAAAACGTTGCAAGCTGTTTTTTTCTCTTTATGAGAAACCGAACTCCTTGGCGGTTTTCTGTTAGTGGAAAGGAA
TGCTTGTAGT
>B596-L_1-10k_transcript_47659 B596-L_1-10k_transcript_47659 full_length_coverage=2;length=738;num_subreads=60
AGGTACAGATTTTTACTTGAAGTGAAAGACAAGAAGATTGTCGGCTTCCATGGCTTCGCCGACACTCAACTCAACTCTCT
TGGAGCTTACTTCGCTCCCATCGCCTCAACTCCATTGAAACCTAGCAAGAAGCTACAAGCAGTAGGTGGTGATGAAGGAG
CTTCATGGGATGATGGTGCTTTCGACGGCGTTAAGAAAATACAAGTAGGGCAGAACAATGATGGTGTGTCTTTCGTGGCG
GTCGAGTACCAGAATGGCTCTCAGAAAGTTGTTGGTGATGGTCATGGCAAACAATCACCGCTTGGAGTTGAAACGTTTGA
GCTTACGGATGGTGAGTACATTACGTCCGTGGGAGTCTACTATGACAAAATCCATGCAGAGGGACGTGGTGTGACAGTGG
TGACGAGTTTAATATTCAAGACTAATAAGCAGATATCTCAACCATTTGGAATGACTGGCGGAGAATATGTTGAGCTTAAG
GAAGAAGGTAACAAGATCGTTGGGTTCCATGGAAAAGCTAGCGATTGGGTTCATCAAATTGGAGTCTATGTTGCACCAGT
CACCATATGAAAAGATTATTGTGGGTTGCTTCTTTGATTTTCAATGAATAAAGTTATGTCAGAGACCTACTTGTTGTGGA
TGAGGTCTCTTGATGGACTATGTTTTCTGTTTGTGCTTGAGTGTTATGTTTGTGGTTAAGTGTTTGTGGATTTTAATAAA
AGGAGGTTTGTGTTAAGC
>B596-L_1-10k_transcript_55165 B596-L_1-10k_transcript_55165 full_length_coverage=2;length=413;num_subreads=60
GAGAGTACATTACGTCTCGTGGGAGTCCTACTATGACAAAATCCATGCAGAGTGTGACGTGGTGTGACATGGTGACGAGT
TTAGATATTCAAGACTAATAAGCAGATATCTCAACCATTTGGAATGACTGGCGGAGAATATGTTGAGCTTAAGGAAGAAG
GTAACAAGATCGTTGGGTTCCATGGAAAAGCTAGCGATTGGGTTCATCAAATTGGAGTCTATGTTGCACCAGTCACCATA
TGAAAAGATTATTGTGGGTTGCTTCTTTGATTTTCAATGAATAAAGTTATGTCAGAGACCTACTTGTTGTGGATGAGGTC
TCTTGATGGACTATGTTTTCTGTTTGTGCTTGAGTGTTATGTTTGTGGTTAAGTGTTTGTGGATTTTAATAAAAGGAGGT
TTGTGTTAAGTAG
>B596-L_1-10k_transcript_28592 B596-L_1-10k_transcript_28592 full_length_coverage=8;length=1399;num_subreads=60
GGACCATAATCAAAAGCCTTTATACAAAACTCCTTCAGATCTGAAAGGCCTCCTCTGTCTCTGTTGCGTATTCTCCGGCG
TCGTTTCATGATCTGACTTTGGTCTATCACTTGGTCACTGTTTGCTCTGAACATGCCACGCCCTTTCTTCCACAAGTTGA
TTTTCTCCTCCACTATCCAAGAAAAGCGTCTGAGAGTTCCAGATAAGTTTGTGAGGAGATTCAAAGACGAGCTATCGGTT
GCAGTTGCACTCACAGTACCTGATGGTCACGTTTGGCGTGTAGGACTTAGAAAAGCTGACAACAACAACAAGATCTGGTT
TCAAGATGGTTGGCAAGAGTTCGTTCACCGTTACTCCATCCGCATTGGTTACCTTTTGGTCTTCAGATACGAAGGCAACT
CTGCCTTTAGCGTCTACATTTACAACTTACCACACTCCGAGATTAACTACCACTCCACTGGTCTAATGGACTCTGCAAAC
CACTTCAAACGCCCCCGTTTGTTTGAAGACCTTGAAGATGAAGATGCTGAGACTCTGCACACAACCACTTCAGCCATCCA
GAGCTTCTTCACTGGACCTGTTAAACCTGAAGAGGCAACACCAACACAAACCTCAAAAGTTCCTAAAAAGAGAGGGAGGA
AGAAGAAGAAGAACGCTGATCATCCTGAGGAAGTAAACTCATCTGCACCGAGAGATGATGACCCTGAGAGCCGTTCAAAG
TTCTACGAGAGTGCTTCTGCGAGAAAGAGAACAGTGAATGCTGAAGAGAGAGAGAGAGCCATCAATGCAGCCAAAACGTT
TGAGCCGACAAACCCTTTCTTCAGAGTTGTTCTGAGACCGTCTTATCTATACAGAGGTTGCATCATGTATTTGCCTTCTG
GTTTTGCTGAGAAGTACTTAAGTGGGATCTCGGGATTCATCAAGGTCCAGCTCGGGGAGAAACAGTGGCCTGTGAGATGC
CTTTACAAAGCAGGGAGAGCTAAGTTCAGTCAAGGTTGGTATGAGTTCACTGTGGAGAATAACTTAGGAGAAGGTGATGT
CTGCGCGTTTGAGCTGCTGAGAACCAGAGATTTCGTTTTGAAAGTGACGGCCTTTCGAGTCAACGAATATGTCTGAGACA
GAGATACTATGGTGTGACTGGTGGATCAGTATTCAGTAGTGAGGAATCTGAAGGTGCAACTTCGTGTAGGGTGTGTTGAT
TTTAATTCTGTCTATGTGTCATTGCGTTGGTCTCTTTTTTTTGTTGGTGTGGATAAGTTAAACCTCCTCGGAGTGAAACT
GAAATTGTTTGGAGTAGAAGTTAGGGTTAAGAAGTTTGTAAATACCTAATCTCCATCAAGTTTGGTGTTGAATCTTGCGC
CCCCAAGAAAAGATGATATGATGAAGATGGGTTTGTTGT
>B596-L_1-10k_transcript_58021 B596-L_1-10k_transcript_58021 full_length_coverage=3;length=266;num_subreads=60
TGCATAAGCTACTCAGGTGCAAAGTAGTGTTCTTTACAAGGCATTTAAAATCATTGCTCCCAATGCAAGTAAATGCAACC
TATATGCTCTAGACTCTCCTAGAAATGCCAATGATGCAAACTAAATGAATTTTTTTTTTATGCAAATATATATATAATGC
AATGCATGAGACTCAAAATCATCAAAGCAAACGTGATCAAATACTTGGTACCTCCCCCAAACTTAAATGACACAGTCTCT
GTGTTGTCAAGGAGAGAGAGATACCC
>B596-L_1-10k_transcript_23976 B596-L_1-10k_transcript_23976 full_length_coverage=4;length=1637;num_subreads=60
TCCCTATGAACCCAAACTACCATTCCCTGGTAGATTCAAGAGGCAGCTGCTAGAGAAGTACAAAGGCTTTGTTTGAGAAG
CAAATGAGTGAAGCTCAGGTTGCAATGCCCATCATCGATGCTTTCATGTTGATTCCTCAATACAACAAGTTCCTGAAAGA
TGTTGTAGCTGCAAAGAAGAAGGAGATGGAAAGCATGATGATTCTTACCCATGAGTGCAGTGCCATCATCCAGAGGCTTG
ATGTTCCAGAGAAGTTAGAGGATCCAGGATGCTTCACACTACCTTGTGCTCTTGGACCTATGGTATTTGAGAAATGTCTC
TGCGATTTGGGAGCTAGTGTCAGCTTGATGCCTTTGTCTGTTGCAAAGAAGCTTGGATTCACTCAGTACAAGAAGTGTAG
ACTCTCTCTGGTGTTAGCTGATCGTTCAGTGAAGTACCCTGTGGGCATCTTAGAGGACCTCCCTGTGAAGATTGGAAGGT
ATGAGATACCTACAGATTTTGTGGTGCTTGAGATGGGTGAGGAGGCTCAAGACCCATTGATTCTAGGAAGGCCATTCTTA
GCTACAGCAGGAGCTATTGTTAATGTGAAGGAAGGCACGATTGATCTCCATTTGGGTAAAGAGAACATCCTCCACTTTGA
CATCAAGGAGAAAATGAGAAACCAACTGTGTTCGGGCAAGCCTTCTACATTGAAGAGATGGGCACTCCTGCTGATGAGCA
CCTTGAAGAGTTACCACCTGAGGACGACGAGGAGGGAGCATCTCCCTCTACTCATTCTCCATAGAAGGTAACCCACCACA
CTCCCTTGTATATACCATTTCATTTTTGCATATTAGTTTCTCTTTTGGGTATCTCTCTCTCCTTGACAACACAGAGACTG
TGTCATTTAAGTTTGGGGGAGGTACCAAGTATTTGATCACGTTTGCTTTGATGTATTTCATTGAGTCATGCATTGCATAC
CTATTGCATATATATTTGCATAAAAAAAAAAATCATTTAGTTTGCATCATTTGCATTTCTAGGAGAGTCTAGAGCATATA
GGTTGCATTTACTTGCATTGGGAGCAATGATTTGAAATGCCTTGTAAAGAACATTACTTTGCACCTGAGTAGCTTATGCA
CCTCTCAAAAAGACTTGTATGCTTCGAGCCTTGAAAACTCTTCCTGAAACTTGTTGATTGCTGAAACTCAGTCTTTGAAG
CCAACTACAACCTTATTTGAACTGAACGAACTTAATGCTTCTTGCTTATGGTCCCTTGTGTACTGAGTCATGGCTATACA
CACTTGAGTTGTCACATCCTTTATGCCAATCTTTTTGACAAACTCTAGTGGTAAACCACTCCCAAAACCCTTTCCCTTCC
TTTTAAGCTTTCATTGTTTGATGAGTGAGGCCTTCTTCGGAAAGTCTTACATGTGCATAATGTTGAGAGTATCGGGAACG
ACAATGCTTGATCTTCATTCTTGCTAGATTAGGCACTCTATTGTCTAGCTATAGGTGGGGGGTGAGTGTTGTGACTATGA
TTTGGGAGCAATGAAAAGTTCGAAGGAAAAGAATAGACTCTTTGTGTTTAAGTGAATAATCTTATTGGGATAAGTAGATA
AACCTCTAGCTCGAGTTTATGAAAAGTCTTGGCCCCC
>B596-L_1-10k_transcript_28861 B596-L_1-10k_transcript_28861 full_length_coverage=3;length=1466;num_subreads=60
GGATAGAGAGATAAGGGGACCAGAAGCGTTAGATAGATAGAGAGAGAGAGAGATTTGTAATCCTTCAGACACACACAGAA
AGAAGATTATGTTGCCCGTAAGAAAAACCAAAAGAGCTTTTTACTCCGCCTATGCTGGAGACGGCGTCTTTACGCCGGGA
AAGAAACGACGAAGATGTCTTTCTTCTCCTGCGTCGGTATCTAAAGCCGGACCAGATTTGTTAGATACAATCCCAGACGA
TCTTGTTGTTTCTATCCTTCGCAGACTTGCTTCTACATCTCGATGCCCTGCTGATTTCATCAACGTTTTAATGACATGTA
AGAGATTGAAGAGTTTAGCTACGAGTCCTCTTGTTCTGTCGAGATTGTCTCGGAAAGCGATTGCCGTAAAGGCTCAGAAT
TGGTCGGAAGATGCTCACCGGTTTCTCAAACGCTGCGTCGACGCCGGAAGCCTCGAAGCTTGCTACACTCTCGGCATGAT
TCGGTTTTACTGTCTGCAAAACAGAGGAAACGGCGCGTCGCTGATGGCTAAAGCCGCGATTAGCTCCTACGCGCCTGCGT
TATACTCTTTAGCCGTGATTCAGTTCAACGGAAGCGGCGGCTCCAAGAACGACAAGGATCTCCGAGCAGGCGTGGCTTTG
TGCGCGCGTGCGGCTTTTTTGGGACACGTCGACGCGCTGCGTGAGCTCGGTCACTGTCTCCAAGACGGTTACGGTGTTCC
GCAGAACGTCACCGAAGGTCGGAGATTCCTCGTTCAAGCCAACGCTCGTGAGCTCGCCGCCGTCTTATCCTCCGGGAACG
AAGCTTGCTCGTGGCTCACTTTGTCGCAGCCTCAAGTCACTAACCAAATCCGTGGTTGTCCGTTGCTGAGTGATTTCGGA
TGTAATGTTCCGGCGCCGGAGATACATCCGGCGAACCGGTTTTTAGCGGATTGGTTCGCCGTGCGCGGCGGAGATGCTCC
CGGAGATGGGTTGAGGTTGTGTTCTCACGGCGGATGTGGACGGCCGGAGACGAGGAAACATGAGTTTAGGAGGTGTTCTG
TTTGCGGCGTTGTGAATTACTGTTCACGCGCTTGTCAAGCTCTTGATTGGAAACTCCGGCATAAGATGGATTGTGCTCCG
GTGGATCAAGATGCGGCTGGTGGTGACGGAGAAGGTAACGTTCAGATTGAGGGAAACGGTAACGGTGATAACGTATTGGT
GCCCATGAGTTGACGGTGAACAAGTAACGGCTGCTTTAATTAGACGCGAAGAAGATGAGAGGTAAACGAAGCTTTGTTTA
GTTTCGTTTTTTGTTTAATTAGTGGAAAGATTAGGATTAAAATATTACCAACGGTTAGATGTGGCGTTAAAAGAGTAAAT
TTTGTATTCTAATCGATTGTAAAGATGAGTATCAATGAACGGCTAGAATGCTTTTTTTCTAATTTTTTGGTTCGAGTTTT
AATTTATTTAGTTAATACTTTTCTCC
>B596-L_1-10k_transcript_33027 B596-L_1-10k_transcript_33027 full_length_coverage=2;length=1307;num_subreads=60
GGAGATAGAGAGATAAGGGGACCAGAAGCGTTAGATAGATAGAGAGAGAGAGAGATTTGTAATCCTTCAGACACACACAG
AAAGAAGATTATGTTGCCCGTAAGAAAAACCAAAAGAGCTTTTTACTCCGCCTATGCTGGAGACGGCGTCTTTACGCCGG
GAAAGAAACGACGAAGATGTCTTTCTTCTCCTGCGTCGGTATCTAAAGCCGGACCAGATTTGTTAGATACAATCCCAGAC
GATCTTGTTGTTTCTATCCTTCGCAGACTTGCTTCTACATCTCGATGCCCTGCTTATTTCATCAACGTTTTAATGACATG
TAAGAGATTGAAGAGTTTAGCTACGAGTCCTCTTGTTCTGTCGAGATTGTCTCGGAAAGCGATTGCCGTAAAGGCTCAGA
ATTGGTCGGAAGATGCTCACCGGTTTCTCAAACGCTGCGTCGACGCCGGAAGCCTCGAAGCTTGCTACACTCTCGGCATG
ATTCGGTTTTACTGTCTGCAAAACAGAGGAAACGGCGCGTCGCTGATGGCTAAAGCCGCGATTAGCTCCTACGCGCCTGC
GTTATACTCTTTAGCCGTGATTCAGTTCAACGGAAGCGGCGGCTCCAAGAACGACAAGGATCTCCGAGCAGGCGTGGCTT
TGTGCGCGCGTGCGGCTTTTTTGGGACACGTCGACGCGCTGCGTGAGCTCGGTCACTGTCTCCAAGACGGTTACGGTGTT
CCGCAGAACGTCACCGAAGGTCGGAGATTCCTCGTTCAAGCCAACGCTCGTGAGCTCGCCGCCGTCTTATCCTCCGGGAA
CGAAGCTTGCTCGTGGCTCACTTTGTCGCAGCCTCAAGTCACTAACCAAATCCGTGGTTGTCCGTTGCTGAGTGATTTCG
GATGTAATGTTCCGGCGCCGGAGATACATCCGGCGAACCGGTTTTTAGCGGATTGGTTCGCCGTGCGCGGCGGAGATGCT
CCCGGAGATGGGTTGAGGTTGTGTTCTCACGGCGGATGTGGACGGCCGGAGACGAGGAAACATGAGTTTAGGAGGTGTTC
TGTTTGCGGCGTTGTGAATTACTGTTCACGCGCTTGTCAAGCTCTTGATTGGAAACTCCGGCATAAGATGGATTGTGCTC
CGGTGGATCAAGATGCGGCTGGTGGTGACGGAGAAGGTAACGTTCAGATTGAGGGAAACGGTAACGGTGATAACGTATTG
GTGCCCATGAGTTGACGGTGAACAAGTAACGGCTGCTTTAATTAGACGCGAAGAAGATGAGAGGTAAACGAAGCTTTGTT
TAGTTTCGTTTTTTGTTTAATTAGTGG
>B596-L_1-10k_transcript_49518 B596-L_1-10k_transcript_49518 full_length_coverage=2;length=657;num_subreads=60
GAACCGTAATGAGAAAAAAAATTACGAAGGTTACAGATCTCTTCTCCTCCTCCTCTGTCTCCTCCTCTCCTTATTCAATT
TTGCTCAGACATGGGCTGGTCGAACCCCAACCCTTGCGAATGAGACACCCTCCAATGCGACAGGAGCAGCTGCGTCACGA
GGATCCAGCTCAGACAGAAAGGGATCCGCAACACTCTCCCTCAGGATCTCCATAAACTCTCCGAGCTTGTCATCCTCGAG
ACTCACGTCAGACGGTCGGAGAAGACAGAGCAGCAGGAGAAGACAGAGCAGCGGGGTCGGAGCCGAGCTCGTCGTTCTCG
AGACTCACGTCAGACGTTAGAGAAGACAGAGCAGCGGCATCGGAGAAGACAGAGCAGCGCGGTCGGAGCCGAGCTCGTCG
TCCTCGAGACTTATCAGACGTCGGAGTAGACAGAGCAGCGGCGTCGGCGAAGAAGAGCAGCAGTGTCGAAGATGGTACTG
AAGCGGGGATGGTTGACGGCGTAGCTTAAGAAGAGCTTGGTTTGACAGCTGAATTAGGTTTAATCAATTGGTTTAGTTAA
TAAACCAATTTGTAATTGTAACCAATTTTTAATTGTAAACCATGTATCCAAATTTCAATTCGTAAAGAAATACCAATTTA
TAAACCGATTTAGCTGT
>B596-L_1-10k_transcript_42435 B596-L_1-10k_transcript_42435 full_length_coverage=5;length=943;num_subreads=60
GGCCTCGATCCTCTTCGTCTGAAAAAGCCTGAAACGTTTCGGTTGCGTTTTCTTCACCCTCGACGATCTCTCCGATGTCA
ATCCCTCCGTCTTCAGCTTCTTCTTCATCTTCATCTTCAGCCTCTCAGTACACATACACTGCGAATTCGTACTATTCCGC
GCCTTACCAGCCTCCACAGCCCTTCGTGGCGCCGTCGCCTCCTCCGGTTGCTACCATTCCCGGAGCTACGGTCTATCCTC
AGCCTATTGGCCCCGTTCCCGCCGTATACTCTTACCCTCAGTACCAGGCGCATCAGTTGTTCCAGAGAGATGCACAAACC
ATCACACCAGAAGCGCTTGAGAATGTGAAAGCTGCTTTGGCTAGTAGCGAAACGGAACACAAGGCGGAAACTAAGAAGAG
AGCTATTCCTCGTAAAGCTGCTGGGCAGTCTTGGGAGGATCCTACTCTTGCAGAGTGGCCTGAAAATGACTATCGCTTGT
TTTGTGGTGATCTTGGGAATGAAGTAAATGATGATGTTCTTTCCAAGGCATTTGCTCGGTTCCCCACCTTCAATATGGCC
AAGGTCATCAGAGACAAGCGGACAGGTAAAACCAAGGGTTATGGATTTGTGAGTTTCTTAAATCCTGCGGATCTAGCTGC
AGCCCTAAAAGAAATGAATGGTAAGTATGTTGGGAATCGTCCAATCAAATTAAGAAAGAGCAGCTGGAAAGAGAGAACAG
ATCAGGAGGCTGCAGAAAGACAAAAGCATCATAGCAATAAGAAACAAAAGACAGTGAAGAAGAAGAGCGTACTCCACAAG
TGATCAGTTCCCATGAGAAAAAAAAAAAGCAGAAGATATCGTTGTATTTTTCAACTTTTTTGTCGTACCATTGTTGTACT
TGTAACCAACTAAGTTTGAATCTACACTATCATTTTATATAAAAATAAATTGAACTTGAATTT
>B596-L_1-10k_transcript_49813 B596-L_1-10k_transcript_49813 full_length_coverage=2;length=652;num_subreads=60
GGGAATCCGAATGTGATGGTTTGTGAAAGAGGAACCATGTTTGGATACAATGATTTGATAGTAGATCCACGAAACTTTGA
ATGGATGAGGGAAGCTAATTGTCCTGTTGTTGCTGATATAACCCATGCACTACAACAACCTGCAGGCAAAAAGTTGGAAG
GTGGTGGTGTTGCTAGTGGAGGCCTTCGCGAGTTAATACCCTGCATTGCTAGAACAGCGGTAGCAGTTGGTGTCGATGGA
ATTTTCATGGAGGTTCATGATGATCCTCTAAGTGCTCCAGTTGATGGTCCAACTCAATGGCCTTTGCGTCATTTAGAAGA
ACTCCTAGAGGAGCTCATCGCGATTGCTAGGGTCACAAAAGGAAAGCAGCGGTTCCAAATCGATCTCACACCTTACCGCG
ACTAGGATTGTAAGGTCTCCTCCTCGGACATATGGGTCCACGGCAAATCCTGGAGACCTCATTACGGTTGCTACCTCTCC
CTAAAGGATATCTATCATCTACATGAGCAAAGAATGTTGTTCCCTTTTTGATTGCTCCAAACTTTGAACATATATTTATG
TTTTTATTCAAAAGTTGTTCAGATTAAGAGTGTTATTATAACATATAATAACTATAATGAATTCTGTTTACATTCGATAG
GCAAAGTTGTAT
>B596-L_1-10k_transcript_58524 B596-L_1-10k_transcript_58524 full_length_coverage=4;length=237;num_subreads=60
CCCATATTTTGAATCAAAAGCTTGAGTTTTTTGGATGAATATAGAGAGAAAGTGAAAGAAATGTTGTTTTTAGTTCATAA
CAATTGAAACAGAGAGAGTGTAAAGAGATTTACGTGCATTAAAGGGCATTAAAAGCTCCAAACAGTTCGTACAAGGTTGT
TGCCACTATTCATTGCAGTGGCAGTATTGTAAATACTTGAAGAAGATGAGGTTGAGACAGTAAAGAAGCCATTTTCG
>B596-L_1-10k_transcript_38094 B596-L_1-10k_transcript_38094 full_length_coverage=2;length=1112;num_subreads=60
GAAGGACTTGGGAGGTATGTTGTGTCATCAAGAAAAGCTCAAGCAAACTGGTATAGAAAAATACTTGAGGCATGGAAGCA
AGCAAAACCTCCACCACAGACAGCAGAGGATGCTTCTAGGCTTGTTACTGAGATCTTGAAAAGGCATCAGAAAGCAGATG
TTGAGGGACTGTTGTCTTTCTATGGACTCCCTTTGCCTCACACTCTTGTTGAGCTCTCTACTGAAGCTCCTCCTGATTCT
TTGCCTGAAGGAGTTCTCTTCGAGTTTCAAACTCTTCCGGTTGATCCAAAAGCTGTGGCGGATGGAGACACCATCACAGT
TTATGTCTCTACTTCGGACCCGGTTGTGTCATCTTCTGTGCCAAGGGAAGTGAATGTTGCAGCGGTAAAAAGAGCAAAGG
CACGTGAGAGGAAGGATTACACCAAAGCAGATGCGCATCACCAGAAGATCATTGATTCTGGTTTCAGAGTGCTGAACATT
CAGAATGAAGAAGTGCTTGCTCGCAAGTTCAGAATCAGACTAAGGAAATAGGGGAATAGATGCACCAGAGAGTCAGATGC
CGTTTGGGAAAGAGGCACAAGAAGAGCTGCTTAAGATTGTTCAATGGAAAAGCTTGAAGGTGTTGGTTTATGGAGAAGAT
CGGTATGGGAGGTGTGTGGGAGATTTATACTGCAATGGAGTTTTTGTTCAGGAGGCAATGCTAAAGAAAGGTCTTGCTTG
GCACTATGTAGCTTACGACAAGCGCATTGTTCTTGCAAAGTGGGAGAAAGAAGCAAGGCAGAAGCGTATTGGCTTGTGGG
CTTCTTCGAATCCGGAAAAGCCATGGGACTGGAGAAAGAACAACAGGCGTGAGTAAACCAGCTGGCCTCTGTAGAAATCA
GAGAGTTGAAAGACTGTTGAGATTTATGATTACTGATTGAACTAATCTTATTCCATTGTGAGATGTGTAACAAATGGTTA
AGATATGTATAAATGGTGTTTACATTGATCCTACGTTTTGATGCAACAGACCCAAGTAGAGCTATTAAGATATGTAACCA
AAACGTTGGTGTAATTTATGAGGTGTTACAACACTCTCAATGCTTTCTTTAATATTCTTAAGGACATAAATC
>B596-L_1-10k_transcript_45517 B596-L_1-10k_transcript_45517 full_length_coverage=3;length=811;num_subreads=60
GGTGAAGATGGGAGACAAAGCAGAATTGTCTGCAACAATAAAGTGGCCGAAGATCAAAGCCAAACCCAACCTCAGTATCT
CGTATCTCAAGAATCTTGATCTCTTCACGGTGGAGAATTGTCTCACTAGTGATGAATCAAAGGGCTTTGTTAAAATCGCA
GAGTCTCTAGGTTTCACTCACCAAGGAAGCCGTGGCCCTGCTTATGGTGAAGCGTTTAGAGATAACCATCGGATATCTGT
GAACGATCCTGTCCTTGCCGATACGTTATGGCGATCCGGACTTTCTAATTTGTTTACTGATATCAAGATTAGGAGAAAAG
TCGCTGTTGGCTTGAATCCAAACATTCGTTTTTACAGGTATAGTGCTGGTCAGCATTTTGGTCGTCACATTGATGAAAGT
GTTGATCTTGAAGATGGGAAGCGGACCTATTACACATTGTTGATATATCTAAGCGGCAGCAACAACGCAAAATCAAAATC
CAAGAGCAGTTCTTCAAGCAAGACAAATGATTCTTCTTCGGCCGAGCCTTTAGTTGGTGGAGAAACTGTCTTTTATGGTT
CAAGGAACAGTATCGTAGCTGAGGTAGCTCCAATGGAAGGTATGGCTCTCTTTCATATCCATGGAGACAAGTGTATGTTG
CACGAAGGAAGAAATGTCTCCAAGGGAGTCAAGTATGTGTTCCGTTCTGATGTTGTTTTTGCATAAATAAACATTATTCA
AATTCTCTGTACGTTTTGTGTTTCTTAAACTGATTACTTTCATTCAACATTTTGAACCATCGATTAAGCTGGTGCATATA
ACTTTAAGTTC
>B596-L_1-10k_transcript_55448 B596-L_1-10k_transcript_55448 full_length_coverage=2;length=424;num_subreads=60
GTGCTGGTCAGCATTTTGGTCGTCACATTGATGAAAGTGTTGATCTTGAAGATGGGAAGCGGACCTTTTACACATTGTTG
ATATATCTAAGCGGCAGCAACAACGCAAATCAAATCAAAATCCAAGAGCAGTTCTTCAAGCAAGACAAATGATTCTGCTT
CAGCTGAGCCTTTAGTTGGTGGAGAAACTGTCTTTTATGGTTCAAGGAACAGTATCGTAGCTGAGGTAGCTCCAATGGAA
GGTATGGCTCTCTTTCATATCCATGGAGACAAGTGTATGTTGCACGAAGGAAGAAATGTCTCCAAGGGAGTCAAGTATGT
GTTCCGTTCTGATGTTGTTTTTGCATAAATAAACATTATTCAAATTCTCTGTACGTTTTGTGTTTCTTAAACTGATTACT
TTCATTCAACATTTTGAACCATCG
>B596-L_1-10k_transcript_18662 B596-L_1-10k_transcript_18662 full_length_coverage=11;length=1713;num_subreads=60
GTGTGGCGATCAGAGAGTTAAGAAAGAGATAACGAATTGTTGTTGATCACTTGTTTATAAATCTTGCTCACCAACATCTT
TTTATCACTACTTCTTCATCTCCAATCAAAATTTCTATCCTCAGCTTCTACTAGGAAGCACACTCGTGAGACATGGCCGC
CGCAGTTTCCACCGTCGGTGCCATCAACAGAGCTCCGTTGAGCTTGAACGGGTCAGGAGCAGGAGCTGCTTCAGTCCCAG
CAACGACCTTCTTGGGAAAGAAAGTTGTAACCGCGTCGAGATTCGCACAGAACAACAAGAAGAGCAACGGATCATTCAAG
GTGGTTGCCGTGAAAGAAGACAAACAAACCGATGGAGACAGATGGAGGGGACTTGCCTACGACATGTCTGATGATCAACA
AGACATCACCAGAGGCAAAGGTATGGTTGACTCAGTCTTCCAAGCTCCTATGGGAACCGGAACTCACAACGCCGTCCTTA
GCTCCTATGAGTACATCAGCCAAGGTCTTAAGCAGTACAACTTGGACAACATGATGGATGGGCTTTACATTGCCCCTGCT
TTCATGGACAAGCTTGTTGTTCACATCACCAAGAACTTCTTGACTTTGCCTAACATCAAGGTTCCACTTATTTTGGGTGT
TTGGGGAGGCAAAGGTCAAGGTAAATCCTTCCAGTGTGAGCTTGTCATGGCCAAGATGGGCATCAACCCAATCATGATGA
GTGCTGGAGAGCTTGAGAGCGGGAACGCAGGAGAGCCAGCCAAGCTTATCCGTCAAAGGTACCGCGAGGCAGCAGACCTG
ATCAAGAAAGGAAAGATGTGTTGTCTCTTCATCAACGATCTCGACGCTGGTGCTGGTCGTATGGGTGGTACCACACAGTA
CACTGTCAACAACCAGATGGTTAACGCAACGCTCATGAACATTGCTGATAACCCCACCAACGTCCAGCTCCCAGGAATGT
ACAACAAGGAAGACAACGCACGTGTCCCCATCATCGTCACCGGTAACGATTTCTCCACCCTCTACGCTCCTCTCATCCGT
GATGGACGTATGGAGAAGTTCTACTGGGCCCCGACCCGTGAGGACCGTATCGGTGTCTGCAAGGGTATCTTCAGGACCGA
CAAGATCAAGGATGAAGACATTGTCACGCTTGTTGACCAGTTCCCTGGCCAATCCATCGATTTCTTTGGTGCATTGAGGG
CGAGAGTGTACGATGATGAGGTGAGGAAGTTCGTTGAGGGACTTGGAGTGGAGAAGATCAGCAAGAGGCTGGTGAACTCG
AGGGAAGGTCCTCCAGTGTTCGAGCAGCCGGAGATGACTCTTGAGAAGCTAATGGAGTATGGTAACATGCTTGTGATGGA
GCAAGAGAACGTCAAGAGAGTCCAGCTTGCTGACCAATACCTTAACGAGGCTGCGTTGGGAGACGCAAACGCTGACGCTA
TTGGCCGTGGAACTTTCTTCGGTCAAACTACTGGTCAAGCCTAAGGTAAAAGTGCAAAGTAAGTGAATTTGCCGGTTCCT
GAAGGATGTTACTGATCCTGCGGCCAAAAACTTTGATCCAACGGCTAGAAGTGACTGATGGAACTTGTGTCTTCAACTTT
TGAGCTTTCCCTACTTATAATTAAAACTTGTGTTTTTTTTTCTTCTGCTTTTGTGTAATTGTGAATTGGTGATTATGTGC
AAACTTCCATATATTACAGTTGCCCCTTTTATC
>B596-L_1-10k_transcript_34096 B596-L_1-10k_transcript_34096 full_length_coverage=5;length=1262;num_subreads=60
GGGAACCGGAACTCACAACGCCGTCCTTAGCTCCTATGAGTACATCAGCCAAGGTCTTAAGCAGTACAACTTGGACAACA
TGATGGATGGGCTTTACATTGCCCCTGCTTTCATGGACAAGCTTGTTGTTCACATCACCAAGAACTTCTTGACTTTGCCT
AACATCAAGGTTCCACTTATTTTGGGTGTTTGGGGAGGCAAAGGTCAAGGTAAATCCTTCCAGTGTGAGCTTGTCATGGC
CAAGATGGGCATCAACCCAATCATGATGAGTGCTGGAGAGCTTGAGAGCGGGAACGCAGGAGAGCCAGCCAAGCTTATCC
GTCAAAGGTACCGCGAGGCAGCAGACCTGATCAAGAAAGGAAAGATGTGTTGTCTCTTCATCAACGATCTCGACGCTGGT
GCTGGTCGTATGGGTGGTACCACACAGTACACTGTCAACAACCAGATGGTTAACGCAACGCTCATGAACATTGCTGATAA
CCCCACCAACGTCCAGCTCCCAGGAATGTACAACAAGGAAGACAACGCACGTGTCCCCATCATCGTCACCGGTAACGATT
TCTCCACCCTCTACGCTCCTCTCATCCGTGATGGACGTATGGAGAAGTTCTACTGGGCCCCGACCCGTGAGGACCGTATC
GGTGTCTGCAAGGGTATCTTCAGGACCGACAAGATCAAGGATGAAGACATTGTCACGCTTGTTGACCAGTTCCCTGGCCA
ATCCATCGATTTCTTTGGTGCATTGAGGGCGAGAGTGTACGATGATGAGGTGAGGAAGTTCGTTGAGGGACTTGGAGTGG
AGAAGATCAGCAAGAGGCTGGTGAACTCGAGGGAAGGTCCTCCAGTGTTCGAGCAGCCGGAGATGACTCTTGAGAAGCTA
ATGGAGTATGGTAACATGCTTGTGATGGAGCAAGAGAACGTCAAGAGAGTCCAGCTTGCTGACCAATACCTTAACGAGGC
TGCGTTGGGAGACGCAAACGCTGACGCTATTGGCCGTGGAACTTTCTTCGGTCAAACTACTGGTCAAGCCTAAGGTAAAA
GTGCAAAGTAAGTGAATTTGCCGGTTCCTGAAGGATGTTACTGATCCTGCGGCCAAAAACTTTGATCCAACGGCTAGAAG
TGACTGATGGAACTTGTGTCTTCAACTTTTGAGCTTTCCCTACTTATAATTAAAACTTGTGTTTTTTTTTCTTCTGCTTT
TGTGTAATTGTGAATTGGTGATTATGTGCAAACTTCCATATATTACAGTTGCCCCTTTTATC
>B596-L_1-10k_transcript_38485 B596-L_1-10k_transcript_38485 full_length_coverage=9;length=1057;num_subreads=60
CAAGGTAAATCCTTCCAGTGTGAGCTTGTCATGGCCAAGATGGGCATCAACCCAATCATGATGAGTGCTGGAGAGCTTGA
GAGCGGGAACGCAGGAGAGCCAGCCAAGCTTATCCGTCAAAGGTACCGCGAGGCAGCAGACCTGATCAAGAAAGGAAAGA
TGTGTTGTCTCTTCATCAACGATCTCGACGCTGGTGCTGGTCGTATGGGTGGTACCACACAGTACACTGTCAACAACCAG
ATGGTTAACGCAACGCTCATGAACATTGCTGATAACCCCACCAACGTCCAGCTCCCAGGAATGTACAACAAGGAAGACAA
CGCACGTGTCCCCATCATCGTCACCGGTAACGATTTCTCCACCCTCTACGCTCCTCTCATCCGTGATGGACGTATGGAGA
AGTTCTACTGGGCCCCGACCCGTGAGGACCGTATCGGTGTCTGCAAGGGTATCTTCAGGACCGACAAGATCAAGGATGAA
GACATTGTCACGCTTGTTGACCAGTTCCCTGGCCAATCCATCGATTTCTTTGGTGCATTGAGGGCGAGAGTGTACGATGA
TGAGGTGAGGAAGTTCGTTGAGGGACTTGGAGTGGAGAAGATCAGCAAGAGGCTGGTGAACTCGAGGGAAGGTCCTCCAG
TGTTCGAGCAGCCGGAGATGACTCTTGAGAAGCTAATGGAGTATGGTAACATGCTTGTGATGGAGCAAGAGAACGTCAAG
AGAGTCCAGCTTGCTGACCAATACCTTAACGAGGCTGCGTTGGGAGACGCAAACGCTGACGCTATTGGCCGTGGAACTTT
CTTCGGTCAAACTACTGGTCAAGCCTAAGGTAAAAGTGCAAAGTAAGTGAATTTGCCGGTTCCTGAAGGATGTTACTGAT
CCTGCGGCCAAAAACTTTGATCCAACGGCTAGAAGTGACTGATGGAACTTGTGTCTTCAACTTTTGAGCTTTCCCTACTT
ATAATTAAAACTTGTGTTTTTTTTTCTTCTGCTTTTGTGTAATTGTGAATTGGTGATTATGTGCAAACTTCCATATATTA
CAGTTGCCCCTTTTATC
>B596-L_1-10k_transcript_42216 B596-L_1-10k_transcript_42216 full_length_coverage=2;length=973;num_subreads=60
GGGAACGCAGGAGAGCCAGCCAAGCTTATCCGTCAAAGGTACCGCGAGGCAGCAGACCTGATCAAGAAAGGAAAGATGTG
TTGTCTCTTCATCAACGATCTCGACGCTGGTGCTGGTCGTATGGGTGGTACCACACAGTACACTGTCAACAACCAGATGG
TTAACGCAACGCTCATGAACATTGCTGATAACCCCACCAACGTCCAGCTCCCAGGAATGTACAACAAGGAAGACAACGCA
CGTGTCCCCATCATCGTCACCGGTAACGATTTCTCCACCCTCTACGCTCCTCTCATCCGTGATGGACGTATGGAGAAGTT
CTACTGGGCCCCGACCCGTGAGGACCGTATCGGTGTCTGCAAGGGTATCTTCAGGACCGACAAGATCAAGGATGAAGACA
TTGTCACGCTTGTTGACCAGTTCCCTGGCCAATCCATCGATTTCTTTGGTGCATTGAGGGCGAGAGTGTACGATGATGAG
GTGAGGAAGTTCGTTGAGGGACTTGGAGTGGAGAAGATCAGCAAGAGGCTGGTGAACTCGAGGGAAGGTCCTCCAGTGTT
CGAGCAGCCGGAGATGACTCTTGAGAAGCTAATGGAGTATGGTAACATGCTTGTGATGGAGCAAGAGAACGTCAAGAGAG
TCCAGCTTGCTGACCAATACCTTAACGAGGCTGCGTTGGGAGACGCAAACGCTGACGCTATTGGCCGTGGAACTTTCTTC
GGTCAAACTACTGGTCAAGCCTAAGGTAAAAGTGCAAAGTAAGTGAATTTGCCGGTTCCTGAAGGATGTTACTGATCCTG
CGGCCAAAAACTTTGATCCAACGGCTAGAAGTGACTGATGGAACTTGTGTCTTCAACTTTTGAGCTTTCCCTACTTATAA
TTAAAACTTGTGTTTTTTTTTCTTCTGCTTTTGTGTAATTGTGAATTGGTGATTATGTGCAAACTTCCATATATTACAGT
TGCCCCTTTTAGT
>B596-L_1-10k_transcript_53646 B596-L_1-10k_transcript_53646 full_length_coverage=6;length=465;num_subreads=60
GGAGAAGATCAGCAAGAGGCTGGTGAACTCGAGGGAAGGTCCTCCAGTGTTCGAGCAGCCGGAGATGACTCTTGAGAAGC
TAATGGAGTATGGTAACATGCTTGTGATGGAGCAAGAGAACGTCAAGAGAGTCCAGCTTGCTGACCAATACCTTAACGAG
GCTGCGTTGGGAGACGCAAACGCTGACGCTATTGGCCGTGGAACTTTCTTCGGTCAAACTACTGGTCAAGCCTAAGGTAA
AAGTGCAAAGTAAGTGAATTTGCCGGTTCCTGAAGGATGTTACTGATCCTGCGGCCAAAAACTTTGATCCAACGGCTAGA
AGTGACTGATGGAACTTGTGTCTTCAACTTTTGAGCTTTCCCTACTTATAATTAAAACTTGTGTTTTTTTTTCTTCTGCT
TTTGTGTAATTGTGAATTGGTGATTATGTGCAAACTTCCATATATTACAGTTGCCCCTTTTATCA
>B596-L_1-10k_transcript_51195 B596-L_1-10k_transcript_51195 full_length_coverage=8;length=594;num_subreads=60
GACCAACAGAGCAAATAATCCATAGCCACCATACTATTCCCTCTCTCTTACAATCAAAACACCCACTTTGAAATGTCGAT
CTCGAAAGTCCTTGGGTTTCTGATTCTCAGCTGTCTACTGATCGCTTCAGCGATGGAGTCTCCTTCTCCAGCTCCGTTTA
TAGGCGGAGGAAGGCGAGTTATCTCTCCTTCTCCGTCTAAAACACCGACACCAGAATCCTCCGTCGCGTCTCCTCCATCA
CTACCTCAAGCGGATTCTCCTTCCATCGATTCCGCAGCAGTGACTCCGTCTTCCATATCAGACTCGCCATCAGAAGCTCC
TGGTCCGTCACAGCAGAGCAGTGCCGTTTTCAACCAATACACCGTTTTCGCTGGATCCATCGCCGTTATTCTATACGCTG
CCGTTTTGACTTTCTAATCTCTAATGGAGCCTCATTTATTTATGTCATAGTTTCAGAAAACTATTATGTAGGAAGATGAT
TCTTTTATTTTTATTGTTGTTTTGTTTTTCAGCTTCTCTCTTTTAATTTGCCTCACCAGGATTTGTACTGAATGTTGATG
TTCAGAGTCTTATCAATATTAGCTTGATTTATTT
>B596-L_1-10k_transcript_57378 B596-L_1-10k_transcript_57378 full_length_coverage=3;length=303;num_subreads=60
CATGAGGACGACTGATGTCACGGGGAAAGTGACCAAGATTATGAATGATAAAGATGAAGAGTCGAAGATGGTTATGCCTG
GGGATAGGGTGAAGATTGTTGTGGAGCTTATTGTGCCTGTGGCTTGTGAGCAGGGGATGAGGTTTGCTATTAGAGAAGGA
GGGAAGACTGTTGGTGCTGGTGTTATTCAGTCTATCATCGAATGATTGTTGTAGCATATCTCTATCTACTTGTTTTTGTT
TTTGTTTCACAGAACTCTGTTGAGTTTTTACATTCAAATCAATGTCATATAATTCTTGATGGT
>B596-L_1-10k_transcript_15776 B596-L_1-10k_transcript_15776 full_length_coverage=2;length=1978;num_subreads=60
GTTTCTGAGCGGAAGAGCCGTTTTCAAGTAGTGTTCGATCGATTATGTATTAATCAATATTCGATTGATTGGTCTGAGGT
TATTGATAAAAAAGATTTGTCTAAGTCACTTCGTTTCTTTTTGTCCAAGTTACTTCGTTTTTTGTCCAAGTTACTTCTCT
TTTTGTCTAATTCACTTCCTTTTTTCTTTGTGAGTTTCGAGAATATCCCCATTCATAGGTCTGAGATCCACATCTATGAA
TTGAAAGGTCCGAACGATCAACCCTGCAATCAGTTGTTAGAATCAATAGGTCTTCAAATCGTTCATTTTAAAAATTGAAA
CCCTTTTTATTGGATGATCATAATACTTCTCAAAAATCGAAATTCTTGATCAATGGAGGAACAATATCACCATTTTTGTT
CAATAAGATACCAAAGTGGATGATTGACTCATTCCATACTAGAAAGAATCGCAGGAAATCTTTTGATAACACGGATTCCT
ATTTCTCAATCGTATCCCACGATCAAGACAATTGGCTGAATCCCGTGAAACCATTTCAGAGAAGTTCATTGATATCTTCT
TTTTCTAAAGCAAATCGACTTCGATTCTTGAATAATCCACATCACTTCTGCTTCTATTGTAACAAAAGATTCCCTTTTTA
TGTGGAAAAGGCCCGTCTCAATAATTCTGATTTTACGTATGGACAATTCCTCACTATCTTGTTCATTCACAACAAAATAT
TTTCTTCGTGTGGTGGTAAAAAAAAACATGCTTTTTTGGAGAGAGATACTATTTCACCTTCGTCAATCGAGTCACAGGTA
TCTAACATATTCATATCTAACGATTTTCCACAAAGTGGTGACGAAAGGTATAACTTGTACAAATCTTTCCATTTTCCAAT
TCGATCCGATCCATTAGTTCGTAGAGCTATTTACTCGATTGCAGACATTTCTGGAACACCTCTAATAGAGGGACAAAGAG
TAAATTTGGAAAGAACGTATTGTCAAACTCTTTCAGATATGAATCTATCCGATTCAGAAGAGAAGAGCTTGCATCAGTAT
CTCAATTTCAATTCAAACGTGGGTTTGATTCACACTCCATGTTCTGAGAAATATTTACAGAGGAAAAAACGGAGTCTTTG
CCTAAAAAAATGCGTTGACAAAGGGCAGATGGATAGAACCTTTCAACGAGATAGTGCTTTTTCAACTCTCTCAAAATGGA
ATCTATTCCAAACATATATGCCATGGTTCTTTACTTCGACAGGGTACAAATATCTAAATTTGATATTTTTAGATATTTTT
TCAGACCTATTGCGGATACTAAGTAGCAGTCAAAAATTTGTATCCATTTTTCATGATATTATGTATGGATTAGATATATC
ATGGCGAATTCTTCAGAAAAAATTGTGTCTTCCACAAAGGAATCTGATAAGTGAGATTTCGAGTAAGTCTTTACATAATC
TTCTTCTGTCCGAAGAAATGATTCATCGAAATAATGAGTCATCGTTGATATCGACACATCTGAGATCGCCAAATGTTCGT
GAGGTCCTCTATTCAATCCTTTTCCTTCTTCTTGTTGCTGGATATATCGTTCGTACACATCTTCTCTTTGTTTCCCGAGC
CTATAGTGAGTTACAGACAGAGTTCGAAAAGATCAAATCTTTGATGATTCCATCATACATGATTGAGTTGCGAAAACTTC
TGGATAGGTATCCTACATCTGAACAGAATTCTTTCTGGTTAAAGAATCTTTTTCTAGTTGCTCTGGAACAATTAGGAGAT
TGTCTAGAAGAAATACGGGGTTCTGGCGGCAACATGCTATGGGGTGGTGATCCCGCTTATGGGGTCAAATCAATACGTTC
TAAGAAGACAGATTTGAAAATAAACTTCATCGATATCATCGATCTCATAAGTATCATACCAAATCCCATCAATCGAATCA
CTTTTTCGAGAAATACGAGACATCTAAGTCATACAAGTAAAGACATCTATTCATTGAT
>B596-L_1-10k_transcript_15408 B596-L_1-10k_transcript_15408 full_length_coverage=3;length=1500;num_subreads=60
TGGCTGAATGGTTAAAGCGCCCAACTCATAATTGGCGAATTCGTAGGTTCAATTCCTACTGGATGCACGCCAATGGGACC
CTCCAATAAGTCTATTGGAATTGGCTCTGTATCAATGGAATCTTCTCATCATCTATACATAACGAATTGGTGTGGTATAT
TCATATCATAACATAACATATGAACAGTAAGAACTAGCATTCTTATTGAGACTAGAACTCATAGGGAAGAAAATCGATTT
ATGGATGGAATCAAATATGCAGTATTTACAGACAAAAGTATTCGGTTATTGGGGAAAAATCAATATACTTTTAATGTCGA
ATCAGGATCAACTAGGACAGAAATAAAGCATTGGGTCGAACTCTTCTTTGGTGTCAAGGTAATAGCTATGAATAGTCATC
GACTCCCCGGAAAGGTTAAAAGAATGGGACCTATTCTGGGACATACAATGCATTACAGACGTATGATCATTACGCTTCAA
CCGGGTTATTCTATTCCACCTCTTAGAAAGAAAAGAACTTAAATCAAAATACTTAATAGCATGGCGATACATTTATACAA
AACTTCTACCCCGAGCACACGCAATGGAGCCGTAGACAGTCAAGTGAAATCCAATCCACGAAATAATTTGATCTATGGGC
AGCATCATTGTGGTAAAGGTCGTAATGCCAGAGGAATCATTACCGTAAGGCATAGAGGGGGAGGTCATAAGCGTCTATAC
CGTAAAATAGATTTTCGACGAAATACAAAAGACATATATGGTAGAATCGTAACCATAGAATACGACCCTAATCGAAATGC
ATACATTTGTCTCATACACTATGGGGATGGTGAGAAGAGATATATTTTACATCCCAGAGGGGCTATAATTGGAGATACCA
TTGTTTCTGGTACAGAAGTTCCTATAAAAATGGGAAATGCCCTACCTTTGAGTGCGGTTTGAACTATTTGATTTACGTAA
TTGGAAGTAACCAATTAGGTTTACGACAAAACCTAGAAATCGATCACTGATCCAATTTGAGTACCTCTGCAGGATAGACC
TCAACAGAAAACTGAAGAGTAACGGCAGCAAGTGATTGAGTTCAGTAGTTCCTCATATAAAATTATTGACTCTAGAGATA
TAGTAATATGGAGAAGACAAAATTGTTTCAAGCACCGACAGAACCATAAGCGCCCCTTGTTTCAAAGAGAGGAGGACGGG
TTATTCACATTTCATTTGATGGTCAGAGGCGAATTGAAAGCTAAGCAGTGGTAATTCTAAAGATTCCCCCGGGGAAAAAT
AGAGATGTCTCCTACGTTACCCATAATATGTGGAAGTATCGACGTAATTTCATAGAGTCATTCGGTCTGAATGCTACATG
AAGAACATAAGCCAGATGACGGAACGGGAAGACCTAGGATGTAGAAGATCATAACATAAGTTATTCGGCAGATTTTGATT
CCTATATATCCACTCGTGTGGTACTTCTACCATATATAGAAGAATTCTACGATATATATA
>B596-L_1-10k_transcript_19157 B596-L_1-10k_transcript_19157 full_length_coverage=3;length=1826;num_subreads=60
AACATATGAACAGTAAGAACTAGCATTCTTATTGAGACTAGAACTCATAGGGAAGAAAATCGATTTATGGATGGAATCAA
ATATGCAGTATTTACAGACAAAAGTATTCGGTTATTGGGGAAAAATCAATATACTTTTAATGTCGAATCAGGATTAACTA
GGACAGAAATAAAGCATTGGGTCGAACTCTTCTTTGGTGTCAAGGTAATAGCTATGAATAGTCATCGACTCCCCGGAAAG
GTTAAAAGAATGGGACCTATTCTGGGACATACAATGCATTACAGACGTATGATCATTACGCTTCAACCGGGTTATTCTAT
TCCACCTCTTAGAAAGAAAAGAACTTAAATCAAAATACTTAATAGCATGGCGATACATTTATACAAAACTTCTACCCCGA
GCACACGCAATGGAGCCGTAGACAGTCAAGTGAAATCCAATCCACGAAATAATTTGATCTATGGGCAGCATCATTGTGGT
AAAGGTCGTAATGCCAGAGGAATCATTACCGTAAGGCATAGAGGGGGAGGTCATAAGCGTCTATACCGTAAAATAGATTT
TCGACGAAATACAAAAGACATATATGGTAGAATCGTAACCATAGAATACGACCCTAATCGAAATGCATACATTTGTCTCA
TACACTATGGGGATGGTGAGAAGAGATATATTTTACATCCCAGAGGGGCTATAATTGGAGATACCATTGTTTCTGGTACA
GAAGTTCCTATAAAAATGGGAAATGCCCTACCTTTGAGTGCGGTTTGAACTATTTGATTTACGTAATTGGAAGTAACCAA
TTAGGTTTACGACAAAACCTAGAAATCGATCACTGATCCAATTTGAGTACCTCTGCAGGATAGACCTCAACAGAAAACTG
AAGAGTAACGGCAGCAAGTGATTGAGTTCAGTAGTTCCTCATATAAAATTATTGACTCTAGAGATATAGTAATATGGAGA
AGACAAAATTGTTTCAAGCACCGACAGAACCATAAGCGCCCCTTGTTTCAAAGAGAGGAGGACGGGTTATTCACATTTCA
TTTGATGGTCAGAGGCGAATTGAAAGCTAAGCAGTGGTAATTCTAAAGATTCCCCCGGGGAAAAATAGAGATGTCTCCTA
CGTTACCCATAATATGTGGAAGTATCGACGTAATTTCATAGAGTCATTCGGTCTGAATGCTACATGAAGAACATAAGCCA
GATGACGGAACGGGAAGACCTAGGATGTAGAAGATCATAACATAAGTTATTCGGCAGATTTTGATTCCTATATATCCACT
CGTGTGGTACTTCTACCATATATAGAAGAATTCTACGATATATATAAGATAAGATCCATCCGTATAGATATCATCATCTA
CATTCAGAAAGCCGTATGCTTTGGAAGAAGCTTGTACAGTTTGGGAAGGGGTTTTGATTGATCAAAAAGAAGAATCTACT
TCAACCGATATGCCCTTAGGCACGGCCATACATAATATAGAAATCACACTTGGAAAGGGTGGACAATTAGCTAGAGCAGC
GGGTGCTGTAGCGAAACTGATTGCAAAAGAGGGGAAATCGGCCACATTAAAATTACCTTCTGGAGAGGTCCGTTTGATAT
CCAAAAACTGCTCAGCAACAGTCGGACAAGTGGGAAATGTTGGGGTAAACCAGAAAAGTTTGGGTAGAGCCGGATCGAAA
TGTTGGCTAGGTAAACGTCCTGTAGTAAGAGGAGTAGTTATGAACCCTGTCGACCACCCCCATGGAGGTGGTGAAGGGAG
GGCTCCAATTGGTAGAAAAAAACCCGTAACCCCCTGGGGTTATCCTGCGCTTGGAAGAAGAACTAG
>B596-L_1-10k_transcript_12959 B596-L_1-10k_transcript_12959 full_length_coverage=2;length=2137;num_subreads=53
GTCGAATCAGGATCAACTAGGACAGAAATAAAGCATTGGGTCGAACTCTTCTTTGGTGTCAAGGTAATAGCTATGAATAG
TCATCGACTCCCCGGAAAGGTTAAAAGAATGGGACCTATTCTGGGACATACAATGCATTACAGACGTATGATCATTACGC
TTCAACCGGGTTATTCTATTCCACCTCTTAGAAAGAAAAGAACTTAAATCAAAATACTTAATAGCATGGCGATACATTTA
TACAAAACTTCTACCCCGAGCACACGCAATGGAGCCGTAGACAGTCAAGTGAAATCCAATCCACGAAATAATTTGATCTA
TGGGCAGCATCATTGTGGTAAAGGTCGTAATGCCAGAGGAATCATTACCGTAAGGCATAGAGGGGGAGGTCATAAGCGTC
TATACCGTAAAATAGATTTTCGACGAAATACAAAAGACATATATGGTAGAATCGTAACCATAGAATACGACCCTAATCGA
AATGCATACATTTGTCTCATACACTATGGGGATGGTGAGAAGAGATATATTTTACATCCCAGAGGGGCTATAATTGGAGA
TACCATTGTTTCTGGTACAGAAGTTCCTATAAAAATGGGAAATGCCCTACCTTTGAGTGCGGTTTGAACTATTTGATTTA
CGTAATTGGAAGTAACCAATTAGGTTTACGACAAAACCTAGAAATCGATCACTGATCCAATTTGAGTACCTCTGCAGGAT
AGACCTCAACAGAAAACTGAAGAGTAACGGCAGCAAGTGATTGAGTTCAGTAGTTCCTCATATAAAATTATTGACTCTAG
AGATATAGTAATATGGAGAAGACAAAATTGTTTCAAGCACCGACAGAACCATAAGCGCCCCTTGTTTCAAAGAGAGGAGG
ACGGGTTATTCACATTTCATTTGATGGTCAGAGGCGAATTGAAAGCTAAGCAGTGGTAATTCTAAAGATTCCCCCGGGGA
AAAATAGAGATGTCTCCTACGTTACCCATAATATGTGGAAGTATCGACGTAATTTCATAGAGTCATTCGGTCTGAATGCT
ACATGAAGAACATAAGCCAGATGACGGAACGGGAAGACCTAGGATGTAGAAGATCATAACATAAGTTATTCGGCAGATTT
TGATTCCTATATATCCACTCGTGTGGTACTTCTACCATATATAGAAGAATTCTACGATATATATAAGATAAGATCCATCC
GTATAGATATCATCATCTACATTCAGAAAGCCGTATGCTTTGGAAGAAGCTTGTACAGTTTGGGAAGGGGTTTTGATTGA
TCAAAAAGAAGAATCTACTTCAACCGATATGCCCTTAGGCACGGCCATACATAATATAGAAATCACACTTGGAAAGGGTG
GACAATTAGCTAGAGCAGCGGGTGCTGTAGCGAAACTGATTGCAAAAGAGGGGAAATCGGCCACATTAAAATTACCTTCT
GGAGAGGTCCGTTTGATATCCAAAAACTGCTCAGCAACAGTCGGACAAGTGGGAAATGTTGGGGTAAACCAGAAAAGTTT
GGGTAGAGCCGGATCGAAATGTTGGCTAGGTAAACGTCCTGTAGTAAGAGGAGTAGTTATGAACCCTGTCGACCACCCCC
ATGGAGGTGGTGAAGGGAGGGCTCCAATTGGTAGAAAAAAACCCGTAACCCCCTGGGGTTATCCTGCGCTTGGAAGAAGA
ACTAGAAAAAGGAAAAAATATAGTGAGACTTTGATTCTTCGTCGCCGTAGTAAATAGGAGAGAAAATCGAATTTCTTTCT
TCGTCTTAAAAAAAATAGGAGTTAATTAACTGTGACACGTTCACTAAAAAAAAATCCTTTTGTAGCAAAGCATTTATTAA
GAAAAATAGAGAAGCTTAATACAAAGGCGGAAAAAGAAATCATAATAACTTGGTCCCGGGCATCTACTATTATACCCACA
ATGATTGGCCATACTATCGCTATACATAATGGAAGGGAACACTTACCCGTTTATATAATCGACCTTATGGTAGGACATAA
ATTGGGAGAATTTTCACCTACTATAAATTTTAGAGGACACGCGAAAAATGATAATAGATCTCGTCGTTAATTAAATGAAT
TCAAAAAAATGAATAATGAATATAATTTTTTTTTTAGTGAGAGGTAAACCTTATGAC
>B596-L_1-10k_transcript_34910 B596-L_1-10k_transcript_34910 full_length_coverage=4;length=1184;num_subreads=60
GCTAGTAGAAAACCGAAATAACTAGTTATAGTAGGCATGAAGGGACTCAATAAAATATGTTTTTTTATACATATGTTTCT
AAAGTACTTCCCGAAGTTTCAATAAAAAAATTTTTAAAAGTAAAGATAGATACAAATACTAGTTCCAAGAATCAAAAAAT
TAAATTGAAAATTTGTGAGTTATCAAGCATTATCGGTGGTATGAACAAAAATAGAGAAAAAGAAAAAACGAAATTCATCG
TCTTTGGCATCTGCACCATCTCAGGATTCAGAATTCACGTAACTGATTCATTGAAAAACTCTTTAAGAAATTAATAAGAA
AAAATAATACATAAAAAAATAACTCTATTATATAACTTCAGTTAAAACATAGAACTTTTTTTGAATAAACATGTAAAAAT
TAAAAAAAAAGTTGTTTGATTCTTTTTTTTTTAAGTGACCTTAGAACCTAGAATACGCCCCCTTCTACATTTATTCAAAT
TGAAATAAATTCAATTTTGAATAAAGTAGATTAATATAGTAGAGCAGTTTTCTTCATTTAATCTATGAAATTAAACCAAA
AAGCAGTATCCTACACGGAGAACGAGATCAGTCAAAAAAAGAGTTATTTATTTTAACTAGATTTTTAAAACTTGTAATTA
GCAATTTCTATTATCGTTTCCTTTCTAGGTTTTAGGTTTTTTTCTTTCGATATTATATAGAAAATAGAGTGAAAAACCCA
TCATCTTTGTAGTTAGTTAAAGAAAGAAAAAACCTTTAAATTGAATACAACAAAACAATGCACGCATTCCAAAGATTTAG
TATTATTATTTTTTTATTATTTGTTGTTCTTTTGAATTGATCCAAAACTATTCTTCCTTTTCTTGTTACTGTAAATTAAT
TCCTTAAAATAAAATGAAATAAAAAGCAAAAACGGGGGGGGTCACATTATCATTACAAAAAAATCTCTTCTACAATTATG
CATATGCAACAAAAATGAAATTGATGGTTTTTGGATTCAATTGACTTGGGACAATATGAGAATTTCCTTAATGAATTATT
AGAATTAGAAACCACCCTCTTGAATTTTCATTTTATCTAATCTTTAGTTTATTTTCTAGTCCAAAACAAATAAAGGATCA
AAGCCCCTATAGATTACAGATACAGGAATTTGAAGAAGTGGAACATGGTTATACATCGACAAGC
>B596-L_1-10k_transcript_52275 B596-L_1-10k_transcript_52275 full_length_coverage=2;length=554;num_subreads=60
GGTAGACTCTAAAAATACCCTTGGTACTTTATTGACGATCTCACAAAGATGTAATCTCAGTGAATTTGAATTTACTGATT
CATCTTTTACAGAATCGATTCCCTACAAGAATATCTGGAGTTCAGTATGTCTGGAAGCACAGGAGAACGTTCTTTTGCTG
ATATTATTACCAGTATTCGATACTGGGTCATTCATAGCATTACTATACCTTCCCTATTCATTGCGGGCTGGTTATTCGTC
AGCACCGGTTTAGCTTACGATGTGTTTGGGAGCCCTCGTCCAAACGAGTATTTTACAGAGAGCCGACAGGGCATTCCATT
AATAACAGGCCGTTTTGATTCTTTGGAACAACTCGACGAATTTAGTAGATCTTTTTAGGAGGACCCAATGACTATAGATA
GGACCTATCCAATTTTTACAGTGCGCTGGTTGGCTGTTCATGGACTAGCTGTACCTACCGTTTTTTTTTTGGGGTCAATA
TCAGCAATGCAGTTCATCCAACGATAAACCGAATTCAATTATTTATAGAGCTATGACACAATCAAATCCGAACG
>B596-L_1-10k_transcript_49155 B596-L_1-10k_transcript_49155 full_length_coverage=17;length=656;num_subreads=60
GTAGACTCTAAAAATACCCTTGGTACTTTATTGACGATCTCACAAAGATGTAATCTCAGTGAATTTGAATTTACTGATTC
ATCTTTTACAGAATCGATTCCCTACAAGAATATCTGGAGTTCAGTATGTCTGGAAGCACAGGAGAACGTTCTTTTGCTGA
TATTATTACCAGTATTCGATACTGGGTCATTCATAGCATTACTATACCTTCCCTATTCATTGCGGGCTGGTTATTCGTCA
GCACCGGTTTAGCTTACGATGTGTTTGGGAGCCCTCGTCCAAACGAGTATTTTACAGAGAGCCGACAGGGCATTCCATTA
ATAACAGGCCGTTTTGATTCTTTGGAACAACTCGACGAATTTAGTAGATCTTTTTAGGAGGACCCAATGACTATAGATAG
GACCTATCCAATTTTTACAGTGCGCTGGTTGGCTGTTCATGGACTAGCTGTACCTACCGTTTTTTTTTTGGGGTCAATAT
CAGCAATGCAGTTCATCCAACGATAAACCGAATTCAATTATTTATAGAGCTATGACACAATCAAATCCGAACGAACAAAA
TGTTGAATTAAATCGTACCAGTCTCTATTGGGGGTTATTACTCATTTTTGTACTTGCTGTTTTATTTTCAAATTATTTCT
TCAATTAAAATTAAGT
>B596-L_1-10k_transcript_45790 B596-L_1-10k_transcript_45790 full_length_coverage=2;length=810;num_subreads=60
GTAATACAATAAAGAAGAAAGAAGGAGGATTTCAAATGCGAGATCTAAAAACATATCTTTCCGTAGCACCGGTACTAAGT
ACTCTATGGTTCGTTTCGTTAGCAGGTTTATTAATAGAGATTAATCGTTTATTTCCAGATGCATTAACATTTCCCTTTTT
TTAATTCTAGTTATTAACATCAGAAAGGATAAAAAAATTTAGAAAAAAAAAAAAAAAGGGGGCCGAAAGGGTCATAAAAA
CGAGGGTTCAGAATCCAATAAAAAAAAAAGTGTTGCTAGGGAAAGAGTATCCTACGAGATACTTAAAAAAAATACTGTAC
AAAGATTTGAAATATAGTTTTCAAAAAATCATTATATTACTTATTATTTTCTTTTTATTTAATTACTAATTAATATTCAT
TGCAACGAAATATTTAAGACATTTTTTTGAGTTAATTAACAGCTTCTATTTTTTTTTGTTCTTGTTCTTTATGGACCCTA
AAATTAAAATAGAAGATTGGGGGTGAATCATAAATCCAAAGGAGGTTTCATGGCCAAAGGTAAAGATGTTCGAGTAACAA
TTATTTTGGAATGTACCAGTTGTGTTCGAAATGATATTAAGAAAGAATCGGCTGGAATTTCCAGATATATTACTCAAAAG
AATCGGCATAACACTCCTAGTCGATTGGAATTGAGAAAATTCTGTCCCTATTGTTATAAACATACAATTCATGGGGAAAT
TAAGAAATAGATAAAATTGAGTGCTTGTATGTCAAATTTTATTTTAAGAACAGGAATAATGAGAGTATCTACGTATTATT
ACATATATAT
>B596-L_1-10k_transcript_29548 B596-L_1-10k_transcript_29548 full_length_coverage=2;length=1435;num_subreads=60
GACTTTTAAAAATTTTTTTATTGAAACTTCGGGAAGTACTTTAGAAACATATGTATAAAAAAACATATTTTATTGAGTCC
CTTCATGCCTACTATAACTAGTTATTTCGGTTTTCTACTAGCAGCTTTAACTATAACCTCAGTTCTATTTATTGGTCTAA
GCAAAATACGACTTATTTGAAATTAATTGAATGAATCTTTTTTGATCAAAAAAGATTTATATGGTATTTCATATGTTCGA
TAGTTCCTTACCGTGTTAATTACCCAATTTTGGTCATTGAGATTCGTCGGCAATACAGATTAAGAGCTAGGAATAGATAG
TACCTCTCTTTTCTCCCTTTCAAAAATGAAAACAAAAGAAAATTGAAATGATTGAAGTTTCTTTATTTGGAATCGTCTTA
GGTCTAATTCCTATTACTTTGGCTGGATTATTCGTAACTGCTTATTTACAATACAGACGTGGTGATCAGTTGGACTTTTG
ATTAATTAACATCTCTTTTTTTTTACTGACCTCCTTCTTGCTTTCATATGCGGGAGGTCGAATTCAGATTGCTGCTCAAT
TATTTGCGAACAGTGGAATTTTGACACAATCTAATAAACAAGAGTGACATCACGCTCTGTAGGATTTGAACCTACGACAT
TGGGTTTTGGAGACCCACGTTCTACCGAACTGAACTAAGAGCGCTTTTCTTGTTTTTTCTAAAAAAACGAAAAGGCTAGA
AAGAGGACATTCTTTAACTCGAATCGATTTTGTACGTATATACTATATCATAGTATATCATAAAATTCAGAATTATATGT
ATGTCCAATTTTATTAAAAAAAGATAAATCTAAAATGGATTCCTCGTTACTGCTCTTCTGAGCAGTAATTAGGTAGGGAT
GACAGGATTTGAACCCGTGACATTTTGTACCCAAAACAAACGCGCTACCAAGCTGCGCTACATCCCTTTCGATTGGTTTA
CAGTGTCATTGTAAACAATTCCTATCTTGTTTTCCACATCCTTCTTTTTTTTTTGTTTCATATCAGATAACAAACATATA
TATAAGTATAATTAAAAAAATTACTTTTTTTAGGCAAATCCTATCAATTTCAAATTTACATAAAAAGGCGTTTCCATTTG
AAAATGGAATCTATAAGATCGTTCTAGTAGACAATATTTCAATTCTAATTTTGAAAATGGGGGGTTACATATACAAATAC
AAGAACTTCTTAACTACATGTACATCTATAGTTATATATATTACTATATATATTGTAATACAATAAAGAAGAAAGAAGGA
GGATTTCAAATGCGAGATCTAAAAACATATCTTTCCGTAGCACCGGTACTAAGTACTCTATGGTTCGTTTCGTTAGCAGG
TTTATTAATAGAGATTAATCGTTTATTTCCAGATGCATTAACATTTCCCTTTTTTTAATTCTAGTTATTAACATC
>B596-L_1-10k_transcript_42843 B596-L_1-10k_transcript_42843 full_length_coverage=7;length=903;num_subreads=60
AAAAAAACCTAAAACCTAGAAAGGAAACGATAATAGAAATTGCTAATTACAAGTTTTAAAAATCTAGTTAAAATAAATAA
CTCTTTTTTTGACTGATCTCGTTCTCCGTGTAGGATACTGCTTTTTGGTTTAATTTCATAGATTAAATGAAGAAAACTGC
TCTACTATATTAATCTACTTTATTCAAAATTGAATTTATTTCAATTTGAATAAATGTAGAAGGGGGCGTATTCTAGGTTC
TAAGGTCACTTAAAAAAAAAAGAATCAAACAACTTTTTTTTTTAATTTTTACATGTTTATTCAAAAAAAGTTCTATGTTT
TAACTGAAGTTATATAATAGAGTTATTTTTTTATGTATTATTTTTTCTTATTAATTTCTTAAAGAGTTTTTCAATGAATC
AGTTACGTGAATTCTGAATCCTGAGATGGTGCAGATGCCAAAGACGATGAATTTCGTTTTTTCTTTTTCTCTATTTTTGT
TCATACCACCGATAATGCTTGATAACTCACAAATTTTCAATTTAATTTTTTGATTCTTGGAACTAGTATTTGTATCTATC
TTTACTTTTAAAAATTTTTTTATTGAAACTTCGGGAAGTACTTTAGAAACATATGTATAAAAAAACATATTTTATTGAGT
CCCTTCATGCCTACTATAACTAGTTATTTCGGTTTTCTACTAGCAGCTTTAACTATAACCTCAGTTCTATTTATTGGTCT
AAGCAAAATACGACTTATTTGAAATTAATTGAATGAATCTTTTTTGATCAAAAAAGATTTATATGGTATTTCATATGTTC
GATAGTTCCTTACCGTGTTAATTACCCAATTTTGGTCATTGAGATTCGTCGGCAATACAGATTAAGAGCTAGGAATAGAT
AGTACCTCTCTTTTCTCCCTTTC
>B596-L_1-10k_transcript_58022 B596-L_1-10k_transcript_58022 full_length_coverage=2;length=264;num_subreads=60
GAAAAAAAAAAAAAAAAAAACCTAAAACCTAGAAAGGAAACGATAATAGAAATTGCTAATTACAAGTTTTAAAAATCTAG
TTAAAATAAATAACTCTTTTTTTGACTGATCTCGTTCTCCGTGTAGGATACTGCTTTTTGGTTTAATTTCATAGATTAAA
TGAAGAAAACTGCTCTACTATATTAATCTACTTTATTCAAAATTGAATTTATTTCAATTTGAATAAATGTAGAAGGGGGC
GTATTCTAGGTTCTAAGGTCACTT
>B596-L_1-10k_transcript_6876 B596-L_1-10k_transcript_6876 full_length_coverage=2;length=2629;num_subreads=60
GCCAAAACAACAGATCCTAAGAAGAACAAAAGGCCTTGGACACGTAATGGATCTTGAAGTACTATTTCCGCATCCCCCTG
ACCAAATCCACCCACATTAGGATTGCTTGTTAATGGTTGATCGAGTTTAATGGATTCGCCCTCTGAAACAAGAAGTTCTA
GGCCTCGAGGGATAATATCAATTACTTGGCGTTCATTCGATGCATCCACTATGGTTATTTCGTATCCCCCTTTTTCTTTT
CGTAAAATTTTACTTATTATCCCTCCTGCCGTAGCATTATAAACTGTATTGTTACTTTTGCTACCATCAGGATAAATCTG
ACCCCTTCCCCTATTTCCACCTACGTATATAGGATATTTTAAGAAGTGAACATCTTTATTAGTAGCAGGGTCTGGGGCAA
GAATAGGAAAGGTTATTTCACTATATTTTTGACCAGGAACAGGACCTATCACAAGAATATTTTTTTTATTGGGGCGATAA
TTCTGAAAAGACAGATTTCCTATCTTTTCTTTCATCTCGGGTGAAATACGATCGGGGGGGGCTAATTCAAACCCCTCCGG
TAAAATAAGAACAGCTCCCACATTCAAAGCTCCTTTTTTACCATTAGCTAGAACTTGTTTTAGCTGCATATCATAAGGAA
TTTTAACAACTGCTTCAAATACAGTATCAGGAAGTACCGCTTGTGGAACCTCAATATCCACGGGCTTACTAGCTAAATGG
CAATTGGCACATACAATACGCCCAGTTGCCTCTCGTGGATTTTCATAATTCTGCTGGGCAAAAATTGGATATGCACTTGA
AATGGATGCCCAAGTTATTATATATATCATGAGTGAGACAGATATGGAGCGAGTAATCTCTTCCCTTATCCAAGAAAAGG
TATTTCTAGTTTGCATGGTCCAATCGTTTATCCCGAAAATTTCTACAATAAAGTTAGGTAGGTCGATAATATACTTCCCT
AGCCACAATTCTGTTATTTACATTTACTGAAAAAAGAAATTTTTTTTTTTTTTAATATACAAGGAATCCCTCGTGGGTAA
AAAAGAGTAAAGTAAATACGACTTTGATTTGGTTATGATGTATAAAGTAAGAAAGAGTAGAATTGGATCAGTGAATCGTT
TTTTAGTCATTTATTGCATGATAAATCACTACAAGTGACGGAGATACACGATTTAAATAACGAAAGATCCAATATTTAAA
AATTGTATCAAGAATGACTGGAAAGGTAGAAACTAGACCAGATAAAATTTGCTCATAATGAGCAAACCCAAAATCTTTGT
AAATATAACCAATCATTAGTTCCCAACCGTGAGGCGAATGGAATCCGATACATAAATCAGTTAATAAAAGAATCGAAAAA
GCTTTAATTGTATCACTTAAATTATATAGGAATTCTTGAACCCAAGAATTGAGAATAAAAAGCTTTTCCTTACCCCAAAA
GGAATAACCACTTAGAATAACGAAAGATATTAGATTTGTCGAGAAGTGCAAGATTGTATGGATACGATACTCATTGTGTA
TTTTGATGAATTGGATCGTTTCTTTGTGGATTCCTAGACGAAATTGTTGTAAATCGGTTTCTGGGTATTCCTTTATCATT
TCATCCAGCTGGAATAGTTCCTCTAATTGTATGAATTTTTCTAGAACACTTTTTTCTTGAATATCATTCAAGAAAGTTTC
GCATTGTCTAGTATTCCACCAATTAGTAATCCAAGTTTTCAAACTTTTATTACAGCAGAGAGAGATCAACCAGGGCAAAA
AGACTATAGATGTAAAATAAAAAAAAGGAATGAATGCTTTCTTTTTTGCCATTTTGAATCTGTGAATTGTTAATGAACCT
ACCGCATTTGTGGATTCTATTAGATCTACTATTTCTATCGAGCATGAGTTTCTATTCTAATTCAAATAGAATGTATTGAG
CCTATAATCCCTTTTATCTTTTTCTTTTGATTCAATACTTAGTCTTTGCTTTGAATCTAGAAAGAATACAGAAATAGACT
CAGAATACACTTACAATTTGAATAAAGAAAAAATTGTATTTCCAGGATGTTATTCCCCCTTTTTTTCGATCAATACTAAA
AGAACTTTTTTGAATTTTTAAAATAAAAAATATGATTCTATTTTCGAGACGAATAAACTCCCTTTCTTTTCTATCAAATA
TATAAAAAAACGAGCATAAAAGAATAGATGAATGTTCAATTGAAAAAAAGAAAGCAATTCTTTCGTTTTTTCTTCCTACT
GCCAAAGGATTTAGTCTTTAAACTTTAAAAATGAATTCATTTCAAAATACTTCAATTGGTACACGCAAGAAGTAAGCCAA
TTCAGCAGCTTTTTGCTCAATTTCTCGTGTAGTAAAATTCTCATCAGTACGAATTAAAGGAATAGCCCCTTGACCTCTAA
TTTCCATATAAAGGACACGCCGGGCAGAAACACCCTCTTTAACTTCGATTCTGATCGACTGAATATCTTTCATAAGGAAT
CGTAAAAAGATGCGACGGCTTTTTCCAGGAAATCCCCAACGAAAAATACGTACTATCCCTTCTTTTCGGTCGAAAAGATC
ATAACCACTACCCACATTCCACAAAATAGTGCACCACAAATAGCAACTAATAAAGAGACCCGCGATCCC
>B596-L_1-10k_transcript_42505 B596-L_1-10k_transcript_42505 full_length_coverage=2;length=940;num_subreads=60
GTGAGACAGATATGGAGCGAGTAATCTCTTCCCTTATCCAAGAAAAGGTATTTCTAGTTTGCATGGTCCAATCGTTTATC
CCGAAAATTTCTACAATAAAGTTAGGTAGGTCGATAATATACTTCCCTAGCCACAATTCTGTTATTTACATTTACTGAAA
AAAGAAATTTTTTTTTTTTTAATATACAAGGAATCCCTCGTGGGTAAAAAAGAGTAAAGTAAATACGACTTTGATTTGGT
TATGATGTATAAAGTAAGAAAGAGTAGAATTGGATCAGTGAATCGTTTTTTAGTCATTTATTGCATGATAAATCACTACA
AGTGACGGAGATACACGATTTAAATAACGAAAGATCCAATATTTAAAAATTGTATCAAGAATGACTGGAAAGGTAGAAAC
TAGACCAGATAAAATTTGCTCATAATGAGCAAACCCAAAATCTTTGTAAATATAACCAATCATTAGTTCCCAACCGTGAG
GCGAATGGAATCCGATACATAAATCAGTTAATAAAAGAATCGAAAAAGCTTTAATTGTATCACTTAAATTATATAGGAAT
TCTTGAACCCAAGAATTGAGAATAAAAAGCTTTTCCTTACCCCAAAAGGAATAACCACTTAGAATAACGAAAGATATTAG
ATTTGTCGAGAAGTGCAAGATTGTATGGATACGATACTCATTGTGTATTTTGATGAATTGGATCGTTTCTTTGTGGATTC
CTAGACGAAATTGTTGTAAATCGGTTTCTGGGTATTCCTTTATCATTTCATCCAGCTGGAATAGTTCCTCTAATTGTATG
AATTTTTCTAGAACACTTTTTTCTTGAATATCATTCAAGAAAGTTTCGCATTGTCTAGTATTCCACCAATTAGTAATCCA
AGTTTTCAAACTTTTATTACAGCAGAGAGAGATCAACCAGGGCAAAAAGACTATAGATGT
>B596-L_1-10k_transcript_3279 B596-L_1-10k_transcript_3279 full_length_coverage=2;length=3180;num_subreads=60
GAACCTAAAAATAGGATAAAGGCCCAGCAGAAATTACTTGTTTTTCGAGACCCCGTTATAAATTCTATCCATAGAGATTC
TGATCGCCAACTCATATATATTAGATCCAGTTATACAATTTTTTGGAATTGAGAAAATATGACTTTCCTTTTTTGTTTTC
AAAGTAACTCTCATCAACTATAACTATTTTGTTGTGAACCTTTACTTTAGGAATAATTTATATAATTGTTTATATCTAAA
ATAATAAAATCTCCTTCCTTTATATGATCCCCTATAACTATATACATACAAATAAATACATTGACTTGAATTTCATCCAG
CGGTCCGATGATGATCCATTTTTTCAAAAGAGCGCAAATTGAGTTACCCCATATAATACGTTTACACATGCATAAAAACT
TTTTTTAGTTATGTTTGTAGGAATCTATGTGTTATACAATATTCTACCAAATGGGTCTTATCAAATCGAAGTTTTTAAAA
TAAAAAGGGGAGTTATACGATTCGGTCTCATCCGATCTAAAAAATCTTATTTTTTTGAATATGAAGAAATAAAGAAGCCA
TTGCAAGTGCCGGAAAGACTAGGCCTACTAAAGGCACAAAAATAGAGGGTAAGTTGTTGAAAGTTGTCATAAAATGGGGT
ACCTCAATTTAATATTTGTACCTGTTATTGTTATATTCTGAATTCTAAAGATATCTTAGAATATCTTGTAGTTTTATTAT
TTCTATTATATATATTATATAATTATACTAAGTATCTTTAAGTAAATATATATCGAATACTAATATACAACCTAATAGAA
ATATATAGAATAGAACCTACTAGAAATAGAATAAAAAATAGGTACAAGAAACGCCAAACTAAATAAATGGACTTATTAAT
CTTTCAAAATAAAATAGATGTATTATCATAATCTCCCTGTTAGATTTATTATTCTTTTTGTTCTTTTTGTCTTCTAATAG
TCATTAATAAAGAAAAATTTTATTCCATTAAAATTTTATACAAAATTGATTGGAATCTGATCCACCAACAGGGAATTTTC
GGGAAATGCAAAACGATGCAAGACTCTCTATAGATCTATATCTCTATTTGAATTATCTATCCATATGCAAGCAAGAGAGG
AAAAAAACTTTGTTTTATTTTTCTAGTCGAATTTGAACTTCCCGAAAGCAAAAATTCACTTTTTATCTTGTTGATAAAGG
TTTACTGAGTAGTAAACAAGAATATCGATAAAAAAATGATTCTAAAGAAAAATGAATTTTTCAGGGTTTTCATTTAATTA
TGATAAACTAACTGTTTTATTTGATTTCATTTTTGTTCAAAGGAAAAAAAGCATGGAGCTGAAATAACTCACTCACAACA
CCTTTTAAAGGATTACGTGGTACAATTGCATCCAATAAGCCCTTACGTAATAAAGATTCAGCTGCTTGTGAACCTTCAGG
CACGGCTTTTTTCAATGTTTGTTCAATTACTCTTTTACCCGCAAATGCAATATAGGCATAGGGTTCGGCAATAATGATAT
CCCCCAACATACCAAAACTTGCTGTCACCCCACCGGTAGTAGGAGATGTAAGAATTGATATATAGAATAACTTTTTACTT
GATTGATAATCACATAAAACCGAAGAAATTTTAGCCATTTGCATCAAACTTAAACTTCCTTCTTGCATTCGTGCTCCTCC
GGAAGAACACACTAAAATAAGAGGTAAACATTGATTGGTAGCATACTCGATCAAACGAGTTATTTTTTCGCCTACTACGG
ATCCCATACTACCCCCCATAAACTGAAAATCCATAACCCCAAGAGCTACCGGAATACCGTTTAATTGACCTGTACCTGTT
TGAATAGCGTCAGTCAACCCTGTCTTTTTTTGAGCAGAGGCAATACGCTTTTTATAAGGTTCCTCCCTCGAATGAAATTT
AATGGGATCCGCAGAGACCATGTCTTCATCCATAGGATTCCAAGTACCCGGATCAATCGAAAGCTCAATTCTCTCTGAAC
TGGTCATTTTCAAATAATGTCCACATTCTTCACAAACATTCATTTCGACTTTCTTATACATTAATCCATAACAATTGTCG
CATTGAATCCACAATTGATTGTAGTTTTTAGTTATATCGAAAGCCTTAGAACTCATTAAATTATTACGATTACTATTAGT
TCTTATCTTGTCATTTTTGCTTTCACGAATCTTTCCACTTCCACTTTCACTACAAATGAAATTATAAATGTAACTTTCAT
TGGAATTATTACTATCGCTTAAAAAGTGACTATTAATACAGATGTGAGAACGAAAATAAGAGTCAATGCAACTATTAATG
TGATTATTACAATTATATTTAGTATCCTTAATGTAAGGATCATAGTGCAGATCGTTGTCACCTTTAGATCTATTATTCAG
ATAACTAGAACTACAATAACTATAAAAAAAATTTCTAGGTCACTCAAATCATTGTTAATCTCAAATTTTTTCTTTTTTAT
ATCAAAATATATAGAATAACTATTTTTATTACTATCCCTAACAAAAAAGGTGTCATCCGATATGAAATTCCGAATGTCCT
TGGAGTTAACTAAAAGATCAACATTATTGTAATAACTAGAACGCTCACCCCAACCATAAAAGTTTTTATCCATATCATAT
ATAAACCGGTCTTTACTTATAGTAGTCTTTTCAATAGGAGCAAAACTATCCATTGCTTTACTTAGCTCGCCTCTGTATTC
CAATTCTCCCTTAGAAAACATCAAATTGAACCACGATTTTTCCATAGAGCTTCTGGCCTCTATTTACATGAAAATAAAAT
AACAATAGATGAATAGTCATTCAATGAAAAAATTGAAAAATGCAAAAAAAAAATTTGAATAGTTCATTTTCTATTCAGAG
TAAGCAAAGCATGTCAATGCAATTGCTAATTGCTAAGATTATTAAGTAAAAGCAATTGAAATTAATAAATTTCAATTCTA
AATGAAAATAAGGATTTTCTTATATTGTGTAAAATTCTCATTAAAAAAAAAGAAATATTTGTTCTTCGCTTATGAATATA
ACGATATGAAGAACTTTTTTAGTAAAATCTCGTATACTAATATAAAAAAAAGGTTTTTATTCCAATACGGAATGAAAAGA
AAAGGACAACATGCAGAATGGGTAGAAGAAGTGGGGATACTTGGTTCAAGCCCTGACACG
>B596-L_1-10k_transcript_39572 B596-L_1-10k_transcript_39572 full_length_coverage=3;length=1056;num_subreads=60
CAACGCATAAATGGTTTGAGAGTTCACATTCTCATCATCTTTGGTAAAATCAAGTCCACCACGTAGACATTCATAAACTG
CTCTACCATAGTTCTTCGCGGATAACCCCAACTTAGGTTTAATAGTACATCCTAATAGGGGACGTCCATACTTGTTCAAT
TTATCTCTTTCAACTTGGATACCATGAGGTGGTCCCTGGAAAGTTTTAGTATAAGCCGGAGGGATTCGCAGATCCTCTAG
ACGTAGAGCAGCCAGGGCTTTGAACCCAAATACGTTACCCACAATTGAGGTAAACATGTTAGTAACAGACCCTTCTTCAA
AAAGGTCTAATGGGTAAGCTACATACGCAATAAATTGAGTTTCTTCTCCTGGAACGGGCTCGATGTGGTAGCATCGTCCT
TTGTAACGGTCAAGGCTGGTAAGCCCATCGGTCCACACAGTTGTCCATGTACCAGTAGAAGATTCAGCAGCTACCGCAGC
CCCTGCTTCTTCAGGTGGAACTCCGGGTTGAGGAGTTACTCGGAATGCTGCCAAGATATCAGTATCCTTGGTTTCATATT
CAGGAGTATAATAATTTAATTTATACTCTTTAACACCAGCTTTGAATCCAACACTTGCTTTAGTCTCTGTTTGTGGTGAC
ATAAGTCCCTCCCTACAAGTCATGAATTTAGAATTCTTGCAATAAAACAAAACAACAAGGTCTACTCGACATAAATTAGG
AATAGATTTAATTAACCTTTTTCACAGGAATCTTTCACAAAATTATCAACTAATCAGAATGATTCTTTATTAGACCATGA
TATTTGATTCGCCAAATACATCATTATTGTATATTCTTTCATATGTATAGCGCAACCTAATACTTGTTTTTCCAGTTTTG
AATCTTTGACTTTTTATAAATCGAAATATTTAATATTAAAATAATAATAAAATCACTCTTGACAGTAATATATGTTGTAT
ATGTAAATCCTAGATATGACAATATGCGGAATTCATCCATGAAAATGAAAAACAAGGGGGGGGTTGATATCGATGGGACG
CATAACCGGATATGCT
>B596-L_1-10k_transcript_56119 B596-L_1-10k_transcript_56119 full_length_coverage=2;length=365;num_subreads=60
GCAGGAGGGATAATAAGTAAAATTTTACGAAAAGAAAAAGGGGGATACGAAATAACCATAGTGGATGCATCGAATGAACG
CCAAGTAATTGATATTATCCCTCGAGGCCTAGAACTTCTTGTTTCAGAGGGCGAATCCATTAAACTCGATCAACCATTAA
CAAGCAATCCTAATGTGGGTGGATTTGGTCAGGGGGATGCGGAAATAGTACTTCAAGATCCATTACGTGTCCAAGGCCTT
TTGTTCTTCTTAGGATCTGTTGTTTTGGCACAAATCTTTTTGGTTCTTAAAAAGAAACAGTTTGAGAAGGTTCAATTATC
CGAAATGAATTTTTAGATCTGTCTATTTCGCCTTATCAAATTCGT
>B596-L_1-10k_transcript_38763 B596-L_1-10k_transcript_38763 full_length_coverage=3;length=1083;num_subreads=60
GAATCCACAAAGAAACGATCCAATTCATCAAAATACACAATGAGTATCGTATCCATACAATCTTGCACTTCTCGACAAAT
CTAATATCTTTCGTTATTCTAAGTGGTTATTCCTTTTGGGGTAAGGAAAAGCTTTTTATTCTCAATTCTTGGGTTCAAGA
ATTCCTATATAATTTAAGTGATACAATTAAAGCTTTTTCGATTCTTTTATTAACTGATTTATGTATCGGATTCCATTCGC
CTCACGGTTGGGAACTAATGATTGGTTATATTTACAAAGATTTTGGGTTTGCTCATTATGAGCAAATTTTATCTGGTCTA
GTTTCTACCTTTCCAGTCATTCTTGATACAATTTTTAAATATTGGATCTTTCGTTATTTAAATCGTGTATCTCCGTCACT
TGTAGTGATTTATCATGCAATAAATGACTAAAAAACGATTCACTGATCCAATTCTACTCTTTCTTACTTTATACATCATA
ACCAAATCAAAGTCGTATTTACTTTACTCTTTTTTACCCACGAGGGATTCCTTGTATATTAAAAAAAAAAAAAATTTCTT
TTTTCAGTAAATGTAAATAACAGAATTGTGGCTAGGGAAGTATATTATCGACCTACCTAACTTTATTGTAGAAATTTTCG
GGATAAACGATTGGACCATGCAAACTAGAAATACCTTTTCTTGGATAAGGGAAGAGATTACTCGCTCCATATCTGTCTCA
CTCATGATATATATAATAACTTGGGCATCCATTTCAAGTGCATATCCAATTTTTGCCCAGCAGAATTATGAAAATCCACG
AGAGGCAACTGGGCGTATTGTATGTGCCAATTGCCATTTAGCTAGTAAGCCCGTGGATATTGAGGTTCCACAAGCGGTAC
TTCCTGATACTGTATTTGAAGCAGTTGTTAAAATTCCTTATGATATGCAGCTAAAACAAGTTCTAGCTAATGGTAAAAAA
GGAGCTTTGAATGTGGGAGCTGTTCTTATTTTACCGGAGGGGTTTGAATTAGCCCCCCCCGATCGTATTTCACCCGAGAT
GAAAGAAAAGATAGGAAATCTGTCTTTTCAGAATTATCGCCCC
>B596-L_1-10k_transcript_30328 B596-L_1-10k_transcript_30328 full_length_coverage=2;length=1407;num_subreads=54
GCGTGTCCTTTATATGGAAATTAGAGGTCAAGGGGCTATTCCTTTAATTCGTACTGATGAGAATTTTACTACACGAGAAA
TTGAGCAAAAAGCTGCTGAATTGGCTTACTTCTTGCGTGTACCAATTGAAGTATTTTGAAATGAATTCATTTTTAAAGTT
TAAAGACTAAATCCTTTGGCAGTAGGAAGAAAAAACGAAAGAATTGCTTTCTTTTTTTTTCAATTGAACATTCATCTATT
CTTTTATGCTCGTTTTTTTATATATTTGATAGAAAAGAAAGGGAGTTTATTCGTCTCGAAAATAGAATCATATTTTTTAT
TTTAAAAATTCAAAAAAGTTCTTTTAGTATTGATCGAAAAAAGGGGAATAACATCCTGGAAATACAATTTTTTCTTTATT
CAAATTGTAAGTGTATTCTGAGTCTATTTCTGTATTCTTTCTAGATTCAAAGCAAAGACTAAGTATTGAATCAAAAGAAA
AAGATAAAAGGGATTATAGGCTCAATACATTCTATTTGAATTAGAATAGAAACTCATGCTCGATAGAAATAGTAGATCTA
ATAGAATCCACAAATGCGGTAGGTTCATTAACAATTCACAGATTCAAAATGGCAAAAAAGAAAGCATTCATTCCTTTTTT
TTATTTTACATCTATAGTCTTTTTGCCCTGGTTGATCTCTCTCTGCTGTAATAAAAGTTTGAAAACTTGGATTACTAATT
GGTGGAATACTAGACAATGCGAAACTTTCTTGAATGATATTCAAGAAAAAAGTGTTCTAGAAAAATTCATACAATTAGAG
GAACTATTCCAGCTGGATGAAATGATAAAGGAATACCCAGAAACCGATTTACAACAATTTCGTCTAGGAATCCACAAAGA
AACGATCCAATTCATCAAAATACACAATGAGTATCGTATCCATACAATCTTGCACTTCTCGACAAATCTAATATCTTTCG
TTATTCTAAGTGGTTATTCCTTTTGGGGTAAGGAAAAGCTTTTTATTCTCAATTCTTGGGTTCAAGAATTCCTATATAAT
TTAAGTGATACAATTAAAGCTTTTTCGATTCTTTTATTAACTGATTTATGTATCGGATTCCATTCGCCTCACGGTTGGGA
ACTAATGATTGGTTATATTTACAAAGATTTTGGGTTTGCTCATTATGAGCAAATTTTATCTGGTCTAGTTTCTACCTTTC
CAGTCATTCTTGATACAATTTTTAAATATTGGATCTTTCGTTATTTAAATCGTGTATCTCCGTCACTTGTAGTGATTTAT
CATGCAATAAATGACTAAAAAACGATTCACTGATCCAATTCTACTCTTTCTTACTTTATACATCATAACCAAATCAAAGT
CGTATTTACTTTACTCTTTTTTACCCACGAGGGATTCCTTGTATACT
>B596-L_1-10k_transcript_48534 B596-L_1-10k_transcript_48534 full_length_coverage=2;length=701;num_subreads=60
GTTTGGCGTTTCTTGTACCTATTTTTTTATTCTATTTCTAGTAGGTTCTATTCTATATATTTCTATTAGGTTGTATATTA
GTATTCGATATATATTTACTTAAAGATACTTAGTATAATTATATAATATATATAATAGAAATAATAAAACTACAAGATAT
TCTAAGATATCTTTAGAATTCAGAATATAACAATAACAGGTACAAATATTAAATTGAGGTACCCCATTTTATGACAACTT
TCAACAACTTACCCTCTATTTTTGTGCCTTTAGTAGGCCTAGTCTTTCCGGCACTTGCAATGGCTTCTTTATTTCTTCAT
ATTCAAAAAAATAAGATTTTTTAGATCGGATGAGACCGAATCGTATAACTCCCCTTTTTATTTTAAAAACTTCGATTTGA
TAAGACCCATTTGGTAGAATATTGTATAACACATAGATTCCTACAAACATAACTAAAAAAAGTTTTTATGCATGTGTAAA
CGTATTATATGGGGTAACTCAATTTGCGCTCTTTTGAAAAAATGGATCATCATCGGACCGCTGGATGAAATTCAAGTCAA
TGTATTTATTTGTATGTATATAGTTATAGGGGATCATATAAAGGAAGGAGATTTTATTATTTTAGATATAAACAATTATA
TAAATTATTCCTAAAGTAAAGGTTCACAACAAAATAGTTATAGTTGATGAGAGTTACTTTG
>B596-L_1-10k_transcript_14857 B596-L_1-10k_transcript_14857 full_length_coverage=3;length=2026;num_subreads=60
GGACATTCGGAATTTCATATCGGATGACACCTTTTTTGTTAGGGATAGTAATAAAAATAGTTATTCTATATATTTTGATA
TAAAAAAGAAAAAATTTGAGATTAACAATGATTTGAGTGACCTAGAAATTTTTTTTTATAGTTATTGTAGTTCTAGTTAT
CTGAATAATAGATCTAAAGGTGACAACGATCTGCACTATGATCCTTACATTAAGGATACTAAATATAATTGTAATAATCA
CATTAATAGTTGCATTGACTCTTATTTTCGTTCTCACATCTGTATTAATAGTCACTTTTTAAGCGATAGTAATAATTCCA
ATGAAAGTTACATTTATAATTTCATTTGTAGTGAAAGTGGAAGTGGAAAGATTCGTGAAAGCAAAAATGACAAGATAAGA
ACTAATAGTAATCGTAATAATTTAATGAGTTCTAAGGCTTTCGATATAACTAAAAACTACAATCAATTGTGGATTCAATG
CGACAATTGTTATGGATTAATGTATAAGAAAGTCGAAATGAATGTTTGTGAAGAATGTGGACATTATTTGAAAATGACCA
GTTCAGAGAGAATTGAGCTTTTGATTGATCCGGGTACTTGGAATCCTATGGATGAAGACATGGTCTCTGCGGATCCCATT
AAATTTCATTCGAGGGAGGAACCTTATAAAAAGCGTATTGCCTCTGCTCAAAAAAAGACAGGGTTGACTGACGCTATTCA
AACAGGTACAGGTCAATTAAACGGTATTCCGGTAGCTCTTGGGGTTATGGATTTTCAGTTTATGGGGGGTAGTATGGGAT
CCGTAGTAGGCGAAAAAATAACTCGTTTGATCGAGTATGCTACCAATCAATGTTTACCTCTTATTTTAGTGTGTTCTTCC
GGAGGAGCACGAATGCAAGAAGGAAGTTTAAGTTTGATGCAAATGGCTAAAATTTCTTCGGTTTTATGTGATTATCAATC
AAGTAAAAAGTTATTCTATATATCAATTCTTACATCTCCTACTACCGGTGGGGTGACAGCAAGTTTTGGTATGTTGGGGG
ATATCATTATTGCCGAACCCTATGCCTATATTGCATTTGCGGGTAAAAGAGTAATTGAACAAACATTGAAAAAAGCCGTG
CCTGAAGGTTCACAAGCAGCTGAATCTTTATTACGTAAGGGCTTATTGGATGCAATTGTACCACGTAATCTTTTAAAAGG
TGTTGTGAGTGAGTTATTTCAGCTCCATGCTTTTTTTCCTTTGAACAAAAATGAAATCAAATAAAACAGTTAGTTTATCA
TAATTAAATGAAAACCCTGAAAAATTCATTTTTCTTTAGAATCATTTTTTTATCGATATTCTTGTTTACTACTCAGTAAA
CCTTTATCAACAAGATAAAAAGTGAATTTTTGCTTTCGGGAAGTTCAAATTCGACTAGAAAAATAAAACAAAGTTTTTTT
CCTCTCTTGCTTGCATATGGATAGATAATTCAAATAGAGATATAGATCTATAGAGAGTCTTGCATCGTTTTGCATTTCCC
GAAAATTCCCTGTTGGTGGATCAGATTCCAATCAATTTTGTATAAAATTTTAATGGAATAAAATTTTTTCTTTATTAATG
ACTATTAGAAGACAAAAAGAACAAAAAGAATAATAAATCTAACAGGGAGATTATGATAATACATCTATTTTATTTTGAAA
GATTAATAAGTCCATTTATTTAGTTTGGCGTTTCTTGTACCTATTTTTTTATTCTATTTCTAGTAGGTTCTATTCTATAT
ATTTCTATTAGGTTGTATATTAGTATTCGATATATATTTACTTAAAGATACTTAGTATAATTATATAATATATATAATAG
AAATAATAAAACTACAAGATATTCTAAGATATCTTTAGAATTCAGAATATAACAATAACAGGTACAAATATTAAATTGAG
GTACCCCATTTTATGACAACTTTCAACAACTTACCCTCTATTTTTGTGCCTTTAGTAGGCCTAGTCTTTCCGGCACTTGC
AATGGCTTCTTTATTTCTTCATATTC
>B596-L_1-10k_transcript_17067 B596-L_1-10k_transcript_17067 full_length_coverage=2;length=1917;num_subreads=60
GAACTATTCAAATTTTTTTTGCATTTTTCAATTTTTTCATTGAATGACTATTCATCTATTGTTATTTTATTTTCATGTAA
ATAGAGGCCAGAAGCTCTATGGAAAAATCGTGGTTCAATTTGATGTTTTCTAAGGGAGAATTGGAATACAGAGGCGAGCT
AAGTAAAGCAATGGATAGTTTTGCTCCTATTGAAAAGACTACTATAAGTAAAGACCGGTTTATATATGATATGGATAAAA
ACTTTTATGGTTGGGGTGAGCGTTCTAGTTATTACAATAATGTTGATCTTTTAGTTAACTCCAAGGACATTCGGAATTTC
ATATCGGATGACACCTTTTTTGTTAGGGATAGTAATAAAAATAGTTATTCTATATATTTTGATATAAAAAAGAAAAAATT
TGAGATTAACAATGATTTGAGTGACCTAGAAATTTTTTTTTATAGTTATTGTAGTTCTAGTTATCTGAATAATAGATCTA
AAGGTGACAACGATCTGCACTATGATCCTTACATTAAGGATACTAAATATAATTGTAATAATCACATTAATAGTTGCATT
GACTCTTATTTTCGTTCTCACATCTGTATTAATAGTCACTTTTTAAGCGATAGTAATAATTCCAATGAAAGTTACATTTA
TAATTTCATTTGTAGTGAAAGTGGAAGTGGAAAGATTCGTGAAAGCAAAAATGACAAGATAAGAACTAATAGTAATCGTA
ATAATTTAATGAGTTCTAAGGCTTTCGATATAACTAAAAACTACAATCAATTGTGGATTCAATGCGACAATTGTTATGGA
TTAATGTATAAGAAAGTCGAAATGAATGTTTGTGAAGAATGTGGACATTATTTGAAAATGACCAGTTCAGAGAGAATTGA
GCTTTTGATTGATCCGGGTACTTGGAATCCTATGGATGAAGACATGGTCTCTGCGGATCCCATTAAATTTCATTCGAGGG
AGGAACCTTATAAAAAGCGTATTGCCTCTGCTCAAAAAAAGACAGGGTTGACTGACGCTATTCAAACAGGTACAGGTCAA
TTAAACGGTATTCCGGTAGCTCTTGGGGTTATGGATTTTCAGTTTATGGGGGGTAGTATGGGATCCGTAGTAGGCGAAAA
AATAACTCGTTTGATCGAGTATGCTACCAATCAATGTTTACCTCTTATTTTAGTGTGTTCTTCCGGAGGAGCACGAATGC
AAGAAGGAAGTTTAAGTTTGATGCAAATGGCTAAAATTTCTTCGGTTTTATGTGATTATCAATCAAGTAAAAAGTTATTC
TATATATCAATTCTTACATCTCCTACTACCGGTGGGGTGACAGCAAGTTTTGGTATGTTGGGGGATATCATTATTGCCGA
ACCCTATGCCTATATTGCATTTGCGGGTAAAAGAGTAATTGAACAAACATTGAAAAAAGCCGTGCCTGAAGGTTCACAAG
CAGCTGAATCTTTATTACGTAAGGGCTTATTGGATGCAATTGTACCACGTAATCTTTTAAAAGGTGTTGTGAGTGAGTTA
TTTCAGCTCCATGCTTTTTTTCCTTTGAACAAAAATGAAATCAAATAAAACAGTTAGTTTATCATAATTAAATGAAAACC
CTGAAAAATTCATTTTTCTTTAGAATCATTTTTTTATCGATATTCTTGTTTACTACTCAGTAAACCTTTATCAACAAGAT
AAAAAGTGAATTTTTGCTTTCGGGAAGTTCAAATTCGACTAGAAAAATAAAACAAAGTTTTTTTCCTCTCTTGCTTGCAT
ATGGATAGATAATTCAAATAGAGATATAGATCTATAGAGAGTCTTGCATCGTTTTGCATTTCCCGAAAATTCCCTGTTGG
TGGATCAGATTCCAATCAATTTTGTATAAAATTTTAATGGAATAAAATTTTTTCTTTATTAATGACTATTAGAAGAC
>B596-L_1-10k_transcript_30603 B596-L_1-10k_transcript_30603 full_length_coverage=2;length=1394;num_subreads=60
GCGAGCTAAGTAAAGCAATGGATAGTTTTGCTCCTATTGAAAAGACTACTATAAGTAAAGACCGGTTTATATATGATATG
GATAAAAACTTTTATGGTTGGGGTGAGCGTTCTAGTTATTACAATAATGTTGATCTTTTAGTTAACTCCAAGGACATTCG
GAATTTCATATCGGATGACACCTTTTTTGTTAGGGATAGTAATAAAAATAGTTATTCTATATATTTTGATATAAAAAAGA
AAAAATTTGAGATTAACAATGATTTGAGTGACCTAGAAATTTTTTTTTATAGTTATTGTAGTTCTAGTTATCTGAATAAT
AGATCTAAAGGTGACAACGATCTGCACTATGATCCTTACATTAAGGATACTAAATATAATTGTAATAATCACATTAATAG
TTGCATTGACTCTTATTTTCGTTCTCACATCTGTATTAATAGTCACTTTTTAAGCGATAGTAATAATTCCAATGAAAGTT
ACATTTATAATTTCATTTGTAGTGAAAGTGGAAGTGGAAAGATTCGTGAAAGCAAAAATGACAAGATAAGAACTAATAGT
AATCGTAATAATTTAATGAGTTCTAAGGCTTTCGATATAACTAAAAACTACAATCAATTGTGGATTCAATGCGACAATTG
TTATGGATTAATGTATAAGAAAGTCGAAATGAATGTTTGTGAAGAATGTGGACATTATTTGAAAATGACCAGTTCAGAGA
GAATTGAGCTTTTGATTGATCCGGGTACTTGGAATCCTATGGATGAAGACATGGTCTCTGCGGATCCCATTAAATTTCAT
TCGAGGGAGGAACCTTATAAAAAGCGTATTGCCTCTGCTCAAAAAAAGACAGGGTTGACTGACGCTATTCAAACAGGTAC
AGGTCAATTAAACGGTATTCCGGTAGCTCTTGGGGTTATGGATTTTCAGTTTATGGGGGGTAGTATGGGATCCGTAGTAG
GCGAAAAAATAACTCGTTTGATCGAGTATGCTACCAATCAATGTTTACCTCTTATTTTAGTGTGTTCTTCCGGAGGAGCA
CGAATGCAAGAAGGAAGTTTAAGTTTGATGCAAATGGCTAAAATTTCTTCGGTTTTATGTGATTATCAATCAAGTAAAAA
GTTATTCTATATATCAATTCTTACATCTCCTACTACCGGTGGGGTGACAGCAAGTTTTGGTATGTTGGGGGATATCATTA
TTGCCGAACCCTATGCCTATATTGCATTTGCGGGTAAAAGAGTAATTGAACAAACATTGAAAAAAGCCGTGCCTGAAGGT
TCACAAGCAGCTGAATCTTTATTACGTAAGGGCTTATTGGATGCAATTGTACCACGTAATCTTTTAAAAGGTGTTGTGAG
TGAGTTATTTCAGCTCCATGCTTTTTTTCCTTTG
>B596-L_1-10k_transcript_56438 B596-L_1-10k_transcript_56438 full_length_coverage=3;length=347;num_subreads=60
ATTGAATGACTATTCATCTATTGTTATTTTATTTTCATGTAAATAGAGGCCAGAAGCTCTATGGAAAAATCGTGGTTCAA
TTTGATGTTTTCTAAGGGAGAATTGGAATACAGAGGCGAGCTAAGTAAAGCAATGGATAGTTTTGCTCCTATTGAAAAGA
CTACTATAAGTAAAGACCGGTTTATATATGATATGGATAAAAACTTTTATGGTTGGGGTGAGCGTTCTAGTTATTACAAT
AATGTTGATCTTTTAGTTAACTCCAAGGACATTCGGAATTTCATATCGGATGACACCTTTTTTGTTAGGGATAGTAATAA
AAATAGTTATTCTATATATTTTGATAT
>B596-L_1-10k_transcript_44210 B596-L_1-10k_transcript_44210 full_length_coverage=2;length=875;num_subreads=60
GGACATTATTTGAATGCTACTGCGGGTACATGCGAAGAAATGATGAAAAGAGCTATATTTGCCAGAGAATTGGGAGTTCC
TATCGTAATGCATGACTACTTAACAGGGGGATTCACCGCAAATACTAGTTTGGCTCATTATTGCCGAGATAATGGCCTAC
TTCTTCACATCCACCGTGCAATGCACGCTGTTATTGATAGACAGAAGAATCATGGTATGCACTTCCGTGTACTAGCTAAA
GCTTTACGTCTATCGGGTGGAGATCATGTTCACGCGGGTACAGTAGTAGGTAAACTTGAAGGAGACAGGGAGTCAACTTT
GGGCTTTGTTGATTTACTGCGCGATGATTATGTTGAAAAAGACCGAAGTCGTGGTATCTTTTTCACTCAAGATTGGGTCT
CACTACCAGGTGTTCTACCTGTGGCTTCAGGGGGTATTCACGTTTGGCATATGCCTGCTTTGACCGAGATCTTTGGAGAT
GATTCCGTACTACAATTTGGTGGCGGAACTTTAGGCCACCCTTGGGGAAATGCACCGGGTGCCGTAGCTAACCGAGTAGC
TCTAGAAGCATGTGTACAAGCTCGTAATGAGGGACGTGATCTTGCAGTCGAGGGTAATGAAATTATCCGTGAGGCTTGCA
AATGGAGTCCTGAACTAGCTGCTGCTTGTGAAGTATGGAAGGAGATCACATTTAACTTCCCAACCATCGATAAATTAGAT
GGCCAAGACTAGAAATTAGATTAGTAATTCACGTCCGTTTTATTAGTTTAATTGCAATTAAACTCGGCTCAATCTTTTTT
TTACTAAAAGGATTGAGCCGAGTTTATCTAGTGTATATACTGTTTTTGATAGATACATACTTAATCTAGATATAC
>B596-L_1-10k_transcript_46640 B596-L_1-10k_transcript_46640 full_length_coverage=2;length=777;num_subreads=60
GTATTTGGCGAATCAAATATCATGGTCTAATAAAGAATCATTCTGATTAGTTGATAATTTTGTGAAAGATTCCTGTGAAA
AAGGTTAATTAAATCTATTCCTAATTTATGTCGAGTAGACCTTGTTGTTTTGTTTTATTGCAAGAATTCTAAATTCATGA
CTTGTAGGGAGGGACTTATGTCACCACAAACAGAGACTAAAGCAAGTGTTGGATTCAAAGCTGGTGTTAAAGAGTATAAA
TTAAATTATTATACTCCTGAATATGAAACCAAGGATACTGATATCTTGGCAGCATTCCGAGTAACTCCTCAACCCGGAGT
TCCACCTGAAGAAGCAGGGGCTGCGGTAGCTGCTGAATCTTCTACTGGTACATGGACAACTGTGTGGACCGATGGGCTTA
CCAGCCTTGACCGTTACAAAGGACGATGCTACCACATCGAGCCCGTTCCAGGAGAAGAAACTCAATTTATTGCGTATGTA
GCTTACCCATTAGACCTTTTTGAAGAAGGGTCTGTTACTAACATGTTTACCTCAATTGTGGGTAACGTATTTGGGTTCAA
AGCCCTGGCTGCTCTACGTCTAGAGGATCTGCGAATCCCTCCGGCTTATACTAAAACTTTCCAGGGACCACCTCATGGTA
TCCAAGTTGAAAGAGATAAATTGAACAAGTATGGACGTCCCCTATTAGGATGTACTATTAAACCTAAGTTGGGGTTATCC
GCGAAGAACTATGGTAGAGCAGTTTATGAATGTCTACGTGGTGGACTTGATTTTACC
>B596-L_1-10k_transcript_39877 B596-L_1-10k_transcript_39877 full_length_coverage=7;length=1034;num_subreads=60
GCACCGCCCTGTCAAGGCGGAAGCTGCGGGTTCGAGCCCCGTCAGTCCCGGCGGATTCAATTAAAAAAAAAAGACATAAA
CTCCCCTTTTTGTTTCTGGGCAAGGGGATCAAAATGGTTTCGGTTATCTTTTTGTTTTATTTTTATTTTTTCATCAAGCA
AAAGAAAGGGGTATTTCTGTAGCACCAATTTAAAGACATATGTAAATTAGTATAATTATAATTATTGAGAGCATTCACCA
CTTCAAGAACGAGATACTGTATGGGGTTTCCTCTTTTTGTCAATTAATCTCCCATTAACTCGTGTAGGAAAATCAAATAG
GATAGCGTATAATACGTTTGCCAAGAGTACCTATATATACTTTTGTTTCTATGAAGTCAAGGAAGTGAAAATAGTTCGAA
TCCAACCAAGTAAAGAGGATGTTTCAAAAAAAAAGATCAAATTAGTCTTCCCTAATGAATATGCTCTTTTTAAAGATTAG
AGTCGATGTCGAAGAAAAACTCGTAAGAAAATTTAATATAGTTAATTTTTTGGAATATTTTAGTTTTTTTTTATCGGGAC
TCGTCTTTATCACATTTCCTTTGTTTTACAAAAAGATCATAGACCCTTACAAAAACAAAATTTTGAAAATTTCAATTTGA
AATTTCGTACTTGTTTTCTCTATTTGATTTCTATTGTTTATTTAAGGTTCTTTAGAAACTCTTTTTATAAACAATCGAAG
TAGAAAAGGTTTTTTATGATATTTCATCAGATGATTGTACAAGGAAAGTACTAGGTTGTAGAAAAGAAAGCGGTGAAAAA
GAATCATAAATAAATAGTTTTTTATTGGATCAGGAATCTCATTATGTATTTGGTGTGGATAAAAGATCTTCCTATGTTAT
ACTATTAAATTCTTGACGATGAATCGATTTTATAGCTCCGATATTGTTATTCATGATATTTCTTTCATTCGATATCATCG
AAATCTAATTCATCTGAGTGAGTTTACAAGCGAAAGATTTCTCATCTCTATGGGATTAAATCCCGAGATATTCC
>B596-L_1-10k_transcript_57930 B596-L_1-10k_transcript_57930 full_length_coverage=2;length=270;num_subreads=60
AATTTAATATAGTTAATTTTTTGGAATATTTTAGTTTTTTTTTATCGGGACTCGTCTTTATCACATTTCCTTTGTTTTAC
AAAAAGATCATAGACCCTTACAAAAACAAAATTTTGAAAATTTCAATTTGAAATTTCGTACTTGTTTTCTCTATTTGATT
TCTATTGTTTATTTAAGGTTCTTTAGAAACTCTTTTTATAAACAATCGAAGTAGAAAAGGTTTTTTATGATATTTCATCA
GATGATTGTACAAGGAAAGTACTAGGTTGC
>B596-L_1-10k_transcript_41334 B596-L_1-10k_transcript_41334 full_length_coverage=2;length=986;num_subreads=60
GAAGTAGGTAAGAAAACGTATGTTTTTTTATTTATTAATTTTTATTATTATTAAAATAAAAAAGAATGCACAGGTATATA
TATATGTCTCTTTTTCTTCTTTTATTGTGGTACAGTTCTATTTGGAACAGCACATGCTGTGCTCTACCAAAAATTAAAAA
TTTTTTTTCAATGTATTCAATGAAAAATTTCAATACAAAAATTTATTGAGAATTACTCCTCAAAAGCATCCCTAGAGAGA
TAAAATACCCCATTATAGAGCTATACAAGGTAACGTATGTTCTGATTCTGGGGTTTACATATACTCATTATTAGTGTTAT
AATTCAAATGGAAGAAGATTTCTTTTTAATTGAAAAAACTCAATATAGATTAGTTATAAATCTATTTCTAATGATTTTCT
TATCTTATATTATTAGAAATAAAAAATGTAAATTTGAATTCAAAAAAGGTCATGAATTTACAGTCAATAGTTAATGGTTC
TGATTTGTACTAGATTCTATATTTTGTGACTGAAAATCTATATTTTTTTCGGAGTTGAAAAAAAAACAAGAGAAAATTTG
AATCTAGTACAAATCATTTTGGCGGCATGGCCGAGTGGTAAGGCGGGGGACTGCAAATCCTTTTTCCCCAGTTCAAATCC
GGGTGCCGCCTCAACAGGAGACTTGAAATCTCCTGTTATAAAACTATAACAAACGTAGGAAAAGACTCTTGATACTTTCT
TTTCGTGATTCTAAGCCCCTGGCTCTCGAGGTTCTATTCTCTAACCTAAAGTTTTACCTATCAGATTAGAGGAAAACTAA
AACGAGTGGAGGGAAATCCATTAGATTGGATAGGCAGAGAGGGAATTAAATTAATAGTTTTGGAAAGGATCTAAGATACT
TTGGATATAGACTCATGAAAGTGGATATAGACTCATGAAAGTGTCGGAATGCTCAGACATTCAATCAATATTAGATTAGA
TGAAGAATTGCCTTTCGTTTTACTTC
>B596-L_1-10k_transcript_58805 B596-L_1-10k_transcript_58805 full_length_coverage=54;length=206;num_subreads=60
GGAAGAAGATTTCTTTTTAATTGAAAAAACTCAATATAGATTAGTTATAAATCTATTTCTAATGATTTTCTTATCTTATA
TTATTAGAAATAAAAAATGTAAATTTGAATTCAAAAAAGGTCATGAATTTACAGTCAATAGTTAATGGTTCTGATTTGTA
CTAGATTCTATATTTTGTGACTGAAAATCTATATTTTTTTCGGAGT
>B596-L_1-10k_transcript_18564 B596-L_1-10k_transcript_18564 full_length_coverage=4;length=1816;num_subreads=60
ACGCTTGTAAAAGGTGTCAGTTCGCAGCTCACTCTCGCCATGTTCTCCTCTCTTCCTCTCGCCCTCTTTGTGTGATTCTT
GATGGAGGAGATGCGGAGAGGAGTGCCTACGTGGCAAGAAGAGCTAGCGAGTCTAATGGACGGAGGACTACAATACGACG
ACGGATCTCCCATTGGTCAAGATTCCAGGTCGGGTTTCGAGTCGGTGGTGGATGGATCCGGGTCCGGATCCGAATCAACC
GAGAGTTTGAAGGATCAGGTCACGGGGTTTATGAAGTCGTGGGGAGAGATGCTTATGGATCTCGCCGTGGGATGCAAGGA
CGTTGTGCAGCAGACTCTGGTCAGTGAAGACTCTGTCGTGGTGCGTAAGCTCCGTAAACCAGCTGCTAAGCTGAGATTCC
TCAACGAGTACTTGCCTGAGGATCGTGATCCTGCTCACGCCTGGCCTGTCATCTTCTTCGTCTTCCTCATTGCTCTAGCA
GCGTTAAGTTTTGGTTCTGACAATTCAACATCCGTCCCCGTGTTAAAGAAACTCCGTTTGCATCCTCCAGGTGCAAGCCG
TGTAGAGCTGCCTGACGGTAGATATTTAGCTTACCAGGAGCTTGGTGTTTCATCCGACAGAGCTAGATACTCTTTAATCG
TTCCTCATTCTTTCATGTCCTCTCGTCTTGCTGGTATACCTGGAGTGAAAGACTCGTTGCTCAAGGACTATGGAGTACGT
CTAGTGTCGTATGATCTTCCAGGGTTTGGAGAGAGTGATCCTCATCGTGGTAGGAACCTTAGCTCATCAGCTTCGGATAT
GATTGATCTAGCGTCTGCTCTTGGGATTGTTGAGAAGTTCTGGTTACTCGGCTATTCTAGTGGCAGTATGCATGCTTGGG
CTGCGATGAGATACTTTCCTGACAGAATAGCTGGAGTTGCCATGATAGCTCCTATGATCAATCCATATGAGGCGAGCATG
AGTAAGGAAGAGACGGCGAAAACGTGGGAGCAGTGGCCACGTAAGAGGAAATTTAAATACTTTTTGGCTCGTAGGTGGCC
GAGTCTTCTTCCTTTCTTCTACCGTAGGTCCTTTCTCTCCGGTTATCTTCAGCCGCTGGATCAGTGGATGTCAATCTCAT
TAGGTGAAAAGGACAAACATGTGATGAGAGATCCAGTCTTTGAAGAACATTACCAAAGGAACGTGGAAGAGTCTACACGC
CAAGGAACCGCTAAGCCGTTTGTGGAAGAAGCCGTGTTACACGTGTCAAACTGGGGGTTTAGTCTTCCTGACTTCCGCTT
GCAGAAGAAGTGTAAAGCCAACGGGGTACTTTCTTGGCTAATGTCGATGTACAGCGAGTCAGAATGTGAGCTTGTTGGGT
TTGGGAAACCTATACACATATGGCAGGGTATGGAGGACCGAGTTGCACCACCTTCAGTGACGGATTACATTAGCCGGGTT
ATACCAGAAGCAACGGTGCATAGACTCCCAAACGAAGGGCACTTCTCTTACTTCTTTTTCTGTGATGAGTGTCACAAGGA
GATATTCTCTGCTCTATTTGGAGAGCCGCAAGGTCCAGTAGAGTTAACAGAAGAAAGAACAGAAACTCATGAACCGGATC
AACCGGAGATAGGTTCATCCAATACTAGCACTACCAAAGGGTAAGTAAACATAGTTATAGGAGGACTATAGATACACGTT
GCTCTTCATTATCTTCATTCCATCATAAAAAAAAACTGTGTAAATAACACCAAGTGGATGTTTCTTGCTTTTTTTACTTC
TTGGTTGAAACTTTCAGATTTGATATATAGGTTTATAAAGAGAACCATACTTCATT
>B596-L_1-10k_transcript_40830 B596-L_1-10k_transcript_40830 full_length_coverage=2;length=1027;num_subreads=60
GTGGCCTAAGGTCCTTGAACACCGTCTGGGCACAGCACTTGAGCGAGGAGGTCAGGAGAAGGTTCTACAAGAACTGGGCC
AAGTCCAAGAAGAAGGCCTTCACCGGGTACGCCAAGCAGTACGAGACCGAGGAAGGCAAGAAGAGCATCCAGTCCCAGCT
CGAGAAGATGAAGAAGTACGGAACCGTCATCCGCGTCTTGGCCCACACTCAGATCAGGAAGATGAAGGGGTTGAAGCAGA
AGAAGGCTCACATGATGGAGATCCAGATCAACGGTGGCACCATAGCCCAGAAGGTCGACTTCGCCTACAGCTTCTTCGAG
AAGCAGATTCCCATCGACGCTGTTTTCCAGAAGGATGAGATGATTGATGTGATCGGTGTGACCAAGGGTAAGGGGTACGA
AGGTGTTGTTACCCGTTGGGGTGTGACTAGGCTTCCGCGTAAGACTCACAGGGGTCTGCGTAAGGTTGCTTGTATCGGTG
CGTGGCATCCGGCTAGAGTGTCCTACACTGTTGCCAGAGCTGGTCAGAACGGTTACCATCACCGTACCGAGCTGAACAAG
AAGATTTACAGGTTGGGCAAGGTTGGTCAGGAGACGCACACAGCCATGACTGAATACGACAGGACTGAGAAGGATGTGAC
TCCAATGGGTGGATTCGCTCACTATGGTGTGGTGAAGGATGACTACTTGATGATTAAGGGATGCTGCATGGGTCCAAAGA
AGAGGGTTGTGACTCTTAGGCAGTCGTTGCTCACTCAGACTTCCCGTCTTGCCATGGAGCAGATCAACCTCAAGTTTATC
GACACTTCCTCTAAGATGGGACATGGCAAGTTCCAGACTACCCAGGAGAAGAACAAGTTTTACGGTCGTGCCTCTGCCAA
GGCTTAAACAATTTGTCTTTCTTTTTTCTTTTCCAGTTTGTATTCGCTCTTTCTTCAGAAAGTCTTGAAAAGTACTCTTT
TGAACAATTCGTTGCAATTTTGTGTTTTAGTTATTTTGAGAGTTTTAAACATGATGCATCTTCCCCC
>B596-L_1-10k_transcript_8517 B596-L_1-10k_transcript_8517 full_length_coverage=2;length=2468;num_subreads=60
CAGGCGAATTCCTCGGCTATATAGTCACACAGCGAGGAATCGAGGCGAACCCAAAGCAAATCTCTGCGGTTCTAAACCTC
CCAAGTCCGAAGAACAGCAGGGAAGTGCAGCGACTCACGGGCCGCATAGCCGCTCTAAATCGATTCATCTCCAGATCCAC
TGACAAGTGCCTCCCATTCTATGATCTCTTGCGAGGCAATAAGAAGTTCATTTGGGACGAAAGATGCGAGGAAGCATTCA
CTCAACTCAAACAGTATCTGACTACACCCCCAGTACTCGCTAAGCCTGACGTCGGCGACGTTCTGTCTCTCTATGTCGCA
GTATCACAGGCTGCAGTCAGCAGTGTTCTGATAAAAGAAGACCGCGGCGAGCAAAAGCCCATCTTCTATACAAGCCGACG
CATGACAGGACCGGAGACGCGGTATCCAACTCTGGAAAAGATGGCTTTAGCAGTTGTTGAAGCAGCGAGAAAACTACGAC
CGTATTTCCAGTCGCACTCCGTGGAAGTACTGACCGATCAGCCTCTCCGAACGATACTCCAGAACACTAACAGATCTGGC
AGACTCACGAAGTGGGCCATCGAACTCGGCGAGCTCGATATCATCTACAAGAATCGCACGGCGGCAAAATCCCAGGTCCT
TGCCGACTTCTTGGTCGAACTGGCCCCAGAATTAGAGCAAGATCTCACACTCCCAAGCTCAAACTGGACTTTGCACGTCG
ATGGCTCGTCAACTAACAAAGGAGCAGGCGCTGGAGTCCAATTGCAATCCCCGACCGGCGAGCTGATCCGACAGTCTTTC
AGCTTTGGCTTTCCCGCTTCAAACAACGAGGCGGAATACGAATCTCTCATCGCAGGACTCCGCTTAGCAAAAGCCGTCAA
AGCTAAACGTCTAAGCGCTTACTGTGACTCCCAGTTAGTCGCCAGTCAGTTCAGTGGCGACTACGACGCCCGCAACGATC
GAATGGACGCCTATCTTAGAATAGTGCAAAGCCTGGCGGCAGAGTTCGAATTTTTCGAACTCATCAAAGTTCCGAGAGGC
GAGAACGTCTGCGCCGATGCCCTCGCCGCCCTTGGCAGCAAGCTTCGTGATCAAGTGAAGAGAACCATCCCGATACATCG
TATCGAGAAACCAAGCATCGACGTCCTAACCGATCAAACCCTCATCGCCCAAGTCGCTGAACCCGCCACTCCAGACGACG
ATGGGTTTGGCCCTGACTGGAGAAATGAATTCATCGACTACCTCTCAAAAGGGGAACTCCCAGCAGAAAAATGGGCGGCT
CGCCGGCTAAAAACCCGCAGCGCCCATTACGTCGTTCTCGATGATGAACTGCATAGATGGACTGCGAGTAAGGTGCTCTT
AAAATGCATCCATGGCGACGAGACAGCAAGGGTTATGGCGGAAACGCATGAAGGCGCCGGTGGAAATCACTCGGGCGGAC
GTGCGTTAGCAATAAAAGTAAGGAGCTTAGGTTTCTTCTGGCCAACAATGAACGCGGATTGCGAGTCTTATGCGAGAAGC
TGCGACAAGTGCCAACGGCACGCACCCAGCATCCATTGTCCAACCGAACTGTTGCGAACAACCACCGCTCCCTACCCGTT
CATGCGATGGGCGATGGACATCATAGGACCACTCCCCTGCTCCCGCCAAAGACGCTTTATCCTCGTCCTCACCGACTACT
TCACCAAATGGATCGAAGCTGAAGCATACGCTCAAGTTACAGACAAAGAAGTCCGCGGCTTCGTCTGGAAAAACATTATT
TGCCGCCACGGACTGCCCTACGAGATCGTCACCGACAACGGGTCACAGTTCATGTCAGGCAACTTTAAGGAATTCTGTAG
CAAGTGGAACATTCGGCTAAGCCCATCCACTCCACGTTACCCGCAGGGTAATGGCCAAGCCGAATCCTCCAACAAACTCA
TCATCGACGGCATTAAAAAGCGTCTAGACCTCAAAAAAGGTCACTGGGCTGACGAACTCGACGGAGTCCTATGGAGCCAT
CGCACGACTCCACGAGGATCGACTAAATCGACACCCTTCTCTCTCGCTTACGGTGTTGAAGCCATGGCTCCTGCAGAAGT
TAACGTTTCAAGCCTCAGACGTTCCAAAATGCCTCAATACGTCGAGCTAAACAAGGAGATGCTACTCGACGCCCTCGATG
AGATAGAAGAACGGAGAGATCAAGCCCTACTGCGCATCCAGAATTACCAACATCAGATTGAGAGCTACTATAACAAAAAG
GTCCGAGCCCGACCTTTAGAACTCGGTGATCTCGTCATGCGCAAAGTGTTTGAAAACACTAAAGAGCTTAACGCCGGTAA
ACTCGGCGCCAGGTGGGAAGGACCATACAAAATCATCAAAGTTGTTAAACCTGGCGTATACCGACTCCAAACCTCGCGCG
GAGAAGAAGTCCCGCGATCATGGAACTCAATGCATCTTCGACGTTTCTACTCGTAGAAGTATCACCCT
>B596-L_1-10k_transcript_42967 B596-L_1-10k_transcript_42967 full_length_coverage=2;length=922;num_subreads=60
CAGCATCCATTGTCCAACCGAACTGTTGCGAACAACCACCGCTCCCTACCCGTTCATGCGATGGGCGATGGACATCATAG
GACCACTCCCCTGCTCCCGCCAAAGACGCTTCATCCTCGTCCTCACCGACTACTTCACCAAATGGATCGAAGCTGAAGCA
TACGCTCAAGTTACAGACAAAGAAGTCCGCGGCTTCGTCTGGAAAAACATTATTTGCCGCCACGGACTGCCCTACGAGAT
CGTCACCGACAACGGGTCACAGTTCATGTCAGGCAACTTTAAGGAATTCTGTAGCAAGTGGAACATTCGGCTAAGCCCAT
CCACTCCACGTTACCCGCAGGGTAATGGCCAAGCCGAATCCTCCAACAAACTCATCATCGACGGCATTAAAAAGCGTCTA
GACCTCAAAAAAGGTCACTGGGCTGACGAACTCGACGGAGTCCTATGGAGCCATCGCACGACTCCACGAGGATCGACTAA
ATCGACACCCTTCTCTCTCGCTTACGGTGTTGAAGCCATGGCTCCTGCAGAAGTTAACGTTTCAAGCCTCATACGTTCCA
AAATGCCTCAATACGTCGAGCTAAACAAGGAGATGCTACTCGACGCCCTCGATGAGATAGAAGAACGGAGAGATCAAGCC
CTACTGCGCATCCAGAATTACCAACATCAGATTGAGAGCTACTATAACAAAAAGGTCCGAGCCCGACCTTTAGAACTCGG
TGATCTCGTCATGCGCAAAGTGTTTGAAAACACTAAAGAGCTTAACGCCGGTAAACTCGGCGCCAGGTGGGAAGGACCAT
ACAAAATCATCAAAGTTGTTAAACCTGGCGTATACCGACTCCAAACCTCGCGCGGAGAAGAAGTCCCGCGATCATGGAAC
TCAATGCATCTTCGACGTTTCTACTCGTAGAAGTATCACCCT
>B596-L_1-10k_transcript_24833 B596-L_1-10k_transcript_24833 full_length_coverage=3;length=1605;num_subreads=60
GGAACAAACCAAATCTCAGAGAAATGGCGGAAAAAACAGAGCTAATCTTCATCCCAGTTCCATCCACAGGCCACCTCCTC
GTCAACATCGAGTTCGCCAAGCGTCTAATCAATTTCGACCGTCGGATCAACACCATCACCATCCTCCAATTACACTCCCC
AACCAGCCCAAACGCAGCCGTTTTCGCCAAATCTCTCGTCGCTTCACATCCCCAGATCCGCCTCCACGACCTCCCCGTTC
TCGACGATCCTCCGCCGTTGGATCTCTTCTACAGAGCTCCCGAAGCGTACATAGTCCAAATCATCAAAAGAACCACTCCT
CTCATCAAAGAAGCAGTCTCCACCATCCTCGAGTCTCGCACTAACTCTCGTGTAGCCGCTTTGGTTCTTGATTTCTTCTG
TAACTCGTTGATCAAAGACGTCGGCGACGAGCTTCACCTCCCTTCGTACATATTCTTAACCTGTAACGCTAGATACTTGA
GTATGATGAAGTATCTCCCCGATCGGCATCGGAGAGTCGCGTCGAAGCTCGATTGGAGCTCCGGCGATGAGGAGTTGGAG
ATTCCGGGATTTATCAACCCTATTCCGGCGAAGTTTCTGCCGTCCGGTTTGTTTAAGGAAGAAGCTTACGAGGCGTACGT
TGATCTATCGCCGAGATTTGGAGATGCGAAGGGTATTTTGGTAAATTCGGTGGCGGAGATTGAGGATTACACGTTTGGGT
ACTTCTCTCAGCAGCGGGAGGAGAATTATCCTCCGGTTTACCCGGTCGGACCGATTCTCAGCTTGGAGGATAGAGCGAGT
CCTAACGAGGAAGATAGGGATAGGATCGTGAGGTGGCTCGAGGAGCAGCCGGAGTGTTCTGTGGTGTTTCTTTGCTTTGG
GAGTAGAGGAAGCGTTGATGAGGTTCAGGTGAAGGAGATAGCTCAGGCGCTTGAGGTTGTCGGGTGTAGGTTTCTATGGT
CGATTCGGACAGGGCCTGTTGAGACGAGTGATCCGACGGATGTGTTGCCGGAGGGGTTCATGGGGCGAGTGGCGGGTAAG
GGGTTGGTTTGTGGTTGGGCTCCGCAAGTGGAAGTTTTGGAACATAAGGCGATAGGAGGGTTTGTGTCTCACTGTGGTTG
GAACTCTACGCTTGAGAGCTTGTGGTTTGGTGTTCCTGTCGCCACGTGGCCGATGTACGCTGAGCAGCAGCTGAATGCGT
TCACGTTGGTGAAGGAGTTGGGGTTGGCTGTGGATCTGCGGATGGATTACGTGTTTGGTCGTGGGGGGTTAGTGACTTGT
GACGAGATTGTGAGAGCTATCAGGTCTTTGATGGATGATGGGGAAGGGAGGAGGGTGAAGGTGAAGGAAATGTCTGATGC
GGCGAGGAAGGCTATGATGGATGGAGGATCGTCTTCTGTGGCGACAGCTCGGTTCATTGATGAATTGGTGGAGGATGGTG
CAGGCTAATGGAAGTGCAATTCAACATTTTTGGTTATCTAATCTTGTTTTGTTTCGCCAATTAAGAAACTTGTAAAACGA
TCGTTATGGCTTAAACGGTATGGCAGTGTCTAATTAATATTTGATGCAAATCGGTTGAAGTTAATAGCATAGAATTGTGG
ATGTC
>B596-L_1-10k_transcript_14345 B596-L_1-10k_transcript_14345 full_length_coverage=3;length=2018;num_subreads=17
CGATGAGTAGGAGGCGCGGCGGGTCGCTGCAAAAACTAGGGCGCGAGCCCGGGCGGAGCGGCCGTCGGTGCAGATCTTGG
TGGTAGTAGCAAATATTCAAATGAGAACTTTGAAGGCCGAAGAGGGGAAAGGTTCCATGTGAACGGCACTTGCACATGGG
TTAGTCGATCCTAAGAGTCGGGGGAAACCCGTCTGATAGCGCTTATGCGCGAACTTCGAAAGGGGATCCGGTTAAAATTC
CGGAACCGGGACGTGGCGGTTGACGGCAACGTTAGGGAGTCCGGAGACGTCGGCGGGAATTCCGGAAAGAGTTATCTTTT
CTGTTTAACAGCCTGCCCACCCTGGAAACGGCTCAGCCGGAGGTAGGGTCCAGCGGCTGGAAGAGCACCGCACGTCGCGT
GGTGTCCGGTGCATTCCCGGCGGCCCTTGAAAATCCGGAGGACCGAGTGCCGCTCACGCCCGGTCGTACTCATAACCGCA
TCAGGTCTCCAAGGTGAACAGCCTCTGGTCGATGGAACAATGTAGGCAAGGGAAGTCGGCAAAATGGATCCGTAACTTCG
GGAAAAGGATTGGCTCTGAGGGCTGGGCTCGGGGGGTCCCAGTTCCGAACCCGTCGACTGTTGGCGGGCTGCTTGAGCTG
CTAACGTGGCGAGAGCGGACCGCCTCGTGTCGGCCGGGGGACGGACTGGGAACGGCTCTTTCGGGAGCTTTCCCCGGGCG
TCGAACAGCCAACTCAGAACTGGTACGGACAAGGGGAATCCGACTGTTTAATTAAAACAAAGCATTGCGATGGTCCCTGC
GGATGCTAACGCAATGTGATTTCTGCCCAGTGCTCTGAATGTCAAAGTGAAGAAATTCAACCAAGCGCGGGTAAACGGCG
GGAGTAACTATGACTCTCTTAAGGTAGCCAAATGCCTCGTCATCTAATTAGTGACGCGCATGAATGGATTAACGAGATTC
CCACTGTCCCTGTCTACTATCCAGCGAAACCACAGCCAAGGGAACGGGCTTGGCAGAATCAGCGGGGAAAGAAGACCCTG
TTGAGCTTGACTCTAGTCCGACTTTGTGAAATGACTTGAGAGGTGTAGAATAAGTGGGAGCTCCGGCGCAAGTGAAATAC
CACTACTTTTAACGTTATTTTACTTACTCCGTGAATCGGAGGCGGGGTAACAACCCCTTCTTTTAGACCCAAGACTCGCT
TCGGCGGGTCGATCCGGGCGGAGGACATTGTCAGGTGGGGAGTTTGGCTGGGGCGGCACATCTGTTAAAAGATAACGCAG
GTGTCCTAAGATGAGCTCAACGAGAACAGAAATCTCGTGTGGAACAAAAGGGTAAAAGCTCGTTTGATTCTGATTTTCAG
TACGAATACGAACCGTGAAAGCGTGGCCTATCGATCCTTTAGACCTTCGGAATTTGAAGCTAGAGGTGTCAGAAAAGTTA
CCACAGGGATAACTGGCTTGTGGCAGCCAAGCGTTCATAGCGACGTTGCTTTTTGATCCTTCGATGTCGGCTCTTCCTAT
CATTGTGAAGCAGAATTCACCAAGTGTTGGATTGTTCACCCACCAATAGGGAACGTGAGCTGGGGTTAGACCGTCGTGAG
ACAGGTTAGTTTTACCCTACTGATGCCCGCGTCGCAATAGTAATTCAACCTAGTACGAGAGGAACCGTTGATTCGCACAA
TTGGTCATCGCGCTTGGTTGAAAAGCCAGTGGCGCGAAGCTACCGTGCGCTGGATTATGACTGAACGCCTCTAAGTCAGA
ATCCGGGCTAGAAGCGACGCATGCGCCCGCCGCCCGATTGCCGACCCTCAGTAGGAGCTTCGGCTCCCAAAGGCACGTGT
CGTTGGCTAAGTCCGTTCGGTGGAAGCGCCGTTCGGACCGCCTTGAATTATAATTACCACCGAGTGGCGGGTAGAATCCT
TTGCAGACGACTTAAATACGCGACGGGGTATTGTAAGTGGCAGAGTGGCCTTGCTGCCACGATCCACTGAGATTCAGCCC
TTTGTCGCTAAGATTCGT
>B596-L_1-10k_transcript_51600 B596-L_1-10k_transcript_51600 full_length_coverage=2;length=580;num_subreads=60
GGTCCATTTTCATAGCGTTTCCTCCTTGAGATTCTTCTTCGAGAGAGAGAGAGATGGCATCGCTTTGCAAGTCAGCGCTA
TTGAGTGGTTCTAGAAATTTAGTATCTAGATCGAGGATCGTAACTCAAAAGTATCTCAATCTTAAACCGACAACGACGAC
TTCAGCTCCTTTTGCTTCATCCATCCCTCGCGCTTCAAGGGTTCTGTCGGCTTTGGGAAGCGTTGAAACGATGATTCCGC
TTCACAGTGCGGTTGCTTCAGCTCGGCTCCGGTCAAGCATCGCTGCTGATTCCTCTTGTTGGAGCATGCTTTCCGAGGGA
TTTGCCACGCCTTTGTGACCCCCCCCCCCCCGGTCTGCTGGATTCTATATAAGGCAAAAAAATAATAATCAAAACTATTA
GGACTTGCTTTCAGACAATGAATGGACAAGAATATTACTTTCTTCTAGTTTGAACTCTTTCGTTGATGTATTGTTATAGT
TCACAAGAAATGTTGCTTCAAAGTTCCAGTTATCTTTCTGTTGCTATTTGTATCCACACATTTTGGGGATTTTCTGCATG
GAAATTCAGCTTCTCCTCTC
>B596-L_1-10k_transcript_36021 B596-L_1-10k_transcript_36021 full_length_coverage=2;length=1184;num_subreads=29
GATAAACCCAAAACTCACACAACCAAACACTTCAAAGTCTCTCAATCTTATCATCCCAAACTAACCAACCAACCAACCAT
GGATTCCGAGATCGCCTTCGACTACTCTCCATTGCTCAATCTACAAGAGTGGCCGCATCGAGCGCCTCATGGGAGAAACG
GCCGTCCCACCGTCTTTAAACCCAGAAAACGGCGTCATTTCAAAGGACGTCGTTTATTCACCCGAAGACAACCTCTCCGC
CCGCGTTTACCTCCCGGAGAAAGCTGCCGACACCGATGAGAAACTCCCTCTCCTCGTCTACTTCCACGGAGGAGGCTTCA
TCATCGAAACAGCTTTCTCACCGACTTACCACAATTTCCTCACGGCGGCCGTCTCTGCTTCCGACTGCATAGCGGTGTCG
GTGGATTACCGGCGTGCACCGGAGCATCCGCTTCCGATCTCTTTCGATGACTCGTGGACGTCTCTCAAATGGGTATTCGC
CCATATCGCCGGATCTGGACCGGAGAGCTGGTTAAACAAACACGCCGACTTCAGCAAAGTGTTCCTCGCCGGAGACAGCG
CCGGCGCGAACATCGCTCATCACATGGCGATGAGAGCTGCGAAAGAGAAGCTCAGTCCCGAGTTAAGCGACTCAGGAATC
TTCGGGATCATCTTGGTTCATCCTTACTTCTGGTCGAAAACACCCGTCGACGACAAGGAGACAACGGATGCTGCCGTGCG
GTCCAAGATCGAAGCGATATGGATGATGGCTAGTCCCAACAACAAAGACGGAGTGGATGATCCGTGGCTCAACGTGGTTC
AGTCAGACTCGGTGGATATCTCCGGGTTGGGTTGCGGGAAGGTTTTGGTGTTGGTGGCTGAGAAAGATGCGCTTGTGAGA
CAAGGTTGGGGTTACAAGGCGAAGCTTGAGAAGCACGGTTGGAAAGGGAAAGTGGAGTTGGTTGAGAGTGAAGGTGAAGA
GCATGTGTTTCATTTGACGAGACCTGATTGTGAGAATGCTCTTGAAGCCATGAAGAAGTTCGCAGGGTTTATTAAGGGAG
AGATGTAATAGGCGCTGTTTCGTCTAGATGAAAGATTACGATATGTAATGGAATAATTATCTATCAGTCTCTGTAATGTT
TTTAAGTGATTTATCATATTAGCACCAACAACACGAAAGACATTAATAATATATAAAGGATTTT
>B596-L_1-10k_transcript_35180 B596-L_1-10k_transcript_35180 full_length_coverage=3;length=1226;num_subreads=60
GATGGGATCCTTACACAATGTCATGGATCATCCTGTGGAGGCCACTTTGCTACCTTCAAGACTGTTGCGAAAGGTGCTAC
AAGCTGGATTCTGGTGGCCACACATGTTCAAGGATACACAAGACTTTGTTTCAAAGTGTGATTCATGCCAAAGGAGAGGA
AACATCACCAAGAGGAATGAGATGCCTCAGAATCCAATCCTTGAAGTTGAAGTGTTTGATGTGTGGGGTATTGACTTCAT
GGGACCATTTCCATCATCCATTGGCAACAAATACATCCTTGTAGCTGTTGATTATGTCTCCAAATGGGTGGAAGCTATTG
CAAGCCCCACCAATGATGCTAGAGTTGTAACCAAGATGTTCAAGAGCATCATCTTTCCAAGGTTTGGAGTTCCAAGAGTT
GTGATCAGTGATGGAGGTCTCATTTCATCAACAAACTGCTTGAGGGACTTCTCAGAAGAACGGTGTAAGCACAAGGTTGC
AACTCCTTACCACCCTCAAACAAGTGGTCAAGTTGAGATTTCTAACAGAGAGATCAAGTCCATTTTGGAGAAGATTGTGG
GGATTACAAGGAAGGATTGGTCCATTAAGCTTGATGATGCGCTTTGGGCTTATAGGACAGCTTACAAGACACCTCTGGGG
ACCACACCTTTCAACCTAGTGTACGGGAAAGCTTGCCATCTGCCAGTGGAGCTTGAGTACAAGGCACTATGGGCAGTAAA
GTTGCTGAACTTTGACATCAAGAGTGCCAAGGAGAAAAGGACTTTTTCAGCTACATGAGCTTGATGAGATAAGAATGGAT
GCTTTTGAAAACTCAAGGATCTACAAGGAGAAGACTAAAGCTTTCCATGACAAGAATATCCTAAGAGAGAGTTTAAAGAA
GGAGATCAAGTTCTTCTCTACAACTCTAGGCTGAAGTTATTTCCAGGAAAGCTTAAGTCAAGGTGGTCCGGTCCTTTCAA
GGTCAAAGAGGTTAGGCCATATGGAGCAATAGTTTTGTGGAGTACTGATGGAAGAGACTTCACAGTCAATGGGCAAAGGG
TTAAGCTCTACATGGCGACTGCACCAGAGGAAGATGGGGTTTCAACTCCACTGTCTGATCCTACCCCAGCCTAATCCAAA
AGGAGGCAAAGTCAAGCTAGAGACTTAAAACAAGCTCACTTGGGAGGAAGTCCCATGCGTATCCTTGTACATATTGCATT
GGTATTTTCATTTTCATCATATTTCT
>B596-L_1-10k_transcript_38539 B596-L_1-10k_transcript_38539 full_length_coverage=36;length=1081;num_subreads=60
GATACACAACACAAGACTTCGAATAATGTCCGAACCATCTCCAGTCTCTGATCCTTACGCTCACATAGGCATCGTAAAGA
ACCCAGATGGCTCCATCACTCGCGACCCCACCAGATTCCCGTACGCCTCAGCCACACCTGACCCCTCCCCGGTAAACACC
GTCGTATCCAAAGACATCACCGTGAGCCACTCAAACTCCACGTGGATGCGTCTCTACGTCCCCGTTACCGCACTAAACGA
CGGCGTTTCGTCTAAAAAACTCCCTCTCGTCGTCTACTACCACGGCGGAGGCTTCGTCATCTGCAGCGTCGACTTCAAAC
CCTTCCACGACTTCTGCAACCGTATGGCGCGTGAGCTCAACGCGGTCGTCGCGTCGCCTTCCTACCGGCTGGCTCCGGAG
CACAGACTCCCGGCGGCGTACGACGACGGAGTGGACGCTCTGAGGTTTATTAGAACCTCAGACGACGAGTGGATCAAGTC
TCACGCTGATCTCTCCAACGTGTTCCTCATGGGGACAAGCGCTGGTGGTAACTTGGCCTACAACGTCGGGCTCAGATCCG
CCTTGGCGGACCTGAGTCCCGTACGTATCCGTGGACTGGTCTTACACCATCCGTTCTTCGGCGGCGAGGAGCGGTGCGAG
TCCGAGATCAGACTTGAGCACGATCAGGTTTTTCCGCCTACTGCCGGAGACGTTTGCTGGGAGCTTTGTCTCCCTGTCGG
AGCTAACCGGGATCACGAGTATTCTAATCTGACGGTGGGAGATGGACCGGTGAATATGGAGATGATCGGACGGTTGGGAT
GGAAGGTGGTGGTGAGTGGAGGAGGAGGAGATCCGATGATAGATAGGCAGAGAGATGTGGCGAAGCTGATGAAGGAGAAG
GGAGTTGATGTGGTGGAGCGTTTTACTGACGGCGTTGTTCACGGTGCTGAGCTCGGTGATCCGACCAAGAGTACAACTCT
GTTTGCTTCCATCAGAAATCTCATTTACTCTTAGAGGCCAGCCCAATATGTTAGGCCCATTTAAAGGTTACCTTAATGTA
TTGGTTTGTGGAAAAGTTATAAATAAGAAAAATATTAGACA
>B596-L_1-10k_transcript_54515 B596-L_1-10k_transcript_54515 full_length_coverage=4;length=433;num_subreads=60
GAGAGTAAGAGAGAAAGGATGAGCGAGACGAGACCAGTGCCGAGGAGAGAAAGCCCGTGGGGTTTACCGGAAGGTCACCG
TGAGCCCAAAGCTCACCGCTGCAACGATCGCGTCGAGGACGTCGTCCAGGCGTTTTTCGAGGGAAACCCATTTAAGACAG
TTCCAGGACCTTTTAAACTATTCTACCGTTGCATGCGCTCTAAGCCAGGAGAGGAACCAACAGAGCCATTCACATACCTT
GACCTGGAACCTCCAAAGAGACAAGCAAAACTTGAAGAAAAGTGAACTACCCACTCCTTTTTTATTTACCTTGCAGCTTT
TTATCTGACCATGTAAGCGCTAATGCTAAGATAGTGATTTTAAGTTTTCATTCATGTATCAGCAACATCTTCTGACTTTA
TCATGATGCCAATAAAATTAATATTTGAGTTTC
>B596-L_1-10k_transcript_52045 B596-L_1-10k_transcript_52045 full_length_coverage=2;length=565;num_subreads=60
GAAGCGTCGTCGATTGCCAAAGCCGTTTTCTCTCTCTCTGTGGCTCTAGTCTCGACCTGAGAAGATGAAGTTTAACGTCG
CGAATCCAACCACTGGTTGCCAGAAGAAGCTCGAGATCGACGATGACCAGAAACTCCGTGCGTTTTATGATAAGAGACTC
TCTCAAGAAGTCAGTGGAGATGCTTTGGGCGAGGAGTTCAAGGGATACATTTTCAAGATCATGGGTGGGTGTGACAAGCA
AGGCTTCCCAATGAAGCAGGGAGTTTTGACTCCAGGCCGTGTTCGCCTTTTGCTTCACAGAGGAACGCCTTGCTTCAGAG
GACACGGAAGGAGGACTGGAGAGAGGAGAAGAAAGTCTGTTCGTGGTTGCATCGTCAGCCAAGATCTCTCTGTTCTTAAC
CTTGTCATTGTCAAGAAGGGTGAGAAGGATCTTCCCGGGCTTACCGACACCGAGAAGCCAAGGATGAGGGGACCCAAGAG
AGCTTCCAAGATCCGTAAACTGTTCAACCTCACTAAGGAGGATGATGTCAGGAAGTACGTCAACACCTTACCGCCGCAAG
TTCAC
>B596-L_1-10k_transcript_48804 B596-L_1-10k_transcript_48804 full_length_coverage=2;length=691;num_subreads=47
GAGGAACTCCTTGCTTCAGAGGACATGGGAGGAGGACTGGGGAGAGGAGAAGAAAGTCTGTTCGTGGTTGCATCGTCAGC
CAAGATCTCTCTGTTCTTAACCTTGTCATTGTCAAGAAGGGTGAGAAGGATCTTCCCGGGCTTACCGACACCGAGAAGCC
AAGGATGAGGGGACCCAAGAGAGCTTCCAAGATCCGTAAACTGTTCAACCTCACTAAGGAGGATGATGTCAGGAAGTACG
TCAACACCTACCGCCGCAAATTCACAAACAAGAAAGGTAAGGAAGTGAGCAAAGCCCCCAAGATCCAGAGGCTTGTGACT
CCCTTGACCCTTCAGAGGAAGAGAGCTAGAATCGCTGACAAGAAGAAGAGGATTGCTAAGGCTAACTCTCAAGCTGCTGA
GTACCAGAAGCTTCTTGCCTCAAGGCTCAAGGAACAACGTGACAAGAGGAGTGAGAGTTTGGCAAAGAAGAGGTCTAGGC
TCTCTTCCGCTGCTGCCAAGCCTTCCGTTACTGCTTAAAAAGCTTGAGAGTCTGTCTCTGTTCTAGTTTTGTTTTCTTTA
AAAAAAAAAGTTAGTTGGAGTTCACATTTCTGATGTTTCATCCATGATATTGGTACACCCTCCACTTTGGTTGGACTTGT
GTTTCTTGATTTATTCTCTTTTAGTTGAAAAGACCATTTTAAATTCAACTT
>B596-L_1-10k_transcript_57743 B596-L_1-10k_transcript_57743 full_length_coverage=2;length=281;num_subreads=34
GAAGCTTCTTGCCTCAAGGTTGAAGGAACAACGTGACAAGAGGAGTGAGAGTTTGGCAAAGAAGAGGTCTAGGCTCTCTT
CCGCTGCTGCCAAGCCTTCCGTTACTGCTTAAAAAGCTTGAGAGTCTGTCTCTGTTCTAGTTTTGTTTTCTTTAAAAAAA
AAAGTTAGTTGGAGTTCACATTTCTGATGTTTCATCCATGATATTGGTACACCCTCCACTTTGGTTGGACTTGTGTTTCT
TGATTTATTCTCTTTTAGTTGAAAGACCACCTTAATACTCG
>B596-L_1-10k_transcript_39366 B596-L_1-10k_transcript_39366 full_length_coverage=3;length=1053;num_subreads=60
GGAGCAATTGTTAAGGTGAAAGAGGGCACGATTGATCTCCATTTGGGTAAAGGGCATGTTCTCCACTTTGACATCAAGGA
GGAAAATGAAGAAACCAACTGTGTTCGGGCAAGCCTTCTACATTGAAGAGATGGGCACTCCTACTGATGAGCACCTTGAA
GAGTTACCACCTGAGGACGATGAGGAGGGAGCATCTCCCTCTACTCATTCCCATAGAAGGTAACCCACTACTTTCCCTTG
TATATACCATTTCATTTTTGCATATTAGTTTCTCTTTTGGGTATCTCTCTCTCTTGACAACACAGAGACTGTGTCATTAA
GTTTGGGGGAGGTACCAAGTATTTGATCATGTTTGCTTTGATGTTGTTTCATTGAGTCATGCATTGCATACCTATTTGCA
TAAAAAAAAAAATCATTTAGTTTGCATCATTTGCATTTCTAGGAGAGTCTAGAGCATATAGGTTGCATTCACTTGCATTG
GGAGCAATGATTTTAAATGCCTTGTAAAGAACACTACGTTTGCACCTGAGTAGCTTATGCACCTCTCAAAAAGACTTGTA
TGCTTCGAGCCTTGAAAACTCTTCCTGAAACTTGTTGATTGCTGAAACTCAGTCTTTGAAGCCAACTACAACCTTATTTG
AACTGAACGAACTTAATGCTTCTTGCTCATGGTCCCTTGTGTACTGAGTCATGGCTATACACACTTGAGTTGTCACATCC
TTTATGCCAATCTTTTTTGACAAACTCTAGTGGTAGACCACTCCCAAAACCTTTCCTCCTTTTAAGCTTTCATTGTTTGA
TGAGTGAGGCCTTTTTCGGAAAGTCTTACATGTGCATAATGTTGAGAGTATCGGGAACGACAATGCTTGATCTTCATTCT
TGCTAGATTGGCACTCTATTGTCTAGCTATAGGTGGGGGGTGAGTGTTGTGATTATGATTTGGGAGAAATGAAAAAGGAA
AAGAATAGACTCTTTGTGTTTAAGTGAATTGTCTTATTGGGATAAGTAGAGAAACCTCTAGCTCAAGTTTTGAAAAGTCT
TGGCCCCCAGCCT
>B596-L_1-10k_transcript_24575 B596-L_1-10k_transcript_24575 full_length_coverage=4;length=1593;num_subreads=60
GGTTTATCATCTTCTCTCTCACAGCTCCTATCTTCTTCTTCTTCGCCAGATCCCTTTGGAGTCAAAACTCCAAGTTACCA
CCAACCCCTACGTCTCTTCCCATCATCGGCCATCTTCACCTTATCAAGAAGTTTCCTTTACCACAAGCTCTCCATCACCT
CTCTTCAGTCCACGGCCCTGTTCTCTTTCTAAAATTCGGATGCCGTCCCGTCCTTGTCCTCTCTTCCCCAGAATCCATCG
AAGAGTGCTTCACCAACCACGACCAAACCCTCGCGAACCGCCCCAGGACCATCACCTCTGATCACTTCAGCTACGGCTAC
AAGAACTTCGGACTCGCTCCTTACGGAGATCTCTGGAGAACTCTCCGCCGTCTCTCCACCCTCGAGGTCTTCTCCTCCAC
AAGTCTCCAGAAGAACTCCTTTATCCGTAACGAAGAAGTCTTGAATCTCTGTTCGAGACTCTTCAGATCATCCGTTGACT
CTAGGAAAGTGGATCTCAAGTATCATTTCACGCTTCTCACTGCTCAGGTCATGCTCAGGTTAGTCTCTGGGAGTCGTGGC
GTTGAAGAGAGCGGTCCGGAATCAGAGAAGAGGTTCTTTGATGATTTCAAGTCGAGGTTCTTCTCGAGCATGTCGATGAA
CGTCTGCGATTTTTTCCCAGTGTTGAGGTGGATTGGGTTCAAAGGTATTGAGAAGAGAGTGATGGAGATGCAGAGGATGA
GAGATGAGTATCTTCAACGACTCATTGATGATGTTCGGATGAAGAAATTTGATTCAACCGGTTCGGTAGTGGAGAAGTTC
TTACGCCTTCAAGAAACAGAACCAGAGTTCTACTCAGATGATGTCATCAAAGGAATCGTAGTGCTTATGTTCAACGGCGG
AACTGATACTTCACCTGCGGTAATGGAATGGGCAATGTCGGTTTTGCTGAACCATCCTGATAAGCTTGAGAAGCTCAGAG
AAGAAATCAAATCTAATGCTAAGCAAAAAGGGATTATACAAGACTCCGATCTCTCGAGCTTACCTTATCTTCGGTGTGTC
ATCTACGAGACGCTCAGGCTATACCCCGTAGCTCCACTCTTGCTTCCTCACTGCTCATCAAAGAGATTCAACTTAGGCAA
CTACGAGCTTCCGGAAAACACAATGTTGTTCGTAAATGCCTGGGATGTTCATAGAAACGGTGAGCTTTGGGAAGACGGGG
ATGTTTTCAAGCCTGAGAGATTTGAAGGGTTTCTTGGCGATAGAGATGGTTACAGGTTCTTGCCGTTTGGAGTTGGGAGG
AGAGCATGCCCTGGAGCTGGATTTGGAATGAGGACAGTGGCGCTTGCTGTCGGAGCATTGGTTCAGTGTTTTGATTGGGA
GAAGGTAGATGAAGGAGATATAGACATGAGGGCTGTTTTTGGTGTGGCAATGTCTAAGGCTGAGCCACTTGTCGCGTTGC
CTAAGCTACGGCCTGATATGGTTCCTATCTTGTCTCAGCTCTAGTGTCATCTGTATTGTGGCCAATAGAGTTGCTTTAGA
CGATTGCTTTTTTTATATATACACATGTACAATAAGGAGAATGAATAATGATCATAAATCACAAATAGTTACC
>B596-L_1-10k_transcript_3555 B596-L_1-10k_transcript_3555 full_length_coverage=2;length=3121;num_subreads=5
GTCTACGAGTCGGGTTGTTTGGGAATGCAGCCCCAATCGGCGGTAAATTCCGTCCAAGGCTAAATATGGGCGAGAGACCG
ATAGCGAACAAGTACCGCGAGGTAAAGATGAAAAGGACTTTGACAAGAGAGTCAAAGAGTGCTTGAAATTGTCGGGAGGG
AAGCGGATGGGGGCCGGCGATGCGTCCTGGTCGAATGCGGAACGGAGCAATCCGGTCCGCCGATCGATTCGGGGCGTGGA
CCGACGCGGATTAAGGTGGTGACCTAAGCCCGGGCTTTTGTTACGCCCGCGGAGACGTCGCTGCCTTAATCGTGGTCTGC
AGCACGCGCCTCACGGCGTGCCTCGGCATCTGCGTGCTCAGGGCGTCGGCCTGTGGGCTCCCCATTCGACCCGTCTTGTA
ACACGGACCAAGGAGTCTGACATGTGTGCGAGTCAACGGGTGAGTACAACCCGTAAGGCGCAAGGAAGCTGATGGCTGGA
TCCCTCACGGGTGCACAGCCGACCGACCTGATCTTCTGAGAAGGGTTCGAGTGTGAGCATGCCTGTCGGGACCCGAAAGA
TGGTGAACTATGCCTGAGCGGGGCGAAGCCAGAGGAAACTCTGGTGGAGGCCCGCAGCGATACTGACGTGCAAATCGTTC
GTCTGACTTGGGTATAGGGGCGAAAGACTAATCGAACCATCTAGTAGCTGGTTCCCTCCGAAGTTTCCCTCAGGATAGCT
GGAGCTCGGAACCGAGTTCTATCGGGTAAAGCCAATGATTAGAGGCATCGGGGACGCAATGTCCCTCGACCTATTCTCAA
ACTTTAAATAGGTAGGACGGGTGGCTGCTTTGTTGAGGCCATCCACGGAATCGAGAGCTCCAAGTGGGCCATTTTTGGTA
AGCAGAACTGGCGATGCGGGATGAACCGGAAGCCGGGTTACGGTGCCCAACTGCGCGCTACCTAGAACCCACAAAGGGTG
TTGGTCGATTAAGACAGCAGGACGGTGGTCATGGAAGTCGAAATCCGCTAAGGAGTGTGTAACAACTCACCTGCCGAATC
AACTAGCCCCGAAAATGGATGCGCGAAGCGCGCGACCTATACCCGGCCGTCGGGGCAAGAGCCAGGCCTCGATGAGTAGG
AGGGCGCGGCGGTCGCTGCAAAACCTAGGGCGCGAGCCCGGGCGGAGCGGCCGTCGGTGCAGATCTTGGTGGTAGTAGCA
AATATTCAAATGAGAACTTTGAAGGCCGAAGAGGGGAAAGGTTCCATGTGAACGGCACTTGCACATGGGTTAGTCGATCC
TAAGAGTCGGGGGAAACCCGTCTGATAGCGCTTATGCGCGAACTTCGAAAGGGGATCCGGTTAAAATTCCGGAACCGGGA
CGTGGCGGTTGACGGCAACGTTAGGGAGTCCGGAGACGTCGGCGGGAATTCCGGAAAGAGTTATCTTTTCTGTTTAACAG
CCTGCCCACCCTGGGAAACGGCTCAGCCGGAGGTAGGGTCCAGCGGCTGGAAGAGCACCGCACGTCGCGTGGTGTCCGGT
GCATTCCCGGCGGCCTTGAAAATCCGAGGACCGAGTGCCGCTCACGCCCCGGTCGTACTCATAACCGCATCAGGTCTCCA
AGGTGAACAGCCTCTGGTCGATGGAACAATGTAGGCAAGGGAAGTCGGCAAAATGGATCCGTAACTTCGGGAAAAGGATT
GGCTCTGAGGGCTGGGCTCGGGGGTCCCAGTTCCGAACCCGTCGACTGTTGGCGGGCTGCTTGAGCTGCTAACGTGGCGA
GAGCGGACCGCCTCGTGTCGGCCGGGGGACGGACTGGGAACGGCTCTTTCGGGAGCTTTCCCCGGGCGTCGAACAGCCAA
CTCAGAACTGGTACGGACAAGGGGAATCCGACTGTTTAATTAAAACAAAGCATTGCGATGGTCCCTGCGGATGCTAACGC
AATGTGATTTCTGCCCAGTGCTCTGAATGTCAAAGTGAAGAAATTCAACCAAGCGCGGGTAAACGGCGGGAGTAACTATG
ACTCTCTTAAGGTAGCCAAATGCCTCGTCATCTAATTAGTGACGCGCATGAATGGATTAACGAGATTCCCACTGTCCCTG
TCTACTATCCAGCGAAACCACAGCCAAGGGAACGGGCTTGGCAGAATCAGCGGGGAAAGAAGACCCTGTTGAGCTTGACT
CTAGTCCGACTTTGTGAAATGACTTGAGAGGTGTAGAATAAGTGGGAGCTCCGGCGCAAGTGAAATACCACTACTTTTAA
CGTTATTTTACTTACTCCGTGAATCGGAGGCGGGGTAACAACCCCTTCTTTTAGACCCAAGACTCGCTTCGGCGGGTCGA
TCCGGGCGGAGGACATTGTCAGGTGGGGAGTTTGGCTGGGGCGGCACATCTGTTAAAAGATAACGCAGGTGTCCTAAGAT
GAGCTCAACGAGAACAGAAATCTCGTGTGGAACAAAGGGTAAAAGCTCGTTTGATTCTGATTTTCAGTACGAATACGAAC
CGTGAAAGCGTGGCCTATCGATCCTTTAGACCTTCGGAATTTGAAGCTAGAGGTGTCAGAAAGTTACCACAGGGATAACT
GGCTTGTGGCAAGCCAAGCGTTCATAGCGACGTTGCTTTTTGATCCTTCGATGTCGGCTCTTCCTATCATTGTGAAGCAG
AATTCACCAAGTGTTGGATTGTTCACCCACCATTAGGGAACGTGAGCTGGGAGTTAGACCGTCGTGAGACAGGTTAGTTT
TACCCTACTGATGCCCCGCGTCGCAATAGTAATTCAACCTAGTACGAGAGGAACCGTTGATTCGCACAATTGGTCATCGC
GCTTGTTGAAAGCCAGTGGCGCGAAGCTACCGTGCGCTGGATTATGACTGAACGCCTCTAAGTCAGAATCCGGGCTAGAA
GCGACGCATGCGCCCGCCGCCCGATTGCCGACCTCAGTAGGAGCTTCGGCTCGCAAAGGCACGTGTCGTTGGCTAAGTCC
GTCGGTGGAAGCGCCGTTCGGACCGCCATGAATTATAATTACCACCGAGTGGCGGGTAGAATCCTTTGCAGACGACTTAA
ATACGCGACGGGGTATTGTAAGTGGCAGAGTGGCCTTCTGCCACGATCCACTGAGATTCAGCCCTTTGTCGCTAAGATTC
G
>B596-L_1-10k_transcript_1722 B596-L_1-10k_transcript_1722 full_length_coverage=2;length=3509;num_subreads=5
GAAGTGGTAGGCACTCTCTTGAGCCTCCTACCCCCCAGTACCCGAACGGTTCGGGTACGTAGTGTTGGACTGTTCGGTCC
AACACTATCGAGGGCTGGGTTGAGGTCGATGGCCGGATTGTCCCCGGTCAATTTTCCGGGAACTTTTCCGGCGAATTTTC
CGGTGGACCGTTTTGCCCCTGACTTCAAATTTTCGCGCTTGCATGGTCTTGGCCTGTTTCATCGTCTTCCAGTTGCTTTT
TTGATTACATCTCAAGAGTGGTTGGAAAGATTGATGTAGCGGGGCAATGAACATTCGGCGTATGAGTGGTGATTGGATAG
CTAGTGTTTGTAGGCTCTGTGCTCGCGCACCCAACTACAGACCAACTATCCTCCTCAGTTTCTTCACTAGCCATAGTTTT
ATGCTTGTTGAACTGATCCGGGCCTGTGTTGCGTACCTATCTGGAAGGAATTGTTAAGCTTTGCTTAAAATGTTGTTTGC
GGCATCTCCTTCGGTGGGGAAGTCGTGAACACCTCAGCCGGCACTTGTGATCCTTGCGTCTTTGCATAGTTATGCATTGT
TCGCAAAGGTGAATAAGCTGTTTGCTGAGATCTCGGTTGCGGAACTATTATGGCGGTGACCCGAAGAAATTCTGTCCCGC
TAAGCACGTTTGTCTCCGGACAAAAGAGTACGGTCAAGTCTGTGTCTGTTCCCACTTTCCTTGTGTTTGCGGGAATATGA
CGTGGTCTTGTCCTGATTTATGAATGCTACCTGGTTGATCCTGCCAGTAGTCATATGCTTGTCTCAAAGATTAAGCCATG
CATGTGTAAGTATGAACGAATTCAGACTGTGAAACTGCGAATGGCTCATTAAATCAGTTATAGTTTGTTTGATGGTAACT
ACTACTCGGATAACCGTAGTAATTCTAGAGCTAATACGTGCAACAAACCCCGACTTCTGGAAGGGATGCATTTATTAGAT
AAAAGGTCGACGCGGGCTCTGCCCGTTGCTCTGATGATTCATGATAACTCGACGGATCGCATGGCCTTAGTGCTGGCGAC
GCATCATTCAAATTTCTGCCCTATCAACTTTCGATGGTAGGATAGTGGCCTACCATGGTGGTAACGGTGACGGAGAATTA
GGGTTCGATTCCGGAGAGGGAGCCTGAGAACGGCTACCACATCCAAGGAAGGCAGCAGGCGCGCAATTACCCAATCCTGA
CACGGGGAGGTAGTGACAATAAATAACAATACCGGGCTCTTTGGAGTCTGGTAATTGAATGAGTACAATCTAAATCCCTT
AACGAGGATCCATTGGAGGGCAAGTCTGGTGCCAGCAGCCGCGGTAATTCCAGCTCCAATAGCGTATATTTAAGTTGTTG
CAGTTAAAAGCTCGTAGTTGAACCTTGGGATGGGTCGCCCGGACGCCTTTGGTGAGCACCGGTCGGCTTGTCTCTTCTGT
CGGCGATACGCTCCTGGCCTTAACTGGCCGGGTCGTGCCTCCGGCGCTGTTACTTTGAAGAAATTAGAGTGCTCAAAGCA
AGCCTACGCTCTGTATACATTAGCATGGGATAACATCATAGGATTTCGATCCTATTGTGTTGGCCTTCGGGATCGGAGTA
ATGATTAACAGGGACAGTCGGGGGCATTCGTATTTCATAGTCAGAGGTGAAATTCTTGATTTATGAAAGACGAACACTGC
GAAAGCATTTGCCAGGATGTTTTCATTAATCAAGAACGAAGTTGGGGGCTCGAAGACGATCAGATACCGTCCTAGTCTCA
ACCATAACGATGCCGACCAGGGATCAGCGGATGTTGCTTTTAGGACTCCGCTGGCACCTTATGAGAAATCAAAGTTTTTG
GGTTCCGGGGGGAGTATGGTCGCAAGGCTGAAACTTAAAGGAATTGACGGAAGGGGCCCACCAGGAGTGGAGCCTGCGGC
TTAATTTGACTCAACCGGGGAAACTTACCAGGTCCAGACATAGTAAGGATGACAGACTGAGAGCTCTTTCTTGATTCTAT
GGGTGGTGGTGCATGGCCGTTCTTAGTTGGTGGTGCGATTTGTCTGGTTAATTCCGTTAACGAACGAGACCTCAGCCTGC
TAACTAGCTACGTGGAGGCATCCCTTCACGGCCGGCTTCTTAGAGGGACTATGGCGTTTAGGCCAAGGAAGTTTGAGGCA
ATAACAGGTCTGTGATGCCCTTAGATGTTCTGGCCGCACGCGCGCTACACTGATGTATTCAACGAGTTCACACCTTGGCC
GACAGGCCCGGGTAATCTTTGAATTTCATCGTGATGGGATAGATCATTGCAATTGTTGGTCTTCACGAGGAATTCCTAGT
AAGCGCGAGTCATCAGCTCGCGTTGACTACGTCCCTGCCCTTTGTACACACCGCCCGTCGCTCCTACCGATTGAATGATC
CGGTGAAGTGTTCGGATCGCCGGCGACGTGGGTGGTTCGCCGTCTGCGACGTCGCGAGAAGTCCACTAAACCTTATCATT
TAGAGGAAGGAGAAGTCGTAACAAGGTTTTCCGTAGGTGAACCTGCGAAGGATCATTGTCGTACCCTGGAAACAGAACGA
CCTGAGAACGATGAAACATCACTCTCGGTAGGCCGGTTTCTTACTGTGCCTGCTGATTCCGTGGTTATGCGTTCATCCTT
GGCCAAGACTTCAGTTTTGGTTGGATCGTACGCATAGCTTCCGGATATCACCAAACCCCGGCACGAAAGTGTCAAGGAAA
ATGCAACTAAACAGCCTGCTTTCGCCAACCCGGAGACGGTGTTTGTTCGGAAGCAGTGCTGCAATGTAAAGTCTAAAACG
ACTCTCGGCAACGGATATCTCGGCTCTCGCATCGATGAAGAACGTAGCGAAATGCGATACTTGGTGTGAATTGCAGAATC
CCGTGAAACCATCGAGTCTTTGAACGCAAGTTGCGCCCCAAGCCTTCTGGCCGAGGGCACGCTCTGCCTGGGTGTCACAA
ATCGTCGTCCCCCCATCCTCTCGAGGATATGGGACGGAAGCTGATCTCCCGTGTGTTACCGCACGCGGTTGGCCAAAATC
CGAGCTAAGGACGTCAGGAGCGTCTTGACATGCGGTGGTGAATTTAATTCTCGTCATATAGTCAGACGTTCCGGTCCAAA
GCTCTTGATGACCCAAAGTCCTCAACGCGACCCCAGGTCAGGCGGGATCACCCGCTGAGTTTAAGCATATCAATAAGCGG
AGGAAAAGAAACTAACAAGGATTCCCTTAGTAACGGCGAGCGAACCGGGAAGAGCCAGCTTGAAAATCGGACGTCTTCGG
CGTTCGAATTGTAGTCTGGAGAAGCGTCCTCAGCGGACGGACCGGGCCCAAGTTCCTGGAAAGGGGCGCCAGAGAGGGTG
AGAGCCCCGTCGTGCCCGGACCCTGTCGCACCACGAGGCGCTGTCTACGAGTCGGGTTGTTTGGGAATGCAGCCCCAATC
GGGCGGTAAATTCCGTCCAAGGCTAAATATGGGCGAGAGACCGTATAGCGAACAAGTACCCGCGAGGTT
>B596-L_1-10k_transcript_10893 B596-L_1-10k_transcript_10893 full_length_coverage=2;length=2248;num_subreads=5
CCGGAAGCCGGGTTACGGTGACCAACTGCGCGCTAACCTAGAACCCACAAAGGGTGTTGGTCGATTAAGACAGCAGGACG
GTGGACATGGAAGTCGAAATCCGCTAAGGAGTGTGTAACAACTCACCTGCCGAATCAACTAGCCCCGAAAATGGATGGCG
CTGAAGCGCGCGACCTATACCCCGGCCGTCGGGGCAAGAGCCAGGCCTCGATGAGTAGGAGGGCGCGGCGGTCGCTGCAA
AACCTAGGGCGCGAGCCCGGGCGGAGCGGGCCCGTCGGTGCAGATCTTGGTGGTAGTAGCAAATATTCAAATGAGAACTT
TGAAGGCCGAAGAGGGGAAAGGTTCCATGTGAACGGCACTTGCACATGGGTTAGTCGATCCTAAGAGTCGGGGGAGAAAC
CCGTCTGATAGCGCTTATGCGCGAACTTCGAAAGTGGGATCCGGATGGTTAAATTCCGGAACCGGGACGTGGCGTGTTTG
ACGGCGCAACGTTAGGGAGTCCGGAGACGTCGGCGGGAAGATCCGGAAAGAGTTATCTTTTCTGTTTAACAGCCTGCCCA
CCCTGGAAACGGCTCAGCCGGAGGGTAGGGTCCAGCGGCTGGAAGAGCACCGCACGTCGCGTGGTGTCCGGTGCATTCCC
GGCGGCCCTTGAAAATCCGGAGGACCCGAGTGCCGCTCACGCCCGGTCGTACTCCATACCCGCATCAGGTCTCCAAGGTG
AACAGCCTCTGGTCGATGGAACAATGTAGGCAAGGGAAGTCGGCAAAATGGATCCGTAAACTTCGGGGAAAAGGATTGGC
TCTGAGGGCTGGGCTCGGGGGTCCCAGTTCCGAACCCGTCGACTGTTGGCGGGTGCTTGAGCTGCTAACGTGGCGAGAGC
GGACCGCCTCGTGTCGGCCGGGGGACGGACTGGAACGGCTCTTTCGAGGAGCTTTCCCCGGGCGTCGAACAGCCAACTCA
GAACTGGTACGGACAAGGGGAATCCGACTGTTAATTAAAAAACAAGCATTGCGATGGTCCCTGCGGATGCTAACGCAATG
TGATTTCTGCCCAGTGCTCTGAATGTCAAAGTGAAGAAATTCAACCACAGCGCGGGTAAACGGCGGGAGTAACTATGACT
CTCTTAAGGTAGCCAAATGCCTCGTCATCTAATTAGTGACGCGCATGAATGGATTAACGAGATTCCCACTGTCCCTGTCT
ACTATCCAGCGAAACCACAGCCCAAGGGAACGGGCTTGGCAGATACAGCGGGGAAAGAAGACCCTGTTGAGCTTGACTCT
AGTCCGACCTTTGTGAAATGACCTGAGAGGTAGTAGAATAAGTGGGAGCTCCGGCGCAAGTGAAATACCACTACTTTTAA
CGTTATTTTACTTACTCCCGTGAATCGGAGGCGGGGTAACAACCCTTCTTTTAGACCCAAGACTCGCTTCGGCGGGTCGA
TCCGGGCGGAGGACATTGTCAGGTGGGGAGTTTGGCTGGGGCGGCACATCTGTTAAAAGATAACGCAGGTGTCCTAAGAT
GAGCTCAACGAGAACAGAAATCTCGTGTGGAACAAAAGGGTAAAAGCTCGTTTGATTCTGATTTTCAGTACGAATACGAA
CCGTGAAAGCGTGGCCTATCGATCCTTTAGACCTTCGGGAATTTGAAGCTAGAGGTGTCAGAAAAGTTACCACAGGGATA
ACTGGCTTGTGGCAGCCAAGCGTTCATAGCGACGTTGCTTTTTGATCCTTCGATGTCGGCTCTTCCTATCATTGTGAAGC
AGAATTCCACCAAGTGTTGGATTGTTCACCCACCAATAGGGAACGTGAGCTGGGTTTAGACCGTCGTGAGACAGGTTAGT
TTTACCCTACTGATGCCCGCGTCGCAATAGTAATTCAACCTAGTACGAGAGGAACCGTTGATTCGCACAATTGGTCATCG
CGCTTGGTTGAAAAGCCAGTGGCGCGAAGCTACCGTGCGCTGGATTATGACTGAACGCCTCTAAGTCAGAATCCGGGCTA
GAAGCGACGCATGCGCCCGCCGCCCGATTGCCGACCCTCAGTAGGAGCTTCGGCTCCCAAAGGCACGTGTCGTTGGCTAA
GTCCGTTCGGTGGAAGCGCCGTTCGGGACCGCCTTGAATTATAATTACCACCGAGTGGCGGGTAGAATCCTTTGCAGACG
ACTTAAATACGCGACGGGGTATTGTAAGTGGCAGAGTGGCCTTGCTGCCACGATCCACTGAGATTCAGCCCTTTGTCGCT
AAGATTCG
>B596-L_1-10k_transcript_41069 B596-L_1-10k_transcript_41069 full_length_coverage=2;length=971;num_subreads=34
GTGGGGGAGGAGGGATAGTAAATTAGATCATGTTTACGGGAAGAGGGACGGTTGGACCGAAAGCCGAGGTGGTGGACCGG
GAAGGGACTAGCGAAGCTTACGATGGCAAAGAAACAGCCGGAGCCAACTCCGTGTTGATGGGGAAGCAGATGCGTGATTG
TCGTTCTGCTGCCCTCTCCCGGACTGACATTTTCCAAGCTGTAGATACATCAGAAGGCTCAGAGGTCAGTGGTTCCGACG
AAGAAGACTTGGCATGGACTACCTGGTTCTGTAAACTACCTGGAAACGAATTCTTATGCGAAGTCGATGATTATTTCATC
CTAGATGACTTCAACTTGTGTGGACTCAGACATCAAGTTCCTTACTACGACCACGCTCTCGATTTGATTCTCGATGATGA
TTCTTCTTCTCATGGTAAGATGATTACAGATGAACAGAACGAGTTGATCGAGTCATCGGCTGAGATGTTATACGGATTGA
TTCATGCTCGTTACATATTGACAAGCAAAGGATTCCTTTCTATGGTAAACAAATACGATAAGCATGAGTTTGGAAGATGC
CCCAGAGTTTATTGTAGTGGCCAATCTTGTTTACCTGTTGCTCTATCCGATGTCCCTGGAGCAAGTACCGTGAAGATATA
TTGTCCCAAGTGTGAAGACATTTATCACCAAGGAAGTAGTAATATAGATGGAGCTTACTTTGGGACAGCGTTTCCACATC
TGTTTCTGATGTATTACCCATCTAGGAGGCCTAAAAAGGTGTCGTCGCAAAGCTATGTTCCACGAGTGTTTGGGTTCAAG
TTACACAAGCCGTGAAGGGAACAGCAAAAGGAAGAATATTTTTTTTTGGTAAAAGAAAAAAGGAAGAAGATTATTACCTA
GAAACTTGTTCCTGTGATCGAATACAAAATTGTATCACGAAGTTGACAACTAGTTCTCTCTGTGTATATATATATATGAG
TTTGTAACTAC
>B596-L_1-10k_transcript_45757 B596-L_1-10k_transcript_45757 full_length_coverage=3;length=743;num_subreads=60
GGAAAGATTGGAGTTGCAGGAATCTGAGAGACCGTGGTCCCTTGAGTGTCCTCCTCCAGTTGCTCCGGGAACCATGTCCT
CCAGTACAGATCATCTTGTTGCCACGTTTTGGGACTGGAACACGTGCTCATGCCCAATTGAGTCTGAGGCCTCTGCTAGA
ACTCTAATCTCCAACATTGAAAGCGGTTTAGGCCAGGTTCCCCATGGCCATGAGTATCGCATCTGCAGAAATAACAGATT
TCTTTGTGGGGATATAACTGCAATTGAAAGGAGCCTTCTCGTAGACCAACGTTTCGATTGTTACTATGCTCCCAGAAGAA
ATCCGTTTTGCGGTGAACATGCTCATCTTCTGCCTGATCAGAAAAGACTTGCCGCTGAGCTCGGTTTAGAGTCATTGTTG
GTACATTATGCTGACGTTCACCGAGATTCCGGACCATGGAATATACTCTTAATTACAGGTGATTCAAGTTTTGCAACTTC
AATGGATTATCTTTACTACTCCGGATACACCATTTTCTTAGCGAAGCCAAGTGATGCAGCTGATAGTTTTGAACAGCACT
CCAACTATGCATGGGATTGGACACCCTTGCATACTAGTGCAGCTACTCAACCGATTCATGTTCATCCTCCGTCTCCTTAA
GCGTCGTTCTCATTGTGCATGTTGATTTATTTAAAAATATTTGATGTAGAATATTTGACTAGCTCTTTGTTTGTCGTATG
AATCATGAGTATTTTGGACACCC
>B596-L_1-10k_transcript_35411 B596-L_1-10k_transcript_35411 full_length_coverage=3;length=1214;num_subreads=59
ATATCAAAAACTTATTACACGAAATCCTATTTTTTTAGAACGAGTTGAAGGCGTTGGGATTATTGGTGGGGAAGAAGCAA
TAAATTGGGGTTTATCCGGACCAATGTTACGCGCATCCGGAATACCATGGGATCTTCGTAAAGTTGATCGTTATGAGTCT
TACGATGAATTTGAATGGGAAATTCAGTGGCAAAAACAAGGAGATTCATTAGCTCGTTATTTAGTACGACTTAGCGAAAT
GACAGAATCCATCAAAATTATTCAACAGGCTCTGGAAGGACTTCCGGGGGGTCCCTATGAAAATTTAGAAAGCAGAGGCT
TTGATAAAAAAAGGAATCCAGAGTGGAATGATTTTGAATATCGATTCATTAGTAAAAAACCTTCCCCTACTTTTGAATTA
TCGAAACAAGAACTTTACGTAAGAGTTGAAGCTCCAAAAGGGGAATTGGGAATTTTTCTCATAGGAGATCAAAGTGGTTT
TCCTTGGAGATGGAAAATCCGACCGCCGGGTTTTATTAATTTGCAAATTCTTCCTGAACTAGTTAAAAGAATGAAATTGG
CTGATATTATGACGATACTCGGTAGCATAGATATAATTATGGGAGAAGTTGATCGTTAAAATGATAATTTATGCAACAGA
AGTACAAACTATAAATTCTTTTCTTAGATTGGAATCTTTAAAAGAGGTCTATGGACTCATATGGATATTTGTCCCTATAT
TTTCTCTTGTATTGGGAATCATAACTGGTGTACTAGTAATTGTGTGGTTAGAAAGAGAAATATCTGCAGGGATACAACAA
CGTATTGGACCTGAATACGCCGGCCCGTTAGGAATTCTTCAAGCTTTAGCCGACGGGACAAAACTACTTTTCAAAGAAGA
TCTTCGTCCATCTAGAGGAAATACTCCTTTATTTAGTATTGGACCATCTATAGCAGTTATCTCTATTTTACTAAGTTATT
CAGTAATTCCTTTTAGCAATCACCTTGTTTTAGCGGATCTCAATATCGGTATTTTTTTATGGATTGCCATCTCAAGTGTT
GCTCCGATCGGACTTCTTATGTCAGGATATGGATCAAATAATAAATATTCTTTTTTAGGTGGTCTGCGAGCTGCTGCTCA
AGCGATTAGTTATGAAATACCATTAACTCTATGTGTTTTATCAATATCTCTACGTGCGATTCGTTGAAACAGAAAGGTTT
ATTCCGTTTCTTCT
>B596-L_1-10k_transcript_54779 B596-L_1-10k_transcript_54779 full_length_coverage=2;length=437;num_subreads=60
GACTAATGGAAATAATTTCAGTATGATAAGAATACACATGTATACGCGATTTCAAATGCATTAATGGTAGATCCTTTTTA
CTATATTTTGACTATATATATAGATAGTATTAAGTTACGGTATATGAAAACAATTGGATGCACAAATGTGAGGGATTTTT
TTTAATTCAATCTTTATACATGAGATTCATTGAATTAATGACATAGATACCACTCAGAGCGAACTCATAAATAAATTTTT
AAAATCCTCCTTTTTTAGATCGAAATTTAAACTTTTTTTTTATAAAATTAAGAATTAAGAAGTTGATAATTAAATTCGGA
TCCTTGTACAAAAAAACCACCATTATTATTACTGATCAGTAAAATTCATATCTTTCAATTCATATTAAAAAGGGAAGGAT
TTCTTTTTATGATAAAAAATACATTCATTTCATTTCT
>B596-L_1-10k_transcript_46173 B596-L_1-10k_transcript_46173 full_length_coverage=3;length=795;num_subreads=60
GACTGGCTTCCCTCTTCACCTCCAACATAACTCGTTTTCCAGTCTCAATTTTCCCGGAAAAGCAGCTGATCTCACTCATG
GAAGAGAACAACAACAACGCCGGGAGCGACTCAGACTCTAACTCCGTCGAAGAGTGGCAAGACTATTACGAACCGATCTC
AGCCGTCGATCTAGACGGCGGAGATAACAATGATGAAGAAAGTTATCTTCCGATCAATGGAGATAAATTCAGCAACGGCC
TCTCTAACGGCCATTGTATGATCCAAGAAGCAGTGGACGGAGTCTCTTCTATCAGTATTAACGGAAACGCAGAGGCCAAG
AGCGATACCGAAGAAGAGACGGAGACGGTGACGCCAGATTCGGAGATCCGTACGGCGTTTGAGGAAGACGAGCGGCGTAG
AAGGTCGCCGTTGTTGGTGGAGAACGCGGCTAGGGTTATGGAGGCAATGCGTGCCATCTCGTTCCCTGGAACGGCTCCTG
ATTGGGCCTCCGATGTTAATGAGGACCGTTGGGTTGATCAGCTTCGACGATTGAGATCCACTTCTCAGTAACTAAAAACA
GTATTGTTCAAATCTCGAGTAGTTTATTTTCGTTCAAGTGGTTTAAGATCTTTCTCAGTATGGTTCAACATTTGAATACC
ATTTGATTCTGATGTTTCTGTTGATTCACTACGGTAGATAGATAGAGTTTAAAGTTTGGTATCGCTCAGCTGCATCTGTG
TCACTGATCTGAGTTTTGTCTGAAACTTCTGTTGGATCAATGCATAGAGTTGAACGTTTAAATCTTTTCTTGGAC
>B596-L_1-10k_transcript_56665 B596-L_1-10k_transcript_56665 full_length_coverage=2;length=362;num_subreads=60
GGCAGTAGTATAGCACAATTGTGTGTACACACACGCTTAGATTGAAACCTCTCTAGTTGCAGAAATGGCGGCAGCTTTAG
CTTCCAGACTCACCAAAGGACGTTCACTGCTTGGAGGTCTTACCAATGCTTTCTCCGGTTTGATGAGTTCATCCAGTGGA
AGCATCCTTTCTCAGCAGCAACAAAGGACGTTCATTCAAATGGGAACTACTCTCAAAGTCGTGGATAACTCTGGTGGAAA
AGAGGTGACGTGCATTCAATCTCTAAGGGGAAAGAAAGGAGCAAGACTTGGCGATATCGTCATCGGTTCAGTGAAAGAGG
CTGCACATAAAGTCGATGTAAAGAAAGGGAAAGATGCCATAC
>B596-L_1-10k_transcript_43823 B596-L_1-10k_transcript_43823 full_length_coverage=2;length=890;num_subreads=60
ATCCTGAACTGTTCGAGTCTCTTGGAATTGCGCAGCCAAAGGGTGTGTTGTTATATGGTCCACCTGGAACTGGGAAGACA
CTTTTGGCTCGAGCTGTGGCACATCACACTGACTGTACGTTCATCAGAGTTTCTGGTTCAGAGCTGGTCCAGAAGTACAT
TGGAGAAGGTTCAAGAATGGTCAGAGAACTCTTCGTGATGGCAAGGGAGCACGCACCATCAATCATCTTCATGGATGAGA
TCGACAGTATTGGGTCTGCTCGTATGGAATCTGGAAGTGGAAACGGTGACAGTGAGGTCCAACGGACTATGCTTGAGCTT
CTCAATCAACTTGATGGATTCGAAGCGTCAAACAAAATCAAGGTTCTGATGGCGACAAATCGAATTGATATTCTGGATCA
AGCTCTTCTCAGGCCAGGAAGGATTGATAGGAAAATCGAATTCCCTAATCCTAATGAAGATTCACGTTGTGATATCTTGA
AGATTCACTCGAGGAAAATGAATCTGATGCGTGGGATTGATCTGAAAAAGATTGCAGAGAAGATGAATGGTGCTTCAGGT
GCTGAACTGAAGGCTGTGTGCACGGAGGCGGGCATGTTTGCTCTGAGGGAGAGGAGAGTACACGTGACACAGGAAGACTT
TGAGATGGCGGTGGCGAAGGTTATGAAGAAAGACACAGAGAAGAACATGTCTTTGCGTAAGCTCTGGAAGTAGAGGAATC
TCTTTCGTTTGTACTCAAAAAGGGAGAGACACAGATTCATTTCAGACCTGAGAAATAAGGGTTTCTTTTCATCACGTGTG
GTTCTCTATGTTTCTTCTTTAAGCATTTGAACAAAGTGTGTTTACTGCCTAAAACACTAGTTTAATGTTCTCAAGCATAA
CAGTTCCCGT
>B596-L_1-10k_transcript_24542 B596-L_1-10k_transcript_24542 full_length_coverage=2;length=1614;num_subreads=60
TCCAGATGGAAGACTTTCCAGACGACTTAATTAAGTCGTCCGATAAGTCGTCCAGCTGGACGACCTTCCAGACGACTTAT
AATAAGTCGTCTGCGCAGTCTTTTGGATTGAAGTAAATACCTGACTCAAGATAGCAGCTTTCATTGATCTGCGGCCTCTG
CTGCCCTCGTAAGCCAGTATCGGTGGAGACGGACTGTCTGCTCTGGGACCACCAATACTAGCACCCAATTCCGGCATAGC
TGTGTACGTCCAGACCTGAAGAACTTGTATAAACCCATCCACGGTGTAACAGCCAGCAATTTCTTTGTTCCACAAAGAGT
CCATCAGCACCTTAAATGCGACTCTCCCCCATGGATAATTCTCAAACCGTTCTAAATCCATCACTAGCCTTGCCAGAGTA
GATCGTGTAGCGGTTGAAAACTTTCTCCCTTCAATGAATCCAGTGAAGATGGAGAGGTACGCGAGCCGCTTGCGGTCTTC
CCTGGACCAATCCCCGCATCTCTGCAGTGCTGCTATTATCTGATCAGTAGTTGGTCCCAGCTTCCAGATGAACTCCCAGC
ATCCCCCAGAAAGAAACCATCTCTGGGGTAACGTCACATTTTGGTGTCTCAAGGTCCTCGATGTACTCGCAGTTTAGACC
AGTGAGGCTTTCAAACTCTAACAGTGAAAACCTCAAAGGTTCTGGACCAACGAGAGACCACATCTCATACTTCTTCTTAA
TGTCCAGCTTGAAACTGAGCATGTAGTGAACCAGCCTTGAAGCCCAACCAAATCCCTGCTCCTTGAACTTGATGAAAACT
CCCAAACTCGACTCCTTGAGCTCTTCAAATTCGTCATCAGTAAGAGCTTTCCTAAGAGCAGTATGCAACTTGCTGTTATC
CGTATGATACGAAATGCTATTGTGGGCTTCTGGTTCTTCCCCTGATGTGTATAACCTACGGGGGAGTTCTGGAATATCCA
TCCTTTTTGTCTGCAAAATAATCAAAGACAACGATATAAGTCCAGACGACTTAGTAGACGACTTATAATTAAGTCGTCTG
GAAAGTCTTCCAAATGGACGACTTATATTTAAGTCATCTACTAAGTCGTCCAGTTGGAAGACTTTCCAGACGACTTAAAT
TACTTACAAGTCTTCCAGTCGCAGAAGGAGTTGGAGTACTCGTCATTGCGGTTATAGATCTGAAAAAATAAACGTGAAAC
GGTGAGAATGAGTAAATTGATAGAGACAACGTTTTATGTTCATCTTTTCCTCGAGATTGATGACTTAGCGGCGTTAGGGT
TTACAGAGAAACGGCGCTAAGGTTTACAGAGAAGAAGCGGCGGCGCTAGGGTTTAGAAGAAGCGGCGGCGCTAGTGTTTA
GAACGTTGGTGACCACGGTGGCGAGGGCGACGGTTTGTTCGGAAATAGTGGAAGCGGCGGCGCTAGGGTTTAGAGGAATC
GGCGGCGCTAGGGTTTAGAGGAATCGGCGGCGCTAGGGTTAGAAGAAGCTGCGGCGACAACGGTGAGAATGAAGTGAGAT
AGATAGCCGATGTTGAGAACGATGGTTTGTTCGGAAATCGTGGGAATTCGAAATCGCCTTTGAGAGAGAACTGTTAGGGT
TTCTGAATATCGCC
>B596-L_1-10k_transcript_36921 B596-L_1-10k_transcript_36921 full_length_coverage=15;length=1140;num_subreads=60
GAATCTCTCTCGCTCTCTTTCTCACACGCCGCACCGTAAGCGAACTACTGAATCCACGAAGAAACCTCGATCCGTCGATA
CTATGGCTACCAACGAACCCGAGCACGAGCACAGAGACGCGGAGGAATCCGGAGCTAACGAGGATGAGGACACCGGAGCT
CAGGTCGCTCCGATCGTTAGGCTTGAGGAGGTTGCCGTCACCACCGGTGAGGAAGACGAAGACGCCGTCCTCGATCTGAA
ATCGAAGCTGTATCGGTTTGATAAGGAAGCGAATCAGTGGAAGGAGAGAGGTGCTGGTACTGTGAAGCTCTTGAAGCATA
AGAGCACTGGCAAGATTAGGCTCGTTATGAGGCAATCGAAAACTCTCAAGATCTGTGCTAATCATTTCGTTAAGCAGGGC
ATGAGTGTTCAGGAACACGTTGGGAATGAGAAGTCTTGCGTGTGGCACGCTCGTGACTTTGCTGATGGGGAGCTGAAGGA
TGAGCTTTTCTGCATCCGTTTTGCTTCAATTGAGAACTGCAAAGCATTTATGCAGAAGTTCAATGAAGTTGCTGAATCCG
AAGTAGAGAAAGAAGAGAGCAAAGATGCCTCTGACGCAGCTGGTCTTCTTGAGAAGTTGACCGTGGAAGAGACGAAAACA
GAGGAGAAACCTGTGGAGAAGGTAAAGACCGAAGTGGAACCAGAGGAAAAGACAAAAACCGAGCCAGAGAAAGCTGATGA
AGAAAAGAAAACCGAAGAGGCTGTTGCTCCCTCAACTTAAGATGCATCAATGTTTAAGCTCCTTTGGCGAGGTATTATTA
TAGCCTAAAAGTGTTTTGATGCATCCATCTCGAGTCTGCTAGTGTCTTGGCACTAACTATCTACACATGTTTTGTCGAAT
CATATCAAGTGGTTGGGGGATCGCTTGGGGGGGTTGGGTTTTGCTGAGTCGTTTTGGGTTTTATAGTTTTGAGTCGAAAG
CTGAGTGAGTGATATGAGAGATTAAGGTTGGTCATCAGAGAGAGTACATTGGATTCATTGTTTAAAGTTTCCTATGGGTT
GTTTTTGTATGGTCTTATTTTCATGGACAAGAGTCGGAAGTCTTCATTTCTTTGAATTACAAAATTATATGCATGTTGAT
TTTAATTTATTAATCTTTTT
>B596-L_1-10k_transcript_45183 B596-L_1-10k_transcript_45183 full_length_coverage=2;length=836;num_subreads=60
GCTGGTACTGTGAAGCTCTTGAAGCATAAGAGCACTGGCAAGATTAGGCTCGTTATGAGGCAATCGAAAACTCTCAAGAT
CTGTGCTAATCATTTCGTTAAGCAGGGCATGAGTGTTCAGGAACACGTTGGGAATGAGAAGTCTTGCGTGTGGCACGCTC
GTGACTTTGCTGATGGGGAGCTGAAGGATGAGCTTTTCTGCATCCGTTTTGCTTCAATTGAGAACTGCAAAGCATTTATG
CAGAAGTTCAATGAAGTTGCTGAATCCGAAGTAGAGAAAGAAGAGAGCAAAGATGCCTCTGACGCAGCTGGTCTTCTTGA
GAAGTTGACCGTGGAAGAGACGAAAACAGAGGAGAAACCTGTGGAGAAGGTAAAGACCGAAGTGGAACCAGAGGAAAAGA
CAAAAACCGAGCCAGAGAAAGCTGATGAAGAAAAGAAAACCGAAGAGGCTGTTGCTCCCTCAACTTAAGATGCATCAATG
TTTAAGCTCCTTTGGCGAGGTATTATTATAGCCTAAAAGTGTTTTGATGCATCCATCTCGAGTCTGCTAGTGTCTTGGCA
CTAACTATCTACACATGTTTTGTCGAATCATATCAAGTGGTTGGGGGATCGCTTGGGGGGGTTGGGTTTTGCTGAGTCGT
TTTGGGTTTTATAGTTTTGAGTCGAAAGCTGAGTGAGTGATATGAGAGATTAAGGTTGGTCATCAGAGAGAGTACATTGG
ATTCATTGTTTAAAGTTTCCTATGGGTTGTTTTTGTATGGTCTTATTTTCATGGACAAGAGTCGGAAGTCTTCATTTCTT
TGAATTACAAAATTATATGCATGTTGATTTTAATTT
>B596-L_1-10k_transcript_49037 B596-L_1-10k_transcript_49037 full_length_coverage=2;length=685;num_subreads=60
GAATCTCTCTCGCTCTCTTTCTCACACGCCGCACCGTAAGCGAACTACTGAATCCACGAAGAAACCTCGATCCGTCGATA
CTATGGCGACCAACGAACCCGAGCACGAGCACAGAGACGCTGAGGAATCTGGAGCTAACGAGGATGAGGACACCGGAGCT
CAGGTCGCTCCGATCGTTAGGCTTGAGGAGGTTGCCGTCACCACCGGCGAGGAAGACGAAGACGCCGTCCTCGATCTGAA
ATCGAAGCTGTATCGGTTCGATAAGGAGGCGAATCAGTGGAAGGAGAGAGGTGCTGGTACTGTGAAGCTCTTGAAGCATA
AGAGCACTGGCAAGATTAGGCTCGTTATGAGGCAATCGAAAACTCTCAAGATCTGTGCTAATCACTTTCGTTAAGCAGGG
CATGAGTGTTCAAGAACACGTTGGAATGAGAAGTCTTGTGTATGGCACGCACGTGACTTTGCTGATGGTGACTCAAGGAT
GAGCTTTTCTGCATCCGTTTTGCTTCCATTGAGAACTGCAAAGCGTTTATGCAGAAGTTCAACGAAGTTGCTGAATCTGA
AGTAGAGAAAGAAGAGAGCAAAGATGCCTCTGACACCGCTGGTCTTCTCGAGAAGTTGACCGTTGAAGAGACGAAAACAG
AGGAGAAACCTGTGGAGAAGGAGAAGACCGAAGTGGAAGCAGAGG
>B596-L_1-10k_transcript_53151 B596-L_1-10k_transcript_53151 full_length_coverage=3;length=515;num_subreads=60
GGGGACAAGTGAATCATCGCTTTTGGGCGCAGGCATCCCTCTACCATCCATCCCATAGCATTCCATCGTCTCGTATTGTA
CTGTACCGTATCAGACCAGATAGATCTATTGAGTGAGAGAAAGGTAGTGTAACTAATTAGATATTCTTCATATTCTTATT
GATAGGGATCCCCATTCATTCCTAGATTCCCGTCATTACGGATGCCCCTACCTAACTACATGGTAGTGGTCTAGGGAGCG
CAATTGCTAGAGCACGGGAGAATGAAGAGTAATGATTTCAGCAAGAGCAGCCGGACGGACTATTCTAGTGAGTCTAGTGA
CTACTAGAGTAGAGTTGAGTCAAAAGGTATGGTATAGCAGCCTTTCCGAGCGAGCCTCTGGGATCTCCTGTAAACCCCCA
TGATGTGGTAAAGGGAGGATATTAGGGGAAGCAGTGAGTGGAGATTCCCCTGCGGAGAGCCGGATGAGGGGAGACCTTCA
CGTCCGGTTCGGAGGGCGGGGATATCCCCCCTACT
>B596-L_1-10k_transcript_44804 B596-L_1-10k_transcript_44804 full_length_coverage=2;length=850;num_subreads=60
GAAAGAATTGACAAGCGGATAAGTTTTCTAGTTGGCGCAGTTGGAAGTTGCTTGGGAGGATCTGTGCTGGTTGGTAGACT
TGCTAGAGTGGTTGCTTTTGGTTGACATAGATCCATAGGTATGTGCTCGCAGTCGTCTCATAGAGCACTGCGGAAATCGA
AGTCAAGGGGTAAGGTGTAGTCAGCTTCCCCGCTCACGTTTCGGGTTGCTAAGGTCAGATTCTTGAAACAACAGTCCTAG
GAGGGCCGATTGATTGACCGAGATGGGAATCAATGCCTAGTCAAATCAAAGTCAAGTAGGGGCGAAGCCGTTGCTTGTTT
GCTCCTTCGTATAGGTTCCGTGTAGGCGTCTTTCCATACGATCAATTGAATATTGAAAAATCAAATCCGGTGGGTTTTTA
TCGTGAGCTCCTTTCGCGAGTCGAGGAACGCCAGTTAGTCGACTAAAAGGTCTGCAAGCCTTGTCTCGCCATTATTATAA
TGGCGGGAACCATATTCCTTTTCCCTTTCAAACTCAAAAGGAAAAAGATGCTATCTATTCCATTATGTGGCAATACCGCC
GCGAGGAGTAGAGTGAGTCCATGCTTCCTAATTTTCTGACTGAAAAGTCTTTTGGCTCGATGCGCTTAACGAAAGGGAAC
TCTCTAGATTAAGAATGAATTTCCTTCTCCATTAAGCCGGACCGGCGACGAATAATAAATAGGTACGTACCCCCACCCCA
GGCAGAGTTAGTGAGCCGTGTAATAGGCGACCATTTCGCGCGGTTCGGGGGGCACTTGAGTAAGCCGCCGGCGCCCGACT
GCGTCTTGACCCCTATCCAATTTTTGGGCCAATTCCCTCCTCGTACTACC
>B596-L_1-10k_transcript_14913 B596-L_1-10k_transcript_14913 full_length_coverage=5;length=2024;num_subreads=60
GGGCTTATAGTTTAATTGGTTGAAACGTACCGCTCATAACGGTTATATTGTAGGTTCGAGCCCTACTAAGCCTACCACCC
CTTACTCTTCACCCGAAATAAGGCAGTCGAAGTCGGCACAAGAAGTAGGCGGAGTAGAGGTCCAACGGAACTCGACTGAA
AGGAGAGGCGTTCCTCGGTTGCGGGTTCAGGTGCGGCTAAATCAATGGGGTTGGCGGAGTTGGTAGGCGTTCCTCGGTTG
GCACAGTTCTGTAAATAAGAGATGTCTCATCCGGTTGAGCTGTCGCAATCAGTCTTTCTCTTCCTGGTAGCAGAACGAAT
AGGAGATCCAACATGACTGTATTAAGCCTGTCGCAATCAGGGTTAAGCTAGCTCATTGCCAGAAAACAAACAGGAGCTCT
TATTTAGATCAGAGGACGCTCATCCCAGGTGCTTTAGCAACTCGACTGAAAAGGAGAGGTATTTCTTACTCGAGCACTTG
TCTAGAGAGGAACGAGAGTATTTCTAAAAGGAGAGGGCGTAAGCATGATTCCGGGGCGGAGCCATATGACGCGAGAGTGT
AGACTCTGGAACTCAGGGAGCAAGACCCTAAAGAAAGTTCAAGAAGCTATGAAGAGTGGTAAACTCTAAAAGGAAAGATG
GAAACTGGGGAGTTGGCTGATAAAGATGGACAGTAACGATTGCGTAATATAAATTTATCGGCCTCGTCATCGAAAGCGGC
TTCCAATTGCTCGGAAATTTTCAGCTATATGGGGGGCTTGGATGGTGAGCAAAAACTATTGATCAAGAAGTTGGTCAATT
TTCGCATGAAAGAAGGTAAAAGAACGAGAGTTCGTGCTATTGTTTATCAAACTTTTCATCGCCCAGCTCGAACTGAACGC
GATGTAATCAAACTTATGGTTGACGCCGTAGAGAATATAAAGCCCATATGCGAAGTAGCAAAAGTAGGAGTAGCGGGTAC
TATTTATGATGTCCCTGGGATTGTAGCCAGGGATCGTCAACAAACCTTAGCTATTCGTTGGATCCTTGAAGCAGCTTTCA
AACGACGTATAAGCTACAGGATAAGCTTAGAGAAATGTTTATTTGCTGAGATACTGGATGCTTACCAAAAGAGGGGAAGT
GCACGTAGGAAAAGGGAGAATCTTCATGGACTGGCTTCCACCAATCGAAGTTTCGCGCATTTCAGATGGTGGTAAAGTGA
GACCACATAAAGAGCTCTTCGTCATTCAGTCAGATTATTAAGTAAGATATGGTTTGACCCTTTTCCTTTTTGTTTTCATT
TTCATCTAGAAAGCCGGCCTTCCTCATACTCCTCCCTTCATTCATTGAGTTAGAGGAATCCATAGGAGGCCCACCCGTTA
TGCATTGCATGAAATAACCTTTCTTTTTTGTATGACTGAGAGGAACGCCTCAGGTCGAATGAATACGAAAGGGAGATCAA
TCAAAGAAACAAAAAAGGCCATGAATGAAGAAGTTGGGCCTTTCACCCTCTTTCTAGTTACTCTGGGAGCTGATCTGATA
AATGCACTTCAAAGGGAGGGAAGGCTAGGTCTTTCCCATGTTGGTATGGCCGAGCATAAAAGATTTGAAAATGAAGTCAA
AATAAGAAAAGGTAGAGAGAAAACTGAACGAAAGCGGTAGCCCCCGTCAGGGCAAGTGGTAAACTCTAAAAGGAAAGATG
GAAACTGGGAGAATTCCGCTCTGTTAAGAGAGAGAGAGAACTAACGAAAATTGGAGACTGACGGAAGGAAAGGGGTTCCT
CCTCTGAGAGAAGAGAAGCTGGGTTCCTCCTTCTCCGCTGAGAGGGGATAAGCTGGGTTCCTCCTTGAAAACTCTTTCCG
TATAGGCCAGAAAACAGCTTGCTTAGAGAAAGACTGACTCTCCTACGGACCTGGTGGACCTTACAGTCGAGTTATTGCAT
TCCTCTCACAAACTATCAATTTCATAAGAGAAGAAAGATCGTTTTTAGAAAAGAAAGAACGTTTTGATTCGAGGCGGATC
CCTTTTTTCTTTGCCTTTACGAGT
>B596-L_1-10k_transcript_14145 B596-L_1-10k_transcript_14145 full_length_coverage=3;length=2066;num_subreads=60
AACCTACCTTACCACTATATAGTAAAGATGCGTAGTAGCGTTCTAAGATCACTGAGGGGAAGGTTGGTCATAAATTTGGA
GAGTACACGGAAACTCAGACTTTCGAGAACAAATATTGGACCGGGAAGAAAAAAGGGACAGAAATCCATAAAGTCAAAAA
ATATGGCACGAAAAGGAAATCCGATTTCGGTAAGACTTGGAAAAAATCGTAGTTCAGATTCAAGTTGGTTCAGTGATTAT
TATTATGGTAAATTTGTGTATCAAGATGTCAATCTGAGATCTTATTTCGGTTCGATACGTCCACCTACGAGACTCACCTT
TGGCTTTCGTCTCGGTAGGTGTATTCTTCTACATTTTCCTAAAAGAACATTCATTCATTTCTTTCTTCCCCGTCGACCAC
GACGACTGAAACGACGTGAAAAAACTAGACCCGAAAGGAGAAGGGCCGGTGGTGGACGACATTCGGGAAAGCCGGGCCGA
TCGGGTGTCTTCGCGACGATACAGAAGAAGAACGAAACGAAGTGAGAGGCCGGGGGGCAAGGAAAAGAGTCGAGTCGATC
AGGCTCGACGACCGAAAGAAGCAAAACGAAATCCGGGGGTGGCCGAAAAAAAAACAACGCTATGGATACCATGACCGATC
ACCATCGATAAAGAAGAATCTTTCTAAATCACTTCGGATCAGCGGGGCCTTCAAGCATCCGAAATACGCCGGGGTTGTAA
ATGACATAGCGTTCCTGATAGAAAATGACGACTCCTTCAGAAAAACGAAGTTATTCAAGTTCTTTTTCCCAAAGAAGTCC
CGCTTTGACGGCCCGACGAGTTATCTACGGACCCTCCCTGCAGTGCGCCCCTCCTTGAATTTTTTGGTCATGCAATACTT
TTTTAATACAAAGAACCAAATGAATTTCGACCCCGTCGTAGTTCTCAATCATTTCGTGGCACCGGGCGCGGCTGAACCAT
CTACGATGGGGAGAGCGAATGCACAGGGAAGAAGCTTACAGAAGAGAATACGTTCTCGTATCGCTTTTTTTGTAGAAAGC
TTGACCAGCGAGAAAAAGTGTTTGGCCGAAGCCAAAAATAGGTTGACCCACTTCATTCGCTTGGCGAATGATCTTCGCTT
CGCGGGAACAACTAAAACCACCATCTCGCTCTTTCCATTCTTCGGTGCTACCTTTTTCTTTCTAAGAGATGGGGTTGGGG
TGTATAATAACCTTGATGCCCGGGAACAACTACTCAATCAATTAAGGGTCAAATGTTGGAACCTTTTGGGTAAGGATAAG
GTAATGGAATTGATAGAGAAATTCAAAAACCTAGGTGGGATAGAAGAATTGATAAAGGTAATAGATATGATGATAGAAAT
CATACTGAGAAAGAGAGGAATTCCGTATAGGTACAACTCTTATTTTTACGAAGTAAAAAAAATGCGATCTTTCTTGTCTA
ATAGAACAAACACTAAGACCTTAATTGAGTCAGTCAAAATAAAATCTGTTTATCAAAGTGCTTCTCTGATTGCTCAAGAC
ATCTCTTTTCAACTGAAGAACAAAAGAAGATCATTTCATTCCATTTTTGCTAAAATAGTGAAGGAGATTCCAAAAAGGGT
GGAGGGAATCCGTATATGTTTTTCTGGTCGATTAAAAGACGCAGCAGAAAAAGCTCAAACTAAATGCTATAAGCATAGAA
AAACTTCTTGTAATGTATTTAACCAGAAAATCGATTATGCTTCTGCGGAAGTATCTACTCGTTACGGAATCTTAGGTGTC
AAAGTGTGGATTTCATATAGTCAAAAAAAAGGGGGACGTGCTATATCCGAAACGTACGAAATATAGTAAATATCGTAAAG
GCAGATGTAGTAGGGGTTGCAAACCGGATGGTACAAAACTGGGTTTTGGAAGATATGGCATTAAAAGTTGTAAAGCTGGT
CGTCTTTCATATCGAGCCATTGAAGCAGCGCGTCGGGCTATAATCGGACACTTCCATCGTGCTATGAGCGGACAATTCCG
AAGAAATGGTAAGATATGGGTAAGAGTTTTCGCGGATCTCCCTATTACCGGGAAACCTACAGAAGT
>B596-L_1-10k_transcript_30052 B596-L_1-10k_transcript_30052 full_length_coverage=7;length=1415;num_subreads=60
AACCTACCTTACCACTATATAGTAAAGATGCGTAGTAGCGTTCTAAGATCACTGAGGGGAAGGTTGGTCATAAATTTGGA
GAGTACACGGAAACTCAGACTTTCGAGAACAAATATTGGACCGGGAAGAAAAAAGGGACAGAAATCCATAAAGTCAAAAA
ATATGGCACGAAAAGGAAATCCGATTTCGGTAAGACTTGGAAAAAATCGTAGTTCAGATTCAAGTTGGTTCAGTGATTAT
TATTATGGTAAATTTGTGTATCAAGATGTCAATCTGAGATCTTATTTCGGTTCGATACGTCCACCTACGAGACTCACCTT
TGGCTTTCGTCTCGGTAGGTGTATTCTTCTACATTTTCCTAAAAGAACATTCATTCATTTCTTTCTTCCCCGTCGACCAC
GACGACTGAAACGACGTGAAAAAACTAGACCCGGAAAGGAGAAGGGCCGGTGGTGGACGACATTCGGGAAAGCCGGGCCG
ATCGGGTGTCTTCGCGACGATACAGAAGAAGAACGAAACGAAGTGAGAGGCCGGGGGGCAAGGAAAAGAGTCGAGTCGAT
CAGGCTCGACGACCGAAAGAAGCAAAACGAAATCCGGGGGTGGCCGAAAAAAAAACAACGCTATGGATACCATGACCGAT
CACCATCGATAAAGAAGAATCTTTCTAAATCACTTCGGATCAGCGGGGCCTTCAAGCATCCGAAATACGCCGGGGTTGTA
AATGACATAGCGTTCCTGATAGAAAATGACGACTCCTTCAGAAAAACGAAGTTATTCAAGTTCTTTTTCCCAAAGAAGTC
CCGCTCTGACGGCCCGACGAGTTATCTACGGACCCTCCCTGCAGTGCGCCCCTCCTTGAATTTTTTGGTCATGCAATACT
TTTTTAATACAAAGAACCAAATGAATTTCGACCCCGTCGTAGTTCTCAATCATTTCGTGGCACCGGGCGCGGCTGAACCA
TCTACGATGGGGAGAGCGAATGCACAGGGAAGAAGCTTACAGAAGAGAATACGTTCTCGTATCGCTTTTTTTGTAGAAAG
CTCGACCAGCGAGAAAAAGTGTTTGGCCGAAGCCAAAAATAGGTTGACCCACTTCATTCGCTTGGCGAATGATCTTCGCT
TCGCGGGAACAACTAAAACCACCATCTCGCTCTTTCCATTCTTCGGTGCTACCTTTTTCTTTCTAAGAGATGGGGTTGGG
GTGTATAATAACCTTGATGCCCGGGAACAACTACTCAATCAATTAAGGGTCAAATGTTGGAACCTTTTGGGTAAGGATAA
GGTAATGGAATTGATAGAGAAATTCAAAAACCTAGGTGGGATAGAAGAATTGATAAAGGTAATAGATATGATGATAGAAA
TCATACTGAGAAAGAGAGGAATTCCGTATAGGTACAACTCTTATTTTTACGAAGT
>B596-L_1-10k_transcript_20169 B596-L_1-10k_transcript_20169 full_length_coverage=4;length=1781;num_subreads=60
CCTACCTTACCACTATATAGTAAAGATGCGTAGTAGCGTTCTAAGATCACTGAGGGGAAGGTTGGTCATAAATTTGGAGA
GTACACGGAAACTCAGACTTTCGAGAACAAATATTGGACCGGGAAGAAAAAAGGGACAGAAATCCATAAAGTCAAAAAAT
ATGGCACGAAAAGGAAATCCGATTTCGGTAAGACTTGGAAAAAATCGTAGTTCAGATTCAAGTTGGTTCAGTGATTATTA
TTATGGTAAATTTGTGTATCAAGATGTCAATCTGAGATCTTATTTCGGTTCGATACGTCCACCTACGAGACTCACCTTTG
GCTTTCGTCTCGGTAGGTGTATTCTTCTACATTTTCCTAAAAGAACATTCATTCATTTCTTTCTTCCCCGTCGACCACGA
CGACTGAAACGACGTGAAAAAACTAGACCCGGAAAGGAGAAGGGCCGGTGGTGGACGACATTCGGGAAAGCCGGGCCGAT
CGGGTGTCTTCGCGACGATACAGAAGAAGAACGAAACGAAGTGAGAGGCCGGGGGGCAAGGAAAAGAGTCGAGTCGATCA
GGCTCGACGACCGAAAGAAGCAAAACGAAATCCGGGGGTGGCCGAAAAAAAAACAACGCTATGGATACCATGACCGATCA
CCATCGATAAAGAAGAATCTTTCTAAATCACTTCGGATCAGCGGGGCCTTCAAGCATCCGAAATACGCCGGGGTTGTAAA
TGACATAGCGTTCCTGATAGAAAATGACGACTCCTTTAGAAAAACGAAGTTATTCAAGTTCTTTTTCCCAAAGAAGTCCC
GCTCTGACGGCCCGACGAGTTATCTACGGACCCTCCCTGCAGTGCGCCCCTCCTTGAATTTTTTGGTCATGCAATACTTT
TTTAATACAAAGAACCAAATGAATTTCGACCCCGTCGTAGTTCTCAATCATTTCGTGGCACCGGGCGCGGCTGAACCATC
TACGATGGGGAGAGCGAATGCACAGGGAAGAAGCTTACAGAAGAGAATACGTTCTCGTATCGCTTTTTTTGTAGAAAGCT
CGACCAGCGAGAAAAAGTGTTTGGCCGAAGCCAAAAATAGGTTGACCCACTTCATTCGCTTGGCGAATGATCTTCGCTTC
GCGGGAACAACTAAAACCACCATCTCGCTCTTTCCATTCTTCGGTGCTACCTTTTTCTTTCTAAGAGATGGGGTTGGGGT
GTATAATAACCTTGATGCCCGGGAACAACTACTCAATCAATTAAGGGTCAAATGTTGGAACCTTTTGGGTAAGGATAAGG
TAATGGAATTGATAGAGAAATTCAAAAACCTAGGTGGGATAGAAGAATTGATAAAGGTAATAGATATGATGATAGAAATC
ATACTGAGAAAGAGAGGAATTCCGTATAGGTACAACTCTTATTTTTACGAAGTAAAAAAAATGCGATCTTTCTTGTCTAA
TAGAACAAACACTAAGACCTTAATTGAGTCAGTCAAAATAAAATCTGTTTATCAAAGTGCTTCTCTGATTGCTCAAGACA
TCTCTTTTCAACTGAAGAACAAAAGAAGATCATTTCATTCCATTTTTGCTAAAATAGTGAAGGAGATTCCAAAAAGGGTG
GAGGGAATCCGTATATGTTTTTCTGGTCGATTAAAAGACGCAGCAGAAAAAGCTCAAACTAAATGCTATAAGCATAGAAA
AACTTCTTGTAATGTATTTAACCAGAAAATCGATTATGCTTCTGCGGAAGTATCTACTCGTTACGGAATCTTAGGTGTCA
AAGTGTGGATTTCATATAGTC
>B596-L_1-10k_transcript_44032 B596-L_1-10k_transcript_44032 full_length_coverage=3;length=882;num_subreads=60
GGGGGCAAGGAAAAGAGTCGAGTCGATCAGGCTCGACGACCGAAAGAAGCAAAACGAAATCCGGGGGTGGCCGAAAAAAA
AACAACGCTATGGATACCATGACCGATCACCATCGATAAAGAAGAATCTTTCTAAATCACTTCGGATCAGCGGGGCCTTC
AAGCATCCGAAATACGCCGGGGTTGTAAATGACATAGCGTTCCTGATAGAAAATGACGACTCCTTCAGAAAAACGAAGTT
ATTCAAGTTCTTTTTCCCAAAGAAGTCCCGCTCTGACGGCCCGACGAGTTATCTACGGACCCTCCCTGCAGTGCGCCCCT
CCTTGAATTTTTTGGTCATGCAATACTTTTTTAATACAAAGAACCAAATGAATTTCGACCCCGTCGTAGTTCTCAATCAT
TTCGTGGCACCGGGCGCGGCTGAACCATCTACGATGGGGAGAGCGAATGCACAGGGAAGAAGCTTACAGAAGAGAATACG
TTCTCGTATCGCTTTTTTTGTAGAAAGCTCGACCAGCGAGAAAAAGTGTTTGGCCGAAGCCAAAAATAGGTTGACCCACT
TCATTCGCTTGGCGAATGATCTTCGCTTCGCGGGAACAACTAAAACCACCATCTCGCTCTTTCCATTCTTCGGTGCTACC
TTTTTCTTTCTAAGAGATGGGGTTGGGGTGTATAATAACCTTGATGCCCGGGAACAACTACTCAATCAATTAAGGGTCAA
ATGTTGGAACCTTTTGGGTAAGGATAAGGTAATGGAATTGATAGAGAAATTCAAAAACCTAGGTGGGATAGAAGAATTGA
TAAAGGTAATAGATATGATGATAGAAATCATACTGAGAAAGAGAGGAATTCCGTATAGGTACAACTCTTATTTTTACGAA
GT
>B596-L_1-10k_transcript_54675 B596-L_1-10k_transcript_54675 full_length_coverage=3;length=439;num_subreads=60
GATATGATGATAGAAATCATACTGAGAAAGAGAGGAATTCCGTATAGGTACAACTCTTATTTTTACGAAGTAAAAAAAAT
GCGATCTTTCTTGTCTAATAGAACAAACACTAAGACCTTAATTGAGTCAGTCAAAATAAAATCTGTTTATCAAAGTGCTT
CTCTGATTGCTCAAGACATCTCTTTTCAACTGAAGAACAAAAGAAGATCATTTCATTCCATTTTTGCTAAAATAGTGAAG
GAGATTCCAAAAAGGGTGGAGGGAATCCGTATATGTTTTTCTGGTCGATTAAAAGACGCAGCAGAAAAAGCTCAAACTAA
ATGCTATAAGCATAGAAAAACTTCTTGTAATGTATTTAACCAGAAAATCGATTATGCTTCTGCGGAAGTATCTACTCGTT
ACGGAATCTTAGGTGTCAAAGTGTGGATTTCATATAGTC
>B596-L_1-10k_transcript_58822 B596-L_1-10k_transcript_58822 full_length_coverage=2;length=229;num_subreads=60
AAGGCAGATGTAGTAGGGGTTGCAAACCGGATGGTACAAAACTGGGTTTTGGGAGATATGGCATTAAAAGTTGTAAAGCT
GGTCGTCTTTCATATCGAGCCATTGAAGCAGCGCGTCGGGCTATAATCGGACACTTCCATCGTGCTATGAGCGGACAATT
CCGAAGAAATGGTAAGATATGGGTAAGAGTTTTCGCGGATCTCCCTATTACCGGGAAACCTACAGAAGT
>B596-L_1-10k_transcript_18143 B596-L_1-10k_transcript_18143 full_length_coverage=2;length=1868;num_subreads=60
GAGGGTTCAATGTGACTATTGTCACTTCGGCCAACACACAAGATGAGACTTTACTACTGTGGAGCGGCTTTTTGCAAAAA
GATGAGGGGGAAACTCAGTAAGATGTCGGAGAAGCAAAATAGTAGAGATCACAAACGTAGATTGCTCGCGGCTAAATTTG
AATTGAGACGAAAGCTTTATAAAGCCTTTTGTAAAGATCCCGATCTTCCTAGTGATATGCGGGACAAACATCGTTATAAG
TTGTCCAAGTTGCCAAGAAATAGTTCCTTTGCACGAGTAAGAAACCGATGTATTTCCACGGGTCGCCCTCGTTCTGTATC
TGAGTTCTTTCGAATTTATCGTATCGTTTTTCGTGGATTAGCATCTCGAGGTTCTTTGATGGGCATAAAGAAATCGTCTT
GGTAGCAACCACCAAACCAATAGAACAAAGAAAGGTTAGCTCCGCAGCTGGTCCACAAGCAAGGTAAGTAAGTCCATTAC
CAGCCGGCTCCGGACCGAAAAGACCTAACAGAGTAATCCCTTATCTTGGATCGGAGATGCGAACGGGGCGGGAATCGAAG
TGGGGGACCTCTCTACCGCTTGTGTCTATTTCCTGTCAAGTATGCTCCCCAGACATAGACTACGTACAGGTAGTACTCTT
GGAAAGAAAGATATAATGCGTGAACATAACATTAAGTTACGAATGTAACTCCCGACTACTCTTCTAAATATACTAAGGCG
GAGAACTCTTGTTCATTGGAGCGCCGTAGTGCGGAGGGATGAACCCATTATGGAAGTCCGAGTTGGGACTGAGCCTTCCG
AATGATAATGCTTTGTTTCGTTGGAAAAACCAACGCAAATCTCATATTGACTTTCTATCGCCCTACTTCTAAGGATAGAT
AGAGAGAGTTACTTTATGAAATTCTCTCCCTTATAAAGCAGCGCAAGTCGGCCCCCCCAGAACAAAGCCCTACTCCCGAG
AGGCACGGAGTGACTCGACTAAAAGGAGAGGTCCAAATGGACTTCCGTGAATTACAGTGATCCAGTCTCACGGATATGGG
GCCTCGCCGGAGATGGCAGGGCAAAACCTGATGGACCTTTTTTTTTTTCTCAAGAGGTTATTTCGAGAATCAACCAACCG
ACGAGACGAATTCGAGGATGTGTTAAAATAAAGTCTAACCGCCAAGGCAAGTCCCATGGATAAGCCCAGCCTCCCTCTCG
TTTCACTCTCGAGGAACGCCTTTTCAGTCGAGTTGCTAAAGCACCTCTCCTTACAGTCGAGCTTCTTTGTTCCTTCGGAC
CTCTCGCCCAAATGAAATAGGATGAATCCAATCAATAAGCTTATTGATTGATTCAGAGCGCAGCGAAGCCAAATTAAATC
AAGGCAAAGGGGGGCTTACTTTTCCTGACGCTGAGTCATCCTATTCAAATTTAGCTATGCTAATGTAACAGGAAAAGTAT
TCAGATGATATGGATCCCAAGAGATGAGCGAGAACCTCCAATTGCTTAAGGATCGCACTCCGCTGTCCCGCTTGGTGGAC
GAGATCTTCTCTCGGGGTCATCCTGGGTTACTGAAGGGTTGTCCGACTGCTCGGTGACCGAATCAGAGAAGTTTTGACCG
CTTTCTCTTCTCTACAGCACTCTCGGACTGATCATCCAATCCATCTTGCTGCGACAAAGCAAGCTTAGGAATGAATCTAA
GAAATTTAGGTCTCTGCCCGCTTGAAAGATTCTTCTTTCCTCTTCGGTGAAAGAGGGCAAAGGTGTGTAGGAGAAAGAAT
TCTAAAAACGTCGACGCTTAATTCGCCCCCGAGGAATGCTTTCAAAAGTCAAAGAAAGGCTCAAATATCAATATATATAT
TTTAGGATATTTTAGGGCCCTAGAACGC
>B596-L_1-10k_transcript_55424 B596-L_1-10k_transcript_55424 full_length_coverage=5;length=398;num_subreads=60
GCGGATTGCTTACTACTAGGTTGGATCGGATGTCAACCTGTGGAAGCACCATTTGTTACTATTGGACAAATTTCTTCTTT
GGTTTTCTTCTTGTTCTTTGCCATAACGCCCATTCTGGGACGAGTTGGAAGAGGAATTCCTAATTCTTACACGGATGAGA
CTGATCACACCTGATCAGTGAAAAATTTTGACACCAATCATTTACATATTACACCAAGAATTGACAAGCGGATAAGTTTT
CTAGTTTGCTATGTTGATATAGCTTAGATAGGGAAAAGATAACTCCACTATAGGGTAGGGCTGTACTTCAAAAATCAAAA
AGGGTCCCTCTCCCCCTTTTTTATTAAAAAATCAAAAAAGAGGCCCCGCCCCCCAAGGCCTAAGGGGCCCCCTCTGAT
>B596-L_1-10k_transcript_37395 B596-L_1-10k_transcript_37395 full_length_coverage=2;length=1139;num_subreads=60
GGAAGGTGCGGCTGGATCACCTCCTTTTCAGGGAGAGCTAATGCTTCTTGGGTATTTAGGTTTGACACAGCTTCAAACCC
AAAGCCCATGAGCTTATTATCCTAGGTCGGAACAAGTTGATAGGATCCCCTTTTACGCCCCCATGTCCCTCTCGTGTGGC
GGCAGGGGGGCGTAAAAAGGAAAGAGAGGGATGGGGTTTCTCTCGCTTTTGGCTTGGCATAGCGGGCCCCCAGCAGGAGG
CCCGCACGACGGGCTATTAGCTCAGTGGTAGAGCGCGCCCCTGATAATTGCGTCGTTGTGCCTGGGCTGTGAGGGCTCTC
AGCCACATGGATAGTTCAATGTGCTCATCAGCGCCTGACCCTGAGATGTGGATCATCCAAGGCACATTAGCATGGCGTAC
TCCTCCTGTTCGAACCGGGGTTTGAAACCAAACTTCTCCTCAGGAGGATAGATGGGGCGATTCAGGTGAGATCCAATGTA
GATCCAACTTTCTATTCACTCGTGGGATCCGGGCGGTCCGGAGGGGACCACCACGGCTCCTCTCTTCTCGAGAATCCATA
CATCCCTTATCAGTGTATGGACAGCTATCTCTCGAGCGCAGGTTTAGGTTCGGCCTCAATGGGAAAATAAAATGGAGCAC
CTAACAACGTATCTTCACAGACCAAGAACTACGAGATCACCCCTTTCATTCTGGGGTGACGGAGGGATCGTACCGTTCGA
GCCTTTTTTTCATGCTTTTCCCAGGGGTCTGGAGAAAGCTGCAATCAATAGGATTTTCCTAATCCTCCCTTCCCGAAAGG
AAGAACGTGAAATTCTTTTTCCTTTCCGCCTCGAAATGGGAGCAGGTTTGAAAAAGGATCTTAGAGTGTCTAGGGTTAGG
CCAGTAGGGTCTCTTAACGCCCTCTTTTTTCTTCTCATCGAAGTTATTTCACAAATACTTCCTATGGTAAGGAAGAGGGG
GGGAACAAGCACACTTGGAGAGCGCAGTACAACGGAGAGTTGTATGCTGCGTTCGGGAAGGATGAATCGCTCCCGAAAAG
GAATCTATTGATTCTCTCCCAATTGGTTGGACCATAGGTGCGATGATTTACTTCACGGGCGAGGTCTCTGGTTCAAATCC
AGGATGGCCCAGCTGCGCC
>B596-L_1-10k_transcript_5628 B596-L_1-10k_transcript_5628 full_length_coverage=55;length=2715;num_subreads=60
GAACTCCATGCGAATATGAAGCGCATGGATACAAGTTATGACTTGGAATGAAAGACAATTCCGAATCAGCTTTGTCTACG
AAGAAGGAAGCTATAAGTAATGCAACTATGAATCTCATGGAGAGTTCGATCCTGGCTCAGGATGAACGCTGGCGGCATGC
TTAACACATGCAAGTCGGACGGGAAGTGGTGTTTCCAGTGGCGGACGGGTGAGTAACGCGTAAGAACCTGCCCTTGGGAG
GGGAACAACAGCTGGAAACGGCTGCTAATACCCCGTAGGCTGAGGAGCAAAAGGAGGAATCCGCCCGAGGAGGGGCTCGC
GTCTGATTAGCTAGTTGGTGAGGCAATAGCTTACCAAGGCGATGATCAGTAGCTGGTCCGAGAGGATGATCAGCCACACT
GGGACTGAGACACGGCCCAGACTCCTACGGGAGGCAGCAGTGGGGAATTTTCCGCAATGGGCGAAAGCCTGACGGAGCAA
TGCCGCGTGGAGGTAGAAGGCCTACGGGTCCTGAACTTCTTTTCCCAGAGAAGAAGCAATGACGGTATCTGGGGAATAAG
CATCGGCTAACTCTGTGCCAGCAGCCGCGGTAATACAGAGGATGCAAGCGTTATCCGGAATGATTGGGCGTAAAGCGTCT
GTAGGTGGCTTTTTAAGTCCGCCGTCAAATCCCAGGGCTCAACCCTGGACAGGCGGTGGAAACTACCAAGCTTGAGTACG
GTAGGGGCAGAGGGAATTTCCGGTGGAGCGGTGAAATGCGTAGAGATCGGAAAGAACACCAACGGCGAAAGCACTCTGCT
GGGCCGACACTGACACTGAGAGACGAAAGCTAGGGGAGCGAATGGGATTAGATACCCCAGTAGTCCTAGCCGTAAACGAT
GGATACTAGGCGCTGTGCGTATCGACCCGTGCAGTGCTGTAGCTAACGCGTTAAGTATCCCGCCTGGGGAGTACGTTCGC
AAGAATGAAACTCAAAGGAATTGACGGGGGCCCGCACAAGCGGTGGAGCATGTGGTTTAATTCGATGCAAAGCGAAGAAC
CTTACCAGGGCTTGACATGCCGCGAATCCTCTTGAAAGAGAGGGGTGCCTTCGGGAACGCGGACACAGGTGGTGCATGGC
TGTCGTCAGCTCGTGCCGTAAGGTGTTGGGTTAAGTCCCGCAACGAGCGCAACCCTCGTGTTTAGTTGCCACCGTTGAGT
TTGGAACCCTGAACAGACTGCCGGTGATAAGCCGGAGGAAGGTGAGGATGACGTCAAGTCATCATGCCCCTTATGCCCTG
GGCGACACACGTGCTACAATGGCCGGGACAAAGGGTCGCGATCCCGCGAGGGTGAGCTAACTCCAAAAACCCGTCCTCAG
TTCGGATTGCAGGCTGCAACTCGCCTGCATGAAGCCGGAATCGCTAGTAATCGCCGGTCAGCCATACGGCGGTGAATTCG
TTCCCGGGCCTTGTACACACCGCCCGTCACACTATGGGAGCTGGCCATGCCCGAAGTCGTTACCTTAACCGCAAGGAGGG
GGGTGCCGAAGGCAGGGCTAGTGACTGGAGTGAAGTCGTAACAAGGTAGCCGTACTGGAAGGTGCGGCTGGATCACCTCC
TTTTCAGGGAGAGCTAATGCTTCTTGGGTATTTAGGTTTGACACAGCTTCAAACCCAAAGCCCATGAGCTTATTATCCTA
GGTCGGAACAAGTTGATAGGATCCCCTTTTACGCCCCCATGTCCCTCTCGTGTGGCGGCAGGGGGGCGTAAAAAGGAAAG
AGAGGGATGGGGTTTCTCTCGCTTTTGGCTTGGCATAGCGGGCCCCCAGCAGGAGGCCCGCACGACGGGCTATTAGCTCA
GTGGTAGAGCGCGCCCCTGATAATTGCGTCGTTGTGCCTGGGCTGTGAGGGCTCTCAGCCACATGGATAGTTCAATGTGC
TCATCAGCGCCTGACCCTGAGATGTGGATCATCCAAGGCACATTAGCATGGCGTACTCCTCCTGTTCGAACCGGGGTTTG
AAACCAAACTTCTCCTCAGGAGGATAGATGGGGCGATTCAGGTGAGATCCAATGTAGATCCAACTTTCTATTCACTCGTG
GGATCCGGGCGGTCCGGAGGGGACCACCACGGCTCCTCTCTTCTCGAGAATCCATACATCCCTTATCAGTGTATGGACAG
CTATCTCTCGAGCGCAGGTTTAGGTTCGGCCTCAATGGGAAAATAAAATGGAGCACCTAACAACGTATCTTCACAGACCA
AGAACTACGAGATCACCCCTTTCATTCTGGGGTGACGGAGGGATCGTACCGTTCGAGCCTTTTTTTCATGCTTTTCCCAG
GGGTCTGGAGAAAGCTGCAATCAATAGGATTTTCCTAATCCTCCCTTCCCGAAAGGAAGAACGTGAAATTCTTTTTCCTT
TCCGCCTCGAAATGGGAGCAGGTTTGAAAAAGGATCTTAGAGTGTCTAGGGTTAGGCCAGTAGGGTCTCTTAACGCCCTC
TTTTTTCTTCTCATCGAAGTTATTTCACAAATACTTCCTATGGTAAGGAAGAGGGGGGGAACAAGCACACTTGGAGAGCG
CAGTACAACGGAGAGTTGTATGCTGCGTTCGGGAAGGATGAATCGCTCCCGAAAAGGAATCTATTGATTCTCTCCCAATT
GGTTGGACCATAGGTGCGATGATTTACTTCACGGGCGAGGTCTCTGGTTCAAATCCAGGATGGCCCAGCTGCGCC
>B596-L_1-10k_transcript_7026 B596-L_1-10k_transcript_7026 full_length_coverage=4;length=2610;num_subreads=60
GAACTCCATGCGAATATGAAGCGCATGGATACAAGTTATGACTTGGAATGAAAGACAATTCCGAATCAGCTTTGTCTACG
AAGAAGGAAGCTATAAGTAATGCAACTATGAATCTCATGGAGAGTTCGATCCTGGCTCAGGATGAACGCTGGCGGCATGC
TTAACACATGCAAGTCGGACGGGAAGTGGTGTTTCCAGTGGCGGACGGGTGAGTAACGCGTAAGAACCTGCCCTTGGGAG
GGGAACAACAGCTGGAAACGGCTGCTAATACCCCGTAGGCTGAGGAGCAAAAGGAGGAATCCGCCCGAGGAGGGGCTCGC
GTCTGATTAGCTAGTTGGTGAGGCAATAGCTTACCAAGGCGATGATCAGTAGCTGGTCCGAGAGGATGATCAGCCACACT
GGGACTGAGACACGGCCCAGACTCCTACGGGAGGCAGCAGTGGGGAATTTTCCGCAATGGGCGAAAGCCTGACGGAGCAA
TGCCGCGTGGAGGTAGAAGGCCTACGGGTCCTGAACTTCTTTTCCCAGAGAAGAAGCAATGACGGTATCTGGGGAATAAG
CATCGGCTAACTCTGTGCCAGCAGCCGCGGTAATACAGAGGATGCAAGCGTTATCCGGAATGATTGGGCGTAAAGCGTCT
GTAGGTGGCTTTTTAAGTCCGCCGTCAAATCCCAGGGCTCAACCCTGGACAGGCGGTGGAAACTACCAAGCTTGAGTACG
GTAGGGGCAGAGGGAATTTCCGGTGGAGCGGTGAAATGCGTAGAGATCGGAAAGAACACCAACGGCGAAAGCACTCTGCT
GGGCCGACACTGACACTGAGAGACGAAAGCTAGGGGAGCGAATGGGATTAGATACCCCAGTAGTCCTAGCCGTAAACGAT
GGATACTAGGCGCTGTGCGTATCGACCCGTGCAGTGCTGTAGCTAACGCGTTAAGTATCCCGCCTGGGGAGTACGTTCGC
AAGAATGAAACTCAAAGGAATTGACGGGGGCCCGCACAAGCGGTGGAGCATGTGGTTTAATTCGATGCAAAGCGAAGAAC
CTTACCAGGGCTTGACATGCCGCGAATCCTCTTGAAAGAGAGGGGTGCCTTCGGGAACGCGGACACAGGTGGTGCATGGC
TGTCGTCAGCTCGTGCCGTAAGGTGTTGGGTTAAGTCCCGCAACGAGCGCAACCCTCGTGTTTAGTTGCCACCGTTGAGT
TTGGAACCCTGAACAGACTGCCGGTGATAAGCCGGAGGAAGGTGAGGATGACGTCAAGTCATCATGCCCCTTATGCCCTG
GGCGACACACGTGCTACAATGGCCGGGACAAAGGGTCGCGATCCCGCGAGGGTGAGCTAACTCCAAAAACCCGTCCTCAG
TTCGGATTGCAGGCTGCAACTCGCCTGCATGAAGCCGGAATCGCTAGTAATCGCCGGTCAGCCATACGGCGGTGAATTCG
TTCCCGGGCCTTGTACACACCGCCCGTCACACTATGGGAGCTGGCCATGCCCGAAGTCGTTACCTTAACCGCAAGGAGGG
GGGTGCCGAAGGCAGGGCTAGTGACTGGAGTGAAGTCGTAACAAGGTAGCCGTACTGGAAGGTGCGGCTGGATCACCTCC
TTTTCAGGGAGAGCTAATGCTTCTTGGGTATTTAGGTTTGACACAGCTTCAAACCCAAAGCCCATGAGCTTATTATCCTA
GGTCGGAACAAGTTGATAGGATCCCCTTTTACGCCCCCATGTCCCTCTCGTGTGGCGGCAGGGGGGCGTAAAAAGGAAAG
AGAGGGATGGGGTTTCTCTCGCTTTTGGCTTGGCATAGCGGGCCCCCAGCAGGAGGCCCGCACGACGGGCTATTAGCTCA
GTGGTAGAGCGCGCCCCTGATAATTGCGTCGTTGTGCCTGGGCTGTGAGGGCTCTCAGCCACATGGATAGTTCAATGTGC
TCATCAGCGCCTGACCCTGAGATGTGGATCATCCAAGGCACATTAGCATGGCGTACTCCTCCTGTTCGAACCGGGGTTTG
AAACCAAACTTCTCCTCAGGAGGATAGATGGGGCGATTCAGGTGAGATCCAATGTAGATCCAACTTTCTATTCACTCGTG
GGATCCGGGCGGTCCGGAGGGGACCACCACGGCTCCTCTCTTCTCGAGAATCCATACATCCCTTATCAGTGTATGGACAG
CTATCTCTCGAGCGCAGGTTTAGGTTCGGCCTCAATGGGAAAATAAAATGGAGCACCTAACAACGTATCTTCACAGACCA
AGAACTACGAGATCACCCCTTTCATTCTGGGGTGACGGAGGGATCGTACCGTTCGAGCCTTTTTTTCATGCTTTTCCCAG
GGGTCTGGAGAAAGCTGCAATCAATAGGATTTTCCTAATCCTCCCTTCCCGAAAGGAAGAACGTGAAATTCTTTTTCCTT
TCCGCCTCGAAATGGGAGCAGGTTTGAAAAAGGATCTTAGAGTGTCTAGGGTTAGGCCAGTAGGGTCTCTTAACGCCCTC
TTTTTTCTTCTCATCGAAGTTATTTCACAAATACTTCCTATGGTAAGGAAGAGGGGGGGAACAAGCACACTTGGAGAGCG
CAGTACAACGGAGAGTTGTATGCTGCGTTCGGGAAGGATGAATCGCTCCC
>B596-L_1-10k_transcript_9318 B596-L_1-10k_transcript_9318 full_length_coverage=4;length=2370;num_subreads=60
GAACTCCATGCGAATATGAAGCGCATGGATACAAGTTATGACTTGGAATGAAAGACAATTCCGAATCAGCTTTGTCTACG
AAGAAGGAAGCTATAAGTAATGCAACTATGAATCTCATGGAGAGTTCGATCCTGGCTCAGGATGAACGCTGGCGGCATGC
TTAACACATGCAAGTCGGACGGGAAGTGGTGTTTCCAGTGGCGGACGGGTGAGTAACGCGTAAGAACCTGCCCTTGGGAG
GGGAACAACAGCTGGAAACGGCTGCTAATACCCCGTAGGCTGAGGAGCAAAAGGAGGAATCCGCCCGAGGAGGGGCTCGC
GTCTGATTAGCTAGTTGGTGAGGCAATAGCTTACCAAGGCGATGATCAGTAGCTGGTCCGAGAGGATGATCAGCCACACT
GGGACTGAGACACGGCCCAGACTCCTACGGGAGGCAGCAGTGGGGAATTTTCCGCAATGGGCGAAAGCCTGACGGAGCAA
TGCCGCGTGGAGGTAGAAGGCCTACGGGTCCTGAACTTCTTTTCCCAGAGAAGAAGCAATGACGGTATCTGGGGAATAAG
CATCGGCTAACTCTGTGCCAGCAGCCGCGGTAATACAGAGGATGCAAGCGTTATCCGGAATGATTGGGCGTAAAGCGTCT
GTAGGTGGCTTTTTAAGTCCGCCGTCAAATCCCAGGGCTCAACCCTGGACAGGCGGTGGAAACTACCAAGCTTGAGTACG
GTAGGGGCAGAGGGAATTTCCGGTGGAGCGGTGAAATGCGTAGAGATCGGAAAGAACACCAACGGCGAAAGCACTCTGCT
GGGCCGACACTGACACTGAGAGACGAAAGCTAGGGGAGCGAATGGGATTAGATACCCCAGTAGTCCTAGCCGTAAACGAT
GGATACTAGGCGCTGTGCGTATCGACCCGTGCAGTGCTGTAGCTAACGCGTTAAGTATCCCGCCTGGGGAGTACGTTCGC
AAGAATGAAACTCAAAGGAATTGACGGGGGCCCGCACAAGCGGTGGAGCATGTGGTTTAATTCGATGCAAAGCGAAGAAC
CTTACCAGGGCTTGACATGCCGCGAATCCTCTTGAAAGAGAGGGGTGCCTTCGGGAACGCGGACACAGGTGGTGCATGGC
TGTCGTCAGCTCGTGCCGTAAGGTGTTGGGTTAAGTCCCGCAACGAGCGCAACCCTCGTGTTTAGTTGCCACCGTTGAGT
TTGGAACCCTGAACAGACTGCCGGTGATAAGCCGGAGGAAGGTGAGGATGACGTCAAGTCATCATGCCCCTTATGCCCTG
GGCGACACACGTGCTACAATGGCCGGGACAAAGGGTCGCGATCCCGCGAGGGTGAGCTAACTCCAAAAACCCGTCCTCAG
TTCGGATTGCAGGCTGCAACTCGCCTGCATGAAGCCGGAATCGCTAGTAATCGCCGGTCAGCCATACGGCGGTGAATTCG
TTCCCGGGCCTTGTACACACCGCCCGTCACACTATGGGAGCTGGCCATGCCCGAAGTCGTTACCTTAACCGCAAGGAGGG
GGGTGCCGAAGGCAGGGCTAGTGACTGGAGTGAAGTCGTAACAAGGTAGCCGTACTGGAAGGTGCGGCTGGATCACCTCC
TTTTCAGGGAGAGCTAATGCTTCTTGGGTATTTAGGTTTGACACAGCTTCAAACCCAAAGCCCATGAGCTTATTATCCTA
GGTCGGAACAAGTTGATAGGATCCCCTTTTACGCCCCCATGTCCCTCTCGTGTGGCGGCAGGGGGGCGTAAAAAGGAAAG
AGAGGGATGGGGTTTCTCTCGCTTTTGGCTTGGCATAGCGGGCCCCCAGCAGGAGGCCCGCACGACGGGCTATTAGCTCA
GTGGTAGAGCGCGCCCCTGATAATTGCGTCGTTGTGCCTGGGCTGTGAGGGCTCTCAGCCACATGGATAGTTCAATGTGC
TCATCAGCGCCTGACCCTGAGATGTGGATCATCCAAGGCACATTAGCATGGCGTACTCCTCCTGTTCGAACCGGGGTTTG
AAACCAAACTTCTCCTCAGGAGGATAGATGGGGCGATTCAGGTGAGATCCAATGTAGATCCAACTTTCTATTCACTCGTG
GGATCCGGGCGGTCCGGAGGGGACCACCACGGCTCCTCTCTTCTCGAGAATCCATACATCCCTTATCAGTGTATGGACAG
CTATCTCTCGAGCGCAGGTTTAGGTTCGGCCTCAATGGGAAAATAAAATGGAGCACCTAACAACGTATCTTCACAGACCA
AGAACTACGAGATCACCCCTTTCATTCTGGGGTGACGGAGGGATCGTACCGTTCGAGCCTTTTTTTCATGCTTTTCCCAG
GGGTCTGGAGAAAGCTGCAATCAATAGGATTTTCCTAATCCTCCCTTCCC
>B596-L_1-10k_transcript_11087 B596-L_1-10k_transcript_11087 full_length_coverage=4;length=2239;num_subreads=60
GAACTCCATGCGAATATGAAGCGCATGGATACAAGTTATGACTTGGAATGAAAGACAATTCCGAATCAGCTTTGTCTACG
AAGAAGGAAGCTATAAGTAATGCAACTATGAATCTCATGGAGAGTTCGATCCTGGCTCAGGATGAACGCTGGCGGCATGC
TTAACACATGCAAGTCGGACGGGAAGTGGTGTTTCCAGTGGCGGACGGGTGAGTAACGCGTAAGAACCTGCCCTTGGGAG
GGGAACAACAGCTGGAAACGGCTGCTAATACCCCGTAGGCTGAGGAGCAAAAGGAGGAATCCGCCCGAGGAGGGGCTCGC
GTCTGATTAGCTAGTTGGTGAGGCAATAGCTTACCAAGGCGATGATCAGTAGCTGGTCCGAGAGGATGATCAGCCACACT
GGGACTGAGACACGGCCCAGACTCCTACGGGAGGCAGCAGTGGGGAATTTTCCGCAATGGGCGAAAGCCTGACGGAGCAA
TGCCGCGTGGAGGTAGAAGGCCTACGGGTCCTGAACTTCTTTTCCCAGAGAAGAAGCAATGACGGTATCTGGGGAATAAG
CATCGGCTAACTCTGTGCCAGCAGCCGCGGTAATACAGAGGATGCAAGCGTTATCCGGAATGATTGGGCGTAAAGCGTCT
GTAGGTGGCTTTTTAAGTCCGCCGTCAAATCCCAGGGCTCAACCCTGGACAGGCGGTGGAAACTACCAAGCTTGAGTACG
GTAGGGGCAGAGGGAATTTCCGGTGGAGCGGTGAAATGCGTAGAGATCGGAAAGAACACCAACGGCGAAAGCACTCTGCT
GGGCCGACACTGACACTGAGAGACGAAAGCTAGGGGAGCGAATGGGATTAGATACCCCAGTAGTCCTAGCCGTAAACGAT
GGATACTAGGCGCTGTGCGTATCGACCCGTGCAGTGCTGTAGCTAACGCGTTAAGTATCCCGCCTGGGGAGTACGTTCGC
AAGAATGAAACTCAAAGGAATTGACGGGGGCCCGCACAAGCGGTGGAGCATGTGGTTTAATTCGATGCAAAGCGAAGAAC
CTTACCAGGGCTTGACATGCCGCGAATCCTCTTGAAAGAGAGGGGTGCCTTCGGGAACGCGGACACAGGTGGTGCATGGC
TGTCGTCAGCTCGTGCCGTAAGGTGTTGGGTTAAGTCCCGCAACGAGCGCAACCCTCGTGTTTAGTTGCCACCGTTGAGT
TTGGAACCCTGAACAGACTGCCGGTGATAAGCCGGAGGAAGGTGAGGATGACGTCAAGTCATCATGCCCCTTATGCCCTG
GGCGACACACGTGCTACAATGGCCGGGACAAAGGGTCGCGATCCCGCGAGGGTGAGCTAACTCCAAAAACCCGTCCTCAG
TTCGGATTGCAGGCTGCAACTCGCCTGCATGAAGCCGGAATCGCTAGTAATCGCCGGTCAGCCATACGGCGGTGAATTCG
TTCCCGGGCCTTGTACACACCGCCCGTCACACTATGGGAGCTGGCCATGCCCGAAGTCGTTACCTTAACCGCAAGGAGGG
GGGTGCCGAAGGCAGGGCTAGTGACTGGAGTGAAGTCGTAACAAGGTAGCCGTACTGGAAGGTGCGGCTGGATCACCTCC
TTTTCAGGGAGAGCTAATGCTTCTTGGGTATTTAGGTTTGACACAGCTTCAAACCCAAAGCCCATGAGCTTATTATCCTA
GGTCGGAACAAGTTGATAGGATCCCCTTTTACGCCCCCATGTCCCTCTCGTGTGGCGGCAGGGGGGCGTAAAAAGGAAAG
AGAGGGATGGGGTTTCTCTCGCTTTTGGCTTGGCATAGCGGGCCCCCAGCAGGAGGCCCGCACGACGGGCTATTAGCTCA
GTGGTAGAGCGCGCCCCTGATAATTGCGTCGTTGTGCCTGGGCTGTGAGGGCTCTCAGCCACATGGATAGTTCAATGTGC
TCATCAGCGCCTGACCCTGAGATGTGGATCATCCAAGGCACATTAGCATGGCGTACTCCTCCTGTTCGAACCGGGGTTTG
AAACCAAACTTCTCCTCAGGAGGATAGATGGGGCGATTCAGGTGAGATCCAATGTAGATCCAACTTTCTATTCACTCGTG
GGATCCGGGCGGTCCGGAGGGGACCACCACGGCTCCTCTCTTCTCGAGAATCCATACATCCCTTATCAGTGTATGGACAG
CTATCTCTCGAGCGCAGGTTTAGGTTCGGCCTCAATGGGAAAATAAAATGGAGCACCTAACAACGTATCTTCACAGACC
>B596-L_1-10k_transcript_12860 B596-L_1-10k_transcript_12860 full_length_coverage=4;length=2126;num_subreads=57
GAACTCCATGCGAATATGAAGCGCATGGATACAAGTTATGACTTGGAATGAAAGACAATTCCGAATCAGCTTTGTCTACG
AAGAAGGAAGCTATAAGTAATGCAACTATGAATCTCATGGAGAGTTCGATCCTGGCTCAGGATGAACGCTGGCGGCATGC
TTAACACATGCAAGTCGGACGGGAAGTGGTGTTTCCAGTGGCGGACGGGTGAGTAACGCGTAAGAACCTGCCCTTGGGAG
GGGAACAACAGCTGGAAACGGCTGCTAATACCCCGTAGGCTGAGGAGCAAAAGGAGGAATCCGCCCGAGGAGGGGCTCGC
GTCTGATTAGCTAGTTGGTGAGGCAATAGCTTACCAAGGCGATGATCAGTAGCTGGTCCGAGAGGATGATCAGCCACACT
GGGACTGAGACACGGCCCAGACTCCTACGGGAGGCAGCAGTGGGGAATTTTCCGCAATGGGCGAAAGCCTGACGGAGCAA
TGCCGCGTGGAGGTAGAAGGCCTACGGGTCCTGAACTTCTTTTCCCAGAGAAGAAGCAATGACGGTATCTGGGGAATAAG
CATCGGCTAACTCTGTGCCAGCAGCCGCGGTAATACAGAGGATGCAAGCGTTATCCGGAATGATTGGGCGTAAAGCGTCT
GTAGGTGGCTTTTTAAGTCCGCCGTCAAATCCCAGGGCTCAACCCTGGACAGGCGGTGGAAACTACCAAGCTTGAGTACG
GTAGGGGCAGAGGGAATTTCCGGTGGAGCGGTGAAATGCGTAGAGATCGGAAAGAACACCAACGGCGAAAGCACTCTGCT
GGGCCGACACTGACACTGAGAGACGAAAGCTAGGGGAGCGAATGGGATTAGATACCCCAGTAGTCCTAGCCGTAAACGAT
GGATACTAGGCGCTGTGCGTATCGACCCGTGCAGTGCTGTAGCTAACGCGTTAAGTATCCCGCCTGGGGAGTACGTTCGC
AAGAATGAAACTCAAAGGAATTGACGGGGGCCCGCACAAGCGGTGGAGCATGTGGTTTAATTCGATGCAAAGCGAAGAAC
CTTACCAGGGCTTGACATGCCGCGAATCCTCTTGAAAGAGAGGGGTGCCTTCGGGAACGCGGACACAGGTGGTGCATGGC
TGTCGTCAGCTCGTGCCGTAAGGTGTTGGGTTAAGTCCCGCAACGAGCGCAACCCTCGTGTTTAGTTGCCACCGTTGAGT
TTGGAACCCTGAACAGACTGCCGGTGATAAGCCGGAGGAAGGTGAGGATGACGTCAAGTCATCATGCCCCTTATGCCCTG
GGCGACACACGTGCTACAATGGCCGGGACAAAGGGTCGCGATCCCGCGAGGGTGAGCTAACTCCAAAAACCCGTCCTCAG
TTCGGATTGCAGGCTGCAACTCGCCTGCATGAAGCCGGAATCGCTAGTAATCGCCGGTCAGCCATACGGCGGTGAATTCG
TTCCCGGGCCTTGTACACACCGCCCGTCACACTATGGGAGCTGGCCATGCCCGAAGTCGTTACCTTAACCGCAAGGAGGG
GGGTGCCGAAGGCAGGGCTAGTGACTGGAGTGAAGTCGTAACAAGGTAGCCGTACTGGAAGGTGCGGCTGGATCACCTCC
TTTTCAGGGAGAGCTAATGCTTCTTGGGTATTTAGGTTTGACACAGCTTCAAACCCAAAGCCCATGAGCTTATTATCCTA
GGTCGGAACAAGTTGATAGGATCCCCTTTTACGCCCCCATGTCCCTCTCGTGTGGCGGCAGGGGGGCGTAAAAAGGAAAG
AGAGGGATGGGGTTTCTCTCGCTTTTGGCTTGGCATAGCGGGCCCCCAGCAGGAGGCCCGCACGACGGGCTATTAGCTCA
GTGGTAGAGCGCGCCCCTGATAATTGCGTCGTTGTGCCTGGGCTGTGAGGGCTCTCAGCCACATGGATAGTTCAATGTGC
TCATCAGCGCCTGACCCTGAGATGTGGATCATCCAAGGCACATTAGCATGGCGTACTCCTCCTGTTCGAACCGGGGTTTG
AAACCAAACTTCTCCTCAGGAGGATAGATGGGGCGATTCAGGTGAGATCCAATGTAGATCCAACTTTCTATTCACTCGTG
GGATCCGGGCGGTCCGGAGGGGACCACCACGGCTCCTCTCTTCTCG
>B596-L_1-10k_transcript_18507 B596-L_1-10k_transcript_18507 full_length_coverage=3;length=1834;num_subreads=60
TGAACTCCATGCGAATATGAAGCGCATGGATACAAGTTATGACTTGGAATGAAAGACAATTCCGAATCAGCTTTGTCTAC
GAAGAAGGAAGCTATAAGTAATGCAACTATGAATCTCATGGAGAGTTCGATCCTGGCTCAGGATGAACGCTGGCGGCATG
CTTAACACATGCAAGTCGGACGGGAAGTGGTGTTTCCAGTGGCGGACGGGTGAGTAACGCGTAAGAACCTGCCCTTGGGA
GGGGAACAACAGCTGGAAACGGCTGCTAATACCCCGTAGGCTGAGGAGCAAAAGGAGGAATCCGCCCGAGGAGGGGCTCG
CGTCTGATTAGCTAGTTGGTGAGGCAATAGCTTACCAAGGCGATGATCAGTAGCTGGTCCGAGAGGATGATCAGCCACAC
TGGGACTGAGACACGGCCCAGACTCCTACGGGAGGCAGCAGTGGGGAATTTTCCGCAATGGGCGAAAGCCTGACGGAGCA
ATGCCGCGTGGAGGTAGAAGGCCTACGGGTCCTGAACTTCTTTTCCCAGAGAAGAAGCAATGACGGTATCTGGGGAATAA
GCATCGGCTAACTCTGTGCCAGCAGCCGCGGTAATACAGAGGATGCAAGCGTTATCCGGAATGATTGGGCGTAAAGCGTC
TGTAGGTGGCTTTTTAAGTCCGCCGTCAAATCCCAGGGCTCAACCCTGGACAGGCGGTGGAAACTACCAAGCTTGAGTAC
GGTAGGGGCAGAGGGAATTTCCGGTGGAGCGGTGAAATGCGTAGAGATCGGAAAGAACACCAACGGCGAAAGCACTCTGC
TGGGCCGACACTGACACTGAGAGACGAAAGCTAGGGGAGCGAATGGGATTAGATACCCCAGTAGTCCTAGCCGTAAACGA
TGGATACTAGGCGCTGTGCGTATCGACCCGTGCAGTGCTGTAGCTAACGCGTTAAGTATCCCGCCTGGGGAGTACGTTCG
CAAGAATGAAACTCAAAGGAATTGACGGGGGCCCGCACAAGCGGTGGAGCATGTGGTTTAATTCGATGCAAAGCGAAGAA
CCTTACCAGGGCTTGACATGCCGCGAATCCTCTTGAAAGAGAGGGGTGCCTCGGGAACGCGGACACAGGTGGTGCATGGC
TGTCGTCAGCTCGTGCCGTAAGGTGTTGGGTTAAGTCCCGCAACGAGCGCAACCCTCGTGTTTAGTTGCCACCGTTGAGT
TTGGAACCCTGAACAGACTGCCGGTGATAAGCCGGAGGAAGGTGAGGATGACGTCAAGTCATCATGCCCCTTATGCCCTG
GGCGACACACGTGCTACAATGGCCGGGACAAAGGGTCGCGATCCCGCGAGGGTGAGCTAACTCCAAAAACCCGTCCTCAG
TTCGGATTGCAGGCTGCAACTCGCCTGCATGAAGCCGGAATCGCTAGTAATCGCCGGTCAGCCATACGGCGGTGAATTCG
TTCCCGGGCCTTGTACACACCGCCCGTCACACTATGGGAGCTGGCCATGCCCGAAGTCGTTACCTTAACCGCAAGGAGGG
GGGTGCCGAAGGCAGGGCTAGTGACTGGAGTGAAGTCGTAACAAGGTAGCCGTACTGGAAGGTGCGGCTGGATCACCTCC
TTTTCAGGGAGAGCTAATGCTTCTTGGGTATTTAGGTTTGACACAGCTTCAAACCCAAAGCCCATGAGCTTATTATCCTA
GGTCGGAACAAGTTGATAGGATCCCCTTTTACGCCCCCATGTCCCTCTCGTGTGGCGGCAGGGGGGCGTAAAAAGGAAAG
AGAGGGATGGGGTTTCTCTCGCTTTTGGCTTGGCATAGCGGGCCCCCAGCAGGAGGCCCGCACGACGGGCTATT
>B596-L_1-10k_transcript_57131 B596-L_1-10k_transcript_57131 full_length_coverage=2;length=314;num_subreads=60
GGGGAGGTAGATGTCAATAAATACAATACCGGGCTCTTTGAGTCTGGTAATTGGAATGAGTACAATCTAAATCCCTTAAC
GAGGATCCATTGGAGGGCAAGTCTGGTGCCAGCAGCCGCGGTAATTCCAGCTCCAATAGCGTATATTTAAGTTGTTGCAG
TTAAAAAGCTCGTAGTTGAACCTTGGGATGGGTCGCCCGGTCCGCCTTTGGTGAGCACCGGTCGGCTTGTCTCTTCTGTC
GGCGATACGCTCCTGGCCTTAACTGGCCGGGTCGTGCCTCCGGCGCTGTTACTTTAAAGAAATTTAGAGTGCTC
>B596-L_1-10k_transcript_1699 B596-L_1-10k_transcript_1699 full_length_coverage=2;length=3551;num_subreads=55
GATCTTCTTGAAAATGGGAAGGATCTAGGATAGGCGGCCAACCTCCTGGAAAGAACAATGTACATGGACCAGGTGAGTAA
GGATGCAGCTCCGTGGACCGCTCGTCGGGCCTGATAGGTGGTGGTATCACACCCTTCTCAAAGAAACCGTACGTGACACT
CTCGCGTCATACGGCTCCGCCCCGGAATCATGCTTACGCCCTCTCCTTTCAGTCGAGTCACTCCGAGGAACGCCTTTGAC
CAAGGGGTCCTCGAACCAACCTGTCCTCCCTTTCTATTCCTAGTCAGGCGTTTTCATTCATTCATTGATTGATTCAAGGT
ACGAAGTGACAAGTCCAAGCGATAGCGGTAAAAGCTAGTCGCCGGAAGCGAACTTCCGGGCCGGGAAGGGGCCAAAAAAA
CGTGAGCGCCCCTGCAATCTTTCTAAAGAAACAAGCGAGAAACTTGACTTTGAGAAATACCTTATTATATATAATTAGTA
AAGGCGTGTTAGCCTATCTATAGTAAGGGGCCTTTTCTTGATCGTTAGCGCTTTACTAATAACAAGGACTTTTCTCGCTT
GTTTAGTATTGCTTTGGCTTCGCTGTCCGTATCTTGCTGGCGCGGAAGCTACCGCAACTAAAAGAAAATGAATGAAGGAA
GAAGGCATTAGAAAGACTACCGAGGCATTCCGGGCCGACTACAATACAAGTCATGAGCGATAGCGAAGCCAAGCCGGATA
GGCTTTTTTATGTCAAAAGCCCCACCCCAAAACTAGCTCTATCTTATAGCAGACAACTCAGGCAAGTCTACTCAACTAAT
CTCATAAGTAAACGCCTGTTCGCATCGCAACTAATAGAAAAAAACGACTACTAGACTAGACTAGTAGTTGAGTGTTCCTT
CTTGTTCAGGTCTTGACCGGGTCCGAGCTTCCCAAGCTCTATGCTGTTGGGGAACTCTGCAAGGATCTTACCACCTTCTT
GATTTACAATATTTGAGTCTTTGGAGTACTTGGGGATTATATTCCGCGCCGAGGATTTGTGCTTGTGGGCTAGGGTGAAT
ATTGCAGACCAGCGAATCTGGTGGTCGACAATCGTTCGGACTTGGTAAAGGTTGTCGCGGCACCTGTAGTAGGACAGAGG
ACTTATCGCGATGCCCGCGGACCAATTTACGATGTCTTCGTCGCTGACGTTCGTCAAGCAGGCCACGTGGATTGGCCAGG
GTCTTCTTCGGCTAATGATACCTCGATCCCGAAGCCTTCGGAGTATCTTTTTTTATAGGTGCCTCTATCTTTACGGGGAA
TTCGCTGCTGATAGATCCCGCCCAGTGTCCTCCTCCCTCCCCCGCCGCCTTCCGACCCGGGGGAGTATACAATGACAACT
TACGGGCATGAGTGCCCGATCGTGAGACTACCTGTTGAACGTCCGATGACGCGTTGCTCCGACCTGAGCTATGCAAGAAC
GAGATCCCCCGAGGAACGCCTTGCCGGATGTGCTTGACGGTCCCCCATAATACGCTAACTTGGGGACTTCTGACTCCAGC
TGTTCCAAGAGTCTCCGCTAGTTGAACCCCGTCCTGTAGACTCCCTGTTTTGCTCATCCCCTTCGTCAGCTGTTTGATCG
GGATACTATCACCTAGATTCCTAAACTTTGAATGGATGGCGGAGCGTAGGTGGCAAGCAGTTATATGGATACGGTGCTTT
ACCCGTAGACGCTTTTCCAGCTCTCGCAAAAATTGTATGGGAGTCGTCCTCGGAGGGACTTCCCGAATGACCGTACCGAG
GAATTCTACCGTACTCCGTGCAGCTATTGTTGTTGATCCTGCGGAGCCTACCCAAAGGTTCAGGCCGGATTGTAGGAAAT
GGGCGATACGTTTTTGTATTTCTATGAGAAGCTCTACGGCACCCACGATTCCCAGTAGTAAGTCGTCGGCATATCGCGCG
TAACAAATCCTTATTAAGTAATGGGTTTTTAAGGGGGCCTGCTTACGGGCCAGGCCTCTCTCTGACCTGATAACTAGTAT
CGCCTCCCCGCCCAGCTCTATCAGCAGGCCCTTTCTTTTGCAATACTTAAGAAGGTCTCTCATGGCCCAATTATTATTAC
AGCGTTCTCCACCATAGAATTCGGCCTTCGGGGTCAACCCGGCGGCTTCTATGAGGAAGGCGGCGCAAAGAAGGCTCGAG
GGCTTGTTAAGGAAGACGGCAAGGGCCGACGAAGGGGGGAAAACGAAAGGCCTTTTCTGGTCCCCCCTGAGCCGGAGGGT
GCTTGTGGGGGGGGTGTGCCACGACGAAACAAGGGAATGAAAGGCCGCTTTGCGTTGCATGCTCTTAACGCTCCCCACAA
TGATGGCTCTGTTGTCTTGGGGAGCGTTGAAGCTTGCTTCTTCTCCAGGGTTTTCTTGGTCATCAATACGACGACCTGTC
CTTAATAGAACCGATCTGACTCTCTGAACAATCGGAATTTCATACTTCTGTCGGATCCTCCCTATCTCCTGATCGAGCTT
GTGTAGGTAGATGTTGCCTGGTAGGGCCGATAGTAGTACACTGTGTGGGACGGAGTAAGGGCCCCTCTCAACTCCTACGA
GTCGTCCGGCGGAAAAGACTTTATGAATGGAGTAAAAGAACTTGGGATCGTCGATCTCTTCCTTCAAAATTTGGATGAGT
CGATGTCGATCGATGGTGTGAAAACACTTCCTGATGTCGAATTCTAAAAACCAGCGAGAGATTCCCCACTCTTCTTTGAT
CCGTCTTAGGACCGAGTGGCAGCCTTGACCCGAGCGGAAATGCGATGTGTCTGGAAACTCGGGATCGTAAATGGATTCGA
GTACCATTCTGATCGCCTCTTTCATGATCTTTTCTATAGGTAGAACTACTGTGAGCGGTCTAAACTTCAACCCTTCTTTC
TTTCTTCATATTGTAAAGGGGGGAAAAGCTCGTTTTTTGCTCCCCTTTTTGATAATCAAGGGAGGAACCCGTCGTTTCAG
TGACTCATAGGGCTTCCCTCAGTTCAGTCTTTTTGGTTCTTGAAAATGGTCGCCACCTCTCTTCTTCTTTCAGTCGAGTT
GCTAAAGCACCTCTCCCAGGACCGGAATGATTATCCCTGCCCGATGGGTCTACATCCATCCCTGAATGTCGTCGGGTACT
GTTCACTTCCCCGCCATTCTTGTAACCGTCACCTGTAATCCGCGCAGGTGTGTCCGCACCCCCCTGAGTGGACGAGAAAG
AAAGGATTTCTCGGAGCAACCCCCTAGGTTCCAGACCCAGGAGTCAACTTTCCCGTATGAGCATTCGGTACATGTATCAG
TCCGTGGGAAGAGTGAAAGGGTCACCACTACTGAGGATCTCCCCCCCTAATCTTAGATAGGTCGTCTGAGGGTTCGCCGC
GGTTCATTGCTGTGCTTACACACAAGGCTACCCTTCTCCGAAAGCTACGCGGGACCACCTACCACTAGTCTTCGGCCGGA
GGGGTTTATTGCACAAAAACGCCGGGACGCAGGCTCCCGAAGAGGGAAGCCCAACGAATGTCAGATGCAAAGTTCCGCAC
CTCATTAAGATCATATTGGCATACTCTCCCC
>B596-L_1-10k_transcript_9710 B596-L_1-10k_transcript_9710 full_length_coverage=3;length=2364;num_subreads=60
GGTATTTCTCAAAGTCAAGTTTCTCGCTTGTTTCTTTAGAAAGATTGCAGGGGCGCTCACGTTTTTTTGGCCCCTTCCCG
GCCCGGAAGTTCGCTTCCGGCGACTAGCTTTTACCGCTATCGCTTGGACTTGTCACTTCGTACCTTGAATCAATCAATGA
ATGAATGAAAACGCCTGACTAGGAATAGAAAGGGAGGACAGGTTGGTTCGAGGACCCCTTGGTCAAAGGCGTTCCTCGGA
GTGACTCGACTGAAAGGAGAGGGCGTAAGCATGATTCCGGGGCGGAGCCGTATGACGCGAGAGTGTCACGTACGGTTTCT
TTGAGAAGGGTGTGATACCACCACCTATCAGGCCCGACGAGCGGTCCACGGAGCTGCATCCTTACTCACCTGGTCTATGT
ACATTGTTCTTTCTAGGAGGTTGGCTGCCTATCCTAGATCTTCCCATTTTCAAGAAGATCCCGGGCTCGATCTGGTTTAG
TATCAAGGTTCTTTTCTTTCTGTTCCTATATATATGGGTCCGTGCAGCATTTCCACGATATCGTTATGATCAATTAATGG
GACTTGGCTGGAAAGTGTTCTTGCCTCTATCATTAGCTTGGGTAGTCTCTGTTTCTGGTCTTTTAGTCACCTTTCAATGG
CTCCCTTAATTTGATTATGTGCGAGGAATTGCCCTCTTGAGTAATGGGAAGCGGGCTAGTCCCCGAAAATGCCCGTTAAT
AAAGCAAGTTGGGGAACAAAATCTTCCTTGTTAGTTACTCATTTCTTCGGTCGAGCGTTCTCCGGACGTCGAGAAATCTA
TCACTCAATCGCTGGCCGCTCTGTCATTGTCTGATTTTAGGTTTCTGATCACACTCGAAATTATGTATCTACTTATCGTA
TTTTTACCCCTGCTCGGTAGTTCCGTAGCAGGTTTTTTCGGACGTTTTCTAGGATCAGAAGGAAGCGCTATTCTGACCAC
TACGTGCGTTTCATTCTCTTCGATCTTATCTTTGATTGCTTTTTATGAAGTCGCACTGGGAGCTAGTGCTTGCTATCTAA
GAATTGCTCCATGGATCTCATCGGAAATGTTTGATGCTTCTTGGGGCTTCTTGTTCGATAGCCTGACCGTAGTGATGTTA
ATTGTGGTTACATTCATAAGTAGCTTGGTCCATCTTTATTCCATTTCATATATGTCCGAGGATCCGCATAGCCCTCGATT
TATGTGTTATTTATCCATTTTTACTTTTTTTATGCTAATGTTGGTGACTGGAGATAACTTTCTTCAATTATTCCTGGGAT
GGGAGGGAGTAGGTCTTGCTTCATATTTGTTAATTCATTTTTGGTTTACACGACTTCAGGCAGATAAAGCAGCTATAAAA
GCTATGCTTGTCAATCGAGTAGGTGATTTTGGATTAGCTCTTGGGATTTTGGGTTGTTTTACTCTCTTTCAAACAGTAGA
CTTTTCAACCATTTTTGCTTGTGCTAGTGTTCCCAGAAATTCTTGGATTTTTTGCAATATGAGATTTAATGCCATAAGTC
TTATTTGTATTTTACTTTTTATTGGTGCTGTTGGGAAATCTGCACAGATAGGATTGCATACTTGGTTACCCGATGCTATG
GAGGGTCCCACTCCAGTATCCGCTTTGATTCATGCAGCTACTATGGTAACAGCTGGCGTTTTCATGATAGCAAGGTGCTC
CCCTTTATTTGAATACTCACCTACGGCTTTGATTGTTATTACTTTTGCAGGAGCTATGACGTCATTCCTTGCGGCAACCA
CTGGAATATTACAGAACGATCTAAAGAGGGTCATCGCTTATTCAACTTGTAGTCAATTAGGCTATATGATCTTTGCTTGC
GGCATCTCTAACTATTCGGTTAGCGTCTTTCACTTAATGAATCACGCCTTTTTCAAAGCATTACTATTCCTGAGTGCTGG
TTCGGTGATTCATGCCATGTCGGATGAGCAAGATATGCGGAAGATGGGGGGGCTTGCCTCCTCCTTCCCTTTGACCTATG
CCATGATGCTCATAGGCAGCTTATCTCTAATTGGATTTCCTTTTCTAACTGGATTTTATTCCAAAGATGTGATCTTAGAG
CTCGCTTACACTAAGTATACCATCAGTGGGAACTTTGCTTTCTGGTTGGGAAGTATTTCTGTCCTTTTCACTTCTTATTA
CTCTTTTCGTTTACTTTTTCTCACATTTCTAGTACCAACTAATTCGTTCGGGCGAGACATCTCACGATGTCATGATGCGC
CCATTCCTATGGCCATTCCTTTAATACTTCTGGCTCTCGGGAGTCTCTTTGTAGGATACTTGGCCAAAGATATGATGATT
GGTTTAGGTACCAATTTTTGGGCCAATTCCCTCCTCGTACTACC
>B596-L_1-10k_transcript_12111 B596-L_1-10k_transcript_12111 full_length_coverage=2;length=2193;num_subreads=39
GTGTAGGGGTTGTGTTTGTTCGCGAGAATGGATTCCTCGTCAAGTCTGTTTGGGGGGTGTGGACACACTTGCGCGAATTC
AGGTAACGGCTACAAGGGAGAAATCAAAAGGAAACTGTACCCGACCAGGGATGGACGTAAACTCGTAAGCTACCGAGGTT
AGGGATAATCGTCCAGGTCTTATTGTGAAACAAAAAAAGCCGCCCCGCCACAGCAAGCGGGTTGGTTCCTCTGTCGTCGC
CGGATAGCTCTTGGCGAGGTACTTTTGTCACTCGACTGAAAGGAGAGGAGACCTTAGGATAAGTTGCTAAAACAAAGGGG
AGCAGAGGATCGACCCGTTCAGTAGAATTCCGAAGAAAGACTGTTGACAGCTGGTGGAGACATTTCTTTGGCCCCCGTCA
AATCAAAAGGCGTTCCTCGGGCAGGGTTAAGCTCGGCAGAGGGTTCGAGAATAGGGTCCTGCCCTTCAGATTCTCAGATA
AAAAAAGAGTTCCAAACCTTTATGCATGCACCTCCGTATAAGTGCTGCGTATAAGTTCCGGCCAGGATAATTGGGAAAGA
TCAAACCCGAAAGAACCGCTCACATCACAGTAGTAGCGTAAAGGCCGTAAGTCGGGGGGGCGGCCATAACATAAGGTAAG
GCTATTACTTTCACATCTCTCTTTCTCTCGTACTATAAGAAAGAGAGATCCGCTGCGTGAGCAACCCGACTGTGCGTTAC
ATGTGCTCTACAGGCCGCACTCCATCTTTCTTCTTAACGAGCCCATTTATCTTTAGATTTTGAAGACGGGCGTTGCGTTC
GGTTCGAAAGGTATGGTTTTCAGTATGTCTCCAGATAGGGCGCCCCACTAGTCCGGCTAGCTAGTGAGCGGTTCTTTCGG
GCGAGAAGCAGGGGCCGGGCCCTACGGGCGGGCATCTCCCGCAACGAAAGCTGCATAGTTCGCCACCACCCGAAAAGTAA
AAGATTAGAGAGTCCAGGCTAAAAATACATGCATAGATAGTGGTCTAATGACAAGGGCCGACGACGGAAGCTCGGGACGG
AGCCGTATGATGCGGAAGTCTCACGTACGGTTCCCTGAGAAGGGAGTGGCTACCTACTGGAGCTTCGACCAAGCACCCCC
GGTCAATTCCGCTTTGGGGCCACCCCTTACTCTACCATTATTATAGGAGTATGGGGTTCGAGACAAAGAAAGATCAAGGC
AGCATATCAGTTTTTCCTTTATACTTTACTTGGATCTCTTTTTATGCTATTAGCTATTCTGTTGATTCTTTTCCAAACAG
GAACCACCGATTTACAAATATTATTAACCACAGAATTTAGTGAGCGGCGCCAAATCTTTCTATGGATTGCTTTTTTCGCC
TCTTTCGCCGTCAAAGTGCCTATGGTACCAGTTCATATTTGGTTACCCGAAGCTCATGTAGAGGCACCTACGGCAGGATC
CGTCATCTTGGCAGGAATTCTTTTAAAATTTGGAACCTACGGGTTTTTAAGATTTTCAATACCCATGTTTCCCGAAGCGA
CACTTTGTTTTACTCCTTTCATTTATACTTTAAGCGCGATTGCTATAATATATACTTCCTTGACCACTTTAAGACAGATC
GATCTAAAGAAGATCATTGCTTACTCCTCAGTAGCCCATATGAATCTGGTGACTATTGGTATGTTTAGTCTGAACATACA
GGGAATTGGAGGTAGTATTCTACTGATGTTAAGTCATGGACTGGTTTCTTCAGCCCTTTTTCTATGTGTTGGTGTTCTAT
ATGACCGACATAAGACTCGACTTGTTAGATATTATGGAGGTTTAGTGAGCACCATGCCGAATTTCTCTACCATTTTCTTT
TTTTTTACTTTGGCCAATATGAGTTTACCTGGTACTAGCAGCTTTATCGGGGAATTTCTCATCTTAGTAGGAGCTTTCCA
AAGAAATAGCTTAGTAGCCACATTAGCAGCGCTTGGGATGATTTTAGGTGCGGCCTATTCCCTTTGGCTATATAATCGTG
TGGTTTCTGGAAATTTAAAACCCGATTTCCTCCATAAATTCTCCGATTTAAATGGCAGAGAAGTTTTCATATTTATACCT
TTTCTTGTTGGAGTCGTTTGGATGGGTGTTTACCCCAAAGTGTTCCTGGACTGCATGCATACATCCGTAAGTAACTTAGT
GCAACATGGCAAATTTCATTGAGAGGAATCAGC
>B596-L_1-10k_transcript_45375 B596-L_1-10k_transcript_45375 full_length_coverage=3;length=828;num_subreads=60
CGCCGTCAAAGTGCCTATGGTACCAGTTCATATTTGGTTACCCGAAGCTCATGTAGAGGCACCTACGGCAGGATCCGTCA
TCTTGGCAGGAATTCTTTTAAAATTTGGAACCTACGGGTTTTTAAGATTTTCAATACCCATGTTTCCCGAAGCGACACTT
TGTTTTACTCCTTTCATTTATACTTTAAGCGCGATTGCTATAATATATACTTCCTTGACCACTTTAAGACAGATCGATCT
AAAGAAGATCATTGCTTACTCCTCAGTAGCCCATATGAATCTGGTGACTATTGGTATGTTTAGTCTGAACATACAGGGAA
TTGGAGGTAGTATTCTACTGATGTTAAGTCATGGACTGGTTTCTTCAGCCCTTTTTCTATGTGTTGGTGTTCTATATGAC
CGACATAAGACTCGACTTGTTAGATATTATGGAGGTTTAGTGAGCACCATGCCGAATTTCTCTACCATTTTCTTTTTTTT
TACTTTGGCCAATATGAGTTTACCTGGTACTAGCAGCTTTATCGGGGAATTTCTCATCTTAGTAGGAGCTTTCCAAAGAA
ATAGCTTAGTAGCCACATTAGCAGCGCTTGGGATGATTTTAGGTGCGGCCTATTCCCTTTGGCTATATAATCGTGTGGTT
TCTGGAAATTTAAAACCCGATTTCCTCCATAAATTCTCCGATTTAAATGGCAGAGAAGTTTTCATATTTATACCTTTTCT
TGTTGGAGTCGTTTGGATGGGTGTTTACCCCAAAGTGTTCCTGGACTGCATGCATACATCCGTAAGTAACTTAGTGCAAC
ATGGCAAATTTCATTGAGAGGAATCAGC
>B596-L_1-10k_transcript_10823 B596-L_1-10k_transcript_10823 full_length_coverage=4;length=2261;num_subreads=60
GGGCGGCGGCCGTTAGGTCACCTATTTTGAGTTATGGACACACAAGGCCAAAACATGTGTGTCGGGCGTGCGACCCATCA
ACCTACTAGCAATGGGGGAGAAAACATAGCATGTCGCAACAAAAGCTTGATTCGAGGCGTCAGCAAAACACTGCCGTCTG
TTCCCTTCAGTCCCTTAGCGCCCCGGGACGGGAGTGGGGGGGACGGTCGTTAGACGGCAACAGCAGCACCGGCTCCACGA
AGTCTGAATCGAATCTTTCTGTTGGCTTTCCCAATTAATTCGTAAATCAAAATCAAAGGGCTAGAAGTGCTCGCTTCTAG
CTGCTTCGCCTGCTTCTTCTTATTATGGCGGCTATGTTGGCGTGGCGAAAATGAACGAAAAGCGAGATGAACGTGCTATT
TTCAAATCGATTGATAGATAGCCTGATCTGTTCTGATAGATCTAAAGAGTAGAAATAGATAGAGAATAGAGAGGGAATCA
ATAATAAGGTCTTTGAGCCTATTTCTATCTATTGATGAGACAACTATCTATTCTTGATCCATCAGAAAGAAATCGATATG
TATCTGATGGAGTCTACATCGTACGTAGAGCGCCCCAGCGCTTTTTGGGCCAGCTCAGTTCTCTTATCCATCGGTCCAAT
GCACTGGGCTCATCTCATGGAGGGAAAAGCCAAAATGTAGTTGTCTTGTTGTTGTTCGCCGCCTCGACGCATTCCCTTCT
CTCCCCGGCATCGTCCCACACAGAAAGAAAGAGCGCGGAGCCCCGGCCCGAGCCATAGGTCCGCTAACGTAAAGCGAGGA
GTTGAGCCTGAACTGGCGAACTGAAGTCACTTTCGGAACCATACTTCCTACAGCTAACATGTGCCCAGTCCTGCGGAAAG
GCGCAAACGAACGTGAGCTGCTATACCGAATACCCCGCTGGCCATCGGGGACCGAGTGGTAAGGCCATGATCTGCAGGGG
AACGGATCACTCATTCTTCCATTGGGGACAGGTGCACGAACGACAACTCCAAACGTCACACATCCGCCGCCTACTTACCG
TTTAGGTGGCACCAGCGAGATCCAGCTAAGGAAAAAGAGTGTCGCGGCTGCTCCACTCCGCCGCGGTCTCATGAACTTCA
CGGAGGAACCTAGCTTCTTCAGCGAAGCTGGAGGAACCCCTCCCCGCGCGCAAAGCGAATGGGCGCTGTGCTGTGGGTCA
GTTTCGGGGCGGGGGGCGCAGAGATACCAGAAGAATGATTCATTTGTTTGGATCGACGAGCTTTTTCAGCCCCAAAACTC
AGAATCAATGGAATGTCTGTCCATAAACATCTATTCTATCTGTATATATAGGGGATCTCTTTATACATATCAAAGTCTTT
TATGGCATGATATGATCGCCTAGCTGTAGCCGCATATCAGCTGCGCTCAATATGCGGATTTCTGTTGGATCAGATCTTTT
CTTTCGCTTTGCCGGAAGCTTTTTGACCTAGCGAAAAGCACTTTCGCGCAAGCAAAGTAGAAGCTTTGCCAGAAGCAAGA
CGAGGAAGCGGAGCTGTCGTATAAGCGGTAGCTTCCCCCGCCCGACTAAAATACAAGAGTCGCGGCCTACTTTGATTGCG
AAGGGGTTTGGCAACAAGCAAACGGCTTTCTATCATAGTTGCAAGGGTTCAAAACCTTAGTTCGCTGCTTTTCCCAGGGC
CAGAGAAGGGCTTATACTGCTCGCCTTTGTTTGGTTTGATATATTCATTCAGTCAAAATACAAACTACAACAAAGTGGAA
ATGGAAGGGCCACTATAGAAGCTAGAACTTGCCTTATAAGTCGGCCTAACCAAAGCGTCACGACAACAAAAAATTACCCT
TATGAATGGAATCTTAAGTAGGGGGCTTTGACCGCCCGCCTATCAATCAAAGAGGCAGAGAGTAAACGTAAGCTCACCCG
TAAGCTCGAAGAGCTTCCCTTCATTCGCTTCGCGGGAGCCGCACAGCACATAGCTGGAAGTCAGAGGGCCCATACTACCT
GCCTAACCCTTCGCTCCGAGGGACCGTAGATCGGAAAGCACCCCATTTATCCAAAAGATAAGGGAAGGGGCCTATGTATT
TGCATGACCCCTGCGGAGGAACCCCTATCCCGGAGCCAATCCCCTATTGGTCCTGCCACCACGCCGCAGAACGAGAGCTC
GTGTGGAACCTTTTCTTTCTGGCGTAACAGCGGTGGAACGTAACAAAAGATTACGGTCGCCTAACATTAACATAAGGGCG
GGGGGTACGGTAAACTCGGCC
>B596-L_1-10k_transcript_13725 B596-L_1-10k_transcript_13725 full_length_coverage=2;length=2090;num_subreads=60
GGGCGGCGGCCGTTAGGTCACCTATTTTGAGTTATGGACACACAAGGCCAAAACATGTGTGTCGGGCGTGCGACCCATCA
ACCTACTAGCAATGGGGGAGAAAACATAGCATGTCGCAACAAAAGCTTGATTCGAGGCGTCAGCAAAACACTGCCGTCTG
TTCCCTTCAGTCCCTTAGCGCCCCGGGACGGGAGTGGGGGGGACGGTCGTTAGACGGCAACAGCAGCACCGGCTCCACGA
AGTCTGAATCGAATCTTTCTGTTGGCTTTCCCAATTAATTCGTAAATCAAAATCAAAGGGCTAGAAGTGCTCGCTTCTAG
CTGCTTCGCCTGCTTCTTCTTATTATGGCGGCTATGTTGGCGTGGCGAAAATGAACGAAAAGCGAGATGAACGTGCTATT
TTCAAATCGATTGATAGATAGCCTGATCTGTTCTGATAGATCTAAAGAGTAGAAATAGATAGAGAATAGAGAGGGAATCA
ATAATAAGGTCTTTGAGCCTATTTCTATCTATTGATGAGACAACTATCTATTCTTGATCCATCAGAAAGAAATCGATATG
TATCTGATGGAGTCTACATCGTACGTAGAGCGCCCCAGCGCTTTTTGGGCCAGCTCAGTTCTCTTATCCATCGGTCCAAT
GCACTGGGCTCATCTCATGGAGGGAAAAGCCAAAATGTAGTTGTCTTGTTGTTGTTCGCCGCCTCGACGCATTCCCTTCT
CTCCCCGGCATCGTCCCACACAGAAAGAAAGAGCGCGGAGCCCCGGCCCGAGCCATAGGTCCGCTAACGTAAAGCGAGGA
GTTGAGCCTGAACTGGCGAACTGAAGTCACTTTCGGAACCATACTTCCTACAGCTAACATGTGCCCAGTCCTGCGGAAAG
GCGCAAACGAACGTGAGCTGCTATACCGAATACCCCGCTGGCCATCGGGGACCGAGTGGTAAGGCCATGATCTGCAGGGG
AACGGATCACTCATTCTTCCATTGGGGACAGGTGCACGAACGACAACTCCAAACGTCACACATCCGCCGCCTACTTACCG
TTTAGGTGGCACCAGCGAGATCCAGCTAAGGAAAAAGAGTGTCGCGGCTGCTCCACTCCGCCGCGGTCTCATGAACTTCA
CGGAGGAACCTAGCTTCTTCAGCGAAGCTGGAGGAACCCCTCCCCGCGCGCAAAGCGAATGGGCGCTGTGCTGTGGGTCA
GTTTCGGGGCGGGGGGCGCAGAGATACCAGAAGAATGATTCATTTGTTTGGATCGACGAGCTTTTTCAGCCCCAAAACTC
AGAATCAATGGAATGTCTGTCCATAAACATCTATTCTATCTGTATATATAGGGGATCTCTTTATACATATCAAAGTCTTT
TATGGCATGATATGATCGCCTAGCTGTAGCCGCATATCAGCTGCGCTCAATATGCGGATTTCTGTTGGATCAGATCTTTT
CTTTCGCTTTGCCGGAAGCTTTTTGACCTAGCGAAAAGCACTTTCGCGCAAGCAAAGTAGAAGCTTTGCCAGAAGCAAGA
CGAGGAAGCGGAGCTGTCGTATAAGCGGTAGCTTCCCCCGCCCGACTAAAATACAAGAGTCGCGGCCTACTTTGATTGCG
AAGGGGTTTGGCAACAAGCAAACGGCTTTCTATCATAGTTGCAAGGGTTCAAAACCTTAGTTCGCTGCTTTTCCCAGGGC
CAGAGAAGGGCTTATACTGCTCGCCTTTGTTTGGTTTGATATATTCATTCAGTCAAAATACAAACTACAACAAAGTGGAA
ATGGAAGGGCCACTATAGAAGCTAGAACTTGCCTTATAAGTCGGCCTAACCAAAGCGTCACGACAACAAAAAATTACCCT
TATGAATGGAATCTTAAGTAGGGGGCTTTGACCGCCCGCCTATCAATCAAAGAGGCAGAGAGTAAACGTAAGCTCACCCG
TAAGCTCGAAGAGCTTCCCTTCATTCGCTTCGCGGGAGCCGCACAGCACATAGCTGGAAGTCAGAGGGCCCATACTACCT
GCCTAACCCTTCGCTCCGAGGGACCGTAGATCGGAAAGCACCCCATTTATCCAAAAGATAAGGGAAGGGGCCTATGTATT
TGCATGACCC
>B596-L_1-10k_transcript_19140 B596-L_1-10k_transcript_19140 full_length_coverage=4;length=1824;num_subreads=60
GGGCGGCGGCCGTTAGGTCACCTATTTTGAGTTATGGACACACAAGGCCAAAACATGTGTGTCGGGCGTGCGACCCATCA
ACCTACTAGCAATGGGGGAGAAAACATAGCATGTCGCAACAAAAGCTTGATTCGAGGCGTCAGCAAAACACTGCCGTCTG
TTCCCTTCAGTCCCTTAGCGCCCCGGGACGGGAGTGGGGGGGACGGTCGTTAGACGGCAACAGCAGCACCGGCTCCACGA
AGTCTGAATCGAATCTTTCTGTTGGCTTTCCCAATTAATTCGTAAATCAAAATCAAAGGGCTAGAAGTGCTCGCTTCTAG
CTGCTTCGCCTGCTTCTTCTTATTATGGCGGCTATGTTGGCGTGGCGAAAATGAACGAAAAGCGAGATGAACGTGCTATT
TTCAAATCGATTGATAGATAGCCTGATCTGTTCTGATAGATCTAAAGAGTAGAAATAGATAGAGAATAGAGAGGGAATCA
ATAATAAGGTCTTTGAGCCTATTTCTATCTATTGATGAGACAACTATCTATTCTTGATCCATCAGAAAGAAATCGATATG
TATCTGATGGAGTCTACATCGTACGTAGAGCGCCCCAGCGCTTTTTGGGCCAGCTCAGTTCTCTTATCCATCGGTCCAAT
GCACTGGGCTCATCTCATGGAGGGAAAAGCCAAAATGTAGTTGTCTTGTTGTTGTTCGCCGCCTCGACGCATTCCCTTCT
CTCCCCGGCATCGTCCCACACAGAAAGAAAGAGCGCGGAGCCCCGGCCCGAGCCATAGGTCCGCTAACGTAAAGCGAGGA
GTTGAGCCTGAACTGGCGAACTGAAGTCACTTTCGGAACCATACTTCCTACAGCTAACATGTGCCCAGTCCTGCGGAAAG
GCGCAAACGAACGTGAGCTGCTATACCGAATACCCCGCTGGCCATCGGGGACCGAGTGGTAAGGCCATGATCTGCAGGGG
AACGGATCACTCATTCTTCCATTGGGGACAGGTGCACGAACGACAACTCCAAACGTCACACATCCGCCGCCTACTTACCG
TTTAGGTGGCACCAGCGAGATCCAGCTAAGGAAAAAGAGTGTCGCGGCTGCTCCACTCCGCCGCGGTCTCATGAACTTCA
CGGAGGAACCTAGCTTCTTCAGCGAAGCTGGAGGAACCCCTCCCCGCGCGCAAAGCGAATGGGCGCTGTGCTGTGGGTCA
GTTTCGGGGCGGGGGGCGCAGAGATACCAGAAGAATGATTCATTTGTTTGGATCGACGAGCTTTTTCAGCCCCAAAACTC
AGAATCAATGGAATGTCTGTCCATAAACATCTATTCTATCTGTATATATAGGGGATCTCTTTATACATATCAAAGTCTTT
TATGGCATGATATGATCGCCTAGCTGTAGCCGCATATCAGCTGCGCTCAATATGCGGATTTCTGTTGGATCAGATCTTTT
CTTTCGCTTTGCCGGAAGCTTTTTGACCTAGCGAAAAGCACTTTCGCGCAAGCAAAGTAGAAGCTTTGCCAGAAGCAAGA
CGAGGAAGCGGAGCTGTCGTATAAGCGGTAGCTTCCCCCGCCCGACTAAAATACAAGAGTCGCGGCCTACTTTGATTGCG
AAGGGGTTTGGCAACAAGCAAACGGCTTTCTATCATAGTTGCAAGGGTTCAAAACCTTAGTTCGCTGCTTTTCCCAGGGC
CAGAGAAGGGCTTATACTGCTCGCCTTTGTTTGGTTTGATATATTCATTCAGTCAAAATACAAACTACAACAAAGTGGAA
ATGGAAGGGCCACTATAGAAGCTAGAACTTGCCTTATAAGTCGGCCTAACCAAAGCGTCACGAC
>B596-L_1-10k_transcript_5735 B596-L_1-10k_transcript_5735 full_length_coverage=2;length=2776;num_subreads=60
GACGTCGTCTCGTCCACGCTGCATTGAAGAGTACCTACGCACTAAGTTCCGGTTCACTGATAAGGAAGATAGAGTTAGGC
GGGGGTCTACGATGTGATACTCAAGTATGACCCGGGGAGATACATGCTAACTATGGGTAGGAAGCAGGAACCCTTATGTA
AATAATTTCGGGGGGGGTTACAGATCTCTTATACTACCATCGATCGACAGAGCGGAACGACCAGAAAAATAAGTGATGTT
AGAAAGCCGTATGATAGGTGGTAACTATCTTGTACGGTTCGGGGGGTAATCGGCGTACTCCGGGAGAAATCTTTCGCTCT
ATCGAACATACAGGGAATTGGAGGTAGTATTCTACTGATGTTAAGTCATGGACTGGTTTCTTCAGCCCTTTTTTCTATGT
GTTGGTGTTCTATATGACCGACATAAGACTCGACTTGTTAGATATTATGGAGGTTTAGTGAGCACCATGCCGAATTTCTC
TACCATTTTCTTTTTTTTTACTTTGGCCAATATGAGTTTACCTGGTACTAGCAGCTTTATCGGGGAATTTCTCATCTTAG
TAGGAGCTTTCCAAAGAAATAGCTTAGTAGCCACATTAGCAGCGCTTGGGATGATTTTAGGTGCGGCCTATTCCCTTTGG
CTATATAATCGTGTGGTTTCTGGAAATTTAAAACCCGATTTCCTCCATAAATTCTCCGATTTAAATGGCAGAGAAGTTTC
CATATTTATACCTTTTCTTGTTGGAGGGGCGACCGTCCGTTGAACTACCAAAGAAAAAGGGTAAACCTATGTGATCATGA
CATTGTAGGTGCTTGCGATGGGACGGATGCGACTTCCCTCAGTTGGTTTGGGTGGCATAGCCCGTTGCATAAGTCCCCCT
TTTTTTGATTCATTTTTTGAGTCTTTAGGGAGCCAAAGCTTGACTTTACTAATAAAGGCTCGCGCAGGGGCGCTAACTTT
TTTTTTTTGCTAAGCCGTCTCTTTCTGGGTGGGACCGAGAGAAATAAAGGACAGAGGGCAACCATGCATGGTACTTCTCG
ACCCTGTCTCCGAGGGACAGTTGAACGAGCGACTCATGAATGCTGCCGGGTCGGACGAGCCGATAACTCGAACGCGTTCG
GTCTGTTTTTTGAGCAAGAATCACAGCGTTACCTTACTTTCACCATGATACGGACTCCAAGTTCTTATGGCAGAGCACGA
GGAGATTTATCATCAATATTCTAATGGGAATGGAAACCAGAAGCACGACTGAGGTCTTCGTAGTCCAAAATAATCAAACC
ATCAATAACAGTAATGTAAGCATGAGACTTTTTGGTAGTACCGGTGAACCAGATGGCCGCGGCGATGGAATCTGGGACGG
AGGACTCGTAGTATCTCTCTAGATCCGGCAAAAGCGAAAGACCCCCTAGCTCCATTCGAATGAAGGCTGACTGCTGAGCC
CACTCTGGCCCCGCGGGGCGGGCCCCCGTGGTTGCGAGCCGGAGCTGCCATAGCTTATGGCTAGAGCAATGGGAGGGGCC
CCGGCAGAGAGAACAGAACCGTAAGGATAACGAGTGCTCCGCCCGTCAAGCGGGCGGCAGGAGCAGCAGGCAAGTACTTG
GTAGGCCAACAGTCCAGTGGGCACTCGACGAAAGGGGGGCACACGGAGCAAGTACGAGAAATTGGCCCCGCTCCGCTTTA
TAAAAAGCAAGGACCACTACGGGAGGTCAAACCCAGGACCTATGGAAGTCGGGGCTCGTCCCCGGTCAATATTGGATCAA
ACAAAACAAGCAATAGGGGCCGTAGCACTGACCTCTTTTTTTATTGATTCAATATAATAGGGGAAAAGCTCGTACAGTTC
CCTACCGAGACAAGAGAAACTCTTAACAGATCCTCCGCGCGCTGGGCATACCTCTTCCGTGCGTCTTTCTCGTGGCAGGA
ACAGAACAACAGGGAAAGACCCGGCCGACCTGCCCAGGGCTCGAGGGCGAGCTTTATTTAAGAGAGAATGGGGAGCGAAT
CGAAAGGCTTCCGTTTTCGTTCTTGGTTTGGTTCGGGCTCCTCTCGATCTTTTTCGTAGTAGGGAAGGGGGAAGGAGTCT
AAATCTATGGACATTAATGAACCATCATTGATGGACGTTGCACATGACACGATCAATTCGACTCAAGGTCCGGCGCTAAT
AGAGGTTGCTTACTTTCCTAGTAGCGAAGGAAAAGGGCAGGGCTTTTTTCGTGGTAATAGTGGGCGGGTCTCCTTTCGAA
GTAAAGGCCTTCGCATTCCTAATCCGCCCCACCAACCACGAACGGCTTAGTTTGCCCCAGCTTGGTGAATCCCCGCGCAA
CGACATAGTTTGTGCGCCCTTTACCGTTCTCGCTCAGTGTTTGCAACGGCTGGGGAGGCAGTCGTAGAAGCGAAGTCTAT
CGCCACGCCATTCCATCAAATACGAGATTGGGGGCCCCTTCTCAACGATTTGATGGAATGGCCCACCCAATAGCGCTTAT
GTCATATGGGAACTCATGGCTGGAAACAATCCTTATGGTTTTGATATCCGGTAGGAATAATAAGAATCAAAGTCCAGGTA
GGTTGGTGAGCCTAGTGATAGGAGACTATCTAGCTTGGTTCGGAGAGCACTTGTTGGGTTAAAGACTTTTTTTGTTGCTA
AATGTTACAGCCTAAATGCTGAACTATTGACTCTACTCGTTCGGATGGGTGTTTACCCCAAAGTGTTCCTGGACTGCATG
CATACATCCGTAAGTAACTTAGTGCAACATGGCAAATTTCATTGAGAGGAATCAGC
>B596-L_1-10k_transcript_58564 B596-L_1-10k_transcript_58564 full_length_coverage=4;length=219;num_subreads=59
CTATTCCCTTTGGCTATATAATCGTGTGGTTTCTGGAAATTTAAAACCCGATTTCCTCCATAAATTCTCCGATTTAAATG
GCAGAGAAGTTTTCATATTTATACCTTTTCTTGTTGGAGTCGTTTGGATGGGTGTTTACCCCAAAGTGTTCCTGGACTGC
ATGCATACATCCGTAAGTAACTTAGTGCAACATGGCAAATTTCATTGAGAGGAATCAGC
>B596-L_1-10k_transcript_24315 B596-L_1-10k_transcript_24315 full_length_coverage=3;length=1607;num_subreads=60
ACGGACTCCAAGTTCTTATGGCAGAGCACGAGGAGATTTATCATCAATATTCTAATGGGAATGGAAACCAGAAGCACGAC
TGAGGTCTTCGTAGTCCAAAATAATCAAACCATCAATAACAGTAATGTAAGCATGAGACTTTTTGGTAGTACCGGTGAAC
CAGATGGCCGCGGCGATGGAATCTGGGACGGAGGACTCGTAGTATCTCTCTAGATCCGGCAAAAGCGAAAGACCCCCTAG
CTCCATTCGAATGAAGGCTGACTGCTGAGCCCACTCTGGCCCCGCGGGGCGGGCCCCCGTGGTTGCGAGCCGGAGCTGCC
ATAGCTTATGGCTAGAGCAATGGGAGGGGCCCCGGCAGAGAGAACAGAACCGTAAGGATAACGAGTGCTCCGCCCGTCAA
GCGGGCGGCAGGAGCAGCAGGCAAGTACTTGGTAGGCCAACAGTCCAGTGGGCACTCGACGAAAGGGGGGCACACGGAGC
AAGTACGAGAAATTGGCCCCGCTCCGCTTTATAAAAAGCAAGGACCACTACGGGAGGTCAAACCCAGGACCTATGGAAGT
CGGGGCTCGTCCCCGGTCAATATTGGATCAAACAAAACAAGCAATAGGGGCCGTAGCACTGACCTCTTTTTTTATTGATT
CAATATAATAGGGGAAAAGCTCGTACAGTTCCCTACCGAGACAAGAGAAACTCTTAACAGATCCTCCGCGCGCTGGGCAT
ACCTCTTCCGTGCGTCTTTCTCGTGGCAGGAACAGAACAACAGGGAAAGACCCGGCCGACCTGCCCAGGGCTCGAGGGCG
AGCTTTATTTAAGAGAGAATGGGGAGCGAATCGAAAGGCTTCCGTTTTCGTTCTTGGTTTGGTTCGGGCTCCTCTCGATC
TTTTTCGTAGTAGGGAAGGGGGAAGGAGTCTAAATCTATGGACATTAATGAACCATCATTGATGGACGTTGCACATGACA
CGATCAATTCGACTCAAGGTCCGGCGCTAATAGAGGTTGCTTACTTTCCTAGTAGCGAAGGAAAAGGGCAGGGCTTTTTT
CGTGGTAATAGTGGGCGGGTCTCCTTTCGAAGTAAAGGCCTTCGCATTCCTAATCCGCCCCACCAACCACGAACGGCTTA
GTTTGCCCCAGCTTGGTGAATCCCCGCGCAACGACATAGTTTGTGCGCCCTTTACCGTTCTCGCTCAGTGTTTGCAACGG
CTGGGGAGGCAGTCGTAGAAGCGAAGTCTATCGCCACGCCATTCCATCAAATACGAGATTGGGGGCCCCTTCTCAACGAT
TTGATGGAATGGCCCACCCAATAGCGCTTATGTCATATGGGAACTCATGGCTGGAAACAATCCTTATGGTTTTGATATCC
GGTAGGAATAATAAGAATCAAAGTCCAGGTAGGTTGGTGAGCCTAGTGATAGGAGACTATCTAGCTTGGTTCGGAGAGCA
CTTGTTGGGTTAAAGACTTTTTTTGTTGCTAAATGTTACAGCCTAAATGCTGAACTATTGACTCTACTCGTTCGGATGGG
TGTTTACCCCAAAGTGTTCCTGGACTGCATGCATACATCCGTAAGTAACTTAGTGCAACATGGCAAATTTCATTGAGAGG
AATCAGC
>B596-L_1-10k_transcript_1151 B596-L_1-10k_transcript_1151 full_length_coverage=2;length=3859;num_subreads=44
TGCACCTGTCCCCAATGGAAGAATGAGTGATCCGTTCCCCTGCAGATCATGGCCTTACCACTCGGTCCCCGATGGCCAGC
GGGGTATTCGGTATAGCAGCTCACGTTCGTTTGCGCCTTTCCGCAGGACTGGGCACATGTTAGCTGTAGGAAGTATGGTT
CCGAAAGTGACTTCAGTTCGCCAGTTCAGGCTCAACTCCTCGCTTTACGTTAGCGGACCTATGGCTCGGGCCGGGGCTCC
GCGCTCTTTCTTTCTGTGTGGGACGATGCCGGGGAGAGAAGGGAATGCGTCGAGGCGGCGAACAACAACAAGACAACTAC
ATTTTGGCTTTTCCCTCCATGAGATGAGCCCAGTGCATTGGACCGATGGATAAGAGAACTGAGCTGGCCCAAAAAGCGCT
GGGGCGCTCTACGTACGATGTAGACTCCATCAGATACATATCGATTTCTTTCTGATGGATCAAGAATAGATAGTTGTCTC
ATCAATAGATAGAAATAGGCTCAAAGACCTTATTATTGATTCCCTCTCTATTCTCTATCTATTTCTACTCTTTAGATCTA
TCAGAACAGATCAGGCTATCTATCAATCGATTTGAAAATAGCACGTTCATCTCGCTTTTCGTTCATTTTCGCCACGCCAA
CATAGCCGCCATAATAAGAAGAAGCAGGCGAAGCAGCTAGAAGCGAGCACTTCTAGCCCTTTGATTTTGATTTACGAATT
AATTGGGAAAGCCAACAGAAAGATTCGATTCAGACTTCGTGGAGCCGGTGCTGCTGTTGCCGTCTAACGACCGTCCCCCC
CACTCCCGTCCCGGGGCGCTAAGGGACTGAAGGGAACAGACGGCAGTGTTTTGCTGACGCCTCGAATCAAGCTTTTGTTG
CGACATGCTATGTTTTCTCCCCCATTGCTAGTAGGTTGATGGGTCGCACGCCCGACACACATGTTTTGGCCTTGTGTGTC
CATAACTCAAAATAGGTGACCTAACGGCCGCCGCCCGACTAAACATACCAATAGTCACCAGATTCATATGGGCTACTGAG
GAGTAAGCAATGATCTTCTTTAGATCGATCTGTCTTGAAGTGGTCAAGGAAGTATATATTATAGCAATCGCGCTTAAAGT
ATAAATGAAAGGAGTAGAACAAAGTGTCGCTTCGGGAAACATGGGTATTGAAAATCTTAAAAACCCGTGGGTTCCAAATT
TTAAAGGAATTCCTGCCAAGATGACGGATCCTGCCGTAGGTGCCTCTACATGAGCTTCGGGTAACCAAATATGAACTGGT
ACCATAGGCACTTTGACGGCGAAAGAGGCGAAAGAAGCAATCCATAGAAAGATTTGGCGCCGCTCACTAAATTCTGTGGT
TAATGATATTTGTAAATCGGTGGTTCCTGTTTGGAAAAGAATCAACAGAATAGCTAATAGCATAAAAAGAGATCCAAGTA
AAGTATAAAGGAAAAACTGATATGCTGCCTTGATCTTTCTTTGTCTCGAACCCCATACTCCTATAATAATGGTAGAGTAA
GGGGTGGCCCCAAAGCGGAATTGACCGGGGGTGCTTGGTCGAAGCTCCAGTAGGTAGCCACTCCCTTCTCAGGGAACCGT
ACGTGAGACTTCCGCATCATACGGCTCCGTCCCGAGCTTCCGTCGTCGGCCCTTGTCATTAGACCACTATCTATGCATGT
ATTTTTAGCCTGGACTCTCTAATCTTTTACTTTTCGGGTGGTGGCGAACTATGCAGCTTTCGTTGCGGGAGATGCCCGCC
CGTAGGGCCCGGCCCCTGCTTCTCGCCCGAAAGAACCGCTCACTAGCTAGCCGGACTAGTGGGGCGCCCTATCTGGAGAC
ATACTGAAAACCATACCTTTCGAACCGAACGCAACGCCCGTCTTCAAAATCTAAAGATAAATGGGCTCGTTAAGAAGAAA
GATGGAGTGCGGCCTGTAGAGCACATGTAACGCACAGTCGGGTTGCTCACGCAGCGGATCTCTCTTTCTTATAGTACGAG
AGAAAGAGAGATGTGAAAGTAATAGCCTTACCTTATGTTATGGCCGCCCCCCCGACTTACGGCCTTTACGCTACTACTGT
GATGTGAGCGGTTCTTTCGGGTTTGATCTTTCCCAATTATCCTGGCCGGAACTTATACGCAGCACTTATACGGAGGTGCA
TGCATAAAGGTTTGGAACTCTTTTTTTATCTGAGAATCTGAAGGGCAGGACCCTATTCTCGAACCCTCTGCCGAGCTTAA
CCCTGCCCGAGGAACGCCTTTTGATTTGACGGGGGCCAAAGAAATGTCTCCACCAGCTGTCAACAGTCTTTCTTCGGAAT
TCTACTGAACGGGTCGATCCTCTGCTCCCCTTTGTTTTAGCAACTTATCCTAAGGTCTCCTCTCCTTTCAGTCGAGTGAC
AAAAGTACCTCGCCAAGAGCTATCCGGCGACGACAGAGGAACCAACCCGCTTGCTGTGGCGGGGCGGCTTTTTTTGTTTC
ACAATAAGACCTGGACGATTATCCCTAACCTCGGTAGCTTACGAGTTTACGTCCATCCCTGGTCGGGTACAGTTTCCTTT
TGATTTCTCCCTTGTAGCCGTTACCTGAATTCGCGCAAGTGTGTCCACACCCCCCAAACAGACTTGACGAGGAATCCATT
CTCGCGAACAAACACAACCCCTACACACACCTAGGAGCACCCCTTCCTGCATATCCATACAAGACCCGAGTAGGCGGGTC
GAGGTCCTACGAGGTACCCACTACTCGGAGTACCCTCCCAAAAGGAAAAAGATGTGTTTGTCAGGTTCGGTTCTTCTTAG
TTGGATTGGGCGGGTTCGACCAGAAATGCTATGCTTACACACAAGACTACCCCTCTTCCCGAAAGCTTCGCGGGGACTAC
TTTACGACGACGGACGACCGCCCGTAGGGGGTTTACTGCACAAGGCCCCTGCAGAGGAAAAGCTTTCTCCCAGCGAATAT
AAGATACTCCGCTCCGCACAACATAGGGATTGGCACGCTTTCGGGAAAAACATAGAATAGTAGAAGATCCAGCATGCGGA
ACACGGCGATCATTAGAAATTCACGAATTAAAAATGCTGTAATATACTCTTTCCCATAACTTCTCATACCAGACCAACCC
ACTGAAATGCAAATAGGGATCAGAAATGTGGTCAATATCACGAAGAATAAAGAGATACCGTCTATACCCAAATAAAAATT
GATGTTTTCATAAGGAAGCCATCGAAGGCTTTCCACAAATTGAGATTTGGCCGTAGAAGAGTCGAATTGTATCCGAGGAA
CAGGAGAATACAAAAAAGTAATAAGAGAGGCACACAGACCAATTAATCGTATCGGTCGTATTCTTGAATTTGGAATGAAA
AGAGGAGTAATGCTTCCTAGCACAGGACACAGAATAAGACCACTTAGATTAGAATAGCATTCACAGAAATGTTCTAACAT
AGAGTAGAATCGAACATTGAAGAGATTCGTTGACAACAGTCAAAAGATGGGCGCTAAATTCCAATACAATAGGGGTCTAT
TAGTTCAAGTCAGCTGAACACCGTGATTTATGAGTGGGTAGGTGGGTTAGGCGCGCCTCTCGCCCACTAAGAAGTAATGA
GGCTAGTCTCCCCCTGGAAGTAGTGGTGCCCCCTTCCCGTGTATGCGCCTTTATTTATATTCTTTCTATTTTTGCATTCT
TTATCCAATGGATAATCTTTCTAAATCAATCTCTCGGGCAAAACGCAATTCGTCGATTTCAATCCCAAGGTGCACCTTGC
CTTTTTTCAGGTAGCTTTGTTACGCCTATTCAGCTATTGGTGCATTGGTCATAGCCGAAATTCGTCGAAGAAAATGAAGT
TTTGTCTTTCTTTCAATCC
>B596-L_1-10k_transcript_57924 B596-L_1-10k_transcript_57924 full_length_coverage=3;length=270;num_subreads=60
AGAAGTAATGAGGCTAGTCTCCCCCTGGAAGTAGTGGTGCCCCCTTCCCGTGTATGCGCCTTTATTTATATTCTTTCTAT
TTTTGCATTCTTTATCCAATGGATAATCTTTCTAAATCAATCTCTCGGGCAAAACGCAATTCGTCGATTTCAATCCCAAG
GTGCACCTTGCCTTTTTTCAGGTAGCTTTGTTACGCCTATTCAGCTATTGGTGCATTGGTCATAGCCGAAATTCGTCGAA
GAAAATGAAGTTTTGTCTTTCTTTCAATCC
>B596-L_1-10k_transcript_5180 B596-L_1-10k_transcript_5180 full_length_coverage=2;length=2786;num_subreads=60
TGTGGTCAAGGAAGTATATATATAAGCAATCGCGCTTAAAGTATAATTGAAAGGAGTAGAACAAAGTGTCGCTTCGGGAA
ACATGGGTATTGAAAATCTTAAAAACCCGTGGGTTCCAAATTTTAAAGGAATTCCTGCCAAGATGACGGATCCTGCCGTA
GGTGCCTCTACATGAGCTTCGGGTAACCAAATATGAACTGGTACCATAGGCACTTTGACGGCGAAAGAGGCGAAAGAAGC
AATCCATAGAAAGATTTGGCGCCGCTCACTAAATTCTGTGGTTAATGATATTTGTAAATCGGTGGTTCCTGTTTGGAAAA
GAATCAACAGAATAGCTAATAGCATAAAAAGAGATCCAAGTAAAGTATAAAGGAAAAACTGATATGCTGCCTTGATCTTT
CTTTGTCTCGAACCCCATACTCCTATAATAATGGTAGAGTAAGGGGTGGCCCCAAAGCGGAATTGACCGGGGGTGCTTGG
TCGAAGCTCCAGTAGGTAGCCACTCCCTTCTCAGGGAACCGTACGTGAGACTTCCGCATCATACGGCTCCGTCCCGAGCT
TCCGTCGTCGGCCCTTGTCATTAGACCACTATCTATGCATGTATTTTTAGCCTGGACTCTCTAATCTTTTACTTTTCGGG
TGGTGGCGAACTATGCAGCTTTCGTTGCGGGAGATGCCCGCCCGTAGGGCCCGGCCCCTGCTTCTCGCCCGAAAGAACCG
CTCACTAGCTAGCCGGACTAGTGGGGCGCCCTATCTGGAGACATACTGAAAACCATACCTTTCGAACCGAACGCAACGCC
CGTCTTCAAAATCTAAAGATAAATGGGCTCGTTAAGAAGAAAGATGGAGTGCGGCCTGTAGAGCACATGTAACGCACAGT
CGGGTTGCTCACGCAGCGGATCTCTCTTTCTTATAGTACGAGAGAAAGAGAGATGTGAAAGTAATAGCCTTACCTTATGT
TATGGCCGCCCCCCCGACTTACGGCCTTTACGCTACTACTGTGATGTGAGCGGTTCTTTCGGGTTTGATCTTTCCCAATT
ATCCTGGCCGGAACTTATACGCAGCACTTATACGGAGGTGCATGCATAAAGGTTTGGAACTCTTTTTTTATCTGAGAATC
TGAAGGGCAGGACCCTATTCTCGAACCCTCTGCCGAGCTTAACCCTGCCCGAGGAACGCCTTTTGATTTGACGGGGGCCA
AAGAAATGTCTCCACCAGCTGTCAACAGTCTTTCTTCGGAATTCTACTGAACGGGTCGATCCTCTGCTCCCCTTTGTTTT
AGCAACTTATCCTAAGGTCTCCTCTCCTTTCAGTCGAGTGACAAAAGTACCTCGCCAAGAGCTATCCGGCGACGACAGAG
GAACCAACCCGCTTGCTGTGGCGGGGCGGCTTTTTTTGTTTCACAATAAGACCTGGACGATTATCCCTAACCTCGGTAGC
TTACGAGTTTACGTCCATCCCTGGTCGGGTACAGTTTCCTTTTGATTTCTCCCTTGTAGCCGTTACCTGAATTCGCGCAA
GTGTGTCCACACCCCCCAAACAGACTTGACGAGGAATCCATTCTCGCGAACAAACACAACCCCTACACACACCTAGGAGC
ACCCCTTCCTGCATATCCATACAAGACCCGAGTAGGCGGGTCGAGGTCCTACGAGGTACCCACTACTCGGAGTACCCTCC
CAAAAGGAAAAAGATGTGTTTGTCAGGTTCGGTTCTTCTTAGTTGGATTGGGCGGGTTCGACCAGAAATGCTATGCTTAC
ACACAAGACTACCCCTCTTCCCGAAAGCTTCGCGGGGACTACTTTACGACGACGGACGACCGCCCGTAGGGGGTTTACTG
CACAAGGCCCCTGCAGAGGAAAAGCTTTCTCCCAGCGAATATAAGATACTCCGCTCCGCACAACATAGGGATTGGCACGC
TTTCGGGAAAAACATAGAATAGTAGAAGATCCAGCATGCGGAACACGGCGATCATTAGAAATTCACGAATTAAAAATGCT
GTAATATACTCTTTCCCATAACTTCTCATACCAGACCAACCCACTGAAATGCAAATAGGGATCAGAAATGTGGTCAATAT
CACGAAGAATAAAGAGATACCGTCTATACCCAAATAAAAATTGATGTTTTCATAAGGAAGCCATCGAAGGCTTTCCACAA
ATTGAGATTTGGCCGTAGAAGAGTCGAATTGTATCCGAGGAACAGGAGAATACAAAAAAGTAATAAGAGAGGCACACAGA
CCAATTAATCGTATCGGTCGTATTCTTGAATTTGGAATGAAAAGAGGAGTAATGCTTCCTAGCACAGGACACAGAATAAG
ACCACTTAGATTAGAATAGCATTCACAGAAATGTTCTAACATAGAGTAGAATCGAACATTGAAGAGATTCGTTGACAACA
GTCAAAAGATGGGCGCTAAATTCCAATACAATAGGGGTCTATTAGTTCAAGTCAGCTGAACACCGTGATTTATGAGTGGG
TAGGTGGGTTAGGCGCGCCTCTCGCCCACTAAGAAGTAATGAGGCTAGTCTCCCCCTGGAAGTAGTGGTGCCCCCTTCCC
GTGTATGCGCCTTTATTTATATTCTTTCTATTTTTGCATTCTTTATCCAATGGATAATCTTTCTAAATCAATCTCTCGGG
CAAAACGCAATTCGTCGATTTCAATCCCAAGGTGCACCTTGCCTTTTTTCAGGTAGCTTTGTTACGCCTATTCAGCTATT
GGTGCATTGGTCATAGCCGAAATTCGTCGAAGAAAATGAAGTTTTGGGTCCTGTTCAGTTCAAGCC
>B596-L_1-10k_transcript_328 B596-L_1-10k_transcript_328 full_length_coverage=2;length=4856;num_subreads=36
CATTTCAATCTGCCTATCTGTTTGAATCAGTTTATCCCAAGGAAGTGTTTTACTCTTTTAATTGGTAGTTGGTTAAGGAA
TCCCTGGAATGTTAGCAATGGGAAGAGTTCACCTTGCTCCCTCTCCTTTTAGTCGAGTAAGAAATCCCTCTCGCAGAAAG
CTCAAGTATGTAAACAACCTCTCCTTTTAGTCGAGTTACGTCAGTACCTCTCGCAACAAGTACTCGAGTCACAAAACTAA
AGGTCGAGTCATGACTCCTCCCACCTGAGGGCGAAGTCATTACTCGACTGAAAGGAGAGGCGTTCCTCGGTATGCTTCAC
CCTTTGAATAGCAGGAATTCGTAAGTGGAAAGACCTCGCACTTCACACTATACATAGGCTGCTAGGAAGAAAGAACTTCG
TACCTTTTAAGCTCCTCACAGAAAAACGGGACTAACCAAGGACGGCGAATGAGCAATACGTAGAGGTTTTTATTTTCCTA
TGGATTAGCGGTACGATTACGATGCTTGCTCCGAATGGAAGGGGGACCCTTTTCTTTACCCGGAGCAGTGAGCTTAATAC
CTAAGCCTGTAATTGACGGCTGGAGGGAGCTATCCTACTCTGTTAGGAGCTGGCTAGGAAGTGCCGTACGTGACATTTCT
TTCCTAGGACTATTTAGGGTAGGGAATTTCTCTATTTGATTGAAGTGAAGGTCTGCAAGCGTGTACGGGAATTGAAGTGA
TTAGAACAGAAAGAACTGAGCTTGCCAGCCAGGAATGAAGAAGCAACGGACGCTATTCGTGGACAGAGCAACGGACAGAT
AGAGGTTTTGTTCCCTTCGGACCCTAACGTGATACGTCTTCGCCATGTGCTATTACTACTCTTGCTTGTAAAGTCCTCTA
AATGAGTGTTGAGTCTACTAACAGCACGTCAACAATCTCTTTATTCATATACTATACCGTCCGGTTTGATATCCGAAACA
AGAGATATGACACAAGAGAGAGAAAGATAGATATTCCCCTGATAGGAAGAAGACAGAGTGCAGTTAGCAACTCAGAACAC
AGATTCGGATTAGTGCAAATAGAACTAGCTAAATTCAAGCGGTGAGTAATCCGAGTCCTTCTTGCTTGAAAGGAGTTGGC
TTCTCTAGAAGCCTACTAATAATAGTATGAGGTTAAGTACCAGCTAGCATTCCGGAGATTGCCGGGGGTATTTGACCGCG
GCGGGATAGAGTCTTCCTTCTACGATTCCGAACGGCTGCTAATGCCAAACCAAGAGAGCTACTAGCTAGGCAACAGGCGC
TACCGGTGCTAGAAGCGCTTAATGGCAGGAAAGACTCAGGTTGTGGCATTTTTTTATTGAGATTAGATTAGTGATTAGTC
ACACCTACCGTAACCTATATTGGTAAGGTTAAGCAGCTGACTTAGCCCCCGTCTTCTTAAGGAGGTCTTTCTCACAGGAC
GGAGATAGGTTATACAATTATGACTTATTCAAGAGGTCCTCCCTTCCCTACTGGAGCGCTAACTCCTATTTTTTTGTAGA
GAATCCTTGTGTAGTGTATTCTACTGGTATAGAATCTTTGTGCGCTGACTCCTACGAATATACCGAACTAGTCCATCCAT
TTTGATAAGATTCTTCTGCTGCCGCTTCAAACACTCGAACACCTCTCTACTTACCGATCCACTCTTCTCCTTCACCGCCT
TCCCTAGCATCTATGTTAGCCGCTTCTCTCAGGCACAGCAACTACGTACCACCAATATATTCTCATTTCGTTCCTGCTGG
GCGTATTTCAGTGTCTCAAAAGAGAATTGCTTCTATCAAGATAGCCGCCTTGTAAGAAGTCCTGCTCCAAGCAGCTAAGC
TTCTCCTTGAAGAAGACAAGATGAGAATCCTTTCAATTGCTTATCAATTGCTTATTCTCTCCGTTGATTACTATTTTCTT
GATCCGCTTCTGAATAGAAGAGATTTCACCTACTTTCATTCACTTCCTTATAGGAGGTCGGGAAAGTTAGCTTCCTACAA
GAAAGGATTGCTTCTAGTTCCGTAACACTCATTGATTGGGAATGGAATGGGAATGCTGATTAGGGGGAATAAGAATACAT
TGACCGGAGGCGTTCCTCGAATCTTAAGCTTTCTGTTCTGGGAGGTTTACAAGTAGTGAATGAGATTGCATTGGATCGGA
CAGCTTTTAGGCGCTAGGAGGGCTTTCAAGCTTTGATGTAACCGTTTGTTGGTTGTTGGAATTGATGAGCCAAACAAAGC
CGTTCTCAGCCTTCTCCTTCTATAGTATCCGTTTGAATACGAGACAAAGGAATCTATAGGCCTATCTCTCACTTTCTAAT
ACTACTTATTGCTAGCTAAGGAGCTAGAGTATACTAGTCTAGAAAAGACTCCCACATATATAGCTGGCTGTCTGACTCTA
ATACCAATGCGAAAAAACTAATGAATTCATTGATGAGGGCGAAGAAACTTTCAGCTTTAGAGAATCCAGTTCCAGCGGAA
GACTCAGTACGATAGCAAGTCAAATCAATCTCCTCCAACAGAAGGCTCTGACCTGACCACAGTCAATCAGTCTATTGTTT
TGGTTCTCGAGAGTCTAACCGAGAAGAAATCGTCTCATCGCTTTGAGCCTGGTTTAGGTGTGGCGCACCCGCCCATCTAG
TAGCCCAGCCCTTCCTCCAAGAGTAGTTATCGCAAGGAACAATGGGCATCCCTGCCAGGAAAACCAAGAGTAGAGTGACG
CGAAGGACCTGACGCAACTCTACTACCGCCCTTCCTACCAAAAAGCTAACCCAACCGAAGGAAATGACATAAGGTCTGGT
AAGGGCTATAAAGAATCAAAATCTTTCCTCCCTTTCGTTCTACTTAGGTGGAGCAATCCGAACTCTCGACAGAATAGAAA
AGAGGTTTTGATTCCTGTGTAGACACCTCAACGAACTCATGTGGACACTCCTCAGCCCGAGGACCTCAAATACACATTAA
GATGTTGACCCGTTTTTCTTTTCTTTGCTGATTCCTCTCAATGAAATTTGCCATGTTGCACTAAGTTACTTACGGATGTA
TGCATGCAGTCCGGGAACACTTTGGGGTGAACACCCATCCGAACGAGTAGAGTCAATAGTTCAGCATTTAGGCTGTAACA
TTTAGCAACAAAAAAAGTCTTTAACCCAACAAGTGCTCTCCGAACCAAGCTAGATAGTCTCCTATCACTAGGCTCACCAA
CCTACCTGGACTTTGATTCTTATTATTCCTACCGGATATCAAAACCATAAGGATTGTTTCCAGCCATGAGTTCCCATATG
ACATAAGCGCTATTGGGTGGGCCATTCCATCAAATCGTTGAGAAGGGGCCCCCAATCTCGTATTTGATGGAATGGCGTGG
CGATAGACTTCGCTTCTACGACTGCCTCCCCAGCCGTTGCAAACACTGAGCGAGAACGGTAAAGGGCGCACAAACTATGT
CGTTGCGCGGGGATTCACCAAGCGGGGGCAAACTAAGCCGTTCGTGGTTGGTGGGGCGGATTAGGAATGCGAAGGCCTTT
ACTTCGAAAGGAGACCCGCCCACTATTACCACGAAAAAAGCCCTGCCCTTTTCCTTCGCTACTAGGAAAGTAAGCAACCT
CTATTAGCGCCGGACCTTGAGTCGAATTGATCGTGTCATGTGCAACGTCCATCAATGATGGTTCATTAATGTCCATAGAT
TTAGACTCCTTCCCCCTTCCCTACTACGAAAAAGATCGAGAGGAGCCCGAACCAAACCAAGAACGAAAACGGAAGCCTTT
CGATTCGCTCCCCATTCTCTCTTAAATAAAGCTCGCCCTCGAGCCCTGGGCAGGTCGGCCGGGTCTTTCCCTGTTGTTCT
GTTCCTGCCACGAGAAAGACGCACGGAAGAGGTATGCCCAGCGCGCGGAGGATCTGTTAAGAGTTTCTCTTGTCTCGGTA
GGGAACTGTACGAGCTTTTCCCCTATTATATTGAATCAATAAAAAAAGAGGTCAGTGCTACGGCCCCTATTGCTTGTTTT
GTTTGATCCAATATTGACCGGGGACGAGCCCCGACTTCCATAGGTCCTGGGTTTGACCTCCCGTAGTGGTCCTTGCTTTT
TATAAAGCGGAGCGGGGCCAATTTCTCGTACTTGCTCCGTGTGCCCCCCTTTCGTCGAGTGCCCACTGGACTGTTGGCCT
ACCAAGTACTTGCCTGCTGCTCCTGCCGCCCGCTTGACGGGCGGAGCACTCGTTATCCTTACGGTTCTGTTCTCTCTGCC
GGGGCCCCTCCCATTGCTCTAGCCATAAGCTATGGCAGCTCCGGCTCGCAACCACGGGGGCCCGCCCCGCGGGGCCAGAG
TGGGCTCAGCAGTCAGCCTTCATTCGAATGGAGCTAGGGGGTCTTTCGCTTTTGCCGGATCTAGAGAGATACTACGAGTC
CTCCGTCCCAGATTCCATCGCCGCGGCCATCTGGTTCACCGGTACTACCAAAAAGTCTCATGCTTACATTACTGTTATTG
ATGGTTTGATTATTTTGGACTACGAAGACCTCGGTCGTGCTTCTGGTTTCCATTCCCATTAGAATATTGATGATAAATCT
CCTCGTGCTCTGCCATAAGAACTTGGAGTCCGTATCATGGTGAAAGTAAGGTAACGCTGTGATTCTTGCTCAAAAAACAG
ACCGAACGCGTTCGAGTTATCGGCTCGTCCGACCCGGCAGCATTCATGAGTCGCTCGTTCAACTGTCCCTCGGAGACAGG
GTCGAGAAGTACCATGCATGGTTGCCCTCTGTCCTTTATTTCTCTCGGTCCCACCCAGAAAGAGACGGCTTAGCAAAAAA
AAAAAGTTAGCGCCCCTGCGCGAGCCTTTATTAGTAAAGTCAAGCTTTGGCTCCCC
>B596-L_1-10k_transcript_1261 B596-L_1-10k_transcript_1261 full_length_coverage=2;length=3799;num_subreads=60
AACCTACCTTACCACTATATAGTAAAGATGCGTAGTAGCGTTCTAAGATCACTGAGGGGAAGGTTGGTCATAAATTTGGA
GAGTACACGGAAACTCAGACTTTCGAGAACAAATATTGGACCGGGAAGAAAAAAGGGACAGAAATCCATAAAGTCAAAAA
ATATGGCACGAAAAGGAAATCCGATTTCGGTAAGACTTGGAAAAAATCGTAGTTCAGATTCAAGTTGGTTCAGTGAGGGC
GACCGCGAAAGTCACCGAATGGGTAAGTCTTTTCCTTCAGTTTATCCTATATTTTCAAAAAAAGCGTGGGAGGACGTTGC
AGATGTCCGGGACGGACACGACTTCTTCTAACGCTAGAAGACCACTGGAAAACACCCGGAACCAGAGCATGTCGTGAAAG
AAGCACACTGGATGGGCGTGCTTCGACCGTGTCTCCGGGGCACAGTTGAATGTAGATATCATTAACGCGAGGTGTAGGAT
ACCAGGCCGAGAAACCCAGGCAACCCAACCCCCCCTATGCGCCGATCGCTAGCGCATCCAGGTCCCCGGCGCCCAGCTCT
GCGGGGGAGGCCTAGTCTGATCTGAGAAGTGCTAATTCGGTTCGGATAGACTTCAAAAAAGAACGCCGCCGCCCAATAAT
AAAAATCAAACAAGTGCTAAGTTTCAGATAGTGAATAAACCGAACCGAAACGAAAGAAGAGAGGTTTCTCGCTCGGCGCC
TAAAGCGCACTATGCTCCGTTTTAACAAATGAGAGTTTTCGGTGGAACCGGTGAACCACGCGAGCTGGTTAGATGTGTGG
GACAGAGGGCTCGTAGTACCTGTTAGCGCAGCTATGCAGTGGAAGGGAAGGAGCCTATAAATCGACCCCTTCCTTCTTTT
TTTCAAAGAAAAAAAGCAGTACAAAGATATTAGACTCTCGGATGAGACTAAGCGGCCACCGACCGTTCCGGCGCACCCCT
GACCGATTTTGATTAAGACCGAAAACCTATCTAAAATGAAGCCTAGTTTAAGCTGTCAAACAAATGATAGAATTGAAATT
ATAGAAAATATCCCGGGAAGAAATATAGATAGAGTTTTGCTCAATAAAGGGAAGATTCGTAGAAAAGGATAAGTTGTTTC
GCGAAGACTGCAATCTTTCTAAAGAAACAAGCGAGAAACTTGACTTTGAGAAAAAAAGGTGCTTGTTGCCGGTAAGTAAG
CTTGTTTTATATCAATAAAGGCGAAAGGTTTTTGAATATTATAAAGACGCGTTAGCACTTTCGTTTTTAATAAGTTTAGG
CTTAACTAAGAAGTGCGAAAGGGCTTGTTTGTTAATTAGGGTGCGCTGGTTTAGAACCCTATACACAACAAAGGGCTTTT
CCTTTCAAATGACAACTGCCTCTTCCTGTTGCGAGGGCCTTGCACGAAACCAAACCGCCCCCCCCGCCCCAATCAAGTAC
CAGTTGCTTCGCAGCGCGGGTAGCCTACTTAGGTTAGGAGGAAGAACCCCTCAGTTCTTACTAACCTCCGGTGTGTAATC
AACATGTTGCTAGCTTCAACTCGGTTGAATAAGAATCATTGATTCTCTCTCCTGTCCATTTCTTATTCATTCAGGGCGCT
CGGCCGGTGCTCCTTTCTCAAACCAAAACGACTCTGAACGTTAGGGAAGATAAGACCACCTGAGCGAACCGATCAAAGGG
ACTTGACTTATCCGAACCGAACAATAGCAGCTTAAAGCTAAGCCTCTCACGAGCAGCGTCGCTGCGCGGGGAGGAGCATC
TCAAAGTATGGGGCAAAGGATCAAGCGCTTTGACTTTGTCTCCCGGGATCCACCACAGGTTGGGTTTGAGAGCCGTGTGA
TGGGTGACTATCCAGCACGGTTCGGAGAGCACTTTTAGTCTTTGTTGGTGAATGGAAGCCCCCCTATCAAGCAAAAAAGA
AGCGGCTCTTTCTACGGTGGGGTCACTATTGACTCTATTTATTATTATGGTAAATTTGTGTATCAAGATGTCAATCTGAG
ATCTTATTTCGGTTCGATACGTCCACCTACGAGACTCACCTTTGGCTTTCGTCTCGGTAGGTGTATTCTTCTACATTTTC
CTAAAAGAACATTCATTCATTTCTTTCTTCCCCGTCGACCACGACGACTGAAACGACGTGAAAAAACTAGACCCGGAAAG
GAGAAGGGCCGGTGGTGGACGACATTCGGGAAAGCCGGGCCGATCGGGTGTCTTCGCGACGATACAGAAGAAGAACGAAA
CGAAGTGAGAGGCCGGGGGGCAAGGAAAAGAGTCGAGTCGATCAGGCTCGACGACCGAAAGAAGCAAAACGAAATCCGGG
GGTGGCCGAAAAAAAAACAACGCTATGGATACCATGACCGATCACCATCGATAAAGAAGAATCTTTCTAAATCACTTCGG
ATCAGCGGGGCCTTCAAGCATCCGAAATACGCCGGGGTTGTAAATGACATAGCGTTCCTGATAGAAAATGACGACTCCTT
CAGAAAAACGAAGTTATTCAAGTTCTTTTTCCCAAAGAAGTCCCGCTCCGACGGCCCGACGAGTTATCTACGGACCCTCC
CTGCAGTGCGCCCCTCCTTGAATTTTTTGGTCATGCAATACTTTTTTAATACAAAGAACCAAATGAATTTCGACCCCGTC
GTAGTTCTCAATCATTTCGTGGCACCGGGCGCGGCTGAACCATCTACGATGGGGAGAGCGAATGCACAGGGAAGAAGCTT
ACAGAAGAGAATACGTTCTCGTATCGCTTTTTTTTGTAGAAAGCTCGACCAGCGAGAAAAAGTGTTTGGCCGAAGCCAAA
AATAGGTTGACCCACTTCATTCGCTTGGCGAATGATCTTCGCTTCGCGGGAACAACTAAAACCACCATCTCGCTCTTTCC
ATTCTTCGGTGCTACCTTTTTCTTTCTAAGAGATGGGGTTGGGGTGTATAATAACCTTGATGCCCGGGAACAACTACTCA
ATCAATTAAGGGTCAAATGTTGGAACCTTTTGGGTAAGGATAAGGTAATGGAATTGATAGAGAAATTCAAAAACCTAGGT
GGGATAGAAGAATTGATAAAGGTAATAGATATGATGATAGAAATCATACTGAGAAAGAGAGGAATTCCGTATAGGTACAA
CTCTTATTTTTACGAAGTAAAAAAAATGCGATCTTTCTTGTCTAATAGAACAAACACTAAGACCTTAATTGAGTCAGTCA
AAATAAAATCTGTTTATCAAAGCGCTTCTCTGATTGCTCAAGACATCTCTTTTCAACTGAAGAACAAAAGAAGATCATTT
CATTCCATTTTTGCTAAAATAGTGAAGGAGATTCCAAAAAGGGTGGAGGGAATCCGTATATGTTTTTCCGGTCGATTAAA
AGACGCAGCAGAAAAAGCTCAAACTAAATGCTATAAGCATAGAAAAACTTCTTGTAATGTATTTAACCAGAAAATCGATT
ATGCTCCTGCGGAAGTATCTACTCGTTACGGAATCTTAGGTGTCAAAGTGTGGATTTCATATAGTCAAAAAAAAGGGGGA
CGTGCTATATCCGAAACGTACGAAATATAGTAAATATCGTAAAGGCAGATGTAGTAGGGGTTGCAAACCGGATGGTACAA
AACTGGGTTTTGGAAGATATGGCACTAAAAGTTGTAAAGCTGGTCGTCTTTCATATCGAGCCATTGAAGCAGCGCGTCGG
GCTATAATCGGACACTTCCATCGTGCTATGAGCGGACAATTCCGAAGAAATGGTAAGATATGGGTAAGAGTTTTCGCGGA
TCTCCCTATTACCGGGAAACCTACAGAAGTAAGAATGGG
>B596-L_1-10k_transcript_3165 B596-L_1-10k_transcript_3165 full_length_coverage=10;length=3137;num_subreads=60
AACCTACCTTACCACTATATAGTAAAGATGCGTAGTAGCGTTCTAAGATCACTGAGGGGAAGGTTGGTCATAAATTTGGA
GAGTACACGGAAACTCAGACTTTCGAGAACAAATATTGGACCGGGAAGAAAAAAGGGACAGAAATCCATAAAGTCAAAAA
ATATGGCACGAAAAGGAAATCCGATTTCGGTAAGACTTGGAAAAAATCGTAGTTCAGATTCAAGTTGGTTCAGTGAGGGC
GACCGCGAAAGTCACCGAATGGGTAAGTCTTTTCCTTCAGTTTATCCTATATTTTCAAAAAAAGCGTGGGAGGACGTTGC
AGATGTCCGGGACGGACACGACTTCTTCTAACGCTAGAAGACCACTGGAAAACACCCGGAACCAGAGCATGTCGTGAAAG
AAGCACACTGGATGGGCGTGCTTCGACCGTGTCTCCGGGGCACAGTTGAATGTAGATATCATTAACGCGAGGTGTAGGAT
ACCAGGCCGAGAAACCCAGGCAACCCAACCCCCCCTATGCGCCGATCGCTAGCGCATCCAGGTCCCCGGCGCCCAGCTCT
GCGGGGGAGGCCTAGTCTGATCTGAGAAGTGCTAATTCGGTTCGGATAGACTTCAAAAAAGAACGCCGCCGCCCAATAAT
AAAAATCAAACAAGTGCTAAGTTTCAGATAGTGAATAAACCGAACCGAAACGAAAGAAGAGAGGTTTCTCGCTCGGCGCC
TAAAGCGCACTATGCTCCGTTTTAACAAATGAGAGTTTTCGGTGGAACCGGTGAACCACGCGAGCTGGTTAGATGTGTGG
GACAGAGGGCTCGTAGTACCTGTTAGCGCAGCTATGCAGTGGAAGGGAAGGAGCCTATAAATCGACCCCTTCCTTCTTTT
TTTCAAAGAAAAAAAGCAGTACAAAGATATTAGACTCTCGGATGAGACTAAGCGGCCACCGACCGTTCCGGCGCACCCCT
GACCGATTTTGATTAAGACCGAAAACCTATCTAAAATGAAGCCTAGTTTAAGCTGTCAAACAAATGATAGAATTGAAATT
ATAGAAAATATCCCGGGAAGAAATATAGATAGAGTTTTGCTCAATAAAGGGAAGATTCGTAGAAAAGGATAAGTTGTTTC
GCGAAGACTGCAATCTTTCTAAAGAAACAAGCGAGAAACTTGACTTTGAGAAAAAAAGGTGCTTGTTGCCGGTAAGTAAG
CTTGTTTTATATCAATAAAGGCGAAAGGTTTTTGAATATTATAAAGACGCGTTAGCACTTTCGTTTTTAATAAGTTTAGG
CTTAACTAAGAAGTGCGAAAGGGCTTGTTTGTTAATTAGGGTGCGCTGGTTTAGAACCCTATACACAACAAAGGGCTTTT
CCTTTCAAATGACAACTGCCTCTTCCTGTTGCGAGGGCCTTGCACGAAACCAAACCGCCCCCCCCGCCCCAATCAAGTAC
CAGTTGCTTCGCAGCGCGGGTAGCCTACTTAGGTTAGGAGGAAGAACCCCTCAGTTCTTACTAACCTCCGGTGTGTAATC
AACATGTTGCTAGCTTCAACTCGGTTGAATAAGAATCATTGATTCTCTCTCCTGTCCATTTCTTATTCATTCAGGGCGCT
CGGCCGGTGCTCCTTTCTCAAACCAAAACGACTCTGAACGTTAGGGAAGATAAGACCACCTGAGCGAACCGATCAAAGGG
ACTTGACTTATCCGAACCGAACAATAGCAGCTTAAAGCTAAGCCTCTCACGAGCAGCGTCGCTGCGCGGGGAGGAGCATC
TCAAAGTATGGGGCAAAGGATCAAGCGCTTTGACTTTGTCTCCCGGGATCCACCACAGGTTGGGTTTGAGAGCCGTGTGA
TGGGTGACTATCCAGCACGGTTCGGAGAGCACTTTTAGTCTTTGTTGGTGAATGGAAGCCCCCCTATCAAGCAAAAAAGA
AGCGGCTCTTTCTACGGTGGGGTCACTATTGACTCTATTTATTATTATGGTAAATTTGTGTATCAAGATGTCAATCTGAG
ATCTTATTTCGGTTCGATACGTCCACCTACGAGACTCACCTTTGGCTTTCGTCTCGGTAGGTGTATTCTTCTACATTTTC
CTAAAAGAACATTCATTCATTTCTTTCTTCCCCGTCGACCACGACGACTGAAACGACGTGAAAAAACTAGACCCGGAAAG
GAGAAGGGCCGGTGGTGGACGACATTCGGGAAAGCCGGGCCGATCGGGTGTCTTCGCGACGATACAGAAGAAGAACGAAA
CGAAGTGAGAGGCCGGGGGGCAAGGAAAAGAGTCGAGTCGATCAGGCTCGACGACCGAAAGAAGCAAAACGAAATCCGGG
GGTGGCCGAAAAAAAAACAACGCTATGGATACCATGACCGATCACCATCGATAAAGAAGAATCTTTCTAAATCACTTCGG
ATCAGCGGGGCCTTCAAGCATCCGAAATACGCCGGGGTTGTAAATGACATAGCGTTCCTGATAGAAAATGACGACTCCTT
CAGAAAAACGAAGTTATTCAAGTTCTTTTTCCCAAAGAAGTCCCGCTCCGACGGCCCGACGAGTTATCTACGGACCCTCC
CTGCAGTGCGCCCCTCCTTGAATTTTTTGGTCATGCAATACTTTTTTAATACAAAGAACCAAATGAATTTCGACCCCGTC
GTAGTTCTCAATCATTTCGTGGCACCGGGCGCGGCTGAACCATCTACGATGGGGAGAGCGAATGCACAGGGAAGAAGCTT
ACAGAAGAGAATACGTTCTCGTATCGCTTTTTTTGTAGAAAGCTCGACCAGCGAGAAAAAGTGTTTGGCCGAAGCCAAAA
ATAGGTTGACCCACTTCATTCGCTTGGCGAATGATCTTCGCTTCGCGGGAACAACTAAAACCACCATCTCGCTCTTTCCA
TTCTTCGGTGCTACCTTTTTCTTTCTAAGAGATGGGGTTGGGGTGTATAATAACCTTGATGCCCGGGAACAACTACTCAA
TCAATTAAGGGTCAAATGTTGGAACCTTTTGGGTAAGGATAAGGTAATGGAATTGATAGAGAAATTCAAAAACCTAGGTG
GGATAGAAGAATTGATAAAGGTAATAGATATGATGATAGAAATCATACTGAGAAAGAGAGGAATTCCGTATAGGTACAAC
TCTTATTTTTACGAAGT
>B596-L_1-10k_transcript_34184 B596-L_1-10k_transcript_34184 full_length_coverage=2;length=1281;num_subreads=60
GATAACCAAAAACATCGCATTAACCACTTCTCCACTTCTCTTCTTTCATCTGTCCGAACGCTTTCTTCTTTCGCCATGTC
TGGTTACCCTCCTTCGAGCCAAGGTTACGGTTACGGCGGAAACCCACCACCGCCGCAACAACCCTACGGATCCTCCGGCA
ATCCACCACCGCCTCAACCTTACGGATCCTCCGGCGGTAATCCTCCACCGTACGGATCCTCAGCTGCCTCACCCTACGCC
GTCCCCTACGGCTCTCAGCCTCCGCCTTCCTCCGCTCCTTACGGCGCGCCACCGTCTGCTCCCTACGCGTCTCCTCCGGG
AGACCACAAGCCGCACAAAGAAAAGCCTCAGGCCGCTTACGGATCTCCCGGTGGCTACGGATCGTCTGGTGGTTACGGCG
GCTACGGAGCTCCTCCGTCGGGACACGGCGGAGGATACGGAGCTCCTCCTCCTCCTCCGCAGCAGGCTGGTTACGGAAGC
CCGTTCGCGTCTCTGGTCCCGTCGGCGTTTCCTCCGGGTACGGATCCGAACATCGTGACTTGCTTCCAGGCGGCGGATCG
GGACCAGAGCGGGTTCATCGACGATAAGGAGCTTCAGGGAGCGCTCTCTTCGTATAATCAGAGCTTCAGCATGAGAACTG
TTCATCTCCTCATGTATCTCTTCACCAACAGCAACGTCAGAAAGATCGGACCGAAAGAGTTTACTTCACTTTTCTACAGT
CTTCAGAGTTGGAGGACTATATTTGAGAGGTTTGATAAGGACAGAAGCGGTAAAATCGATACGAATGAGCTGAGAGATGC
ACTCTTGAGCCTCGGGTTTTCGGTGTCTCCTGTGGTTTTGGATCTGCTCGTCTCTAAGTTTGACAAGAGCGGAGGCAGGA
ACAGAGCTATTGAATATGACAACTTCATCGAGTATGTTCATTTGATTTCAACTTTTATCACTTTCTTGTTTTTCCTCTGT
GAAGAGTACTGATTCTGGTTTGTTCCATTGTTGCAGGTGCTGTTTGACTGTTAAGGGGCTGACTGAGAAGTTTAAGGAGA
AGGATACGGCCTTGTCAGGCTCAGCTACTTTCAACTACGAGGCCTTCATGCTCACTGTTCTACCCTTTCTCGTCGCTTAA
GTTTGTTGCCCCGTATATGGAGCTTTTGGAATAATTTCTTTGTAGTTTGATATTCTGGAGTTTTTATCTTACCTTTCTCG
CTTTTGTAAGATTTGGTCCATTTGGATTAATGCTTGTGGAATAAATTTGACCGTTTAAATGGGGACTAGAATCCCATGTA
C
>B596-L_1-10k_transcript_35117 B596-L_1-10k_transcript_35117 full_length_coverage=28;length=1174;num_subreads=60
AACCACTTCTCCACTTCTCTTCTTTCATCTGTCCGAACGCTTTCTTCTTTCGCCATGTCTGGTTACCCTCCTTCGAGCCA
AGGTTACGGTTACGGCGGAAACCCACCACCGCCGCAACAACCCTACGGATCCTCCGGCGCTAATCCTCCACCGCCTCAAC
CGTACGGATCCTCCGGCGCTAATCCTCCACCGTACGGATCCTCAGCTGCCTCACCGTACGCCGTCCCCTACGGCTCTCAG
CCTCCGCCTTCCTCCGCTCCTTACGGCGCGCCACCGTCTGCTCCCTACGCGTCTCCTCCGGGAGACCACAAGCCGCACAA
AGAAAAGCCTCAGGCCGCTTACGGATCTCCCGGTGGCTACGGGTCGTCTGGTGGTTACGGTGGCTACGGAGCTCCTCCGT
CGGGACACGGCGGAGGATACGGAGCTCCTCCTCCTCCTCCTCAGCAGGCTGGTTACGGAAGCCCGTTCGCGTCTCTGGTC
CCGTCGGCGTTTCCTCCGGGTACGGATCCGAACATCGTGACTTGCTTCCAGGCGGCGGATCGGGACCAGAGCGGGTTCAT
CGACGATAAGGAGCTTCAGGGAGCGCTCTCTTCGTATAATCAGAGCTTCAGCATGAGAACTGTTCATCTCCTCATGTATC
TCTTCACCAACAGCAACGTCAGAAAGATCGGACCGAAAGAGTTTACTTCACTTTTCTACAGTCTTCAGAGTTGGAGGACT
ATATTTGAGAGGTTTGATAAGGACAGAAGCGGTAAAATCGATACGAATGAGCTGAGAGATGCACTCTTGAGCCTCGGGTT
TTCGGTGTCTCCTGTGGTTTTGGATCTGCTCGTCTCTAAGTTTGACAAGAGCGGAGGCAGGAACAGAGCTATTGAATATG
ACAACTTCATCGAGTGCTGTTTGACTGTTAAGGGGCTGACTGAGAAGTTTAAGGAGAAGGATACGGCCTTGTCAGGCTCA
GCTACTTTCAACTACGAGGCCTTCATGCTCACTGTTCTACCCTTTCTCGTCGCTTAAGTTTGTTGCCCCGTATATGGAGC
TTTTGGAATAATTTCTTTGTAGTTTGATATTCTGGAGTTTTTATCTTACCTTTCTCGCTTTTGTAAGATTTGGTCCATTT
GGATTAATGCTTGTGGAATAAATTTGACCGTTTAAATGGGGACTAGAATCCCAT
>B596-L_1-10k_transcript_57555 B596-L_1-10k_transcript_57555 full_length_coverage=2;length=289;num_subreads=60
GAGTGCTGTTTGACTGTTAAGGGGCTGACTGAGAAGTTTAAGGAGAAGGATACGGCCTTGTCAGGCTCAGCTACTTTCAA
CTACGAGGCCTTCATGCTCACTGTTCTACCCTTTCTCGTCGCTTAAGTTTGTTGCCCCGTATATGGAGCTTTTGGAATAA
TTTCTTTGTAGTTTGATATTCTGGAGTTTTTATCTTACCTTTCTCGCTTTTGTAAGATTTGGTCCATTTGGATTAATGCT
TGTGGAATAAATTTGACCGTTTAAATGGGGACTAGAATCCCATGTACCT
>B596-L_1-10k_transcript_57447 B596-L_1-10k_transcript_57447 full_length_coverage=2;length=294;num_subreads=60
GGAGCGGCTCATAACCCTCTTGGAACAAATAAACAGCCAAACTAGCAAGCAGACCAAAGTCACGATCCAGAGACGTCGTG
GGGTGGACGACGATTAGGAAGAAGAAGATTATGCTGTGCTTTTGTATATCTATGGAGATCTCACTGTTGAGTTGGTGAGT
TCTAGTTAGATGTTACCGTGAAATATGTTTATTCTGAGTGAATCTTAATGATCTTCCAAATGGTTGGGATGTGATAAAGA
GTAATCTCAAACTGAAACTCTGCATTTTATATTTTGGACATTTCATTTGACTCT
>B596-L_1-10k_transcript_40073 B596-L_1-10k_transcript_40073 full_length_coverage=2;length=1048;num_subreads=60
GGATGACCAGTCAAAGAGCCCCCCTCCTATATCAAACAACAAAATCATAATCCATTTTCAGAGAGAGTAAATACAGAGAA
AGAAGAAGAAGAAGAGAGAGAGATGGCAGCATGCATTGACTTGTCGAGGATTCCCCACATCCCTGGGAGGTTGCACGCGA
CCAACAACCCTTACCAGAGGTACGGTCCAAAGGGTTTCATAGAAACCAAGATCCTCCCCAACGACGACCTCTACGTCCGC
GTCGACCTCCCAGGCGTTCCTGACGACGCCATCCGCCTCAGAGTCGACGCCGTGAGACAAAAGGTTGTCTTTTTCTCCGG
CGAGGAAGTTCTCGGCGACGGAGACAACGCCCACGACGTTCGCGAGTACTCTGGAACCGCCGGTCTGGGCTGCGACTGCT
GCGAGATCACCGGCGTCGATGCCAAGATGAAAGATGGAGTCTTGAGGATGATTCTCACTAGGGTCAAAGTCAAAGACCAT
GACAACAACAACAACAAGTGTACTCACTTTCTCCCTCCTAACGCAGGCAAATCTGGGAGATACGATGTGAACTCACTTGT
CATGGTTGAAGTGGAGGAACATCCCTATGTGGTGAAAGGTCGCAAGGACACGTTGGCTACCAACCGAACATCTGATGGAT
GTTTTCGCTTCTCGGTGGACATGCCTGGTGTCTGCGGCGACGACGTCTTCGTGATTCCCAACCAGAACGAGATCAAGTTC
TACGGTGAGAACAAGGAGGTGTATGAGCATGACGAGAGCTGCCGTATTTTCCTTGGAGCCATCAGCAATCGTCAGTGTTG
TTCCTTTGGGATTCCGCTTCTGAGCCACGACATCGCTTGGGATGCAGAGTTTGGTGTTCTCAAAGTGCGTGTCTCACCAC
CTCCTCGCAACCGCAATTGAGTAATCATCACTCTTATCTACTACGTTTTCATTTCACTGTTTTAGCAGTGTGTGTGTGTT
TTAAGTTGAGACAATTGTTATGTGTGTGTCCTCCTCCTGCTTTTGTGTTTGTTATTGGAATCTTGTGACCAGTCATGTTC
ATTGCTCT
>B596-L_1-10k_transcript_56399 B596-L_1-10k_transcript_56399 full_length_coverage=2;length=363;num_subreads=60
TGAGAACAAGGAGGTGTATGAGCATGACGAGAGTTGCCGTATTTTCCTTGGAGCCATCAGCAATCGTCAGTGTTGTTCCT
TTGGGATTCCGCTTCTCAGCCACGGCATCGCTTGGGATGCAGAGTTTGGTGTTCTCAAAGTGCGCGTCTCACCACCTCCT
CGCAACAACCACAATTGAGTAATCATCACTCTTATCTACTACGTTTTCATTTCAGTGTTTTGGGAGACATTATTAAGTTG
AACTACTTAGGCAGAGTGTGTGTTTTAAGTTGAGACAATTGTTACGTGTGTGTGTGTCCTCCTGCTTTTGTGTTTGTTAT
TGGAATCTTGTGACCAGTCATGTTCATTGCTTTCACAATCTCT
>B596-L_1-10k_transcript_49496 B596-L_1-10k_transcript_49496 full_length_coverage=2;length=650;num_subreads=60
GATATACCGCCTCCTCACTGACCGTCGAGCTCTTCCCAACAAGAGCTGCAACCATGTCGAAGCGAGGAAGAGGAGGAACC
TCTGGAAACAAGTTCAGGATGTCACTGGGTCTTCCAGTGGCAGCCACCGTGAACTGTGCTGACAACACCGGAGCCAAGAA
TCTCTACATCATCTCCGTCAAAGGTATCAAGGGTCGTCTCAACCGTCTCCCATCCGCCTGTGTTGGTGACATGGTCATGG
CTACCGTCAAGAAAGGTAAACCTGATCTTCGTAAGAAGGTGCTGCCAGCTGTCATTGTTAGGCAGAGGAAGCCATGGCGC
CGAAAGGACGGTGTCTTCATGTACTTCGAGGACAATGCTGGTGTCATTGTCAATCCCAAGGGTGAAATGAAAGGATCTGC
TATCACTGGACCTATCGGGAAGGAGTGTGCTGACCTCTGGCCAAGGATCGCTAGTGCTGCTAACGCCATCGTTTAAGATC
CCTCTCTCCTTTTGTGTTGTTTGAACGTTTTATCAAACCTCTGTTGAGGATGTTTTGTTTTTGTCTTAGACCTGTGTTAT
GCCTTAATCGTGATTCTAGTTATTATGGTTTTGTTCAACATTTAATTTTGCCTGTGAGTTTAAATCAAACAAAGAGATGT
GGACCGGTTC
>B596-L_1-10k_transcript_58481 B596-L_1-10k_transcript_58481 full_length_coverage=4;length=211;num_subreads=60
AATGAAAGGATCTGCTATCACTGGACCTATCGGGAAGGAGTGTGCTGACCTCTGGCCAAGGATCGCTAGTGCTGCTAACG
CCATCGTTTAAGATCCCTCTCTCCTTTTGTGTTGTTTGAACGTTTTATCAAACCTCTGTTGAGGATGTTTTGTTTTTGTC
TTAGACCTGTGTTATGCCTTAATCGTGATTCTAGTTATTATGGTTTTGTTC
>B596-L_1-10k_transcript_55069 B596-L_1-10k_transcript_55069 full_length_coverage=2;length=422;num_subreads=60
CTCCGTCAAAGGTATCAAGGGTCGTCTCAACCGTCTCCCATCCGCCTGTGTTGGTGACATGGTCATGGCTACCGTCAAGA
AAGGTAAACCTGATCTTCGTAAGAAGGTGCTGCCAGCTGTCATTGTTAGGCAGAGGAAGCCATGGCGCCGAAAGGACGGT
GTCTTCATGTACTTCGAGGACAATGCTGGTGTCATTGTCAATCCCAAGGGTGAAATGAAAGGATCTGCTATCACTGGACC
TATCGGGAAGGAGTGTGCTGACCTCTGGCCAAGGATCGCTAGTGCTGCTAACGCCATCGTTTAAGATCCCTCTCTCCTTT
TGTGTTGTTTGAACGTTTTATCAAACCTCTGTTGAGGATGTTTTGTTTTTGTCTTAGACCTGTGTTATGCCTTAATCGTG
ATTCTAGTTATTATGGTTTTGT
>B596-L_1-10k_transcript_17316 B596-L_1-10k_transcript_17316 full_length_coverage=2;length=1904;num_subreads=60
TAGGGCTTCGGCGCTACTACAGCGCTTCGCTAACTCGAAGCGCCTCGCTATGAGAATCTAGCTTCGCTAACGCTCAGAAA
AGTCTTGAACCTTCGCGCTGACCGTTCGCTTTCTCAGTAGCAAAAGCGCTTCTCTTTGCCCCTTAAGTAGAAGGACAAGA
AAGAGATTTTTTGTTTTATTGCTCCCGCTTCCTCACATCTGCGCTCGTCAAGCCAACTTTGCTTTTTTTGGGAGGCGTTC
CTCGGGGTTGAAGCGGACATTTCGAAATGACAGCATCGAAGATATTTGTATATATATACACGGCCACGGTGATCCCGGAC
TGCGTTCGGGAAAAAAAGTGGCCCACTTGAAAGAAAAGGGCGGGCACTCTCGTCTTTCAACCCCACTATACTATTGATAG
TTGTGGGGCACTGTGTACTTACAGCCTCTACGAGAATCAAGTGAATGGGGCCGGTGCATGGCGAACGGAACGATTCATCA
AGCCATTTCTCGCCTCAACCCCCTAAATAGGAAGAAGGGTACTTTAAAAATAGGGGTAATTGCTCCGCACCTGACTGTGA
TAGCCCTCTCGAGGAACGCCTTATTGGAGCTTTGTAACTAGTGGCCGGTTTCCCGTAGCGTCGGCGTTTTCCCAGTGCGC
GGGGCCCCAACGAGGAAGGTGTTAGTGGTTTATCATTGGGTCAATAATGCTAATCCCTCTTTTTTTGTGCTACTTCTACT
CCTAGGGCAGGAAGAAGATAAGAAAAGGCGAAGCGTTCTCTTGGTTTCCCAACCTGTTGCTTCTAGAGGCTGCCCTCTCT
CGGCTGGATGTTGGTCCAGCCTACTACGAGGATCCCGTATCCAACAACCCAACCTATAAAAAGGACATAAAAACCCCTTG
TATAGGTTGGAGCTATGAAGCTTTCCTTATTATCAGAGAAAGGGGAAAGGGCTTTTTCAGCTGGTGCGCAGGAGCGCACT
TCCGTTTTCCCTTTACTAGTAGGGTGGGGGTCCCGTGGTTCCTATGCCGCCGCGTTTCCCGGTTCTTTTCTTTTAGTGCC
TCGACCCGAAGCGATAGCTTCTAGCTAGTTCAGTGGATAAGATGGCTGTGCTCCAGCTCACTCAAGAATGGGACGGCAGT
GGTCTGCCGGCAAGCTCGTTCTGATCTTGGACGCAGTACATTGGAATCCTGAAGCACCACCACGAACGCTACCGCGCGTT
CGCCTGCGGCGCGGTAAGGCACCACCCTGTTGTGCCAGCAGCCAACTCCGGCGTGTCAGCTTAGTTATCCTCATCAAGCC
ACTTACTTGATGTCTAGCTTCCCAACTGGTAGACGGTTCCTTTTCCCCCAGATCAATGAAGAAGGTAGAAGTAAGTTGAT
TCTTCCGAAGAACCGGAAGCGAAGCGCTATGCCGGGGTGGGGGGACGGGAAAAGAAACGGCTCCGAAGAAAGAAATTGGG
GTTCCCAATGCTTCTCTACGCCCAATGAGATGCGTCAACCTCGGGATGCTTTACTCCTAACCCACAAGGTTCCGAGACGG
AGCTTAACCTGAGTCTCGGTTAAGAACGGCGATGATCTACGTTTCACACGACGCACGATTCCATGGATAGTTTCATTCGA
CATCGTGATGGAGGACATAGCTTACGATCATCGGCTTTGATCATGCCGCTAGGCATTTGATTAAGACATTGCACAATGAT
CCGAAGACTTTGTCGCATCTCTTCGATACGGATACAGTAACGATCATAGCGATCTCCTCTGGTACCTACTGGTACGTCAG
GATCCGATTGGTCATGAACATCGTAAGGTGCTGCTCTTCGCGAATCCCAGCATACCCCTGGTTGGGATGGGTAGGCCCAC
CACTTCACTTTCACTTAGGCCCGGGCCAAGTCAGTGGGGGACCCTGTCGGGCTCCTGCCCCCCC
>B596-L_1-10k_transcript_44565 B596-L_1-10k_transcript_44565 full_length_coverage=2;length=861;num_subreads=60
ACCCGAAGCGATAGCTTCTAGCTAGTTCAGTGGATAAGATGGCTGTGCTCCAGCTCACTCAAGAATGGGACGGCAGTGGT
CCGCCGGCAAGCTCGTTCTGATCTTGGACGCAGTACATTGGAATCCTGAAGCACCACCACGAACGCTACCGCGCGTTCGC
CTGCGGCGCGGTAAGGCACCACCCTGTTGTGCCAGCAGCCAACTCCGGCGTGTCAGCTTAGTTATCCTCATCAAGCCACT
TACTTGATGTCTAGCTTCCCAACTGGTAGACGGTTCCTTTTCCCCCAGATCAATGAAGAAGGTAGAAGTAAGTTGATTCT
TCCGAAGAACCGGAAGCGAAGCGCTATGCCGGGGTGGGGGGACGGGAAAAGAAACGGCTCCGAAGAAAGAAATTGGGGTT
CCCAATGCTTCTCTACGCCCAATGAGATGCGTCAACCTCGGGATGCTTTACTCCTAACCCACAAGGTTCCGAGACGGAGC
TTAACCTGAGTCTCGGTTAAGAACGGCGATGATCTACGTTTCACACGACGCACGATTCCATGGATAGTTTCATTCGACAT
CGTGATGGAGGACATAGCTTACGATCATCGGCTTTGATCATGCCGCTAGGCATTTGATTAAGACATTGCACAATGATCCG
AAGACTTTGTCGCATCTCTTCGATACGGATACAGTAACGATCATAGCGATCTCCTCTGGTACCTACTGGTACGTCAGGAT
CCGATTGGTCATGAACATCGTAAGGTGCTGCTCTTCGCGAATCCCAGCATACCCCTGGTTGGGATGGGTAGGCCCACCAC
TTCACTTTCACTTAGGCCCGGGCCAAGTCAGTGGGGGACCCTGTCGGGCTCCTGCCCCCCC
>B596-L_1-10k_transcript_19225 B596-L_1-10k_transcript_19225 full_length_coverage=3;length=1814;num_subreads=60
GTGCGTCGTGTGAAACGTAGATCATCGCCGTTCTTAACCGAGACTCAGGTTAAGCTCCGTCTCGGAACCTTGTGGGTTAG
GAGTAAAGCATCCCGAGGTTGACGCATCTCATTGGGCGTAGAGAAGCATTGGGAACCCCAATTTCTTTCTTCGGAGCCGT
TTCTTTTCCCGTCCCCCCACCCCGGCATAGCGCTTCGCTTCCGGTTCTTCGGAAGAATCAACTTACTTCTACCTTCTTCA
TTGATCTGGGGGAAAAGGAACCGTCTACCAGTTGGGAAGCTAGACATCAAGTAAGTGGCTTGATGAGGATAACTAAGCTG
ACACGCCGGAGTTGGCTGCTGGCACAACAGGGTGGTGCCTTACCGCGCCGCAGGCGAACGCGCGGTAGCGTTCGTGGTGG
TGCTTCAGGATTCCAATGTACTGCGTCCAAGATCAGAACGAGCTTGCCGGCGGACCACTGCCGTCCCATTCTTGAGTGAG
CTGGAGCACAGCCATCTTATCCACTGAACTAGCTAGAAGCTATCGCTTCGGGTCGAAGCACTAAAAGAAAAGAACCGGGA
AACGCGGCGGCATAGGAACCACGGGACCCCCACCCTACTAGTAAAGGGAAAACGGAAGTGCGCTCCTGCGCACCAGCTGA
AAAAGCCCTTTCCCCTTTCTCTGATAATAAGGAAAGCTTCATAGCTCCAACCTATACAAGGGGTTTTTATGTCCTTTTTA
TAGGTTGGGTTGTTGGATACGGGATCCTCGTAGTAGGCTGGACCAACATCCAGCCGAGAGAGGGCAGCCTCTAGAAGCAA
CAGGTTGGGAAACCAAGAGAACGCTTCGCCTTTTCTTATCTTCTTCCTGCCCTAGGAGTAGAAGTAGCACAAAAAAAGAG
GGATTAGCATTATTGACCCAATGATAAACCACTAACACCTTCCTCGTTGGGGCCCCGCGCACTGGGAAAACGCCGACGCT
ACGGGAAACCGGCCACTAGTTACAAAGCTCCAATAAGGCGTTCCTCGAGAGGGCTATCACAGTCAGGTGCGGAGCAATTA
CCCCTATTTTTAAAGTACCCTTCTTCCTATTTAGGGGGTTGAGGCGAGAAATGGCTTGATGAATCGTTCCGTTCGCCATG
CACCGGCCCCATTCACTTGATTCTCGTAGAGGCTGTAAGTACACAGTGCCCCACAACTATCAATAGTATAGTGGGGTTGA
AAGACGAGAGTGCCCGCCCTTTTCTTTCAAGTGGGCCACTTTTTTTTCCCGAACGCAGTCCGGGATCACCGTGGCCGTGT
ATATATATACAAATATCTTCGATGCTGTCATTTCGAAATGTCCGCTTCAACCCCGAGGAACGCCTCCCAAAAAAAGCAAA
GTTGGCTTGACGAGCGCAGATGTGAGGAAGCGGGAGCAATAAAACAAAAAATCTCTTTCTTGTCCTTCTACTTAAGGGGC
AAAGAGAAGCGCTTTTGCTACTGAGAAAGCGAACGGTCAGCGCGAAGGTTCAAGACTTTTCTGAGCGTTAGCGAAGCTAG
ATTCTCATAGCGAGGCGCTTCGAGTTAGCGAAGCGCTGTAGTAGCGCCGAAGCCCTATGTGCTATAATGCTGAGCCAAGG
ACACTCCGCCTTATCTATAGAAGCAGTCAACTGAGTTCTGAACGAATTAGATCCTTGGTAATGGCTCAATCTATAGATAG
AAAGCCTTATGATGGGAAACTATCACGTTAGGTTTGGAGAGAGATGGGACCGGTTATATAATAGAGGGAGCAGATGCAAG
CTTTTTTCTTTCAATAGCCGGCCAAATGACTACAGGATCATCGGTCTACTCTAC
>B596-L_1-10k_transcript_38138 B596-L_1-10k_transcript_38138 full_length_coverage=3;length=1107;num_subreads=60
GGGCGATCGCGGAGTCACTGAATGAAGTCCTCCGTTTCTTTCGGAGGTGCTGACCCGCAGCGAGGCAGAGATGACTAAGT
GACATATGGAATATGGCGACAACAACAGCATGTCGTAGAAGGAGAGAACAGGTGGAGCCAACGACCCACGTTGACTAACG
TATCTACAACTACATCCCCGAGCGGCAGTCAAACGGAGGCGTGAATGCAAGATGCCAGCGGAATGATCGGCCGGACAGAG
GCTAGGGCGAAGGAACCCCTTCCCACCGCGTCCTTCCCTGTGTATCGGAGATATAAAGCGAGTGCACCGGAAAAGAACGG
GAACTGGGTCGATCTATTGCGAAGCATCCGAAGCATAACTGCACACTCACACAATCTTTGCCGAGAGATAGGAGCATTCG
GTGGAACCGGTGAACTACACTTGCTTCTGGATAGATGTGTGGGACAGAGGGCTCGTGGTACCTTCTGCCCACCCTTCCTC
CTCTGCTTTGAGAACTGTGTGAACGGAGAGTGGGCAGAAGGGAAGGAGGTCCTCATACAGAGAAAATCAGGGAATGGGTC
GAGATAGATGACAGCGCCGAGGAACGCCGAGGAACGCCTTGCCGGGAGGGCAATCTTCTCTTATGGTCTTCACCTCCCGC
CCGGCCTGGAAATTGAATCCAGCCCCCCCCTCTTTCTGATCCATTCATTTCTGCAAGCCCAGAGCGTTGCCTCCCTTCTA
TTGCATAACCTAAAAAGCTATAAGCAAAGTACCAAAAGCGCGCTCCGCCCGGTGACTAAGAAAGAAATTGGTTTGCGCAA
CAATTGAAGTGATGAGGCGTTCCTCTCCTTTCAGTCGAGTAAGAAATACCTCGGGAAGTAGGGCTTCTATTGAAAGGCTT
TCCCTCCCTCAAAAGGGGACTAGCTTTCAATACTAGTTCTTACGTTACGCTGCCATTTTTCCAATATCATTGAATAGCAT
GGCCTGGGGCTAAAATAACTCAAGTGGGAGAGCCGTGTTATGGGTGACCTTATTGCACGGTTCAGAGAGCACTTGTGTAT
GTGATGCAAGTGAACGTGTACGAAAAAGCTGTCGTAAAGTTTCGTTTTTCGTTCCGTTTTTGACCCT
>B596-L_1-10k_transcript_45572 B596-L_1-10k_transcript_45572 full_length_coverage=6;length=728;num_subreads=60
GAAGAGGCTGATGGTGATGAGGATCCATGCGCACTCAAATAAAAGTAGCTTGCGTATTGGGTTATCCACGGTGTTAGGTG
CTCCATTGCACCCTCATGTGGAGGGTAGGATAATTTGGACTCTTTTGGAGCACTATACTCCGAAAGATCCTATCCTTCCT
CCTCTTCTTTCAGTCGAGACTTCCTCCTAGTGAGGTGTTGCCTATCCAGGTATGGAAGTATTCAATGAATACACTCTGTA
CCATGGGTGGATGAAGCTTTATCTGGAGTATCAAAGATGGAATTGTATGCTAAGGCTTAGTGCCAGTATAGAGCTTGAAG
TCTTTATGGATGTGCCGATCTTTATCCGTACATATTACCGACCTGCGAACATGGATGATTCGTTCAGGTACGGGATAATA
TTTAGGATGTACGATTTGGCTGTCCAGTTACAGTGGGGCAATGTCATGAAATTGCTACCAGTAACTAAGACTCAAGTGGA
GACAAAAAAAAAAGCACTCAATTTGAATGTAAGTAAAACACGGGATGGAAGAGGAGGCCTGAACCAACAGGGATGAAACA
GTATAGAATTCCCCTGGGCGAAGCAAGTCACCGATTAGTAACCTAAGAAAGAGTTGTCAACGGGCGAGTGTCCTGCTATA
AGGTAAACTCCTACTATTTCAGCTTCTTTTCCCGTGGTCGAAAGCTAAATATCTCAAGATGAGATTTTCCAAACTCTCGA
CAAGCAGC
>B596-L_1-10k_transcript_59104 B596-L_1-10k_transcript_59104 full_length_coverage=2;length=206;num_subreads=53
TGGAATTGTATGCTAAGGCTTAGTGCCAGTATAGAGCTTGAAGTCTTTATGGATGTGCCGATCTTTATCCGTACATATTA
CCGACCTGCGAACATGGATGATTCGTTCAGGTACGGGATAATATTTAGGATGTACGATTTGGCTGTCCAGTTACAGTGGG
GCAATGTCATGAAATTGCTACCAGTAACTAAGACTCAAGTGGAGAC
>B596-L_1-10k_transcript_13136 B596-L_1-10k_transcript_13136 full_length_coverage=2;length=2127;num_subreads=60
GAAGAAAGGCCCACAGAAAGTTTGAAAGCAAACTAGAAAAAGCCTTGTTCTTCTTAGCTGAGTTAGCTTTCTCTACCCGA
AGGTTCAGTCTCTCGAAAGTGAAATCTCATAAGAGAAGAAAGGTCCACAGAAGGTTGGGAAGTCAGTACGCCCGGTTCAC
GAGGTTCTACCACTGCAGGGCCCAATCATAGTCAAAAGAAGAGTTTGATCCTGGCTCAGAAGGAACGCTAGCTATATGCT
TAACACATGCAAGTCGAACGTTGTTCCCTGGGAGCTAGTCAGAAGGAATGGAGGCTCCTAGCTCAAGGTAGCTTGTCTCA
CCCAAGAGGTGGGAAGAGTTGTGAACAAAGTGGCGAACGGGTGCGTAAGGCGTGGGAATCTGCCGAACAGTTCGGGCTAA
ATCCCGAAGAAAGCTAGAAAGCGCTGTTTGATGAGCCTGCGTAGTATTAGGTAGTTGGTTAGGTAAAGGCTGACCAAGCC
GATGATGCTTAGCTGGTCTTTTCGGACGATCAGCCACACCGGGACTGAGACACGGCCCGGACTCCCACGGGGGGCAGCAG
TGGGGAATCTTGGACAATGGGCGCAAGCCTGATCCAGCAATATTGCGTGAGTGAAGAAGGGCAATTCCGCTCGTAAAGCT
CTTTCGTCGAGTGCGCGATCATGACATGACTCGAGGAAGAAGCCCCGGCTAACTCCGTGCCAGCAGCCGCGGTAAAACGG
GGGGGGCAAGTGTTCTTCGGAATGACTAGGCGTAAAGGGCACGTAGGCGGTTCATCGGGTTGAAAGTGAAAGTCGTCAAA
AAGTGGCGGAATGCTTTCGAAACCACTGAACTTGAGTGAGACAGAGGAGAGTGGAATTTCGTGTGGAGGGGTGAAATCTA
CGGATCTACGAAGGAACGCCAAAAGCGAAGGCAGCTCTCTGGGTCTCTACCGACGCTGGTGTGCGAAAGCATGGGGAGCG
AACGGGATTAGATACCCTGGTAGTCCATGCCGTAAACGATGAGTGTTCGCCCTTGGTCTATTCTGATCTGGGGCTCAGCT
AACGCGTTAAACACTCCGCCTGGGGAGTACGGTCGCAAGACCGAAACTCAAAGGAATTGACGGGGGCCTGCACAAGCGGT
GGAGCATGTGGTTTAATTCGATACAACGCGCAGAACCTTACCAGCCCTTGACATATGAACGAGAAACCCTATCCTTAACG
GGATGGTACTGACTTTCATACAGGTGCTGCATGGCTGTCGTCAGCTCGTGTCGTGAGATGTTTGGTTAAGTCCTATAACG
AGCGAAACCCTCGCCTTGTGTTGCTCAGACATGCGCCTAAGGAGAAAGGTTGTGCAAACCGAAGTAAGCCAAGTAGCCGA
GTGATGTGCCAGACCTAGGAATTGAGTGACAGCAACTAGCTCTGCTCTCAGTAACAAGGGGTTCCTCCTTTAGGGGAGAA
GCTGGGTTCCTCCGGCGCCTTTCCAAGCCCTAACTAGTCGGCGGAGAAAGACTCGGCATTCAGGTGAGCCGAACGGTGGT
GTGGGACGAAGGAAGTGGGTTTAGTACGCCCTGACAAAACCGCTCCGAAACAAACAAAAAGGTGCGTGACGCACTCACGA
GGGACTGCCAGTGATATACTGGAGGAAGGTGGGGATGACGTCAAGTCCGCATGGCCCTTATGGGCTGGGCCACACACGTG
CTACAATGGCAATTACAATGGGAAGCAAGGCTGTAAGGCGGAGCGAATCCGGAAAGATTGCCTCAGTTCGGATTGTTCTC
TGCAACTCGGGAACATGAAGTTGGAATCGCTAGTAATCGCGGATCAGCATGCCGCGGTGAATATGTACCCGGGCCCTGTA
CACACCGCCCGTCACACCCTGGGAATTGGTTTCGCCCGAAGCATCGGAACAATGATCACCCAGCACTTCTGTGTAACACT
AGTCACACAAAGACTTTTGGTGGTCTTATTGACGCATACCACGGTGGGGTCTTCGACTGGGGTGAAGTCGTAACAAGGTA
GCCGTAGGGGAACCTGTGGCTGGATTGAATCCTTCCCGATGGAAATGCACTCGACTCAAAGGCGCGTAGCGGGCGCGGGT
CACAACAAAATACAATCGTTCCATTTGACTTCTTGTTCAGCAATCGG
>B596-L_1-10k_transcript_10826 B596-L_1-10k_transcript_10826 full_length_coverage=19;length=2208;num_subreads=60
TCATAGTCAAAAGAAGAGTTTGATCCTGGCTCAGAAGGAACGCTAGCTATATGCTTAACACATGCAAGTCGAACGTTGTT
CCCTGGGAGCTAGTCAGAAGGAATGGAGGCTCCTAGCTCAAGGTAGCTTGTCTCACCCAAGAGGTGGGAAGAGTTGTGAA
CAAAGTGGCGAACGGGTGCGTAAGGCGTGGGAATCTGCCGAACAGTTCGGGCTAAATCCCGAAGAAAGCTAGAAAGCGCT
GTTTGATGAGCCTGCGTAGTATTAGGTAGTTGGTTAGGTAAAGGCTGACCAAGCCGATGATGCTTAGCTGGTCTTTTCGG
ACGATCAGCCACACCGGGACTGAGACACGGCCCGGACTCCCACGGGGGGCAGCAGTGGGGAATCTTGGACAATGGGCGCA
AGCCTGATCCAGCAATATTGCGTGAGTGAAGAAGGGCAATTCCGCTCGTAAAGCTCTTTCGTCGAGTGCGCGATCATGAC
ATGACTCGAGGAAGAAGCCCCGGCTAACTCCGTGCCAGCAGCCGCGGTAAAACGGGGGGGGCAAGTGTTCTTCGGAATGA
CTAGGCGTAAAGGGCACGTAGGCGGTTCATCGGGTTGAAAGTGAAAGTCGTCAAAAAGTGGCGGAATGCTTTCGAAACCA
CTGAACTTGAGTGAGACAGAGGAGAGTGGAATTTCGTGTGGAGGGGTGAAATCTACGGATCTACGAAGGAACGCCAAAAG
CGAAGGCAGCTCTCTGGGTCTCTACCGACGCTGGTGTGCGAAAGCATGGGGAGCGAACGGGATTAGATACCCTGGTAGTC
CATGCCGTAAACGATGAGTGTTCGCCCTTGGTCTATTCTGATCTGGGGCTCAGCTAACGCGTTAAACACTCCGCCTGGGG
AGTACGGTCGCAAGACCGAAACTCAAAGGAATTGACGGGGGCCTGCACAAGCGGTGGAGCATGTGGTTTAATTCGATACA
ACGCGCAGAACCTTACCAGCCCTTGACATATGAACGAGAAACCCTATCCTTAACGGGATGGTACTGACTTTCATACAGGT
GCTGCATGGCTGTCGTCAGCTCGTGTCGTGAGATGTTTGGTTAAGTCCTATAACGAGCGAAACCCTCGCCTTGTGTTGCT
CAGACATGCGCCTAAGGAGAAAGGTTGTGCAAACCGAAGTAAGCCAAGTAGCCGAGTGATGTGCCAGACCTAGGAATTGA
GTGACAGCAACTAGCTCTGCTCTCAGTAACAAGGGGTTCCTCCTTTAGGGGAGAAGCTGGGTTCCTCCGGCGCCTTTCCA
AGCCCTAACTAGTCGGCGGAGAAAGACTCGGCATTCAGGTGAGCCGAACGGTGGTGTGGGACGAAGGAAGTGGGTTTAGT
ACGCCCTGACAAAACCGCTCCGAAACAAACAAAAAGGTGCGTGACGCACTCACGAGGGACTGCCAGTGATATACTGGAGG
AAGGTGGGGATGACGTCAAGTCCGCATGGCCCTTATGGGCTGGGCCACACACGTGCTACAATGGCAATTACAATGGGAAG
CAAGGCTGTAAGGCGGAGCGAATCCGGAAAGATTGCCTCAGTTCGGATTGTTCTCTGCAACTCGGGAACATGAAGTTGGA
ATCGCTAGTAATCGCGGATCAGCATGCCGCGGTGAATATGTACCCGGGCCCTGTACACACCGCCCGTCACACCCTGGGAA
TTGGTTTCGCCCGAAGCATCGGAACAATGATCACCCAGCACTTCTGTGTAACACTAGTCACACAAAGACTTTTGGTGGTC
TTATTGACGCATACCACGGTGGGGTCTTCGACTGGGGTGAAGTCGTAACAAGGTAGCCGTAGGGGAACCTGTGGCTGGAT
TGAATCCTTCCCGATGGAAATGCACTCGACTCAAAGGCGCGTAGCGGGCGCGGGTCACAACAAAATACAATCGTTCCATT
TGACTTCTTGTTCAGCAATCGGAAATCAAGACAAACCGGGCACTACGGTGAGACGTGAAAACACCCGATCCCATTCCGAC
CTCGATATGTGGAATCGTCTTGCGCCATATGTACTGAGATTGTTCGGGAGACATGGTCTAAGCCCGGTGAAGAAATGAAA
TGCAAATTGAATCTTTCATAAGAAGAGGTACGGAGTGACTGAAAGAAGAGGAGTCACTTTATTAAAATGAAAAAGAACAT
TGTAACAACTCAGTTGTTCAAACCCGATAACGCTTTTCTTTTTTTTCC
>B596-L_1-10k_transcript_13851 B596-L_1-10k_transcript_13851 full_length_coverage=2;length=2083;num_subreads=52
TCATAGTCAAAAGAAGAGTTTGATCCTGGCTCAGAAGGAACGCTAGCTATATGCTTAACACATGCAAGTCGAACGTTGTT
CCCTGGGAGCTAGTCAGAAGGAATGGAGGCTCCTAGCTCAAGGTAGCTTGTCTCACCCAAGAGGTGGGAAGAGTTGTGAA
CAAAGTGGCGAACGGGTGCGTAAGGCGTGGGAATCTGCCGAACAGTTCGGGCTAAATCCCGAAGAAAGCTAGAAAGCGCT
GTTTGATGAGCCTGCGTAGTATTAGGTAGTTGGTTAGGTAAAGGCTGACCAAGCCGATGATGCTTAGCTGGTCTTTTCGG
ACGATCAGCCACACCGGGACTGAGACACGGCCCGGACTCCCACGGGGGGCAGCAGTGGGGAATCTTGGACAATGGGCGCA
AGCCTGATCCAGCAATATTGCGTGAGTGAAGAAGGGCAATTCCGCTCGTAAAGCTCTTTCGTCGAGTGCGCGATCATGAC
ATGACTCGAGGAAGAAGCCCCGGCTAACTCCGTGCCAGCAGCCGCGGTAAAACGGGGGGGGCAAGTGTTCTTCGGAATGA
CTAGGCGTAAAGGGCACGTAGGCGGTTCATCGGGTTGAAAGTGAAAGTCGTCAAAAAGTGGCGGAATGCTTTCGAAACCA
CTGAACTTGAGTGAGACAGAGGAGAGTGGAATTTCGTGTGGAGGGGTGAAATCTACGGATCTACGAAGGAACGCCAAAAG
CGAAGGCAGCTCTCTGGGTCTCTACCGACGCTGGTGTGCGAAAGCATGGGGAGCGAACGGGATTAGATACCCTGGTAGTC
CATGCCGTAAACGATGAGTGTTCGCCCTTGGTCTATTCTGATCTGGGGCTCAGCTAACGCGTTAAACACTCCGCCTGGGG
AGTACGGTCGCAAGACCGAAACTCAAAGGAATTGACGGGGGCCTGCACAAGCGGTGGAGCATGTGGTTTAATTCGATACA
ACGCGCAGAACCTTACCAGCCCTTGACATATGAACGAGAAACCCTATCCTTAACGGGATGGTACTGACTTTCATACAGGT
GCTGCATGGCTGTCGTCAGCTCGTGTCGTGAGATGTTTGGTTAAGTCCTATAACGAGCGAAACCCTCGCCTTGTGTTGCT
CAGACATGCGCCTAAGGAGAAAGGTTGTGCAAACCGAAGTAAGCCAAGTAGCCGAGTGATGTGCCAGACCTAGGAATTGA
GTGACAGCAACTAGCTCTGCTCTCAGTAACAAGGGGTTCCTCCTTTAGGGGAGAAGCTGGGTTCCTCCGGCGCCTTTCCA
AGCCCTAACTAGTCGGCGGAGAAAGACTCGGCATTCAGGTGAGCCGAACGGTGGTGTGGGACGAAGGAAGTGGGTTTAGT
ACGCCCTGACAAAACCGCTCCGAAACAAACAAAAAGGTGCGTGACGCACTCACGAGGGACTGCCAGTGATATACTGGAGG
AAGGTGGGGATGACGTCAAGTCCGCATGGCCCTTATGGGCTGGGCCACACACGTGCTACAATGGCAATTACAATGGGAAG
CAAGGCTGTAAGGCGGAGCGAATCCGGAAAGATTGCCTCAGTTCGGATTGTTCTCTGCAACTCGGGAACATGAAGTTGGA
ATCGCTAGTAATCGCGGATCAGCATGCCGCGGTGAATATGTACCCGGGCCCTGTACACACCGCCCGTCACACCCTGGGAA
TTGGTTTCGCCCGAAGCATCGGAACAATGATCACCCAGCACTTCTGTGTAACACTAGTCACACAAAGACTTTTGGTGGTC
TTATTGACGCATACCACGGTGGGGTCTTCGACTGGGGTGAAGTCGTAACAAGGTAGCCGTAGGGGAACCTGTGGCTGGAT
TGAATCCTTCCCGATGGAAATGCACTCGACTCAAAGGCGCGTAGCGGGCGCGGGTCACAACAAAATACAATCGTTCCATT
TGACTTCTTGTTCAGCAATCGGAAATCAAGACAAACCGGGCACTACGGTGAGACGTGAAAACACCCGATCCCATTCCGAC
CTCGATATGTGGAATCGTCTTGCGCCATATGTACTGAGATTGTTCGGGAGACATGGTCTAAGCCCGGTGAAGAAATGAAA
TGC
>B596-L_1-10k_transcript_23372 B596-L_1-10k_transcript_23372 full_length_coverage=2;length=1658;num_subreads=60
TCATAGTCAAAAGAAGAGTTTGATCCTGGCTCAGAAGGAACGCTAGCTATATGCTTAACACATGCAAGTCGAACGTTGTT
CCCTGGGAGCTAGTCAGAAGGAATGGAGGCTCCTAGCTCAAGGTAGCTTGTCTCACCCAAGAGGTGGGAAGAGTTGTGAA
CAAAGTGGCGAACGGGTGCGTAAGGCGTGGGAATCTGCCGAACAGTTCGGGCTAAATCCCGAAGAAAGCTAGAAAGCGCT
GTTTGATGAGCCTGCGTAGTATTAGGTAGTTGGTTAGGTAAAGGCTGACCAAGCCGATGATGCTTAGCTGGTCTTTTCGG
ACGATCAGCCACACCGGGACTGAGACACGGCCCGGACTCCCACGGGGGGCAGCAGTGGGGAATCTTGGACAATGGGCGCA
AGCCTGATCCAGCAATATTGCGTGAGTGAAGAAGGGCAATTCCGCTCGTAAAGCTCTTTCGTCGAGTGCGCGATCATGAC
ATGACTCGAGGAAGAAGCCCCGGCTAACTCCGTGCCAGCAGCCGCGGTAAAACGGGGGGGGCAAGTGTTCTTCGGAATGA
CTAGGCGTAAAGGGCACGTAGGCGGTTCATCGGGTTGAAAGTGAAAGTCGTCAAAAAGTGGCGGAATGCTTTCGAAACCA
CTGAACTTGAGTGAGACAGAGGAGAGTGGAATTTCGTGTGGAGGGGTGAAATCTACGGATCTACGAAGGAACGCCAAAAG
CGAAGGCAGCTCTCTGGGTCTCTACCGACGCTGGTGTGCGAAAGCATGGGGAGCGAACGGGATTAGATACCCTGGTAGTC
CATGCCGTAAACGATGAGTGTTCGCCCTTGGTCTATTCTGATCTGGGGCTCAGCTAACGCGTTAAACACTCCGCCTGGGG
AGTACGGTCGCAAGACCGAAACTCAAAGGAATTGACGGGGGCCTGCACAAGCGGTGGAGCATGTGGTTTAATTCGATACT
ACGCGCAGAACCTTACCAGCCCTTGACATATGAACGAGAAACCCTATCCTTAACGGGATGGTACTGACTTTCATACAGGT
GCTGCATGGCTGTCGTCAGCTCGTGTCGTGAGATGTTTGGTTAAGTCCTATAACGAGCGAAACCCTCGCCTTGTGTTGCT
CAGACATGCGCCTAAGGAGAAAGGTTGTGCAAACCGAAGTAAGCCAAGTAGCCGAGTGATGTGCCAGACCTAGGAATTGA
GTGACAGCAACTAGCTCTGCTCTCAGTAACAAGGGGTTCCTCCTTTAGGGGAGAAGCTGGGTTCCTCCGGCGCCTTTCCA
AGCCCTAACTAGTCGGCGGAGAAAGACTCGGCATTCAGGTGAGCCGAACGGTGGTGTGGGACGAAGGAAGTGGGTTTAGT
ACGCCCTGACAAAACCGCTCCGAAACAAACAAAAAGGTGCGTGACGCACTCACGAGGGACTGCCAGTGATATACTGGAGG
AAGGTGGGGATGACGTCAAGTCCGCATGGCCCTTATGGGCTGGGCCACACACGTGCTACAATGGCAATTACAATGGGAAG
CAAGGCTGTAAGGCGGAGCGAATCCGGAAAGATTGCCTCAGTTCGGATTGTTCTCTGCAACTCGGGAACATGAAGTTGGA
ATCGCTAGTAATCGCGGATCAGCATGCCGCGGTGAATATGTACCCGGGCCCTGTACAC
>B596-L_1-10k_transcript_30097 B596-L_1-10k_transcript_30097 full_length_coverage=14;length=1382;num_subreads=60
TCATAGTCAAAAGAAGAGTTTGATCCTGGCTCAGAAGGAACGCTAGCTATATGCTTAACACATGCAAGTCGAACGTTGTT
CCCTGGGAGCTAGTCAGAAGGAATGGAGGCTCCTAGCTCAAGGTAGCTTGTCTCACCCAAGAGGTGGGAAGAGTTGTGAA
CAAAGTGGCGAACGGGTGCGTAAGGCGTGGGAATCTGCCGAACAGTTCGGGCTAAATCCCGAAGAAAGCTAGAAAGCGCT
GTTTGATGAGCCTGCGTAGTATTAGGTAGTTGGTTAGGTAAAGGCTGACCAAGCCGATGATGCTTAGCTGGTCTTTTCGG
ACGATCAGCCACACCGGGACTGAGACACGGCCCGGACTCCCACGGGGGGCAGCAGTGGGGAATCTTGGACAATGGGCGCA
AGCCTGATCCAGCAATATTGCGTGAGTGAAGAAGGGCAATTCCGCTCGTAAAGCTCTTTCGTCGAGTGCGCGATCATGAC
ATGACTCGAGGAAGAAGCCCCGGCTAACTCCGTGCCAGCAGCCGCGGTAAAACGGGGGGGGCAAGTGTTCTTCGGAATGA
CTAGGCGTAAAGGGCACGTAGGCGGTTCATCGGGTTGAAAGTGAAAGTCGTCAAAAAGTGGCGGAATGCTTTCGAAACCA
CTGAACTTGAGTGAGACAGAGGAGAGTGGAATTTCGTGTGGAGGGGTGAAATCTACGGATCTACGAAGGAACGCCAAAAG
CGAAGGCAGCTCTCTGGGTCTCTACCGACGCTGGTGTGCGAAAGCATGGGGAGCGAACGGGATTAGATACCCTGGTAGTC
CATGCCGTAAACGATGAGTGTTCGCCCTTGGTCTATTCTGATCTGGGGCTCAGCTAACGCGTTAAACACTCCGCCTGGGG
AGTACGGTCGCAAGACCGAAACTCAAAGGAATTGACGGGGGCCTGCACAAGCGGTGGAGCATGTGGTTTAATTCGATACT
ACGCGCAGAACCTTACCAGCCCTTGACATATGAACGAGAAACCCTATCCTTAACGGGATGGTACTGACTTTCATACAGGT
GCTGCATGGCTGTCGTCAGCTCGTGTCGTGAGATGTTTGGTTAAGTCCTATAACGAGCGAAACCCTCGCCTTGTGTTGCT
CAGACATGCGCCTAAGGAGAAAGGTTGTGCAAACCGAAGTAAGCCAAGTAGCCGAGTGATGTGCCAGACCTAGGAATTGA
GTGACAGCAACTAGCTCTGCTCTCAGTAACAAGGGGTTCCTCCTTTAGGGGAGAAGCTGGGTTCCTCCGGCGCCTTTCCA
AGCCCTAACTAGTCGGCGGAGAAAGACTCGGCATTCAGGTGAGCCGAACGGTGGTGTGGGACGAAGGAAGTGGGTTTAGT
ACGCCCTGACAAAACCGCTCCG
>B596-L_1-10k_transcript_37441 B596-L_1-10k_transcript_37441 full_length_coverage=3;length=1137;num_subreads=60
TCATAGTCAAAAGAAGAGTTTGATCCTGGCTCAGAAGGAACGCTAGCTATATGCTTAACACATGCAAGTCGAACGTTGTT
CCCTGGGAGCTAGTCAGAAGGAATGGAGGCTCCTAGCTCAAGGTAGCTTGTCTCACCCAAGAGGTGGGAAGAGTTGTGAA
CAAAGTGGCGAACGGGTGCGTAAGGCGTGGGAATCTGCCGAACAGTTCGGGCTAAATCCCGAAGAAAGCTAGAAAGCGCT
GTTTGATGAGCCTGCGTAGTATTAGGTAGTTGGTTAGGTAAAGGCTGACCAAGCCGATGATGCTTAGCTGGTCTTTTCGG
ACGATCAGCCACACCGGGACTGAGACACGGCCCGGACTCCCACGGGGGGCAGCAGTGGGGAATCTTGGACAATGGGCGCA
AGCCTGATCCAGCAATATTGCGTGAGTGAAGAAGGGCAATTCCGCTCGTAAAGCTCTTTCGTCGAGTGCGCGATCATGAC
ATGACTCGAGGAAGAAGCCCCGGCTAACTCCGTGCCAGCAGCCGCGGTAAAACGGGGGGGGCAAGTGTTCTTCGGAATGA
CTAGGCGTAAAGGGCACGTAGGCGGTTCATCGGGTTGAAAGTGAAAGTCGTCAAAAAGTGGCGGAATGCTTTCGAAACCA
CTGAACTTGAGTGAGACAGAGGAGAGTGGAATTTCGTGTGGAGGGGTGAAATCTACGGATCTACGAAGGAACGCCAAAAG
CGAAGGCAGCTCTCTGGGTCTCTACCGACGCTGGTGTGCGAAAGCATGGGGAGCGAACGGGATTAGATACCCTGGTAGTC
CATGCCGTAAACGATGAGTGTTCGCCCTTGGTCTATTCTGATCTGGGGCTCAGCTAACGCGTTAAACACTCCGCCTGGGG
AGTACGGTCGCAAGACCGAAACTCAAAGGAATTGACGGGGGCCTGCACAAGCGGTGGAGCATGTGGTTTAATTCGATACT
ACGCGCAGAACCTTACCAGCCCTTGACATATGAACGAGAAACCCTATCCTTAACGGGATGGTACTGACTTTCATACAGGT
GCTGCATGGCTGTCGTCAGCTCGTGTCGTGAGATGTTTGGTTAAGTCCTATAACGAGCGAAACCCTCGCCTTGTGTTGCT
CAGACATGCGCCTAAGG
>B596-L_1-10k_transcript_58106 B596-L_1-10k_transcript_58106 full_length_coverage=3;length=260;num_subreads=60
GGCAAACCGGGCACTACGGTGAGACGTGAAAACACCCGATCCCATTCCGACCTCGATATGTGGAATCGTCTTGCGCCATA
TGTACTGAGATTGTTCGGGAGACATGGTCTAAGCCCGGTGAAGAAATGAAATGCAAATTGAATCTTTCATAAGAAGAGGT
ACGGAGTGACTGAAAGAAGAGGAGTCACTTTATTAAAATGAAAAAGAACATTGTAACAACTCAGTTGTTCAAACCCGATA
ACGCTTTTCTTTTTTTTCCG
>B596-L_1-10k_transcript_35154 B596-L_1-10k_transcript_35154 full_length_coverage=4;length=1221;num_subreads=60
AGAGTTTCTGGGTTTAAGGCTAAGCTGCTGAGAAGGAGAATAACGGAGCTCAAAAAATGGAATCGAAAGCTATTTGCTTA
GGGTTTCTTCCGCCAAGACTTCAACTTTCATCTCGAGTTTCACTCTCCCTCCTCGTGGCTCTTCCACATCTCCAAACTCT
GATGTCAGACAAACCCTTGTCTGGAGCAAACCGCAAGGTGGAGTTTACTTGAACCGAGGCCGTGTCCTATGTTCTTCTCA
ACCTGATAGTAATGCTCCTCGAGCTGAGCTGTTCCGTGGAAAGTCTGGTTCAGGTTTCTTTCAACGGCCTAACCCACCAG
CTGGTTGAAGAAAGTAAACTTGTCTCAGCTCCGTTTCAAGAAGAAGACAAAGGTTCCCTCTTGTGGGTCTTGGCTCCTGC
TGTCTTGATATCCTCACTGATTCTTCCGCAGTTCTTTCTCAGTGGTGCCATTGAAGCTACCTTTAAAAACGACACCGTTG
CAGAGATTGTTACTTCTTTCTGCTTTGAGACGGCGTTTTATGCTGGTCTGGCGATATTCCTGTCTGTGACTGACCGAGTG
CAGAGGCCCTACTTAGACTTCAGCTCCAAGAGATGGGGTTTAATCACCGGACTCAGAGGATACCTCATGTCCACATTTCT
GATGATGGGTTTGAAAGTTGTAGTCCCTGTGTTTGCTGTATACATGACTTGGCCAGCTCTTGGGATGGATGCCTTGATTG
CAGTCCTTCCTTTCTTGGTTGGATGTGCGGTTCAACGAGGTTTCGAGGCTCAGCTTGAAAGACGCGGCTCTTCGTGTTGG
CCCATTGTTCCAATAGTCTTTGAGGTGTATAGGCTGTATCAGGTGACAAGGGCAGCCACTTTTGTTCAGAGGCTGATGTT
TATGATGAAAGATGCGTCAACTACTGTAGAGATTACAGAGCGAGGAGTTGCGCTTGTTGGTTTGGTTGTGACTTTGCAGT
TTCTAGCTGTTCTGTGTCTCTGGTCGCTGATCACTTTTCTAATGCGCCTTTTTCCTTCGAGACCTGTAGCTGAAAACTAC
TAAATCAATAGTAGTGATTAGTGAAAGCCATTGAGCTTTGATTTCTGTGTTTCTTTCAGAGGATTAACGTGTTGTATCGA
GTCAGGAATTGCAGTGTAGGACACTTTTGATCACGAGGGATGAAATTGGCTGCAACTGTCATAAGAATCATCTTTTGAAC
TTCAATCTTGATGAGATCTTG
>B596-L_1-10k_transcript_57483 B596-L_1-10k_transcript_57483 full_length_coverage=2;length=296;num_subreads=60
GCAGAGAAGGTCAAAGAGTTCTTGAAGGATCCTAGCAAGTTTGCTGTTGCTGTAGCGGCAGTGTCTGCTGATGCAGGTGG
TGGTGCTTCAGCTGGAGCTGCCAAGGTAGAGGAGAAGAAGGAAGTTGTTGAGGAGTCAGATGAAGAAGACTATGGTGGTT
TCGACATGTTCGGTGATGAATAGATTCACTATGAGTCTATCAATGTTTCCTTTTTTTTTTGTCGATGCTATAAGTGTTAC
TTCGTTTGTAGTATGATCGTTTTCAATTTTATTGATCTTGGCCACTTGCTATTGTC
>B596-L_1-10k_transcript_42970 B596-L_1-10k_transcript_42970 full_length_coverage=7;length=910;num_subreads=60
GCACCTTATGAGAAATCAAAGTTTTGGGTTCCGGGGGGAGTATGGTCGCAAGGCTGAAACTTAAAGGAATTGACGGAAGG
GCACCACCAGGAGTGGAGCCTGCGGCTTAATTTGACTCAACACGGGGAAACTTACCAGGTCCAGACATAGTAAGGATTGA
CAGACTGAGAGCTCTTTCTTGATTCTATGGGTGGTGGTGCATGGCCGTTCTTAGTTGGTGGAGCGATTTGTCTGGTTAAT
TCCGTTAACGAACGAGACCTCAGCCTGCTAACTAGCTACGTGGAGGCATCCCTTCACGGCCGGCTTCTTAGAGGGACTAT
GGCCGTTTAGGCCAAGGAAGTTTGAGGCAATAACAGGTCTGTGATGCCCTTAGATGTTCTGGGCCGCACGCGCGCTACAC
TGATGTATTCAACGAGTTCACACCTTGGCCGACAGGCCCGGGTAATCTTTGAAATTTCATCGTGATGGGGATAGATCATT
GCAATTGTTGGTCTTCAACGAGGAATTCCTAGTAAGCGCGAGTCATCAGCTCGCGTTGACTACGTCCCTGCCCTTTGTAC
ACACCGCCCGTCGCTCCTACCGATTGAATGATCCGGTGAAGTGTTCGGATCGCGGCGACGTGGGTGGTTCGCCGTCTGCG
ACGTCGCGAGAAGTCCACTAAACCTTATCATTTAGAGGAAGGAGAAGTCGTAACAAGGTTTCCGTAGGTGAACCTGCGGA
AGGATCATTGTCGTACCCTGGAAACAGAACGACCTGAGAACGATGAAACATCACTCTCGGTAGGCCGGTTTCTTACTGTG
CCTGCTGATTCCGTGGTTATGCGTTCATCCTTGGCCAAGACTTCAGTTTTGGTTGGATCGTACGCATAGCTTCCGGATAT
CACCAAACCCCGGCACGAAAAGTGTCAAGG
>B596-L_1-10k_transcript_53762 B596-L_1-10k_transcript_53762 full_length_coverage=4;length=484;num_subreads=60
AATTCTTCTTCTTTATTTCCTTAGCATCTCATAATCTAGTCTACAATTTCTTCTTATCTCTCATCCTTCACGAGCCTTTA
ACCGTTCATCTTCTTTTCCACGCCTCCCTTCCTCATGTACGAATCCAGATCTCCTCCTTTGATGTACTGCCAAATTCGTG
AACGCCTCCCAAATCTGAAGCTCGCTCTTCTTCACCGAATTCTCCCGCCTTTCCTCACTCACCGCCTCTGACCAAGTCCC
TGAAATCTGTAGTTTTCGCCGTCGTTCGTGACTCTTGCCGGTGATGAAGAAGAAGCAAGGATAGAGACATGGGAAGGACA
TCGGCCGGCGTCTTTTTTTTTTATTAGTTTTTTTTTCTTTTTTTTTTAAATTAGGTTAAGTTGTAAACAGGTAGGTGTGA
GGTGCCAACAAAAAAAGAAATAAAAAAAAGTTGTAAACCGTTTAATATATAGGAATATGTATTTGTAAATTTATAATATT
CATA
>B596-L_1-10k_transcript_50736 B596-L_1-10k_transcript_50736 full_length_coverage=2;length=618;num_subreads=60
GGAGCTTAGTCTGCAAAATAAATCCTCTACGTGAGCTTCATTACAATCATTTATGTTATCTAAAATGGCAACCAATCTTA
ACACCATTTTTCTCTCCATTGTTATGTTTCATCTTGTTCTGTCTGCTCAAACTCAAATGCACCCAATACACCTGGAGTCT
CCTGCTCCACAACCACATCCACCACAGTCCCAACCGCAAACACCGAATCACAACAGCTCCCAATACGGTACTACTGAAGG
CAGCCTTCAACCCCAAGAGTGTGGGCCACGGTGTGGAGATAGATGCTCGAATACAAAATACAAGAAGCCATGTTTGTTCT
TCTGTAACAAATGTTGTGCCAAGTGCTTGTGTGTACCTCCAGGTACTTATGGCAACAAGCAAGTCTGCCCTTGCTACAAC
AACTGGAAGACTCAGCTCGGTGGACCTAAATGCCCTTGATTTATCCTCTTAATGCATAACCTCCATATAGTTTGTTAATC
TATCTACCATAATGTTCTATATGTATTTGGACTCATTTGCATAATCACATCAATAGGACCACGTCAAAAGTGCTTTTGAT
GCTTACTTATCCTTTATAAAGATTTTGAGTGCACATAAAAGATTTTGTTTATGAAGCT
>B596-L_1-10k_transcript_41785 B596-L_1-10k_transcript_41785 full_length_coverage=2;length=969;num_subreads=60
GGCCGCCTTTTAGAGAAGGTTAGAGCTTCCTCTGCTTCACCTTTCAAGTTCGTCATCCTTCCTTTATCTCGTACACTCTC
ATTCCCTAAGCACTTTGCTCAGAGATTCGTCAATTGAGAGCAACTCAAGATGAGTAAGCTTCAAAGCGAGGTTCTTAGAG
AAGGGATCACAGCTGTTAAGGGCAAAGCCGATGAGAAAAAACGCAACTTTGTCGAAACGGTTGAGCTTCAGATTGGTCTC
AAGAACTACGACCCACAAAAGGACAAGCGTTTCAGTGGTTCTGTCAAGCTTCCTCACATTCCTCGCCCTAAAATGAAGAT
CTGTATGCTCGGAGATGCTCAGCATGTTGAGGAGGCTGAGAAGATTGGACTAGACTATATGGACGTTGAGGCTTTGAAAA
AGCTCAACAAGAACAAGAAGCTTGTTAAGAAGCTTGCCAAGAAGTACCATGCTTTCCTTGCTTCTGAATCCGTCATTAAG
CAGATCCCTCGTCTTCTTGGTCCTGGTCTTAACAAGGCAGGAAAGTTCCCGACGCTAGTGAGTCACCAAGAGTCGTTGGA
TGGGAAGGTGAACGAGACAAAAGCGACAGTGAAGTTCCAGTTGAAGAAGGTTTTGTGTATGGGTGTTGCTGTTGGTAACC
TTTCCATGGAAGAGAAGCAGCTCTTTCAGAATGTTCAGATGAGCGTTAACTTCCTTGTCTCGCTGTTGAAGAAGAATTGG
CAAAACGTGAGGTGTTTGTACTTGAAGAGCACCATGGGACCACCTCAAAGGATCTTTTGAGCTCTCTGCTTTCTGAATCT
ATAAATTTTTGCTTTGCGTTTTTGTTTCAAATGTCTAGTGCTTCTTGAGATATGGTTCGGATTGATATTAGTGGAACGAA
GGTGCTAGTTTGCTTTTCGTTAAAACACAAATATAATATATGCAATGTTTGCTTTTAAGGCTTCAATCACGTCTCGTTTT
TGGTTTTCT
>B596-L_1-10k_transcript_55610 B596-L_1-10k_transcript_55610 full_length_coverage=2;length=395;num_subreads=60
GGATCCGACCAGCAAGAAACGCTCATGGAGGATCAAGATTATGCCGAAATTGAGGATTCTCAGAAGAGCGTCCCCTAAGA
AGCTTCTCGTTTGGTTACGCGATTCTTATGTTAATATGATGATGCGGTTGGCGAACTCACGGGCCGTCGGTCCTTCTGCA
TACGGTGGATCCAAATTTGGGTCAGGTCAGATGAAGGAGTATGATGAGAAAGTGCTTGTGGAGATATACAAGTCCATATT
GATGGCGAAGGCGCAGGGGAATCTCGTGCAACGCGACACGGCTAGCAAGCTTCCTTCTGGACCAGCTGTTGTATCTGTCT
CTCCGGTTGTTAAGTAATTTTCAGAAACAAAACAATTCTCCATTTTCCTTATAATAAAAGAGAATCAAAATTCTC
>B596-L_1-10k_transcript_35128 B596-L_1-10k_transcript_35128 full_length_coverage=3;length=1212;num_subreads=60
GAAACCATCTACGAACGGCGTCTGTTCTTGCCGATCCACTTCTCAGTTCTTGCCGATCCACGTCTCAGTTCTTGCCGATT
CACTTTCGGTTTCACAGGTTGTATGGATTTTTCATGGATCACGAGAATGCCTCATTTGCTTTTCCCCGCAATGAGGCAAT
TTGATATTTGTTGGGAGACAGTGTCCGTCAGACATCTTGAGTCTGTCATGATGAACATTTGTTTGATTCCCCTCACCAGA
CAGGACATCATCGTCTACGTTCCCAATGATTGTTTCCTGTCGGATGGACCTGCCATTTGTTTATCTGACATATCAGATTC
CATGGAGTTTACATGGTTAAAGGAAAAGCCTTATTTGCTTTGTGCTGTTATCAAACAAATAATGGCGATTTGCTGGGCAA
TAGCGTTTGTCAGACAGCTTGAATCGGTGTTGAAGAACAAATGGTTGATGCCTCTCACCGAACACCTTTCAATACAGGAT
TTCATCGACCGCATCCCTAAGCGACGGCTTCGCTCGGATGGAGCAGCCATAAGTTTACGAGAGGTTGGTTTTTACCTCCA
AAAGTTTGGAGTTCTCCTTGAAAGTGAATGTCGTCTGGCCTCTCCTGAGCGTATTTTTGGTGTCATTAATCGACGGGATA
AACGTTTAAGGCGGTGCCCTAAGACAGTAGAAGTTCACTCCCTGCGTGTGTACCTTTACAAGTATAAAGAAGATGCTTTT
AAGGGGTATGGTATCTTCCACTCTCGTCTTCAAACTCTGATTAAAGAGAGTGGTCTTGTTTCAGTAAATTTTTTGAGTTA
TGAGAGCTACTGGCAAGAAAAAGGAAAGGGTATTTTCTTCCCTACTGAGGAGGAAATGAATTCTCCTCTGCCGACATGTG
GACATGTAATTCTCGCCGCAGGTTCCTCTCATGATGAGAATGGGAACTTGTATTATCTATGCCAAGAGTCCGGTGGCACT
GAATTTGGTTTTGATGGCTACTCTAGAGTCTACGCAAATTTAATAAATGCTTATGTTGAGATGTCTGCCTGAGAGAGAGT
AACTTAAATAAGAACAACTTTGTGGCTTTGTCTTTACTTGGTTGAATGGCTACTACTACTACCTCTCATCATTTTGTGAT
GTTTTTTTTTTTGGTTTTCAAGACTTGTCTACCTTTTGGAGAATTCTGTTAGTCGCTTTGTGTTTTTTTTTATTTGTCGG
TTTAGTTCAGCC
>B596-L_1-10k_transcript_38831 B596-L_1-10k_transcript_38831 full_length_coverage=2;length=1098;num_subreads=60
GATCCTCCTCCACCTCCTTCTCACTCGTCCCCCTTTCCTAGTACTAGTATAAATACAAACCTTAAACTTCTTTATCGCTC
TACATTTCTCGTTCGTTGGTTTGTAGCCGAAGAGAACTGTCCACTCGAAGGGTTTAAAGAAAGAAAGTAGGAATCATCCG
CCATGGACGAGGAGGAGAACAATGCTTACAGACCAATTGATTCCGTCTTGGCTCCCCGCTTCATCCAAATGATGAAGAAC
TCCGCAAGGAACGGAACCACCGATATGGATTCTCAGCTTCAAGAGATTCTCAGGAGAAGAGGAAGACGTCCCGTTTCCAT
CGAGCAGCTGCTTCAGGGCATACGCACTGGCTTAACACTTGCACCTGCTGATGACGACACCAACAACGCACGTGATGATG
ATGCTGGCAGAGAGAGAGGACGCGTGATCGTCACCAATCCTTTCAATCAGATCGTCGCTGTCCCGAGCTCTGCTGTTTCC
GACACTCTGCGTCCCGTTGCTGGTTCTCTCAGCGAGTACTTCATCGGTCCTGAGTTCGAAGCGTTGAGGTATGGAACACC
TCCTGCTCGGAGAGATGCTGTTGAGGCTCTGGCTGATGATCTGCTCGTCCTGAATCCGGGGATCCAGTGTTTGGTTTGTT
TGGATTATATTGAGATGAACACTACTGGGAAACAGATGCCTTGTCAGCACAAATTTCACAGTTACTGCTTGCTCTACTGG
CTTCAGCTTCATAGCTCGTGTCCGGTTTGTAGGTGTCAGCTACGCACTGCCAAGGATGAGGCAGATGGTGGGTCTTTTTC
TTCTTCAAGTCAGGGATCTGAGAACAACGACCAGGAGGAGGAGGGTCCCATGGCTGCTTAGCCAAGCCCCAACCTGGTTC
TCTAGATAGCAGCAAATCCATAGGAGCAACCATAAGAGTATCATGAGACCAACTTAAATAAGAACTTCTTTGTGGCTTTG
TCTTTACTTGGTTGAATGGCTACTACTACTACCTCTCATCATTTTGTGATGTTTTTTTTTTTGGTTTTCGAGACTTGTCT
ACCTTTTGGAGAATTCTGTTAGTCGCTTTGTGTTTTTTTTTTATTTGTCGGTTTAGTT
>B596-L_1-10k_transcript_27608 B596-L_1-10k_transcript_27608 full_length_coverage=3;length=1502;num_subreads=60
AGAAGGGTTCGAGTGTGAGCATGCCTGTCGGGACCCGAAAGATGGTGAACTATGCCTGAGCGGGGCGAAGCCAGAGGAAA
CTCTGGTGGAGGCCCGCAGCGATACTGACGTGCAAATCGTTCGTCTGACTTGGGTATAGGGGCGAAAGACTAATCGAACC
ATCTAGTAGCTGGTTCCCTCCGAAGTTTCCCTCAGGATAGCTGGAGCTCGGAAACGAGTTCTATCGGGTAAAGCCAATGA
TTAGAGGCATCGGGGACGCAATGTCCTCGACCTATTCTCAAACTTTAAATAGGTAGGACGGGGTGGCTGCTTTGTTGAGC
CATCCCACGGAATCGAGAGCTCCAAGTGGGCCATTTTTGGTAAGCAGAACTGGCGATGCGGGATGAACCGGAAGCCGGGT
TACGGTGCCCAACTGCGCGCTAACCTAGAACCCACAAAGGGTGTTGGTCGATTAAGACAGCAGGACGGTGGTCATGGAAG
TCGAAATCCGCTAAGGAGTGTGTAACAACTCACCTGCCGAATCAACTAGCCCCGAAAATGGATGGCGCTGAAGCGCGCGA
CCTATACCCGGCCGTCGGGGCAAGAGCCAGGCCTCGATGAGTAGGAGGGCGCGGCGGTCGCTGCAAAACCTAGGGCGCGA
GCCCGGGCGGAGCGGCCGTCGGTGCAGATCTTGGTGGTAGTAGCAAATATTCAAATGAGAACTTTGAAGGCCGAAGAGGG
GAAAGGTTCCATGTGAACGGCACTTGCACATGGGTTAGTCGATCCTAAGAGTCGGGGGAAACCCGTCTGATAGCGCTTAT
GCGCGAACTTCGAAAGGGGATCCGGTTAAAATTCCGGAACCGGGACGTGGCGGTTGACGGCAACGTTAGGGAGTCCGGAG
ACGTCGGCGGGAATTCCGGAAAGAGTTATCTTTTCTGTTTAACAGCCTGCCCACCCTGGAAACGGCTCAGCCGGAGGTAG
GGTCCAGCGGCTGGAAGAGCACCGCACGTCGCGTGGTGTCCGGTGCATTCCCGGCGGCCCTTGAAAATCCGGAGGACCGA
GTGCCGCTCACGCCCGGTCGTACTCATAACCGCATCAGGTCTCCAAGGTGAACAGCCTCTGGTCGATGGAACAATGTAGG
CAAGGGAAGTCGGCAAAATGGATCCGTAACTTCGGGAAAAGGATTGGCTCTGAGGGCTGGGCTCGGGGGTCCCAGTTCCG
AACCCGTCGACTGTTGGCGGGCTGCTTGAGCTGCTAACGTGGCGAGAGCGGACCGCCTCGTGTCGGCCGGGGGACGGACT
GGGAACGGCTCTTTCGGGAGCTTTCCCCGGGCGTCGAACAGCCAACTCAGAACTGGTACGGACAAGGGGAATCCGACTGT
TTAATTAAAACAAAGCATTGCGATGGTCCCTGCGGATGCTAACGCAATGTGATTTCTGCCCAGTGCTCTGAATGTCAAAG
TGAAGAAATTCAACCAAGCGCGGGTAAACGGCGGGAGTAACTATGACTCTCTTAAGGTAGCC
>B596-L_1-10k_transcript_31570 B596-L_1-10k_transcript_31570 full_length_coverage=17;length=1274;num_subreads=60
CACGGACCAAGGAGTCTGACATGTGTGCGAGTCAACGGGTGAGTAAACCCGTAAGGCGCAAGGAAGCTGATTGGCTGGAT
CCCTCACGGGTGCACAGCCGACCGACCTTGATCTTCTGAGAAGGGTTCGAGTGTGAGCATGCCTGTCGGGACCCGAAAGA
TGGTGAACTATGCCTGAGCGGGGCGAAGCCAGAGGAAACTCTGGTGGAGGCCCGCAGCGATACTGACGTGCAAATCGTTC
GTCTGACTTGGGTATAGGGGCGAAAGACTAATCGAACCATCTAGTAGCTGGTTCCCTCCGAAGTTTCCCTCAGGATAGCT
GGAGCTCGGAAACGAGTTCTATCGGGTAAAGCCAATGATTAGAGGCATCGGGGACGCAATGTCCTCGACCTATTCTCAAA
CTTTAAATAGGTAGGACGGGGTGGCTGCTTTGTTGAGCCATCCCACGGAATCGAGAGCTCCAAGTGGGCCATTTTTGGTA
AGCAGAACTGGCGATGCGGGATGAACCGGAAGCCGGGTTACGGTGCCCAACTGCGCGCTAACCTAGAACCCACAAAGGGT
GTTGGTCGATTAAGACAGCAGGACGGTGGTCATGGAAGTCGAAATCCGCTAAGGAGTGTGTAACAACTCACCTGCCGAAT
CAACTAGCCCCGAAAATGGATGGCGCTGAAGCGCGCGACCTATACCCGGCCGTCGGGGCAAGAGCCAGGCCTCGATGAGT
AGGAGGGCGCGGCGGTCGCTGCAAAACCTAGGGCGCGAGCCCGGGCGGAGCGGCCGTCGGTGCAGATCTTGGTGGTAGTA
GCAAATATTCAAATGAGAACTTTGAAGGCCGAAGAGGGGAAAGGTTCCATGTGAACGGCACTTGCACATGGGTTAGTCGA
TCCTAAGAGTCGGGGGAAACCCGTCTGATAGCGCTTATGCGCGAACTTCGAAAGGGGATCCGGTTAAAATTCCGGAACCG
GGACGTGGCGGTTGACGGCAACGTTAGGGAGTCCGGAGACGTCGGCGGGAATTCCGGAAAGAGTTATCTTTTCTGTTTAA
CAGCCTGCCCACCCTGGAAACGGCTCAGCCGGAGGTAGGGTCCAGCGGCTGGAAGAGCACCGCACGTCGCGTGGTGTCCG
GTGCATTCCCGGCGGCCCTTGAAAATCCGGAGGACCGAGTGCCGCTCACGCCCGGTCGTACTCATAACCGCATCAGGTCT
CCAAGGTGAACAGCCTCTGGTCGATGGAACAATGTAGGCAAGGGAAGTCGGCAAAATGGATCCGTAACTTCGGG
>B596-L_1-10k_transcript_46601 B596-L_1-10k_transcript_46601 full_length_coverage=2;length=778;num_subreads=60
GGAAGCTGATTGGCTGGATCCCTCACGGGTGCACAGCCGACCGACCTTGATCTTCTGAGAAGGGTTCGAGTGTGAGCATG
CCTGTCGGGACCCGAAAGATGGTGAACTATGCCTGAGCGGGGCGAAGCCAGAGGAAACTCTGGTGGAGGCCCGCAGCGAT
ACTGTCGTGCAAATCGTTCGTCTGACTTGGGTATAGGGGCGAAAGACTAATCGAACCATCTAGTAGCTGGTTCCCTCCGA
AGTTTCCCTCAGGATAGCTGGAGCTCGGAAACGAGTTCTATCGGGTAAAGCCAATGATTAGAGGCATCGGGGACGCAATG
TCCTCGACCTATTCTCAAACTTTAAATAGGTAGGACGGGGTGGCTGCTTTGTTGAGCCATCCCACGGAATCGAGAGCTCC
AAGTGGGCCATTTTTGGTAAGCAGAACTGGCGATGCGGGATGAACCGGAAGCCGGGTTACGGTGCCCAACTGCGCGCTAA
CCTAGAACCCACAAAGGGTGTTGGTCGATTAAGACAGCAGGACGGTGGTCATGGAAGTCGAAATCCGCTAAGGAGTGTGT
AACAACTCACCTGCCGAATCAACTAGCCCCGAAAATGGATGGCGCTGAAGCGCGCGACCTATACCCGGCCGTCGGGGCAA
GAGCCAGGCCTCGATGAGTAGGAGGGCGCGGCGGTCGCTGCAAAACCTAGGGCGCGAGCCCGGGCGGAGCGGCCGTCGGT
GCAGATCTTGGTGGTAGTAGCAAATATTCAAATGAGAACTTTGAAGGCCGAAGAGGGG
>B596-L_1-10k_transcript_4013 B596-L_1-10k_transcript_4013 full_length_coverage=2;length=3042;num_subreads=60
GGGTTTTATTACCGAAGTTCGATACCCCGAATGGTTAGCCAACCCGGTCGTCGTCAAAAAGAAAAACGGCAAATGGCGCA
TATGCGTCGACTTCACGGATCTCAACAAAGCATGCCCAAAGGATAGTTACCCGCTCCCTCACATCGATCGTCTCGTCGAA
TCAACCGCCGGTAACGAACTCCTAACCTTCATGGACGCTTTCTCGGGATACAACCAGATCCTGATGCATCCCGATGATCG
CGAGAAGACGGCATTCATCACCGACAGAGGAACTTATTGCTACAAAGTGATGCCCTTCGGGCTAAAAAATGCCGGCGCGA
CTTATCAGCGACTCGTTAACCAAATGTTTGCTGATCAGCTTGGTAACACCATGGAAGTGTACATCGACGATATGCTAGTC
AAATCGCTCAAGGCCGACGACCACCTAAATAACTTGCGCGAGTGCTTCAAAATCTTGAACGACTATGGGATGAAGCTCAA
CCCAGCCAAATGTACCTTCGGTGTCACCTCCGGGGAATTCCTTGGCTACATCGTCACTCAGCGAGGAATAGAAGCCAACC
CCAAGCAGATCTCGGCGATTCTCGACCTTCCAAGCCCGAAAAACAGCCGCGAAGTGCAGCGACTAACGGGACGCATAGCA
GCTCTCAACAGGTTCATCTCGCGATCGACCGACAAGTGTCTTCCCTTCTACGAGCTGCTGAGAGGGAACAAGAGGTTCGT
CTGGGACGAAAAATGCGAAGAGGCGTTCAATCAACTCAAGCATTATCTTACGACCCCACCAGTGCTATCGAAGCCAGAAG
CCGGCGACACACTATCTCTCTACATTGCCGTCACATCCTCCGCCGTCAGCAGCGTATTGATTCGAGAAGATAGGGGAGAA
CAGAAACCAATCTTTTACACAAGTAAAAGAATGACAGAGCCTGAAACGAGATATCCAACACTCGAAAAGATGGCCCTAGC
CGTCGTCACCTCGGCGAGAAAATTGCGACCCTACTTCCAATCGCACACGATTGAAGTACTGTCCAACCAACCACTCAGAA
CGGTGATGCAAAATACTAATCAATCGGGACGGCTGACCAAATGGGCGATGGAACTGAGCGAACATGACATAGTATACAAG
AATCGCACAGCAGCAAAGTCACAAGTCCTTGCCGATTTCTTGATCGAGTTGACGCCAGAGCTGGAGCAAGACCTCATCTT
ACCAAGTGTAAACTGGATCCTCCACGTCGACGGTTCATCAACGAGTAAAGGGTCAGGAGCAGGAGTGCAATTGCAATCGC
CAACAGGGGAACTCATTCGGCAATCATTCAGTTTTGGTTTCGCGGCATCAAACAACGAAGCTGAGTACGAATCCCTCATC
GCGGGGCTCCGTCTCGCAAAGGCGGTGAAAGCCAAAAGAATCAGCGCCTACTGCGACTCTCAACTCGTCGTAAGCCAATA
CCTCGGCGATTACGACGTCCGCAACGAAAGGATGGACGCCTACCTCAAACTAGTCCAGGATCTCACGCGAGACTTTGAGT
TCTTCGAACTCACGAAGGTTCCTCGCGGAGAAAATGTTTGTGCCGACGCCCTCGCCGCTCTGGGAAGCAAGCTACACGAC
CAAGTCAAGAGGATAATCCCGATCCACAAAATCGAGAAACCAAGCATCGACACGAAGGCAGAACAGGCCGCGATTATAGC
AGCAATCGACGACGCAATGGACATTGACGAAGTGGAATCTCGCTCGCCAGATGACCACCCAACAGATTGGCGCAAAGAAC
TCATCGATTACCTCGCGGAAGGTTTACTGCCCATCGGGAAATGGGACGCCCGGCGATTGAAACGACGCAGCGCACACTAC
GTCGTCATGGACGGGGAACTACACCGATGGACTGCAACAAAGGTACTACTCAAATGCATCACCGGTGAAGAAACGAGACT
CGTCATGGCCGAAACACACGAGGGAGCAGCAGGCAACCACTCGGGCGGGCGAGCTCTCGCATTAAAAGTTAAAAACCTCG
GATTCTACTGGCCAACCATGAACGCCGACTGCGAGACATACGCGCGCAAATGCGATAAATGCCAGCGTCACGCCAAAACC
ATACACAGCCCAACGGAGTTTCTCCATACATTGACTGCTCCATACCCATTTATGCGATGGGGAATGGACATCATAGGTCC
GATGCCGGCATCTCGACAAAAGAAGTTCATACTGGTCCTCACCGATTACTTCACCAAGTGGGTTGAAGCCGAAGCCTACG
CCAACATAACCGACAAGGAGGTACAACGCTTCGTCTGGAAGAACATAATCTGCCGATACGGACTACCTTACGAGATAATC
ACGGACAACGGTTCGCAATTCATCTCGCATCATTTTAAGGGCTTCTGCGACAGATGGCGCATTCGACTCAACATGTCGAC
ACCAAGAAACCCGCAAAGTAATGGTCAAGCCGAATCAACGAACAAGACCATCATAGACGGTCTGAAGAAACGACTCGACT
TAAAGAAAGGTTGCTGGGCAGACGAATTAGATGGTGTCCTGTGGTCCCACAGAACCACTCCTCGCGGGGCGACGAAGACT
ACACCCTTCTCAATGGCATACGGCGTCGAGGCAATGGCTCCCGCAGAAGTGAATGTGACGAGTCTGCGCCGATCACGAAT
GCCACAGAACACCGAACTCAACCGCAACATGCTCCTCGACGCACTCGACGACATCGAGGAAAAGCGCGACCAAGCGTTAC
TCCGTATCCAGAATTACCAGCATCAAATCGAAAGCTATTACAACAAAAAGGTCAAGTCACGTCCTCTCGAAATGGGCAAC
CTTATCTTAAGAAAGGTCTTCGAAAACACTAAGGAGTGGAAAGCCGGCAAGCTCGGAGCCAATTGGGAAGGACCATACAA
GATAGTCGAAGTCATCAAGCCAGGAGTATACCGCCTCGAGACTTCAACAGGCGAAGCAGTACCGAGAGCCTGGAACGCCA
AACATCTCCGCCTCTTCCATCCTTAGTCAAAGCAAACACCAACCCGAGTAAATGCGCCCAAAAGGCCACTTTTACTCGCT
CC
>B596-L_1-10k_transcript_15492 B596-L_1-10k_transcript_15492 full_length_coverage=2;length=1993;num_subreads=60
GTTCTTTCTCGTAAAGCACTCTTGCTATCATTCCTCGCCTTACTACCAAGCGTAATAGCTAAAGAGCTAAGAGTGCTAGT
GTCATTCCGTCTAGCGATAGTGGGCCAGTAGTACCGGTATGTATCTATTGTACCAGTAGTTGCGATTTTCATTCATAATT
TAATCGTCCTATGCATTTCCAGTTCTTTTCTTTCTCCCTTTACGCGAGTTGAAGTTTAAGTTGAAGATTTCCTTCCCTTC
CTGCCGAACTCTCTCTGAGTTCCCTGCCAGCTAATGCTAAAAGGCAGTCCTAATCTACTTCTTTTTCTCTTCCAGCTAGT
TCCGGTTCTCTTGATTGAAGATGGGTTGATATGGGTTCATGCGAGCTCCTAGTCATTTCAAGGTACCTTGGATGGGGTCA
GAGCTAACAGCTATGGAATTCCCGGGGCTGGTAGCAGTCTCAATTCTCGTATGCTTAACACGTGGTGGAGCTAAGGATTT
CATACCTTCTTTCTTTTCTATCTTTCTTCTCGCCGACCAAGGCGAGGCGCTCTTAAGCCGTTTCAGGAAGGGAAGGGGCC
ATCTACTACAAAATCATACCTTTCGGACGTTGCCACCGCTCAATCCACCCCTGCAGAAAGTTGGTATTCAAGAGACGGAA
ACTATGTCAAGAAGGTGGAACTAGGAATAAAAACAGGGATCCACGTCGAGCCATCCTGACGGACGAGCAGCATCAATTGA
ATCGGCAGACACAAAGACGAAGACAGAGACGAGCTAACATGTAAAGTAGTGGAATGGAAAAGGATGGTAGCCCACCCAGG
ACAGCACATAGAGTAAGGTTGGCTCTATGCGAGAGAGGAAAACCGCATGGACACGGCTCCTTTTGGATAGATCGTCAAGC
AATTTACCCATATAGTTATTATCCCGAGGTTGAAATACAATCCATTACATCTGGATTGAAACTTGAGAACCTCGAGAACC
AAAGATATAAACTGAAAGATAGAAGCTATCTAACAATTTGAATATGAATAGGAACAGCCTTCATAGAGAAGAGACATGGA
CAATGTATCCTTAACAGTATGGCAATCTCTTCCTCTTTCGATTGGCAAAGAAGCAAAAATAGTAAAGCGATAAAAGAAGC
AACTCCTTGAGCGGCTCTATCAAGGAGCAGAGGCAAAGGATCTTCTCCAGTGGTCATTAGTAATGCACTAAGTGGTCCTT
ATTGGGTGCTGGCGAAGCATAAGAGGAGATTCTTAACGTCAGGAATATCGGCCTTAGCATCTTTCTTATAAAAAATGATC
TTTCTCTACTTGAGAAGGTTCTTACCAGGCATACTACTCATCGATTATTTTGCCCTTTGGGATCGAAACAACCTATTAAA
GGTTGTCGCCTACATAACCTACCTCCCAGACTAAGGGAAGAAGGTCTCAGATCACTGTAGTTCGAGCCCTTTTGTTAAAG
CAGTTCCTGTACTTTGAATGAATTCAAGCTAGTAAAGTAGTCTGCTTGAAGGGGCCCTCCTCACCACTCCCCTTCCCCTT
ATATCATGGAAGCAAGCCAAACGAAAGCAAACTAAGCATGATACAAGGGCCTGCCTTTCGGTACGTGAAAACGGCAGTTA
CACTCTTTCACTGTCTTACTTTGGCCCCTCTCTAGCCAAATCAAAAATAGGAACACCCCCTGAGACACCGAAAAAATGCT
ATATAACAGATAGACCATGTCAGCCTCCACCTTCATCACTAAGCAACAAAAATGACGCGATCCTTACTGTCCATCTTTCT
ATAAGCCAACTCCAAAGTTTAAACCTATCCATATTCTTGTCATTTCTTTTCCTCGCCGCACACAAATAGAAGAATTCCCA
ATAAAAGAAGAAAGAGGTCGAGTCCCTCGATCCACCCTTCTAGCCATTCCAGGTTTGGAAAGTAAGGAAGGAAAAAGAGC
AATGCTCCAAAGAGTAAGGGGACCAAAGGTTGTCGTTCCGCCCGGATATTCCTTTGAAAAAGGAATAAACCCC
>B596-L_1-10k_transcript_50396 B596-L_1-10k_transcript_50396 full_length_coverage=2;length=591;num_subreads=35
GTCTCAGATCACTGTAGTTCGAGCCCTTTTGTTAAAGCAGTTCCTGTACTTTGAATGAATTCAAGCTAGTAAAGTAGTCT
GCTTGAAGGGGCCCTCCTCACCACTCCCCTTCCCCTTATATCATGGAAGCAAGCCAAACGAAAGCAAACTAAGCATGATA
CAAGGGCCTGCCTTTCGGTACGTGAAAACGGCAGTTACACTCTTTCACTGTCTTACTTTGGCCCCTCTCTAGCCAAATCA
AAAATAGGAACACCCCCTGAGACACCGAAAAAATGCTATATAACAGATAGACCATGTCAGCCTCCACCTTCATCACTAAG
CAACAAAAATGACGCGATCCTTACTGTCCATCTTTCTATAAGCCAACTCCAAAGTTTAAACCTATCCATATTCTTGTCAT
TTCTTTTCCTCGCCGCACACAAATAGAAGAATTCCCAATAAAAGAAGAAAGAGGTCGAGTCCCTCGATCCACCCTTCTAG
CCATTCCAGGTTTGGAAAGTAAGGAAGAAAAAAGAGCAATGCTCCAAAGAGTAAGGGGACCAAAGGTTGTCGTTCCGCCC
GGATATTCCTTTGAAAAAGGAATAAAACCCC
>B596-L_1-10k_transcript_6570 B596-L_1-10k_transcript_6570 full_length_coverage=2;length=2663;num_subreads=38
CAGGAAGCAACCGCTGTACCCCGCCTTCTAGCTCTTAGACTTTTAGAAAGGGGTTCCTCCGGCGCCTTGTTCCGTTAGTT
TACTTTTCATTTTCAGTCTTGTAAGTTAGTTATGTCTTTCAAGGGGTATCACCATCCCCCGCACCTCTTGTTGGTGGAAG
CGCGGGGCGTTGCAACCATCATCCTTGGACCCGGAATATAGAGCTCTTCCCTGGTACCTGGAGGATGGAGAAGAGAAGGC
ATTGTCTTTCCTTGATGGAAAACTCTATGGTATAGCTATCATTAACGGAGGAAATTCTCCTTCCGCACCTTGATCTTTCT
AGGGCTATTTTCACTAAGCCGAATCTGTGGACTGAGTGGCTAACTATTCTAGGAGTGGGGCTCTTCTTTGTATCGAGAAA
ATCTTTTGTTAACAGTTCAAACTCCCTGGCACCATCCCCTGAATAAGGGGCTGGGGGAGGTTTGACACCCTCCTAGATCA
CTTGAGCACAAAGCTTTAAAAGGAGCAATAGTGGTCCTGCTAACGAGGTACTATGCCCGGTTAGTGGACTTTCCTTACCA
AAGTGGCAACACAGAGGTTCAGTCAGAAAGGGTACTAGTCTCTTAGTTAGCCAGTCAAGGTGTCAAACGAGCAAAGCAAG
GGCTAGGTCAAGGTCAAAGAAAAAAAGGGAGTTCTTTCTCGTAAAGCACTCTTGCTATCATTCCTCGCCTTACTACCAAG
CGTAATAGCTAAAGAGCTAAGAGTGCTAGTGTCATTCCGTCTAGCGATAGTGGGCCAGTAGTACCGGTATGTATCTATTG
TACCAGTAGTTGCGATTTTCATTCATAATTTAATCGTCCTATGCATTTCCAGTTCTTTTCTTTCTCCCTTTACGCGAGTT
GAAGTTTAAGTTGAAGATTTCCTTCCCTTCCTGCCGAACTCTCTCTGAGTTCCCTGCCAGCTAATGCTAAAAGGCAGTCC
TAATCTACTTCTTTTTCTCTTCCAGCTAGTTCCGGTTCTCTTGATTGAAGATGGGTTGATATGGGTTCATGCGAGCTCCT
AGTCATTTCAAGGTACCTTGGATGGGGTCAGAGCTAACAGCTATGGAATTCCCGGGGCTGGTAGCAGTCTCAATTCTCGT
ATGCTTAACACGTGGTGGAGCTAAGGATTTCATACCTTCTTTCTTTTCTATCTTTCTTCTCGCCGACCAAGGCGAGGCGC
TCTTAAGCCGTTTCAGGAAGGGAAGGGGCCATCTACTACAAAATCATACCTTTCGGACGTTGCCACCGCTCAATCCACCC
CTGCAGAAAGTTGGTATTCAAGAGACGGAAACTATGTCAAGAAGGTGGAACTAGGAATAAAAACAGGGATCCACGTCGAG
CCATCCTGACGGACGAGCAGCATCAATTGAATCGGCAGACACAAAGACGAAGACAGAGACGAGCTAACATGTAAAGTAGT
GGAATGGAAAAGGATGGTAGCCCACCCAGGACAGCACATAGAGTAAGGTTGGCTCTATGCGAGAGAGGAAAACCGCATGG
ACACGGCTCCTTTTGGATAGATCGTCAAGCAATTTACCCATATAGTTATTATCCCGAGGTTGAAATACAATCCATTACAT
CTGGATTGAAACTTGAGAACCTCGAGAACCAAAGATATAAACTGAAAGATAGAAGCTATCTAACAATTTGAATATGAATA
GGAACAGCCTTCATAGAGAAGAGACATGGACAATGTATCCTTAACAGTATGGCAATCTCTTCCTCTTTCGATTGGCAAAG
AAGCAAAAATAGTAAAGCGATAAAAGAAGCAACTCCTTGAGCGGCTCTATCAAGGAGCAGAGGCAAAGGATCTTCTCCAG
TGGTCATTAGTAATGCACTAAGTGGTCCTTATTGGGTGCTGGCGAAGCATAAGAGGAGATTCTTAACGTCAGGAATATCG
GCCTTAGCATCTTTCTTATAAAAAATGATCTTTCTCTACTTGAGAAGGTTCTTACCAGGCATACTACTCATCGATTATTT
TGCCCTTTGGGATCGAAACAACCTATTAAAGGTTGTCGCCTACATAACCTACCTCCCAGACTAAGGGAAGAAGGTCTCAG
ATCACTGTAGTTCGAGCCCTTTTGTTAAAGCAGTTCCTGTACTTTGAATGAATTCAAGCTAGTAAAGTAGTCTGCTTGAA
GGGGCCCTCCTCACCACTCCCCTTCCCCTTATATCATGGAAGCAAGCCAAACGAAAGCAAACTAAGCATGATACAAGGGC
CTGCCTTTCGGTACGTGAAAACGGCAGTTACACTCTTTCACTGTCTTACTTTGGCCCCTCTCTAGCCAAATCAAAAATAG
GAACACCCCCTGAGACACCGAAAAAATGCTATATAACAGATAGACCATGTCAGCCTCCACCTTCATCACTAAGCAACAAA
AATGACGCGATCCTTACTGTCCATCTTTCTATAAGCCAACTCCAAAGTTTAAACCTATCCATATTCTTGTCATTTCTTTT
CCTCGCCGCACACAAATAGAAGAATTCCCAATAAAAGAAGAAAGAGGTCGAGTCCCTCGATCCACCCTTCTAGCCATTCC
AGGTTTGGAAAGTAAGGAAGAAAAAAGAGCAATGCTCCAAAGAGTAAGGGGACCAAAGGTTGTCGTTCCGCCCGGATATT
CCTTTGAAAAAGGAATAAACCCC
>B596-L_1-10k_transcript_56425 B596-L_1-10k_transcript_56425 full_length_coverage=2;length=370;num_subreads=60
CAGAGGAGAAAACAGCTGGAGGGTTGTTGCTAACCGAGACTACCAAAGAGAAGCCTTCTATTGGCACGGTCATAGCGGTT
GGACCAGGTTCTCTAGATGAGGAAGGTAAACTTCAGCCACTACCAATCTCAACTGGAAGCACAGTTCTATACTCCAAGTA
TGCTGGCAACGACTTCAAGGGCAAAGATGGTTCCAACTACATCGCCCTCAGAGCTTCAGATGTTATGGCTATCCTTTCTT
AGTTTATGTCTTTGTAACCTGCAACAAGTTGTATCCCAATTGTGGAAATTTTTTTCATCAACGGCCTCAGCATAATCTTG
AATAAAAAGACTCGAGTTTATCAACATAATTGTGATTTGATTACTGATTG
>B596-L_1-10k_transcript_23744 B596-L_1-10k_transcript_23744 full_length_coverage=2;length=1668;num_subreads=60
GGAGTCGTCGGAGCAAACCCACAAGAAATAGTATTGACGCGTGCTTCAGATTTACAAAGACCATGTCTTCCTCCTTCTTC
ATTCTTTCCCTCTCCTACTCTATTTCAACAAATTATTAATATCTGAGATATCCACACACACACACGCAGCGAGGAGAGAG
GCAGCGAATTTGATCGCGTAAAGTCAGAGCCTTTGATCTCTGAATCACTCTCTCTGAGTTCACAGGTCTGTCTTATTACA
ATGTGGGGCTCCTGTTTCTCATGCCACAAGAGTGGAGGAGAACCTTCACAAGTTGATAGAGAGATCTCAGCGATAATCAA
GGTAAAGATTTACAAATATAAAGAGATTCGCCAAGCTACTAATGATTTCGACGCCCTGAACAAAATTGGAGAAGGAGGGT
TTGGCTCTGTGTACAAGGGCCGTCTTAAAGATGGAAATATCGCAGCTATCAAAGTCCTTTCCGCCGAATCAAGACAAGGC
GTGAAAGAGTTCTTGACTGAGATCAATGTCATATCAGAGATACAGCATGAGAATTTGGTTAAGTTATATGGATGCTGCGT
GGAAAGGGATCACAGGATTCTTGTCTACAACTATCTCGAGAACAGTAGCCTCGACATGACGCTTCTAGCTGGGGGATACA
TTAAGAGTGGGATACAGTTTGATTGGAGTACTCGGTCCAGAATCTGCGTTGGTGTTGCTAAAGGTCTTGCCTTTCTTCAT
GAAGAAGTAAGGCCTCACATCATTCATAGAGATATCAAAGCGAGCAACATCCTACTTGACAGAGATTTATCTCCCAAGAT
AGCTGACTTTGGACTCGCCAAGCTTATGCCGCCGAACATGACTCATGTCAGCACTCGTGTCGCCGGTACAATTGGTTATC
TAGCGCCAGAGTATGCGGTTAGGGGACAGGTTACGCGCAAAGCTGATGTTTACAGCTTTGGAGTCCTTCTGATGGAGATA
GTCAGTGCAAGAAGTAACAAAAACACACGGTTACCCCAGGGGTATCAATATCTTCTAGAAAGAGCTTGGGATCTTTATGA
GCGAAATGAGCTCGTGGATCTCGTCGACACAGGGCTAAACGGAGTCTTTGACGGAGACGAAGCTTGCCGGTACTTAAAAA
TAGGTCTTTTGTGCACGCAAGACAATCCTAAGCTAAGGCCAAGTATGTCCACAGTGGTGAAGCTGTTAACAGGGGAGAAG
AAGGATATAGAGAGCAGGAACATAACCAGACCGGGTTTGATTTCTGATTTTATGGACTTGAAAGTGAAAGGACCGGTCGA
GAAAAAGCCAGAGGAAGTGAACAGACGCAGCAACTACTACACGAATCTTTCTTCAGATAATGCCTCGTCTAGCACCGGGA
CTAGAGATAACTCAAATGCTTACTCGTCAGGGGCTTCTTCATCTACTGCGGTTTCTACACTCAGCAGTACCATTTAGAAA
AGAAAAGGAGAAAACGTTTTTTTTTTTGTCTTTGATGTTTTTGTGGTCCCATCATCTTCTTCTTCTTCTTCCTTGGACCC
AAACAGAAGGTTTCTTTCTGTTAGATTTTGTCTTTAGTTGCAATCATAGATTTGTGTGTATGTATATAAGATTGAAACCG
TATCTGAATTGGTCCCCAAAAAATAGTTATGATGTCTGATATCTATATGTTGTAGCTTCATTGATTCT
>B596-L_1-10k_transcript_46421 B596-L_1-10k_transcript_46421 full_length_coverage=3;length=785;num_subreads=60
AGTATACGCCCTCCTCATTAGGGCGAGATCATCAACCGGCTCGCCATCATTTTCTTCCGCCTTGAAAAAAAACATAAATT
AAAGAAACATTAGAAATTAGAAGAAATGCACAATAAATTAAAATTCTGAAACTCAAATAATTGAAGAAAAAGCGGTTGAA
CTTACCATGCGATCTCCCAGAGTGGCAATAGATTGAGCACCCAAGTTATGCTTGTAGATGCCCTTCCCTTTACGGTCGCT
CCTGCGGTTGGTGGAGTTGGTGGAAGAAGTTTCTTTCGTCTCTTCCTTATCCCAATGCGCACACAACTCCTTCCAGACCG
TGTCGTTCATCGACTTTGGGACCTTTTAATAAAAAAAAAAGAAAATAGTTTAATAAATTAAAAAATAGTTTAATAAATTA
AAAAATTGTTTAATAAATTAAATCGAACCTTATTGATTTCCCACTTCTTCTTCCACTCGTGGATCTGCTTCCCATAGTTG
TCCATAACTTTATGGACGAAGTGGTGATAGATAAAGAGCGTCTCATCGGAATTCCAGTTGAACTCTTGCTGAAAAAAAAA
CACAATTAGTAGAAAATTTATATTAAAGATTAAAAATATAAGTAAAAAATTAGAATACTTACCGCAAACTGACGAAACCA
CAGAACCTGCTTGTCGGTAGGGAAGTGAGTGAAAGTCGGATGTCCCCTGTCGAGGGCCGAGTACATCATACGGTTGATCC
ATGCGCTGATCCCGTTCCCGGATCGGTTGAACCTAATAAAAGAACAAACGGTTAATAATGAATCC
>B596-L_1-10k_transcript_59108 B596-L_1-10k_transcript_59108 full_length_coverage=2;length=206;num_subreads=60
GAAGAAGGTTGACTCGGCAATCTCAATTTCGTATGAGTGATGGTTGACTCATGAAAGTGCAATGGAAGGGTGAAAGCCGA
TGAACGCCTTTCAGTCGAGTTTGTGTTCACAACCTCTCCTTTTCAGTCGAGTAACTGGGGTTCCTCTCGCAACGAGTGCT
CGAGTATGTTAGTGTTCAGTATATCATGTTAGTGTTCAGTATAGCC
>B596-L_1-10k_transcript_15652 B596-L_1-10k_transcript_15652 full_length_coverage=4;length=1912;num_subreads=60
AACCTACCTTACCACTATATAGTAAAGATGCGTAGTAGCGTTCTAAGATCACTGAGGGGAAGGTTGGTCATAAATTTGGA
GAGTACACGGAAACTCAGACTTTCGAGAACAAATATTGGACCGGGAAGAAAAAAGGGACAGAAATCCATAAAGTCAAAAA
ATATGGCACGAAAAGGAAATCCGATTTCGGTAAGACTTGGAAAAAATCGTAGTTCAGATTCAAGTCGGTTCAGTGAGGGC
GACCGCGAAAGTCACCGAATGGGTAAGTCTTTTCCTTCAGTTTATCCTATATTTTCAAAAAAAGCGTGGGAGGACGTTGC
AGATGTCCGGGACGGACACGACTTCTTCTAACGCTAGAAGACCACTGGAAAACACCCGGAACCAGAGCATGTCGTGAAAG
AAGCACACTGGATGGGCGTGCTTCGACCGTGTCTCCGGGGCACAGTTGAATGTAGATATCATTAACGCGAGGTGTAGGAT
ACCAGGCCGAGAAACCCAGGCAACCCAACCCCCCCTATGCGCCGATCGCTAGCGCATCCAGGTCCCCGGCGCCCAGCTCT
GCGGGGGAGGCCTAGTCTGATCTGAGAAGTGCTAATTCGGTTCGGATAGACTTCAAAAAAGAACGCCGCCGCCCAATAAT
AAAAATCAAACAAGTGCTAAGTTTCAGATAGTGAATAAACCGAACCGAAACGAAAGAAGAGAGGTTTCTCGCTCGGCGCC
TAAAGCGCACTATGCTCCGTTTTAACAAATGAGAGTTTTCGGTGGAACCGGTGAACCACGCGAGCTGGTTAGATGTGTGG
GACAGAGGGCTCGTAGTACCTGTTAGCGCAGCTATGCAGTGGAAGGGAAGGAGCCTATAAATCGACCCCTTCCTTCTTTT
TTTCAAAGAAAAAAAGCAGTACAAAGATATTAGACTCTCGGATGAGACTAAGCGGCCACCGACCGTTCCGGCGCACCCCT
GACCGATTTTGATTAAGACCGAAAACCTATCTAAAATGAAGCCTAGTTTAAGCTGTCAAACAAATGATAGAATTGAAATT
ATAGAAAATATCCCGGGAAGAAATATAGATAGAGTTTTGCTCAATAAAGGGAAGATTCGTAGAAAAGGATAAGTTGTTTC
GCGAAGACTGCAATCTTTCTAAAGAAACAAGCGAGAAACTTGACTTTGAGAAAAAAAGGTGCTTGTTGCCGGTAAGTAAG
CTTGTTTTATATCAATAAAGGCGAAAGGTTTTTGAATATTATAAAGACGCGTTAGCACTTTCGTTTTTAATAAGTTTAGG
CTTAACTAAGAAGTGCGAAAGGGCTTGTTTGTTAATTAGGGTGCGCTGGTTTAGAACCCTATACACAACAAAGGGCTTTT
CCTTTCAAATGACAACTGCCTCTTCCTGTTGCGAGGGCCTTGCACGAAACCAAACCGCCCCCCCCGCCCCAATCAAGTAC
CAGTTGCTTCGCAGCGCGGGTAGCCTACTTAGGTTAGGAGGAAGAACCCCTCAGTTCTTACTAACCTCCGGTGTGTAATC
AACATGTTGCTAGCTTCAACTCGGTTGAATAAGAATCATTGATTCTCTCTCCTGTCCATTTCTTATTCATTCAGGGCGCT
CGGCCGGTGCTCCTTTCTCAAACCAAAACGACTCTGAACGTTAGGGAAGATAAGACCACCTGAGCGAACCGATCAAAGGG
ACTTGACTTATCCGAACCGAACAATAGCAGCTTAAAGCTAAGCCTCTCACGAGCAGCGTCGCTGCGCGGGGAGGAGCATC
TCAAAGTATGGGGCAAAGGATCAAGCGCTTTGACTTTGTCTCCCGGGATCCACCACAGGTTGGGTTTGAGAGCCGTGTGA
TGGGTGACTATCCAGCACGGTTCGGAGAGCACTTTTAGTCTTTGTTGGTGAATGGAAGCCCCCCTATCAAGC
>B596-L_1-10k_transcript_25791 B596-L_1-10k_transcript_25791 full_length_coverage=2;length=1572;num_subreads=41
GATTTCGGATCCTCTCTCTCTCTCTCTCTTCTCTCTGCTTCCGATTCCAAATCCGATTTCAAAAGCCAACCTTTTTACAG
TGGACTTCCTCTGCAGCACACAAAAAGGTTTTCATTTTTCAAGTGTCTTCTTCATATAGTTTGAATCTGTGTTACTGCAA
GAGAAGTCTCGAGAATTTTGTACTGCAAGAGAGGCCGCCACAAGTGGATATTGTCTTTAGCCATCAAGTGTGTTAGTACA
GAAAGTAATATGGCTGATATGAGTCCAATAACCGATGTCTCAACAGATGGAGACAGAGATCTTGGGTCTGAGGGAGCACT
AGTGAACAACACTGCTGCTTCTGATTCTAGTGAACGATCCAAGAACAAGTTGGATCAAAAGACCGTTCGTAGGCTTGCTC
AAAACCGCGAGGCAGCAAGGAAAAGCAGACTGAGGAAGAAGGCATATGTTCAGCAGCTGGAGAATAGCCGCTTGAAGCTT
ACACAGCTTGAGCAGGAGCTGCAAAGAGCAAGACAACAGGGTGTCTTCATTTCAAGCACAGGAGACCAGGCCCATTCTAC
CGGTGGAAATGGGGCGTTGGCGTTTGATGCTGAATACTCAAGGTGGCTGGAAGAAAAGAACAAGAGAATGAACGAGCTGA
GGTCTGCTCTAAACGCGCATGCAGGCGATGGTGAGCTTCTAATAATAGTAGACGGCGTGATGGCTCACTACGAGGAGCTT
TTCAGGATAAAGAGCAACGCAGCTAAGAACGATGTCTTTCACTTGCTTTACGGTATGTGGAAAACACCGGCTGAGAGATG
TTTCTTGTGGCTTGGTGGCTTCCGTTCATCCGAAATCCTCAAGCTTCTGGTGAATCAGTTGGAGCCAATGACAGAGAGAC
AAGTGATGGGGATAAACAGCTTGCAAGAGACATCGCAGCAGGCAGAAGATGCTTTGTCACAAGGGATGGAGAGCTTACAA
CAGTCGCTAGCTGATACTTTATCTAGCGGGACTCTTGGTTCAAGCTCATCAGGTAATGTAGCTAGCTATATGGGTCAGAT
GGCCATGGCGATGGGGAAGTTAGGTACCCTCGAAGGTTTTATCCGCCAGGCTGATAATTTGAGGTTACAGACATTGCAAC
AGATGATAAGAGTATTAACAACGAGACAGTCAGCGCGTGCTTTACTTGCGATTCATGATTACTCCTCGAGGCTACGAGCT
CTCAGCTCTTTATGGCTTGCTCGGCCTAGAGAGTGACAAACTTGAATGTTGGTCACTCGCTCAACTCAGCTGTACAAAAT
TCATATGGACACACAAACCAGGAAAGACTATTTACATTAACTTTGTTAGATGCGTGTCTTAGCAATCCATAAACGAATGA
GAGTATTTTTCTTGTCTGTAAGGTTTCTAAATGGTTGGTAGTAGTAATTGATGTTGTTTGATTAGCTGTAGAGGTTTCTT
TTCTGTAGCATTTGGGAAGCCTCAAAGTGTATACATATCTTTTATAATTAGAATTACTACCAATGTAATGTATTTGAGTC
TTTATTGTAAAAGACGACTAAAATTGTTCAAAGAGTTGTGATTAAAGTTGTT
>B596-L_1-10k_transcript_36710 B596-L_1-10k_transcript_36710 full_length_coverage=2;length=1167;num_subreads=60
GGAGAGTCAAGAGAGACTTGGGAATAAGAAGAAGAAGAAGAAGAGGCTCGGAGATATCGAAGGTTTGACTTTCTCTCACA
ACCCACCAAATCTACAGTGAGCGATTAGTTATTTGAGTGGACATGTCGAGCTTAGCTGCTTCGTTGGTCACTGGGGTTGG
CCTGAGACCGGAAAGGCCGATTCTTTATCAGCGCACTTCGTTTCCTTCCTCGAGAAGGAACACTCATGGTGTTGTCAAGG
CCTCAGCTCGGGTTGATAAGTTCTCCAAAAGCGATATCATTGTCTCTCCATCAATCCTATCAGCCAACTTCTCCAAACTG
GGCGAGCAGGTGAAAGCTGTTGAGTTAGCAGGTTGCGACTGGATTCACGTTGATGTGATGGACGGTCGTTTTGTTCCCAA
CATTACTATTGGACCGCTAGTGGTTGACGCTCTGCGCCCTGTGACAGATCTTCCACTGGATGTTCATCTTATGATAGTGG
AGCCTGAGCAGAGAGTGCCGGATTTCATCAAAGCAGGTGCAGATATAGTTAGTGTACATTGTGAGCAGTCCTCTACCATC
CATTTGCATCGGACAGTCAATCAAATTAAAAGCTTGGGAGCTAAAGCTGGAGTTGTGCTTAATCCTGGCACTCCGTTGAG
TGCAATTGAATATGTATTAGACTCGGTTGATCTGGTCTTGATAATGTCTGTGAACCCTGGGTTTGGTGGGCAGAGCTTTA
TCGAAAGCCAAGTTAAGAAAATAGCAGACTTGAGAAGAATGTGTGTGGAGCTGGGAGTAAACCCATGGATTGAAGTGGAC
GGTGGAGTCACTCCCAAAAATGCTTACAAGGTTATTGAGGCTGGAGCAAATGCTTTAGTTGCTGGATCAGCTGTCTTTGG
AGCCAAAGACTACGCCGAAGCTATAAAAGGAATCAAAGCTAGCAAGAGACCAGAGACTGTGGCTGTGTGAAATTAAAGAG
AAGCTTGGAACAAACCTCGGAACAAGGATTACTTGCAGCTTACAAAGACATGTAAAAGAGGCAAGGAATGTGTACAAAGC
ACTCTTTGTAAAAACACAATTTCAAAAGACCAAAACCCTTAAAAGTAAATTTTATTTTCACTTTGCGTAACGAAGTGGTC
AAAGTAACCTCAGCTTCATATAATCTCATATCCCATTGATGATCCGT
>B596-L_1-10k_transcript_56054 B596-L_1-10k_transcript_56054 full_length_coverage=2;length=369;num_subreads=60
GAGAAGAATGTGTGTGGAGCTGGGAGTAAACCCATGGATTGAAGTGGACGGTGGAGTCACTCCCAAAAATGCTTACAAGG
TTATTGAGGCTGGAGCAAATGCTTTAGTTGCTGGATCAGCTGTCTTTGGAGCCAAAGACTACGCCGAAGCTATAAAAGGA
ATCAAAACTAGCAAGAGACCAGAGACTGTGGCTGTGTGAAATTAGAAGAGAAGCTTGGAACAACCTCGGAACAATGGTTA
CTTTGACATGTAAAAGAGGCAAGGAATGTGTACAAAGCACTCTTTGTAAAAACACAATTTCAAAAGACCAAAACCCTAAA
AAGTAAATTTTATTTTCACTTTGCGTAACGAAGTGGTCAAAGTAACCAC
>B596-L_1-10k_transcript_50374 B596-L_1-10k_transcript_50374 full_length_coverage=2;length=640;num_subreads=60
GGATGTTCATCTTATGATAGTGGAGCCTGAGCAGAGAGTGCCGGATTTCATCAAAGCAGGTGCAGATATAGTTAGTGTAC
ATTGTGAGCAGTCCTCTACCATCCATTTGCATCGGACAGTCAATCAAATTAAAAGCTTGGGAGCTAAAGCTGGAGTTGTG
CTTAATCCTGGCACTCCGTTGAGTGCAATTGAATATGTATTAGACTCGGTTGATCTGGTCTTGATAATGTCTGTGAACCC
TGGGTTTGGTGGGCAGAGCTTTATCGAAAGCCAAGTTAAGAAAATAGCAGACTTGAGAAGAATGTGTGTGGAGCTGGGAG
TAAACCCATGGATTGAAGTGGACGGTGGAGTCACTCCCAAAAATGCTTACAAGGTTATTGAGGCTGGAGCAAATGCTTTA
GTTGCTGGATCAGCTGTCTTTGGAGCCAAAGACTACGCCGAAGCTATAAAAGGAATCAAAACTAGCAAGAGACCAGAGAC
TGTGGCTGTGTGAAATTAGAAGAGAAGCTTGGAACAACCTCGGAACAATGGTTACTTTGACATGTAAAAGAGGCAAGGAA
TGTGTACAAAGCACTCTTTGTAAAAACACAATTTCAAAAGACCAAAACCCTAAAAAGTAAATTTTATTTTCACTTTGCGC
>B596-L_1-10k_transcript_39224 B596-L_1-10k_transcript_39224 full_length_coverage=10;length=1025;num_subreads=60
AACCAATCCCATCGCTTTCTTTTCAGTTCAATCTTTCATTCTTTGTGGTTCATCTCTCTCAGAATCCACAAGCAAAAAAA
AAAGAAAACTTTCATTTCTGTGAGATTCTCAGAAACCAAATTCTTCTTCACCAACTCCTCCAGAATCATGCATGAGAAGA
ATATTGTAGAGGACGTTATCAACGACTTCGTTGATAACTTCACTGAGACAGTTCAGAAGAAAAAGAACGTTTCGTTCTTC
GAACAAGAAGATACCGTCTCTTCTCGTTTCAACCGCATGTTCGGTCGGGAGAAGCCGATCCATCATGTCTTAGGCGGTGG
CAAATCTGCTGATGTGTTGTTGTGGAGGAACAAGAAGATCTCCGCAAGTGTTCTGATGGGAGCTACTGCGATCTGGGTGC
TTTTCGAGTGGATCAACTTCCATTTTCTCTCTCTCGTTTGTTACGGTCTCTTGCTTGGTATGATCGTGCAATTCGTCTGG
TCTAATGCCTCAGGGGCTCTAAACCGCTCACAGTCTGGAGTGCCTCGCCTTGTTCTTCCAAAAGACTTCTTTGCTGATGT
CGGTGTGACCGTTGGAACAGAGGTTAACCGCGGTTTGATGTTTCTTCAGGACTTGGCTTGTAGAGGGAGTTTGAAACAGT
TCCTCATGGCTGCGATTGGACTATGGCTAGCCGCAATGATCGGGAGCTGTTGCAACTTCCTAACTGTTTTGTATATTGGG
TTTGTGGGAGCTCACACAATGCCGGTTCTGTATGAGAGATATGAAGACGAGGTTGATGGTTTTGTTGATTCTCTGCTGAT
GAAGTTTCATAGTCACTACAAGAAGATGGATACTGGCTTTCTCAGTCGAATCCCAAGTGGAAGGTTTGGGTTCAAGAAGC
GTGACTAAACCAACTTCCTTATCTAAATCTTTCTTTCTTGTTAGAACAATGGATCATGGTTTGTTCGTTGTTGTGTTAAT
GCTTTGAGAATACTCATGTAGATTTGTGTATTGAATCTTTTTATTTTGTTATTACAAACTTGTCT
>B596-L_1-10k_transcript_28258 B596-L_1-10k_transcript_28258 full_length_coverage=2;length=1481;num_subreads=60
GACCTTTCACTTAACACAACAATAGCATCATCATCTCTAACTTTATTTTTCCCGCATTTTCTCTTCAGACTTTCTCTGAT
TATTTTTTCAACGAAACGATGGGGAGAGATGAAACCGAGATGTACATTACGGTGCCTACCTTCTTCAAGTGTCCGATATC
TCTCGACGTTATGAGATCTCCCGTTAGTCTCTCCACCGGCGTCACCTACGATCGTCCAAGTATCCAGCGGTGGCTCGACG
GAGGCAACAACACTTGTCCCGCCACTATGCAGATTCTCAAATCAAAGGATCTCGTTCCTAACCTCACTCTCCAACGGCTT
ATCAAAGCCTGGTCCGACTCCGTCGGTAGTCCCACCGCCGCTAGCTCTCCGGATCCGGCGTCTGCTCGAGGGATCCCGAC
GGTGGAAGAAGTGAATGATTCGTTGATGAGACTGAGTCAAGAGAAGGACGACGAGATTCGTCTGGAGATTCTAACGAGAA
TCGTTCGGTTCGTTAAAGATTCGGAAGCGAACAGAGAGTTTCTCTCCGGGAAAGAGGATCTCGTACCAATGCTCGTCGAT
ATCGTCTCCGCTGCGACGACGGCGAAGATCAAGCTAGCTTTTATAGCGATTAAGGTTTTGGATACTATAATCAAGAAAGG
TAACGAGGGAGATCGAGAGCGGTTATCGAAACTGATGTTGTTGACCAACGGTGGAGATTGCTTGACGGCGATTCTCCTCG
CGATTCAGCGCGGGGATCTAGAATCGAAGATCGAAGCCGTTAGTGTTTTGGAGGTTATCGCATCCTACGACGCGAAATCG
AAGACGATGATCGCAGAGCGCGAGGGGATTCTAACGGAGCTAATCAAATCAATCAGCACAGAGTCGGATCCTAATTTGAT
CGAAGCGAGTTTATCATTCCTAATCACAATCTCGAAATCAAAACGAGTGAGATCGAAACTAATCGCGGCGAAAACGATCA
CGAGGATCAAAGACATTCTACTAACGGAGGAGACGACGAGCGTCGCGGTGACGGAGAAGTGTCTGAAGTTGCTGGAGATA
CTATCGTCAAAGCGGGAAGGTAGATCGGAGATTTGCGAAGGTGGATGCGTGGAGGGAGTGGTGAAGAAGCTGTTGAAAGT
ATCGACGACGGCGACGGAGCACGCCGTGACGATTTTGTGGTGTTTGTGCCACGTGTTTAAGGAAGATAAGACGGTGGAGG
AGACGGTGGAGAGGAGTAACGGCGTGACGAAGCTGTTAGTGGTGATTCAGAGCAACTGCTCGCCGATGGTGAGACAAATG
GCGAAAGATCTGATAAATGTTTTGAAGGTTAAGTCATCTGCTTCTGCTTTGGCTGCTTACCAGACCAAGACCACTCATAT
TATGCCATTTTGATTTTTGTTATAATAAATCTTTTTTAGTGGAGATATGTTACAGTCAACTGTTTTGAATGTAGATTTCG
TGTAAATCTTTTTTGCTTAGTGTGATCAGTTTTACTAATAT
>B596-L_1-10k_transcript_46318 B596-L_1-10k_transcript_46318 full_length_coverage=2;length=789;num_subreads=60
CTTCTCCTGAACGCCAACTGCGATTTAAAGATCTGTGATTTTGGTCTTGCTAGACCCACTTCAGAGAACGAGTTTATGAC
TGAGTATGTTGTTACCAGATGGTATAGAGCACCTGAGCTTCTGCTGAACTCATCCGATTACACTGCTGCTATTGATGTTT
GGTCTGTTGGTTGTATCTTCATGGAGCTCATGAACAGAAAGCCTTTGTTCCCTGGTAAAGACCATGTCCATCAGATGCGC
TTATTGACAGAGTTGCTTGGCACACCGACAGAATCAGATCTCGGTTTTACACACAACGAGGATGCCAAAAGATACATCCG
GCAACTTCCCAACTTCCCTCGCCAGCCGTTAGCTAAACTGTTCTCTCATGTTAACCCGTTGGCCATTGATCTAGTTGACA
GAATGTTGACGTTTGACCCCAGCAAAAGAATCACTGTTGAAGAAGCTCTGAATCACCCTTACCTAGCCAAGTTGCACGAC
CCGAATGATGAGCCAATCTGTCTAAAGCCATTCTCTTTCGACTTTGAACAACAACCTCTAGACGAGGAACAGATAAAAGA
GATGATCTACAGGGAAGCCATTGCACTCAATCCAACATATGCTTAGAAGAGCAGCAACCGAATCCGAATCGCTACCCCCT
AGCATCTTTGCTTGTTCTTTTATTCATGTACCTTTTTTTTCCATGTGTAATCCTACTTGTTTGTTTAACATTGTATTACT
GCTAGTGAGTGAGTGCATGTAGCTCTTATGTAAAAGTACTCCAGCTATGAAATATTTTCTTCACATACT
>B596-L_1-10k_transcript_30070 B596-L_1-10k_transcript_30070 full_length_coverage=2;length=1415;num_subreads=60
CGTCCTCTTGGGTTGATTTGCGTTACAGTAACCCATGGATCGTCTCTGTACGTCACCCGAGGGTAACTGATGTAGCACAC
CTATACATATCAATTATACAAGTATTAGTAAAATATATAACATTAATTAATTATATTGGTAAAAAATTATGAATATATTG
ACATACCTGATCAGCTTGCGAACCAAGAATGAAGGGATCATAATATTGAAGTTTCCGCCGTGAATGAACTGATGTAACAC
CAAACGCATCAATCTTCACTCCTCTATCTGGGGTGGTGTCATACCAATCACAATAGAATACTACACAACGCAATCCAACC
ATTCTAGGAAATTGGATTTCCAATATTTCTTTTATGTTGCCGTAGTAGACATCGTCACCAGAAGAAGATGAAACACCAGC
ATCATATGTTGTCTTAGAATGACCTTTCCTTGTGAATGCATATCCTCGCGTACAAAATTTAGGATATGATTTGACCACAT
AGTTTGGTCCCTGCACAAATTCGCGTATCCAATCATCGAACACAAGACCTCTGGCCAAACCATCATTCACCTATAAATTA
AAAACATATATGATTGAAAAGTTAATTAGTTTATATATATTAAATTTAAACTAATCATTTGCATAGGGTAATATGATATA
TGACTCACATAACTACGAAGCCACGAAGCAAATCCGTTATCTCTAAGTTGTCGAAGCTCATCTTCTGTTGCATGCCTGTG
AGTCATACGCAACTCCGCCATATATACACTATATACAAAAATATTATCAATATGAAATAAATTTATTGAATATTAACCTA
ACAATAAATGAATAAATATTTTTACCTCTCATATTGTAGAACATCTTCACAGTTGGTGAGCAAATATGTTTGCAAATGAG
CGTGCTCAGTGTCCGTAAGTCTCCGCTTCGTGAATTTTCCACTAAGTCGTCCTATTTCCTTGAACATGCTTGGGACAGTA
ACATGATATGTTGCTCTCTCCCCTCTATCATCATGCCGAGCAGGTCTTCGGTGTTTTGTATGCACTTCTGGTGGAAAATA
ATTTTCAGCAAAGATTGCAGTTTCTTCATTGATCACCTGTGCCACTATAGATCCTTCCACCCTGCTTTGATTTTTGACCA
TCTTCTTCAGATGATGCATATAACGCTCAAAAATATACATCCATCTGTACTGCACAGTACCACCAAGTTCCAATTCTCTT
GCGAGATGAATAGCAAGATGTTCCATTACATCATAGAATGATGGAGGAAATATCTTCTCAAGGTTGCACATGCTGACTGG
TGCGTTTGTCTTCAAATTATTAATATCTTCTTCAGTCACTACTCTGCTGCATAAGTCGCGGAAAAAAACACTAATCCCTA
CATAGATAAAAGACATAATTTTCGTAAGTATTAACTTTTTATAAGCATAATTGTT
>B596-L_1-10k_transcript_58310 B596-L_1-10k_transcript_58310 full_length_coverage=2;length=250;num_subreads=60
GAAGACAACCCGCCTTGTTACAAAAAGTACAATTGGGGCAAGTTCTTTGCTGCAAGAAACAGAAGTGATTACAAGAAGCT
CCAAACTGAGAGCATCCAGATTGATCGCTTCAAGGCCGCTTAAGTAATCTTACTATGTTTATTAGCACAACATTTCCTAA
TAATGTCAATGAACATGACTCATGTGTTTACTTCTATATCAATATGTAGTTGAAATATATAATAAATAAAGAAGCACTTA
ATTACCCAGG
>B596-L_1-10k_transcript_52926 B596-L_1-10k_transcript_52926 full_length_coverage=4;length=502;num_subreads=60
CGTCTTGGCACAAGATAGTGTGGGTGGGTTACAAGTGAGCCGTAGATCAGATGGACAATGGTTCTCTGTGAAACCCAACC
CTGATGCTTTCATCATTAACATTGGCAACTGCATGCAGGTATGGACAAATGACAAGTATTGGAGTGCAGAACATAGAGTG
GTAGTGAATTCAAGCAAAGAGAGATTCTCAATGCCATTCTTCCTTTTCCCATCCCACGATACCAACATTGAGCCATTGAA
GGAGCTTATAAGCGAAGACAACCCGCCTTGTTACAAAAAGTACAATTGGGGCAAGTTCTTTGCTGCAAGAAACAGAAGTG
ATTACAAGAAGCTCCAAACTGAGAGCATCCAGATTGATCGCTTCAAGGCCGCTTAAGTAATCTTACTATGTTTATTAGCA
CAACATTTCCTAATAATGTCAATGAACATGACTCATGTGTTTACTTCTATATCAATATGTAGTTGAAATATATAATAAAT
AAAGAAGCACTTAATTACCCAG
>B596-L_1-10k_transcript_36934 B596-L_1-10k_transcript_36934 full_length_coverage=9;length=1137;num_subreads=60
AGACACGTCTTTCTCCATAACTCTCGTCTCAGCAGAGGTCACACAGATTCTTCTCCGAGAATCCAATGTCGTTCGAGGGG
GAAGAAGAGGAGGAGACCTTCGAGCACACGCTCCTCGTGGTGCGCGAGGTCTCCGTCTACAAGATCCCGCCGCGAACCAC
GTCCGGCGGGTACAAGTGCGGCGAATGGCTCCAGTCAGACAAGATCTGGTCCGGCAGGCTCCGCGTCGTCTCCTGCAAGG
ACCGATGCGAGATCCGCCTCGAGGACTCGAGCTCCGGCGATCTGTTCGCGGCGTGTTTCGTGGATCCCGCCAGGAGAGAG
AACTCCGTCGAGCCGTCGCTCGATTCGTCTAGGTATTTCGTGCTCAGGATCGACGACGGGCGTGGGAAGTACGCGTTCAT
CGGGCTGGGGTTCGCGGAGAGGAACGAGGCGTTTGATTTCAACGTGGCGTTGTCGGATCATGAGAAGTATGTGAGGAGGG
AGAAGGAGAAGGAGGCTGGGGAGACGAGTGAGAGTGATGATCACATTGATATTCATCCCGCTGTTAATCATAGATTGAAG
GAAGGTGAAACCATAAGAATCAACGTGAAGCCCAAACCAACGACAAGTGGCACTGGGATGCTCTCAGCTGCTCTTTCAGG
GAACGGGAAGCCTAAACCTCTAGCACTTGCTCCACCACCAAGTGCTGCTACAAAAACCAGGTCTCCTTTACCGCCTCCAC
CAAATGATCCTATCGCTTCAAGGATTGCATCTGGTGGTTCAAAGGAACCAACGGATAACACAAGACGCAGGGACAATCCT
CTGTCTGATCTATCTCAGCTCAAGAAGAATCTTCCTTCAACAAAGGGATCAGGATCGTCAGGAGCTGCAGGTTGGGCAGC
TTTCTGATCACAAAGGAGTGCGAAATATCTAAGGTCTTGGACCCGTCCGGCTTCATCTTCTTGTGACTTGAGAGCAAGAG
ACATTAGTGCACCAGGACAAACAGCAACCTGAAGTTTTTTCAATATAATGTATGTTTACTGGTAGATTGATGTGCGCTTC
TTTGTGATCCCAACACTCCCTGTTGTATTATTTTTTTTTCCTTTTCAAATCATGTTTGTTACATCTGCTGGATCTTGAGA
TTTAATAAGTTTACAGA
>B596-L_1-10k_transcript_46971 B596-L_1-10k_transcript_46971 full_length_coverage=3;length=766;num_subreads=60
GGTCTCCGTTATTCCCGAAAGATGGCGGACGACAAGGTTAGAGACGAGGCGATGCAGATCATTGGAATGTTTCAGATCCT
TCCGAGACTTGTCGTTTTCGACCTCGATTATACTCTCTGGCCTTTTTACTGTGAATGTCGTCCTAAACGCGAAATGCCGT
CTTTGTACCCACAAGCAAAGGGTATAATGAGTGGTCTGAAAGAGAAAGGAATTCAAATGGCGATTGCTTCCAGATCTCCC
ACTTCAGATATTGCCAACACTTTCATTGACAAATTGAATATTAAGTCCTTGTTCGTCGCCAAGGAAATATTTTCGAGCTG
GACTCACAAGACGGAGCATTTTCAAAAGATACACACAAGGACAGGGGTGCCGTTTACTGACATGCTCTTCTTCGATGATG
AGGACAGAAACATTAAATCAGTTTCTAAAATGGGAGTGACAAGCATCTTGGTGGGTGATGGGGTTACACTTGGAGCACTC
AGACAAGGGCTTACTGAATTTTCTCAAAACCATAACACTATCGAGAAGAATAAGAAGGTCTGGCGCAACAAGTATTCTGG
AAAGGCTGCCTCATCTGAGACCGACAAAGACTGACATTCGTTCTAGAGTTGTAACCCATACCATTCTATGGTGATGCATG
CACCATTATTTACTGTATAAATAAATTGCATGGATACGTGAAGTTTTGTGTTGAAGATTCTAACTCTCAATACTGGCTTT
GTTACATGGACGTTCCTTAAGTAACTGTGTTTCCGATGAGACTCCC
>B596-L_1-10k_transcript_21551 B596-L_1-10k_transcript_21551 full_length_coverage=2;length=1725;num_subreads=38
GACATTCACTGTCTTTTTATCTCTCACTTCTCTATCTCTCCTCTGTTCAAATTCTCTCGGACCACAACAAACACTCTGTT
AAGCTTCGGCTCCAATGGCGGTTCTTCCGACATGGATTTTAGCTATGATGTGTCTTCTCTTCTTCGTCGGAGCAATAGAG
AACAGTACACAGGACAAGATATCATCTCTCTCCAGATCGAACGAAAATGAATGGAACGCGCATGCAGTGACAAATCCAGA
TGAAGTAGCGGACGAAGTTATCGCCTTGGCTGAAATGAGTGTAAGAAACCATACCGAGAGGAGGAAGCTAGGTTACTTTG
CTTGCGGAACAGGCAACCCGATCGACGACTGTTGGAGATGCGATGCCAACTGGCACAAGAACCGCAAACGCCTAGCGGAC
TGTGGAATCGGATTCGGAAGAAACGCGATCGGTGGACGAGACGGGCGTTTCTACGTAGTCACCGACCCAAATGACGACAA
CCCGGTTAACCCTAGACGGGAACACTACGTCACGCCGTGATCCAAGACCGACCGCTATGGATCGTTTTCAAACGCGACAT
GGTGATTCAGCTGAAACAAGAGCTGATCGTCAACAGCTTCAAAACGATCGACGGACGCGGCGCAAACGTTCACATCGCTA
ACGGCGGTTGCATCACGATTCAGTACGTGACGAACGTCATCGTGCATGGGTTGCATATTCATGACTGTAGACCGACGGGT
AACGCTATGGTGAGAAGCTCAGAGACGCACTTTGGGTGGAGGACGATGGCGGATGGTGACGCGATTTCGATCTTTGGATC
GAGTCATGTTTGGATTGATCACAACTCGTTGTCTCATTGCGCTGATGGGCTTGTGGATGCGGTTATGGGCTCGACGGCTA
TTACCATCTCTAACAACCATATGACTCATCACAACGAGGTTATGTTGCTCGGACATAGTGATTCTTACACAAGGGATAAA
GCCATGCAAGTTACTATTGCTTATAACCATTTTGGTGTCGGACTTATTCAAAGAATGCCGAGGTGCCGACACGGGTATTT
CCATGTCGTGAACAATGACTACACTCACTGGGAAATGTACGCGATTGGTGGAAGCGCAGACCCGACAATCAACAGTCAAG
GAAACCGCTACGCCGCCCCGAAGAATCCCTTTGCTAAAGAGGTGACTAAGAGAGTGGACACACCGGCGAGTCACTGGAAA
GGATGGAACTGGAGAACGGAAGGAGATTTGCTTCAGAACGGAGCTTACTTCACTGCTTCGGGAGCCGCTTCATCTGGTAG
CTACGCACGAGCCTCTAGCCTCGCAGCTAAATCTTCTTCATTGGTTGCAACCATTACTAACGACGCTGGAGCTCTACCTT
GTCGTAGAGGACGTCAGTGTACCTCATAGTTGTTTTTAAACCTCCTCCCAACACCATTTACCACCAAAATTCAAAATCAT
CTTCAATTATATTTAGACAAAAGTGTACATTTTCACACATTTGTCATTTAAAAAAGCCAATTATCTTTCTTTTTTTGTGT
GTGTTTTGTATCGATTTTTCTCAACCTCGGGTTTGCTTGCTTCAACCGCAAGTTAACACAAGTAAAGGGGGAAAAAAACA
ACCTTTCATGTAAAAGAGAAAGTCCCGAAGTGTTGTTGGTTCTGTCTGATAAACTCAGGTTGTTCTTCCATTGTCTCTGT
CATTTACCAAAAAAAAAACAAGAATATACTGTCTTCTTTTTTCGT
>B596-L_1-10k_transcript_27252 B596-L_1-10k_transcript_27252 full_length_coverage=7;length=1510;num_subreads=60
ATTCACTGTCTTTTTATCTCTCACTTCTCTATCTCTCCTCTGTTCAAATTCTCTCGGACCACAACAAACACTCTGTTAAG
CTTCGGCTCCAATGGCGGTTCTTCCGACATGGATTTTAGCTATGATGTGTCTTCTCTTCTTCGTCGGAGCAATAGAGAAC
AGTACACAGGACAAGATATCATCTCTCTCCAGATCGAACGAAAATGAATGGAACGCGCATGCAGTGACAAATCCAGATGA
AGTAGCGGACGAAGTTATCGCCTTGGCTGAAATGAGTGTAAGAAACCATACCGAGAGGAGGAAGCTAGGTTACTTTGCTT
GCGGAACAGGCAACCCGATCGACGACTGTTGGAGATGCGATGCCAACTGGCACAAGAACCGCAAACGCCTAGCGGACTGT
GGAATCGGATTCGGAAGAAACGCGATCGGTGGACGAGACGGGCGTTTCTACGTAGTCACCGACCCAAATGACGACAACCC
GGTTAACCCTAGACCGGGAACACTACGTCACGCCGTGATCCAAGACCGACCGCTATGGATCGTTTTCAAACGCGACATGG
TGATTCAGCTGAAACAAGAGCTGATCGTCAACAGCTTCAAAACGATCGACGGACGCGGCGCAAACGTTCACATCGCTAAC
GGCGGTTGCATCACGATTCAGTACGTGACGAACGTCATCGTGCATGGGTTGCATATTCATGACTGTAGACCGACGGGTAA
CGCTATGGTGAGAAGCTCAGAGACGCACTTTGGGTGGAGGACGATGGCGGATGGTGACGCGATTTCGATCTTTGGATCGA
GTCATGTTTGGATTGATCACAACTCGTTGTCTCATTGCGCTGATGGGCTTGTGGATGCGGTTATGGGCTCGACGGCTATT
ACCATCTCTAACAACCATATGACTCATCACAACGAGGTTATGTTGCTCGGACATAGTGATTCTTACACAAGGGATAAAGC
CATGCAAGTTACTATTGCTTATAACCATTTTGGTGTCGGACTTATTCAAAGAATGCCGAGGTGCCGACACGGGTATTTCC
ATGTCGTGAACAATGACTACACTCACTGGGAAATGTACGCGATTGGTGGAAGCGCAGACCCGACAATCAACAGTCAAGGA
AACCGCTACGCCGCCCCGAAGAATCCCTTTGCTAAAGAGGTGACTAAGAGAGTGGACACACCGGCGAGTCACTGGAAAGG
ATGGAACTGGAGAACGGAAGGAGATTTGCTTCAGAACGGAGCTTACTTCACTGCTTCGGGAGCCGCTTCATCTGGTAGCT
ACGCACGAGCCTCTAGCCTCGCAGCTAAATCTTCTTCATTGGTTGCAACCATTACTAACGACGCTGGAGCTCTACCTTGT
CGTAGAGGACGTCAGTGTACCTCATAGTTGTTTTTAAACCTCCTCCCAACACCATTTACCACCAAAATTCAAAATCATCT
TCAATTATATTTAGACAAAAGTGTACATTTTCACACATTTGTCATTTAAAAAAGCCAATTATCTTTCTCT
>B596-L_1-10k_transcript_50911 B596-L_1-10k_transcript_50911 full_length_coverage=3;length=615;num_subreads=60
GGACCAATCCCAAAGCAAAAGAGCTTCTGCGATCTTTCATCCTCCTCTGGTTTCGTATCTAATCTGATTTGAGGGAAGGA
GATGGGTTTCATAATGGAGTTCGCGGAGAATCTGGTGCTGAGGTTGATGGAGGATCCGGAGGTGAGAGACAGGAAAGCGA
GGGAGCACATATATGAGATGCACGAGAGGTGCAAGAAGATTAAGGAGATGTGGGCTTTGCCTATTCGTCCTTATGGTTTC
TGGACTTTTGAGCGCCACAACGCTCAGCTTCGTTGGGATCCTCAGATCAGTCAGGTTGCTGGTCGCAGGGACCCTTATGA
TGATCTCCTTCAGGACCATCCTTCTTCCTCTTCTTCCTCAAACTAATCAAACAATTGCAGAAGATGTGTTGTGATGATGT
CTGGATAGATGGTCTCTGTTTCAATTCCCGATTGTACGAAGCGTGGTACAAACTCAATAATAATAATCACTCTTAGACTT
GTTTACAAACGAGAGAGGAGTATACTCTCATTGTTTCGTAGTAAAGTTGTTTGATTCTCCATTCGCATCTTTGAATATAA
ATATACTTTCCGAAGTGATGAGTCTTTGTCATGTTATTTATAGTTTTGTTGCTCT
>B596-L_1-10k_transcript_31647 B596-L_1-10k_transcript_31647 full_length_coverage=2;length=1327;num_subreads=23
TAGCGGGGCGCCCTATGCCAAGAACCAGATTTGAACTGGTGACACGAGGATTTTCAGTCCTCTGCCCTATGCCAAGAACC
AGATTTGAACTGGTGACACGAGGATTTTCAGTCCTCTGCTCTACCAACTGAGCTATCCCGGCCATTACCGAAGTATCATT
CTCATTTTATGAGATGACTTAGGTCTATGTCAATTAAAAGAAACGCAAAAGTAGTAAATGAAAAAAGTTTTGGACCGGGA
ATTTATTGGATCTTCGAAAAGAAGACTTTCTAAGTTTTAGAATGAAAAATTATTTAGATTCGAAATAATTCAAATCGATA
GTTCTTTCTCATTTGTATATGTATGATATATCCCACAAGACTTGTATATAATAAGAAAAGAAATTCGAGTTTGTAAAAGT
GTCGGATGAATGAAAAAAGATCAATGAATTCTTGAATAACTAAAAAAAGGGTAAGGTGTCAAACAGACTTTTTTAGGGAG
TAGGGTTGGGGATAGAGGGACTTGAACCCTCACGATTTTAAAAGTCAACGGATTTTCATCTTACTATAAATTTCATTGTT
GTCAGTATTGACATGTAGAATGGGACTCTATCTTTATTCTCGTCCGATTAATAAGTTCCACCAAGGATCTATCAGACTAT
GAAGTGAATCGTTTGATTCAACACAAGGGATTGAACTCCATTTGTTAGAACAGCTTCCATTGAGTCTCTGCACCTATCCC
GCTTTCTAAACTCTGGTTTGTTCGCGTAACCCAGGATTTGGCTCAGGATTGCCCATTGTTAATTCCAGGGTTTCTCTGAA
TTTGAAAGTTATCACTTAGTAGGTTTCCATACCAAGGCTCAATCCAATTAAGTCCGTAGCGTCTACCAATTCCGCCATAT
CCCCCTTTTTGCTTTGAGATTAGGATCTCATTATGATGTCTTTCCACTTTTTCTTATGACGAAACCTTGGAATTCATTAC
ATACAGATACTTATTTTATTTCTTTGGTATCTTCTTGCATTTTTTTTAGCCCCATCCATATTGATTTAGTTTAATCAACA
AAGATTCTATCATTTTTGTATTTGCAATTCAATATGGTTATATATTAGAGAACATATATATGTTCTTCCTTTTCTCATCG
TTGTCTTCAATTTTAAGAAATAGTCGAACGGTCGATTCGTTTTTTTTTACTTCCATGAAAAGAAATTTATGATCATTATT
GAAACTTAGAATTCTAGAATGTGCAATGTAAAAAGATTATAAGTCTACTTCGTAGATTTGAAATTCGAATAATTCTAAAA
AATTATATTCGAAATGAATATTCGAATATTCATTCTAATAATTCTAC
>B596-L_1-10k_transcript_47211 B596-L_1-10k_transcript_47211 full_length_coverage=3;length=751;num_subreads=60
TCCGCTTTTATGTTAGTTCGTACTATAAAATTCCTTTGTTTGTGAGAAAATTTTCTCACAAAAGAAAAGTTAAAGGAAAT
AAAAAGAGTTATAGAATGGATTACTACCTATGCCAAGATCGCGTATAAATGGAAATTTTATTGATAAAACCTTTACAATT
GTAGCCGATATCTTATTACGAGTCATTCCGACAACTTCCGGAGAAAAAGAGGCATTTACTTATTACAGAGATGGGATGTC
GGCTCAATCTGAAGGAAATTATGCGGAAGCATTACAGAATTATTATGAAGCTATGCGACTAGAAATTGACCCCTATGATC
GAAGTTATATACTCTATAATATAGGCCTTATCCACACAAGTAATGGGGAACATACCAAAGCTTTAGAATATTATTTTCGG
GCATTAGAACGAAACCCCTTTTTACCACAAGCTTTTAATAATATGGCTGTGATCTGTCATTACCGTGGAGAACAGGCCAT
TCAACAAGGAGATTCTGAAATGGCGGAGGCTTGGTTTGCTCAAGCCGCCGAGTATTGGAAACAGGCTATAACGCTTACTC
CTGGTAATTATATTGAAGCACAGAATTGGTTGACGATCACGAGGCGCTTCGAATAAGAACTTTTTCTTTGTTTCTTTTTT
TTTTATTCTATAATATATCTTTATTTGTTTTTACAATTAATTGTTTTTTAGTTTCTTGGCCCTCTCGGTCAAATAAACCA
GATTCTTTTTTCTATCAGAAGAACCAATCCC
>B596-L_1-10k_transcript_53795 B596-L_1-10k_transcript_53795 full_length_coverage=2;length=488;num_subreads=60
ATTGAAGCACAGAATTGGTTGACGATCACGAGGCGCTTCGAATAAGAACTTTTTCTTTGTTTCTTTTTTTTTTATTCTAT
AATATATCTTTATTTGTTTTTACAATTAATTGTTTTTTAGTTTCTTGGCCCTCTCGGTCAAATAAACCAGATTCTTTTTT
CTATCAGAAGAACCAATCCCAGAAAAAAATTTCATTATATCCTTTTCTCAAATCGTTCTATTTAATCTGGTATTCTCTAG
GGATAAGTAGTACATGAATATGAGAATATCTATAATATCTATATCTAGTTTTTTTCTATTTTTTTCTTTTCGACTATTAA
AACGAATAAAAGGGATTTGAAAATGACTAAATATCAATACTAGAATGTTTCTTAGTAATGACTAATAAGCGGTTATTGAA
ATAGGATAATATCCTCTATTTAAAACATAAAAAATAGGCTATATTTCGGAACTTATAATTGAAATATGAATACACTAGAT
TAGGTTAT
>B596-L_1-10k_transcript_51932 B596-L_1-10k_transcript_51932 full_length_coverage=2;length=568;num_subreads=60
ACATCACATTATGGCAAGGTAACGTTTCACAGTTTAATGAATCTTCCACTTATTTGATGGGATGGTTAAGAGATTATCTA
TGGTTAAACTCTTCACAACTTATCAATGGATATAACCCGTTTGGTATGAATAGTTTATCAGTCTGGGCATGGATGTTCTT
ATTTGGGCATCTTGTTTGGGCTACTGGATTTATGTTCTTAATTTCCTGGCGTGGTTATTGGCAGGAATTGATTGAAACTT
TAGCATGGGCTCATGAACGTACACCTTTGGCAAATTTGATTCGATGGAAAGATAAACCAGTAGCTCTTTCAATTGTGCAA
GCAAGATTGGTTGGATTAGCTCACTTTTCTGTAGGTTATATATTCACTTATGCGGCTTTCTTGATTGCCTCCACGTCGGG
CAAATTCGGTTAATTATTTAATTATTCTATCCGCAATAATATATTTTTTTTTTATTAATTTTATTAAAATAATAAAAATA
TAGGTATGCACTCTTATATTTATTTCTACATCTAGGATCCGATTTGTATCATTATCATTGATAATAAGAGGAACTTAAGC
ATTATGGC
>B596-L_1-10k_transcript_34335 B596-L_1-10k_transcript_34335 full_length_coverage=2;length=1254;num_subreads=60
TAGATATTCATTCGGTTTTTCTTGGATTAAACAAAAGAGAGTAATTACATGAGTTTCAAACTTTCGTTTTGATTTAATTA
ATATATTAATTAATCTAATAATAAGTTTTATCTTTTCTCCTACCTTCAGAAAAAAAAAGGCATGTCCACTGTTATTAGAT
ATTAGAATTTTCTGAAAGGTAACTATCCCGCTTTCATATATAAATTTATATAGAATCGTTGAAAAAGACTTTTTTTCATA
CTTCATAAAAAAGAAAAAGACTTACTGTCTTTAGGATCTGATGCTACACCGCTGCTCAATACCTTAGGGGATCCACTCTA
TTACATAAGTAGATTCCTAAGATTTATCTCATATTATGATATAAATAAACAGCTCTTGTTGTATCGGTCCAAAACCTTTC
CAGTTGATCTTTACGGTGCTTCCTCTATCAATTAAATCTTTTTTTATCCATAGAAAATAAAGTATTTAGGCATATCTAGT
CTTCACTTCATATTTCGATCCATGAAGTTTATTTATTTGCTACAGCTGATAAAAAATCGTTTTGGACGATGCTTATGTAG
AAAGCCTTTTTTTTTTCTAGTATTTCATTGACTAGCTGTTCGTTCCTTTTTTCTATAGTGGAGATAGTCGCACGTAATGA
CAGATCACAGCCATATTATTAAAAGCTTGTGGTAAAAAGGGGTTTCGTTCTAATGCCCGAAAATAATATTCTAAAGCTTT
GGTATGTTCCCCATTACTTGTGTGGATAAGGCCTATATTATAGAGTATATAACTTCGATCATAGGGGTCAATTTCTAGTC
GCATAGCTTCATAATAATTCTGTAATGCTTCCGCATAATTTCCTTCAGATTGAGCCGACATCCGTTACGGTCGTCATTCG
CTTTAACGAATTCTCCGTTTCAGAACCGTATGTGAGATTTTCATCTCATACGGCTCCTCCTTTAGGTGCATAATGAAAAT
AATAAATATATGGATATGGAAAAATTTGATGTCATTATGAACTAAGCGGGGCTAATGTTTTTACAAGAAATCCCTAGCCA
ACCTTCTTGTAAAAGATCTTTTCTTACTACCAAGTGGATTCATATTCATACTAGATAAAAATAAAAAAGGAAACTCTAAC
AATTTCTTTGTTCTCAACGCCCCTAAATTTCCAGGAATTAGTCACTTCAACAGTCTTCAATGGTTATACGGGTATCCAAA
GTACGGACGAGATGGATGTTTATTGTTCCAACCATTTTAATTAGTCCCAATCCC
>B596-L_1-10k_transcript_56600 B596-L_1-10k_transcript_56600 full_length_coverage=2;length=339;num_subreads=60
TAGCCTATTTTTTATGTTTTAAATAGAGGATATTATCCTATTTCAATAACCGCTTATTAGTCATTACTAAGAAACATTCT
AGTATTGATATTTAGTCATTTTCAAATCCCTTTTATTCGTTTTAATAGTCGAAAAGAAAAAAATAGAAAAAACTAGATAT
AGATATTATAGATATTCTCATATTCATGTACTACTTATCCCTAGAGAATACCAGATTAAATAGAACGATTTGAGAAAAGG
ATATAATGAAATTTTTTTCTGGGATTGGTTCTTCTGATAGAAAAAAGAATCTGGTTTATTTGACCGAGAGGGCCAAGAAA
CTAAAAAACAATTAATTGT
>B596-L_1-10k_transcript_53203 B596-L_1-10k_transcript_53203 full_length_coverage=3;length=491;num_subreads=60
GATATCAGATATCAATTTTTGATTCGTTTTTTTTTTATTTAATTAGTTATTACTATTTCATAGTTATATTTAGTAAATTG
CTATTTATTAATATTTGATTCATATTTCACTCAAGTTACAGAAGTTCGACCCCCCCTCTAATTTTTTTGTTTTCTTTATT
TGCATTTTATGGACTTATATTGAATTTGAATGTGTAATTCGTGGAATGGGAGGGGTCATCTCATTTTTTGATCTGCAACG
AATGAATTCAAGAGATAAGAGAATTAAGGATACCCACCAAGAAGACTAATCCAATCCATAAAGATGTACCAGAAAATACA
ACATTTTTGTTACTCGACCACCCATCAGGAGACGCAAATACAACGGGTACACTAATCAGTAAGATTGATGAAGTAATAAT
TAATGCAAAAACAGCCAATTGAAAAGCAATAGTCATGTTTTTAATCCTCCAAGCTATTAACAATATACACCATTTAATCC
TCTTACCCACT
>B596-L_1-10k_transcript_25504 B596-L_1-10k_transcript_25504 full_length_coverage=2;length=1578;num_subreads=60
AGTAAACCAGTTACTGGTACAAATAACATAAAGAAATGTAACCAACGTTTATTGGAAAAAGCAACCCCAAAGATTTGTGA
CCAAAAGCGGTTAGCGGTGACCATTGAATAAGTTTCTTCGGCTTGAGTTGGGTTAAAAGCACGGAATGTATTTGCACCAT
CACCATCTTCAAATAAAGTATTTTCTACAGTAGCACCATGAATAGCGCATAACAGAGCCGCGCCCAGTACACCAGCGACT
CCCATCATATGAAATGGGTTCAATGTCCAATTATGAAACCCTTGGAAAAAGAGGATGAATCGAAATATAGCCGCTACACC
AAAACTAGGCGCAAAGAACCAACCAGATTGACCTAGTGGATAAATTAGAAAGACAGAAACAAAAACAGCAATTGGACCAG
AGAATGCGATTGCATTATAAGGTCGCAATTGAACAGATCGAGCAAGTTCAAATTGACGTAACATAAAACCTATTAATGCG
AAAGCACCGTGGAGAGCAACAAAAGCCCACAGACCGCCTAATTGACACCAACGAGTAAAATCTCCTTGTGCTTCAGGACC
CCACAGTAACAACAAAGAATGCGCTAAACTATTAGCAGGAGTAGAAACTGCAGCGGTTAAAAAATTGCAACCTTCTAAAT
AGGAACTAGCCAATCCATGAGTATACCATGAAGTTACAAAGGTTGTACCTGTGAACCAACCCCCCAAAGCGAAATAGGCA
CAAGGAAAGAGCAATAGACCAGACCAACCTACAAAAACGAAGCGGTCCCTCCGTAACCAGTCATCCATAATATCAAATAA
ATCTTTTTCGTCTTTGGTAAATTTACCAAGGGCTATAGTCATAGCGATCCTCCTATTCATCTACTTCAACCATTTCCGAA
CACCTTTATATATCTTAATGTTATATATTATGTTCAGGACGCTCAAAATTCTATCATTTATTTATGATTTGATTTCTCGC
GCACTGCCCCATAAAATTTAACCTTTAGAATTTCATTTAATTGGTTTCGAAGATCAAAATATTTGATTTTATTGGTCCTT
ACTTAGGTAAACGCATCAACTCAAATTGTTTCTTCCTTGCTATTAGTTTCTTAATAAGTAGTTGAATCTAAATCATGAAT
TGTCAGATGACTCATTACTCAGATAAAGAAATCTTTTTTTCTATTTTATTTGATATCTACATGTCCATGCCGGTAAAAAA
AGGGAAAATTTATTATTTATATCTAATTCAATACAATATTTAAATAAAATAATAGCAAACTGTAAATGAGAGTTTCTTTC
TCACATACACCTTCAATCCCATTACATTGTCATCTTGTAAGCATCAATATGGAAATATTTGATTGATATCTGAAGCCATT
CTTTATGATTCGATTTTTTGATTCTTAATACAATTTGATTCTTATACAACTAGAATTTAGGCTCTTGTTATGTTCTGGAA
TCAAAACAAGATATTGAAATACCCTTTAGGTATTAAAAAATTTGGAATAAGACTTTCTTTCTCTAGGCAGGAACGCAATA
TATTTCCTATGAAATATAGAAACAAGAAGATTAAATAAGAGATATCGACAGATTTCCG
>B596-L_1-10k_transcript_56719 B596-L_1-10k_transcript_56719 full_length_coverage=2;length=333;num_subreads=60
GATTAGTGTACCCGTTGTATTTGCGTCTCCTGATGGGTGGTCGAGTAACAAAAATGTTGTATTTTCTGGTACATCTTTAT
GGATTGGATTAGTCTTCTTGGTGGGTATCCTTAATTCTCTTATCTCTTGAATTCATTCGTTGCAGATCAAAAAATGAGAT
GACCCCTCCCATTCCACGAATTACACATTCAAATTCAATATAAGTCCATAAAATGCAAATAAAGAAAACAAAAAAATTAG
AGGGGGGGTCGAACTTCTGTAACTTGAGTGAAATATGAATCAAATATTAATAAATAGCAATTTACTAAATATAACTATGA
AATAGTAATAACT
>B596-L_1-10k_transcript_55385 B596-L_1-10k_transcript_55385 full_length_coverage=7;length=364;num_subreads=60
CATGATAAAATCCCTTTATTTATTAAAATTTTTTAGTGGGTAAGAGGATTAAATGGTGTATATTGTTAATAGCTTGGAGG
ATTAAAAACATGACTATTGCTTTTCAATTGGCTGTTTTTGCATTAATTATTACTTCATTAATCTTACTGATTAGTGTACC
CGTTGTATTTGCGTCTCCTGATGGGTGGTCGAGTAACAAAAATGTTGTATTTTCTGGTACATCTTTATGGATTGGATTAG
TCTTCTTGGTGGGTATCCTTAATTCTCTTATCTCTTGAATTCATTCGTTGCAGATCAAAAAATGAGATGACCCCTCCCAT
TCCACGAATTACACATTCAAATTCAATATAAGTCCATAAAATGC
>B596-L_1-10k_transcript_35171 B596-L_1-10k_transcript_35171 full_length_coverage=7;length=1167;num_subreads=60
CATGCACTTCTGGGACCCGAAACTCTTGAAGAATCTTTTCCATTTTTCGGTTATGTATGGAAAGATAGAAATAAAATGAC
CACCATTTTGGGTATTCACTTAATTTTGTTAGGTGTAGGTGCTTTTCTTCTAGTATTCAAGGCTCTCTATTTTGGGGGCG
TATATGATACCTGGGCTCCAGGAGGGGGGGATGTAAGAAAAATTACAAACTTGACTCTTAGCCCAAGTGTTATATTTGGT
TATTTACTAAAATCTCCCTTTGGGGGAGAAGGATGGATTGTTAGTGTGGACGATTTGGAAGATATAATTGGAGGGCATGT
ATGGTTAGGTTCCATTTGTATATTTGGTGGAATCTGGCATATCTTAACCAAACCTTTTGCATGGGCTCGCCGCGCACTTG
TATGGTCTGGGGAGGCTTACTTGTCTTATAGTTTAGCTGCTTTATCTGTTTGTGGTTTCATTGCTTGTTGTTTTGTCTGG
TTTAATAATACTGCTTACCCTAGTGAGTTTTACGGACCTACAGGGCCAGAAGCTTCTCAAGCTCAAGCATTTACTTTTCT
AGTTAGAGACCAACGTCTTGGAGCTAACGTGGGGTCTGCTCAAGGACCTACAGGTTTAGGTAAATACTTAATGCGTTCCC
CGACTGGAGAAGTTATTTTTGGAGGAGAAACAATGCGTTTTTGGGATCTGCGTGCTCCCTGGTTAGAACCTTTAAGGGGT
CCTAATGGTTTGGACTTAAGTAGGTTGAAAAAAGACATACAACCTTGGCAAGAACGACGTTCTGCAGAATATATGACTCA
TGCTCCTTTAGGTTCCTTAAATTCTGTAGGGGGCGTAGCTACTGAGATCAATGCAGTCAATTACGTCTCTCCGAGAAGTT
GGTTATCTACCTCTCATTTTGTTCTAGGATTCTTCCTATTCGTGGGTCATTTATGGCACGCGGGAAGAGCTCGGGCAGCG
GCAGCAGGATTTGAAAAAGGAATTGATCGTGATTTTGAACCTGTTCTTTCTATGACTCCTCTTAACTAAAGTAGTAGTTA
AAATAGGAAAGTAAAAATCGGGTCATATTAAAAAGTCTTCTTTCTTTCTTTCAATTCAATCTCGTTTTTTCTGGCTCGGC
TGGATAGTATAGCCGAGCCATTCTCCTTTTTTATGATGCTAAGAAGT
>B596-L_1-10k_transcript_54805 B596-L_1-10k_transcript_54805 full_length_coverage=7;length=416;num_subreads=60
GAATTAGATATAAATAATAAATTTTCCCTTTTTTTACCGGCATGGACATGTAGATATCAAATAAAATAGAAAAAAAGATT
TCTTTATCTGAGTAATGAGTCATCTGACAATTCATGATTTAGATTCAACTACTTATTAAGAAACTAATAGCAAGGAAGAA
ACAATTTGAGTTGATGCGTTTACCTAAGTAAGGACCAATAAAATCAAATATTTTGATCTTCGAAACCAATTAAATGAAAT
TCTAAAGGTTAAATTTTATGGGGCAGTGCGCGAGAAATCAAATCATAAATAAATGATAGAATTTTGAGCGTCCTGAACAT
AATATATAACATTAAGATATATAAAGGTGTTCGGAAATGGTTGAAGTAGATGAATAGGAGGATCGCTATGACTATAGCCC
TTGGTAAATTTACCAA
>B596-L_1-10k_transcript_55934 B596-L_1-10k_transcript_55934 full_length_coverage=2;length=376;num_subreads=60
ATAGTATGATGGCGGTTGAGCAAGTATACCCCCATCGTCTAGTGGTTCAGGACATCTCTCTTTCAAGGAGGCAGCGGGGA
TTCGACTTCCCCTGGGGGTAGGGTACTACGAAAGGAAGTTGATTATGGATTATCCATAAAGTTCGAATAGAGTCTTCCTG
GGTCGATGCCCGAGCGGTTAATGGGGACGGACTGTAAATTCGTTGGCAATATGTCTACGCTGGTTCAAATCCAGCTCGGC
CCAATAATTCGCTGTCTACATAACCTTTTTTGTTTTGCATAATTGACAGAGAAGGGTAAGAAAAAAGTCAAATATCTGGG
TATATTTCGACTTTACTTTTTTCTTTATTTCTTGTGGCTCGTTACTTTTTGTTTCC
>B596-L_1-10k_transcript_46390 B596-L_1-10k_transcript_46390 full_length_coverage=2;length=787;num_subreads=60
GAACTACAATCCCATGGAAATAAAGCGGGTAGCTTACATATTCCTTCTTATGATTTCATTTGAATCATTTCAATTTTAGA
TTCAAATTAGTGTTTTGTAACAAAGAAAATCACAAGTAATATATTGATATCTATATGGATATCACTAAAGTGATATCAAG
GCCGATTACTAGTAATCCTTGCATTATTCTAAAATCGATTGATAATCTATTTTTTATTGTAATTTTTTATGGAAACAAAA
AGTAACGAGCCACAAGAAATAAAGAAAAAAGTAAAGTCGAAATATACCCAGATATTTGACTTTTTTCTTACCCTTCTCTG
TCAATTATGCAAAACAAAAAAGGTTATGTAGACAGCGAATTATTGGGCCGAGCTGGATTTGAACCAGCGTAGACATATTG
CCAACGAATTTACAGTCCGTCCCCATTAACCGCTCGGGCATCGACCCAGGAAGACTCTATTCGAACTTTATGGATAATCC
ATAATCAACTTCCTTTCGTAGTACCCTACCCCCAGGGGAAGTCGAATCCCCGCTGCCTCCTTGAAAGAGAGATGTCCTGA
ACCACTAGACGATGGGGGCATACTTGCTCAACCGCCATCATACTTGATCATAGTATGATCAGTTTTTTTAAAATTGTCAA
TATAATCAAATGGTATGACTAGCTTATAAGATTTTTGATTTTTTTCTATAGCATTCTATATCATTTTTTTATTTTACATT
TATATTCATATTCTAATCACAATTCTATAAAAAAAATCGATATATTTTCTTTTTATATTTGAAGTGG
>B596-L_1-10k_transcript_58559 B596-L_1-10k_transcript_58559 full_length_coverage=5;length=201;num_subreads=60
GAGGCCTTCATGCTCACTGTTCTACCGTTCCTCGTCGCTTAAGTTCGTTGCTGTTATGGAGCTTTTGGAATAATTTATTT
GTAGTAGTTGAATTCTGGAGTTTGCTCTTTTACCTTTTTATCGTCTTTGCTTTTGTAAGATTTGGAAGTGGCTCTCTCTA
TATGAGCAATTACACAAGTGTTGTGGAATAAATTTGACTGT
>B596-L_1-10k_transcript_48273 B596-L_1-10k_transcript_48273 full_length_coverage=3;length=715;num_subreads=60
GACTTGCATCTCTCTCGAGACTTGTTTTGTTATTCCATCCTCGCTCGCTCACTCCTCTCTCAAATCCTCTTCGCATCGCA
TCCCTCAGGGTGGATAAAATGGCAGCATCAGGGTTCCAAGCGTTCTTGAACAGTCCGGTTGGACCTAAAACAACCCATTT
CTGGGGTCCTATCGCTAACTGGGGCTTTGTTGCTGCTGGTTTGGTGGATATGCAAAAGCCCCCTGAGATGATCTCTGGAA
ACATGACCTCAGCCATGTGCATTTACTCTGCATTGTTCATGAGATTTGCATGGATGGTGCAGCCACGCAACTATTTACTA
CTTGCCTGCCATGCTTCCAATGAGACTGTTCAGCTCTATCAGCTCTCGCGTTGGGCTAGATCCCAAGGGTATCTATCCTC
AACTAAAGAAGAGGAGAAACCGGCTCAGTAAAGCTTTCTTCAACCCCTGCTTCCGATGATCAACGGATCATCAGCATATC
AGTTCTTGGAAATTAATGAATCCTTGATCCATCTATTTTTCATTTTCCTTTGAAACGTGTTTGTCTTCTGTCCCCAACCT
ATGGATGATTTACTTGTTGGATCCTTCATTGACATATATCTCTTTTGTTTGAAATAAGTATACCGCTTGTAATAAAATTT
GGGACCAGTCGCAAAGTCCACATTTCGTCTTCATATGTTTTATAAGAGTTTATTATAAATTCCATTTTGATAGTC
>B596-L_1-10k_transcript_40936 B596-L_1-10k_transcript_40936 full_length_coverage=3;length=1034;num_subreads=60
GGCTGCTGAGCCACTGGCTTCCTTAGACTTCTCCGTTGATAAACTATAGCCGAGGCACCGTCTCAGACTGTGTTGCTTTC
CCCAAGTGCTTCTTCTCAGCATTGCTTGTTATCAGAAATGAGTATCTCTGGTGCTGCACTTGGTTCAGGAAGAATTTTAG
GAAGAGCGGTTGAGTTTGGGAAAACTCATGTGGTTAGGCCCAAAGGGAAACACCAAGCTACTATTGTCTGGTTACATGGT
CTTGGCGACAATGGCTCTAGCTGGTCTCAGCTTTTGGAGACCCTTCCCCTTCCCAATATCAAATGGATATGCCCAACTGC
TCCTTCTCAACCTATAAGTTTATTTGGTGGTTTTCCCTCCACAGCTTGGTTTGATGTTGTGGGCATCAATGAAGATGGAC
CTGATGATGTAGAAGGACTGGACGTGGCTGCCGCACATGTTGCAAATTTGTTGTCGAATGAGCCTTCTGACATTAAGTTA
GGTGTTGGAGGGTTCAGCATGGGTGCGGGAACGTCTCTATACTCAGCGACTTGTTTTGCTACCGGTAAATATGGAAATGG
CAATCCTTACCCTATCAATTTAAGCACCGTCATAGGCTTAAGCGGTTGGCTTCCTTGTGCTAAGACACTGGCTGGCAAAC
TAGAAGAGGAACAGATCAAGAACCGAGCTGCGTCCTTACCAATTTTAGTTTGTCATGGAAAAGGTGATGATGTGGTACCG
TACAAGTTTGGGGAGAAATCTTCAGAGGCCTTGATATCACATGGGTTTAAGAAGACAACGTTCAAAGCCTACAATGGACT
TGGTCACTACACCATCCCACAGGAGATGGATGAGTTGTGCGCGTGGTTAACATCCAACCTCGGCCTCCAAGGTTGAAAAG
TCTTTTCAAGGATGTCACTAAACCCTTCAAACTCTTGAAAGTTTCATTAATTTGGACTGGATCCTTCGTATTTTTACTTT
AAGATGTATACATTAGAATATACATTTAACATCTTTTTTTATCACAAGAAAAAATAAAGATAAATCTTAATAGG
>B596-L_1-10k_transcript_46066 B596-L_1-10k_transcript_46066 full_length_coverage=2;length=802;num_subreads=60
GGTCGCTGCCCGTCTCATTTCACATGCTGGAAGTCTCACTAACCTTGCCAAATGCCCATCTTCCACCCTCCAGATTCTTG
GAGCCGAGAAGGCGCTTTTCAGGGCTCTTAAAACACGTGGAAACACACCCAAGTATGGGTTGATCTTTCATTCGTCCTTC
ATTGGTAGAGCATCTGCTAAAAACAAGAGCCGCATCGCCCGTTATCTTGCAAACAAATGCTCTATTGCGTCCCGTATTGA
TTGCTTCGCTGATGGTGCAACAACAGCATTCGGTGAGAAGCTACGGGAACAAGTAGAGGAAAGGCTGGACTTTTATGACA
AGGGTGTTGCCCCACGTAAGAATGTGGATGTGATGAAGGAAGTGATAGAGAATCTACAAAACAAAGATGAGGAAGGGAAG
GAGGCAGTGGAGGCCTCAGGAAAGAAGAGCAAGAAGAAGAAGGCGAAGGGTGAAGAAGAAGAGGAGGCAGTCGAGTCGGA
GAAAAAGAAGAAGAGGAAGATGGAGACAGAAGAGGAGAACGAGAAATCAGAGAAGAAGAAGAAAAAGAAAAGTAAGTCTG
CTGGAGGAGACGAGGAGACTGATGATGGTCTGACTCAGAGCAAGAAGAAATCGAAGAAGAAGAAGTCCAAGAGTGAGGAA
TAGGGATGGTGCAAGATAACAACAAACCTATGTATTCTACTATTATTTTGAGCTAAAATGTTTTTTTTTTGCTGTGTTTC
TTGTTCTTAGTAAAACTCTGATCTTGTGTTTTTGGTCTGAAAACGATTTGGTCTATTTGAATGCATTTTATTTTTGCGGA
CT
>B596-L_1-10k_transcript_53997 B596-L_1-10k_transcript_53997 full_length_coverage=5;length=454;num_subreads=60
AGAATGTGGATGTGATGAAGGAGGTGATTGAGAATCTACAAAACAAAGATGAGGAAGGACAAGGAGACAGTGGAGGCCTC
AGGAAAGAAGAGCAAGAAGAAGAAGGCGAAGGGTGAAGAAGAAGAGGAGGCAGTCGAGTCGGAGAAAAAGAAGAAGAGGA
AGATGGAGACAGAAGAGGAGAACGAGAAATCAGAGAAGAAGAAGAAAAAGAAAAGTAAGTCTGCTGGAGGAGACGAGGAG
ACTGATGATGGTCTGACTCAGAGCAAGAAGAAATCGAAGAAGAAGAAGTCCAAGAGTGAGGAATAGGGATGGTGCAAGAT
AACAACAAACCTATGTATTCTACTATTATTTTGAGCTAAAATGTTTTTTTTTTGCTGTGTTTCTTGTTCTTAGTAAAACT
CTGATCTTGTGTTTTTGGTCTGAAAACGATTTGGTCTATTTGAATGCATTTTAT
>B596-L_1-10k_transcript_55511 B596-L_1-10k_transcript_55511 full_length_coverage=2;length=400;num_subreads=60
GGAGAGAGAGAAAAAAGGAAAGAAGAGCAAGAAGAAGAAGGCGAAGGGTGAAGAAGAAGAGGAGGCAGTCGAGTCGGAGA
AAAAGAAGAAGAGGAAGATGGAGACAGAAGAGGAGAACGAGAAATCAGAGAAGAAGAAGAAAAAGAAAAGTAAGTCTGCT
GGAGGAGACGAGGAGACTGATGATGGTCTGACTCAGAGCAAGAAGAAATCGAAGAAGAAGAAGTCCAAGAGTGAGGAATA
GGGATGGTGCAAGATAACAACAAACCTATGTATTCTACTATTATTTTGAGCTAAAATGTTTTTTTTTTGCTGTGTTTCTT
GTTCTTAGTAAAACTCTGATCTTGTGTTTTTGGTCTGAAAACGATTTGGTCTATTTGAATGCATTTTATTTTTGCGGAGC
>B596-L_1-10k_transcript_39155 B596-L_1-10k_transcript_39155 full_length_coverage=2;length=1069;num_subreads=54
GGATTTATTACTACTTTAGCTACTTTAGCGGCTTTTCCAGTTACTCGGGATTCCCGATTATTCTATTTCCTGATGTTAGC
AATGTACAGCGGCCAAATAGGATTGTTTTCTTCTCGGGATATTTTACTTTTTTTCATCATGTGGGAATTAGAATTAATTC
CCGTTTATCTCCTTTTATCCATGTGGGGTGGAAAGAAACGTTTGTATTCAGCTACAAAATTTATTTTATACACTGCAGGA
AGTTCTATTTTTTTATTAATAGGAGTTTTAGGTATAAGTTTATATGGTTCGAACGAACCAACATTAAATTTAGAACTATT
AGGGAATCAAGCCTATCCGGTCACACTCGAAATACTCTTTTATATTGGATTTCTTATTGCTTTTGCCGTCAAATTACCGA
TTATACCTTTACATACTTGGTTACCTGACACCCACGGCGAGGCACATTACAGTACCTGTATGCTTCTCGCTGGAATCTTA
TTAAAAATGGGAGCATATGGATTGGTTCGAATCAATATGGAATTATTACCTCACGCTCATTCTATGTTTTCTCCTTGGTT
GATGGTAGTCGGTACAATCCAAATAATTTATGCAGCTTTAACATCTCTCGGTCAACGTAATTTAAAAAAGAGAATAGCCT
ATTCTTCTGTATCTCATATGGGTTTTATAATTATAGGTATTGGTTCTATAACGGATCCTGGGCTTAATGGAGCTATTTTA
CAAATAATCTCTCATGGATTTATTGGCGCTGCACTTTTTTTCTTGGCAGGAACTAGTTATGATAGAATCCGGCTTGTTTA
TCTTGATGAAATGGGTGGAATGGCTATCTCCATTCCAAAGATATTTACAATGTTCACTATCTTATCGATGGCTTCCCTTG
CATTACCGGGCATGAGTGGTTTTGTTGCAGAATTAATCGTTTTTTTTTGGAATAATTACCAGCCAAAAATATTTCTTAAT
TTCAAAAATTTTAATTATTTTTGTAATGGCAATTGGAATGATATTAACTCCTATATATTTATTATCTATGTTACGTCAAA
TGTTCTATGGATACAAGTTAATTAATGCC
>B596-L_1-10k_transcript_54346 B596-L_1-10k_transcript_54346 full_length_coverage=5;length=419;num_subreads=60
GGTGGAATGGCTATCTCCATTCCAAAGATATTTACAATGTTCACTATCTTATCGATGGCTTCCCTTGCATTACCGGGCAT
GAGTGGTTTTGTTGCAGAATTAATCGTTTTTTTTGGAATAATTACCAGCCAAAAATATTTCTTAATTTCAAAAATTTTAA
TTATTTTTGTAATGGCAATTGGAATGATATTAACTCCTATATATTTATTATCTATGTTACGTCAAATGTTCTATGGATAC
AAGTTAATTAATGCCAAAAACTTTTCTTTTTTTGATTCTGGACCCCGAGAGTTATTTCTTTCAATCTCTATTCTTCTACC
CATAATTGGTATTGGGATTTATCCTGATTTTGTGCTCTCATTAGCAAGTGACAAGGTCGAATCCATTTTATCTAATTATT
TTTATGGATAGTTTTCAGG
>B596-L_1-10k_transcript_54257 B596-L_1-10k_transcript_54257 full_length_coverage=2;length=462;num_subreads=60
GATAATAATGATCCGCATAACAGAGCGCCATAGCCTAATATCATCATACTTACGTGCATCATTAACCACTGGGACTGGAG
AGCTGGTACTAATATTGCAGACTGAGGCATGTTGTTTAAAAGACCTGAAGTAGCAAAACCCTGAATAAAAATAGCACTTG
GCGCAGTTATTGCGTTTAAGTGATTTTTTTTATTTTTATTAAAATAGGAAACTATATGAATAATTGCAAAAGCCCATGAA
AGAAAAATTAATGATTCATATAAATTGCTTAATGGAAAATGTCCTGAATAAATCCAACGCGTAAATAATAATCCTGTTAT
ACCAAAAAACGTAATTACGATTCCTTTATCTGATGAATCAAAAAATCCTATGATTTCATCTAAATTAACTAATAAAGTTA
AAAAATAAATTAGTAGTACAATTGAAACGACCGAAAAAGATATATGAGTTAATATATGCTCT
>B596-L_1-10k_transcript_51850 B596-L_1-10k_transcript_51850 full_length_coverage=3;length=572;num_subreads=60
TAATTCCATATTGATTCGAACCAATCCATATGCTCCCATTTTTAATAAGATTCCAGCGAGAAGCATACAGGTACTGTAAT
GTGCCTCGCCGTGGGTGTCAGGTAACCAAGTATGTAAAGGTATAATCGGTGATTTGACGGCAAAAGCAATAAGAAATCCA
ATATAAAAGAGTATTTCGAGTGTGACCGGATAGGCTTGATTCCCTAATAGTTCTAAATTTAATGTTGGTTCGTTCGAACC
ATATAAACTTATACCTAAAACTCCTATTAATAAAAAAATAGAACTTCCTGCAGTGTATAAAATAAATTTTGTAGCTGAAT
ACAAACGTTTCTTTCCACCCCACATGGATAAAAGGAGATAAACGGGAATTAATTCTAATTCCCACATGATGAAAAAAAGT
AAAATATCCCGAGAAGAAAACGATCCTATTTGGCCGCTGTACATTGCTAACATCAGGAAATAGAATAATCGGGAATCCCG
AGTAACTGGAAAAGCCGCTAAAGTAGCTAAAGTAGTAATAAATCCGGTCAGTAAAATCGTTCCTATAGAAAGTCCATCTA
TTCCCAGTCTCC
>B596-L_1-10k_transcript_42567 B596-L_1-10k_transcript_42567 full_length_coverage=2;length=946;num_subreads=39
CGAACCAACATTAAATTTAGAACTATTAGGGAATCAAGCCTATCCGGTCACACTCGAAATACTCTTTTATATTGGATTTC
TTATTGCTTTTTGCCGTCAAATTACCGATTATACCTTTACATACTTGGTTACCTGACACCCACGGCGAGGCACATTACAG
TACCTGTATGCTTCTCGCTGGAATCTTATTAAAAAATGGGAGCATATGGATTGGTTCGAATCAATATGGAATTATTACCT
CACGCTCATTCTATGTTTTCTCCTTGGTTGATGGTAGTCGGTACAATCCAAATAATTTATGCAGCTTTAACATCTCTCGG
TCAACGTAATTTAAAAAAGAGAATAGCCTATTCTTCTGTATCTCATATGGGTTTTATAATTATAGGTATTGGTTCTATAA
CGGATCCTGGGCTTAATGGAGCTATTTTACAAATAATCTCTCATGGATTTATTGGCGCTGCACTTTTTTTCTTGGCAGGA
ACTAGTTATGATAGAATCCGGCTTGTTTATCTTGATGAAATGGGTGGAATGGCTATCTCCATTCCAAAGATATTTACAAT
GTTCACTATCTTATCGATGGCTTCCCTTGCATTACCGGGCATGAGTGGTTTTGTTGCAGAATTAATCGTTTTTTTTGGAA
TAATTACCAGCCAAAAAATATTTCTTAATTTCAAAAATTTTAATTATTTTTTGTAATGGCAATTGGAATGATATTAACTC
CTATATATTTATTATCTATGTTACGTCAAATGTTCTATGGATACAAGTTAATTAATGCCAAAAAACTTTTCTTTTTTTGA
TTCTGGACCCCGAGAGTTATTTCTTTCAATCTCTATTCTTCTACCCATAATTGGTATTGGGATTTATCCTGATTTTTGTG
CTCTCATTAGCAAGTGACAAGGTCGAATCCATTTTATCTAATTATTTTTATGGATAGTTTTTCAGG
>B596-L_1-10k_transcript_39041 B596-L_1-10k_transcript_39041 full_length_coverage=2;length=1073;num_subreads=60
CATATAGTTTCCTATTTTAATAAAAATAAAAAAAATCACTTAAACGCAATAACTGCGCCAAGTGCTATTTTTATTCAGGG
TTTTGCTACTTCAGGTCTTTTAAACAACATGCCTCAGTCTGCAATATTAGTACCAGCTCTCCAGTCCCAGTGGTTAATGA
TGCACGTAAGTATGATGATATTAGGCTATGGCGCTCTGTTATGCGGATCATTATTATCAATAGCTCTTCTAGTCATTACA
TTTCGCAAGGTCGGATCTACTTTTTGGAAAAATAATATGAAAAATAAAATGTTATTAAATGAATTATTTTCTTTTGATGT
ACTTTACTACATAAATGAAAGAAATTCTATTTTAATACAACAAAATATTAATTTTAGTTTTTCTAGAAATTATTATAGAT
ATCAATTGATTGAACAATTAGATTATTGGAGTTTTCGTATTATTAGTCTCGGATTTATCTTTTTAACCGTCGGCATTCTT
TCAGGAGCTGTATGGGCTAATGAAACATGGGGTTCATATTGGAATTGGGATCCGAAAGAAACCTGGGCATTTATTACTTG
GACCATCTTCGCAATTTATTTACATATTAAAACAAATAGGAATGCTCGAGGTATAAATTCTGCAATTGTGGCTTCGCTAG
GTTTTCTTTTAATTTGGATATGCTATTTTGGCGTCAATCTTTTAGGAATAGGTTTACATAGTTATGGTTCATTTACATCG
AATTAACTAAAACATTAACAAAAAAAGAAAAGAATCCAAATAAAAAAAATAGCATCTATATATAACTTCATATAAGTTAA
GAAATCTAATTTAGTTTTAGTAGTAAATCATCAAGAACCTTTTGAATCAAGTAGTACAATGATTCAAAAGGTTCTCACAA
TACAAAAAGCAAAGACTTCTTATTATAATTCAATTTAATGTTTTTTTTTATTTCCTGAAAACTATCCATAAAAATAATTA
GATAAAATGGATTCGACCTTGTCACTTGCTAATGAGAGCACAAAATCAGGATAAATCCCAATACCAATTATGGGTAGAAG
AATAGAGATTGAAAGAAATAACTCTCGGGGTCC
>B596-L_1-10k_transcript_57268 B596-L_1-10k_transcript_57268 full_length_coverage=5;length=286;num_subreads=60
GGATTTATCTTTTTAACCGTCGGCATTCTTTCAGGAGCTGTATGGGCTAATGAAACATGGGGTTCATATTGGAATTGGGA
TCCGAAAGAAACCTGGGCATTTATTACTTGGACCATCTTCGCAATTTATTTACATATTAAAACAAATAGGAATGCTCGAG
GTATAAATTCTGCAATTGTGGCTTCGCTAGGTTTTCTTTTAATTTGGATATGCTATTTTGGCGTCAATCTTTTAGGAATA
GGTTTACATAGTTATGGTTCATTTACATCGAATTAACTAAAACATT
>B596-L_1-10k_transcript_29847 B596-L_1-10k_transcript_29847 full_length_coverage=34;length=1326;num_subreads=60
GAAGTAAGTGGATCAATAAAGTAACCGAACTCAAAAGAAAATTCATTATTTATGGTCCAAGACCATACATTTTGATGAAT
GCAACTTAGAAAAATTTGTTGAATAGATAGATAGAGCGAAAAGATCATAACTATACTTAACAAAAAAATACTCAGAAACG
TCCACATACGTCGAAGGTTTTTTGTTGCTGTCGGAAAAAGTAGAAGTCCAGCTCCGAGTAAAATAGGTACTGGAAGTGGA
ATGAAAGGGATGATCCATGAATATTGATATGTATGTTCCATAAAATAAAAAACCCTTTTTATTTTATTCTTAAATTTATT
ATTTCTTATTCACTGGTTTGTATATATATATATATTTTTTCAAAGGGGATAATAAAAAAGCGCATTTTTTCAAACTTAAA
TAGCAATTTTTCGAATTAGTATAATCCTTCATAAACCTTTGAAAAGAAATATATTCAAATCAAAAAATTAGAAGTTATTA
ACTAATATTACTAAGTTACTGTAAAAAAAACGATTTGTCTTTTTTTTTTACTACTAAAAAAAATTTTGATTTTATGCAGA
TACAGAAAAAGTGAATTCTAATTCCGTATTACAATAATTTATATACATATATTAAGAATAGAACAAAGATTTACACGACA
AAAAAATACTTAATATTAAGTATAAAAAAAAGTTATTTGGGTTTGATTATTTAGAATTATTATTGAATTATGGAATTTAG
TGATTGTCTTCCAGTACACTAAGTGAGCTTTTTTTTCAAGAAATATTATTATAATCGATATTTTTTTTTACATATGAAGT
GAAGAAATTTAATAAAATTTTTTTCTAATATAATCTAAATCTATCAGTATAGATTAATTAAATGAGCACTCTCATACGGA
TTTAAAACGTTAAATACAAAAAATTTTTCAAGAAAAAGGGAAAAAATAGTTGGGTTTTAAACTTTTGAATGTCTGTTTTG
TTTGAAAAATAATATATAATAAAATTTGAAAGAAAAAATTTACTCAATATGGAGTACGAAAGAATAGAATAATAAATGTC
TTTGACATCCAATTATACCACTGAAAAACTTTTTTCATTTTTGAATGGCAGTTCCAAAAAAACGTACTTCTATCTCGAAA
AAGCGTATTCGTAAAAAAATTTGGAAAAGGAAGGGATATTGGACATCGTTGAAAGCTTTTTCCTTAGGGAAATCGCTTTC
TACAGGTAATTCAAAAAGTTTTTTTGTACAACAAAATAAATAAAAAACACTAGAATCATTAGAATTAGCCTAACGTAAAA
ACCAATTTTGTAGAATACATATAAATTAAAAAAATCTATAGGAACC
>B596-L_1-10k_transcript_55366 B596-L_1-10k_transcript_55366 full_length_coverage=7;length=322;num_subreads=60
CAATATGGAGTACGAAAGAATAGAATAATAAATGTCTTTGACATCCAATTATACCACTGAAAAACTTTTTTCATTTTTGA
ATGGCAGTTCCAAAAAAACGTACTTCTATCTCGAAAAAGCGTATTCGTAAAAAAATTTGGAAAAGGAAGGGATATTGGAC
ATCGTTGAAAGCTTTTTCCTTAGGGAAATCGCTTTCTACAGGTAATTCAAAAAGTTTTTTTGTACAACAAAATAAATAAA
AAACACTAGAATCATTAGAATTAGCCTAACGTAAAAACCAATTTTGTAGAATACATATAAATTAAAAAAATCTATAGGAA
CC
>B596-L_1-10k_transcript_41886 B596-L_1-10k_transcript_41886 full_length_coverage=5;length=964;num_subreads=60
GAAGTAAGTGGATCAATAAAGTAACCGAACTCAAAAGAAAATTCATTATTTATGGTCCAAGACCATACATTTTGATGAAT
GCAACTTAGAAAAATTTGTTGAATAGATAGATAGAGCGAAAAGATCATAACTATACTTAACAAAAAAATACTCAGAAACG
TCCACATACGTCGAAGGTTTTTTGTTGCTGTCGGAAAAAGTAGAAGTCCAGCTCCGAGTAAAATAGGTACTGGAAGTGGA
ATGAAAGGGATGATCCATGAATATTGATATGTATGTTCCATAAAATAAAAAACCCTTTTTATTTTATTCTTAAATTTATT
ATTTCTTATTCACTGGTTTGTATATATATATATATTTTTTCAAAGGGGATAATAAAAAAGCGCATTTTTTCAAACTTAAA
TAGCAATTTTTCGAATTAGTATAATCCTTCATAAACCTTTGAAAAGAAATATATTCAAATCAAAAAATTAGAAGTTATTA
ACTAATATTACTAAGTTACTGTAAAAAAAACGATTTGTCTTTTTTTTTTACTACTAAAAAAAATTTTGATTTTATGCAGA
TACAGAAAAAGTGAATTCTAATTCCGTATTACAATAATTTATATACATATATTAAGAATAGAACAAAGATTTACACGACA
AAAAAATACTTAATATTAAGTATAAAAAAAAGTTATTTGGGTTTGATTATTTAGAATTATTATTGAATTATGGAATTTAG
TGATTGTCTTCCAGTACACTAAGTGAGCTTTTTTTTCAAGAAATATTATTATAATCGATATTTTTTTTTACATATGAAGT
GAAGAAATTTAATAAAATTTTTTTCTAATATAATCTAAATCTATCAGTATAGATTAATTAAATGAGCACTCTCATACGGA
TTTAAAACGTTAAATACAAAAAATTTTTCAAGAAAAAGGGAAAAAATAGTTGGGTTTTAAACTTTTGAATGTCTGTTTTG
TTTG
>B596-L_1-10k_transcript_50095 B596-L_1-10k_transcript_50095 full_length_coverage=5;length=639;num_subreads=60
GAAGTAAGTGGATCAATAAAGTAACCGAACTCAAAAGAAAATTCATTATTTATGGTCCAAGACCATACATTTTGATGAAT
GCAACTTAGAAAAATTTGTTGAATAGATAGATAGAGCGAAAAGATCATAACTATACTTAACAAAAAAATACTCAGAAACG
TCCACATACGTCGAAGGTTTTTTGTTGCTGTCGGAAAAAGTAGAAGTCCAGCTCCGAGTAAAATAGGTACTGGAAGTGGA
ATGAAAGGGATGATCCATGAATATTGATATGTATGTTCCATAAAATAAAAAACCCTTTTTATTTTATTCTTAAATTTATT
ATTTCTTATTCACTGGTTTGTATATATATATATATTTTTTCAAAGGGGATAATAAAAAAGCGCATTTTTTCAAACTTAAA
TAGCAATTTTTCGAATTAGTATAATCCTTCATAAACCTTTGAAAAGAAATATATTCAAATCAAAAAATTAGAAGTTATTA
ACTAATATTACTAAGTTACTGTAAAAAAAACGATTTGTCTTTTTTTTTTACTACTAAAAAAAATTTTGATTTTATGCAGA
TACAGAAAAAGTGAATTCTAATTCCGTATTACAATAATTTATATACATATATTAAGAATAGAACAAAGATTTACACGAC
>B596-L_1-10k_transcript_52334 B596-L_1-10k_transcript_52334 full_length_coverage=3;length=535;num_subreads=60
GAAGTAAGTGGATCAATAAAGTAACCGAACTCAAAAGAAAATTCATTATTTATGGTCCAAGACCATACATTTTGATGAAT
GCAACTTAGAAAAATTTGTTGAATAGATAGATAGAGCGAAAAGATCATAACTATACTTAACAAAAAAATACTCAGAAACG
TCCACATACGTCGAAGGTTTTTTGTTGCTGTCGGAAAAAGTAGAAGTCCAGCTCCGAGTAAAATAGGTACTGGAAGTGGA
ATGAAAGGGATGATCCATGAATATTGATATGTATGTTCCATAAAATAAAAAACCCTTTTTATTTTATTCTTAAATTTATT
ATTTCTTATTCACTGGTTTGTATATATATATATATTTTTTCAAAGGGGATAATAAAAAAGCGCATTTTTTCAAACTTAAA
TAGCAATTTTTCGAATTAGTATAATCCTTCATAAACCTTTGAAAAGAAATATATTCAAATCAAAAAATTAGAAGTTATTA
ACTAATATTACTAAGTTACTGTAAAAAAAACGATTTGTCTTTTTTTTTTACTACT
>B596-L_1-10k_transcript_50014 B596-L_1-10k_transcript_50014 full_length_coverage=6;length=643;num_subreads=60
AGAGCCGCTTTGAGGTTCCCTATGAAATGAGGCATGGAACGGAGCCACTACGAAGAAGTTCCGGGGGTTACGAAGGAAAC
TTCGAGTTCATATTGGTCATGGGTTGAGAACGGGAATTGAACTCTAGGAGATCTAATCTCCCGTTGTTCCTCAGTAGCTC
AGTGGTAGAGCGGTCGGCTGTTAACTGATTGGTCGTAGGTTCGAATCCTACTTGGGGAGATTTGATTCATTCCGAATTCA
AGAATTCAGAATGTAAGAGTAGGTAACCCGTTCCCTGTGTCTTTGTTTCTATTGCATTCTATCTCATCGTATCACATTCT
GTTCTGTGATATTTGAGAATCACCGTCAATACCTCGGTGTAGGTCCGGGATAATCCTTTATTCCATAGTCCTGGGGCTAT
TTACAACTAGCCAATTCAGAATTTGCAGGTGTACTAACAAGTGCATCTTTGATGCAGTCATCGATTCTCCCGAGAGTTCA
CAATTACCGCGCGCAAACATATTAATGACTTAATGATGAGGAACGCATTTTTTCTATGCTACTAATACTTGTACTTGCTC
TGCTATTCTGCCCAAGCCTGGCTGAGGAAGAGTTACGGGGCTTCGAAAAATATGCTGATTCGGCCGGTAATCATACTATA
TGT
>B596-L_1-10k_transcript_3658 B596-L_1-10k_transcript_3658 full_length_coverage=2;length=3108;num_subreads=60
TTCATGGACGTTGATAAGATCTTTCCATTTAGCAGCACCTTAGGATGGCATAGCCTTAAAGTTAAGAGCGAGGTTCAAAC
GAGGAAAGGCTTACGGTGGATACCTAGGCACCCAGAGACGAGGAAGGGCGTAGTAAGCGACGAAATGCTTCGGGGAGTTG
AAAATAAGCGTAGATCCGGAGATTCCCGAATAGGTTAACCTTTTGAACTGCTGCTGAATCCATGGGCAGGCAAGAGACAA
CCTGGCGAACTGAAACATCTTAGTAGCCAGAGGAAAAGAAAGCAAAAGCGATTCCCGTAGTAGCGGCGAGCGAAATGGGA
GCAGCCTAAACCGTGAAAACGGGGTTGTGGGAGAGCAATAAAAGCGTCGTGCTGCTAGGCGAAGCGGTGGAGTGCCGCAC
CCGAGTAGCATGGGGCACGTGGAATCCCGTGTGAATCAGCAAGGACCACCTTGCAAGGCTAAATACTCCTGGGTGACCGA
TAGCGAAGTAGTACCGTGAGGGAAGGGTGAAAAGAACCCCCATCGGGGAGTGAAATAGAACATGAAACCGTAAGCTCCCA
AGCAGTGGGAGGAGCCCTGGGCTCTGACCGCGTGCCTGTTGAAGAATGAGCCGGCGACTCATAGGCAGTGGCTTGGTTAA
GGGAACCCACCGGAGCCGTAGCGAAAGCGAGTCTTCATAGTGCAATTGTCACTGCTTATGGACCCGAACCTGGGTGATCT
ATCTATGACCAGGATGAAGCTTGGGTGAAACTAAGTGGAGGTCCGAACCGACTGATGTTGAAAAATCAGCGGATGAGTTG
TGGTTAGGGGTGAAATGCCACTCGAACCCAGAGCTAGCTGGTTCTCCCCGAAATGCGTTGAGGCGCAGCAGTTGACTGGA
CATCTAGGGGTAAAGCACTGTTTCGGTGCGGGCCGCGAGAGCGGTACCAAATCGAGGCAAACTCTGAATACTAGATATGA
CCTCAAAATAACTGGGGTCAAGGTCGGCCAGTGAGACGGTGGGGGATAAGCTTCATCGTCGAGAGGGAAACAGCCCGGAT
CACCAGCTAAGGCCCCTAAATGACCGCTCAGTGATAAAGGAGGTAGGGGTGCAGAGACAGCCAGGAGGTTTGCCTAGAAG
CAGCCACCCTTGAAAGAGTGCGTAATAGCTCACTGATCGAGCGCTCTTGCGCCGAAGATGAACGGGGCTAAGCGATCTGC
CGAAGCTGTGGGATGTCAAAATGCATCGGTAGGGGAGCGTTCCGCCTTAGGGGGAAGCAACCGCGCGAGCGGCGGTGGAC
GAAGCGGAAGCGAGAATGTCGGCTTGAGTAACGCAAACATTGGTGAGAATCCAATGCCCCGAAAACCCAAGGGTTCCTCC
GCAAGGTTCGTCCACGGAGGGTGAGTCAGGGCCTAAGATCAGGCCGAAAGGCGTAGTCGATGGACAACAGGTGAATATTC
CTGTACTACCCCTTGTTGGTCCCGAGGGACGGAGGAGGCTAGGTTAGCCGAAAGATGGTTATCGGTTCAAGAACGCAAGG
TGTCCCTGTTTTTTCAGGGTAAGAAGGGGTAGAGAAAATGCCCCGAGCCAATGTTCGAGTACCAGGCGCTACGGCGCTGA
AGTAACCCATGCTATACTCCCAGGAAAAGCTCGAACGACCTTCAACAAAAGGGTACCTGTACCCGAAACCGACACAGGTG
GGTAGGTAGAGAATACCTAGGGGCGCGAGACAACTCTCTCTAAGGAACTCGGCAAAATAGCCCCGTAACTTCGGGAGAAG
GGGTGCCTCCTCACAAAGGGGGTCGCAGTGACCAGGCCCGGGCGACTGTTTACCAAAAACACAGGTCTCCGCAAAGTCGT
AAGACCATGTATGGGGGCTGACGCCTGCCCAGTGCCGGAAGGTCAAGGAAGTTGGTGACCTGATGACAGGGGAGCCGGCG
ACCGAAGCCCCGGTGAACGGCGGCCGTAACTATAACGGTCCTAAGGTAGCGAAATTCCTTGTCGGGTAAGTTCCGACCCG
CACGAAAGGCGTAACGATCTGGGCACTGTCTCGGAGAGAGGCTCGGTGAAATAGACATGTCTGTGAAGATGCGGACTACC
TGCACCTGGACAGAAAGACCCTATGAAGCTTCACTGTTCCCTGGGATTGGCTTTGGGCTTTTCCTGCGCAGCTTAGGTGG
AAGGCGAAGAAGGCCTCCTTCCGGGGGGGCCCGAGCCATCAGTGAGATACCACTCTGGAAGAGCTAGAATTCTAACCTTG
TGTCAGGACCTACGGGCCAAGGGACAGTCTCAGGTAGACAGTTTCTATGGGGCGTAGGCCTCCCAAAAGGTAACGGAGGC
GTGCAAAGGTTTCCTCGGGCCGGACGGAGATTGGCCCTCGAGTGCAAAGGCAGAAGGGAGCTTGACTGCAAGACCCACCC
GTCGAGCAGGGACGAAAGTCGGCCTTAGTGATCCGACGGTGCCGAGTGGAAGGGCCGTCGCTCAACGGATAAAAGTTACT
CTAGGGATAACAGGCTGATCTTCCCCAAGAGCTCACATCGACGGGAAGGTTTGGCACCTCGATGTCGGCTCTTCGCCACC
TGGGGCTGTAGTATGTTCCAAGGGTTGGGCTGTTCGCCCATTAAAGCGGTACGTGAGCTGGGTTCAGAACGTCGTGAGAC
AGTTCGGTCCATATCCGGTGTGGGCGTTAGAGCATTGAGAGGACCTTTCCCTAGTACGAGAGGACCGGGAAGGACGCACC
TCTGGTGTACCAGTTATCGTGCCCACGGTAAACGCTGGGTAGCCAAGTGCGGAGCGGATAACTGCTGAAAGCATCTAAGT
AGTAAGCCCACCCCAAGATGAGTGCTCTCCTATTCCGACTTCCCCAGAGCCTCCGGTAGCACAGCCGAGACAGCAACGGG
TTCTCCGCCCCTGCGGGGATGGAGTGACAGAAGTTTTGAGAATTCAAGAGAAGGTCACGGCGAGACGAGCCGTTTATCAT
TACGATAGGTGTCAAGTGGAAGTGCAGTGATGTATGCAGCTGAGGCATCCTAACAGACCGGTAGACTTGAACCTTGTTCC
TACATGACCTGATCAATTCGATCAGGCACTCGCCATCTATTTTCATAGTTCAACTCTTTGACAACACG
>B596-L_1-10k_transcript_1630 B596-L_1-10k_transcript_1630 full_length_coverage=4;length=3641;num_subreads=55
GGGGGCCTGATAGGCGGTGGTTTACCCTGTGGCGGATGTCAGCGGTTCGAGTCCGCTTATCTCCAACTCGTGAACTTAGC
CGATACAAAGCTATATGATAGCACCCAATTTTTCCGATTCGGCAGTTCGATCTATTATTTTTCATTCATGGACGTTGATA
AGATCTTTCCATTTAGCAGCACCTTAGGATGGCATAGCCTTAAAGTTAAGAGCGAGGTTCAAACGAGGAAAGGCTTACGG
TGGATACCTAGGCACCCAGAGACGAGGAAGGGCGTAGTAAGCGACGAAATGCTTCGGGGAGTTGAAAATAAGCGTAGATC
CGGAGATTCCCGAATAGGTTAACCTTTTGAACTGCTGCTGAATCCATGGGCAGGCAAGAGACAACCTGGCGAACTGAAAC
ATCTTAGTAGCCAGAGGAAAAGAAAGCAAAAGCGATTCCCGTAGTAGCGGCGAGCGAAATGGGAGCAGCCTAAACCGTGA
AAACGGGGTTGTGGGAGAGCAATAAAAGCGTCGTGCTGCTAGGCGAAGCGGTGGAGTGCCGCACCCTAGATGGCGAGAGT
CCAGTAGCCGAAAGCATCACTAGCTTATGCTCTGACCCGAGTAGCATGGGGCACGTGGAATCCCGTGTGAATCAGCAAGG
ACCACCTTGCAAGGCTAAATACTCCTGGGTGACCGATAGCGAAGTAGTACCGTGAGGGAAGGGTGAAAAGAACCCCCATC
GGGGAGTGAAATAGAACATGAAACCGTAAGCTCCCAAGCAGTGGGAGGAGCCCTGGGCTCTGACCGCGTGCCTGTTGAAG
AATGAGCCGGCGACTCATAGGCAGTGGCTTGGTTAAGGGAACCCACCGGAGCCGTAGCGAAAGCGAGTCTTCATAGGGCA
ATTGTCACTGCTTATGGACCCGAACCTGGGTGATCTATCTATGACCAGGATGAAGCTTGGGTGAAACTAAGTGGAGGTCC
GAACCGACTGATGTTGAAAAATCAGCGGATGAGTTGTGGTTAGGGGTGAAATGCCACTCGAACCCAGAGCTAGCTGGTTC
TCCCCGAAATGCGTTGAGGCGCAGCAGTTGACTGGACATCTAGGGGTAAAGCACTGTTTCGGTGCGGGCCGCGAGAGCGG
TACCAAATCGAGGCAAACTCTGAATACTAGATATGACCTCAAAATAACTGGGGTCAAGGTCGGCCAGTGAGACGGTGGGG
GATAAGCTTCATCGTCGAGAGGGAAACAGCCCGGATCACCAGCTAAGGCCCCTAAATGACCGCTCAGTGATAAAGGAGGT
AGGGGTGCAGAGACAGCCAGGAGGTTTGCCTAGAAGCAGCCACCCTTGAAAGAGTGCGTAATAGCTCACTGATCGAGCGC
TCTTGCGCCGAAGATGAACGGGGCTAAGCGATCTGCCGAAGCTGTGGGATGTCAAAATGCATCGGTAGGGGAGCGTTCCG
CCTTAGGGGGAAGCAACCGCGCGAGCGGCGGTGGACGAAGCGGAAGCGAGAATGTCGGCTTGAGTAACGCAAACATTGGT
GAGAATCCAATGCCCCGAAAACCCAAGGGTTCCTCCGCAAGGTTCGTCCACGGAGGGTGAGTCAGGGCCTAAGATCAGGC
CGAAAGGCGTAGTCGATGGACAACAGGTGAATATTCCTGTACTACCCCTTGTTGGTCCCGAGGGACGGAGGAGGCTAGGT
TAGCCGAAAGATGGTTATCGGTTCAAGAACGCAAGGTGTCCCTGTTTTTTCAGGGTAAGAAGGGGTAGAGAAAATGCCCC
GAGCCAATGTTCGAGTACCAGGCGCTACGGCGCTGAAGTAACCCATGCTATACTCCCAGGAAAAGCTCGAACGACCTTCA
ACAAAAGGGTACCTGTACCCGAAACCGACACAGGTGGGTAGGTAGAGAATACCTAGGGGCGCGAGACAACTCTCTCTAAG
GAACTCGGCAAAATAGCCCCGTAACTTCGGGAGAAGGGGTGCCTCCTCACAAAGGGGGTCGCAGTGACCAGGCCCGGGCG
ACTGTTTACCAAAAACACAGGTCTCCGCAAAGTCGTAAGACCATGTATGGGGGCTGACGCCTGCCCAGTGCCGGAAGGTC
AAGGAAGTTGGTGACCTGATGACAGGGGAGCCGGCGACCGAAGCCCCGGTGAACGGCGGCCGTAACTATAACGGTCCTAA
GGTAGCGAAATTCCTTGTCGGGTAAGTTCCGACCCGCACGAAAGGCGTAACGATCTGGGCACTGTCTCGGAGAGAGGCTC
GGTGAAATAGACATGTCTGTGAAGATGCGGACTACCTGCACCTGGACAGAAAGACCCTATGAAGCTTCACTGTTCCCTGG
GATTGGCTTTGGGCTTTTCCTGCGCAGCTTAGGTGGAAGGCGAAGAAGGCCTCCTTCCGGGGGGGCCCGAGCCATCAGTG
AGATACCACTCTGGAAGAGCTAGAATTCTAACCTTGTGTCAGGACCTACGGGCCAAGGGACAGTCTCAGGTAGACAGTTT
CTATGGGGCGTAGGCCTCCCAAAAGGTAACGGAGGCGTGCAAAGGTTTCCTCGGGCCGGACGGAGATTGGCCCTCGAGTG
CAAAGGCAGAAGGGAGCTTGACTGCAAGACCCACCCGTCGAGCAGGGACGAAAGTCGGCCTTAGTGATCCGACGGTGCCG
AGTGGAAGGGCCGTCGCTCAACGGATAAAAGTTACTCTAGGGATAACAGGCTGATCTTCCCCAAGAGCTCACATCGACGG
GAAGGTTTGGCACCTCGATGTCGGCTCTTCGCCACCTGGGGCTGTAGTATGTTCCAAGGGTTGGGCTGTTCGCCCATTAA
AGCGGTACGTGAGCTGGGTTCAGAACGTCGTGAGACAGTTCGGTCCATATCCGGTGTGGGCGTTAGAGCATTGAGAGGAC
CTTTCCCTAGTACGAGAGGACCGGGAAGGACGCACCTCTGGTGTACCAGTTATCGTGCCCACGGTAAACGCTGGGTAGCC
AAGTGCGGAGCGGATAACTGCTGAAAGCATCTAAGTAGTAAGCCCACCCCAAGATGAGTGCTCTCCTATTCCGACTTCCC
CAGAGCCTCCGGTAGCACAGCCGAGACAGCAACGGGTTCTCCGCCCCTGCGGGGATGGAGTGACAGAAGTTTTGAGAATT
CAAGAGAAGGTCACGGCGAGACGAGCCGTTTATCATTACGATAGGTGTCAAGTGGAAGTGCAGTGATGTATGCAGCTGAG
GCATCCTAACAGACCGGTAGACTTGAACCTTGTTCCTACATGACCTGATCAATTCGATCAGGCACTCGCCATCTATTTTC
ATAGTTCAACTCTTTGACAACACGAAAAAACCATTGTTCAACTCTTTGACAACATGAAAAAACCAAAAATTCTGCCCTTC
TATCCAAAGGATGGAGGGGCGGAGGCCTTTGGTGTCCACTCCAGTCAAGAATTGGAGCCTCACAATCACTAGCCAATATG
CTTTTCTCGCATGCCTTTCTTCGTTCATGGTTCGATATTCTGGTGTCCTAGGCGTAGAGGAACAACACCAATCCATCCCG
AACTTGGTGGTTAAACTCTACTGCGGTGACGATACTGTAGGGGAGGTCCTGCGGAAAAATAGCTCGACGCCAGGATGATG
AAAAGCTTAACACCTCTCATTCTTATTACTTTTTCATATTG
>B596-L_1-10k_transcript_21688 B596-L_1-10k_transcript_21688 full_length_coverage=3;length=1722;num_subreads=60
GGAACTCGGCAAAATAGCCCCGTAACTTCGGGAGAAGGGGTGCCTCCTCACAAAGGGGGTCGCAGTGACCAGGCCCGGGC
GACTGTTTACCAAAAACACAGGTCTCCGCAAAGTCGTAAGACCATGTATGGGGGCTGACGCCTGCCCAGTGCCGGAAGGT
CAAGGAAGTTGGTGACCTGATGACAGGGGAGCCGGCGACCGAAGCCCCGGTGAACGGCGGCCGTAACTATAACGGTCCTA
AGGTAGCGAAATTCCTTGTCGGGTAAGTTCCGACCCGCACGAAAGGCGTAACGATCTGGGCACTGTCTCGGAGAGAGGCT
CGGTGAAATAGACATGTCTGTGAAGATGCGGACTACCTGCACCTGGACAGAAAGACCCTATGAAGCTTCACTGTTCCCTG
GGATTGGCTTTGGGCTTTTCCTGCGCAGCTTAGGTGGAAGGCGAAGAAGGCCTCCTTCCGGGGGGGCCCGAGCCATCAGT
GAGATACCACTCTGGAAGAGCTAGAATTCTAACCTTGTGTCAGGACCTACGGGCCAAGGGACAGTCTCAGGTAGACAGTT
TCTATGGGGCGTAGGCCTCCCAAAAGGTAACGGAGGCGTGCAAAGGTTTCCTCGGGCCGGACGGAGATTGGCCCTCGAGT
GCAAAGGCAGAAGGGAGCTTGACTGCAAGACCCACCCGTCGAGCAGGGACGAAAGTCGGCCTTAGTGATCCGACGGTGCC
GAGTGGAAGGGCCGTCGCTCAACGGATAAAAGTTACTCTAGGGATAACAGGCTGATCTTCCCCAAGAGCTCACATCGACG
GGAAGGTTTGGCACCTCGATGTCGGCTCTTCGCCACCTGGGGCTGTAGTATGTTCCAAGGGTTGGGCTGTTCGCCCATTA
AAGCGGTACGTGAGCTGGGTTCAGAACGTCGTGAGACAGTTCGGTCCATATCCGGTGTGGGCGTTAGAGCATTGAGAGGA
CCTTTCCCTAGTACGAGAGGACCGGGAAGGACGCACCTCTGGTGTACCAGTTATCGTGCCCACGGTAAACGCTGGGTAGC
CAAGTGCGGAGCGGATAACTGCTGAAAGCATCTAAGTAGTAAGCCCACCCCAAGATGAGTGCTCTCCTATTCCGACTTCC
CCAGAGCCTCCGGTAGCACAGCCGAGACAGCAACGGGTTCTCCGCCCCTGCGGGGATGGAGTGACAGAAGTTTTGAGAAT
TCAAGAGAAGGTCACGGCGAGACGAGCCGTTTATCATTACGATAGGTGTCAAGTGGAAGTGCAGTGATGTATGCAGCTGA
GGCATCCTAACAGACCGGTAGACTTGAACCTTGTTCCTACATGACCTGATCAATTCGATCAGGCACTCGCCATCTATTTT
CATAGTTCAACTCTTTGACAACACGAAAAAACCATTGTTCAACTCTTTGACAACATGAAAAAACCAAAAATTCTGCCCTT
CTATCCAAAGGATGGAGGGGCGGAGGCCTTTGGTGTCCACTCCAGTCAAGAATTGGAGCCTCACAATCACTAGCCAATAT
GCTTTTCTCGCATGCCTTTCTTCGTTCATGGTTCGATATTCTGGTGTCCTAGGCGTAGAGGAACAACACCAATCCATCCC
GAACTTGGTGGTTAAACTCTACTGCGGTGACGATACTGTAGGGGAGGTCCTGCGGAAAAATAGCTCGACGCCAGGATGAT
GAAAAGCTTAACACCTCTCATTCTTATTACTTTTTCATATTG
>B596-L_1-10k_transcript_694 B596-L_1-10k_transcript_694 full_length_coverage=22;length=4243;num_subreads=60
GGGCGAGGTCTCTGGTTCAAATCCAGGATGGCCCAGCTGCGCCAAGGAAAAGAATATAAGAAGGATCTGACTCCTTCATG
CATGCTCCACTTGGCTCGGGGGGATATAGCTCAGTTGGTAGAGCTCCGCTCTTGCAATTGGGTCGTTGCGATTACGGGTT
GGGTGTCTAATTGTCCAGGCGGTAATGATAGTATCTTGTACCTGAACCGGTGGCTCACTTTTTCTAAGTAATGGGGAAAA
GGACCGAAACATGCCACTGAAAGACTCTACTGAGACAAAGATGGGCTGTCAAGAACGTAGAGGAGGTAGGATGGTCAGTT
GGTCAGATCTAGTATGGATCGTACATGGACGGTAGTTGGAGTCGGCGGCTCTCCTAGGGTTCCCTCGTCTGGGATTGATC
CCTGGGGAAGAGGATCAAGTTGGCCCTTGCGAACAGCTTGATGCACTATCTCCCTTCAACCCTTTGAGCGAAATGCGGCA
AAAGGAAGGAAAATCCATGGACCGACCCCATCGTCTCCACCCCGTAGGAACTACGAGATCACCCCAAGGACGCCTTCGGT
ATCCAGGGGTCGCGGACCGACCATAGAACCCTGTTCAATAAGTGGAATGCATTAGCTGTCCGCTCGCAGGTTGGGCAGTA
AGGGTCGGAGAAGGGCAATCACTCATTCTTAAAACCAGCATTCGAAAGAGTTGGGGCGGAAAAGGGGGGAAAGCTCTCCG
TTCCTGGTTCTCCTGTAGCTGGATCCTCTCGAACCACAAGAATCCTGAGTTGGAATGGGATTCCAACTCATCACCTTTTG
AGATTTTGAGAAGAGTTGCTCTTTGGAGAGCACAGTACGATGAAAGTTGTAAGCTGTGTTCGGGGGGGAGTTCTTGTCTA
TCGTTGGCCTCTATGGTAGAATCAGTCAGGGGCCTGATAGGCGGTGGTTTACCCTGTGGCGGATGTCAGCGGTTCGAGTC
CGCTTATCTCCAACTCGTGAACTTAGCCGATACAAAGCTATATGATAGCACCCAATTTTTCCGATTCGGCAGTTCGATCT
ATTATTTTTCATTCATGGACGTTGATAAGATCTTTCCATTTAGCAGCACCTTAGGATGGCATAGCCTTAAAGTTAAGAGC
GAGGTTCAAACGAGGAAAGGCTTACGGTGGATACCTAGGCACCCAGAGACGAGGAAGGGCGTAGTAAGCGACGAAATGCT
TCGGGGAGTTGAAAATAAGCGTAGATCCGGAGATTCCCGAATAGGTTAACCTTTTGAACTGCTGCTGAATCCATGGGCAG
GCAAGAGACAACCTGGCGAACTGAAACATCTTAGTAGCCAGAGGAAAAGAAAGCAAAAGCGATTCCCGTAGTAGCGGCGA
GCGAAATGGGAGCAGCCTAAACCGTGAAAACGGGGTTGTGGGAGAGCAATAAAAGCGTCGTGCTGCTAGGCGAAGCGGTG
GAGTGCCGCACCCTAGATGGCGAGAGTCCAGTAGCCGAAAGCATCACTAGCTTATGCTCTGACCCGAGTAGCATGGGGCA
CGTGGAATCCCGTGTGAATCAGCAAGGACCACCTTGCAAGGCTAAATACTCCTGGGTGACCGATAGCGAAGTAGTACCGT
GAGGGAAGGGTGAAAAGAACCCCCATCGGGGAGTGAAATAGAACATGAAACCGTAAGCTCCCAAGCAGTGGGAGGAGCCC
TGGGCTCTGACCGCGTGCCTGTTGAAGAATGAGCCGGCGACTCATAGGCAGTGGCTTGGTTAAGGGAACCCACCGGAGCC
GTAGCGAAAGCGAGTCTTCATAGGGCAATTGTCACTGCTTATGGACCCGAACCTGGGTGATCTATCTATGACCAGGATGA
AGCTTGGGTGAAACTAAGTGGAGGTCCGAACCGACTGATGTTGAAAAATCAGCGGATGAGTTGTGGTTAGGGGTGAAATG
CCACTCGAACCCAGAGCTAGCTGGTTCTCCCCGAAATGCGTTGAGGCGCAGCAGTTGACTGGACATCTAGGGGTAAAGCA
CTGTTTCGGTGCGGGCCGCGAGAGCGGTACCAAATCGAGGCAAACTCTGAATACTAGATATGACCTCAAAATAACTGGGG
TCAAGGTCGGCCAGTGAGACGGTGGGGGATAAGCTTCATCGTCGAGAGGGAAACAGCCCGGATCACCAGCTAAGGCCCCT
AAATGACCGCTCAGTGATAAAGGAGGTAGGGGTGCAGAGACAGCCAGGAGGTTTGCCTAGAAGCAGCCACCCTTGAAAGA
GTGCGTAATAGCTCACTGATCGAGCGCTCTTGCGCCGAAGATGAACGGGGCTAAGCGATCTGCCGAAGCTGTGGGATGTC
AAAATGCATCGGTAGGGGAGCGTTCCGCCTTAGGGGGAAGCAACCGCGCGAGCGGCGGTGGACGAAGCGGAAGCGAGAAT
GTCGGCTTGAGTAACGCAAACATTGGTGAGAATCCAATGCCCCGAAAACCCAAGGGTTCCTCCGCAAGGTTCGTCCACGG
AGGGTGAGTCAGGGCCTAAGATCAGGCCGAAAGGCGTAGTCGATGGACAACAGGTGAATATTCCTGTACTACCCCTTGTT
GGTCCCGAGGGACGGAGGAGGCTAGGTTAGCCGAAAGATGGTTATCGGTTCAAGAACGCAAGGTGTCCCTGTTTTTTCAG
GGTAAGAAGGGGTAGAGAAAATGCCCCGAGCCAATGTTCGAGTACCAGGCGCTACGGCGCTGAAGTAACCCATGCTATAC
TCCCAGGAAAAGCTCGAACGACCTTCAACAAAAGGGTACCTGTACCCGAAACCGACACAGGTGGGTAGGTAGAGAATACC
TAGGGGCGCGAGACAACTCTCTCTAAGGAACTCGGCAAAATAGCCCCGTAACTTCGGGAGAAGGGGTGCCTCCTCACAAA
GGGGGTCGCAGTGACCAGGCCCGGGCGACTGTTTACCAAAAACACAGGTCTCCGCAAAGTCGTAAGACCATGTATGGGGG
CTGACGCCTGCCCAGTGCCGGAAGGTCAAGGAAGTTGGTGACCTGATGACAGGGGAGCCGGCGACCGAAGCCCCGGTGAA
CGGCGGCCGTAACTATAACGGTCCTAAGGTAGCGAAATTCCTTGTCGGGTAAGTTCCGACCCGCACGAAAGGCGTAACGA
TCTGGGCACTGTCTCGGAGAGAGGCTCGGTGAAATAGACATGTCTGTGAAGATGCGGACTACCTGCACCTGGACAGAAAG
ACCCTATGAAGCTTCACTGTTCCCTGGGATTGGCTTTGGGCTTTTCCTGCGCAGCTTAGGTGGAAGGCGAAGAAGGCCTC
CTTCCGGGGGGGCCCGAGCCATCAGTGAGATACCACTCTGGAAGAGCTAGAATTCTAACCTTGTGTCAGGACCTACGGGC
CAAGGGACAGTCTCAGGTAGACAGTTTCTATGGGGCGTAGGCCTCCCAAAAGGTAACGGAGGCGTGCAAAGGTTTCCTCG
GGCCGGACGGAGATTGGCCCTCGAGTGCAAAGGCAGAAGGGAGCTTGACTGCAAGACCCACCCGTCGAGCAGGGACGAAA
GTCGGCCTTAGTGATCCGACGGTGCCGAGTGGAAGGGCCGTCGCTCAACGGATAAAAGTTACTCTAGGGATAACAGGCTG
ATCTTCCCCAAGAGCTCACATCGACGGGAAGGTTTGGCACCTCGATGTCGGCTCTTCGCCACCTGGGGCTGTAGTATGTT
CCAAGGGTTGGGCTGTTCGCCCATTAAAGCGGTACGTGAGCTGGGTTCAGAACGTCGTGAGACAGTTCGGTCCATATCCG
GTGTGGGCGTTAGAGCATTGAGAGGACCTTTCCCTAGTACGAGAGGACCGGGAAGGACGCACCTCTGGTGTACCAGTTAT
CGTGCCCACGGTAAACGCTGGGTAGCCAAGTGCGGAGCGGATAACTGCTGAAAGCATCTAAGTAGTAAGCCCACCCCAAG
ATGAGTGCTCTCCTATTCCGACTTCCCCAGAGCCTCCGGTAGCACAGCCGAGACAGCAACGGGTTCTCCGCCCCTGCGGG
GATGGAGTGACAGAAGTTTTGAGAATTCAAGAGAAGGTCACGGCGAGACGAGCCGTTTATCATTACGATAGGTGTCAAGT
GGAAGTGCAGTGATGTATGCAGCTGAGGCATCCTAACAGACCGGTAGACTTGAACCTTGTTCCTACATGACCTGATCAAT
TCGATCAGGCACTCGCCATCTATTTTCATAGTTCAACTCTTTGACAACACGAAAAAACCATTGTTCAACTCTTTGACAAC
ATG
>B596-L_1-10k_transcript_9284 B596-L_1-10k_transcript_9284 full_length_coverage=2;length=2400;num_subreads=60
TTCATGGACGTTGATAAGATCTTTCCATTTAGCAGCACCTTAGGATGGCATAGCCTTAAAGTTAAGAGCGAGGTTCAAAC
GAGGAAAGGCTTACGGTGGATACCTAGGCACCCAGAGACGAGGAAGGGCGTAGTAAGCGACGAAATGCGTTGAGGCGCAG
CAGTTGACTGGACATCTAGGGGTAAAGCACTGTTTCGGTGCGGGCCGCGAGAGCGGTACCAAATCGAGGCAAACTCTGAA
TACTAGATATGACCTCAAAATAACTGGGGTCAAGGTCGGCCAGTGAGACGGTGGGGGATAAGCTTCATCGTCGAGAGGGA
AACAGCCCGGATCACCAGCTAAGGCCCCTAAATGACCGCTCAGTGATAAAGGAGGTAGGGGTGCAGAGACAGCCAGGAGG
TTTGCCTAGAAGCAGCCACCCTTGAAAGAGTGCGTAATAGCTCACTGATCGAGCGCTCTTGCGCCGAAGATGAACGGGGC
TAAGCGATCTGCCGAAGCTGTGGGATGTCAAAATGCATCGGTAGGGGAGCGTTCCGCCTTAGGGGGAAGCAACCGCGCGA
GCGGCGGTGGACGAAGCGGAAGCGAGAATGTCGGCTTGAGTAACGCAAACATTGGTGAGAATCCAATGCCCCGAAAACCC
AAGGGTTCCTCCGCAAGGTTCGTCCACGGAGGGTGAGTCAGGGCCTAAGATCAGGCCGAAAGGCGTAGTCGATGGACAAC
AGGTGAATATTCCTGTACTACCCCTTGTTGGTCCCGAGGGACGGAGGAGGCTAGGTTAGCCGAAAGATGGTTATCGGTTC
AAGAACGCAAGGTGTCCCTGTTTTTTCAGGGTAAGAAGGGGTAGAGAAAATGCCCCGAGCCAATGTTCGAGTACCAGGCG
CTACGGCGCTGAAGTAACCCATGCTATACTCCCAGGAAAAGCTCGAACGACCTTCAACAAAAGGGTACCTGTACCCGAAA
CCGACACAGGTGGGTAGGTAGAGAATACCTAGGGGCGCGAGACAACTCTCTCTAAGGAACTCGGCAAAATAGCCCCGTAA
CTTCGGGAGAAGGGGTGCCTCCTCACAAAGGGGGTCGCAGTGACCAGGCCCGGGCGACTGTTTACCAAAAACACAGGTCT
CCGCAAAGTCGTAAGACCATGTATGGGGGCTGACGCCTGCCCAGTGCCGGAAGGTCAAGGAAGTTGGTGACCTGATGACA
GGGGAGCCGGCGACCGAAGCCCCGGTGAACGGCGGCCGTAACTATAACGGTCCTAAGGTAGCGAAATTCCTTGTCGGGTA
AGTTCCGACCCGCACGAAAGGCGTAACGATCTGGGCACTGTCTCGGAGAGAGGCTCGGTGAAATAGACATGTCTGTGAAG
ATGCGGACTACCTGCACCTGGACAGAAAGACCCTATGAAGCTTCACTGTTCCCTGGGATTGGCTTTGGGCTTTTCCTGCG
CAGCTTAGGTGGAAGGCGAAGAAGGCCTCCTTCCGGGGGGGCCCGAGCCATCAGTGAGATACCACTCTGGAAGAGCTAGA
ATTCTAACCTTGTGTCAGGACCTACGGGCCAAGGGACAGTCTCAGGTAGACAGTTTCTATGGGGCGTAGGCCTCCCAAAA
GGTAACGGAGGCGTGCAAAGGTTTCCTCGGGCCGGACGGAGATTGGCCCTCGAGTGCAAAGGCAGAAGGGAGCTTGACTG
CAAGACCCACCCGTCGAGCAGGGACGAAAGTCGGCCTTAGTGATCCGACGGTGCCGAGTGGAAGGGCCGTCGCTCAACGG
ATAAAAGTTACTCTAGGGATAACAGGCTGATCTTCCCCAAGAGCTCACATCGACGGGAAGGTTTGGCACCTCGATGTCGG
CTCTTCGCCACCTGGGGCTGTAGTATGTTCCAAGGGTTGGGCTGTTCGCCCATTAAAGCGGTACGTGAGCTGGGTTCAGA
ACGTCGTGAGACAGTTCGGTCCATATCCGGTGTGGGCGTTAGAGCATTGAGAGGACCTTTCCCTAGTACGAGAGGACCGG
GAAGGACGCACCTCTGGTGTACCAGTTATCGTGCCCACGGTAAACGCTGGGTAGCCAAGTGCGGAGCGGATAACTGCTGA
AAGCATCTAAGTAGTAAGCCCACCCCAAGATGAGTGCTCTCCTATTCCGACTTCCCCAGAGCCTCCGGTAGCACAGCCGA
GACAGCAACGGGTTCTCCGCCCCTGCGGGGATGGAGTGACAGAAGTTTTGAGAATTCAAGAGAAGGTCACGGCGAGACGA
GCCGTTTATCATTACGATAGGTGTCAAGTGGAAGTGCAGTGATGTATGCAGCTGAGGCATCCTAACAGACCGGTAGACTT
GAACCTTGTTCCTACATGACCTGATCAATTCGATCAGGCACTCGCCATCTATTTTCATAGTTCAACTCTTTGACAACACG
>B596-L_1-10k_transcript_472 B596-L_1-10k_transcript_472 full_length_coverage=3;length=4565;num_subreads=51
AGGGGTCTGGAGAAAGCTGCAATCAATAGGATTTTCCTAATCCTCCCTTCCCGAAAGGAAGAACGTGAAATTCTTTTTCC
TTTCCGCCTCGAAATGGGAGCAGGTTTGAAAAAGGATCTTAGAGTGTCTAGGGTTAGGCCAGTAGGGTCTCTTAACGCCC
TCTTTTTTCTTCTCATCGAAGTTATTTCACAAATACTTCCTATGGTAAGGAAGAGGGGGGGAACAAGCACACTTGGAGAG
CGCAGTACAACGGAGAGTTGTATGCTGCGTTCGGGAAGGATGAATCGCTCCCGAAAAGGAATCTATTGATTCTCTCCCAA
TTGGTTGGACCATAGGTGCGATGATTTACTTCACGGGCGAGGTCTCTGGTTCAAATCCAGGATGGCCCAGCTGCGCCAAG
GAAAAGAATATAAGAAGGATCTGACTCCTTCATGCATGCTCCACTTGGCTCGGGGGGATATAGCTCAGTTGGTAGAGCTC
CGCTCTTGCAATTGGGTCGTTGCGATTACGGGTTGGGTGTCTAATTGTCCAGGCGGTAATGATAGTATCTTGTACCTGAA
CCGGTGGCTCACTTTTTCTAAGTAATGGGGAAAAGGACCGAAACATGCCACTGAAAGACTCTACTGAGACAAAGATGGGC
TGTCAAGAACGTAGAGGAGGTAGGATGGTCAGTTGGTCAGATCTAGTATGGATCGTACATGGACGGTAGTTGGAGTCGGC
GGCTCTCCTAGGGTTCCCTCGTCTGGGATTGATCCCTGGGGAAGAGGATCAAGTTGGCCCTTGCGAACAGCTTGATGCAC
TATCTCCCTTCAACCCTTTGAGCGAAATGCGGCAAAAGGAAGGAAAATCCATGGACCGACCCCATCGTCTCCACCCCGTA
GGAACTACGAGATCACCCCAAGGACGCCTTCGGTATCCAGGGGTCGCGGACCGACCATAGAACCCTGTTCAATAAGTGGA
ATGCATTAGCTGTCCGCTCGCAGGTTGGGCAGTAAGGGTCGGAGAAGGGCAATCACTCATTCTTAAAACCAGCATTCGAA
AGAGTTGGGGCGGAAAAGGGGGGAAAGCTCTCCGTTCCTGGTTCTCCTGTAGCTGGATCCTCTCGAACCACAAGAATCCT
GAGTTGGAATGGGATTCCAACTCATCACCTTTTGAGATTTTGAGAAGAGTTGCTCTTTGGAGAGCACAGTACGATGAAAG
TTGTAAGCTGTGTTCGGGGGGGAGTTCTTGTCTATCGTTGGCCTCTATGGTAGAATCAGTCAGGGGCCTGATAGGCGGTG
GTTTACCCTGTGGCGGATGTCAGCGGTTCGAGTCCGCTTATCTCCAACTCGTGAACTTAGCCGATACAAAGCTATATGAT
AGCACCCAATTTTTCCGATTCGGCAGTTCGATCTATTATTTTTCATTCATGGACGTTGATAAGATCTTTCCATTTAGCAG
CACCTTAGGATGGCATAGCCTTAAAGTTAAGAGCGAGGTTCAAACGAGGAAAGGCTTACGGTGGATACCTAGGCACCCAG
AGACGAGGAAGGGCGTAGTAAGCGACGAAATGCTTCGGGGAGTTGAAAATAAGCGTAGATCCGGAGATTCCCGAATAGGT
TAACCTTTTGAACTGCTGCTGAATCCATGGGCAGGCAAGAGACAACCTGGCGAACTGAAACATCTTAGTAGCCAGAGGAA
AAGAAAGCAAAAGCGATTCCCGTAGTAGCGGCGAGCGAAATGGGAGCAGCCTAAACCGTGAAAACGGGGTTGTGGGAGAG
CAATAAAAGCGTCGTGCTGCTAGGCGAAGCGGTGGAGTGCCGCACCCTAGATGGCGAGAGTCCAGTAGCCGAAAGCATCA
CTAGCTTATGCTCTGACCCGAGTAGCATGGGGCACGTGGAATCCCGTGTGAATCAGCAAGGACCACCTTGCAAGGCTAAA
TACTCCTGGGTGACCGATAGCGAAGTAGTACCGTGAGGGAAGGGTGAAAAGAACCCCCATCGGGGAGTGAAATAGAACAT
GAAACCGTAAGCTCCCAAGCAGTGGGAGGAGCCCTGGGCTCTGACCGCGTGCCTGTTGAAGAATGAGCCGGCGACTCATA
GGCAGTGGCTTGGTTAAGGGAACCCACCGGAGCCGTAGCGAAAGCGAGTCTTCATAGGGCAATTGTCACTGCTTATGGAC
CCGAACCTGGGTGATCTATCTATGACCAGGATGAAGCTTGGGTGAAACTAAGTGGAGGTCCGAACCGACTGATGTTGAAA
AATCAGCGGATGAGTTGTGGTTAGGGGTGAAATGCCACTCGAACCCAGAGCTAGCTGGTTCTCCCCGAAATGCGTTGAGG
CGCAGCAGTTGACTGGACATCTAGGGGTAAAGCACTGTTTCGGTGCGGGCCGCGAGAGCGGTACCAAATCGAGGCAAACT
CTGAATACTAGATATGACCTCAAAATAACTGGGGTCAAGGTCGGCCAGTGAGACGGTGGGGGATAAGCTTCATCGTCGAG
AGGGAAACAGCCCGGATCACCAGCTAAGGCCCCTAAATGACCGCTCAGTGATAAAGGAGGTAGGGGTGCAGAGACAGCCA
GGAGGTTTGCCTAGAAGCAGCCACCCTTGAAAGAGTGCGTAATAGCTCACTGATCGAGCGCTCTTGCGCCGAAGATGAAC
GGGGCTAAGCGATCTGCCGAAGCTGTGGGATGTCAAAATGCATCGGTAGGGGAGCGTTCCGCCTTAGGGGGAAGCAACTG
CGCGAGCGGCGGTGGACGAAGCGGAAGCGAGAATGTCGGCTTGAGTAACGCAAACATTGGTGAGAATCCAATGCCCCGAA
AACCCAAGGGTTCCTCCGCAAGGTTCGTCCACGGAGGGTGAGTCAGGGCCTAAGATCAGGCCGAAAGGCGTAGTCGATGG
ACAACAGGTGAATATTCCTGTACTACCCCTTGTTGGTCCCGAGGGACGGAGGAGGCTAGGTTAGCCGAAAGATGGTTATC
GGTTCAAGAACGCAAGGTGTCCCTGTTTTTTCAGGGTAAGAAGGGGTAGAGAAAATGCCCCGAGCCAATGTTCGAGTACC
AGGCGCTACGGCGCTGAAGTAACCCATGCTATACTCCCAGGAAAAGCTCGAACGACCTTCAACAAAAGGGTACCTGTACC
CGAAACCGACACAGGTGGGTAGGTAGAGAATACCTAGGGGCGCGAGACAACTCTCTCTAAGGAACTCGGCAAAATAGCCC
CGTAACTTCGGGAGAAGGGGTGCCTCCTCACAAAGGGGGTCGCAGTGACCAGGCCCGGGCGACTGTTTACCAAAAACACA
GGTCTCCGCAAAGTCGTAAGACCATGTATGGGGGCTGACGCCTGCCCAGTGCCGGAAGGTCAAGGAAGTTGGTGACCTGA
TGACAGGGGAGCCGGCGACCGAAGCCCCGGTGAACGGCGGCCGTAACTATAACGGTCCTAAGGTAGCGAAATTCCTTGTC
GGGTAAGTTCCGACCCGCACGAAAGGCGTAACGATCTGGGCACTGTCTCGGAGAGAGGCTCGGTGAAATAGACATGTCTG
TGAAGATGCGGACTACCTGCACCTGGACAGAAAGACCCTATGAAGCTTCACTGTTCCCTGGGATTGGCTTTGGGCTTTTC
CTGCGCAGCTTAGGTGGAAGGCGAAGAAGGCCTCCTTCCGGGGGGGCCCGAGCCATCAGTGAGATACCACTCTGGAAGAG
CTAGAATTCTAACCTTGTGTCAGGACCTACGGGCCAAGGGACAGTCTCAGGTAGACAGTTTCTATGGGGCGTAGGCCTCC
CAAAAGGTAACGGAGGCGTGCAAAGGTTTCCTCGGGCCGGACGGAGATTGGCCCTCGAGTGCAAAGGCAGAAGGGAGCTT
GACTGCAAGACCCACCCGTCGAGCAGGGACGAAAGTCGGCCTTAGTGATCCGACGGTGCCGAGTGGAAGGGCCGTCGCTC
AACGGATAAAAGTTACTCTAGGGATAACAGGCTGATCTTCCCCAAGAGCTCACATCGACGGGAAGGTTTGGCACCTCGAT
GTCGGCTCTTCGCCACCTGGGGCTGTAGTATGTTCCAAGGGTTGGGCTGTTCGCCCATTAAAGCGGTACGTGAGCTGGGT
TCAGAACGTCGTGAGACAGTTCGGTCCATATCCGGTGTGGGCGTTAGAGCATTGAGAGGACCTTTCCCTAGTACGAGAGG
ACCGGGAAGGACGCACCTCTGGTGTACCAGTTATCGTGCCCACGGTAAACGCTGGGTAGCCAAGTGCGGAGCGGATAACT
GCTGAAAGCATCTAAGTAGTAAGCCCACCCCAAGATGAGTGCTCTCCTATTCCGACTTCCCCAGAGCCTCCGGTAGCACA
GCCGAGACAGCAACGGGTTCTCCGCCCCTGCGGGGATGGAGTGACAGAAGTTTTGAGAATTCAAGAGAAGGTCACGGCGA
GACGAGCCGTTTATCATTACGATAGGTGTCAAGTGGAAGTGCAGTGATGTATGCAGCTGAGGCATCCTAACAGACCGGTA
GACTTGAACCTTGTTCCTACATGACCTGATCAATTCGATCAGGCACTCGCCATCTATTTTCATAGTTCAACTCTTTGACA
ACACG
>B596-L_1-10k_transcript_30 B596-L_1-10k_transcript_30 full_length_coverage=3;length=6915;num_subreads=28
GAACTCCATGCGAATATGAAGCGCATGGATACAAGTTATGACTTGGAATGAAAGACAATTCCGAATCAGCTTTGTCTACG
AAGAAGGAAGCTATAAGTAATGCAACTATGAATCTCATGGAGAGTTCGATCCTGGCTCAGGATGAACGCTGGCGGCATGC
TTAACACATGCAAGTCGGACGGGAAGTGGTGTTTCCAGTGGCGGACGGGTGAGTAACGCGTAAGAACCTGCCCTTGGGAG
GGGAACAACAGCTGGAAACGGCTGCTAATACCCCGTAGGCTGAGGAGCAAAAGGAGGAATCCGCCCGAGGAGGGGCTCGC
GTCTGATTAGCTAGTTGGTGAGGCAATAGCTTACCAAGGCGATGATCAGTAGCTGGTCCGAGAGGATGATCAGCCACACT
GGGACTGAGACACGGCCCAGACTCCTACGGGAGGCAGCAGTGGGGAATTTTCCGCAATGGGCGAAAGCCTGACGGAGCAA
TGCCGCGTGGAGGTAGAAGGCCTACGGGTCCTGAACTTCTTTTCCCAGAGAAGAAGCAATGACGGTATCTGGGGAATAAG
CATCGGCTAACTCTGTGCCAGCAGCCGCGGTAATACAGAGGATGCAAGCGTTATCCGGAATGATTGGGCGTAAAGCGTCT
GTAGGTGGCTTTTTAAGTCCGCCGTCAAATCCCAGGGCTCAACCCTGGACAGGCGGTGGAAACTACCAAGCTTGAGTACG
GTAGGGGCAGAGGGAATTTCCGGTGGAGCGGTGAAATGCGTAGAGATCGGAAAGAACACCAACGGCGAAAGCACTCTGCT
GGGCCGACACTGACACTGAGAGACGAAAGCTAGGGGAGCGAATGGGATTAGATACCCCAGTAGTCCTAGCCGTAAACGAT
GGATACTAGGCGCTGTGCGTATCGACCCGTGCAGTGCTGTAGCTAACGCGTTAAGTATCCCGCCTGGGGAGTACGTTCGC
AAGAATGAAACTCAAAGGAATTGACGGGGGCCCGCACAAGCGGTGGAGCATGTGGTTTAATTCGATGCAAAGCGAAGAAC
CTTACCAGGGCTTGACATGCCGCGAATCCTCTTGAAAGAGAGGGGTGCCTTCGGGAACGCGGACACAGGTGGTGCATGGC
TGTCGTCAGCTCGTGCCGTAAGGTGTTGGGTTAAGTCCCGCAACGAGCGCAACCCTCGTGTTTAGTTGCCACCGTTGAGT
TTGGAACCCTGAACAGACTGCCGGTGATAAGCCGGAGGAAGGTGAGGATGACGTCAAGTCATCATGCCCCTTATGCCCTG
GGCGACACACGTGCTACAATGGCCGGGACAAAGGGTCGCGATCCCGCGAGGGTGAGCTAACTCCAAAAACCCGTCCTCAG
TTCGGATTGCAGGCTGCAACTCGCCTGCATGAAGCCGGAATCGCTAGTAATCGCCGGTCAGCCATACGGCGGTGAATTCG
TTCCCGGGCCTTGTACACACCGCCCGTCACACTATGGGAGCTGGCCATGCCCGAAGTCGTTACCTTAACCGCAAGGAGGG
GGGTGCCGAAGGCAGGGCTAGTGACTGGAGTGAAGTCGTAACAAGGTAGCCGTACTGGAAGGTGCGGCTGGATCACCTCC
TTTTCAGGGAGAGCTAATGCTTCTTGGGTATTTAGGTTTGACACAGCTTCAAACCCAAAGCCCATGAGCTTATTATCCTA
GGTCGGAACAAGTTGATAGGATCCCCTTTTACGCCCCCATGTCCCTCTCGTGTGGCGGCAGGGGGGCGTAAAAAGGAAAG
AGAGGGATGGGGTTTCTCTCGCTTTTGGCTTGGCATAGCGGGCCCCCAGCAGGAGGCCCGCACGACGGGCTATTAGCTCA
GTGGTAGAGCGCGCCCCTGATAATTGCGTCGTTGTGCCTGGGCTGTGAGGGCTCTCAGCCACATGGATAGTTCAATGTGC
TCATCAGCGCCTGACCCTGAGATGTGGATCATCCAAGGCACATTAGCATGGCGTACTCCTCCTGTTCGAACCGGGGTTTG
AAACCAAACTTCTCCTCAGGAGGATAGATGGGGCGATTCAGGTGAGATCCAATGTAGATCCAACTTTCTATTCACTCGTG
GGATCCGGGCGGTCCGGAGGGGACCACCACGGCTCCTCTCTTCTCGAGAATCCATACATCCCTTATCAGTGTATGGACAG
CTATCTCTCGAGCGCAGGTTTAGGTTCGGCCTCAATGGGAAAATAAAATGGAGCACCTAACAACGTATCTTCACAGACCA
AGAACTACGAGATCACCCCTTTCATTCTGGGGTGACGGAGGGATCGTACCGTTCGAGCCTTTTTTTCATGCTTTTCCCAG
GGGTCTGGAGAAAGCTGCAATCAATAGGATTTTCCTAATCCTCCCTTCCCGAAAGGAAGAACGTGAAATTCTTTTTCCTT
TCCGCCTCGAAATGGGAGCAGGTTTGAAAAAGGATCTTAGAGTGTCTAGGGTTAGGCCAGTAGGGTCTCTTAACGCCCTC
TTTTTTCTTCTCATCGAAGTTATTTCACAAATACTTCCTATGGTAAGGAAGAGGGGGGGAACAAGCACACTTGGAGAGCG
CAGTACAACGGAGAGTTGTATGCTGCGTTCGGGAAGGATGAATCGCTCCCGAAAAGGAATCTATTGATTCTCTCCCAATT
GGTTGGACCATAGGTGCGATGATTTACTTCACGGGCGAGGTCTCTGGTTCAAATCCAGGATGGCCCAGCTGCGCCAAGGA
AAAGAATATAAGAAGGATCTGACTCCTTCATGCATGCTCCACTTGGCTCGGGGGGATATAGCTCAGTTGGTAGAGCTCCG
CTCTTGCAATTGGGTCGTTGCGATTACGGGTTGGGTGTCTAATTGTCCAGGCGGTAATGATAGTATCTTGTACCTGAACC
GGTGGCTCACTTTTTCTAAGTAATGGGGAAAAGGACCGAAACATGCCACTGAAAGACTCTACTGAGACAAAGATGGGCTG
TCAAGAACGTAGAGGAGGTAGGATGGTCAGTTGGTCAGATCTAGTATGGATCGTACATGGACGGTAGTTGGAGTCGGCGG
CTCTCCTAGGGTTCCCTCGTCTGGGATTGATCCCTGGGGAAGAGGATCAAGTTGGCCCTTGCGAACAGCTTGATGCACTA
TCTCCCTTCAACCCTTTGAGCGAAATGCGGCAAAAGGAAGGAAAATCCATGGACCGACCCCATCGTCTCCACCCCGTAGG
AACTACGAGATCACCCCAAGGACGCCTTCGGTATCCAGGGGTCGCGGACCGACCATAGAACCCTGTTCAATAAGTGGAAT
GCATTAGCTGTCCGCTCGCAGGTTGGGCAGTAAGGGTCGGAGAAGGGCAATCACTCATTCTTAAAACCAGCATTCGAAAG
AGTTGGGGCGGAAAAGGGGGGAAAGCTCTCCGTTCCTGGTTCTCCTGTAGCTGGATCCTCTCGAACCACAAGAATCCTGA
GTTGGAATGGGATTCCAACTCATCACCTTTTGAGATTTTGAGAAGAGTTGCTCTTTGGAGAGCACAGTACGATGAAAGTT
GTAAGCTGTGTTCGGGGGGGAGTTCTTGTCTATCGTTGGCCTCTATGGTAGAATCAGTCAGGGGCCTGATAGGCGGTGGT
TTACCCTGTGGCGGATGTCAGCGGTTCGAGTCCGCTTATCTCCAACTCGTGAACTTAGCCGATACAAAGCTATATGATAG
CACCCAATTTTTCCGATTCGGCAGTTCGATCTATTATTTTTCATTCATGGACGTTGATAAGATCTTTCCATTTAGCAGCA
CCTTAGGATGGCATAGCCTTAAAGTTAAGAGCGAGGTTCAAACGAGGAAAGGCTTACGGTGGATACCTAGGCACCCAGAG
ACGAGGAAGGGCGTAGTAAGCGACGAAATGCTTCGGGGAGTTGAAAATAAGCGTAGATCCGGAGATTCCCGAATAGGTTA
ACCTTTTGAACTGCTGCTGAATCCATGGGCAGGCAAGAGACAACCTGGCGAACTGAAACATCTTAGTAGCCAGAGGAAAA
GAAAGCAAAAGCGATTCCCGTAGTAGCGGCGAGCGAAATGGGAGCAGCCTAAACCGTGAAAACGGGGTTGTGGGAGAGCA
ATAAAAGCGTCGTGCTGCTAGGCGAAGCGGTGGAGTGCCGCACCCTAGATGGCGAGAGTCCAGTAGCCGAAAGCATCACT
AGCTTATGCTCTGACCCGAGTAGCATGGGGCACGTGGAATCCCGTGTGAATCAGCAAGGACCACCTTGCAAGGCTAAATA
CTCCTGGGTGACCGATAGCGAAGTAGTACCGTGAGGGAAGGGTGAAAAGAACCCCCATCGGGGAGTGAAATAGAACATGA
AACCGTAAGCTCCCAAGCAGTGGGAGGAGCCCTGGGCTCTGACCGCGTGCCTGTTGAAGAATGAGCCGGCGACTCATAGG
CAGTGGCTTGGTTAAGGGAACCCACCGGAGCCGTAGCGAAAGCGAGTCTTCATAGGGCAATTGTCACTGCTTATGGACCC
GAACCTGGGTGATCTATCTATGACCAGGATGAAGCTTGGGTGAAACTAAGTGGAGGTCCGAACCGACTGATGTTGAAAAA
TCAGCGGATGAGTTGTGGTTAGGGGTGAAATGCCACTCGAACCCAGAGCTAGCTGGTTCTCCCCGAAATGCGTTGAGGCG
CAGCAGTTGACTGGACATCTAGGGGTAAAGCACTGTTTCGGTGCGGGCCGCGAGAGCGGTACCAAATCGAGGCAAACTCT
GAATACTAGATATGACCTCAAAATAACTGGGGTCAAGGTCGGCCAGTGAGACGGTGGGGGATAAGCTTCATCGTCGAGAG
GGAAACAGCCCGGATCACCAGCTAAGGCCCCTAAATGACCGCTCAGTGATAAAGGAGGTAGGGGTGCAGAGACAGCCAGG
AGGTTTGCCTAGAAGCAGCCACCCTTGAAAGAGTGCGTAATAGCTCACTGATCGAGCGCTCTTGCGCCGAAGATGAACGG
GGCTAAGCGATCTGCCGAAGCTGTGGGATGTCAAAATGCATCGGTAGGGGAGCGTTCCGCCTTAGGGGGAAGCAACCGCG
CGAGCGGCGGTGGACGAAGCGGAAGCGAGAATGTCGGCTTGAGTAACGCAAACATTGGTGAGAATCCAATGCCCCGAAAA
CCCAAGGGTTCCTCCGCAAGGTTCGTCCACGGAGGGTGAGTCAGGGCCTAAGATCAGGCCGAAAGGCGTAGTCGATGGAC
AACAGGTGAATATTCCTGTACTACCCCTTGTTGGTCCCGAGGGACGGAGGAGGCTAGGTTAGCCGAAAGATGGTTATCGG
TTCAAGAACGCAAGGTGTCCCTGTTTTTTCAGGGTAAGAAGGGGTAGAGAAAATGCCCCGAGCCAATGTTCGAGTACCAG
GCGCTACGGCGCTGAAGTAACCCATGCTATACTCCCAGGAAAAGCTCGAACGACCTTCAACAAAAGGGTACCTGTACCCG
AAACCGACACAGGTGGGTAGGTAGAGAATACCTAGGGGCGCGAGACAACTCTCTCTAAGGAACTCGGCAAAATAGCCCCG
TAACTTCGGGAGAAGGGGTGCCTCCTCACAAAGGGGGTCGCAGTGACCAGGCCCGGGCGACTGTTTACCAAAAACACAGG
TCTCCGCAAAGTCGTAAGACCATGTATGGGGGCTGACGCCTGCCCAGTGCCGGAAGGTCAAGGAAGTTGGTGACCTGATG
ACAGGGGAGCCGGCGACCGAAGCCCCGGTGAACGGCGGCCGTAACTATAACGGTCCTAAGGTAGCGAAATTCCTTGTCGG
GTAAGTTCCGACCCGCACGAAAGGCGTAACGATCTGGGCACTGTCTCGGAGAGAGGCTCGGTGAAATAGACATGTCTGTG
AAGATGCGGACTACCTGCACCTGGACAGAAAGACCCTATGAAGCTTCACTGTTCCCTGGGATTGGCTTTGGGCTTTTCCT
GCGCAGCTTAGGTGGAAGGCGAAGAAGGCCTCCTTCCGGGGGGGCCCGAGCCATCAGTGAGATACCACTCTGGAAGAGCT
AGAATTCTAACCTTGTGTCAGGACCTACGGGCCAAGGGACAGTCTCAGGTAGACAGTTTCTATGGGGCGTAGGCCTCCCA
AAAGGTAACGGAGGCGTGCAAAGGTTTCCTCGGGCCGGACGGAGATTGGCCCTCGAGTGCAAAGGCAGAAGGGAGCTTGA
CTGCAAGACCCACCCGTCGAGCAGGGACGAAAGTCGGCCTTAGTGATCCGACGGTGCCGAGTGGAAGGGCCGTCGCTCAA
CGGATAAAAGTTACTCTAGGGATAACAGGCTGATCTTCCCCAAGAGCTCACATCGACGGGAAGGTTTGGCACCTCGATGT
CGGCTCTTCGCCACCTGGGGCTGTAGTATGTTCCAAGGGTTGGGCTGTTCGCCCATTAAAGCGGTACGTGAGCTGGGTTC
AGAACGTCGTGAGACAGTTCGGTCCATATCCGGTGTGGGCGTTAGAGCATTGAGAGGACCTTTCCCTAGTACGAGAGGAC
CGGGAAGGACGCACCTCTGGTGTACCAGTTATCGTGCCCACGGTAAACGCTGGGTAGCCAAGTGCGGAGCGGATAACTGC
TGAAAGCATCTAAGTAGTAAGCCCACCCCAAGATGAGTGCTCTCCTATTCCGACTTCCCCAGAGCCTCCGGTAGCACAGC
CGAGACAGCAACGGGTTCTCCGCCCCTGCGGGGATGGAGTGACAGAAGTTTTGAGAATTCAAGAGAAGGTCACGGCGAGA
CGAGCCGTTTATCATTACGATAGGTGTCAAGTGGAAGTGCAGTGATGTATGCAGCTGAGGCATCCTAACAGACCGGTAGA
CTTGAACCTTGTTCCTACATGACCTGATCAATTCGATCAGGCACTCGCCATCTATTTTCATAGTTCAACTCTTTGACAAC
ACGAAAAAACCATTGTTCAACTCTTTGACAACATG
>B596-L_1-10k_transcript_5197 B596-L_1-10k_transcript_5197 full_length_coverage=26;length=2772;num_subreads=60
GGAGTGCCGCACCCTAGATGGCGAGAGTCCAGTAGCCGAAAGCATCACTAGCTTATGCTCTGACCCGAGTAGCATGGGGC
ACGTGGAATCCCGTGTGAATCAGCAAGGACCACCTTGCAAGGCTAAATACTCCTGGGTGACCGATAGCGAAGTAGTACCG
TGAGGGAAGGGTGAAAAGAACCCCCATCGGGGAGTGAAATAGAACATGAAACCGTAAGCTCCCAAGCAGTGGGAGGAGCC
CTGGGCTCTGACCGCGTGCCTGTTGAAGAATGAGCCGGCGACTCATAGGCAGTGGCTTGGTTAAGGGAACCCACCGGAGC
CGTAGCGAAAGCGAGTCTTCATAGGGCAATTGTCACTGCTTATGGACCCGAACCTGGGTGATCTATCTATGACCAGGATG
AAGCTTGGGTGAAACTAAGTGGAGGTCCGAACCGACTGATGTTGAAAAATCAGCGGATGAGTTGTGGTTAGGGGTGAAAT
GCCACTCGAACCCAGAGCTAGCTGGTTCTCCCCGAAATGCGTTGAGGCGCAGCAGTTGACTGGACATCTAGGGGTAAAGC
ACTGTTTCGGTGCGGGCCGCGAGAGCGGTACCAAATCGAGGCAAACTCTGAATACTAGATATGACCTCAAAATAACTGGG
GTCAAGGTCGGCCAGTGAGACGGTGGGGGATAAGCTTCATCGTCGAGAGGGAAACAGCCCGGATCACCAGCTAAGGCCCC
TAAATGACCGCTCAGTGATAAAGGAGGTAGGGGTGCAGAGACAGCCAGGAGGTTTGCCTAGAAGCAGCCACCCTTGAAAG
AGTGCGTAATAGCTCACTGATCGAGCGCTCTTGCGCCGAAGATGAACGGGGCTAAGCGATCTGCCGAAGCTGTGGGATGT
CAAAATGCATCGGTAGGGGAGCGTTCCGCCTTAGGGGGAAGCAACCGCGCGAGCGGCGGTGGACGAAGCGGAAGCGAGAA
TGTCGGCTTGAGTAACGCAAACATTGGTGAGAATCCAATGCCCCGAAAACCCAAGGGTTCCTCCGCAAGGTTCGTCCACG
GAGGGTGAGTCAGGGCCTAAGATCAGGCCGAAAGGCGTAGTCGATGGACAACAGGTGAATATTCCTGTACTACCCCTTGT
TGGTCCCGAGGGACGGAGGAGGCTAGGTTAGCCGAAAGATGGTTATCGGTTCAAGAACGCAAGGTGTCCCTGTTTTTTCA
GGGTAAGAAGGGGTAGAGAAAATGCCCCGAGCCAATGTTCGAGTACCAGGCGCTACGGCGCTGAAGTAACCCATGCTATA
CTCCCAGGAAAAGCTCGAACGACCTTCAACAAAAGGGTACCTGTACCCGAAACCGACACAGGTGGGTAGGTAGAGAATAC
CTAGGGGCGCGAGACAACTCTCTCTAAGGAACTCGGCAAAATAGCCCCGTAACTTCGGGAGAAGGGGTGCCTCCTCACAA
AGGGGGTCGCAGTGACCAGGCCCGGGCGACTGTTTACCAAAAACACAGGTCTCCGCAAAGTCGTAAGACCATGTATGGGG
GCTGACGCCTGCCCAGTGCCGGAAGGTCAAGGAAGTTGGTGACCTGATGACAGGGGAGCCGGCGACCGAAGCCCCGGTGA
ACGGCGGCCGTAACTATAACGGTCCTAAGGTAGCGAAATTCCTTGTCGGGTAAGTTCCGACCCGCACGAAAGGCGTAACG
ATCTGGGCACTGTCTCGGAGAGAGGCTCGGTGAAATAGACATGTCTGTGAAGATGCGGACTACCTGCACCTGGACAGAAA
GACCCTATGAAGCTTCACTGTTCCCTGGGATTGGCTTTGGGCTTTTCCTGCGCAGCTTAGGTGGAAGGCGAAGAAGGCCT
CCTTCCGGGGGGGCCCGAGCCATCAGTGAGATACCACTCTGGAAGAGCTAGAATTCTAACCTTGTGTCAGGACCTACGGG
CCAAGGGACAGTCTCAGGTAGACAGTTTCTATGGGGCGTAGGCCTCCCAAAAGGTAACGGAGGCGTGCAAAGGTTTCCTC
GGGCCGGACGGAGATTGGCCCTCGAGTGCAAAGGCAGAAGGGAGCTTGACTGCAAGACCCACCCGTCGAGCAGGGACGAA
AGTCGGCCTTAGTGATCCGACGGTGCCGAGTGGAAGGGCCGTCGCTCAACGGATAAAAGTTACTCTAGGGATAACAGGCT
GATCTTCCCCAAGAGCTCACATCGACGGGAAGGTTTGGCACCTCGATGTCGGCTCTTCGCCACCTGGGGCTGTAGTATGT
TCCAAGGGTTGGGCTGTTCGCCCATTAAAGCGGTACGTGAGCTGGGTTCAGAACGTCGTGAGACAGTTCGGTCCATATCC
GGTGTGGGCGTTAGAGCATTGAGAGGACCTTTCCCTAGTACGAGAGGACCGGGAAGGACGCACCTCTGGTGTACCAGTTA
TCGTGCCCACGGTAAACGCTGGGTAGCCAAGTGCGGAGCGGATAACTGCTGAAAGCATCTAAGTAGTAAGCCCACCCCAA
GATGAGTGCTCTCCTATTCCGACTTCCCCAGAGCCTCCGGTAGCACAGCCGAGACAGCAACGGGTTCTCCGCCCCTGCGG
GGATGGAGTGACAGAAGTTTTGAGAATTCAAGAGAAGGTCACGGCGAGACGAGCCGTTTATCATTACGATAGGTGTCAAG
TGGAAGTGCAGTGATGTATGCAGCTGAGGCATCCTAACAGACCGGTAGACTTGAACCTTGTTCCTACATGACCTGATCAA
TTCGATCAGGCACTCGCCATCTATTTTCATAGTTCAACTCTTTGACAACACG
>B596-L_1-10k_transcript_404 B596-L_1-10k_transcript_404 full_length_coverage=2;length=4713;num_subreads=38
AGCGCAGGTTTAGGTTCGGCCTCAATGGGAAAATAAAATGGAGCACCTAACAACGTATCTTCACAGACCAAGAACTACGA
GATCACCCCTTTCATTCTGGGGTGACGGAGGGATCGTACCGTTCGAGCCTTTTTTTCATGCTTTTCCCAGGGGTCTGGAG
AAAGCTGCAATCAATAGGATTTTCCTAATCCTCCCTTCCCGAAAGGAAGAACGTGAAATTCTTTTTCCTTTCCGCCTCGA
AATGGGAGCAGGTTTGAAAAAGGATCTTAGAGTGTCTAGGGTTAGGCCAGTAGGGTCTCTTAACGCCCTCTTTTTTCTTC
TCATCGAAGTTATTTCACAAATACTTCCTATGGTAAGGAAGAGGGGGGGAACAAGCACACTTGGAGAGCGCAGTACAACG
GAGAGTTGTATGCTGCGTTCGGGAAGGATGAATCGCTCCCGAAAAGGAATCTATTGATTCTCTCCCAATTGGTTGGACCA
TAGGTGCGATGATTTACTTCACGGGCGAGGTCTCTGGTTCAAATCCAGGATGGCCCAGCTGCGCCAAGGAAAAGAATATA
AGAAGGATCTGACTCCTTCATGCATGCTCCACTTGGCTCGGGGGGATATAGCTCAGTTGGTAGAGCTCCGCTCTTGCAAT
TGGGTCGTTGCGATTACGGGTTGGGTGTCTAATTGTCCAGGCGGTAATGATAGTATCTTGTACCTGAACCGGTGGCTCAC
TTTTTCTAAGTAATGGGGAAAAGGACCGAAACATGCCACTGAAAGACTCTACTGAGACAAAGATGGGCTGTCAAGAACGT
AGAGGAGGTAGGATGGTCAGTTGGTCAGATCTAGTATGGATCGTACATGGACGGTAGTTGGAGTCGGCGGCTCTCCTAGG
GTTCCCTCGTCTGGGATTGATCCCTGGGGAAGAGGATCAAGTTGGCCCTTGCGAACAGCTTGATGCACTATCTCCCTTCA
ACCCTTTGAGCGAAATGCGGCAAAAGGAAGGAAAATCCATGGACCGACCCCATCGTCTCCACCCCGTAGGAACTACGAGA
TCACCCCAAGGACGCCTTCGGTATCCAGGGGTCGCGGACCGACCATAGAACCCTGTTCAATAAGTGGAATGCATTAGCTG
TCCGCTCGCAGGTTGGGCAGTAAGGGTCGGAGAAGGGCAATCACTCATTCTTAAAACCAGCATTCGAAAGAGTTGGGGCG
GAAAAGGGGGGAAAGCTCTCCGTTCCTGGTTCTCCTGTAGCTGGATCCTCTCGAACCACAAGAATCCTGAGTTGGAATGG
GATTCCAACTCATCACCTTTTGAGATTTTGAGAAGAGTTGCTCTTTGGAGAGCACAGTACGATGAAAGTTGTAAGCTGTG
TTCGGGGGGGAGTTCTTGTCTATCGTTGGCCTCTATGGTAGAATCAGTCAGGGGCCTGATAGGCGGTGGTTTACCCTGTG
GCGGATGTCAGCGGTTCGAGTCCGCTTATCTCCAACTCGTGAACTTAGCCGATACAAAGCTATATGATAGCACCCAATTT
TTCCGATTCGGCAGTTCGATCTATTATTTTTCATTCATGGACGTTGATAAGATCTTTCCATTTAGCAGCACCTTAGGATG
GCATAGCCTTAAAGTTAAGAGCGAGGTTCAAACGAGGAAAGGCTTACGGTGGATACCTAGGCACCCAGAGACGAGGAAGG
GCGTAGTAAGCGACGAAATGCTTCGGGGAGTTGAAAATAAGCGTAGATCCGGAGATTCCCGAATAGGTTAACCTTTTGAA
CTGCTGCTGAATCCATGGGCAGGCAAGAGACAACCTGGCGAACTGAAACATCTTAGTAGCCAGAGGAAAAGAAAGCAAAA
GCGATTCCCGTAGTAGCGGCGAGCGAAATGGGAGCAGCCTAAACCGTGAAAACGGGGTTGTGGGAGAGCAATAAAAGCGT
CGTGCTGCTAGGCGAAGCGGTGGAGTGCCGCACCCTAGATGGCGAGAGTCCAGTAGCCGAAAGCATCACTAGCTTATGCT
CTGACCCGAGTAGCATGGGGCACGTGGAATCCCGTGTGAATCAGCAAGGACCACCTTGCAAGGCTAAATACTCCTGGGTG
ACCGATAGCGAAGTAGTACCGTGAGGGAAGGGTGAAAAGAACCCCCATCGGGGAGTGAAATAGAACATGAAACCGTAAGC
TCCCAAGCAGTGGGAGGAGCCCTGGGCTCTGACCGCGTGCCTGTTGAAGAATGAGCCGGCGACTCATAGGCAGTGGCTTG
GTTAAGGGAACCCACCGGAGCCGTAGCGAAAGCGAGTCTTCATAGGGCAATTGTCACTGCTTATGGACCCGAACCTGGGT
GATCTATCTATGACCAGGATGAAGCTTGGGTGAAACTAAGTGGAGGTCCGAACCGACTGATGTTGAAAAATCAGCGGATG
AGTTGTGGTTAGGGGTGAAATGCCACTCGAACCCAGAGCTAGCTGGTTCTCCCCGAAATGCGTTGAGGCGCAGCAGTTGA
CTGGACATCTAGGGGTAAAGCACTGTTTCGGTGCGGGCCGCGAGAGCGGTACCAAATCGAGGCAAACTCTGAATACTAGA
TATGACCTCAAAATAACTGGGGTCAAGGTCGGCCAGTGAGACGGTGGGGGATAAGCTTCATCGTCGAGAGGGAAACAGCC
CGGATCACCAGCTAAGGCCCCTAAATGACCGCTCAGTGATAAAGGAGGTAGGGGTGCAGAGACAGCCAGGAGGTTTGCCT
AGAAGCAGCCACCCTTGAAAGAGTGCGTAATAGCTCACTGATCGAGCGCTCTTGCGCCGAAGATGAACGGGGCTAAGCGA
TCTGCCGAAGCTGTGGGATGTCAAAATGCATCGGTAGGGGAGCGTTCCGCCTTAGGGGGAAGCAACCGCGCGAGCGGCGG
TGGACGAAGCGGAAGCGAGAATGTCGGCTTGAGTAACGCAAACATTGGTGAGAATCCAATGCCCCGAAAACCCAAGGGTT
CCTCCGCAAGGTTCGTCCACGGAGGGTGAGTCAGGGCCTAAGATCAGGCCGAAAGGCGTAGTCGATGGACAACAGGTGAA
TATTCCTGTACTACCCCTTGTTGGTCCCGAGGGACGGAGGAGGCTAGGTTAGCCGAAAGATGGTTATCGGTTCAAGAACG
CAAGGTGTCCCTGTTTTTTCAGGGTAAGAAGGGGTAGAGAAAATGCCCCGAGCCAATGTTCGAGTACCAGGCGCTACGGC
GCTGAAGTAACCCATGCTATACTCCCAGGAAAAGCTCGAACGACCTTCAACAAAAGGGTACCTGTACCCGAAACCGACAC
AGGTGGGTAGGTAGAGAATACCTAGGGGCGCGAGACAACTCTCTCTAAGGAACTCGGCAAAATAGCCCCGTAACTTCGGG
AGAAGGGGTGCCTCCTCACAAAGGGGGTCGCAGTGACCAGGCCCGGGCGACTGTTTACCAAAAACACAGGTCTCCGCAAA
GTCGTAAGACCATGTATGGGGGCTGACGCCTGCCCAGTGCCGGAAGGTCAAGGAAGTTGGTGACCTGATGACAGGGGAGC
CGGCGACCGAAGCCCCGGTGAACGGCGGCCGTAACTATAACGGTCCTAAGGTAGCGAAATTCCTTGTCGGGTAAGTTCCG
ACCCGCACGAAAGGCGTAACGATCTGGGCACTGTCTCGGAGAGAGGCTCGGTGAAATAGACATGTCTGTGAAGATGCGGA
CTACCTGCACCTGGACAGAAAGACCCTATGAAGCTTCACTGTTCCCTGGGATTGGCTTTGGGCTTTTCCTGCGCAGCTTA
GGTGGAAGGCGAAGAAGGCCTCCTTCCGGGGGGGCCCGAGCCATCAGTGAGATACCACTCTGGAAGAGCTAGAATTCTAA
CCTTGTGTCAGGACCTACGGGCCAAGGGACAGTCTCAGGTAGACAGTTTCTATGGGGCGTAGGCCTCCCAAAAGGTAACG
GAGGCGTGCAAAGGTTTCCTCGGGCCGGACGGAGATTGGCCCTCGAGTGCAAAGGCAGAAGGGAGCTTGACTGCAAGACC
CACCCGTCGAGCAGGGACGAAAGTCGGCCTTAGTGATCCGACGGTGCCGAGTGGAAGGGCCGTCGCTCAACGGATAAAAG
TTACTCTAGGGATAACAGGCTGATCTTCCCCAAGAGCTCACATCGACGGGAAGGTTTGGCACCTCGATGTCGGCTCTTCG
CCACCTGGGGCTGTAGTATGTTCCAAGGGTTGGGCTGTTCGCCCATTAAAGCGGTACGTGAGCTGGGTTCAGAACGTCGT
GAGACAGTTCGGTCCATATCCGGTGTGGGCGTTAGAGCATTGAGAGGACCTTTCCCTAGTACGAGAGGACCGGGAAGGAC
GCACCTCTGGTGTACCAGTTATCGTGCCCACGGTAAACGCTGGGTAGCCAAGTGCGGAGCGGATAACTGCTGAAAGCATC
TAAGTAGTAAGCCCACCCCAAGATGAGTGCTCTCCTATTCCGACTTCCCCAGAGCCTCCGGTAGCACAGCCGAGACAGCA
ACGGGTTCTCCGCCCCTGCGGGGATGGAGTGACAGAAGTTTTGAGAATTCAAGAGAAGGTCACGGCGAGACGAGCCGTTT
ATCATTACGATAGGTGTCAAGTGGAAGTGCAGTGATGTATGCAGCTGAGGCATCCTAACAGACCGGTAGACTTGAACCTT
GTTCCTACATGACCTGATCAATTCGATCAGGCACTCGCCATCTATTTTCATAGTTCAACTCTTTGACAACACG
>B596-L_1-10k_transcript_219 B596-L_1-10k_transcript_219 full_length_coverage=3;length=5275;num_subreads=48
GGAGAGCTAATGCTTCTTGGGTATTTAGGTTTGACACAGCTTCAAACCCAAAGCCCATGAGCTTATTATCCTAGGTCGGA
ACAAGTTGATAGGATCCCCTTTTACGCCCCCATGTCCCTCTCGTGTGGCGGCAGGGGGGCGTAAAAAGGAAAGAGAGGGA
TGGGGTTTCTCTCGCTTTTGGCTTGGCATAGCGGGCCCCCAGCAGGAGGCCCGCACGACGGGCTATTAGCTCAGTGGTAG
AGCGCGCCCCTGATAATTGCGTCGTTGTGCCTGGGCTGTGAGGGCTCTCAGCCACATGGATAGTTCAATGTGCTCATCAG
CGCCTGACCCTGAGATGTGGATCATCCAAGGCACATTAGCATGGCGTACTCCTCCTGTTCGAACCGGGGTTTGAAACCAA
ACTTCTCCTCAGGAGGATAGATGGGGCGATTCAGGTGAGATCCAATGTAGATCCAACTTTCTATTCACTCGTGGGATCCG
GGCGGTCCGGAGGGGACCACCACGGCTCCTCTCTTCTCGAGAATCCATACATCCCTTATCAGTGTATGGACAGCTATCTC
TCGAGCGCAGGTTTAGGTTCGGCCTCAATGGGAAAATAAAATGGAGCACCTAACAACGTATCTTCACAGACCAAGAACTA
CGAGATCACCCCTTTCATTCTGGGGTGACGGAGGGATCGTACCGTTCGAGCCTTTTTTTCATGCTTTTCCCAGGGGTCTG
GAGAAAGCTGCAATCAATAGGATTTTCCTAATCCTCCCTTCCCGAAAGGAAGAACGTGAAATTCTTTTTCCTTTCCGCCT
CGAAATGGGAGCAGGTTTGAAAAAGGATCTTAGAGTGTCTAGGGTTAGGCCAGTAGGGTCTCTTAACGCCCTCTTTTTTC
TTCTCATCGAAGTTATTTCACAAATACTTCCTATGGTAAGGAAGAGGGGGGGAACAAGCACACTTGGAGAGCGCAGTACA
ACGGAGAGTTGTATGCTGCGTTCGGGAAGGATGAATCGCTCCCGAAAAGGAATCTATTGATTCTCTCCCAATTGGTTGGA
CCATAGGTGCGATGATTTACTTCACGGGCGAGGTCTCTGGTTCAAATCCGGATGGCCCAGCTGCGCCAAGGAAAAGAATA
TAAGAAGGATCTGACTCCTTCATGCATGCTCCACTTGGCTCGGGGGGATATAGCTCAGTTGGTAGAGCTCCGCTCTTGCA
ATTGGGTCGTTGCGATTACGGGTTGGGTGTCTAATTGTCCAGGCGGTAATGATAGTATCTTGTACCTGAACCGGTGGCTC
ACTTTTTCTAAGTAATGGGGAAAAGGACCGAAACATGCCACTGAAAGACTCTACTGAGACAAAGATGGGCTGTCAAGAAC
GTAGAGGAGGTAGGATGGTCAGTTGGTCAGATCTAGTATGGATCGTACATGGACGGTAGTTGGAGTCGGCGGCTCTCCTA
GGGTTCCCTCGTCTGGGATTGATCCCTGGGGAAGAGGATCAAGTTGGCCCTTGCGAACAGCTTGATGCACTATCTCCCTT
CAACCCTTTGAGCGAAATGCGGCAAAAGGAAGGAAAATCCATGGACCGACCCCATCGTCTCCACCCCGTAGGAACTACGA
GATCACCCCAAGGACGCCTTCGGTATCCAGGGGTCGCGGACCGACCATAGAACCCTGTTCAATAAGTGGAATGCATTAGC
TGTCCGCTCGCAGGTTGGGCAGTAAGGGTCGGAGAAGGGCAATCACTCATTCTTAAAACCAGCATTCGAAAGAGTTGGGG
CGGAAAAGGGGGGAAAGCTCTCCGTTCCTGGTTCTCCTGTAGCTGGATCCTCTCGAACCACAAGAATCCTGAGTTGGAAT
GGGATTCCAACTCATCACCTTTTGAGATTTTGAGAAGAGTTGCTCTTTGGAGAGCACAGTACGATGAAAGTTGTAAGCTG
TGTTCGGGGGGGAGTTCTTGTCTATCGTTGGCCTCTATGGTAGAATCAGTCAGGGGCCTGATAGGCGGTGGTTTACCCTG
TGGCGGATGTCAGCGGTTCGAGTCCGCTTATCTCCAACTCGTGAACTTAGCCGATACAAAGCTATATGATAGCACCCAAT
TTTTCCGATTCGGCAGTTCGATCTATTATTTTTCATTCATGGACGTTGATAAGATCTTTCCATTTAGCAGCACCTTAGGA
TGGCATAGCCTTAAAGTTAAGAGCGAGGTTCAAACGAGGAAAGGCTTACGGTGGATACCTAGGCACCCAGAGACGAGGAA
GGGCGTAGTAAGCGACGAAATGCTTCGGGGAGTTGAAAATAAGCGTAGATCCGGAGATTCCCGAATAGGTTAACCTTTTG
AACTGCTGCTGAATCCATGGGCAGGCAAGAGACAACCTGGCGAACTGAAACATCTTAGTAGCCAGAGGAAAAGAAAGCAA
AAGCGATTCCCGTAGTAGCGGCGAGCGAAATGGGAGCAGCCTAAACCGTGAAAACGGGGTTGTGGGAGAGCAATAAAAGC
GTCGTGCTGCTAGGCGAAGCGGTGGAGTGCCGCACCCTAGATGGCGAGAGTCCAGTAGCCGAAAGCATCACTAGCTTATG
CTCTGACCCGAGTAGCATGGGGCACGTGGAATCCCGTGTGAATCAGCAAGGACCACCTTGCAAGGCTAAATACTCCTGGG
TGACCGATAGCGAAGTAGTACCGTGAGGGAAGGGTGAAAAGAACCCCCATCGGGGAGTGAAATAGAACATGAAACCGTAA
GCTCCCAAGCAGTGGGAGGAGCCCTGGGCTCTGACCGCGTGCCTGTTGAAGAATGAGCCGGCGACTCATAGGCAGTGGCT
TGGTTAAGGGAACCCACCGGAGCCGTAGCGAAAGCGAGTCTTCATAGGGCAATTGTCACTGCTTATGGACCCGAACCTGG
GTGATCTATCTATGACCAGGATGAAGCTTGGGTGAAACTAAGTGGAGGTCCGAACCGACTGATGTTGAAAAATCAGCGGA
TGAGTTGTGGTTAGGGGTGAAATGCCACTCGAACCCAGAGCTAGCTGGTTCTCCCCGAAATGCGTTGAGGCGCAGCAGTT
GACTGGACATCTAGGGGTAAAGCACTGTTTCGGTGCGGGCCGCGAGAGCGGTACCAAATCGAGGCAAACTCTGAATACTA
GATATGACCTCAAAATAACTGGGGTCAAGGTCGGCCAGTGAGACGGTGGGGGATAAGCTTCATCGTCGAGAGGGAAACAG
CCCGGATCACCAGCTAAGGCCCCTAAATGACCGCTCAGTGATAAAGGAGGTAGGGGTGCAGAGACAGCCAGGAGGTTTGC
CTAGAAGCAGCCACCCTTGAAAGAGTGCGTAATAGCTCACTGATCGAGCGCTCTTGCGCCGAAGATGAACGGGGCTAAGC
GATCTGCCGAAGCTGTGGGATGTCAAAATGCATCGGTAGGGGAGCGTTCCGCCTTAGGGGGAAGCAACCGCGCGAGCGGC
GGTGGACGAAGCGGAAGCGAGAATGTCGGCTTGAGTAACGCAAACATTGGTGAGAATCCAATGCCCCGAAAACCCAAGGG
TTCCTCCGCAAGGTTCGTCCACGGAGGGTGAGTCAGGGCCTAAGATCAGGCCGAAAGGCGTAGTCGATGGACAACAGGTG
AATATTCCTGTACTACCCCTTGTTGGTCCCGAGGGACGGAGGAGGCTAGGTTAGCCGAAAGATGGTTATCGGTTCAAGAA
CGCAAGGTGTCCCTGTTTTTTCAGGGTAAGAAGGGGTAGAGAAAATGCCCCGAGCCAATGTTCGAGTACCAGGCGCTACG
GCGCTGAAGTAACCCATGCTATACTCCCAGGAAAAGCTCGAACGACCTTCAACAAAAGGGTACCTGTACCCGAAACCGAC
ACAGGTGGGTAGGTAGAGAATACCTAGGGGCGCGAGACAACTCTCTCTAAGGAACTCGGCAAAATAGCCCCGTAACTTCG
GGAGAAGGGGTGCCTCCTCACAAAGGGGGTCGCAGTGACCAGGCCCGGGCGACTGTTTACCAAAAACACAGGTCTCCGCA
AAGTCGTAAGACCATGTATGGGGGCTGACGCCTGCCCAGTGCCGGAAGGTCAAGGAAGTTGGTGACCTGATGACAGGGGA
GCCGGCGACCGAAGCCCCGGTGAACGGCGGCCGTAACTATAACGGTCCTAAGGTAGCGAAATTCCTTGTCGGGTAAGTTC
CGACCCGCACGAAAGGCGTAACGATCTGGGCACTGTCTCGGAGAGAGGCTCGGTGAAATAGACATGTCTGTGAAGATGCG
GACTACCTGCACCTGGACAGAAAGACCCTATGAAGCTTCACTGTTCCCTGGGATTGGCTTTGGGCTTTTCCTGCGCAGCT
TAGGTGGAAGGCGAAGAAGGCCTCCTTCCGGGGGGGCCCGAGCCATCAGTGAGATACCACTCTGGAAGAGCTAGAATTCT
AACCTTGTGTCAGGACCTACGGGCCAAGGGACAGTCTCAGGTAGACAGTTTCTATGGGGCGTAGGCCTCCCAAAAGGTAA
CGGAGGCGTGCAAAGGTTTCCTCGGGCCGGACGGAGATTGGCCCTCGAGTGCAAAGGCAGAAGGGAGCTTGACTGCAAGA
CCCACCCGTCGAGCAGGGACGAAAGTCGGCCTTAGTGATCCGACGGTGCCGAGTGGAAGGGCCGTCGCTCAACGGATAAA
AGTTACTCTAGGGATAACAGGCTGATCTTCCCCAAGAGCTCACATCGACGGGAAGGTTTGGCACCTCGATGTCGGCTCTT
CGCCACCTGGGGCTGTAGTATGTTCCAAGGGTTGGGCTGTTCGCCCATTAAAGCGGTACGTGAGCTGGGTTCAGAACGTC
GTGAGACAGTTCGGTCCATATCCGGTGTGGGCGTTAGAGCATTGAGAGGACCTTTCCCTAGTACGAGAGGACCGGGAAGG
ACGCACCTCTGGTGTACCAGTTATCGTGCCCACGGTAAACGCTGGGTAGCCAAGTGCGGAGCGGATAACTGCTGAAAGCA
TCTAAGTAGTAAGCCCACCCCAAGATGAGTGCTCTCCTATTCCGACTTCCCCAGAGCCTCCGGTAGCACAGCCGAGACAG
CAACGGGTTCTCCGCCCCTGCGGGGATGGAGTGACAGAAGTTTTGAGAATTCAAGAGAAGGTCACGGCGAGACGAGCCGT
TTATCATTACGATAGGTGTCAAGTGGAAGTGCAGTGATGTATGCAGCTGAGGCATCCTAACAGACCGGTAGACTTGAACC
TTGTTCCTACATGACCTGATCAATTCGATCAGGCACTCGCCATCTATTTTCATAGTTCAACTCTTTGACAACACG
>B596-L_1-10k_transcript_20064 B596-L_1-10k_transcript_20064 full_length_coverage=3;length=1742;num_subreads=10
GGTTCGTCCACGGAGGGTGAAGTAGGCCTAAGATCAGGCCGAAAGGCGTAGTCGATGGACAACAGGTGAATATTCCTGTA
CTACCCCTTGTTGGTCCGAGGGACGGAGGAGGCTAGGTTAGCCGAAAGATGGTTATCGGTTCAAGAACGCAAGGTGTCCC
TGTTTTTTCAGGGTAAGAAGGGGTAGAGAAAATGCCCCGAGCCAATGTTCGAGTACCAGGCGCTACGGCGCTGAAGTAAC
CCATGCTATACTCCCAGGAAAAGCTCGAACGACCTTCAACAAAAGGGTACCTGTACCCGAAACCGACACAGGTGGGTAGG
TAGAGAATACCTAGGGGCGCGAGACAACTCTCTCTAAGGAACTCGGCAAAATAGCCCCGTAACTTCGGGAGAAGGGGTGC
CTCCTCACAAAGGGGGTCGCAGTGACCAGGCCCGGGCGACTGTTTACCAAAAACACAGGTCTCCGCAAAGTCGTAAGACC
ATGTATGGGGGCTGACGCCTGCCCAGTGCCGGAAGGTCAAGGAAGTTGGTGACCTGATGACAGGGGAGCCGGCGACCGAA
GCCCCGGTGAACGGCGGCCGTAACTATAACGGTCCTAAGGTAGCGAAATTCCTTGTCGGGTAAGTTCCGACCCGCACGAA
AGGCGTAACGATCTGGGCACTGTCTCGGAGAGAGGCTCGGTGAAATAGACATGTCTGTGAAGATGCGGACTACCTGCACC
TGGACAGAAAGACCCTATGAAGCTTCACTGTTCCCTGGGATTGGCTTTGGGCTTTTCCTGCGCAGCTTAGGTGGAAGGCG
AAGAAGGCCTCCTTCCGGGGGGGCCCGAGCCATCAGTGAGATACCACTCTGGAAGAGCTAGAATTCTAACCTTGTGTCAG
GACCTACGGGCCAAGGGACAGTCTCAGGTAGACAGTTTCTATGGGGCGTAGGCCCTCCCAAAAGGTAACGGAGGCGTGCA
AAGGTTTCCTCGGGCCGGACGGAGATTGGCCCTCGAGTGCAAAGGCAGAAGGGAGCTTGACTGCAAGACCCACCCGTCGA
GCAGGGACGAAAGTCGGCCTTAGTGATCCGACGGTGCCGAGTGGAAGGGCCGTCGCTCAACGGATAAAGTTACTCTAGGG
ATAACAGGCTGATCTTCCCCAAGAGCTCACATCGACGGGAAGGTTTGGCACCTCGATGTCGGCTCTTCGCCACCTGGGGC
TGTAGTATGTTCCAAGGGTTGGGCTGTTCGCCCATTAAAGCGGTACGTGAGCTGGGTTCAGAACGTCGTGAGACAGTTCG
GTCCATATCCGGTGTGGGCGTTAGAGCATTGAGAGGACCTTTCCCTAGTACGAGAGGACCGGGAAGGACGCACCTCTGGT
GTACCAGTTATCGTGCCCACGGTAAACGCTGGGTAGCCAAGTGCGGAGCGGATAACTGCTGAAAGCATCTAAGTAGTAAG
CCCACCCCAAGATGAGTGCTCTCCTATTCCGACTTCCCCAGAGCCTCCGGTAGCACAGCCGAGACAGCAACGGGTTCTCC
GCCCCTGCGGGGATGGAGTGACAGAAGTTTTGAGAATTCAAGAGAAGGTCACGGCGAGACGAGCCGTTTATCATTACGAT
AGGTGTCAAGTGGAAGTGCAGTGATGTATGCAGCTGAGGCATCCTAACAGACCGGTAGACTTGAACCTTGTTCCTACATG
ACCTGATCAATTCGATCAGGCACTCGCCATCTATTTTCATAGTTCAACTCTTTGACAACACT
>B596-L_1-10k_transcript_36703 B596-L_1-10k_transcript_36703 full_length_coverage=2;length=1164;num_subreads=60
GGGGGTCGCAGTGACCAGGCCCGGGCGACTGTTTACCAAAAACACAGGTCTCCGCAAAGTCGTAAGACCATGTATGGGGG
CTGACGCCTGCCCAGTGCCGGAAGGTCAAGGAAGTTGGTGACCTGATGACAGGGGAGCCGGCGACCGAAGCCCCGGTGAA
CGGCGGCCGTAACTATAACGGTCCTAAGGTAGCGAAATTCCTTGTCGGGTAAGTTCCGACCCGCACGAAAGGCGTAACGA
TCTGGGCACTGTCTCGGAGAGAGGCTCGGTGAAATAGACATGTCTGTGAAGATGCGGACTACCTGCACCTGGACAGAAAG
ACCCTATGAAGCTTCACTGTTCCCTGGGATTGGCTTTGGGCTTTTCCTGCGCAGCTTAGGTGGAAGGCGAAGAAGGCCTC
CTTCCGGGGGGGCCCGAGCCATCAGTGAGATACCACTCTGGAAGAGCTAGAATTCTAACCTTGTGTCAGGACCTACGGGC
CAAGGGACAGTCTCAGGTAGACAGTTTCTATGGGGCGTAGGCCTCCCAAAAGGTAACGGAGGCGTGCAAAGGTTTCCTCG
GGCCGGACGGAGATTGGCCCTCGAGTGCAAAGGCAGAAGGGAGCTTGACTGCAAGACCCACCCGTCGAGCAGGGACGAAA
GTCGGCCTTAGTGATCCGACGGTGCCGAGTGGAAGGGCCGTCGCTCAACGGATAAAAGTTACTCTAGGGATAACAGGCTG
ATCTTCCCCAAGAGCTCACATCGACGGGAAGGTTTGGCACCTCGATGTCGGCTCTTCGCCACCTGGGGCTGTAGTATGTT
CCAAGGGTTGGGCTGTTCGCCCATTAAAGCGGTACGTGAGCTGGGTTCAGAACGTCGTGAGACAGTTCGGTCCATATCCG
GTGTGGGCGTTAGAGCATTGAGAGGACCTTTCCCTAGTACGAGAGGACCGGGAAGGACGCACCTCTGGTGTACCAGTTAT
CGTGCCCACGGTAAACGCTGGGTAGCCAAGTGCGGAGCGGATAACTGCTGAAAGCATCTAAGTAGTAAGCCCACCCCAAG
ATGTGCTCTCCCTCTTTGTCTAATAAATAATCACTTCACTTTGTGTGTGTGTGTTCTCTTTCTTATGTGTAATGGTTGAT
CCTAAGTACTTGTTGTGAAGAACTCAATGAAGCTTTGTTATTTG
>B596-L_1-10k_transcript_4739 B596-L_1-10k_transcript_4739 full_length_coverage=3;length=2911;num_subreads=60
TTCATGGACGTTGATAAGATCTTTCCATTTAGCAGCACCTTAGGATGGCATAGCCTTAAAGTTAAGAGCGAGGTTCAAAC
GAGGAAAGGCTTACGGTGGATACCTAGGCACCCAGAGACGAGGAAGGGCGTAGTAAGCGACGAAATGCTTCGGGGAGTTG
AAAATAAGCGTAGATCCGGAGATTCCCGAATAGGTTAACCTTTTGAACTGCTGCTGAATCCATGGGCAGGCAAGAGACAA
CCTGGCGAACTGAAACATCTTAGTAGCCAGAGGAAAAGAAAGCAAAAGCGATTCCCGTAGTAGCGGCGAGCGAAATGGGA
GCAGCCTAAACCGTGAAAACGGGGTTGTGGGAGAGCAATAAAAGCGTCGTGCTGCTAGGCGAAGCGGTGGAGTGCCGCAC
CCTAGATGGCGAGAGTCCAGTAGCCGAAAGCATCACTAGCTTATGCTCTGACCCGAGTAGCATGGGGCACGTGGAATCCC
GTGTGAATCAGCAAGGACCACCTTGCAAGGCTAAATACTCCTGGGTGACCGATAGCGAAGTAGTACCGTGAGGGAAGGGT
GAAAAGAACCCCCATCGGGGAGTGAAATAGAACATGAAACCGTAAGCTCCCAAGCAGTGGGAGGAGCCCTGGGCTCTGAC
CGCGTGCCTGTTGAAGAATGAGCCGGCGACTCATAGGCAGTGGCTTGGTTAAGGGAACCCACCGGAGCCGTAGCGAAAGC
GAGTCTTCATAGGGCAATTGTCACTGCTTATGGACCCGAACCTGGGTGATCTATCTATGACCAGGATGAAGCTTGGGTGA
AACTAAGTGGAGGTCCGAACCGACTGATGTTGAAAAATCAGCGGATGAGTTGTGGTTAGGGGTGAAATGCCACTCGAACC
CAGAGCTAGCTGGTTCTCCCCGAAATGCGTTGAGGCGCAGCAGTTGACTGGACATCTAGGGGTAAAGCACTGTTTCGGTG
CGGGCCGCGAGAGCGGTACCAAATCGAGGCAAACTCTGAATACTAGATATGACCTCAAAATAACTGGGGTCAAGGTCGGC
CAGTGAGACGGTGGGGGATAAGCTTCATCGTCGAGAGGGAAACAGCCCGGATCACCAGCTAAGGCCCCTAAATGACCGCT
CAGTGATAAAGGAGGTAGGGGTGCAGAGACAGCCAGGAGGTTTGCCTAGAAGCAGCCACCCTTGAAAGAGTGCGTAATAG
CTCACTGATCGAGCGCTCTTGCGCCGAAGATGAACGGGGCTAAGCGATCTGCCGAAGCTGTGGGATGTCAAAATGCATCG
GTAGGGGAGCGTTCCGCCTTAGGGGGAAGCAACCGCGCGAGCGGCGGTGGACGAAGCGGAAGCGAGAATGTCGGCTTGAG
TAACGCAAACATTGGTGAGAATCCAATGCCCCGAAAACCCAAGGGTTCCTCCGCAAGGTTCGTCCACGGAGGGTGAGTCA
GGGCCTAAGATCAGGCCGAAAGGCGTAGTCGATGGACAACAGGTGAATATTCCTGTACTACCCCTTGTTGGTCCCGAGGG
ACGGAGGAGGCTAGGTTAGCCGAAAGATGGTTATCGGTTCAAGAACGCAAGGTGTCCCTGTTTTTTCAGGGTAAGAAGGG
GTAGAGAAAATGCCCCGAGCCAATGTTCGAGTACCAGGCGCTACGGCGCTGAAGTAACCCATGCTATACTCCCAGGAAAA
GCTCGAACGACCTTCAACAAAAGGGTACCTGTACCCGAAACCGACACAGGTGGGTAGGTAGAGAATACCTAGGGGCGCGA
GACAACTCTCTCTAAGGAACTCGGCAAAATAGCCCCGTAACTTCGGGAGAAGGGGTGCCTCCTCACAAAGGGGGTCGCAG
TGACCAGGCCCGGGCGACTGTTTACCAAAAACACAGGTCTCCGCAAAGTCGTAAGACCATGTATGGGGGCTGACGCCTGC
CCAGTGCCGGAAGGTCAAGGAAGTTGGTGACCTGATGACAGGGGAGCCGGCGACCGAAGCCCCGGTGAACGGCGGCCGTA
ACTATAACGGTCCTAAGGTAGCGAAATTCCTTGTCGGGTAAGTTCCGACCCGCACGAAAGGCGTAACGATCTGGGCACTG
TCTCGGAGAGAGGCTCGGTGAAATAGACATGTCTGTGAAGATGCGGACTACCTGCACCTGGACAGAAAGACCCTATGAAG
CTTCACTGTTCCCTGGGATTGGCTTTGGGCTTTTCCTGCGCAGCTTAGGTGGAAGGCGAAGAAGGCCTCCTTCCGGGGGG
GCCCGAGCCATCAGTGAGATACCACTCTGGAAGAGCTAGAATTCTAACCTTGTGTCAGGACCTACGGGCCAAGGGACAGT
CTCAGGTAGACAGTTTCTATGGGGCGTAGGCCTCCCAAAAGGTAACGGAGGCGTGCAAAGGTTTCCTCGGGCCGGACGGA
GATTGGCCCTCGAGTGCAAAGGCAGAAGGGAGCTTGACTGCAAGACCCACCCGTCGAGCAGGGACGAAAGTCGGCCTTAG
TGATCCGACGGTGCCGAGTGGAAGGGCCGTCGCTCAACGGATAAAAGTTACTCTAGGGATAACAGGCTGATCTTCCCCAA
GAGCTCACATCGACGGGAAGGTTTGGCACCTCGATGTCGGCTCTTCGCCACCTGGGGCTGTAGTATGTTCCAAGGGTTGG
GCTGTTCGCCCATTAAAGCGGTACGTGAGCTGGGTTCAGAACGTCGTGAGACAGTTCGGTCCATATCCGGTGTGGGCGTT
AGAGCATTGAGAGGACCTTTCCCTAGTACGAGAGGACCGGGAAGGACGCACCTCTGGTGTACCAGTTATCGTGCCCACGG
TAAACGCTGGGTAGCCAAGTGCGGAGCGGATAACTGCTGAAAGCATCTAAGTAGTAAGCCCACCCCAAGATGAGTGCTCT
CCTATTCCGACTTCCCCAGAGCCTCCGGTAG
>B596-L_1-10k_transcript_40723 B596-L_1-10k_transcript_40723 full_length_coverage=3;length=1010;num_subreads=60
GGGGGTCGCAGTGACCAGGCCCGGGCGACTGTTTACCAAAAACACAGGTCTCCGCAAAGTCGTAAGACCATGTATGGGGG
CTGACGCCTGCCCAGTGCCGGAAGGTCAAGGAAGTTGGTGACCTGATGACAGGGGAGCCGGCGACCGAAGCCCCGGTGAA
CGGCGGCCGTAACAATAACGGTCCTAAGGTAGCGAAATTCCTTGTCGGGTAAGTTCCGACCCGCACGAAAGGCGTAACGA
TCTGGGCACTGTCTCGGAGAGAGGCTCGGTGAAATAGACATGTCTGTGAAGATGCGGACTACCTGCACCTGGACAGAAAG
ACCCTATGAAGCTTCACTGTTCCCTGGGATTGGCTTTGGGCTTTTCCTGCGCAGCTTAGGTGGAAGGCGAAGAAGGCCTC
CTTCCGGGGGGGCCCGAGCCATCAGTGAGATACCACTCTGGAAGAGCTAGAATTCTAACCTTGTGTCAGGACCTACGGGC
CAAGGGACAGTCTCAGGTAGACAGTTTCTATGGGGCGTAGGCCTCCCAAAAGGTAACGGAGGCGTGCAAAGGTTTCCTCG
GGCCGGACGGAGATTGGCCCTCGAGTGCAAAGGCAGAAGGGAGCTTGACTGCAAGACCCACCCGTCGAGCAGGGACGAAA
GTCGGCCTTAGTGATCCGACGGTGCCGAGTGGAAGGGCCGTCGCTCAACGGATAAAAGTTACTCTAGGGATAACAGGCTG
ATCTTCCCCAAGAGCTCACATCGACGGGAAGGTTTGGCACCTCGATGTCGGCTCTTCGCCACCTGGGGCTGTAGTATGTT
CCAAGGGTTGGGCTGTTCGCCCATTAAAGCGGTACGTGAGCTGGGTTCAGAACGTCGTGAGACAGTTCGGTCCATATCCG
GTGTGGGCGTTAGAGCATTGAGAGGACCTTTCCCTAGTACGAGAGGACCGGGAAGGACGCACCTCTGGTGTACCAGTTAT
CGTGCCCACGGTAAACGCTGGGTAGCCAAGTGCGGAGCGGATAACTGCTG
>B596-L_1-10k_transcript_46000 B596-L_1-10k_transcript_46000 full_length_coverage=2;length=803;num_subreads=60
GGGGGGTCGCAGTGACCAGGCCCGGGCGACTGTTTACCAAAAACACAGGTCTCCGCAAAGTCGTAAGACCATGTATGGGG
GCTGACGCCTGCCCAGTGCCGGAAGGTCAAGGAAGTTGGTGACCTGATGACAGGGGAGCCGGCGACCGAAGCCCCGGTGA
ACGGCGGCCGTAACAATAACGGTCCTAAGGTAGCGAAATTCCTTGTCGGGTAAGTTCCGACCCGCACGAAAGGCGTAACG
ATCTGGGCACTGTCTCGGAGAGAGGCTCGGTGAAATAGACATGTCTGTGAAGATGCGGACTACCTGCACCTGGACAGAAA
GACCCTATGAAGCTTCACTGTTCCCTGGGATTGGCTTTGGGCTTTTCCTGCGCAGCTTAGGTGGAAGGCGAAGAAGGCCT
CCTTCCGGGGGGGCCCGAGCCATCAGTGAGATACCACTCTGGAAGAGCTAGAATTCTAACCTTGTGTCAGGACCTACGGG
CCAAGGGACAGTCTCAGGTAGACAGTTTCTATGGGGCGTAGGCCTCCCAAAAGGTAACGGAGGCGTGCAAAGGTTTCCTC
GGGCCGGACGGAGATTGGCCCTCGAGTGCAAAGGCAGAAGGGAGCTTGACTGCAAGACCCACCCGTCGAGCAGGGACGAA
AGTCGGCCTTAGTGATCCGACGGTGCCGAGTGGAAGGGCCGTCGCTCAACGGATAAAAGTTACTCTAGGGATAACAGGCT
GATCTTCCCCAAGAGCTCACATCGACGGGAAGGTTTGGCACCTCGATGTCGGCTCTTCGCCACCTGGGGCTGTAGTATGT
TCC
>B596-L_1-10k_transcript_48287 B596-L_1-10k_transcript_48287 full_length_coverage=22;length=693;num_subreads=60
GGGGGTCGCAGTGACCAGGCCCGGGCGACTGTTTACCAAAAACACAGGTCTCCGCAAAGTCGTAAGACCATGTATGGGGG
CTGACGCCTGCCCAGTGCCGGAAGGTCAAGGAAGTTGGTGACCTGATGACAGGGGAGCCGGCGACCGAAGCCCCGGTGAA
CGGCGGCCGTAACTATAACGGTCCTAAGGTAGCGAAATTCCTTGTCGGGTAAGTTCCGACCCGCACGAAAGGCGTAACGA
TCTGGGCACTGTCTCGGAGAGAGGCTCGGTGAAATAGACATGTCTGTGAAGATGCGGACTACCTGCACCTGGACAGAAAG
ACCCTATGAAGCTTCACTGTTCCCTGGGATTGGCTTTGGGCTTTTCCTGCGCAGCTTAGGTGGAAGGCGAAGAAGGCCTC
CTTCCGGGGGGGCCCGAGCCATCAGTGAGATACCACTCTGGAAGAGCTAGAATTCTAACCTTGTGTCAGGACCTACGGGC
CAAGGGACAGTCTCAGGTAGACAGTTTCTATGGGGCGTAGGCCTCCCAAAAGGTAACGGAGGCGTGCAAAGGTTTCCTCG
GGCCGGACGGAGATTGGCCCTCGAGTGCAAAGGCAGAAGGGAGCTTGACTGCAAGACCCACCCGTCGAGCAGGGACGAAA
GTCGGCCTTAGTGATCCGACGGTGCCGAGTGGAAGGGCCGTCGCTCAACGGAT
>B596-L_1-10k_transcript_9008 B596-L_1-10k_transcript_9008 full_length_coverage=3;length=2423;num_subreads=60
TTCATGGACGTTGATAAGATCTTTCCATTTAGCAGCACCTTAGGATGGCATAGCCTTAAAGTTAAGAGCGAGGTTCAAAC
GAGGAAAGGCTTACGGTGGATACCTAGGCACCCAGAGACGAGGAAGGGCGTAGTAAGCGACGAAATGCTTCGGGGAGTTG
AAAATAAGCGTAGATCCGGAGATTCCCGAATAGGTTAACCTTTTGAACTGCTGCTGAATCCATGGGCAGGCAAGAGACAA
CCTGGCGAACTGAAACATCTTAGTAGCCAGAGGAAAAGAAAGCAAAAGCGATTCCCGTAGTAGCGGCGAGCGAAATGGGA
GCAGCCTAAACCGTGAAAACGGGGTTGTGGGAGAGCAATAAAAGCGTCGTGCTGCTAGGCGAAGCGGTGGAGTGCCGCAC
CCTAGATGGCGAGAGTCCAGTAGCCGAAAGCATCACTAGCTTATGCTCTGACCCGAGTAGCATGGGGCACGTGGAATCCC
GTGTGAATCAGCAAGGACCACCTTGCAAGGCTAAATACTCCTGGGTGACCGATAGCGAAGTAGTACCGTGAGGGAAGGGT
GAAAAGAACCCCCATCGGGGAGTGAAATAGAACATGAAACCGTAAGCTCCCAAGCAGTGGGAGGAGCCCTGGGCTCTGAC
CGCGTGCCTGTTGAAGAATGAGCCGGCGACTCATAGGCAGTGGCTTGGTTAAGGGAACCCACCGGAGCCGTAGCGAAAGC
GAGTCTTCATAGGGCAATTGTCACTGCTTATGGACCCGAACCTGGGTGATCTATCTATGACCAGGATGAAGCTTGGGTGA
AACTAAGTGGAGGTCCGAACCGACTGATGTTGAAAAATCAGCGGATGAGTTGTGGTTAGGGGTGAAATGCCACTCGAACC
CAGAGCTAGCTGGTTCTCCCCGAAATGCGTTGAGGCGCAGCAGTTGACTGGACATCTAGGGGTAAAGCACTGTTTCGGTG
CGGGCCGCGAGAGCGGTACCAAATCGAGGCAAACTCTGAATACTAGATATGACCTCAAAATAACTGGGGTCAAGGTCGGC
CAGTGAGACGGTGGGGGATAAGCTTCATCGTCGAGAGGGAAACAGCCCGGATCACCAGCTAAGGCCCCTAAATGACCGCT
CAGTGATAAAGGAGGTAGGGGTGCAGAGACAGCCAGGAGGTTTGCCTAGAAGCAGCCACCCTTGAAAGAGTGCGTAATAG
CTCACTGATCGAGCGCTCTTGCGCCGAAGATGAACGGGGCTAAGCGATCTGCCGAAGCTGTGGGATGTCAAAATGCATCG
GTAGGGGAGCGTTCCGCCTTAGGGGGAAGCAACCGCGCGAGCGGCGGTGGACGAAGCGGAAGCGAGAATGTCGGCTTGAG
TAACGCAAACATTGGTGAGAATCCAATGCCCCGAAAACCCAAGGGTTCCTCCGCAAGGTTCGTCCACGGAGGGTGAGTCA
GGGCCTAAGATCAGGCCGAAAGGCGTAGTCGATGGACAACAGGTGAATATTCCTGTACTACCCCTTGTTGGTCCCGAGGG
ACGGAGGAGGCTAGGTTAGCCGAAAGATGGTTATCGGTTCAAGAACGCAAGGTGTCCCTGTTTTTTCAGGGTAAGAAGGG
GTAGAGAAAATGCCCCGAGCCAATGTTCGAGTACCAGGCGCTACGGCGCTGAAGTAACCCATGCTATACTCCCAGGAAAA
GCTCGAACGACCTTCAACAAAAGGGTACCTGTACCCGAAACCGACACAGGTGGGTAGGTAGAGAATACCTAGGGGCGCGA
GACAACTCTCTCTAAGGAACTCGGCAAAATAGCCCCGTAACTTCGGGAGAAGGGGTGCCTCCTCACAAAGGGGGTCGCAG
TGACCAGGCCCGGGCGACTGTTTACCAAAAACACAGGTCTCCGCAAAGTCGTAAGACCATGTATGGGGGCTGACGCCTGC
CCAGTGCCGGAAGGTCAAGGAAGTTGGTGACCTGATGACAGGGGAGCCGGCGACCGAAGCCCCGGTGAACGGCGGCCGTA
ACTATAACGGTCCTAAGGTAGCGAAATTCCTTGTCGGGTAAGTTCCGACCCGCACGAAAGGCGTAACGATCTGGGCACTG
TCTCGGAGAGAGGCTCGGTGAAATAGACATGTCTGTGAAGATGCGGACTACCTGCACCTGGACAGAAAGACCCTATGAAG
CTTCACTGTTCCCTGGGATTGGCTTTGGGCTTTTCCTGCGCAGCTTAGGTGGAAGGCGAAGAAGGCCTCCTTCCGGGGGG
GCCCGAGCCATCAGTGAGATACCACTCTGGAAGAGCTAGAATTCTAACCTTGTGTCAGGACCTACGGGCCAAGGGACAGT
CTCAGGTAGACAGTTTCTATGGGGCGTAGGCCTCCCAAAAGGTAACGGAGGCGTGCAAAGGTTTCCTCGGGCCGGACGGA
GATTGGCCCTCGAGTGCAAAGGC
>B596-L_1-10k_transcript_49065 B596-L_1-10k_transcript_49065 full_length_coverage=14;length=588;num_subreads=60
GGGGGTCGCAGTGACCAGGCCCGGGCGACTGTTTACCAAAAACACAGGTCTCCGCAAAGTCGTAAGACCATGTATGGGGG
CTGACGCCTGCCCAGTGCCGGAAGGTCAAGGAAGTTGGTGACCTGATGACAGGGGAGCCGGCGACCGAAGCCCCGGTGAA
CGGCGGCCGTAACAATAACGGTCCTAAGGTAGCGAAATTCCTTGTCGGGTAAGTTCCGACCCGCACGAAAGGCGTAACGA
TCTGGGCACTGTCTCGGAGAGAGGCTCGGTGAAATAGACATGTCTGTGAAGATGCGGACTACCTGCACCTGGACAGAAAG
ACCCTATGAAGCTTCACTGTTCCCTGGGATTGGCTTTGGGCTTTTCCTGCGCAGCTTAGGTGGAAGGCGAAGAAGGCCTC
CTTCCGGGGGGGCCCGAGCCATCAGTGAGATACCACTCTGGAAGAGCTAGAATTCTAACCTTGTGTCAGGACCTACGGGC
CAAGGGACAGTCTCAGGTAGACAGTTTCTATGGGGCGTAGGCCTCCCAAAAGGTAACGGAGGCGTGCAAAGGTTTCCTCG
GGCCGGACGGAGATTGGCCCTCGAGTGC
>B596-L_1-10k_transcript_54516 B596-L_1-10k_transcript_54516 full_length_coverage=4;length=448;num_subreads=60
GGGGGTCGCAGTGACCAGGCCCGGGCGACTGTTTACCAAAAACACAGGTCTCCGCAAAGTCGTAAGACCATGTATGGGGG
CTGACGCCTGCCCAGTGCCGGAAGGTCAAGGAAGTTGGTGACCTGATGACAGGGGAGCCGGCGACCGAAGCCCCGGTGAA
CGGCGGCCGTAACGATAACGGTCCTAAGGTAGCGAAATTCCTTGTCGGGTAAGTTCCGACCCGCACGAAAGGCGTAACGA
TCTGGGCACTGTCTCGGAGAGAGGCTCGGTGAAATAGACATGTCTGTGAAGATGCGGACTACCTGCACCTGGACAGAAAG
ACCCTATGAAGCTTCACTGTTCCCTGGGATTGGCTTTGGGCTTTTCCTGCGCAGCTTAGGTGGAAGGCGAAGAAGGCCTC
CTTCCGGGGGGGCCCGAGCCATCAGTGAGATACCACTCTGGTAGAGCT
>B596-L_1-10k_transcript_58746 B596-L_1-10k_transcript_58746 full_length_coverage=4;length=227;num_subreads=60
GGGGGTCGCAGTGACCAGGCCCGGGCGACTGTTTACCAAAAACACAGGTCTCCGCAAAGTCGTAAGACCATGTATGGGGG
CTGACGCCTGCCCAGTGCCGGAAGGTCAAGGAAGTTGGTGACCTGATGACAGGGGAGCCGGCGACCGAAGCCCCGGTGAA
CGGCGGCCGTAACAATAACGGTCCTAAGGTAGCGAAATTCCTTGTCGGGTAAGTTCCGACCCGCACG
>B596-L_1-10k_transcript_5232 B596-L_1-10k_transcript_5232 full_length_coverage=2;length=2836;num_subreads=60
GGGCGAGGTCTCTGGTTCAAATCCAGGATGGCCCAGCTGCGCCAAGGAAAAGAATATAAGAAGGATCTGACTCCTTCATG
CATGCTCCACTTGGCTCGGGGGGATATAGCTCAGTTGGTAGAGCTCCGCTCTTGCAATTGGGTCGTTGCGATTACGGGTT
GGGTGTCTAATTGTCCAGGCGGTAATGATAGTATCTTGTACCTGAACCGGTGGCTCACTTTTTCTAAGTAATGGGGAAAA
GGACCGAAACATGCCACTGAAAGACTCTACTGAGACAAAGATGGGCTGTCAAGAACGTAGAGGAGGTAGGATGGTCAGTT
GGTCAGATCTAGTATGGATCGTACATGGACGGTAGTTGGAGTCGGCGGCTCTCCTAGGGTTCCCTCGTCTGGGATTGATC
CCTGGGGAAGAGGATCAAGTTGGCCCTTGCGAACAGCTTGATGCACTATCTCCCTTCAACCCTTTGAGCGAAATGCGGCA
AAAGGAAGGAAAATCCATGGACCGACCCCATCGTCTCCACCCCGTAGGAACTACGAGATCACCCCAAGGACGCCTTCGGT
[truncated: 22,188,970 more chars]
