# Supplementary material for: Molecular Analysis Uncovers the Mechanism of Fertility Restoration in Temperature-Sensitive Polima Cytoplasmic Male-Sterile Brassica napus
Source: Int J Mol Sci. 2021 Nov 18;22(22):12450. doi: 10.3390/ijms222212450 (PMC8617660; doi:10.3390/ijms222212450)
Supplement: Supplementary file 1 [file ijms-22-12450-s001.zip › DataS1/novel transcripts/596-H_novel.fa]

>B596-H_1-10k_transcript_62183
GGGTACTACGAAAGGAAGTTGATTATGGATTATCCATAAAGTTCGAATAGAGTCTTCCTGGGTCGATGCCCGAGCGGTTAATGGGGACGGACTGTAAATTCGTTGGCAATATGTCTACGCTGGTTCAAATCCAGCTCGGCCCAATAATTCGCTGTCTACATAACCTTTTTTGTTTTGCATAATTGACAGAGAAGGGTAAGAAAAAAGTCAAATATCTGGGTATATTTCGACTTTACTTTTTTCTTTATTTCTTGTGGCTCGTTACTTTTTGTTTCCATAAAAAATTACAATAAAAAATAGATTATCAATCGATTTTAGAATAATGCAAGGATTACTAGTAATCGGCCTTGATATCACTTTAGTGATATCCATATAGATATCAATATATTACTTGTGATTTTCTTTGTTACAAAACACTAATTTGAATCTAAAATTGAAATGATTCAAATGAAATCATAAGAAGGAATATGTAAGCTACCCGCTTTATTTCCATGGGATTGTAGTTCAATTGGTCAGAGCACCGCCCTGTCAAGGCGGAAGCTGCGGGTTCGAGCCCCGTCAGTCCCGGCGGATTCAATTAAAAAAAAAAGACATAAACTCCCCTTTTTGTTTCTGGGCAAGGGGATCAAAATGGTTTCGGTTATCTTTTTGTTTTATTTTTATTTTTTCATCAAGC
>B596-H_1-10k_transcript_72058
GACAAAAAGAGGAAACCCCATACAGTATCTCGTTCTTGAAGTGGTGAATGCTCTCAATAATTATAATTATACTAATTTACATATGTCTTTAAATTGGTGCTACAGAAATACCCCTTTCTTTTGCTTGAC
>B596-H_1-10k_transcript_68289
TATGACTGAACGCCTCTAAGTCAGAATCCGGGCTAGAAGCGACGCATGCGCCCGCCGCCCGATTGCCGACCCTCAGTAGGAGCTTCGGCTCCCAAAGGCACGTGTCGTTGGCTAAGTCCGTTCGGTGGAAGCGCCGTTCGGACCGCCTTGAATTATAATTACCACCGAGTGGCGGGTAGAATCCTTTGCAGACGACTTAAATACGCGACGGGGTATTGTAAGTGGCAGAGTGGCCTTGCTGCCACGATCCACTGAGATTCAGCCCTTTGTCGCTAAGATTCG
>B596-H_1-10k_transcript_57578
CGGAGGACATTGTCAGGTGGGGAGTTTGGCTGGGGCGGCACATCTGTTAAAAGATAACGCAGGTGTCCTAAGATGAGCTCAACGAGAACAGAAATCTCGTGTGGAACAAAAGGGTAAAAGCTCGTTTGATTCTGATTTTCAGTACGAATACGAACCGTGAAAGCGTGGCCTATCGATCCTTTAGACCTTCGGAATTTGAAGCTAGAGGTGTCAGAAAAGTTACCACAGGGATAACTGGCTTGTGGCAGCCAAGCGTTCATAGCGACGTTGCTTTTTGATCCTTCGATGTCGGCTCTTCCTATCATTGTGAAGCAGAATTCACCAAGTGTTGGATTGTTCACCCACCAATAGGGAACGTGAGCTGGGTTTAGACCGTCGTGAGACAGGTTAGTTTTACCCTACTGATGCCCGCGTCGCAATAGTAATTCAACCTAGTACGAGAGGAACCGTTGATTCGCACAATTGGTCATCGCGCTTGGTTGAAAAGCCAGTGGCGCGAAGCTACCGTGCGCTGGATTATGACTGAACGCCTCTAAGTCAGAATCCGGGCTAGAAGCGACGCATGCGCCCGCCGCCCGATTGCCGACCCTCAGTAGGAGCTTCGGCTCCCAAAGGCACGTGTCGTTGGCTAAGTCCGTTCGGTGGAAGCGCCGTTCGGACCGCCTTGAATTATAATTACCACCGAGTGGCGGGTAGAATCCTTTGCAGACGACTTAAATACGCGACGGGGTATTGTAAGTGGCAGAGTGGCCTTGCTGCCACGATCCACTGAGATTCAGCCCTTTGTCGCTAAGATTCG
>B596-H_1-10k_transcript_70403
GGGGGACGGACTGGGAACGGCTCTTTCGGGAGCTTTCCCCGGGCGTCGAACAGCCAACTCAGAACTGGTACGGACAAGGGGAATCCGACTGTTTAATTAAAACAAAGCATTGCGATGGTCCCTGCGGATGCTAACGCAATGTGATTTCTGCCCAGTGCTCTGAATGTC
>B596-H_1-10k_transcript_63979
TAGGCCAAGGAAGTTTGAGGCAATAACAGGTCTGTGATGCCCTTAGATGTTCTGGGCCGCACGCGCGCTACACTGATGTATTCAACGAGTTCACACCTTGGCCGACAGGCCCGGGTAATCTTTGAAATTTCATCGTGATGGGGATAGATCATTGCAATTGTTGGTCTTCAACGAGGAATTCCTAGTAAGCGCGAGTCATCAGCTCGCGTTGACTACGTCCCTGCCCTTTGTACACACCGCCCGTCGCTCCTACCGATTGAATGATCCGGTGAAGTGTTCGGATCGCGGCGACGTGGGTGGTTCGCCGTCTGCGACGTCGCGAGAAGTCCACTAAACCTTATCATTTAGAGGAAGGAGAAGTCGTAACAAGGTTTCCGTAGGTGAACCTGCGGAAGGATCATTGTCGTACCCTGGAAACAGAACGACCTGAGAACGATGAAACATCACTCTCGGTAGGCCGGTTTCTTACTGTGCCTGCTGATTCCGTGGTTATGCGTTCATCCTTGGCCAAGACTTCAGTTTTGGTTGGATCGTACGCATAGCTTCCGGATATCACCAAACCCCGGCACGAAAAGTGTCAAGG
>B596-H_1-10k_transcript_65471
ATCCCTTCACGGCCGGCTTCTTAGAGGGACTATGGCCGTTTAGGCCAAGGAAGTTTGAGGCAATAACAGGTCTGTGATGCCCTTAGATGTTCTGGGCCGCACGCGCGCTACACTGATGTATTCAACGAGTTCACACCTTGGCCGACAGGCCCGGGTAATCTTTGAAATTTCATCGTGATGGGGATAGATCATTGCAATTGTTGGTCTTCAACGAGGAATTCCTAGTAAGCGCGAGTCATCAGCTCGCGTTGACTACGTCCCTGCCCTTTGTACACACCGCCCGTCGCTCCTACCGATTGAATGATCCGGTGAAGTGTTCGGATCGCGGCGACGTGGGTGGTTCGCCGTCTGCGACGTCGCGAGAAGTCCACTAAACCTTATCATTTAGAGGAAGGAGAAGTCGTAACAAGGTTTCCGTAGGTGAACCTGCGGAAGGATCATTGTCGTACCCT
>B596-H_1-10k_transcript_65480
CACCAGGAGTGGAGCCTGCGGCTTAATTTGACCAACACGGGGAAACTTACCAGGTCCAGACATAGTAAGGATTGACAGACTGAGAGCTCTTTCTTGATTCTATGGGTGGTGGTGCATGGCCGTTCTTAGTTGGTGGAGCGATTTGTCTGGTTAATTCCGTTAACGAACGAGACCTCAGCCTGCTAACTAGCTACGTGGAGGCATCCCTTCACGGCCGGCTTCTTAGAGGGACTATGGCCGTTTAGGCCAAGGAAGTTTGAGGCAATAACAGGTCTGTGATGCCCTTAGATGTTCTGGGCCGCACGCGCGCTACACTGATGTATTCAACGAGTTCACACCTTGGCCGACAGGCCCGGGTAATCTTTGAAATTTCATCGTGATGGGGATAGATCATTGCAATTGTTGGTCTTCAACGAGGAATTCCTAGTAAGCGCGAGTCATCAGCTCGCGTTGACTACGTCCCTGCCCTTTGTACACACCGCC
>B596-H_1-10k_transcript_71690
GACGATGAAATCGATTTATATGGGGAGCTCCGATATTGTTATTCATGATATTTCTTTCATTCGATATCATCGAAATCTAATTCATCTGAGTGAGTTTACAAGCGAAAGATTTCTCATCTCTATGGGATTAAATCCCGAGATATTCC
>B596-H_1-10k_transcript_57131
AGCAAAAGAAAAGGGGTATTTCTTGTAGCACCAATTTAAAGACATATGTAAAGTAGTATAATTATAATTATTGAGAGGCATTCACCACTTCAAGAACGAGATACTGTATGGGGTTTCCTCTTTTTGTCAATAATCTCCCATTAACTCGTTAGGAAAATCAAATAGGATACGCGATAATGCACGTTTGCCAAGAGTACCTATAAATACTTTTGTTTCTAATGTAAGTCAAGGAAGTGAAAATAGTTCGAATCCAACCTGTAAAGAGGATGTTCAAAAACAAAGATCAGATTAGTCTTCCCTAATGAATATGTCTCTTTTTGAAAGATAGAGAGCCGATGTCGAAGAAGAAACTTCGTCAGTAACATTTAATATAGTTAATTTTTTGAATATTTTAGTTTTTTTTTATCGGGACTGCGTCTTTATCACATTTCCTTAGTTTCTACAAAAGATCATAAGCCCCATACAAAAACAAATTTTCGAAAATTTCAAATTGAAATTTTCAAAATTTTGTTTTTGTAAGGGTCTATGATCTTTTTGTAAAACAAAGGAAATGTGATAAAGACGAGTCCCGATAAAAAAAAACTAAAATATTCCAAAAAATTAACTATATTAAATTTTCTTACGAGTTTTTCTTCGACATCGACTCTAATCTTTAAAAAGAGCATATTCATTAGGGAAGACTAATTTGATCTTTTTTTTGAAACATCCTCTTTACTTGGTTGGATTCGAACTATTTTCACTTCCTTGACTTCATAGAAACAAAAGTATATATAGGTACTCTTGGCAAACGTATTATACGCTATCCTATTTGATTTTCCTACACGAGTTAATGGGAGATTAATTGACAAAAAGAGGAAACCCCATACAGTATCTCGTTCTTGAAGTGGTGAATGCTCTCAATAATTATAATTATACTAATTTACATATGTCTTTAAATTGGTGCTACAGAAATACCCCTTTCTTTTGC
>B596-H_1-10k_transcript_66133
ATCTCGGGATTTAATCCCATAGAGATGAGAAATCTTTCGCTTGTAAACTCACTCAGATGAATTAGATTTCGATGATATCGAATGAAAGAAATATCATGAATAACAATATCGGAGCTATAAAATCGATTCATCGTCAAGAATTTAATAGTATAACATAGGAAGATCTTTTATCCACACCAAATACATAATGAGATTCCTGATCCAATAAAAAACTATTTATTTATGATTCTTTTTCACCGCTTTCTTTTCTACAACCTAGTACTTTCCTTGTACAATCATCTGATGAAATATCATAAAAAACCTTTTCTACTTCGATTGTTTATAAAAAGAGTTTCTAAAGAACCTTAAATAAACAATAGAAATCAAATAGAGAAAACAAGTACGAAATTTCAAATTGAAATTT
>B596-H_1-10k_transcript_61575
GCCAAGAGTACCTATATATACTTTTGTTTCTATGAAGTCAAGGAAGTGAAAATAGTTCGAATCCAACCAAGTAAAGAGGATGTTTCAAAAAAAAAGATCAAATTAGTCTTCCCTAATGAATATGCTCTTTTTAAAGATTAGAGTCGATGTCGAAGAAAAACTCGTAAGAAAATTTAATATAGTTAATTTTTTGGAATATTTTAGTTTTTTTTTATCGGGACTCGTCTTTATCACATTTCCTTTGTTTTACAAAAAGATCATAGACCCTTACAAAAACAAAATTTTGAAAATTTCAATTTGAAATTTCGTACTTGTTTTCTCTATTTGATTTCTATTGTTTATTTAAGGTTCTTTAGAAACTCTTTTTATAAACAATCGAAGTAGAAAAGGTTTTTTATGATATTTCATCAGATGATTGTACAAGGAAAGTACTAGGTTGTAGAAAAGAAAGCGGTGAAAAAGAATCATAAATAAATAGTTTTTTATTGGATCAGGAATCTCATTATGTATTTGGTGTGGATAAAAGATCTTCCTATGTTATACTATTAAATTCTTGACGATGAATCGATTTTATAGCTCCGATATTGTTATTCATGATATTTCTTTCATTCGATATCATCGAAATCTAATTCATCTGAGTGAGTTTACAAGCGAAAGATTTCTCATCTCTATGGGATTAAATCCCGAGATATTCC
>B596-H_1-10k_transcript_72064
CAGGCGGGATCACCCGCTGAGTTTAAGCATATCAATAAGCGGAGGAAAAGAAACTAACAAGGATTCCCTTAGTAACGGCGAGCGAACCGGGAAGAGCCCAGCTTG
>B596-H_1-10k_transcript_70502
ACGACCTGAGAACGATGAAACATCACTCTCGGTAGGCCGGTTTCTTACTGTGCCTGCTGATTCCGTGGTTATGCGTTCATCCTTGGCCAAGACTTCAGTTTTGGTTGGATCGTACGCATAGCTTCCGGATATCACCAAACCCCGGCACGAAAAGTGTCAAGG
>B596-H_1-10k_transcript_69920
GGAGCTTCGGCTCCCAAAGGCACGTGTCGTTGGCTAAGTCCGTTCGGTGGAAGCGCCGTTCGGACCGCCTTGAATTATAATTACCACCGAGTGGCGGGTAGAATCCTTTGCAGACGACTTAAATACGCGACGGGGTATTGTAAGTGGCAGAGTGGCCTTGCTGCCACGATCCACTGAGATTCAGCCCTTTGTCGCTAAGATTCGACCCTCCCCCTTTCCAATCACATGTTCCTCCCCAAAACGTT
>B596-H_1-10k_transcript_44871
GAATTCATCGAAAACCTCTCTGCTTCTCCTTTTAACCACCGATCCACCCATCAAAACACAAACTTTCTTCGATTTGATCCATAAAAATCTCACCTTTTCTGATCATTCTCCTCATATGGGCAACATCAGCAGCAGCACCGGAGGCGACGGTAGACGCCGCAGACAACAACGGCGGAGCAACACCCTTCCAACATCTTCTCCTTCTCCTTCTCCACCACCGCCGTCTCCTTCTCTTCCTCCACCTAATCGCATCGTCTTCGCCGCCGCTACACCGTACCCAAACCCTAATTACCAGTACCCAGGCTACTACCCTCCTCCTCCTCCGGGGCCTTACGACCAGCACCATCACATCCACTATCCTCCTCCTCCGCAGCATCCTTATTACGGAAGATACCCTTACAATGGACCCATGATGCCTCCACAGCTTCCCTGCGTCGAGCATCAGAAAGCCGTGACCATTCGTAACGACGTTAATCTAAAAAAGGAGTCTTTAAAGCTCGAACCCGACCCGGATAACCCGGGTCGGGTCCTCGTCTCCTTCACGTTTGATGCAACCGTCTCCGGAAGAATCACAGTCATATTCTTTGCTAAAGAAACCGAACAATGCGTCCTCACAGCTACAAAGGAAGACACTTTACCACCGATCACAATGGACTTCGAGAGAGGGCTTGGTCAGAAGTTCAAACAGCCTCCCGGTTCGGGTATAGATTTGTCGTTATTCGAAGAATCCGAGCTGTTTAAGGCGGCAGCGTTAGAGACTGATGTCTATCCGTTGGCGGTTAAGGCGGAAGCAGTTAGTTCGGGTGAAGAGAGTCTGTCTAAGAACGCGCAGATTACGCAAGCGGTTTACGAGAAGGACAAAGGAGAGGTTAAGATAAGAGTCGTGAAGCAGATACTATGGGTCAACGGGACTAGATATGAGTTGCAGGAGATTTATGGGATTGGGAATACGGTTGGTGGGGACGATGATGGGGATGAGGATGGGGATGATCAGGGGAAAGAGTGTGTTATTTGTTTGTCTGAGCCGTCAGACACGACTGTTCTTCCTTGTCGACATATGTGTATGTGCAGTGGATGTGCTAAGGTGTTGAGGTTTCAGACGAATCGATGCCCGATTTGTAGGCAGCCTGTTGAGAGGCTTTTGGAGATACAAGTTCATGGTAATAGTGGGAGTGGGAATGATGCTGAGCAAAGAGGAGGAACAGCTGAACAAGAGTAGCCAATCACGGATAGAATGGACCATCGATATACATGTATATGCATGTTTGATCCATGTGTAACATGTTAACAATAAATGTCCTGATTGCCAAATTATAATATAGAAATTTCAAAGTCT
>B596-H_1-10k_transcript_1837
GGTGGAAGAAGCTGAATGTCTGTGATGTGTGGGAGAAAGAGAGGCTGAGTTTTTTTTTTAAAAAAGAAAAGGTCCGAGCTCGTCTTATTACTCTTCTCCTCCCTTCTTTTTTTTTTTTTACGGTTGACAGTGTTGAGCTCGCGGTCTGTGATGTGGGAGAAGAGACCGAGCTCGATTTGGAGGAGGAGCTGAGCTCGCGGTCTGTGGGAGAAGAGACCGAGCTCGATTTGGTCGTGAAGGGTGAGCCGAGCTTGCGGTCTGTGGGAGAAGAGACCGAGAGATTTGGTCGTGAAGGGAGAGCCGAGCTTGCGGTCTGTGGGAGAAGAGACCGAGCTCGATTTGGTCGTGAGGGGTGAGCTGAGCTTGCGGTCTGTGGGAGAAGAGACCGAGAGATTTGGTCGTGAAGGGTGAGCTGAGCTTTGTCTTGTGGTCGGCTTGTCTTTTGTTCAAGGCTTCGTCGATGGTGGCTGAGGTCATCACTGGTGAAAGGTTCGTCGATGGTGGCTGAGGTCGTCACTGGTGAAAGTTTGTCGACGGTGTCTTCGAGGTCGGCTCTTGGTGTTGCGAGCTCGTCGACCTTGGCTCCGAGCTCGCCAGGTGAAGGTCCCGAGTTCGTCGACGGTAGCTCCGAGCTCGCCGGTGGAGATCCCGAGCTCGTCGACGGTAGCTCCGAGCTTGCCGGTGGAGATCTCGAGCACATTTCCTGATATCCCGAGCTCGTCGATGTTTGCTCCGAGGTCGGCTCCTGGTGTTGTGAGCTTATCGTTGGTGGCTCTGCGGTCAGGCTTCCGGTGTTGTGAGCTCGTCGATGGCAGTGCCGAGCTTGATTTCATCTGTTGTATCAGATCTTTGTCAGTGAAAGAATGTGGTCGAGATGTGGAGGGTACGAGCTTGTCGCTTGCTATGCCGAGCTCCACGGAGCCGTGTCGTGATGAAGTGGGGTTCAGTTCGTTGGATGGGGAGTTTGCTCGTGAGCAGCTATCTTTGATGGTTCGTAAGATGGAGCTTGCTGATGGTCGCAAGTCGTGGTCGGAGATTGCTGAATCTGTTATTTTTGCTGAGGTAGGTACTCTAACGGGAAGCAAAGCAGAAGATAGGGTAAGTGCGAGTTTGATCGAGGAAGGGACCGAGTTTCTTTTTGATGAGCACGGGACGAATTTGGTGACGGAGCCTGGTGTTGGAGGGTCGAGACCATCTTTGAAAACGCCTCCTGTGTCTTGAGTTCGTCATCTTTGGTGAAGAAGACTATGTTGGAAACTATCCGGGAACATGAGCAGATGCAGTTGGCAAACTCCTTTCTAGCGAGAGAGTCGTCGTCGGAAACTACAAGTTCCTCTGACGGTAGTTCGTACTCGAGTTCTCATAGTGAGGAATCTGCGGATGGTGCTGATGTTGCTAATGAATCTGATAACGTTGTTGGAGATGATGGACGAGATGATGACGTTGAAAACGTTGATGTTGAAAATGATGGTGTTTTGGGAGGCGCCGGTGATGAGCAGAATGGGACCGGTGACGTTGATGTTGATGAGGAAAGTGAGCAAGACGAGTTTGCTAGTGACGGTGATCGTGCCGCTGTTGGCGATGATGACGTGGGTGACCGAGATGGTGTAGATAGACGTAGTAATTTTAGTGATGAGCATGATGATTTTAGTGATGAGCAAAGCGGTGTTAGTGGTAGTCTAGAGATCATTGTTGTAGCTGATGGGAGGGATGATGCCGACGGAAGTAGTGATCGTCGAGCCGATGTTACTGATATTTTGAGAAAAATAAAACAAGAAAGCTTGGCTGCTTCCCTTGCTGGTTCGCTCGATGCCTTTGGTGATCCTTGTGATTATGTGAAGAAAAAGGTCAGGAAGGCGAGGGAAAGGCCTAGGAGTTTCATAGGTCCTCTTGTTAGTCATCCGGATCCATCGGAGTCATTTCCTTCTATTGTTAGTGAGGACACAGTTAAGTGGATCTTAGCCAACTGTTGCCGTAATGGAGTCATAGAAGCGCGTATCCCTGGCGAAGATGAACGCCCGTGGACGGTTCCGGATGGGTGGCTTTGTGTTTATGACTTCTGGTTCACCGAGTATCATTTGTGGTTTCCCCTCTCGAGGTTGCTGCTGGCGTATTGTGATGAACATCTTATTGCACTCGCTCAGCTTACTCCTGCTGCTATCCGAAACATAGTTGCAGCTTTGTTCACAGCCGCGGATATTGGTGTTCACATGAGCCTATGCTTGTTTGAACGTATCGCGCATATTACTCGGTGTGATAAAACGGACGAGGCTTTTTACGTGTCAATGAAGGCTGGCTGTGGTGTTGTTGGGGAGAGGAAGAGAAAAACGTTATGTTGGATTAAGAAGTTTTTTTATGTTCGAATTGCGCCTTCGTCGGTCCCTGATGTTTCTGATAAGAGTGTCCCTTTTAGGAGTAGTTGGAATCCTTACAATGGTCGTCATTTAGTTGGTGTTCCTCTTGCTCCTGGTGATAGTGAGTGCGTGGAATACTTCAAGGAGACGAAGGCTCGGGATTGGACTGTGGTGAGGCGGTCGGAGGTTTGGCGGCGCATCCCGTTTATTGACTCAGCTTGTTGGAGAAAGATGGATTTGAGCGAGATTCCGAGTTTGGTTGACTGTTTTGCTGGGGGTAGTGACGATGCCCCTGTTGTGGAGTCTGGTCAGTGTACCGCCGGTGTGGAGCCTTCGGCACCTGCTCGTAGTATTGTTGTGGGTCTTACTAGTACGACAGTTCCTGTCCCGTCCGCTGGTGTTTCTGGAAAGGAAGTTGTTACTGCGGGAGGCGAGAAGGTTGTGAAGAAGAGAGTTGCCGCTGGTCATTCGCCAAAAAACGTGCCCCCTTCGAAGTCTCGCAAAGTTGTGAGCTCTGATGTTGAGCCGTCTTTGGTGGTTGAGTCGCCTGCTGCGGAGAAGGCTGCCTTTGAATCGTTTGAACATTCGTTCAATGGTTTGTCCTCGGGATGTGGTGATCTTTTTAAGTTGTTTCAATCGCCTGGTGACGTTGATGGTTTGCCTTTTGACCACGGCAGGCGCGGTGAGTGGTATCAGGAGTTCGCTCGTCACTTGGCTGTTGCTACAAAATTTGCGAACAAATTGGTGGTTAATCAGGATGAAGAGCTTGAAGAGGTGAAGGCGGAGCTTGAAAAAACGAAGGCTGAGCTTGCTTCTATTGAGGACAAGGCTGATAGTTCTGAGGAAATAGCGGCTCTGCGCGGTAAGTATGAGGCTGAGAAGAAAGTGTCCTCAGATGCATTGGAAGAAGTTCAAAGACTCACTGCAAAAATAGCTCTGGAAACTGGACGAGTGAAGAAGCGTCAAGCGGCCTGACTTGGAGCGTTTTAAGAAGGAAAAAGAGGTGGCGGGCAGGAGGTATCGCAGGGCAGTAACGAGACATGATGATGTGCTTGCTACTTTTAATTCTCGTATGGAAAAGGTGCGGAGGTATGTGGAAAATCAGAAGGCTGTTCGCACATCTATGTATGGAGTGAATCAGATTGTGGGAGTGCTTATGCTGCCAAGACTTGGAAGAAAGAGGCAATAATTATTCCTGATGGTAAGGTTAGGCATCTTGAGAATGAATTGGTCCGGAGGAAGGAGAAGGCAAACTTGGTTGTTCGTGTTGAGTTTGAACCCAAGGAACTGGCTGATATCCCTTCCTTTGATTTTACTCGTCCACTTTCTCCTGTTCATATGACTCTGACTGCGGGGGTTGAAGATGCTGCTAAGGCAAGAGGGAAGGAGGAAAATCGTCGTCGTGAGGAAGCAAGTCGTCGTCGTGTGGCTGAGCGTGCTGGTGCTGTGTCTTCGGATGTGAGGCGTGAGGGTCAAGTTCCTTCCCGCCCGTAGTTTAGTTCGTGTGATCGTCAAGGCCCTGCGTGGCTGCTGCTATCTTTTATTTTGCTGCTTTTTTTTTTTTTTTTAGACTTTGGTTGTTATGATTTGATCATGTTGATCTCTTTCGGATATGGATGGTGGTCTTCTTGTTGGTTTGGTTGTTATGATGGATCATGTTGGACTTCTTTTATATGATGCTTGAATTCTCC
>B596-H_1-10k_transcript_67647
CATCGTCGGTTGTGAGATTCTCTTCGTGCTGCCGGTTAAGTATCTCTCGGGTTAGCTAGTGAGTTTGGGTTGTGATTCTTTGGGCTGTTTATGACGTTTGAGTTCTCCGGAAGCTGCAGGAGCCGTGTGTTTCAAGGTTTGAGGGCGCCTTTCTCTCCGGTAGCTCGTGGCGACTGGTAGCTCTCTCTGTTGTCGATTCGCTTTCTGGTCCTTCGCGCTAAAGTTGAAGTTTTGTTCATTGTCAGCTTCTTCTTTGCTTCATTAGTTTTTCGTTGCTTAGATCCCTTTTGTTTAGTTTATTTATGTTCTTCTGCTACTAGTTCGCTGTGTATCGTCTGTAAAAAATTGAAAAGTTGGTATAATAATTTAACATTTTACC
>B596-H_1-10k_transcript_69080
TAATGGCAATGTATCGGACTGCAAATCCTGGAATGACGGTTCGACCCCGTCCTTGGCCTCTCCTTTCAGTCGAGTTGCTAAAGCACCTCTCTAGACAAGTGCTCGAGTCACTCCGAGGAACGCCTTTTCAGTCGAGTTGCTAAAGCACCTCTCCTTTCAGTCGAGTTGCTAAAGCACCTCTCCTTTCAGTCGAGTTGCTAAAGCACCTCTCCTTTGCTGTTCGAGTAAACAAGAAATGCTCGAGTTACTAAATACCCCTAACGGGGCCCCTCTCTGAT
>B596-H_1-10k_transcript_71448
AGTCTTGTTGTATTCTGTGAGCATCTTTAACCCAATTTGCAGTTCTTGAATCTTTGTGAGATGGTTGCTACCTTTAAACTAAAACGTTGCAAGCTGTTTTTTTCTCTTTATGAGAAACCGAACTCCTTGGCGGTTTTCTGTTAGTGGAAAGGAATGCTTGTCGTTTTTTTCT
>B596-H_1-10k_transcript_35496
GACAGAAAAAAAAAAAAGCAGAAAGCTGGGTCAACGACGTTTTGACCGGGTAATACAACAAAAGTACGAGGGCAAAATAGTCATTAAAAACACTCGCATACGTATGTACCGCATGGAGAAGAGAGATACAACTCAACCACTTTGTATATTTATAAGCCTCAAGAGATAAACGAAAATGAGATAGAGAGATAAGGGGACCAGAAGCGTTAGATAGATAGAGAGAGAGAGAGATTTGTAATCCTTCAGACACACACAGAAAGAAGATTATGTTGCCCGTAAGAAAAACCAAAAGAGCTTTTTACTCCGCCTATGCTGGAGACGGCGTCTTTACGCCGGGAAAGAAACGACGAAGATGTCTTTCTTCTCCTGCGTCGGTATCTAAAGCCGGACCAGATTTGTTAGATACAATCCCAGACGATCTTGTTGTTTCTATCCTTCGCAGACTTGCTTCTACATCTCGATGCCCTGCTGATTTCATCAACGTTTTAATGACATGTAAGAGATTGAAGAGTTTAGCTACGAGTCCTCTTGTTCTGTCGAGATTGTCTCGGAAAGCGATTGCCGTAAAGGCTCAGAATTGGTCGGAAGATGCTCACCGGTTTCTCAAACGCTGCGTCGACGCCGGAAGCCTCGAAGCTTGCTACACTCTCGGCATGATTCGGTTTTACTGTCTGCAAAACAGAGGAAACGGCGCGTCGCTGATGGCTAAAGCCGCGATTAGCTCCTACGCGCCTGCGTTATACTCTTTAGCCGTGATTCAGTTCAACGGAAGCGGCGGCTCCAAGAACGACAAGGATCTCCGAGCAGGCGTGGCTTTGTGCGCGCGTGCGGCTTTTTTGGGACACGTCGACGCGCTGCGTGAGCTCGGTCACTGTCTCCAAGACGGTTACGGTGTTCCGCAGAACGTCACCGAAGGTCGGAGATTCCTCGTTCAAGCCAACGCTCGTGAGCTCGCCGCCGTCTTATCCTCCGGGAACGAAGCTTGCTCGTGGCTCACTTTGTCGCAGCCTCAAGTCACTAACCAAATCCGTGGTTGTCCGTTGCTGAGTGATTTCGGATGTAATGTTCCGGCGCCGGAGATACATCCGGCGAACCGGTTTTTAGCGGATTGGTTCGCCGTGCGCGGCGGAGATGCTCCCGGAGATGGGTTGAGGTTGTGTTCTCACGGCGGATGTGGACGGCCGGAGACGAGGAAACATGAGTTTAGGAGGTGTTCTGTTTGCGGCGTTGTGAATTACTGTTCACGCGCTTGTCAAGCTCTTGATTGGAAACTCCGGCATAAGATGGATTGTGCTCCGGTGGATCAAGATGCGGCTGGTGGTGACGGAGAAGGTAACGTTCAGATTGAGGGAAACGGTAACGGTGATAACGTATTGGTGCCCATGAGTTGACGGTGAACAAGTAACGGCTGCTTTAATTAGACGCGAAGAAGATGAGAGGTAAACGAAGCTTTGTTTAGTTTCGTTTTTTGTTTAATTAGTGGAAAGATTAGGATTAAAATATTACCAACGGTTAGATGTGGCGTTAAAAGAGTAAATTTTGTATTCTAATCGATTGTAAAGATGAGTATCAATGAACGGCTAGAATGCTTTTTTCTAT
>B596-H_1-10k_transcript_13464
GGGACTCTCTCTACTACACACAGAGAAAGAACCTCAAGGACTCCAACTAGAGAGAGAGAGATGAAGGTGGTGGCTTTAGTCAGTGGAGGCAAAGATAGCTGTTATGTCATGATGAAGTGTATCCAGTACGGTCACGAGATCGTGGCATTGGCTAACTTGTTACCAGTTGATGATTCTGTCGATGAACTAGACAGCTATATGTATCAAACTGTAGGCCACCAGATTATTGTGAGCTATGCAGAGTGCATGAATGTGCCACTATTCAGAAGGAGAATCAGAGGTTCTTCTAGGCATCAGAAACTTAGCTACCAAATGACACCAGATGATGAAGTGGAAGATCTGTTTGTTTTGTTAAGTGAAGTGAAGAGACAGATACCTTCCATCACGGCAGTTTCGTCTGGCGCCATTGCATCAGACTACCAACGTCTGCGTGTGGAAAGTATTTGTTCAAGGTTAGGTCTTGTTTCTTTGGCGTTTTTGTGGAAACAAGATCAGACTTTGCTTCTTCAGGAAATGATAGCAAATGGGATAAAAGCTATTCTAGTCAAGGTGGCTGCAATAGGTTTGGATCCTTCTAAGCATTTAGGGAAAGACTTAGCTTTCATGGAGCCATATCTTTTGAAGTTGAAAGAGTTATATGGAAGTAATGTTTGTGGTGAAGGAGGAGAATACGAGACTCTGACTCTCGATTGCCCGCTTTTCACTAATGCGAGAATCGTGCTTGATGAATTTGAAGTTAAGCTACACTCTCCAGATTCTATTGCACCTGTTGGAGTTCTTCATCCAACGGTCTTCCATCTCGAAAAGAAGGGAGATCCAGACTCTAATTCCCTTGAGAAGGAGCCAGGTTTGGTGTTTGAGGTACAAGGAGATGGTCCTAGCACACCAGAATCTACTCGCCAACGAGATAGTGGAACCGTTGAACATACACGAAACAGAGTTCACTTATCAAAGACCGGTAAAGAAAACACATTCTCCATATGCTGCTGGCTGGAAGATTCTAGTCAATCTTCAACAGGTCTGAGAGAAGATCTTGAGACCGTTCTTACAGAAACCGAGTCGCAGCTTCTGAAACAAGGATTCAACTGGCAAAACGTCTTGTACATTCATCTTTACATCTCTGATATGAGTGAGTTCGCTGTCGCCAATGAGACGTATGTGAAGTTTATCACACATGAGAAGTGCCCTTTTGGTGTTCCTTCACGTAGTACAATAGAGCTTCCTTTGGTACAAGCCGGTCTTGGGAAAGCTTACGTTGAGGTTTTAGTGGCAAATGACCAAAGCAAAAGGGTTCTCCATGTGCAAAGTATCTCCTCTTGGGCACCTAGCTGCATTGGACCTTATAGTCAGGCCACTTTGCACAAGAGTGTTCTTCACATGGCTGGACAGTTAGGGCTTGACCCTCCCACGATGAATCTTAGAAACGAAGGCGCAGTTGCTGAGCTGAATCAAGCATTGACGAATAGTGAGGCGATAGCCGAGGCTTTTAGATGCTCAATCTCTTCATCAGCTCTTCTCTTTGTGGTGTTCTGTTCAGCACGCACGGAGCAGTCAGAGAGGGATCAGCTTCATGAGAAGTTTGTTTCTTTCTTAGATTTGGCAAAGTCTTCTCGGAGGGTCCTTGATCCTATGTTCCTTTACATCCTTGTCCCTGATCTTCCCAAAAGGGCACTTGTTGAAGTAAAGCCTGTCTTATACGTTGAAGAAGATCCAGAGACGGAAGATGAAACAAGACAAGAGCAGTTTGGTGAAGGAGACTATGGTTGTTGGGGGTATAAGCCAGAGGAATGGCACCAAGATTGTGTGCAGAAACGAGTTGTTGATGGGAAAATATGTGTGACCGTTCTCTCCATCTCGGCTGAAGTGATGAAGAAGCTTCATGAACCTGAAGAGGAACAAGAACTGGAGAGACTAACGAGATTCTGTGTATATCTTCTCAACAAAACCTTGTCTGAAAATTCATTCTCTTGGAAAGACACCACGAGCTTGAGGATACACTTCTCTACAAGTCTTGGTGTGTCTGTAAAGAGATTATTCAACGTTTTTGAAACTGCATTCAAAGAGCTTAACGAGATGAGCCCTGAAGGTATAGTTGGCGACTCGAAAGAACCTACATTCAATCTTGTCCCGGTCCTTGGTGCTGGAAACTCTTCTACTTCACTCGACAACATAATCACATGTGAACTATTTTCCCTAAGGTCTTAACTTTCCTTATCTCACAAGAAACACAAAGCTTTACTTTTATCATCTTTAAGCAGACTCTCTCCTCTTCAATGGGTTTCCACTTACTGAACAAGTGCCTTACCTGCCGTTAGCCACTTGAATGGCACAATTTTTTGGGCTGACAATTCTTTTTTGCTCTGGAATTCTCGTTTCATTACCGTAAGAACAATATGTAGTTGTGTTTTGTTTACAATGAAAAAAACCACACGATGTTTGTTTTGTTTAGTATGGTTAGTGCAAAACTGCAGAGGTTGCAGTATTCTGAT
>B596-H_1-10k_transcript_71710
GTAGAGATTCTTCTTTTTTATCTTAGATTTGATTCATTGTTTTAAGACGAATCAGATATGTGATCTTGTTGTGTTGTGTTCTGTTGTTACTTTGTGTGGTCACCATTAGCCAACACACACAAAGATACTTATTAAAGTAAATAAACTCGTCCTGTCTCATAATCAATCTCACACTTGAAGCC
>B596-H_1-10k_transcript_69360
GTACATTGAGTATCTGCTTCGGCTAGCTCATAAACAACTTGACCAACTCAAAAGTCCCGATATGGTTTCCATCTCCTCTGTGAAGATCAACTAGTCTTTATATCTCTCAAGGTGATCATATTTGTTATGTAGAATCATCATAGAGAATCAAAGAGAGGCAAACTGATTCCTTTAATTCCTCCCAAGTTTCTTTAACATTGGTTGGTATGTTGGATTGATAATGCATAACTTGAACAACTGTTTCAAGATCCATAAATAAAAGAGGTGATTACTGATTACAATTGG
>B596-H_1-10k_transcript_66986
AGCCGCGTAAACCCCAGGTCAGGCGGGATCACCGCTGAGTTTAAGCATATCAATAAGCGGAGGCAAAAGAAACTAACAACGGATTCCCTTAGTAACGGCGAGCGAACCGGGAAAGAGCCAGCTTGAAAATCGGACGGTCTTCGGCGTCGAATTGTAGTCTGGAGAAGCGTCCTCAGCGACGGACCGGGGCCCAAGTTCCCTGGAAAGGGGCGCCAGAGAGGGTGAGAGCCCCTCGTGCCCGACCCCTAGTCGCAACCACGAGGCGCTGTCTACGAGTCGGGTTGTTTGGGAATGCAGCCCCAATCGGGCGTAAGATTCCGTCCCAAGGCTAAATATGGGCGAGAGACCGATAGCGAACAAGTACCATCGCCCAATTACCGCGAGGT
>B596-H_1-10k_transcript_28379
GAAAATCCTAATATAATAGAAAAGAACTGTCTTTTCTGTATACTTATGTATACTTTCCCCGGTTCCGTTGCTACTGCGGGCTTTACGCAATCGATCGGATCATCTAGATATCCCTTCAACACAACATAGGTCGTCGAAAGGATCTCGGAGACCCGCCAAAGCACGAAAGCCAGGATCTTTCAGAAAATAAATTCCTATTCGAAGAGTGCATAACCGCATGGATAAGCTCACACTAACCCGTCAATTTGGGATCCAATTCGGGATTTTCCTTGAGGGATATTGGTAAGGAATTGGAATGTAATAATATCGATTCATAATGGATTCATATCGATACAGAAGAAAAGGTTCTCTATCGATTCAACAAGTGCTGTACTTATGGGAAAGCGATAGAGAAAGAGAAAAAAAAAAACGAAGATTTCACATAGTGATTTTTTTTTGATCAAAAAAAAATATGATTGAATTTATTTCGTACCCTTCGCTCAATGAGAACATGGGTCAGATTCTATAGGATCAAACCTATGGGACTTAAGAATGATGGAAGGGAATAAAATCAAAAAAGAAATCAAATAAAGAAAAGAGAGGGAAAATAAAGAAATAATAAGTAAATAAAAATGAAGTAGAAGAACCCAGATTACAAATGAACAAATTCAAACTTGAAAAAGTCTCTTTCTGATTCTCGAAGAATGAGGGGCAAAGAGATTGATCGAGAAAGATCTCTTGTTCTTATTATAAGATCGTGTGATTGGACCCGCAGATGTTTGGTAAAAAGAATAATCTTATCCTTTGAGAATAATCAAAAATAGAAAGTGTTCAATTGGAACATGAAAACGTGACCGAGTTTATCCTAGTTACTCTTCGGGACGGAGGAGATTCGCGAACGAGGAAAGGGACCCAATGACTTCGAAAGAATTGAACGAGGAGCCGTATGAGGTGAAAATCTCATGTCCGGTTCTGTAGAGTGGCAGTAAGGGTGACTTATCTGTCAACTTTTCCACTATCACCCCCAAAAAACCAAACTCTGCCTTACGTAAAGTTGCCAGAGTACGATTAACCTCGGGATTTGAAATCACTGCTTATATACCTGGTATTGGCCATAATTTACAAGAACATTCTGTAGTCTTAGTAAGAGGGGGAAGGGTTAAGGATTTACCCGGTGTGAGATATCACATTGTTCGAGGAACCCTAGATGCTGTCGGAGTAAAGGATCGTCAACAAGGGCGTTCTAAATATGGGGTCAAAAAGCCAAAATAAAAGATTTGAGCCCTTATAAAAAGAAAACAGATTCTTGAACCCCTTTCACGCTCATGTCACGTCGAGGTACTGCAGAAGAAAAAACTGCAAAATCCGATCCAATTTATCGTAATCGATTAGTTAACATGTTGGTTAACCGTATTCTGAAACACGGAAAAAAATCATTGGCTTATCAAATTATCTATCGAGCCTTGAAAAAGATTCAACAAAAGACAGAAACAAATCCACTATCTGTTTTACGTCAAGCAATACGTGGAGTAACTCCCGATATAGCAGTAAAAGCAAGACGTGTAGGCGGATCAACTCATCAAGTTCCCATTGAAATAGGATCCACGCAAGGAAAAGCACTTGCCATTCGTTGGTTATTAGGGGCATCCCGAAAACGTCCGGGTCGAAATATGGCTTTCAAATTAAGTTCCGAATTAGTGGATGCTGCCAAAGGGAGTGGCGATGCCATACGCAAAAAGGAAGAGACTCATAGAATGGCAGAGGCAAATAGAGCGTTTGCACATTTTCGTTAATCCATGAACAGGATCTATATAGACACATAGATCCGTGGATCCATACATCTCGATCCG
>B596-H_1-10k_transcript_15975
AGAACTGTCTTTTCTGTATACTTATGTATACTTTCCCCGGTTCCGTTGCTTACTGCGGGCTTTACGCAATCGATCGGATCATCTAGATATCCCTTCAACACAACATAGGTCGTCGAAAGGATCTCGGAGACCCGCCAAAGCACGAAAGCCAGGATCTTTCAGAAAATAAATTCCTATTCGAAGAGTGCATAACCGCATGGATAAGCTCACACTAACCCGTCAATTTGGGATCCAATTCGGGATTTTCCTTGAGGGATATTGGTAAGGAATTGGAATGTAATAATATCGATTCATAATGGATTCATATCGATACAGAAGAAAAGGTTCTCTATCGATTCAACAAGTGCTGTACTTATGGGAAAGCGATAGAGAAAGAGAAAAAAAAAAACGAAGATTTCACATAGTGATTTTTTTTTGATCAAAAAAAAATATGATTGAATTTATTTCGTACCCTTCGCTCAATGAGAACATGGGTCAGATTCTATAGGATCAAACCTATGGGACTTAAGAATGATGGAAGGGAATAAAATCAAAAAAGAAATCAAATAAAGAAAAGAGAGGGAAAATAAAGAAATAATAAGTAAATAAAAATGAAGTAGAAGAACCCAGATTACAAATGAACAAATTCAAACTTGAAAAAGTCTCTTTCTGATTCTCGAAGAATGAGGGGCAAAGAGATTGATCGAGAAAGATCTCTTGTTCTTATTATAAGATCGTGTGATTGGACCCGCAGATGTTTGGTAAAAAGAATAATCTTATCCTTTGAGAATAATCAAAAATAGAAAGTGTTCAATTGGAACATGAAAACGTGACCGAGTTTATCCTAGTTACTCTTCGGGACGGAGGAGATTCGCGAACGAGGAAAGGGACCCAATGACTTCGAAAGAATTGAACGAGGAGCCGTATGAGGTGAAAATCTCATGTCCGGTTCTGTAGAGTGGCAGTAAGGGTGACTTATCTGTCAACTTTTCCACTATCACCCCCAAAAAACCAAACTCTGCCTTACGTAAAGTTGCCAGAGTACGATTAACCTCGGGATTTGAAATCACTGCTTATATACCTGGTATTGGCCATAATTTACAAGAACATTCTGTAGTCTTAGTAAGAGGGGGAAGGGTTAAGGATTTACCCGGTGTGAGATATCACATTGTTCGAGGAACCCTAGATGCTGTCGGAGTAAAGGATCGTCAACAAGGGCGTTCTAGTGCGTTGTAGATTCTTATCCAAGACTTGTATCATTTGATGATGCCATGTGAATCGCTAGAAACATGTGAAGTGTATGGCTAACCCAATAACGAAAGTTTCGTAAGGGGACTGAAGCAGGCTACCATGAGACAAAAGATCTTCTTTCAAAAGAGATTCAATTCGGAACTCTTATATGTCCAAGGTTCAATATTGAAATAATTTCAGAGGTTTTCCCTGACTTTGTCCGTGTCAACAAACAATTCGAAATGCCTCGACTTTTTTAGAACAGGTCCGGGTCAAATAGCAATGATTCGAAGCACTTATTTTTACACTATTTCGGAAACCCAAGGACTCAATCGTATGGATATGTAAAATACAGGATTTCCAATCCTAGCAGGAAAAGGAGGGAAACGGATACTCAATTTAAAAGTGAGTAAACAGAATTCCATACTCGATTTCATAGATACATATAGAATTCTGTGGAAAGCCGTATTCGATGAAAGTCGTATGTACGGTTTGGAGGGAGATCTTTCATATCTTTCGAGATCCACCCTACAATATGGGGTCAAAAAGCCAAAATAAAAGATTTGAGCCCTTATAAAAAGAAAACAGATTCTTGAACCCCTTTCACGCTCATGTCACGTCGAGGTACTGCAGAAGAAAAAACTGCAAAATCCGATCCAATTTATCGTAATCGATTAGTTAACATGTTGGTTAACCGTATTCTGAAACACGGAAAAAAATCATTGGCTTATCAAATTATCTATCGAGCCTTGAAAAAGATTCAACAAAAGACAGAAACAAATCCACTATCTGTTTTACGTCAAGCAATACGTGGAGTAACTCCCGATATAGCAGTAAAAGCAAGACGTGTAGGCGGATCAACTCATCAAGTTCCCATTGAAATAGGATCCACGCAAGGAAAAGCACTTGCCATTCGTTGGTTATTAGGGGCATCCCGAAAACGTCCGGGTCGAAATATGGCTTTCAAATTAAGTTCCGAATTAGTGGATGCTGCCAAAGGGAGTGGCGATGCCATACGCAAAAAGGAAGAGACTCATAGAATGGCAGAGGCAAATAGAGCGTTTGCACATTTTCGTTAATCCATGAACAGGATCTATATAGACACATAGATCCGTGGATCCATACATCTCGATCCG
>B596-H_1-10k_transcript_23158
CAACATAGGTCGTCGAAAGGATCTCGGAGACCCGCCAAAGCACGAAAGCCAGGATCTTTCAGAAAATAAATTCCTATTCGAAGAGTGCATAACCGCATGGATAAGCTCACACTAACCCGTCAATTTGGGATCCAATTCGGGATTTTCCTTGAGGGATATTGGTAAGGAATTGGAATGTAATAATATCGATTCATAATGGATTCATATCGATACAGAAGAAAAGGTTCTCTATCGATTCAACAAGTGCTGTACTTATGGGAAAGCGATAGAGAAAGAGAAAAAAAAAAAACGAAGATTTCACATAGTGATTTTTTTTTGATCAAAAAAAAATATGATTGAATTTATTTCGTACCCTTCGCTCAATGAGAACATGGGTCAGATTCTATAGGATCAAACCTATGGGACTTAAGAATGATGGAAGGGAATAAAATCAAAAAAGAAATCAAATAAAGAAAAGAGAGGGAAAATAAAGAAATAATAAGTAAATAAAAATGAAGTAGAAGAACCCAGATTACAAATGAACAAATTCAAACTTGAAAAAGTCTCTTTCTGATTCTCGAAGAATGAGGGGCAAAGAGATTGATCGAGAAAGATCTCTTGTTCTTATTATAAGATCGTGTGATTGGACCCGCAGATGTTTGGTAAAAAGAATAATCTTATCCTTTGAGAATAATCAAAAATAGAAAGTGTTCAATTGGAACATGAAAACGTGACCGAGTTTATCCTAGTTACTCTTCGGGACGGAGGAGATTCGCGAACGAGGAAAGGGACCCAATGACTTCGAAAGAATTGAACGAGGAGCCGTATGAGGTGAAAATCTCATGTCCGGTTCTGTAGAGTGGCAGTAAGGGTGACTTATCTGTCAACTTTTCCACTATCACCCCCAAAAAACCAAACTCTGCCTTACGTAAAGTTGCCAGAGTACGATTAACCTCGGGATTTGAAATCACTGCTTATATACCTGGTATTGGCCATAATTTACAAGAACATTCTGTAGTCTTAGTAAGAGGGGGAAGGGTTAAGGATTTACCCGGTGTGAGATATCACATTGTTCGAGGAACCCTAGATGCTGTCGGAGTAAAGGATCGTCAACAAGGGCGTTCTAAATATGGGGTCAAAAAGCCAAAATAAAAGATTTGAGCCCTTATAAAAAGAAAACAGATTCTTGAACCCCTTTCACGCTCATGTCACGTCGAGGTACTGCAGAAGAAAAAACTGCAAAATCCGATCCAATTTATCGTAATCGATTAGTTAACATGTTGGTTAACCGTATTCTGAAACACGGAAAAAAATCATTGGCTTATCAAATTATCTATCGAGCCTTGAAAAAGATTCAACAAAAGACAGAAACAAATCCACTATCTGTTTTACGTCAAGCAATACGTGGAGTAACTCCCGATATAGCAGTAAAAGCAAGACGTGTAGGCGGATCAACTCATCAAGTTCCCATTGAAATAGGATCCACGCAAGGAAAAGCACTTGCCATTCGTTGGTTATTAGGGGCATCCCGAAAACGTCCGGGTCGAAATATGGCTTTCAAATTAAGTTCCGAATTAGTGGATGCTGCCAAAGGGAGTGGCGATGCCATACGCAAAAAGGAAGAGACTCATAGAATGGCAGAGGCAAATAGAGCGTTTGCACATTTTCGTTAATCCATGAACAGGATCTATATAGACACATAGATCCGTGGATCCATACATCTCGATCCGAAAAGAATCAATAGAAAAAGAAAAAATCGGAATTGATCGATCTCTTTCTCGAAACAAACGAAAAGGAAAGAAAAGACGAAACATAAATCATGGATCAACTAAGCCCTCTCGGGGACTTGCTTAAGAATAAGAAAGAGCAATCTCATGTAAATACCATGGAATAAGGTTTTAACCTATTCATGGGGATTCCGTAAATATTCCATTC
>B596-H_1-10k_transcript_18775
TACTTATGGGAAAGCGATAGAGAAAGAGAAAAAAAAAAACGAAGATTTCACATAGTGATTTTTTTTTGATCAAAAAAAAATATGATTGAATTTATTTCGTACCCTTCGCTCAATGAGAACATGGGTCAGATTCTATAGGATCAAACCTATGGGACTTAAGAATGATGGAAGGGAATAAAATCAAAAAAGAAATCAAATAAAGAAAAGAGAGGGAAAATAAAGAAATAATAAGTAAATAAAAATGAAGTAGAAGAACCCAGATTACAAATGAACAAATTCAAACTTGAAAAAGTCTCTTTCTGATTCTCGAAGAATGAGGGGCAAAGAGATTGATCGAGAAAGATCTCTTGTTCTTATTATAAGATCGTGTGATTGGACCCGCAGATGTTTGGTAAAAAGAATAATCTTATCCTTTGAGAATAATCAAAAATAGAAAGTGTTCAATTGGAACATGAAAACGTGACCGAGTTTATCCTAGTTACTCTTCGGGACGGAGGAGATTCGCGAACGAGGAAAGGGACCCAATGACTTCGAAAGAATTGAACGAGGAGCCGTATGAGGTGAAAATCTCATGTCCGGTTCTGTAGAGTGGCAGTAAGGGTGACTTATCTGTCAACTTTTCCACTATCACCCCCAAAAAACCAAACTCTGCCTTACGTAAAGTTGCCAGAGTACGATTAACCTCGGGATTTGAAATCACTGCTTATATACCTGGTATTGGCCATAATTTACAAGAACATTCTGTAGTCTTAGTAAGAGGGGGAAGGGTTAAGGATTTACCCGGTGTGAGATATCACATTGTTCGAGGAACCCTAGATGCTGTCGGAGTAAAGGATCGTCAACAAGGGCGTTCTAGTGCGTTGTAGATTCTTATCCAAGACTTGTATCATTTGATGATGCCATGTGAATCGCTAGAAACATGTGAAGTGTATGGCTAACCCAATAACGAAAGTTTCGTAAGGGGACTGAAGCAGGCTACCATGAGACAAAAGATCTTCTTTCAAAAGAGATTCAATTCGGAACTCTTATATGTCCAAGGTTCAATATTGAAATAATTTCAGAGGTTTTCCCTGACTTTGTCCGTGTCAACAAACAATTCGAAATGCCTCGACTTTTTTAGAACAGGTCCGGGTCAAATAGCAATGATTCGAAGCACTTATTTTTACACTATTTCGGAAACCCAAGGACTCAATCGTATGGATATGTAAAATACAGGATTTCCAATCCTAGCAGGAAAAGGAGGGAAACGGATACTCAATTTAAAAGTGAGTAAACAGAATTCCATACTCGATTTCATAGATACATATAGAATTCTGTGGAAAGCCGTATTCGATGAAAGTCGTATGTACGGTTTGGAGGGAGATCTTTCATATCTTTCGAGATCCACCCTACAATATGGGGTCAAAAAGCCAAAATAAAAGATTTGAGCCCTTATAAAAAGAAAACAGATTCTTGAACCCCTTTCACGCTCATGTCACGTCGAGGTACTGCAGAAGAAAAAACTGCAAAATCCGATCCAATTTATCGTAATCGATTAGTTAACATGTTGGTTAACCGTATTCTGAAACACGGAAAAAAATCATTGGCTTATCAAATTATCTATCGAGCCTTGAAAAAGATTCAACAAAAGACAGAAACAAATCCACTATCTGTTTTACGTCAAGCAATACGTGGAGTAACTCCCGATATAGCAGTAAAAGCAAGACGTGTAGGCGGATCAACTCATCAAGTTCCCATTGAAATAGGATCCACGCAAGGAAAAGCACTTGCCATTCGTTGGTTATTAGGGGCATCCCGAAAACGTCCGGGTCGAAATATGGCTTTCAAATTAAGTTCCGAATTAGTGGATGCTGCCAAAGGGAGTGGCGATGCCATACGCAAAAAGGAAGAGACTCATAGAATGGCAGAGGCAAATAGAGCGTTTGCACATTTTCGTTAATCCATGAACAGGATCTATATAGACACATAGATCCGTGGATCCATACATCTCGATCCGAAAAGAATCAATAGAAAAAGAAAAAATCGGAATTGATCGATCTCTTTCTCGAAACAAACGAAAAGGAAAGAAAAGACGAAACATAAATCATGGATCAACTAAGCCCTCTCGGGGACTTGCTTAAGAATAAGAAAGAGCAATCTCATGTAAATACCATGGAATAAGGTTTTAACCTATTCATGGGGATTCCGTAAATATTCCATTC
>B596-H_1-10k_transcript_24815
GGATGCACGCCAATGGGACCCTCCAATAAGTCTATTGGAATTGGCTCTGTATCAATGGAATCTTCTCATCATCTATACATAACGAATTGGTGTGGTATATTCATATCATAACATAACATATGAACAGTAAGAACTAGCATTCTTATTGAGACTAGAACTCATAGGGAAGAAAATCGATTTATGGATGGAATCAAATATGCAGTATTTACAGACAAAAGTATTCGGTTATTGGGGAAAAATCAATATACTTTTAATGTCGAATCAGGATTAACTAGGACAGAAATAAAGCATTGGGTCGAACTCTTCTTTGGTGTCAAGGTAATAGCTATGAATAGTCATCGACTCCCCGGAAAGGTTAAAAGAATGGGACCTATTCTGGGACATACAATGCATTACAGACGTATGATCATTACGCTTCAACCGGGTTATTCTATTCCACCTCTTAGAAAGAAAAGAACTTAAATCAAAATACTTAATAGCATGGCGATACATTTATACAAAACTTCTACCCCGAGCACACGCAATGGAGCCGTAGACAGTCAAGTGAAATCCAATCCACGAAATAATTTGATCTATGGGCAGCATCATTGTGGTAAAGGTCGTAATGCCAGAGGAATCATTACCGTAAGGCATAGAGGGGGAGGTCATAAGCGTCTATACCGTAAAATAGATTTTCGACGAAATACAAAAGACATATATGGTAGAATCGTAACCATAGAATACGACCCTAATCGAAATGCATACATTTGTCTCATACACTATGGGGATGGTGAGAAGAGATATATTTTACATCCCAGAGGGGCTATAATTGGAGATACCATTGTTTCTGGTACAGAAGTTCCTATAAAAATGGGAAATGCCCTACCTTTGAGTGCGGTTTGAACTATTTGATTTACGTAATTGGAAGTAACCAATTAGGTTTACGACAAAACCTAGAAATCGATCACTGATCCAATTTGAGTACCTCTGCAGGATAGACCTCAACAGAAAACTGAAGAGTAACGGCAGCAAGTGATTGAGTTCAGTAGTTCCTCATATAAAATTATTGACTCTAGAGATATAGTAATATGGAGAAGACAAAATTGTTTCAAGCACCGACAGAACCATAAGCGCCCCTTGTTTCAAAGAGAGGAGGACGGGTTATTCACATTTCATTTGATGGTCAGAGGCGAATTGAAAGCTAAGCAGTGGTAATTCTAAAGATTCCCCCGGGGAAAAATAGAGATGTCTCCTACGTTACCCATAATATGTGGAAGTATCGACGTAATTTCATAGAGTCATTCGGTCTGAATGCTACATGAAGAACATAAGCCAGATGACGGAACGGGAAGACCTAGGATGTAGAAGATCATAACATAAGTTATTCGGCAGATTTTGATTCCTATATATCCACTCGTGTGGTACTTCTACCATATATAGAAGAATTCTACGATATATATAAGATAAGATCCATCCGTATAGATATCATCATCTACATTCAGAAAGCCGTATGCTTTGGAAGAAGCTTGTACAGTTTGGGAAGGGGTTTTGATTGATCAAAAAGAAGAATCTACTTCAACCGATATGCCCTTAGGCACGGCCATACATAATATAGAAATCACACTTGGAAAGGGTGGACAATTAGCTAGAGCAGCGGGTGCTGTAGCGAAACTGATTGCAAAAGAGGGGAAATCGGCCACATTAAAATTACCTTCTGGAGAGGTCCGTTTGATATCCAAAAACTGCTCAGCAACAGTCGGACAAGTGGGAAATGTTGGGGTAAACCAGAAAAGTTTGGGTAGAGCCGGATCGAAATGTTGGCTAGGTAAACGTCCTGTAGTAAGAGGAGTAGTTATGAACCCTGTCGACCACCCCCATGGAGGTGGTGAAGGGAGGGCTCCAATTGGTAGAAAAAAACCCGTAACCCCCTGGGGTTATCCTGCGCTTGGAAGAAGAACT
>B596-H_1-10k_transcript_16764
GGTGTGGTATATTCATATCATAACATAACATATGAACAGTAAGAACTAGCATTCTTATTGAGACTAGAACTCATAGGGAAGAAAATCGATTTATGGATGGAATCAAATATGCAGTATTTACAGACAAAAGTATTCGGTTATTGGGGAAAAATCAATATACTTTTAATGTCGAATCAGGATTAACTAGGACAGAAATAAAGCATTGGGTCGAACTCTTCTTTGGTGTCAAGGTAATAGCTATGAATAGTCATCGACTCCCCGGAAAGGTTAAAAGAATGGGACCTATTCTGGGACATACAATGCATTACAGACGTATGATCATTACGCTTCAACCGGGTTATTCTATTCCACCTCTTAGAAAGAAAAGAACTTAAATCAAAATACTTAATAGCATGGCGATACATTTATACAAAACTTCTACCCCGAGCACACGCAATGGAGCCGTAGACAGTCAAGTGAAATCCAATCCACGAAATAATTTGATCTATGGGCAGCATCATTGTGGTAAAGGTCGTAATGCCAGAGGAATCATTACCGTAAGGCATAGAGGGGGAGGTCATAAGCGTCTATACCGTAAAATAGATTTTCGACGAAATACAAAAGACATATATGGTAGAATCGTAACCATAGAATACGACCCTAATCGAAATGCATACATTTGTCTCATACACTATGGGGATGGTGAGAAGAGATATATTTTACATCCCAGAGGGGCTATAATTGGAGATACCATTGTTTCTGGTACAGAAGTTCCTATAAAAATGGGAAATGCCCTACCTTTGAGTGCGGTTTGAACTATTTGATTTACGTAATTGGAAGTAACCAATTAGGTTTACGACAAAACCTAGAAATCGATCACTGATCCAATTTGAGTACCTCTGCAGGATAGACCTCAACAGAAAACTGAAGAGTAACGGCAGCAAGTGATTGAGTTCAGTAGTTCCTCATATAAAATTATTGACTCTAGAGATATAGTAATATGGAGAAGACAAAATTGTTTCAAGCACCGACAGAACCATAAGCGCCCCTTGTTTCAAAGAGAGGAGGACGGGTTATTCACATTTCATTTGATGGTCAGAGGCGAATTGAAAGCTAAGCAGTGGTAATTCTAAAGATTCCCCCGGGGAAAAATAGAGATGTCTCCTACGTTACCCATAATATGTGGAAGTATCGACGTAATTTCATAGAGTCATTCGGTCTGAATGCTACATGAAGAACATAAGCCAGATGACGGAACGGGAAGACCTAGGATGTAGAAGATCATAACATAAGTTATTCGGCAGATTTTGATTCCTATATATCCACTCGTGTGGTACTTCTACCATATATAGAAGAATTCTACGATATATATAAGATAAGATCCATCCGTATAGATATCATCATCTACATTCAGAAAGCCGTATGCTTTGGAAGAAGCTTGTACAGTTTGGGAAGGGGTTTTGATTGATCAAAAAGAAGAATCTACTTCAACCGATATGCCCTTAGGCACGGCCATACATAATATAGAAATCACACTTGGAAAGGGTGGACAATTAGCTAGAGCAGCGGGTGCTGTAGCGAAACTGATTGCAAAAGAGGGAAAATCGGCCACATTAAAATTACCTTCTGGAGAGGTCCGTTTGATATCCAAAAACTGCTCAGCAACAGTCGGACAAGTGGGAAATGTTGGGGTAAACCAGAAAAGTTTGGGTAGAGCCGGATCGAAATGTTGGCTAGGTAAACGTCCTGTAGTAAGAGGAGTAGTTATGAACCCTGTCGACCACCCCCATGGAGGTGGTGAAGGGAGGGCTCCAATTGGTAGAAAAAAACCCGTAACCCCCTGGGGTTATCCTGCGCTTGGAAGAAGAACTAGAAAAAGGAAAAAATATAGTGAGACTTTGATTCTTCGTCGCCGTAGTAAATAGGAGAGAAAATCGAATTTCTTTCTTCGTCTTAAAAAAAATAGGAGTTAATTAACTGTGACACGTTCACTAAAAAAAAATCCTTTTGTAGCAAAGCATTTATTAAGAAAAATAGAGAAGCTTAATACAAAGGCGGAAAAAGAAATCATAATAACTTGGTCCCGGGCATCTACTATTATACCCACAATGATTGGCCATACTATCGCTATACATAATGGAAGGGAACACTTACCCGTTTATATAATCGACCTTATGGTAGGACATAAATTGGGAGAATTTTCACCTACTATAAATTTTAGAGGACACGCGAAAAATGATAATAGATCTCGTCGTTAATTAAATGAATTCAAAAAAATGAATAATGAATATAATTTTTTTTTTAGTGAGAGGTAAACCTTATGAC
>B596-H_1-10k_transcript_47088
TGGGGCATGGCGATACATTTATACAAAACTTCTACCCCGAGCACACGCAATGGAGCCGTAGACAGTCAAGTGAAATCCAATCCACGAAATAATTTGATCTATGGGGCAGCATCATTGTGGTAAAGGTCGTAATGCCAGAGGAATCATTACCGTAAGGCATAGAGGGGGAGGTCATAAGCGTCTATACCGTAAAATAGATTTTCGACGAAATACAAAAGACATATATGGTAGAATCGTAACCATAGAATACGACCCTAATCGAAATGCATACATTTGTCTCATACACTATGGGGATGGTGAGAAGAGATATATTTTACATCCCAGAGGGGCTATAATTGGAGATACCATTGTTTCTGGTACAGAAGTTCCTATAAAAATGGGAAAATGCCCTACCTTTGAGTGCGGTTTGAACTATTTGATTTACGTAATTGGAAGTAACCAATTAGGTTTACGACAAAACCTAGAAATCGATCACTGATCCAATTTGAGTACCTCTGCAGGATAGACCTCAACAGAAAACTGAAGAGTAACGGCCAGCAAGTGATTGAGTTCAGTAGTTCCTCATATAAAATTATTGACTCTAGAGATATAGTAATATGGAGAAGACAAAATTGTTTCAAGCACCGACAGAACCATAAGCGCCCCTTGTTTCAAAGAGAGGAGGACGGGTTATTCACATTTCATTTGATGGTCAGAGGCGAATTGAAAGCTAAGCAGTGGTAATTCTAAAGATTCCTCCCCCGGGGAAAAAATAGAGATGTCTCCTACGTTACCCATAATATGTGGAAGTATCGACGTAATTTCATAGAGTCATTCGGTCTGAATGCTACATGAAGAACATAAGCCAGATGACGGAACGGGAAGACCTAGGATGTAGAAGATCATAACATAAGTTATTCGGCAGATTTTGATTCCTATATATCCACTCGTGTGGTACTTCTACCATATATAGAAGAATTCTACGATATATATAAGATAAGATCCATCCGTATAGATATCATCATCTACATTCAGAAAGCCGTATGCTTTGGAAGAAGCTTGTACAGTTTGGGAAGGGGTTTTGATTGATCAAAAAGAAGAATCTACTTCAACCGATATGCCCTTAGGCACGGCCATACATAATATAGAAATCACACTTGGAAAGGGTGGACAATTAGCTAGAGCAGCGGGTGCTGTAGCGAAAACTGATTGC
>B596-H_1-10k_transcript_34977
GGTAGTTCGACCGCGAAATTTTTTTCTGCATTGTATATTTCCGGAATATGAGTAAAGTTTATGATTGGTTCGAAGAACGTCTTGAGATTCAAGCGATTGCAGACGATATAACTAGTAAATATGTTCCTCCGCATGTCAACATATTTTATTGTCTAGGAGGAATTACCCTTACTTGTTTTTTAGTACAAGTAGCTACGGGATTTGCTATGACTTTTTATTACCGTCCAACTGTTACTGAGGCTTTTGCTTCTGTTCAATATATAATGACTGAAGCTAACTTTGGTTGGTTAATCCGATCAGTTCATCGATGGTCGGCAAGTATGATGGTCCTAATGATGATCCTGCACGTATTTCGTGTATACCTCACCGGTGGTTTTAAAAAACCTCGCGAATTAACTTGGGTTACTGGTGTGGTTCTGGGTGTATTGACCGCATCTTTTGGTGTAACAGGTTATTCTTTACCTTGGGATCAAATTGGCTATTGGGCAGTCAAAATTGTAACAGGTGTACCTGACGCTATTCCGGTAATAGGATCGCCTCTTGTAGAATTATTACGCGGAAGTGCTAGTGTTGGACAATCCACTTTGACTCGTTTTTATAGTTTACACACTTTTGTATTACCTCTTCTTACGGCTGTATTTATGTTAATGCATTTCTTAATGATACGTAAGCAAGGTATTTCTGGTCCCTTATAAATAATATAGATTCTAGATATTTTTAATTACTAATTTATCTTATTACTTGGTGAAGGAACAATCGTATTTTATTGCTATAAATATGGATTATTAAAAAAATAAGACATGTATTTGGATATTTCCCTTCAACTCCACAATATTGTATTATTTTTTTGACATAAAAAGTTGAAGGGAATTCTATGAAGAGAAAATGGATTATGGGAGTGTGTGACTTGAACTATTGATCGGGCCGTGCAGAAATATGACTTTATCTGCTACATTGGAATTCACAACCAAATGTGTCTTTGTTCCAACCACTGTGTAAGCCCCATACAGGGGATAGGCTGGTTCACTTGAAGAGAATCTTTTCTATGATCATAATACCCGACGATGTCGTGGATGAGTGGGCTCCGTAAAATCCAAAAATCCAGGAGATTAAGGGATGGAACATAATCAGGATTATGTTTTTAGCTATTTTTTAGTAAAAAATAGCTAAAAACATAAAAAATTAATAGTATGTAAATGCATTCATTTCCTCTGCATCGACTCGATTTCTGATACTATCGGAGTGAATACAGGATCTAATGAAGAGTAGAGGGTAGACTTCATTAGTAACAAGTAAATCCTTTGTATTTGAAAAATCTCGATATAATTTTTGAGATTAAGGATTAATTGATAAGGTATGAGACGATCCAGAAAGCACTTAATCATGATCAACTTTTAAGCTTACGTGGGTGTTGAGCATTTACCTGTAAGAATGGAATTTATGGTAATCTTTAGTTGCAATAACTTTGGAATCGGATAATTCTTTTTTTACATATTAAATACTTGTTGATAACATATATATTTTTTGTATGTATTAATTTAGTTTGGTTAATTCTTGCTCGAGCCGGATGATGAAAAATTATCATGTCCGGTTCCCTCGGGGGATGGATCCATAAGAATTCACCTATCCC
>B596-H_1-10k_transcript_4875
GAAAAGACCACAATGGATCTATGCTAAGATCGTTTATTTACAACGGAATGGTATACAAAGTCAACAGATCGTAATGAATACAAAATAAGATTTATGGCTACACAAACTGTTGAAGATAGTTCTAGATCTGGTCCAAGAAGCACTACTGTAGGGAAGTTATTGAAACCGTTGAATTCTGAATATGGTAAAGTAGCTCCTGGATGGGGAACGACCCCTTTGATGGGTGTTGCAATGGCACTATTTGCGGTATTCCTATCTATTATTTTGGAGATTTATAATTCCTCTGTTCTACTGGATGGAATTTCAATGAATTAGACTGAGAAGAATCTTGAAGTCCTAGCTTTTTGTTCGATACAAAAAAGTAAAGTATGTAGGTCTAAAATTTTGCACCTATTCTCCTTTGGTAGTTCGACCGCGAAATTTTTTTCTGCATTGTATATTTCCGGAATATGAGTGTGTGACTTGTTAGAATTGACCCTATGGATAGTACAGAGAAGGGGGTCTGTCATCTTTATCAAGATGGTTTTATTTCGTCGGATATTCATTCGAGTATCTGGAGCACGAAATAGATCAAATAGATCACAAAGTTTTCGAACTATGCTTCATACTTAATACTTAGACCTCGTAGCCGGACTTCTTTCCGTTCTATCTTATAAATTTTCATAAATCAATTTTTTTCTGCTTTTAAACTCTTATTTAGATCAAAGGACAAACGCTTCTTTGTATTTTATGTTTTTAATCATTATAGCTCTTTTTTTTTTTTATTGAATAAGTGATGATCCAATGGTTCTCACTCAGTGAACTTTGGACTTTGAAGGTTTCATTGAATTATCGTGGTTTTCGTATGAATCTGAGGTTTCAATTAATAAGTAGGGTCTTAACAAGAAAATTCCTATCAATAATAAAGAAAACAAGAAGAAATCCGTATTCCCATTCCATACAAATACCAACTAAAAAAGACAATAACGATAGGTAATCTAGAAGATTCAAGAGGCCTGTAACGATCAACACAACATAAAGACGTATGAGCTGACTTGAGTTTTTGGCATTTAACCACAAAGAAGAGCTTTCGCATTTTGACTCTTAAATAATATTGAATGAGAGAGAAGTTTAAAACTTTATATTCCATATCCGTTTCAATCAGTATTTGGGTCTTTTTTTTGTTTGAGCTGTACGAGATGAAATTCTCATATACAGTTCTTGGAGGGGGAGGAACCTTGGTTTACCTATCTCAATAAAGTTTATGATTGGTTCGAAGAACGTCTTGAGATTCAAGCGATTGCAGACGATATAACTAGTAAATATGTTCCTCCGCATGTCAACATATTTTATTGTCTAGGAGGAATTACCCTTACTTGTTTTTTAGTACAAGTAGCTACGGGATTTGCTATGACTTTTTATTACCGTCCAACTGTTACTGAGGCTTTTGCTTCTGTTCAATATATAATGACTGAAGCTAACTTTGGTTGGTTAATCCGATCAGTTCATCGATGGTCGGCAAGTATGATGGTCCTAATGATGATCCTGCACGTATTTCGTGTATACCTCACCGGTAGTTTTAAAAAACCTCGCGAATTAACTTGGGTTACTGGTGTGGTTCTGGGTGTATTGACCGCATCTTTTGGTGTAACAGGTTATTCTTTACCTTGGGATCAAATTGGCTATTGGGCAGTCAAAATTGTAACAGGTGTACCTGACGCTATTCCGGTAATAGGATCGCCTCTTGTAGAATTATTACGCGGAAGTGCTAGTGTTGGACAATCCACTTTGACTCGTTTTTATAGTTTACACACTTTTGTATTACCTCTTCTTACGGCTGTATTTATGTTAATGCATTTCTTAATGATACGTAAGCAAGGTATTTCTGGTCCCTTATAAATAATATAGATTCTAGATATTTTTAATTACTAATTTATCTTATTACTTGGTGAAGGAACAATCGTATTTTATTGCTATAAATATGGATTATTAAAAAAATAAGACATGTATTTGGATATTTCCCTTCAACTCCACAATATTGTATTATTTTTTTGACATAAAAAGTTGAAGGGAATTCTATGAAGAGAAAATGGATTATGGGAGTGTGTGACTTGAACTATTGATCGGGCCGTGCAGAAATATGACTTTATCTGCTACATTGGAATTCACAACCAAATGTGTCTTTGTTCCAACCACTGTGTAAGCCCCATACAGGGGATAGGCTGGTTCACTTGAAGAGAATCTTTTCTATGATCATAATACCCGACGATGTCGTGGATGAGTGGGCTCCGTAAAATCCAAAAATCCAGGAGATTAAGGGATGGAACATAATCAGGATTATGTTTTTAGCTATTTTTTAGTAAAAAATAGCTAAAAACATAAAAAATTAATAGTATGTAAATGCATTCATTTCCTCTGCATCGACTCGATTTCTGATACTATCGGAGTGAATACAGGATCTAATGAAGAGTAGAGGGTAGACTTCATTAGTAACAAGTAAATCCTTTGTATTTGAAAAATCTCGATATAATTTTTGAGATTAAGGATTAATTGATAAGGTATGAGACGATCCAGAAAGCACTTAATCATGATCAACTTTTAAGCTTACGTGGGTGTTGAGCATTTACCTGTAAGAATGGAATTTATGGTAATCTTTAGTTGCAATAACTTTGGAATCGGATAATTCTTTTTTTACATATTAAATACTTGTTGATAACATATATATTTTTTGTATGTATTAATTTAGTTTGGTTAATTCTTGCTCGAGCCGGATGATGAAAAATTATCATGTCCGGTTCCCTCGGGGGATGGATCCATAAGAATTCACCTATCCCAATAACAAAAAAACCAGATTTGAATGATCCTGTATTACGAGCTAAATTAGCTAAAGGTATGGGTCATAATTATTACGGAGAGCCCGCATGGCCCAATGATCTTTTATATATTTTTCCAGTAGTCATTCTTGGTACCATTGCCTGTAACGTAGGCTTAGCGGTTTTAGAACCATCAATGATTGGTGAACCTGCGGATCCTTTTGCAACTCCTTTGGAAATATTACCTGAATGGTATTTCTTTCCTGTATTTCAAATACTTCGTACAGTGCCTAACAAATTATTGGGTGTTCTTTTAATGGCTTCAGTACCGGCGGGATTATTAACCGTACCCTTTTTGGAAAATGTTAATAAGTTCCAAAATCCATTTCGTCGTCCAGTCGCGACAACCGTCTTTTTGATTGGCACCGTGGTGGCCCTGTGGTTAGGTATTGGAGCAACATTACCAATTGATAAATCTCTAACTTTAGGTCTTTTTTAATTAAATTTATTCAATTGT
>B596-H_1-10k_transcript_60416
ATGATTAATATTAATAAAGTAGGAAAAAAGGATAATATGATAAAAAAAATGAAACCCCAGTCTTACGTTTCCACATCAAAGTGAAATAGAGAACTTCATTCTCTTTTTTTTTCATTTCATGCCTATTGGCGTTCCAAAAGTACCTTTTCGAAGTCCTGGAGAAGGAGATACATCTTGGGTTGACATATAGTGCGACTTGTCAGATATATTGGGCTATATGGGATTTCCCCATTTTCTCCCTCGATCGAGATATCCTCTGTTTCGCTCAAAAAGATTGATTGAATTATCAAAAATTTGTAACGCGAAGCGCAAAAAATAAATTAGAATTAAATGCAGGGAGTATTTAGATTGATATTAGATTATCAAAAATTTTTTATGGTTTACGTGATCGGACTAATAAAATTAAGTATCCAGGCTCCGTTTAGCAAAAATCCAATTGATAATTAATATATAATATTTTTATAATTACTACTTAATATGATATGAATATGATATCAAAATTATGATAAAAATTCTATTAAAAAATAAAAAAAATACAAAAAATTGAAACAGGGTGATCTAAAACTGTTGATCAAATAAAATAATATAATTAAAAATTTATTGACTATTTGACAGAAGACATGTGAAAGAAATGAATTGAAAAAAAAAGAATGAGTAGTAAAAAAAAAAAGACGCGGTATTTGGTTCATTTGTCCTATATGTGCAAATCAAAATCGGGCAAATTTTTCCTTTTACTCGGAGTAGAGCAAAAACCT
>B596-H_1-10k_transcript_50250
GAAGGGACTCAATAAAATATGTTTTTTTATACATATGTTTCTAAAGTACTTCCCGAAGTTTCAATAAAAAAATTTTTAAAAGTAAAGATAGATACAAATACTAGTTCCAAGAATCAAAAAATTAAATTGAAAATTTGTGAGTTATCAAGCATTATCGGTGGTATGAACAAAAATAGAGAAAAAGAAAAAACGAAATTCATCGTCTTTGGCATCTGCACCATCTCAGGATTCAGAATTCACGTAACTGATTCATTGAAAAACTCTTTAAGAAATTAATAAGAAAAAATAATACATAAAAAAATAACTCTATTATATAACTTCAGTTAAAACATAGAACTTTTTTTGAATAAACATGTAAAAATTAAAAAAAAAAGTTGTTTGATTCTTTTTTTTTTAAGTGACCTTAGAACCTAGAATACGCCCCCTTCTACATTTATTCAAATTGAAATAAATTCAATTTTGAATAAAGTAGATTAATATAGTAGAGCAGTTTTCTTCATTTAATCTATGAAATTAAACCAAAAAGCAGTATCCTACACGGAGAACGAGATCAGTCAAAAAAAGAGTTATTTATTTTAACTAGATTTTTAAAACTTGTAATTAGCAATTTCTATTATCGTTTCCTTTCTAGGTTTTAGGTTTTTTTCTTTCGATATTATATAGAAAATAGAGTGAAAAACCCATCATCTTTGTAGTTAGTTAAAGAAAGAAAAAACCTTTAAATTGAATACAACAAAACAATGCACGCATTCCAAAGATTTAGTATTATTATTTTTTTATTATTTGTTGTTCTTTTGAATTGATCCAAAACTATTCTTCCTTTTCTTGTTACTGTAAATTAATTCCTTAAAATAAAATGAAATAAAAAGCAAAAACGGGGGGGGTCACATTATCATTACAAAAAAATCTCTTCTACAATTATGCATATGCAACAAAAATGAAATTGATGGTTTTTGGATTCAATTGACTTGGGACAATATGAGAATTTCCTTAATGAATTATTAGAATTAGAAACCACCCTCTTGAATTTTCATTTTATCTAATCTTTAGTTTATTTTCTAGTCCAAAACAAATAAAGGATCAAAGCCCCTATAGATTACAGATACAGGAATTTGAAGAAGTGGAACATGGTTATACATCGACAAGC
>B596-H_1-10k_transcript_5880
GACTGATCTCGTTCTCCGTGTAGGATACTGCTTTTTGGTTTAATTTCATAGATTAAATGAAGAAAACTGCTCTACTATATTAATCTACTTTATTCAAAATTGAATTTATTTCAATTTGAATAAATGTAGAAGGGGGCGTATTCTAGGTTCTAAGGTCACTTAAAAAAAAAAGAATCAAACAACTTTTTTTTTTTTAATTTTTACATGTTTATTCAAAAAAAGTTCTATGTTTTAACTGAAGTTATATAATAGAGTTATTTTTTTATGTATTATTTTTTCTTATTAATTTCTTAAAGAGTTTTTCAATGAATCAGTTACGTGAATTCTGAATCCTGAGATGGTGCAGATGCCAAAGACGATGAATTTCGTTTTTTCTTTTTCTCTATTTTTGTTCATACCACCGATAATGCTTGATAACTCACAAATTTTCAATTTAATTTTTTGATTCTTGGAACTAGTATTTGTATCTATCTTTACTTTTAAAAATTTTTTTATTGAAACTTCGGGAAGTACTTTAGAAACATATGTATAAAAAAACATATTTTATTGAGTCCCTTCATGCTTACTATAACTAGTTATTTCGGTTTTCTACTAGCAGCTTTAACTATAACCTCAGTTCTATTTATTGGTCTAAGCAAAATACGACTTATTTGAAATTAATTGAATGAATCTTTTTTGATCAAAAAAGATTTATATGGTATTTCATATGTTCGATAGTTCCTTACCGTGTTAATTACCCAATTTTGGTCATTGAGATTCGTCGGCAATACAGATTAAGAGCTAGGAATAGATAGTACCTCTCTTTTCTCCCTTTCAAAAATGAAAACAAAAGAAAATTGAAATGATTGAAGTTTCTTTATTTGGAATCGTCTTAGGTCTAATTCCTATTACTTTGGCTGGATTATTCGTAACTGCTTATTTACAATACAGACGTGGTGATCAGTTGGACTTTTGATTAATTAACATCTCTTTTTTTTTACTGACCTCCTTCTTGCTTTCATATGCGGGAGGTCGAATTCAGATTGCTGCTCAATTATTTGCGAACAGTGGAATTTTGACACAATCTAATAAACAAGAGTGACATCACGCTCTGTAGGATTTGAACCTACGACATTGGGTTTTGGAGACCCACGTTCTACCGAACTGAACTAAGAGCGCTTTTCTTGTTTTTTCTAAAAAAACGAAAAGGCTAGAAAGAGGACATTCTTTAACTCGAATCGATTTTGTACGTATATACTATATCATAGTATATCATAAAATTCAGAATTATATGTATGTCCAATTTTATTAAAAAAAGATAAATCTAAAATGGATTCCTCGTTACTGCTCTTCTGAGCAGTAATTAGGTAGGGATGACAGGATTTGAACCCGTGACATTTTGTACCCAAAACAAACGCGCTACCAAGCTGCGCTACATCCCTTTCGATTGGTTTACAGTGTCATTGTAAACAATTCCTATCTTGTTTTCCACATCCTTCTTTTTTTTTGTTTCATATCAGATAACAAACATATATATAAGTATAATTAAAAAAATTACTTTTTTTAGGCAAATCCTATCAATTTCAAATTTACATAAAAAGGCGTTTCCATTTGAAAATGGAATCTATAAGATCGTTCTAGTAGACAATATTTCAATTCTAATTTTGAAAATGGGGGGTTACATATACAAATACAAGAACTTCTTAACTACATGTACATCTATAGTTATATATATTACTATATATATTGTAATACAATAAAGAAGAAAGAAGGAGGATTTCAAATGCGAGATCTAAAAACATATCTTTCCGTAGCACCGGTACTAAGTACTCTATGGTTCGTTTCGTTAGCAGGTTTATTAATAGAGATTAATCGTTTATTTCCAGATGCATTAACATTTCCCTTTTTTTAATTCTAGTTATTAACATCAGAAAGGATAAAAAAATTTAGAGATACGATCAACGATCGGGGAATAACCCCCCCTTTTTTTTTCTAATTCTTTTTTAAGAATAAAAAAGAATTAGAAAAAAAAAAAGGGGGCCGAAAGGGTCATAAAAACGAGGGTTCAGAATCCAATAAAAAAAAAAGTGTTGCTAGGGAAAGAGTATCCTACGAGATACTTAAAAAAAATACTGTACAAAGATTTGAAATATAGTTTTCAAAAAATCATTATATTACTTATTATTTTCTTTTTATTTAATTACTAATTAATATTCATTGCAACGAAATATTTAAGACATTTTTTTGAGTTAATTAACAGCTTCTATTTTTTTTTGTTCTTGTTCTTTATGGACCCTAAAATTAAAATAGAAGATTGGGGGTGAATCATAAATCCAAAGGAGGTTTCATGGCCAAAGGTAAAGATGTTCGAGTAACAATTATTTTGGAATGTACCAGTTGTGTTCGAAATGATATTAAGAAAGAATCGGCTGGAATTTCCAGATATATTACTCAAAAGAATCGGCATAACACTCCTAGTCGATTGGAATTGAGAAAATTCTGTCCCTATTGTTATAAACATACAATTCATGGGGAAATTAAGAAATAGATAAAATTGAGTGCTTGTATGTCAAATTTTATTTTAAGAACAGGAATAATGAGAGTATCTACGTATTATTACATATATATAAATATAAACAAATAAAATAATAGAAAGAAATCAAATCCTATATTCTTAATTCTATATAGAAACTCTATCCTATATAGAAATAGAAATCGTTTTTATTTTGATCCAATCAAAATAGGATTTTATAGGTAAGGAATAAAAAATTATGAATAAATCTAAGCGACCTTTTACTAAATCCAAGCGATCTTTTCGTCGGCGTTTGCCCCCGATCCAATCGGGGGATCGAATTGATTATAGAAACATGAGTTTAATTAGTCGATTTATTAGTGAACAAGGAAAAATATTATCTAGACGGGTGAATAGAGTAACTTTAAAACAACAACGATTAATTACTATTGCTATAAAACAAGCTCGTATTTTATCTTTGTTACCTTTTCTTAATAATCAGAAACAATTTGAAAGAAGTGAGTCGACCCCTAGAACTACTAGCCTTAGAACCAGAAAAAAATAGACTTATTCTTCAATTGAATAACTAATCTGAAGGAATTAAAAAAGAGGTTAATATTTTGTTCGACAAATCCAATCAAGAATCAAAATTTGATTGTTACGTCTGTTTCTGTCAC
>B596-H_1-10k_transcript_10641
GAAAAAAACCTAAAACCTAGAAAGGAAACGATAATAGAAATTGCTAATTACAAGTTTTAAAAATCTAGTTAAAATAAATAACTCTTTTTTTGACTGATCTCGTTCTCCGTGTAGGATACTGCTTTTTGGTTTAATTTCATAGATTAAATGAAGAAAACTGCTCTACTATATTAATCTACTTTATTCAAAATTGAATTTATTTCAATTTGAATAAATGTAGAAGGGGGCGTATTCTAGGTTCTAAGGTCACTTAAAAAAAAAAGAATCAAACAACTTTTTTTTTTAATTTTTACATGTTTATTCAAAAAAAGTTCTATGTTTTAACTGAAGTTATATAATAGAGTTATTTTTTTATGTATTATTTTTTCTTATTAATTTCTTAAAGAGTTTTTCAATGAATCAGTTACGTGAATTCTGAATCCTGAGATGGTGCAGATGCCAAAGACGATGAATTTCGTTTTTTCTTTTTCTCTATTTTTGTTCATACCACCGATAATGCTTGATAACTCACAAATTTTCAATTTAATTTTTTGATTCTTGGAACTAGTATTTGTATCTATCTTTACTTTTAAAAATTTTTTTATTGAAACTTCGGGAAGTACTTTAGAAACATATGTATAAAAAAACATATTTTATTGAGTCCCTTCATGCCTACTATAACTAGTTATTTCGGTTTTCTACTAGCAGCTTTAACTATAACCTCAGTTCTATTTATTGGTCTAAGCAAAATACGACTTATTTGAAATTAATTGAATGAATCTTTTTTGATCAAAAAAGATTTATATGGTATTTCATATGTTCGATAGTTCCTTACCGTGTTAATTACCCAATTTTGGTCATTGAGATTCGTCGGCAATACAGATTAAGAGCTAGGAATAGATAGTACCTCTCTTTTCTCCCTTTCAAAAATGAAAACAAAAGAAAATTGAAATGATTGAAGTTTCTTTATTTGGAATCGTCTTAGGTCTAATTCCTATTACTTTGGCTGGATTATTCGTAACTGCTTATTTACAATACAGACGTGGTGATCAGTTGGACTTTTGATTAATTAACATCTCTTTTTTTTTACTGACCTCCTTCTTGCTTTCATATGCGGGAGGTCGAATTCAGATTGCTGCTCAATTATTTGCGAACAGTGGAATTTTGACACAATCTAATAAACAAGAGTGACATCACGCTCTGTAGGATTTGAACCTACGACATTGGGTTTTGGAGACCCACGTTCTACCGAACTGAACTAAGAGCGCTTTTCTTGTTTTTTCTAAAAAAACGAAAAGGCTAGAAAGAGGACATTCTTTAACTCGAATCGATTTTGTACGTATATACTATATCATAGTATATCATAAAATTCAGAATTATATGTATGTCCAATTTTATTAAAAAAAGATAAATCTAAAATGGATTCCTCGTTACTGCTCTTCTGAGCAGTAATTAGGTAGGGATGACAGGATTTGAACCCGTGACATTTTGTACCCAAAACAAACGCGCTACCAAGCTGCGCTACATCCCTTTCGATTGGTTTACAGTGTCATTGTAAACAATTCCTATCTTGTTTTCCACATCCTTCTTTTTTTTTGTTTCATATCAGATAACAAACATATATATAAGTATAATTAAAAAAATTACTTTTTTTAGGCAAATCCTATCAATTTCAAATTTACATAAAAAGGCGTTTCCATTTGAAAATGGAATCTATAAGATCGTTCTAGTAGACAATATTTCAATTCTAATTTTGAAAATGGGGGGTTACATATACAAATACAAGAACTTCTTAACTACATGTACATCTATAGTTATATATATTACTATATATATTGTAATACAATAAAGAAGAAAGAAGGAGGATTTCAAATGCGAGATCTAAAAACATATCTTTCCGTAGCACCGGTACTAAGTACTCTATGGTTCGTTTCGTTAGCAGGTTTATTAATAGAGATTAATCGTTTATTTCCAGATGCATTAACATTTCCCTTTTTTTAATTCTAGTTATTAACATCAGAAAGGATAAAAAAATTTAGAGATACGATCAACGATCGGGGAATAACCCCCCCTTTTTTTTCTAATTCTTTTTTAAGAATAAAAAAGAATTAGAAAAAAAAAAAAGGGGGCCGAAAGGGTCATAAAAACGAGGGTTCAGAATCCAATAAAAAAAAAAGTGTTGCTAGGGAAAGAGTATCCTACGAGATACTTAAAAAAAATACTGTACAAAGATTTGAAATATAGTTTTCAAAAAATCATTATATTACTTATTATTTTCTTTTTATTTAATTACTAATTAATATTCATTGCAACGAAATATTTAAGACATTTTTTTGAGTTAATTAACAGCTTCTATTTTTTTTTGTTCTTGTTCTTTATGGACCCTAAAATTAAAATAGAAGATTGGGGGTGAATCATAAATCCAAAGGAGGTTTCATGGCCAAAGGTAAAGATGTTCGAGTAACAATTATTTTGGAATGTACCAGTTGTGTTCGAAATGATATTAAGAAAGAATCGGCTGGAATTTCCAGATATATTACTCAAAAGAATCGGCATAACACTCCTAGTCGATTGGAATTGAGAAAATTCTGTCCCTATTGTTATAAACATACAATTCATGGGGAAATTAAGAAATAGATAAAATTGAGTGCTTGTATGTCAAATTTTATTTTAAGAACAGGAATAATGAGAGTATCTACGTATTATTACATATATAT
>B596-H_1-10k_transcript_56865
GTAATACAATAAAGAAGAAAGAAGGAGGATTTCAAATGCGAGATCTAAAAACATATCTTTCCGTAGCACCGGTACTAAGTACTCTATGGTTCGTTTCGTTAGCAGGTTTATTAATAGAGATTAATCGTTTATTTCCAGATGCATTAACATTTCCCTTTTTTTAATTCTAGTTATTAACATCAGAAAGGATAAAAAAATTTAGAGATACGATCAACGATCGGGGAATAACCCCCCCTTTTTTTTTCTAATTCTTTTTTAAGAATAAAAAAGAATTAGAAAAAAAAAAAAGGGGGCCGAAAGGGTCATAAAAACGAGGGTTCAGAATCCAATAAAAAAAAAAGTGTTGCTAGGGAAAGAGTATCCTACGAGATACTTAAAAAAAATACTGTACAAAGATTTGAAATATAGTTTTCAAAAAATCATTATATTACTTATTATTTTCTTTTTATTTAATTACTAATTAATATTCATTGCAACGAAATATTTAAGACATTTTTTTGAGTTAATTAACAGCTTCTATTTTTTTTTGTTCTTGTTCTTTATGGACCCTAAAATTAAAATAGAAGATTGGGGGTGAATCATAAATCCAAAGGAGGTTTCATGGCCAAAGGTAAAGATGTTCGAGTAACAATTATTTTGGAATGTACCAGTTGTGTTCGAAATGATATTAAGAAAGAATCGGCTGGAATTTCCAGATATATTACTCAAAAGAATCGGCATAACACTCCTAGTCGATTGGAATTGAGAAAATTCTGTCCCTATTGTTATAAACATACAATTCATGGGGAAATTAAGAAATAGATAAAATTGAGTGCTTGTATGTCAAATTTTATTTTAAGAACAGGAATAATGAGAGTATCTACGTATTATTACATATATAT
>B596-H_1-10k_transcript_19975
AAAAAAACCTAAAACCTAGAAAGGAAACGATAATAGAAATTGCTAATTACAAGTTTTAAAAATCTAGTTAAAATAAATAACTCTTTTTTTGACTGATCTCGTTCTCCGTGTAGGATACTGCTTTTTGGTTTAATTTCATAGATTAAATGAAGAAAACTGCTCTACTATATTAATCTACTTTATTCAAAATTGAATTTATTTCAATTTGAATAAATGTAGAAGGGGGCGTATTCTAGGTTCTAAGGTCACTTAAAAAAAAAAGAATCAAACAACTTTTTTTTTTTAATTTTTACATGTTTATTCAAAAAAAGTTCTATGTTTTAACTGAAGTTATATAATAGAGTTATTTTTTTATGTATTATTTTTTCTTATTAATTTCTTAAAGAGTTTTTCAATGAATCAGTTACGTGAATTCTGAATCCTGAGATGGTGCAGATGCCAAAGACGATGAATTTCGTTTTTTCTTTTTCTCTATTTTTGTTCATACCACCGATAATGCTTGATAACTCACAAATTTTCAATTTAATTTTTTGATTCTTGGAACTAGTATTTGTATCTATCTTTACTTTTAAAAATTTTTTTATTGAAACTTCGGGAAGTACTTTAGAAACATATGTATAAAAAAACATATTTTATTGAGTCCCTTCATGCCTACTATAACTAGTTATTTCGGTTTTCTACTAGCAGCTTTAACTATAACCTCAGTTCTATTTATTGGTCTAAGCAAAATACGACTTATTTGAAATTAATTGAATGAATCTTTTTTGATCAAAAAAGATTTATATGGTATTTCATATGTTCGATAGTTCCTTACCGTGTTAATTACCCAATTTTGGTCATTGAGATTCGTCGGCAATACAGATTAAGAGCTAGGAATAGATAGTACCTCTCTTTTCTCCCTTTCAAAAATGAAAACAAAAGAAAATTGAAATGATTGAAGTTTCTTTATTTGGAATCGTCTTAGGTCTAATTCCTATTACTTTGGCTGGATTATTCGTAACTGCTTATTTACAATACAGACGTGGTGATCAGTTGGACTTTTGATTAATTAACATCTCTTTTTTTTTACTGACCTCCTTCTTGCTTTCATATGCGGGAGGTCGAATTCAGATTGCTGCTCAATTATTTGCGAACAGTGGAATTTTGACACAATCTAATAAACAAGAGTGACATCACGCTCTGTAGGATTTGAACCTACGACATTGGGTTTTGGAGACCCACGTTCTACCGAACTGAACTAAGAGCGCTTTTCTTGTTTTTTCTAAAAAAACGAAAAGGCTAGAAAGAGGACATTCTTTAACTCGAATCGATTTTGTACGTATATACTATATCATAGTATATCATAAAATTCAGAATTATATGTATGTCCAATTTTATTAAAAAAAGATAAATCTAAAATGGATTCCTCGTTACTGCTCTTCTGAGCAGTAATTAGGTAGGGATGACAGGATTTGAACCCGTGACATTTTGTACCCAAAACAAACGCGCTACCAAGCTGCGCTACATCCCTTTCGATTGGTTTACAGTGTCATTGTAAACAATTCCTATCTTGTTTTCCACATCCTTCTTTTTTTTTGTTTCATATCAGATAACAAACATATATATAAGTATAATTAAAAAAATTACTTTTTTTAGGCAAATCCTATCAATTTCAAATTTACATAAAAAGGCGTTTCCATTTGAAAATGGAATCTATAAGATCGTTCTAGTAGACAATATTTCAATTCTAATTTTGAAAATGGGGGGTTACATATACAAATACAAGAACTTCTTAACTACATGTACATCTATAGTTATATATATTACTATATATATTGTAATACAATAAAGAAGAAAGAAGGAGGATTTCAAATGCGAGATCTAAAAACATATCTTTCCGTAGCACCGGTACTAAGTACTCTATGGTTCGTTTCGTTAGCAGGTTTATTAATAGAGATTAATCGTTTATTTCCAGATGCATTAACATTTCCCTTTTTTTAATTCTAGTTATTAACATCAGAAAGGATAAAAAAATTTAGAGATACGATCAACGATCGGGGAATAACCCCCCCTTTTTTTTTCTAATTCTTTTTTAAGAATAAAAAAGAATTAAAAAAAAAAAAGGGGGCCGAAAGGGTCATAAAAACGAGGGTTCAGAATCC
>B596-H_1-10k_transcript_22939
GAAAAAAAAAAAAAAAAAAAACCTAAAACCTAGAAAGGAAACGATAATAGAAATTGCTAATTACAAGTTTTAAAAATCTAGTTAAAATAAATAACTCTTTTTTTGACTGATCTCGTTCTCCGTGTAGGATACTGCTTTTTGGTTTAATTTCATAGATTAAATGAAGAAAACTGCTCTACTATATTAATCTACTTTATTCAAAATTGAATTTATTTCAATTTGAATAAATGTAGAAGGGGGCGTATTCTAGGTTCTAAGGTCACTTAAAAAAAAAAAGAATCAAACAACTTTTTTTTTTAATTTTTACATGTTTATTCAAAAAAAGTTCTATGTTTTAACTGAAGTTATATAATAGAGTTATTTTTTTATGTATTATTTTTTCTTATTAATTTCTTAAAGAGTTTTTCAATGAATCAGTTACGTGAATTCTGAATCCTGAGATGGTGCAGATGCCAAAGACGATGAATTTCGTTTTTTCTTTTTCTCTATTTTTGTTCATACCACCGATAATGCTTGATAACTCACAAATTTTCAATTTAATTTTTTGATTCTTGGAACTAGTATTTGTATCTATCTTTACTTTTAAAAATTTTTTTATTGAAACTTCGGGAAGTACTTTAGAAACATATGTATAAAAAAACATATTTTATTGAGTCCCTTCATGCTTACTATAACTAGTTATTTCGGTTTTCTACTAGCAGCTTTAACTATAACCTCAGTTCTATTTATTGGTCTAAGCAAAATACGACTTATTTGAAATTAATTGAATGAATCTTTTTTGATCAAAAAAGATTTATATGGTATTTCATATGTTCGATAGTTCCTTACCGTGTTAATTACCCAATTTTGGTCATTGAGATTCGTCGGCAATACAGATTAAGAGCTAGGAATAGATAGTACCTCTCTTTTCTCCCTTTCAAAAATGAAAACAAAAGAAAATTGAAATGATTGAAGTTTCTTTATTTGGAATCGTCTTAGGTCTAATTCCTATTACTTTGGCTGGATTATTCGTAACTGCTTATTTACAATACAGACGTGGTGATCAGTTGGACTTTTGATTAATTAACATCTCTCTTTTTTTACTGACCTCCTTCTTGCTTTCATATGCGGGAGGTCGAATTCAGATTGCTGCTCAATTATTTGCGAACAGTGGAATTTTGACACAATCTAATAAACAAGAGTGACATCACGCTCTGTAGGATTTGAACCTACGACATTGGGTTTTGGAGACCCACGTTCTACCGAACTGAACTAAGAGCGCTTTTCTTGTTTTTTCTAAAAAAACGAAAGGCTAGAAAGAGGACATTCTTTAACTCGAATCGATTTTGTACGTATATACTATATCATAGTATATCATAAAATTCAGAATTATATGTATGTCCAATTTTATTAAAAAAAGATAAATCTAAAATGGATTCCTCGTTACTGCTCTTCTGAGCAGTAATTAGGTAGGGATGACAGGATTTGAACCCGTGACATTTTGTACCCAAAACAAACGCGCTACCAAGCTGCGCTACATCCCTTTCGATTGGTTTACAGTGTCATTGTAAACAATTCCTATCTTGTTTTCCACATCCTTCTTTTTTTTGTTTCATATCAGATAACAAACATATATATAAGTATAATTAAAAAAATTACTTTTTTTAGGCAAATCCTATCAATTTCAAATTTACATAAAAAGGCGTTTCCATTTGAAAATGGAATCTATAAGATCGTTCTAGTAGACAATATTTCAATTCTAATTTTGAAAATGGGGGGTTACATATACAAATACAAGAACTTCTTAACTACATGTACATCTATAGTTATATATATTACTATATATATTGTAATACAATAAAGAAGAAAGAAGGAGGATTTCAAATGCGAGATCTAAAAACATATCTTTCCGTAGCACCGGTACTAAGTACTCTATGGTTCGTTTCGTTAGCAGGTTTATTAATAGAGATTAATCGTTTATTTCCAGATGCATTAACATTTCCCTTTTTTTAATTCTAGTTATTAACATCAG
>B596-H_1-10k_transcript_27761
GGAAAAAAAAAAAAAAAAAAAAAAAAAAAAAAACCTAAAACCTAGAAAGGAAACGATAATAGAAATTGCTAATTACAAGTTTTAAAAATCTAGTTAAAATAAATAACTCTTTTTTTGACTGATCTCGTTCTCCGTGTAGGATACTGCTTTTTGGTTTAATTTCATAGATTAAATGAAGAAAACTGCTCTACTATATTAATCTACTTTATTCAAAATTGAATTTATTTCAATTTGAATAAATGTAGAAGGGGGCGTATTCTAGGTTCTAAGGTCACTTAAAAAAAAAAGAATCAAACAACTTTTTTTTTAATTTTTACATGTTTATTCAAAAAAAGTTCTATGTTTTAACTGAAGTTATATAATAGAGTTATTTTTTTATGTATTATTTTTTCTTATTAATTTCTTAAAGAGTTTTTCAATGAATCAGTTACGTGAATTCTGAATCCTGAGATGGTGCAGATGCCAAAGACGATGAATTTCGTTTTTTCTTTTTCTCTATTTTTGTTCATACCACCGATAATGCTTGATAACTCACAAATTTTCAATTTAATTTTTTGATTCTTGGAACTAGTATTTGTATCTATCTTTACTTTTAAAAATTTTTTTATTGAAACTTCGGGAAGTACTTTAGAAACATATGTATAAAAAAACATATTTTATTGAGTCCCTTCATGCTTACTATAACTAGTTATTTCGGTTTTCTACTAGCAGCTTTAACTATAACCTCAGTTCTATTTATTGGTCTAAGCAAAATACGACTTATTTGAAATTAATTGAATGAATCTTTTTTGATCAAAAAAGATTTATATGGTATTTCATATGTTCGATAGTTCCTTACCGTGTTAATTACCCAATTTTGGTCATTGAGATTCGTCGGCAATACAGATTAAGAGCTAGGAATAGATAGTACCTCTCTTTTCTCCCTTTCAAAAATGAAAACAAAAGAAAATTGAAATGATTGAAGTTTCTTTATTTGGAATCGTCTTAGGTCTAATTCCTATTACTTTGGCTGGATTATTCGTAACTGCTTATTTACAATACAGACGTGGTGATCAGTTGGACTTTTGATTAATTAACATCTCTTTTTTTTTACTGACCTCCTTCTTGCTTTCATATGCGGGAGGTCGAATTCAGATTGCTGCTCAATTATTTGCGAACAGTGGAATTTTGACACAATCTAATAAACAAGAGTGACATCACGCTCTGTAGGATTTGAACCTACGACATTGGGTTTTGGAGACCCACGTTCTACCGAACTGAACTAAGAGCGCTTTTCTTGTTTTTTCTAAAAAAACGAAAAGGCTAGAAAGAGGACATTCTTTAACTCGAATCGATTTTGTACGTATATACTATATCATAGTATATCATAAAATTCAGAATTATATGTATGTCCAATTTTATTAAAAAAAGATAAATCTAAAATGGATTCCTCGTTACTGCTCTTCTGAGCAGTAATTAGGTAGGGATGACAGGATTTGAACCCGTGACATTTTGTACCCAAAACAAACGCGCTACCAAGCTGCGCTACATCCCTTTCGATTGGTTTACAGTGTCATTGTAAACAATTCCTATCTTGTTTTCCACATCCTTCTTTTTTTTTGTTTCATATCAGATAACAAACATATATATAAGTATAATTAAAAAAATTACTTTTTTTAGGCAAATCCTATCAATTTCAAATTTACATAAAAAGGCGTTTCCATTTGAAAATGGAATCTATAAGATCGTTCTAGTAGACAATATTTCAATTCTAATTTTGAAAATGGGGGGTTACATATACAAATACAAGAACTTCTTAACTACATGTACATCTATAGTTATATATATTACTATATATATTGTAATAC
>B596-H_1-10k_transcript_46497
GAAAAAAAAAAAAAAAAAAAAAAAACCTAAAACCTAGAAAGGAAACGATAATAGAAATTGCTAATTACAAGTTTTAAAAATCTAGTTAAAATAAATAACTCTTTTTTTGACTGATCTCGTTCTCCGTGTAGGATACTGCTTTTTGGTTTAATTTCATAGATTAAATGAAGAAAACTGCTCTACTATATTAATCTACTTTATTCAAAATTGAATTTATTTCAATTTGAATAAATGTAGAAGGGGGCGTATTCTAGGTTCTAAGGTCACTTAAAAAAAAAGAATCAAACAACTTTTTTTTTAATTTTTACATGTTTATTCAAAAAAAGTTCTATGTTTTAACTGAAGTTATATAATAGAGTTATTTTTTTATGTATTATTTTTTCTTATTAATTTCTTAAAGAGTTTTTCAATGAATCAGTTACGTGAATTCTGAATCCTGAGATGGTGCAGATGCCAAAGACGATGAATTTCGTTTTTTCTTTTTCTCTATTTTTGTTCATACCACCGATAATGCTTGATAACTCACAAATTTTCAATTTAATTTTTTGATTCTTGGAACTAGTATTTGTATCTATCTTTACTTTTAAAAATTTTTTTATTGAAACTTCGGGAAGTACTTTAGAAACATATGTATAAAAAAACATATTTTATTGAGTCCCTTCATGCCTACTATAACTAGTTATTTCGGTTTTCTACTAGCAGCTTTAACTATAACCTCAGTTCTATTTATTGGTCTAAGCAAAATACGACTTATTTGAAATTAATTGAATGAATCTTTTTTGATCAAAAAAGATTTATATGGTATTTCATATGTTCGATAGTTCCTTACCGTGTTAATTACCCAATTTTGGTCATTGAGATTCGTCGGCAATACAGATTAAGAGCTAGGAATAGATAGTACCTCTCTTTTCTCCCTTTCAAAAATGAAAACAAAAGAAAATTGAAATGATTGAAGTTTCTTTATTTGGAATCGTCTTAGGTCTAATTCCTATTACTTTGGCTGGATTATTCGTAACTGCTTATTTACAATACAGACGTGGTGATCAGTTGGACTTTTGATTAATTAACATCTCTTTTTTTTTACTGACCTCCTTCTTGCTTTCATATGCGGGAGGTCGAATTCAGATTGCTGCTCAATTATTTGCGAACAGTGGAATTTTGACACAATCTAATAAACAAGAGTGACATCACGCTCTGTAGGATTTGAACCTACGACATTGGGTTTTGGAGACCCACGTTCTACCGAACTGAACTAAGAGCGCTTTTCTTGTTTTTTCC
>B596-H_1-10k_transcript_56326
AAAAAAAAAAAAAAAAAACCTAAAACCTAGAAAGGAAACGATAATAGAAATTGCTAATTACAAGTTTTAAAAATCTAGTTAAAATAAATAACTCTTTTTTTGACTGATCTCGTTCTCCGTGTAGGATACTGCTTTTTGGTTTAATTTCATAGATTAAATGAAGAAAACTGCTCTACTATATTAATCTACTTTATTCAAAATTGAATTTATTTCAATTTGAATAAATGTAGAAGGGGGCGTATTCTAGGTTCTAAGGTCACTTAAAAAAAAAAGAATCAAACAACTTTTTTTTTTAATTTTTACATGTTTATTCAAAAAAAGTTCTATGTTTTAACTGAAGTTATATAATAGAGTTATTTTTTTATGTATTATTTTTTCTTATTAATTTCTTAAAGAGTTTTTCAATGAATCAGTTACGTGAATTCTGAATCCTGAGATGGTGCAGATGCCAAAGACGATGAATTTCGTTTTTTCTTTTTCTCTATTTTTGTTCATACCACCGATAATGCTTGATAACTCACAAATTTTCAATTTAATTTTTTGATTCTTGGAACTAGTATTTGTATCTATCTTTACTTTTAAAAATTTTTTTATTGAAACTTCGGGAAGTACTTTAGAAACATATGTATAAAAAAACATATTTTATTGAGTCCCTTCATGCTTACTATAACTAGTTATTTCGGTTTTCTACTAGCAGCTTTAACTATAACCTCAGTTCTATTTATTGGTCTAAGCAAAATACGACTTATTTGAAATTAATTGAATGAATCTTTTTTGATCAAAAAAGATTTATATGGTATTTCATATGTTCGATAGTTCCTTACCGTGTTAATTACCCAATTTTGGTCATTGAGATTCGTCGGCAATACAGATTAAGAGCTAGGAATAGATAGTACCTCTCTTTTCTCCCTTTC
>B596-H_1-10k_transcript_69585
GAAAAAAAAAAAAAAAAACCTAAAACCTAGAAAGGAAACGATAATAGAAATTGCTAATTACAAGTTTTAAAAATCTAGTTAAAATAAATAACTCTTTTTTTGACTGATCTCGTTCTCCGTGTAGGATACTGCTTTTTGGTTTAATTTCATAGATTAAATGAAGAAAACTGCTCTACTATATTAATCTACTTTATTCAAAATTGAATTTATTTCAATTTGAATAAATGTAGAAGGGGGCGTATTCTAGGTTCTAAGGTCACTT
>B596-H_1-10k_transcript_70252
AAGAGGGTGGTTTCTAATTCTAATAATTCATTAAGGAAATTCTCATATTGTCCCAAGTCAATTGAATCCAAAAACCATCAATTTCATTTTTGTTGCATATGCATAATTGTAGAAGAGATTTTTTTGTAATGATAATGTGACCCCCCCCGTTTTTGCTTTTTATTTCATTTTATTTTAAGGAATTAATTTACAGTAACAAGAAAAGGAAGAATAGTTTTGGATCAATTC
>B596-H_1-10k_transcript_12631
AATAGAAATAATAAAACTACAAGATATTCTAAGATATCTTTAGAATTCAGAATATAACAATAACAGGTACAAATATTAAATTGAGGTACCCCATTTTATGACAACTTTCAACAACTTACCCTCTATTTTTGTGCCTTTAGTAGGCCTAGTCTTTCCGGCACTTGCAATGGCTTCTTTATTTCTTCATATTCAAAAAAATAAGATTTTTTAGATCGGATGAGACCGAATCGTATAACTCCCCTTTTTATTTTAAAAACTTCGATTTGATAAGACCCATTTGGTAGAATATTGTATAACACATAGATTCCTACAAACATAACTAAAAAAAGTTTTTATGCATGTGTAAACGTATTATATGGGGTAACTCAATTTGCGCTCTTTTGAAAAAATGGATCATCATCGGACCGCTGGATGAAATTCAAGTCAATGTATTTATTTGTATGTATATAGTTATAGGGGATCATATAAAGGAAGGAGATTTTATTATTTTAGATATAAACAATTATATAAATTATTCCTAAAGTAAAGGTTCACAACAAAATAGTTATAGTTGATGAGAGTTACTTTGAAAACAAAAAAAGGAAAGTCATATTTTCTCAATTCCAAAAAATTGTATAACTGGATCTAATATATATGAGTTGGCGATCAGAATCTCTATGGATAGAATTTATAACGGGGTCTCGAAAAACAAGTAATTTCTGCTGGGCCTTTATCCTATTTTTAGGTTCATTGGGATTCTTATTGGTTGGAACTTCCAGTTATCTTGGTAAAAATTTTATATCGTTAGTTGCATCTCAGGAAATCCTTTTTTTTCCACAAGGGATTGTGATGTCTTTCTATGGGATCGCGGGTCTCTTTATTAGTTGCTATTTGTGGTGCACTATTTTGTGGAATGTGGGTAGTGGTTATGATCTTTTCGACCGAAAAGAAGGGATAGTACGTATTTTTCGTTGGGGATTTCCTGGAAAAAGCCGTCGCATCTTTTTACGATTCCTTATGAAAGATATTCAGTCGATCAGAATCGAAGTTAAAGAGGGTGTTTCTGCCCGGCGTGTCCTTTATATGGAAATTAGAGGTCAAGGGGCTATTCCTTTAATTCGTACTGATGAGAATTTTACTACACGAGAAATTGAGCAAAAAGCTGCTGAATTGGCTTACTTCTTGCGTGTACCAATTGAAGTATTTTGAAATGAATTCATTTTTAAAGTTTAAAGACTAAATCCTTTGGCAGTAGGAAGAAAAAACGAAAGAATTGCTTTCTTTTTTTTCAATTGAACATTCATCTATTCTTTTATGCTCGTTTTTTTATATATTTGATAGAAAAGAAAGGGAGTTTATTCGTCTCGAAAATAGAATCATATTTTTTATTTTAAAAATTCAAAAAAGTTCTTTTAGTATTGATCGAAAAAAGGGGGAATAACATCCTGGAAATACAATTTTTTCTTTATTCAAATTGTAAGTGTATTCTGAGTCTATTTCTGTATTCTTTCTAGATTCAAAGCAAAGACTAAGTATTGAATCAAAAGAAAAAGATAAAAGGGATTATAGGCTCAATACATTCTATTTGAATTAGAATAGAAACTCATGCTCGATAGAAATAGTAGATCTAATAGAATCCACAAATGCGGTAGGTTCATTAACAATTCACAGATTCAAAATGGCAAAAAAGAAAGCATTCATTCCTTTTTTTTATTTTACATCTATAGTCTTTTTGCCCTGGTTGATCTCTCTCTGCTGTAATAAAAGTTTGAAAACTTGGATTACTAATTGGTGGAATACTAGACAATGCGAAACTTTCTTGAATGATATTCAAGAAAAAAGTGTTCTAGAAAAATTCATACAATTAGAGGAACTATTCCAGCTGGATGAAATGATAAAGGAATACCCAGAAACCGATTTACAACAATTTCGTCTAGGAATCCACAAAGAAACGATCCAATTCATCAAAATACACAATGAGTATCGTATCCATACAATCTTGCACTTCTCGACAAATCTAATATCTTTCGTTATTCTAAGTGGTTATTCCTTTTGGGGTAAGGAAAAGCTTTTTATTCTCAATTCTTGGGTTCAAGAATTCCTATATAATTTAAGTGATACAATTAAAGCTTTTTCGATTCTTTTATTAACTGATTTATGTATCGGATTCCATTCGCCTCACGGTTGGGAACTAATGATTGGTTATATTTACAAAGATTTTGGGTTTGCTCATTATGAGCAAATTTTATCTGGTCTAGTTTCTACCTTTCCAGTCATTCTTGATACAATTTTTAAATATTGGATCTTTCGTTATTTAAATCGTGTATCTCCGTCACTTGTAGTGATTTATCATGCAATAAATGACTAAAAAACGATTCACTGATCCAATTCTACTCTTTCTTACTTTATACATCATAACCAAATCAAAGTCGTATTTACTTTACTCTTTTTTACCCACGAGGGATTCCTTGTATATT
>B596-H_1-10k_transcript_52699
GATCGAAAAAAGGGGGAATAACATCCTGGAAATACAATTTTTTCTTTATTCAAATTGTAAGTGTATTCTGAGTCTATTTCTGTATTCTTTCTAGATTCAAAGCAAAGACTAAGTATTGAATCAAAAGAAAAAGATAAAAGGGATTATAGGCTCAATACATTCTATTTGAATTAGAATAGAAACTCATGCTCGATAGAAATAGTAGATCTAATAGAATCCACAAATGCGGTAGGTTCATTAACAATTCACAGATTCAAAATGGCAAAAAAGAAAGCATTCATTCCTTTTTTTTATTTTACATCTATAGTCTTTTTGCCCTGGTTGATCTCTCTCTGCTGTAATAAAAGTTTGAAAACTTGGATTACTAATTGGTGGAATACTAGACAATGCGAAACTTTCTTGAATGATATTCAAGAAAAAAGTGTTCTAGAAAAATTCATACAATTAGAGGAACTATTCCAGCTGGATGAAATGATAAAGGAATACCCAGAAACCGATTTACAACAATTTCGTCTAGGAATCCACAAAGAAACGATCCAATTCATCAAAATACACAATGAGTATCGTATCCATACAATCTTGCACTTCTCGACAAATCTAATATCTTTCGTTATTCTAAGTGGTTATTCCTTTTGGGGTAAGGAAAAGCTTTTTATTCTCAATTCTTGGGTTCAAGAATTCCTATATAATTTAAGTGATACAATTAAAGCTTTTTCGATTCTTTTATTAACTGATTTATGTATCGGATTCCATTCGCCTCACGGTTGGGAACTAATGATTGGTTATATTTACAAAGATTTTGGGTTTGCTCATTATGAGCAAATTTTATCTGGTCTAGTTTCTACCTTTCCAGTCATTCTTGATACAATTTTTAAATATTGGATCTTTCGTTATTTAAATCGTGTATCTCCGTCACTTGTAGTGATTTATCATGCAATAAATGACTAAAAAACGATTCACTGATCCAATTCTACTCTTTCTTACTTTATACATCATAACCAAATCAAAGTCGTATTTACTTTACTCTTTTTTACCCACGAGGGATTCCTTGTATATT
>B596-H_1-10k_transcript_32538
GATATATATTTACTTAAAGATACTTAGTATAATTATATAATATATATAATAGAAATAATAAAACTACAAGATATTCTAAGATATCTTTAGAATTCAGAATATAACAATAACAGGTACAAATATTAAATTGAGGTACCCCATTTTATGACAACTTTCAACAACTTACCCTCTATTTTTGTGCCTTTAGTAGGCCTAGTCTTTCCGGCACTTGCAATGGCTTCTTTATTTCTTCATATTCAAAAAAATAAGATTTTTTAGATCGGATGAGACCGAATCGTATAACTCCCCTTTTTATTTTAAAAACTTCGATTTGATAAGACCCATTTGGTAGAATATTGTATAACACATAGATTCCTACAAACATAACTAAAAAAAGTTTTTATGCATGTGTAAACGTATTATATGGGGTAACTCAATTTGCGCTCTTTTGAAAAAATGGATCATCATCGGACCGCTGGATGAAATTCAAGTCAATGTATTTATTTGTATGTATATAGTTATAGGGGATCATATAAAGGAAGGAGATTTTATTATTTTAGATATAAACAATTATATAAATTATTCCTAAAGTAAAGGTTCACAACAAAATAGTTATAGTTGATGAGAGTTACTTTGGAAACAAAAAAAGGAAAGTCATATTTTCTCAATTCCAAAAAATTGTATAACTGGATCTAATATATATGAGTTGGCGATCAGAATCTCTATGGATAGAATTTATAACGGGGTCTCGAAAAACAAGTAATTTCTGCTGGGCCTTTATCCTATTTTTAGGTTCATTGGGATTCTTATTGGTTGGAACTTCCAGTTATCTTGGTAAAAATTTTATATCGTTAGTTGCATCTCAGGAAATCCTTTTTTTTCCACAAGGGATTGTGATGTCTTTCTATGGGATCGCGGGTCTCTTTATTAGTTGCTATTTGTGGTGCACTATTTTGTGGAATGTGGGTAGTGGTTATGATCTTTTCGACCGAAAAGAAGGGATAGTACGTATTTTTCGTTGGGGATTTCCTGGAAAAAGCCGTCGCATCTTTTTACGATTCCTTATGAAAGATATTCAGTCGATCAGAATCGAAGTTAAAGAGGGTGTTTCTGCCCGGCGTGTCCTTTATATGGAAATTAGAGGTCAAGGGGCTATTCCTTTAATTCGTACTGATGAGAATTTTACTACACGAGAAATTGAGCAAAAAGCTGCTGAATTGGCTTACTTCTTGCGTGTACCAATTGAAGTATTTTGAAATGAATTCATTTTTAAAGTTTAAAGACTAAATCCTTTGGCAGTAGGAAGAAAAAACGAAAGAATTGCTTTCTTTTTTTTCAATTGAACATTCATCTATTCTTTTATGCTCGTTTTTTTATATATTTGATAGAAAAGAAAGGGAGTTTATTCGTCTCGAAAATAGAATCATATTTTTTATTTTAAAAATTCAAAAAAGTTCTTTTAGTATTGATCGAAAAAAGGGGGAATAACATCCTGGAAATACAATTTTTTCTTTATTCAAATTGTAAGTGTATTCTGAGTCTATTTCTGTATTCTTTCTAGATTCAAAGCAAAGACTAAGTATTGAATCAAAAGAAAAAGATAAAAGGGATTATAGGCTCAATACATTCTATTTGAATTAGAATAGAAACTCATGCTCGATAGAAATAGTAGATCTAATAGAATCCACAAATGCGGTAGGTTCATTAACAATTCACAGATTCAAAATGGC
>B596-H_1-10k_transcript_68759
GAATCATATTTTTTATTTTAAAAATTCAAAAAAGTTCTTTTAGTATTGATCGAAAAAAGGGGGAATAACATCCTGGAAATACAATTTTTTCTTTATTCAAATTGTAAGTGTATTCTGAGTCTATTTCTGTATTCTTTCTAGATTCAAAGCAAAGACTAAGTATTGAATCAAAAGAAAAAGATAAAAGGGATTATAGGCTCAATACATTCTATTTGAATTAGAATAGAAACTCATGCTCGATAGAAATAGTAGATCTAATAGAATCCACAAATGCGGTAGGTTCATTAACAATTCACAGATTCAAAATGGC
>B596-H_1-10k_transcript_63614
GATATATATTTACTTAAAGATACTTAGTATAATTATATAATATATATAATAGAAATAATAAAACTACAAGATATTCTAAGATATCTTTAGAATTCAGAATATAACAATAACAGGTACAAATATTAAATTGAGGTACCCCATTTTATGACAACTTTCAACAACTTACCCTCTATTTTTGTGCCTTTAGTAGGCCTAGTCTTTCCGGCACTTGCAATGGCTTCTTTATTTCTTCATATTCAAAAAAATAAGATTTTTTAGATCGGATGAGACCGAATCGTATAACTCCCCTTTTTATTTTAAAAACTTCGATTTGATAAGACCCATTTGGTAGAATATTGTATAACACATAGATTCCTACAAACATAACTAAAAAAAGTTTTTATGCATGTGTAAACGTATTATATGGGGTAACTCAATTTGCGCTCTTTTGAAAAAATGGATCATCATCGGACCGCTGGATGAAATTCAAGTCAATGTATTTATTTGTATGTATATAGTTATAGGGGATCATATAAAGGAAGGAGATTTTATTATTTTAGATATAAACAATTATATAAATTATTCCTAAAGTAAAGGTTCACAACAAAATAGTTATAGTTGATGAGAGTTACTTTG
>B596-H_1-10k_transcript_68114
ATTGAATGACTATTCATCTATTGTTATTTTATTTTCATGTAAATAGAGGCCAGAAGCTCTATGGAAAAATCGTGGTTCAATTTGATGTTTTCTAAGGGAGAATTGGAATACAGAGGCGAGCTAAGTAAAGCAATGGATAGTTTTGCTCCTATTGAAAAGACTACTATAAGTAAAGACCGGTTTATATATGATATGGATAAAAACTTTTATGGTTGGGGTGAGCGTTCTAGTTATTACAATAATGTTGATCTTTTAGTTAACTCCAAGGACATTCGGAATTTCATATCGGATGACACCTTTTTTGTTAGGGATAGTAATAAAAATAGTTATTCTATATATTTTGATAC
>B596-H_1-10k_transcript_7614
GGAGTTAGATAGAAATAATAATTTTCCCTTTTTTTTTACCGGCTATGGCCATGAGTATCAAATAAAATAGAAAAAAAGATTTCTTTATCTGAGTAATGAGTCATCTGACAATTCATGATTTAGATTCAACTACTTATTAAGAAACTAATAGCAAGGAAGAACAATTTGAGTTGATGCGTTTACCTAAGTAAGGACCAATAAAATCAAATATTTTGATCTTCGAAACCAATTAAATGAAATTCTAAAGGTTAAATTTTATGGGGCAGTGCGCGAGAAATCAAATCATAAATAAATGATAGAATTTTGAGGCGTCCTGAACATAATATATAACATTAAGATATATAAAGGTGTTCGGAAATGGTTTTGAAGTAGATGAATAGGAGGATCGCTATGACTATAGCCCTTGGTAAATTTACAAAGACGAAAAGATTTATTTGATATTATGGATGACTGGTTACGGAGGGACCGCTTCGTTTTTGTAGGTTGGTCTGGTCTATTGCTCTTTCCTTGTGCCTATTTCGCTTTGGGGGGTTGGTTCACAGGTACAACCTTTGTAACCTTCATGGTATACTCATGGATTGGCTAGTTCCTATTTAGAAGGTTGCAATTTTTTAACCGCTGCAGTTTCTACTCCTGCTAATAGTTTAGCGCATTCTTTGTTGTTACTGTGGGGTCCTGAAGCACAAGGAGATTTTACTCGTTGGTGTCAATTAGGCGGTCTGTGGGCTTTTGTTGCTCTCCACGGTGCTTTCGCATTAATAGGTTTTATGTTACGTCAATTTGAACTTGCTCGATCTGTTCAATTGCGACCTTATAATGCAATCGCATTCTCTGGTCCAATTGCTGTTTTTGTTCTGTCTTTCTAATTTATCCACTAGGTCAATCTGGTTGGTTCTTTGCGCCTAGTTTTGGTGTAGCGGCTATATTTCGATTCATCCTCTTTTTCCAAGGGTTTCATAATTGGACATTGAACCCATTTCATATGATGGGAGTCGCTGGTGTACTGGGCGCGGCTCTGTTATGCGCTATTCATGGTGCTACTGTAGAAAATACTTTATTTGAAGATGGTGATGGGCAAATACATTCCGTGCTTTTAACCCAACTCAAGCCGAAGAACTTATTCAATGGTCACCGCTAACCGCTTTTGGTCACAAATCTTTGGGGTTGCTTTTTCCAATAAACGTTGGTTACATTTCTTTATGTTATTTGTACCAGTAACTGGTTTATGGATGAGTGCTCTTGGAGTAGTCGGTCTAGCTTTGAACCTACGTGCCTATGACTTCGTTTCCCAGGAAATCCGTGCAGCGGAAGATCCGGAATTTGAGACTTTCTATACTAAAAATATCTTTTAAACGAAGGTATTCGCGCTTGGATGGCGGCTCAAGATCAGCCTCATGAAAACCTTATATTCCCTGAGGAGGGTTCTACCACGTGGAAACGCTCTTTAATGGAACTTTAAGCTTTAGCTGGTCGTGACCAGAAACCACTGGTTTCGCTGGTGGGCGGGAATGCCCGACTTATCATTTATCTGGTAAACTATTGGGAGCTCATGTAGCCCATGCCGGATTAATCGTATTCTGGGCCGGAGCAATGAACTTATTTGAAGTGGCTCATTTTGTAGCCTGAAAAGCCATGTATTTAACAAGATTGATTTTACTTCCCCACCTAGCCACTTTAGGCTGGGGGGGTAGGTCCTGGGGAGAAGTTATAGACACCTTTCCATACTTTGTTATCTGGAGTACTTCACTTAATTTCTTCTGCAGTTTTGGGCTTTGGCGGTATTATCATGCACTTCTGGGACCCGAAACTCTTGAAGAATCTTTTCCATTTTCGGTTATGTATGAAAGATAGAAATAAAATGACCACCATTTTGTGTATTCACTTAATTTTGTTAGGTGTAGTGCTTTTCTTCTAGTATTCAAGGCTCTCTATTTTGGGGGCGTATATGATACCTGGCTCCAGGAGGGGGGGATGTAAGAAAAATTACAAACTTGACTCTTAGCCCAAGTGTTATATTTGGTTATTTACTAAAATCTCCCTTTGGGGGAGAAGGATGGATTGTTAGTGTGGACGATTTGGAAGATAGAATTGGAGGGCATGTATGGTTAGGTTCCGATTTGTATATTTGGTGGAATCTGGCATATCTTAACCAAACCTTTTGCATGGGCTCGCCGCGCACTTGTATGTCTGGGGAGGCTTACTTGTCTTATAGTTTAGCTGCTTTATCTGTTGTGGTTTCATTGCTTGTTGTTTTGTCTGGTTTAATAATACTGCTTACCCTAGTGAAGTTTAACGGACCTACAGGGCCAGAAGCTTCTCAAGCTCAAGCATTTACTTTTTCTAGGTTAGAGACCAACGTCTTGGAGCTAACGTGGGGTCTGCTCAAGGACCTACAGGTTTAGGTAAATACTTAATGCGTTCCCCGACTGGAGAAGTTATTTTGGAGGAGAAAACAATGCGTTTTTGGATCTGCGTGCTCCCTGGTTAGAACCTTTAAGGGGTCCTAATTGGTTTGGACTTAAGTAGGTTGAAAAAAGACATACAACCTTGGCAAAGAACGACGTTCTGCAGAATATATGCTCATGCTCCTTTAGGTTCCTTAAATTCTGTAGGGGGCGTAGCTACTGAGATCAATGCAGTCAATTACGTCTCTCCGAGAAGTTGGTTTATCTACCTCTCATTTTGTTCTAGGATTCTTCCTATTCGTGGGTCATTTATGGCACGCGGGAAGAGCTCGGGCAGCGGCAGCAGGATTTGAAAAAGGAATGATCGTGATTTGAACCTGTTCTTTCTATGACTCCTCTTAACTAAAGTAGTAGTTAAAATAGGAAAGTAAAAATCGGGGTCATATTAAAAAGTCATCTTTCTTTCTTTCAATTCAATCTCGTTTTTTCTGGCTCGGCTGGATAGTATAGCCGAGCCATTCTCCTTTTTTATGAGCAAAAAAAAAAATCC
>B596-H_1-10k_transcript_52796
CGGATTCAATTAAAAAAAAAAGACATAAACTCCCCTTTTTGTTTCTGGGCAAGGGGATCAAAATGGTTTCGGTTATCTTTTTGTTTTATTTTTATTTTTTCATCAAGCAAAAGAAAGGGGTATTTCTGTAGCACCAATTTAAAGACATATGTAAATTAGTATAATTATAATTATTGAGAGCATTCACCACTTCAAGAACGAGATACTGTATGGGGTTTCCTCTTTTTGTCAATTAATCTCCCATTAACTCGTGTAGGAAAATCAAATAGGATAGCGTATAATACGTTTGCCAAGAGTACCTATATATACTTTTGTTTCTATGAAGTCAAGGAAGTGAAAATAGTTCGAATCCAACCAAGTAAAGAGGATGTTTCAAAAAAAAAGATCAAATTAGTCTTCCCTAATGAATATGCTCTTTTTAAAGATTAGAGTCGATGTCGAAGAAAAACTCGTAAGAAAATTTAATATAGTTAATTTTTTGGAATATTTTAGTTTTTTTTTATCGGGACTCGTCTTTATCACATTTCCTTTGTTTTACAAAAAGATCATAGACCCTTACAAAAACAAAATTTTGAAAATTTCAATTTGAAATTTCGTACTTGTTTTCTCTATTTGATTTCTATTGTTTATTTAAGGTTCTTTAGAAACTCTTTTTATAAACAATCGAAGTAGAAAAGGTTTTTTATGATATTTCATCAGATGATTGTACAAGGAAAGTACTAGGTTGTAGAAAAGAAAGCGGTGAAAAAGAATCATAAATAAATAGTTTTTTATTGGATCAGGAATCTCATTATGTATTTGGTGTGGATAAAAGATCTTCCTATGTTATACTATTAAATTCTTGACGATGAATCGATTTTATAGCTCCGATATTGTTATTCATGATATTTCTTTCATTCGATATCATCGAAATCTAATTCATCTGAGTGAGTTTACAAGCGAAAGATTTCTCATCTCTATGGGATTAAATCCCGAGATATTCC
>B596-H_1-10k_transcript_62556
GGAAGAAGATTTCTTTTTAATTGAAAAAACTCAATATAGATTAGTTATAAATCTATTTCTAATGATTTTCTTATCTTATATTATTAGAAATAAAAAATGTAAATTTGAATTCAAAAAAGGTCATGAATTTACAGTCAATAGTTAATGGTTCTGATTTGTACTAGATTCTATATTTTGTGACTGAAAATCTATATTTTTTTCGGAGTTGAAAAAAAAACAAGAGAAAATTTGAATCTAGTACAAATCATTTTGGCGGCATGGCCGAGTGGTAAGGCGGGGGACTGCAAATCCTTTTTCCCCAGTTCAAATCCGGGTGCCGCCTCAACAGGAGACTTGAAATCTCCTGTTATAAAACTATAACAAACGTAGGAAAAGACTCTTGATACTTTCTTTTCGTGATTCTAAGCCCCTGGCTCTCGAGGTTCTATTCTCTAACCTAAAGTTTTACCTATCAGATTAGAGGAAAACTAAAACGAGTGGAGGGAAATCCATTAGATTGGATAGGCAGAGAGGGAATTAAATTAATAGTTTTGGAAAGGATCTAAGATACTTTGGATATAGACTCATGAAAGTGGATATAGACTCATGAAAGTGTCGGAATGCTCAGACATTCAATCAATATTAGATTAGATGAAGAATTGCCTTTCGTTTTACTTC
>B596-H_1-10k_transcript_10757
GGTGGTAACCTTGTATCTGAAGTTAAGCAGAGATCTGTGTTACCGGCAGATACCATTGATAAGCTTAATGAGGCTAAGATGCATGCAGAGGATGCTTCTGCTCTCGCTACTGCAGCCGTTAGTCACAGCGAATACGTATGGAAGCAGATAGAGCAACAGAGGCATGCTGGCCTCCAGCCAGAAACTCAAGGCAGATTAGCTTCCGCTGCTGTTGCCATAGCTGCTGCCGCTGCAGTGGCAAAGGCTGCAGCTGCCGCCGCCAATGTCGCAGCTAATGCGGCATTTCAGGCAAAATTAATGGCTGAAGAAGCATCCCTTCCTAGTGTTTCTTATCAGGGTAATGAACTCCACAAGTCAAATGATGTACTAACTCAAGGCCAGGGTACCCCTGCTTCTGTCTTGAAGGGTGAAGGTGCAGTGGTCAGCTCCAGTCCGTTCCTTAGTGCTGCCAGAGAGGCGGCTAAGAAGAGGGTCGAGGCTGCCACAGCGGCCACCAAACGAGCTGAAAATGTGGAGTCCATTGTTAAGGCAGCAGAACTGGCATCAGAGGCGGTTTCACAAGCTGGAATACTTGTTTCAATGGGTCATCCTCCGTCGCTCAATAAGCTGGTGGAGGTGGGTCCAAGTAATTATTGGAGGCAGGCTCAAGAATCTGAGAAAGTGCAGCCTTGTAAAGTGGGTGTATTAGAAAAAGAAACTGAGACTACTAGTGATAGAGGTTTTGCTAGTCCCAGCACTGCGCATACTGAGTTGGATGGCTCCGCGAGAACAGCTGATGGTCTAGGTCTAGGTCTAGGTCTAGGTCTAGGTCTAGTTTCTGCCACTGGAAAGAAAACAAATGGACAGAAAGGTCATATAAGTGCAGACGTGGCTAAACACACTGCTGGAGTTTTCGAGCCAGAAGTTGGGTCAAAATCTTCGATTGACACCCAGACTGAAAGTGAGCAGATTATGAGAAAAGCAAACGACGAGTGCATCAAGGAAGGTTCTCATGTAGAGGTTTTCAAGGAAGGACCTGAATTAAGAACCGCATGGTACTCTGCCAATGTATTGAGCTTAGAGGATGGGAAAGCTTATGTGCTGTTCAGTGACCTTTCTGTAGAACAAGGAACAGATAAGCTGAAGGAGTGGGTAGCCCTCAAAGGTGAAGGTGATGAGGCCCCGAAAATAAGAACTGCTCGTTCTATTACTGCCCTGCCATATGAAGGAACCAGGAAGAGGCGCAGAGCTGCCATTGGGGATCCTGTTTGGAAACTTGGAGATAGGGTAGACTCGTGGGTTCATGACAGTTGGTTGGAGGGTGTTATCACGGAGAAGAACAAAAATGATGAAAATACAGTGACTGTGCATTTTCCAGCACAAGGAGAGACTTTGACTATCAAAGCTTGGAATCTTCGTCCTTCTCTTGTATGGAAAGATGGAAGGTGGATTGAATGTTCTACTTCAGGAGAAAGCATCAGCTCGTCACATGAGGGTGATACTCCAAAGGAGAAGCGTCCTAGACTAGGAGCTCCAGCTCCTGTGGCTGAAGGAAAAGACACGAAAATGGAAACTGCCGTTGATCCGGATTTAGGCAAACCGCCTCAGACTGGTGTTCTTGACCTCGGTGTTTCAGAGACTACATTTAACATCGGGAGAAAGGAGGGCAATCCTGGTCCACTCCGAATGAAGAGAACCGGTTTGCAAACGCAGGGAGCAAAAGTGATCTATGGTGTCCCTAAACCTGGAAAGACAAGGAAGTTCATGGACGTGAGCAAACATTACGTTTCAGAGGCGAGCAATCAAACTCGGAAACAGAAGGAACCAGCTAAGGCTGTGAAACCAATTGTGCCCCAAAATCCAGGACCAGGGAGCTGGAGATTGCCTTCTAAACCGAGAGAAAAACAGACAACAACAACAACGAAGCCCAAGACTTTCAAACCTGCGCCCAAGACCAAAGAGAAGCCGGTTGCTGCACCTAGGATAATTCCCCGCAAGGACTCTCGTAATACAACATCCTTAAATATGGAATCTGAAGATGCCGTTGGTCAGAGTGGAGAGAACAAAGGTCCTGCATCAACTTCCAGGGATCCAGCCAAGGGAACAGGGGAAGAGCAAATCACATCATCTTCACAAGGCCAAGATAGTTCCTCCTCGACCACTACTGGGAAAGGGAAAGTGGCTCCTACTGCAGGGAGGTTACCCAAGATTGAAGAGGCCAAGGCGTTGGATGATAATTCTTCAAAAGCATCAGATGGAATGGAACCACGTAGGTCTGTCCGCAGGATTCAGCCAACTTCTAGACTACTTGAAGGTCTGCAAACATCCATGATGACCTCAAAGATTCCTTCCATGTCACACAGCAGAAGTCACCAAAGTCAAAGGAAACAGTAACTCTAGAGGCAAGTAGGTAATGGAAGGAGCAAAAGCTAAGTGCACATAAAAACCTAAAAGGAAGTAAGAGGCAGTCTGCTGCTGTTTGGTTCAAGCTCCGTTGTTGGTTGGGGGAGAGATGATATGTTATTGTAGGTGTGTTTTTGATGTTTATTTTAGTCAGATGTTCTCTCTCTCTCTCTCTCTCTCTCTCTCTCTCTCTCTCTCTCTCTCTCTCTCTCTCTCAGTCGGTGTGTCTCAGTGAGATAAGATGAAGTATATTCGTGACATTGTTGTAGGAACTAAAACAACAGTTTTATTATTGCCAAGTATCATCATCATCTTCCCTGACCC
>B596-H_1-10k_transcript_12270
GTTCGTTCCTTCATTCTTTCTCACACAAACTCTCTCCCTCTCTCTCTCTCAGCCCTACTAACAACCATCCTAGCTTTTACCGCGAAAGATTCCGAGAGTGATGTTGAGCTTGAGGCCAGGAGGAGGTCGTGGAGGAAGCATCTTCGCCCCACGCTCTGCCTTGTCTTCCTCTTCCTCCTCTGATCTTACCAATGCCGAAGACGCTCCTTCTTTTGCCGTTAAGAGAGGAGACTCGAGATTTGAGGGTCATGAGATTGTGCGGTTCACTCGCGAACAGCTTCTTCAGCTTAAAGAGGGTAGCCAAGTCTCTGATGAAGTTCTGAAGCTCGGTAAGGATATTGCATCTGATCTTTTTGGCGAAGAGCAGAGCTGGGGCCGTTCGGAAAACAAGCCTGCAGCTCAAGTTCAAAACCGTTACTCGGAGACTGATAACCGTGATTGGCATACTCGTGCACCAATTCCTTCCCCGAGTAAAGACAGGTCAAGGGAGGACCAACGCGAATCTAGAGATGCGTATTCTGGATCAAACCAAGGGTCTGGCCCTCCTCCTGCCCTTGTGAAAGCAGAGGTCCCATGGTCAGCTAAAAGAGGAACTCTCTCAGAAAAGGATCAAGTTCTCAAGACCGTGAAAGGTATTCTGAACAAGATGACTCCTGAGAAGTATGATCTTCTTAAAGGTCAATTAATTGACTCTGGTATCACTTCTGCGGATATTCTAAAGGGAGTGATCCAGCTGATTTTTGAGAAGGCCGTTCTTGAGCCCACATTTTGTCAGATGTATGCTCTTTTGTGTTTTGATATCAACGGAAAGCTGCCTTCGTTCCCATCAGAGGAAGCCGGAGGAAAAGAAATAACCTTCAAAAGAGTGCTTTTGAATAATTGCCAAGAACAGTTTGAAGGCGCTGACAAGTTGAAGGAAGAAGTCAGACTGATGACTGATCCAGCGCAAGAAATGGAGCGCAAGGACAAGGAAAGGATGGCCAAGCTCAGGACATTAGGAAACATCCGTTTAATTGGTGAACTTCTGAAGCAGAAGATGGTCCCTGAGAAGATCCTTCATCACATCGTCCAGGAGCTTTTAGGATCCGACGATAAAGATTGCCCAGCAGAGGAAGATGTTGAGGCTCTTTGTCAAGTTTTCATCACCATTGGAAAACAACTCGATGAGAGCCTAAGATCACGAAGCATAAACGACATGTACTTCACCCGTTTGAAGGAACTAGCAGTGCACCCGATGTTAGAGCCACGCTTGAGATTTATGGTCCGTAATGTTGTTGATCTGCGAGCTGACAAGTGGATACCAAGGCGTGAGGAGATGAAAGCCAAGAAAATCACTGAGATTCACTCCGAGGCAGAAAAGACTCTTGGGTTGCGCCCTGGTGCAATGGCGAATATGAGGAATAACAACAACCGTGGTGGTGCGGATGCTGATATTCTTGGCTCTGGAAACTTCCTTGGACGTTCTGGTACTGGAGGAATGATGCCTGGTATGCCAGGGGCAAGGAAGATGCCGGGGATGCCTGTAACGGATGACGACGGCTGGGAGATGGCACGGTCCCGCTCCATGCCCAGAGGGAACAGGCAGAATCCTCAGCCCGCAGGGCGTGTTCAGTCTCCTGCTATCATTAACAAGTCACTGTCAGTTAATTCAAGGCTCCTACCTCAGGGAAGCGGTGGTATCTTGAATGGTAAACCAAGTGCCCTACTGCAAGGCAACAGTGGCGAACCGGCTAAAGCTGTTATTGCTCCGAGCAAACCAGCTGTTGAGAAGCCACAGCCACAGGTGGCGGCTCCTCCTATGGCTGCTACTAGCTTGAACTCAGAAGTGCTCAGCAGGAAGACCAAGTCGCTTTTGGAAGAATACTTCAACGTCCGTCTGTTGGATGAGGCATTGCAATGCGTAGAGGAACTGAAATCTCCATCTTACCATCCCGAGCTCGTCAAGGAAGCCATCTCCCTCGGATTGGAGAAAAACCCACCGTGCGTTACACCAGTTGCGAATCTCTTGGCACATTTGGTCTCGAAGAACGTTCTAACTCCTAAAGACATAGGGAGTGGCTGTCTGCTTTACGGGTCTATGCTTGATGACATTGGAATCGATCTGCCAAAGGCGCCAAACAACTTTGGGGAGATCCTTGGGAGTTTGGTTATGGCCAGTGCGTCTGGTTTCGAGGTGGTCAAGGACATTCTAATGAAAATGGAGGATGAGTGGTTCAAGAAAGCAGTATTGGATGCTGTTATCAAGAGTGTAAGCGACTCTCTGTTGGCTACGCATGCAGCTGATGTCGAGGCGTGCCGTAGTTTGGTGTAGATCAGTTTAAGACCCCAAACTCGCTGGAAAAACAGGTGAGATCTTTCCTCAAAACCTTTTCTAAAAAACTTGTTGAGTTAATACCAATACTAGTCATCGAGATTAGTTTCAATCTTGTTACATGGTTTTGTTTTTCTTTATTTGTGTATGTTCTCTTTGCTGCTACATCTTGGTTTTGATTAGTTCAAGATGCGCAAGACGTTGATACTATTGTTTAATGGTAGTGTTTTAACATTTGTGGAATGAAATTTTATTTT
>B596-H_1-10k_transcript_11160
GGTTCGTTCCTTCATTCTTTCTCACACAAACTCTCTCCCTCTCTCTCTCTCAGGTAACGCTTCTTCAATTTTGTCTCTTTCATTTCAAATACTCCTTTCTCATCTCACTCCTCTGGTTACGTAGCCTCCGCCATTGATCGTTTGCGTCTATTGTGCAGCCCTACTAACAACCATCCTAGCTTTTACCGCGAAAGATTCCGAGAGTGATGTTGAGCTTGAGGCCAGGAGGAGGTCGTGGAGGAAGCATCTTCGCCCCACGCTCTGCCTTGTCTTCCTCTTCCTCCTCTGATCTTACCAATGCCGAAGACGCTCCTTCTTTTGCCGTTAAGAGAGGAGACTCGAGATTTGAGGGTCATGAGATTGTGCGGTTCACTCGCGAACAGCTTCTTCAGCTTAAAGAGGGTAGCCAAGTCTCTGATGAAGTTCTGAAGCTCGGTAAGGATATTGCATCTGATCTTTTTGGCGAAGAGCAGAGCTGGGGCCGTTCGGAAAACAAGCCTGCAGCTCAAGTTCAAAACCGTTACTCGGAGACTGATAACCGTGATTGGCATACTCGTGCACCAATTCCTTCCCCGAGTAAAGACAGGTCAAGGGAGGACCAACGCGAATCTAGAGATGCGTATTCTGGATCAAACCAAGGGTCTGGCCCTCCTCCTGCCCTTGTGAAAGCAGAGGTCCCATGGTCAGCTAAAAGAGGAACTCTCTCAGAAAAGGATCAAGTTCTCAAGACCGTGAAAGGTATTCTGAACAAGATGACTCCTGAGAAGTATGATCTTCTTAAAGGTCAATTAATTGACTCTGGTATCACTTCTGCGGATATTCTAAAGGGAGTGATCCAGCTGATTTTTGAGAAGGCCGTTCTTGAGCCCACATTTTGTCAGATGTATGCTCTTTTGTGTTTTGATATCAACGGAAAGCTGCCTTCGTTCCCATCAGAGGAAGCCGGAGGAAAAGAAATAACCTTCAAAAGAGTGCTTTTGAATAATTGCCAAGAACAGTTTGAAGGCGCTGACAAGTTGAAGGAAGAAGTCAGACTGATGACTGATCCAGCGCAAGAAATGGAGCGCAAGGACAAGGAAAGGATGGCCAAGCTCAGGACATTAGGAAACATCCGTTTAATTGGTGAACTTCTGAAGCAGAAGATGGTCCCTGAGAAGATCCTTCATCACATCGTCCAGGAGCTTTTAGGATCCGACGATAAAGATTGCCCAGCAGAGGAAGATGTTGAGGCTCTTTGTCAAGTTTTCATCACCATTGGAAAACAACTCGATGAGAGCCTAAGATCACGAAGCATAAACGACATGTACTTCACCCGTTTGAAGGAACTAGCAGTGCACCCGATGTTAGAGCCACGCTTGAGATTTATGGTCCGTAATGTTGTTGATCTGCGAGCTGACAAGTGGATACCAAGGCGTGAGGAGATGAAAGCCAAGAAAATCACTGAGATTCACTCCGAGGCAGAAAAGACTCTTGGGTTGCGCCCTGGTGCAATGGCGAATATGAGGAATAACAACAACCGTGGTGGTGCGGATGCTGATATTCTTGGCTCTGGAAACTTCCTTGGACGTTCTGGTACTGGAGGAATGATGCCTGGTATGCCAGGGGCAAGGAAGATGCCGGGGATGCCTGTAACGGATGACGACGGCTGGGAGATGGCACGGTCCCGCTCCATGCCCAGAGGGAACAGGCAGAATCCTCAGCCCGCAGGGCGTGTTCAGTCTCCTGCTATCATTAACAAGTCACTGTCAGTTAATTCAAGGCTCCTACCTCAGGGAAGCGGTGGTATCTTGAATGGTAAACCAAGTGCCCTACTGCAAGGCAACAGTGGCGAACCGGCTAAAGCTGTTATTGCTCCGAGCAAACCAGCTGTTGAGAAGCCACAGCCACAGGTGGCGGCTCCTCCTATGGCTGCTACTAGCTTGAACTCAGAAGTGCTCAGCAGGAAGACCAAGTCGCTTTTGGAAGAATACTTCAACGTCCGTCTGTTGGATGAGGCATTGCAATGCGTAGAGGAACTGAAATCTCCATCTTACCATCCCGAGCTCGTCAAGGAAGCCATCTCCCTCGGATTGGAGAAAAACCCACCGTGCGTTACACCAGTTGCGAATCTCTTGGCACATTTGGTCTCGAAGAACGTTCTAACTCCTAAAGACATAGGGAGTGGCTGTCTGCTTTACGGGTCTATGCTTGATGACATTGGAATCGATCTGCCAAAGGCGCCAAACAACTTTGGGGAGATCCTTGGGAGTTTGGTTATGGCCAGTGCGTCTGGTTTCGAGGTGGTCAAGGACATTCTAATGAAAATGGAGGATGAGTGGTTCAAGAAAGCAGTATTGGATGCTGTTATCAAGAGTGTAAGCGACTCTCTGTTGGCTACGCATGCAGCTGATGTCGAGGCGTGCCGTAGTTTTGGTGTAGATCAGTTTAAGACCCCAAACTCGCTGGAAAAACAGGTGAGATCTTTCCTCAAAACCTTTTCTAAAAAACTTGTTGAGTTAATACCAATACTAGTCATCGAGATTAGTTTCAATCTTGTTACATGGTTTTGTTTTTCTTTATTTGTGTATGTTCTCTTTGCTGCTACATCTTGGTTTTGATTAGTTCAAGATGCGCAAGACGTTGATACTATTGTTTAATGGTAGTGTTTTAACATTTGTGGAATGAAATTTTATTTCT
>B596-H_1-10k_transcript_49829
GGTGGCACTCTCTCTATAGCGGGCTCTCTCCGCCTTTATATTAATTGCTGTTGGTCTTGCAGCACAAACCGTCTGCAACCTTTCTACCCAGTTAAAAAATCTTGGCCACTCTCTCTCTCTCTCAACTCACTCTCTAGCTATGCCTCTCTTTACTCAGCTCTTTCACGTCCTTAACCTCTTTGCTCAGCTCTTCACTCAGCTCTTTAATATCCTTCACCACTATGCACAGCTCTTTCATACCGTGTGGGTGCCAGTTTGCGATGGGATCCGCGATGGGATCGCTGCTTGTTTAGATGGACTCGAGTACGTTCTAAGATTTGTGCTTCGTCCCCGTATGGTTCTTTCCAAGTTCACCCTGGTCGCCGTCTCAACCGTCTCAGGAGCCTTAAGCTTCGTCTGCCTTATGAAGAACGACAAAACGTTCGAAAGCGCGACGGAAAGAGGGGTCGGCGCGGCTATTGTGCTTTTCTATCTTGCACTGAGCGGATTCTTACACCCTCTCATCAGCCGATTGATCACTGAGATGATTTCGGAGGAGACCGTTCAGGCTTATGTGGAACGCTTTGAAACCCTTTTATGGGTCTCTAAGTGTCTCCTCACTTTGGTTGTCAGCGCTTCTATGGCTGCGCTTTCTAAGTTTGTAGAGATCGTATTCGTATGGAATGGATATGGGGTCGGTTTTAACTTTTCCATCTTGTGTCATCTGATTAGTATTTTCAAAATATACGGTGTCAGCGACATGTTGGGGGCTGCGGACGCCGTACTAAACGGGACTATAGCTCTTCTCGCGGCTTATTACAAGGATGATAACCTGGGAGAAGGAGATTGGCACTATAAAGCCGTTTTCTGTGTCAACTTTGTTCTCCTTTTGTTCAAGAACAAGCCGGCCACGGAGGTTGCTCAGACGGACGCTACGGAGGGTGCTCAGCCGGGGGTTTCTGAGTTGGAGTTGCCGGTGGTTAGGGCGAGCGAGGAGGACGAAATCGTGTAGAACATTCCACACATAATGGGCCGGGCCCTTTTATTTTCAGCTTTTGTTTTTTATCTTTTTTTTTGCTGTTTTGCCCGTTTCAGGGATTTATCACTATTTCCGCCGATGAACTTCTTATTTATAAATTATAATTTGTACCGTTTGGTTGTCTTTATTTAAGAGGGTTCCTTGC
>B596-H_1-10k_transcript_69411
GGATTTTTGTGATTATTTTTTAACAGAGGTTGTTGAATATCAAAAACTTATTACACGAAATCCTATTTTTTTAGAACGAGTTGAAGGCGTTGGGATTATTGGTGGGGAAGAAGCAATAAATTGGGGTTTATCCGGACCAATGTTACGCGCATCCGGAATACCATGGGATCTTCGTAAAGTTGATCGTTATGAGTCTTACGATGAATTTGAATGGGAAATTCAGTGGCAAAAACAAGGAGATTCATTAGCTCGTTATTTAGTACGACTTAGC
>B596-H_1-10k_transcript_67324
GACATGTATACGCGATTTCAAATGCATTAATGGTAGATCCTTTTTACTATATTTTGACTATATATATAGATAGTATTAAGTTACGGTATATGAAAACAATTGGATGCACAAATGTGAGGGATTTTTTTTAATTCAATCTTTATACATGAGATTCATTGAATTAATGACATAGATACCACTCAGAGCGAACTCATAAATAAATTTTTAAAATCCTCCTTTTTTAGATCGAAATTTAAACTTTTTTTTTATAAAATTAAGAATTAAGAAGTTGATAATTAAATTCGGATCCTTGTACAAAAAAACTACCATTATTATTACTGATCAGTAAAATTCATATCTTTCAATTCATATTAAAAAGGGAAGGATTTCTTTTTATGATAAAAAATACATTCATTTCATTTCT
>B596-H_1-10k_transcript_70040
CATATCAAGTGGTTGGGGGATCGCTTGGGGGGGTTGGGTTTTGCTGAGTCGTTTTGGGTTTTATAGTTTTGAGTCGAAAGCTGAGTGAGTGATATGAGAGATTAAGGTTGGTCATCAGAGAGAGTACATTGGATTCATTGTTTAAAGTTTCCTATGGGTTGTTTTTGTATGGTCTTATTTTCATGGACAAGAGTCGGAAGTCTTCATTTCTTTGAATTACAAAATTATATGCATGTTGATTTTAATTT
>B596-H_1-10k_transcript_68608
TCTTAGGTGTCAAAGTGTGGATTTCATATAGTCAAAAAAAAGGGGGACGTGCTATATCCGAAACGTACGAAATATAGTAAATATCGTAAAGGCAGATGTAGTAGGGGTTGCAAACCGGATGGTACAAAACTGGGTTTTGGAAGATATGGCATTAAAAGTTGTAAAGCTGGTCGTCTTTCATATCGAGCCATTGAAGCAGCGCGTCGGGCTATAATCGGACACTTCCATCGTGCTATGAGCGGACAATTCCGAAGAAATGGTAAGATATGGGTAAGAGTTTTCGCGGATCTCCCTATTACCGGGAAACCTACAGAAGT
>B596-H_1-10k_transcript_60797
AATTCGAGGATGTGTTAAAATAAAGTCTAACCGCCAAGGCAAGTCCCATGGATAAGCCCAGCCTCCCTCTCGTTTCACTCTCGAGGAACGCCTTTTCAGTCGAGTTGCTAAAGCACCTCTCCTTACAGTCGAGCTTCTTTGTTCCTTCGGACCTCTCGCCCAAATGAAATAGGATGAATCCAATCAATAAGCTTATTGATTGATTCAGAGCGCAGCGAAGCCAAATTAAATCAAGGCAAAGGGGGGCTTACTTTTCCTGACGCTGAGTCATCCTATTCAAATTTAGCTATGCTAATGTAACAGGAAAAGTATTCAGATGATATGGATCCCAAGAGATGAGCGAGAACCTCCAATTGCTTAAGGATCGCACTCCGCTGTCCCGCTTGGTGGACGAGATCTTCTCTCGGGGTCATCCTGGGTTACTGAAGGGTTGTCCGACTGCTCGGTGACCGAATCAGAGAAGTTTTGACCGCTTTCTCTTCTCTACAGCACTCTCGGACTGATCATCCAATCCATCTTGCTGCGACAAAGCAAGCTTAGGAATGAATCTAAGAAATTTAGGTCTCTGCCCGCTTGAAAGATTCTTCTTTCCTCTTCGGTGAAAGAGGGCAAAGGTGTGTAGGAGAAAGAATTCTAAAAACGTCGACGCTTAATTCGCCCCCGAGGAATGCTTTCAAAAGTCAAAGAAAGGCTCAAATATCAATATATATATTTTAGGATATTTTAGGGCCCTAGAACGC
>B596-H_1-10k_transcript_49432
GAAGACGGCTGCTTAGAGGAGTGATCTGTTCATCTAACTCAAAATATTGTAATGTAAGAAGAAGAAGAATCTTACGCCCAAAATTCCCATCTCTTTTTTCTTGGTTGGATCAACCGGCACCAGTCATTTCCGTCTTCCTTAATTGGGAGAGTCAGAATCAGTCTCTCTTTGTTTGGGGGGGGAGCGGAGCAGTCAATGAAGGAACCTTTGCTTTGAAAATGATTGTTCTAAAATGGTTATTCTTTACAATTTCTCCTTGTGATGCAGCGGAACCATGGCAATTAGGATTTCAAGACGCAGCTACACCTATAATGCAAGGAATAATAGACTTACATCACGATATCTTTTTCTTCCTTATTCTGATTTTGGTTTTCGTATTATGGATCTTGGTTCGCGCTTTATGGCATTTCCACTATAAAGAAAATGCAATCCCGCAAAGGATTGTTCATGGAACTACTATCGAGATTCTTTGGACCATCTTTCCTAGTCTCATCTTGATGTTCATTGCTATACCATCATTTGCTCTCTTATACTCAATGGACGAGGTAGTAGTAGATCCAGCCATTACTATCAAAGCTATTGGACATCAATGGTATTGGACTTATGAGTATTCTGACTATAACAGTTCCGATGAGCAGTCACTCACTTTTGACAGTTATATGATTCCAGAAGAAGATCTAGAATTGGGTCAATTACGTTTATTAGAAGTGGACAATAGAGTGGTTGTACCAGCCAAAACTCATCTACGTATTATTGTAACATCTGCTGATGTACTTCATAGTTGGGCTGTACCTTCCTTAGGTGTCAAATGTGATGCTGTACCTGGTCGTTTAAATCAAATCTCTATTTTGGTACAACGAGAAGGAGTTTACTATGGTCAGTGCAGTGAGATTTGTGGAACTAATCATGCCTTTATGCCTATCGTCGTAGAAGCTGTTTCTAGGAAAGATTATGGTTCTTGGGTATCCAATCAATTAATCCCCCAAACCGGGGAAGCTTAAGCGGAAATTGAAGAGTAAGGTGAGGGAGGGGGAAGAGCTATCAAACTTTAGAGGCTTAACTCGCTCGCTCTAACGCTCGTTTAGTAGACAGCTCGTCAGTCAAGTACGTAACGAGCCTTGTCTACGAAGCTCCGCTCCCTCGTCTTGCTTGCTTCTGGCGAAGCTTCTAGCACTAG
>B596-H_1-10k_transcript_10934
AAGAAGACGGCTGCTTAGAGGAGTGATCTGTTCATCTAACTCAAAATATTGTAATGTAAGAAGAAGAAGAATCTTACGCCCAAAATTCCCATCTCTTTTTTCTTGGTTGGACCAACCGGCACCAGTCATTTCCGTCTTCCTTAATTGGGAGAGTCAGAATCAGTCTCTCTTTGTTTGGGGGGGGGAGCGGAGCAGTCAATGAAGGAACCTTTGCTTTGAAAATGATTGTTCTAAAATGGTTATTCCTTACAATTTCTCCTTGTGATGCAGCGGAACCATGGCAATTAGGATCTCAAGACGCAGCTACACCTATAATGCAAGGAATAATAGACTTACATCACGATATCTTTTTCTTCCTCATTCTGATTTTGGTTTTCGTATTATGGATCTTGGTTCGCGCTTTATGGCATTTCCACTATAAAGAAAATGCAATCCCGCAAAGGATTGTTCATGGAACTACTATCGAGATTCTTCGGACCATCTTTCCTAGTCTCATCTCGATGTTCATTGCTATACCATCATTTGCTCTCTTATACTCAATGGACGAGGTAGTAGTAGATCCAGCCATTACTATCAAAGCTATTGGACATCAATGGTATTGGACTTATGAGTATTCTGACTATAACAGTTCCGATGAGCAGTCACTCACTTTTGACAGTTATATGATTCCAGAAGAAGATCTAGAATTGGGTCAATTACGTTTATTAGAAGTGGACAATAGAGTGGTTGTACCAGCCAAAACTCATCTACGTATTATTGTAACATCTGCTGATGTACTTCATAGTTGGGCTGTACCTTCCTTAGGTGTCAAATGTGATGCTGTACCTGGTCGTTTAAATCAAATCTCTATTTTGGTACAACGAGAAGGAGTTTACTATGGTCAGTGCAGTGAGATTTGTGGAACTAATCATGCCTTTATGCGTGCGCCCGGAAACATAGGCCGACTGTTGAGCCCACTCTGGCTCAGCCGCACCACCCGGGGGTGCGAGCCACCCGAGAAGCAAGCTATTACAGCGAGCGGCTGGAGCTGTAGGGAGCCGAGGAGCAAGGCAGTAGATAAGATAGAAGAAGGGGCCAGGCACCCGGTGGAGCAGAGGGGACGGTTAGGATAACGAACTTGAAACGCGGAGCCCGAGCGGCTGGCGAGCGAGTGGTTAGTGGCCAATAGCGCCCTAGTTGATGGCATTCCTCTCTGCGGCTGGCACTCGAGGAACCACAGGGCACTCCATACAGAGCAAGCAAGTCTTAGGGATGAGACGCCCGCGCAAGGACCTCAATTCTCATTAGGAGGTCGAACCAAGGACCTATGGAAGTCGGGGCTACCCCGTCCCCATGGGCAACGCAATAGTGTCCTGAGGGAGGAGTTTAGAGGCCTTATAGTAGCATGGACTTCTTTATCTTTCTAGGTCATGCGAAGGGGGCCAGTCCAAGATCGTACTGTTCCTCTACAAAGATAATAGACGCTCTCAACGGCTAGGCGCCACTCTCTTTCTGAGTTATTCCAGCTTCTTCATGATTTCGTGCCGCGGTGAACAAACAAAAAAAGAAGGCCGTCTCAGCGGAAGGAGAAGGACCTGCAACGGCAGAGACTACTGACCCTCTTCTTGTTCTTAGCCGTCTATTACGAGTCCGGGAAGCCTGGAATCATAAATATGAGGGATCCAGAAGGGTGGGCAGGGCGTTAGCAAGGTTTTTTATCCCCTCTTCCCGGTCAAGATAGATGGGAAAGGAGTCCTATCAAGTAAAGGCCATAACCAGCCTCTTTTTTTATGTACACCTTTCTTTGTTTCAGGCTCTTCAAGACCTTCCTCCTGCTAATCCGGCCATTTCCGAACCTGTCTTTCCCACCCTTCTCAATTCTTGCGATTCCTAGCCAGCCCCCTTAGCTTATTTTGCTTTATAAAACCACTTTTCCCTTTTTTCAGCTTGCTGCTCGCTTTCTCGCTTCCGAGAGGTGCTTTAGCAACTCGACTGAAAGGAGAGGGCCGAAGGCGCCTGACTTACGGTTTCAAAGCCTGGCGCGAAGCGAAGGGATTGGATTTCACCTATGATCAGATTAGTGGGCAACCATTGTTGACTTTTTTCGTGGTGTTGTTGACGTTGTTGAAAGCTAATTTCGAAGTAGGCCTTGCTTTTCTCCGCTGGGAGCAGCTCACACTATGGTGGAGGAGGTGCCGTGAAGATCTAGGAGTGTGAGCAGTACGAGCTGAAAGGCTCCCATACTGTTTGGAGGGCAGGGGGCATAGATGCCAAAGAAAGCTGACCCCTATCTATCGTCGTAGAAGCTGTTTCTAGGAAAGATTATGGTTCTCGGGTATCCAATCAATTAATCCCCCAAACCGGGGAAGCTTAAGCGGAAATTGAAGAGTAAGGTGAGGGAGGGGGAAGAGCTATCAAACTTTAGAGGCTTAACTCGCTCGCTCTAACGCTCGTTTAGTAGACAGCTCGTCAGTCAAGTACGTAACGAGCCTTGTCTACGAAGCTCCGCTCCCTCGTCTTGCTTGCTTCTGGCGAAGCTTCTAGCACTAGAAAAAATAGGCTTGTATGGCAGGAATACCACTTTTGAGGCCGATCACTACATAGGAGCGATAGCGAAGCCAAGCCGTATAAAGGCGAGCAGCCCTTCTAGCAATAGCAAACGGCCTACTTATAGCCTTTTCCCCTTTATTC
>B596-H_1-10k_transcript_69910
CAACTGTACGTAGCTTTGGCTTTCGTGGATAATTCTAAAACCAATCAGAAGATCAAGACTGCGGACTAGAAATCTCTCGCTCTCTTTCTCTCTCAAATGCTGTCTCGTGTTATTAACTTGTGTCATGCAATGCCTCCTTCTTTTCTCTTGTCTGGATGTTGAATGTGTTTTTATTTGTTTTTTATGATAAATCTCTGTAAAAACACTATGACAAACTTGGTTGTCCAATCAATAATCATTATGGT
>B596-H_1-10k_transcript_47622
GATCTCTCTCTCTCTCTCTCTCAAAATAAAAAAAGGCTCCTTTCTCCATCAAGCCTTCTTCTTCTCCCCCCCTCTCCCATCAAAAATCCAAACAAAAAGTTCCGATCTCATCATGAACAACAAGAAGAACCCAGATCAGAAACCAGAGATGCCACCCTCCTCATCCTCCCCGAAGAAACAAACCCTCTTCATCTCCTCCCTCATCCTCCTCTGGTACACCTCCAACATCGGCGTCCTCCTCCTCAACAAGTTCCTCCTCTCCAACTACGGTTTCAAATTCCCCATCTTCCTCACCATGTGCCACATGTCCGCCTGCGCCATCCTCAGCTACGTCTCCATCGTCTTCCTCAAGCTCGTCCCCCTCCAGCACCTCAAATCTCGCTCCCAGTTCATGAAGGTCGCGACCCTCAGCATTGTCTTCTGCGCCTCCGTCGTCGGCGGGAATGTCTCTCTCCGTTATCTTCCCGTTTCGTTTAATCAGGCTGTTGGCGCTACGACGCCGTTTTTCACGGCGCTGTTTGCGTATCTTATGACGTTTAAGAGAGAGGCTTGGGTTACGTATGGTGCGCTTGTCCCTGTTGTTACCGGTGTTGTGATCGCCAGTGGGGGTGAGCCAGGTTTCCACTGGTTTGGGTTCATAATGTGCATTAGTGCAACCGCAGCAAGAGCTTTTAAATCTGTGCTTCAAGGCATCTTGCTTTCTTCCGAGGGAGAAAAATTGAACTCGATGAACTTGATGTTGTACATGTCCCCTATAGCCGTCATTGCGCTTCTGCCAGTTACAATAGTAATGGAACCAGATGTGATGAGTGTGACTCTATCGCTCGCAAGACAGCATCAGTACATGTGGATACTTCTTTTGGTGAACTCTGTTATGGCTTATTCTGCTAACTTGTTGAACTTTTTGGTTACCAAGCACACAAGCGCACTTACCCTCCAGGTTCTTGGAAACGCTAAAGGAGCGGTTGCGGTTGTGATCTCGATCTTGCTTTTCCGAAACCCGGTCACGGTGATGGGGATTGGCGGGTACAGTATAACGGTGCTTGGTGTTGTTGCGTATGGAGAGACTAAACGCAGGTTTAGATGAGCGCAGAGACTCCGTTTTTACTTCCTATCTGATGGCTCTTAGGACCTGATGGAACTTTTTAACATTATATACTTCAGAGATAATATCTCATTCTCATTTTTGTATCTAACCTATAGACCTATATATATATATATAAACATAACGCATTGAGC
>B596-H_1-10k_transcript_36045
ATAACCAAAAACATCGCATTAATCCACTTCTCCACTTCTCTTCTTTCATCTGTCCGAACGCTTTCTTCTTTCGCCATGTCTGGTTACCCTCCTTCGAGCCAAGGTTACGGTTACGGCGGAAACCCACCACCGCCGCAACAACCCTACGGATCCTCCGGCGCTAATCCTCCACCGCCTCAACCGTACGGATCCTCCGGCGCTAATCCTCCACCGTACGGATCCTCAGCTGCCTCACCGTACGCCGTCCCCTACGGCTCTCAGCCTCCGCCTTCCTCCGCTCCTTACGGCGCGCCACCGTCTGCTCCCTACGCGTCTCCTCCGGGAGACCACAAGCCGCACAAAGAAAAGCCTCAGGCCGCTTACGGATCTCCCGGTGGCTACGGGTCGTCTGGTGGTTACGGTGGCTACGGAGCTCCTCCGTCGGGACACGGCGGAGGATACGGAGCTCCTCCTCCTCCTCCTCAGCAGGCTGGTTACGGAAGCCCGTTCGCGTCTCTGGTCCCGTCGGCGTTTCCTCCGGGTACGGATCCGAACATCGTGACTTGCTTCCAGGCGGCGGATCGGGACCAGAGCGGGTTCATCGACGATAAGGAGCTTCAGGGAGCGCTCTCTTCGTATAATCAGAGCTTCAGCATGAGAACTGTTCATCTCCTCATGTATCTCTTCACCAACAGCAACGTCAGAAAGATCGGTCAGTTTCTTGATCTTGGTCAAAGTGTTGATCTTTGGTACCTAACCGTTATTATAATTCAAGTTGAAGATAATCATCTTTTTGATTTTGAGTATTATAATGATGTTTAATAATGGTGTGACGTTGCAGGACCGAAAGAGTTTATTTCACTTTTCTACAGTCTTCAGAGTTGGAGGGTAAGTTATTAAAAAAAAACAATGGTTTTGGTTTATTACACATATCAAGAGTCTTTGGAGTTTATATAAACAGTTAATATAAACTGTGTGGTGTTTTGTGTTTTGTTTTTTTTTTTCTCAGACTATATTTGAGAGGTTTGATAAGGACAGAAGCGGTAAAATCGATACGAATGAGCTGAGAGATGCACTCTTGAGCCTCGGGTTTTCGGTGTCTCCTGTGGTTTTGGATCTGCTCGTCTCTAAGTTTGACAAGAGCGGAGGCAGGAACAGAGCTATTGAATATGACAACTTCATCGAGTATGTTCATTTGATTTCAACTTTTATCACTTTCTTGTTTTTCCTCTGTGAAGAGTACTGATTCTGGTTTGTTCCATTGTTGCAGGTGCTGTTTGACTGTTAAGGTATAGTACTATTATCTTTGTTTGAATCACATTTTTAGTTAGACAATGTGTAGAGTAGTGTTTTGATGTTTGATGGAAATATAAATTGCAGGGGCTGACTGAGAAGTTTAAGGAGAAGGATACGGCCTTGTCAGGCTCAGCTACTTTCAACTACGAGGCCTTCATGCTCACTGTTCTACCCTTTCTCGTCGCTTAAGTTTGTTGCCCCGTATATGGAGCTTTTGGAATAATTTCTTTGTAGTTTGATATTCTGGAGTTTTTATCTTACCTTTCTCGCTTTTGTAAGATTTGGTCCATTTGGATTAATGCTTGTGGAATAAATTTGACCGTTTC
>B596-H_1-10k_transcript_47157
GATAACCAAAAACATCGCATTAACCACTTCTCCACTTCTCTTCTTTCATCTGTCCGAACGCTTTCTTCTTTCGCCATGTCTGGTTACCCTCCTTCGAGCCAAGGTTACGGTTACGGCGGAAACCCACCACCGCCGCAACAACCCTACGGATCCTCCGGCGCTAATCCTCCACCGCCTCAACCGTACGGATCCTCCGGCGCTAATCCTCCACCGTACGGATCCTCAGCTGCCTCACCGTACGCCGTCCCCTACGGCTCTCAGCCTCCGCCTTCCTCCGCTCCTTACGGCGCGCCACCGTCTGCTCCCTACGCGTCTCCTCCGGGAGACCACAAGCCGCACAAAGAAAAGCCTCAGGCCGCTTACGGATCTCCCGGTGGCTACGGGTCGTCTGGTGGTTACGGTGGCTACGGAGCTCCTCCGTCGGGACACGGCGGAGGATACGGAGCTCCTCCTCCTCCTCCTCAGCAGGCTGGTTACGGAAGCCCGTTCGCGTCTCTGGTCCCGTCGGCGTTTCCTCCGGGTACGGATCCGAACATCGTGACTTGCTTCCAGGCGGCGGATCGGGACCAGAGCGGGTTCATCGACGATAAGGAGCTTCAGGGAGCGCTCTCTTCGTATAATCAGAGCTTCAGCATGAGAACTGTTCATCTCCTCATGTATCTCTTCACCAACAGCAACGTCAGAAAGATCGGACCGAAAGAGTTTACTTCACTTTTCTACAGTCTTCAGAGTTGGAGGACTATATTTGAGAGGTTTGATAAGGACAGAAGCGGTAAAATCGATACGAATGAGCTGAGAGATGCACTCTTGAGCCTCGGGTTTTCGGTGTCTCCTGTGGTTTTGGATCTGCTCGTCTCTAAGTTTGACAAGAGCGGAGGCAGGAACAGAGCTATTGAATATGACAACTTCATCGAGTGCTGTTTGACTGTTAAGGGGCTGACTGAGAAGTTTAAGGAGAAGGATACGGCCTTGTCAGGCTCAGCTACTTTCAACTACGAGGCCTTCATGCTCACTGTTCTACCCTTTCTCGTCGCTTAAGTTTGTTGCCCCGTATATGGAGCTTTTGGAATAATTTCTTTGTAGTTTGATATTCTGGAGTTTTTATCTTACCTTTCTCGCTTTTGTAAGATTTGGTCCATTTGGATTAATGCTTGTGGAATAAATTTGACCGTTTAAATGGGGACTAGAATCCCATGTACCTAATCATTCCAAAGAGTAAACTCGATACTTCC
>B596-H_1-10k_transcript_36273
AGGACAGAAGGATTAGCTTAGCAGTGAACAAAAATCATTCAATCAGCTCAAGAGCTGGGAGTTCTCCTTCTAGGTTTCGGAATAGAAGGAAGGAGGCTCCCAGGAGGTAAGTCCTGCTTGATTGCTTTCACCAGGTTTATAAAGACTGGTTCGAAAGGACCAGGTCGGGATAGGCTGGGAGTCGATTAGCCCGAGTTGTGTTAAGATAAGTGGCACTTGAATTTGAAGTAGACATCGGCCAGGTCTTGGATGCTGAATTATCGGTCTTACCACTTGTATCGATAGACCCACTTGAATTGAATGCTGAGGAGATTGATTTTCAATCCAATCCTGCCTGATCTTCGAACTTTCTCTCTGCAAAAGGCTTCTGGCAAAGCTTGAACATCCGTATCGTTAACTCCTTTTAAAAAGGAAGACAGAAGAGCTGGTAGGACGGACTGGTAAGGAATTCAATTACTTATTACTTATGAGTGGAGGGCTTCGCTTTTTTTCTATAACTGTCACTGGAACAGAAGGCCTAGTACTCCAATTGGCTTAAGTGCACTCCCAATGATATTCTAGTCTTCTTTCTTAAGAAAATATAGATATTATCGTGGAAAGAAATCTATCTCTTGAAGGAAGTCCAACTTAATTCAGTTTGATCTCCCAAGAGACGGTATGGAACGCTCGTATAGAACCCCATCCAATAGAACTCAAACCGCTGGGAACGCAACGGGATGGATGTCAACTGGTAAGAGTAGCCTTGGTCTGTAGATCTTTACAACAGGAGATCAGGAGTTAGCTCGCTTGGACGGAGAGCACGAGAAAGAAGGGGCAGTCTAATTGAACTCCACTCGTTTAGAAGAAGCCTCGCCAGTCAGGGGGATAGGACAAATTTCTTCACAGCATGAAGAAAAGAGAGGGATTCAAAAAAGGCTGGCTCCTTAGAAGGGATTTGAGTGCTTTAGACTAAGAAGTGAGATTAGATAGGCTTGTCTTAGGATTTGATGCACATTCAAGGGCAACTTCTGCTTATGGGTAGGCACCTAGTGCTACAATGGCTGTAACAGATTCAGAGATTACATTTGCCCTTGGATACACACCACACATTGATTGGATTTGAAAGGTACGAAGGGTCCATAACGGACAGGAACTACAACTATTGATACTCGGTCTAGACTAGGGGGGGGGAAGGCACTGCAGGAAACGGGACTGCTGTACTGTAAAGGGGTTACCGTCGAAGGTAAGGACAGAGACTGATTAAATGGGGGAGGACAGATATAGGCAGACACTTCCAAAAGGCGGAAGCATTGGCTTTTAGGACGCACTCAAACTTCCATTAAAACTCCAGGTGGCAAAAACAACTCCATCCAATAAGAAAGAGGAATGTGCTAACGCCAATAAGCGTATAAGAAAAGGACTAGAACTGGCTGAAAGCACTTACCACTAGAAATAAATTGGCCTGACAGAAAAAGTCAAACCCCTCCTCTCCCTCTCGCAATAAATGCTCGAGTTCCCGAGGAACGCCTCTCCTTTCAGTCGAGTCATGACTTCGCCCTCAGGTGGGAGGAGAAACTGTACAGGACATAGCTTTCCGTCTCTTTCTTTCATC
>B596-H_1-10k_transcript_71342
TGTGGCTGCTTAAAAAACTGATTCAACGAGATATAGATATGTCCCCATTAAGATTTCAAACTTGTCGTCTACTTTTAGGAAATGTTTGGAACAGAGAACTGACAATAATACAACGTCGCATTCTCCGAAGATTGAGGAACAGGAAGAGATCTATTAAGAAGAGAAAGATTTATTCG
>B596-H_1-10k_transcript_71286
CATCCAAGGAAGGCAGCAGGCGCGCAAATTACCCAATCCTGACACGGGGAGGTAGTGACAATAAATAACAATACCGGGCTCTTTGAGTCTGGTAATTGGAATGAGTACAATCTAAATCCCTTAACGAGGATCCATTGGAGGGCAAGTCTGGTGCCAGCAGCCGCGGTAATTCCAGCTCC
>B596-H_1-10k_transcript_40336
GGAGATAGAGAGATAAGGGGACCAGAAGCGTTAGATAGATAGAGAGAGAGAGAGATTTGTAATCCTTCAGACACACACAGAAAGAAGATTATGTTGCCCGTAAGAAAAACCAAAAGAGCTTTTTACTCCGCCTATGCTGGAGACGGCGTCTTTACGCCGGGAAAGAAACGACGAAGATGTCTTTCTTCTCCTGCGTCGGTATCTAAAGCCGGACCAGATTTGTTAGATACAATCCCAGACGATCTTGTTGTTTCTATCCTTCGCAGACTTGCTTCTACATCTCGATGCCCTGCTGATTTCATCAACGTTTTAATGACATGTAAGAGATTGAAGAGTTTAGCTACGAGTCCTCTTGTTCTGTCGAGATTGTCTCGGAAAGCGATTGCCGTAAAGGCTCAGAATTGGTCGGAAGATGCTCACCGGTTTCTCAAACGCTGCGTCGACGCCGGAAGCCTCGAAGCTTGCTACACTCTCGGCATGATTCGGTTTTACTGTCTGCAAAACAGAGGAAACGGCGCGTCGCTGATGGCTAAAGCCGCGATTAGCTCCTACGCGCCTGCGTTATACTCTTTAGCCGTGATTCAGTTCAACGGAAGCGGCGGCTCCAAGAACGACAAGGATCTCCGAGCAGGCGTGGCTTTGTGCGCGCGTGCGGCTTTTTTGGGACACGTCGACGCGCTGCGTGAGCTCGGTCACTGTCTCCAAGACGGTTACGGTGTTCCGCAGAACGTCACCGAAGGTCGGAGATTCCTCGTTCAAGCCAACGCTCGTGAGCTCGCCGCCGTCTTATCCTCCGGGAACGAAGCTTGCTCGTGGCTCACTTTGTCGCAGCCTCAAGTCACTAACCAAATCCGTGGTTGTCCGTTGCTGAGTGATTTCGGATGTAATGTTCCGGCGCCGGAGATACATCCGGCGAACCGGTTTTTAGCGGATTGGTTCGCCGTGCGCGGCGGAGATGCTCCCGGAGATGGGTTGAGGTTGTGTTCTCACGGCGGATGTGGACGGCCGGAGACGAGGAAACATGAGTTTAGGAGGTGTTCTGTTTGCGGCGTTGTGAATTACTGTTCACGCGCTTGTCAAGCTCTTGATTGGAAACTCCGGCATAAGATGGATTGTGCTCCGGTGGATCAAGATGCGGCTGGTGGTGACGGAGAAGGTAACGTTCAGATTGAGGGAAACGGTAACGGTGATAACGTATTGGTGCCCATGAGTTGACGGTGAACAAGTAACGGCTGCTTTAATTAGACGCGAAGAAGATGAGAGGTAAACGAAGCTTTGTTTAGTTTCGTTTTTTTGTTTAATTAGTGGAAAGATTAGGATTAAAATATTACCAACGGTTAGATGTGGCGTTAAAAGAGTAAATTTTGTATTCTAATCGATTGTAAAGATGAGTATCAATGAACGGCTAGAATGCTTTTTTTCTAATTTTTTGGTTCGAGTTTTAATTTATTTAGTTAATACTTTTCTTCTTT
>B596-H_1-10k_transcript_16601
GGGGAGGAGAAGTCTCTGCAACCTTCGTCACCGCCACTGATTTCAAATCTTCCGTTTCCGATTTAGAGGGGATACTGTTTCAAATATGGGTTCTCATGGTAAGAGTAGCAGAGACAGAGATAGATATGCGAAGCAGAAGAAGCGGAGAGATGAGTCTGAGTCTGAGTCCGACTCTTACTCCTCTGAATCGGACGGTTCTGATGATTTGTCCCCGCCCAGGAGTTCCAGGAGGGGGAAGGGCAGAAGCAGCAGCAGCCGTCGACGCCGTTATTCAAGCGATGATTCCTCTGATAGCGATGGTGGGCGGAAGAGTAAGAAGAGAACTTCTTCGTCTAAGAAGCCTTCAGAGGAAGAAATCAAGGAGTATATCGCCAGAAAGGCTCAGAAGAAGGCATTACGTGCAGCAAAGAAACTGAAGACTCAGTCAGTGTCTGGGTACTCCAATGACTCAAACCCGTTTGGAGATTCGAATCTCACGGAGACATTTGTGTGGCGGAAGAAAATTGAAAAAGATGTTCACCATGGAGTACCGTTGGAGGAGTTTTCGGTTAAAGCTGAGAAAAGAAGACGGGGAGAAAGAATGACAGAGGTTGAAAAGGTTAAGAAGAGGAGAGAAGAGAGAGCAGTGGAGAAAGCTCGACATGAGGAAGAAATGGCATTATTGGCTAGAGAACGTGCACGAGCTGAGTTTCAAGACTGGGAGAAGAAGGAGGAGGAGTTCCATTTCGATCAAAGCAAGGTGAGGTCAGAGATCAGATTGCGTGAAGGGCGACTGAAGCCTATTGACGTCCTCTGTAAGCACTTGGATGGTTCAGATGATATGGATATCGAGCTCAGTGAACCTTACATGGTTTTCAAGGGACTCAGTGTTAAAGATATGGAAGAGCTTCGTGATGATATCAAAATGTATCTGGATTCAGATCGGGCAACTCCAACACGCGTACAGTATTGGGAGGCACTTATTGTGGTATGCGATTGGGAGTTAGCTGAAGCTCGTAAAAGGGATGCTTTGGACCGTGCTAGAGTTAGAGGGGAGGAGCCTCCTGCAGAATTGCTTGCTCAAGAGAGGGGACTACACGCTGGTGTTGAAGGTGACGTGAGAAAACTTCTTGATGGGAAGACCCACTTGGAGCTTGTAGAACTGCAGTTGGACATCGAGTCCCAGCTGCGTTCTGGGTCAGCGAAAGTAGTAGAGTATTGGGAAGCCGTTCTTAAACGCCTCGATATATACAAGGCAAAGGCTTGCTTGAAGGAAATACACGCTGAGATGCTGAGGAGACATCTACACCGCCTCGAGCAACGTTCAGAGGATGTAGAAGTTAATCACCGCTTATCACATGTGGCTGAAGGAAACGAGGAGGAGATAAACGATATGAATCATTCAGATGCTGAAGAAGCATTCTCTCCAGAGCCTATTGCGGAGGAAGAAGACGAAGAAGCTGATGTGGAAGCAGAAGCGGCTGGTTCGTTTTCGCCAGAGCTCATGCAAGGTGATGATCGTGAAGAAGCAATCGATCCCGAGGAAGACAAGAAGCTACTGGAATTGAAACGGATGGTTGTGCTGGAGAAACAGAAGAAGCGGATGAAAGAAGCTATGGTGTCAAAACCACCACCTGTGGAAGATAACTTGGAGTTTAAAGCAATGAAAGCAATGGGAGAAATGGAAGAAGGAGATGCTGTATTTGGCTCTAAAGCTGAAGTGAACCTTGATTCTGAGGTATACTGGTGGCATGACAAGTACCGGCCAAGAAAACCGAAGTACTTCAACCGAGTCCACACAGGTTACGAGTGGAATAAGTATAACCAGACTCACTATGATCACGATAACCCGCCTCCAAAAACCGTTCAAGGGTACAAGTTCAACATCTTCTATCCAGATTTAGTAGATAAGATCAAGGCTCCCACGTTCACTATAGAAAAAGATGGGACAAGCTCCGAAACTTGTATGATCCGGTTCCATGCTGGTCCGCCTTATGAAGACATTGCGTTCCGGATTGTGAATAAGGAATGGGAGTATTCTCACAAGAAAGGTTTCAAATGCACGTTTGAGCGTGGGATTTTGCATCTGTACTTCAACTTCAAACGACACCGTTACAGGCGATAAACTGATTGGTGTTTGGCCGGAGAATACGATGTTGGCAGTTTATCAAGCCTTGTTCGTAACAAAATGGCAAAATACACACTCTTGATTGTGGGAACCAGATCTGGACTGTTGTTTTCTAAGATGAGAAGAATATGTACTATGCTACACTATTTTCATTGAAACTGATTATCAAACATAATAGAAGAAAGTCAGTTGTCT
>B596-H_1-10k_transcript_63198
GATTTTCGATTCGGTTATCGGGGGAGGAGAAGTCTCTACAACCTTCGTCACCGTATCCACCACCTTCGTCACCGCCACTGATTTCAAATCTTCCGTTTCCGATTTAGAGGGGATACTGTTTCAAATATGGGTTCTCATGGTAAGAGTAGCAGAGACAGAGATAGATATGCGAAGCAGAAGAAGCGGAGAGATGAGTCTGAGTCTGAGTCCGACTCTTACTCCTCTGAATCGGACGGTTCTGATGATTTGTCCCCGCCCAGGAGTTCCAGGAGGGGGAAGGGCAGAAGCAGCAGCAGCCGTCGACGCCGTTATTCAAGCGATGATTCCTCTGATAGCGATGGTGGGCGGAAGAGTAAGAAGAGAACTTCTTCGTCTAAGAAGCCTTCAGAGGAAGAAATCAAGGAGTATATCGCCAGAAAGGCTCAGAAGAAGGCATTACGTGCAGCAAAGAAACTGAAGACTCAGTCAGTGTCTGGGTACTCCAATGACTCAAACCCGTTTGGAGATTCGAATCTCACGGAGACATTTGTGTGGCGGAAGAAAATTGAAAAAGATGTTCACCATGGAGTACCGTTGGAGGAGTTTTCGGTTAAAGCTGAGAAAAGAAGACGGGGAGAAAGAATGACAGAGGTTG
>B596-H_1-10k_transcript_59306
GATTAAACTAAATCAATATGGATGGGGCTAAAAAAAATGCAAGAAGATACCAAAGAAATAAAATAAGTATCTGTATGTAATGAATTCCAAGGTTTCGTCATAAGAAAAAGTGGAAAGACATCATAATGAGATCCTAATCTCAAAGCAAAAAGGGGGATATGGCGGAATTGGTAGACGCTACGGACTTAATTGGATTGAGCCTTGGTATGGAAACCTACTAAGTGATAACTTTCAAATTCAGAGAAACCCTGGAATTAACAATGGGCAATCCTGAGCCAAATCCTGGGTTACGCGAACAAACCAGAGTTTAGAAAGCGGGATAGGTGCAGAGACTCAATGGAAGCTGTTCTAACAAATGGAGTTCAATCCCTTGTGTTGAATCAAACGATTCACTTCATAGTCTGATAGATCCTTGGTGGAACTTATTAATCGGACGAGAATAAAGATAGAGTCCCATTCTACATGTCAATACTGACAACAATGAAATTTATAGTAAGATGAAAATCCGTTGACTTTTAAAATCGTGAGGGTTCAAGTCCCTCTATCCCCAACCCTACTCCCTAAAAAAGTCTGTTTGACACCTTACCCTTTTTTTAGTTATTCAAGAATTCATTGATCTTTTTTCATTCATCCGACACTTTTACAAACTCGAATTTCTTTTCTTATTATATACAAGTCTTGTGGGATATATCATACATATACAAATGAGAAAGAACTATCGATTTGAATTATTTCGAATCTAAATAATTTTTCATTCTAAAACTTAGAAAGTCTTCTTTTCGAAGATCCAATAAATTCCCGGTCC
>B596-H_1-10k_transcript_70997
TATCAATACTAGAATGTTTCTTAGTAATGACTAATAAGCGGTTATTGAAATAGGATAATATCCTCTATTTAAAACATAAAAAATAGGCTATATTTCGGAACTTATAATTGAAATATGAATACACTAGATTAGGTTATAAAAAAAAATTATTTGTGTACCAATACTAATGTAAAGGTGCGAAAACGCTTTTTAGT
>B596-H_1-10k_transcript_64458
GATCACTATGTAGAAAAAGATATAGGGTGTGACTTTCTTTATAAGTCTATCAATTGTATCTATATAAATGAGATACATGATCCAGTCTACCCATTTGTGAAGTAAAAAAGAACCTTTAACTTCATGTCCGAATAGAATAAAAGTGGTAAAAAGAAGTTGGAAATAAGGCATCTCGAATAAACGGATTCATGATAAAATCCCTTTATTTATTAAAATTTTTTAGTGGGTAAGAGGATTAAATGGTGTATATTGTTAATAGCTTGGAGGATTAAAAACATGACTATTGCTTTTCAATTGGCTGTTTTTGCATTAATTATTACTTCATTAATCTTACTGATTAGTGTACCCGTTGTATTTGCGTCTCCTGATGGGTGGTCGAGTAACAAAAATGTTGTATTTTCTGGTACATCTTTATGGATTGGATTAGTCTTCTTGGTGGGTATCCTTAATTCTCTTATCTCTTGAATTCATTCGTTGCAGATCAAAAAATGAGATGACCCCTCCCATTCCACGAATTACACATTCAAATTCAATATAAGTCCATAAAATGC
>B596-H_1-10k_transcript_60318
AAAAGTGAGAGAGTAATTTAGAAAATCAAATTGAACATTTTTATATTATAATACAATGAATAATAATAAGTCGGCTTTTGAATCGCCAAATAGATATTCGTTGTTTCCCTTTTTCGATAGATTAGAAATCAACAAATCCAAAAGAAAAAGTAAGTGGACCTAACCCGTCGAATCATGACTATATCCACTATTCTGATATTCAAATTCGATAGAGATAAAATTGAAACAGTAGATTTGGTTTATTTCATATTTTTTTATTCGGAAATCTGTCGATATCTCTTATTTAATCTTCTTGTTTCTATATTTCATAGGAAATATATTGCGTTCCTGCCTAGAGAAAGAAAGTCTTATTCCAAATTTTTTAATACCTAAAGGGTATTTCAATATCTTGTTTTGATTCCAGAACATAACAAGAGCCTAAATTCTAGTTGTATAAGAATCAAATTGTATTAAGAATCAAAAAATCGAATCATAAAGAATGGCTTCAGATATCAATCAAATATTTCCATATTGATGCTTACAAGATGACAATGTAATGGGATTGAAGGTGTATGTGAGAAAGAAACTCTCATTTACAGTTTGCTATTATTTTATTTAAATATTGTATTGAATTAGATATAAATAATAAATTTTCCCTTTTTTTTACCGGCATGGACATGTAGATATCAAATAAAATAGAAAAAAAGATTTCTTTATCTGAGTAATGAGTCATCTGACAATTCATGATTTAGATTCAACTACTTATTAAGAAACTAATAGC
>B596-H_1-10k_transcript_67649
ATAGTATGATGGCGGTTGAGCAAGTATGCCCCCATCGTCTAGTGGTTCAGGACATCTCTCTTTCAAGGAGGCAGCGGGGATTCGACTTCCCCTGGGGGTAGGGTACTACGAAAGGAAGTTGATTATGGATTATCCATAAAGTTCGAATAGAGTCTTCCTGGGTCGATGCCCGAGCGGTTAATGGGGACGGACTGTAAATTCGTTGGCAATATGTCTACGCTGGTTCAAATCCAGCTCGGCCCAATAATTCGCTGTCTACATAACCTTTTTTGTTTTGCATAATTGACAGAGAAGGGTAAGAAAAAAGTCAAATATCTGGGTATATTTCGACTTTACTTTTTTCTTTATTTCTTGTGGCTCGTTACTTTTTGTTTCCGT
>B596-H_1-10k_transcript_64848
CTTGAGCCTCGGGTTTTCAGTGTCTCCTGTGGTTTTGGATCTGCTAGTTTCTAAGTTTGACAAGAGCGGAGGCAGGAACAGAGCTATTGAATATGATAACTTCATCGAGTATGTTCATTTGATTTCAACCTTTATCACTTTCTTGTTTTTCCTCTGTGAAGAGTACTGATTCTGGTTTGTTCCATTGTTGCAGGTGCTGTTTGACTGTTAAGGTATATTGTTTGAATCACATTCTTAGTTAGACAATGTGTAGAGTAGTGTTTTGATGTTTGATGAAATATAAATTGCAGGGGCTGACTGAGAAGTTTAAGGAGAAGGATACGGCGTTGTCAGGATCAGCTACTTTCAACTACGAGGCCTTCATGCTCACTATTCTACCGTTCCTCGTCGCTTAAGTTCGTTGCTGTTATGGAGCTTTTGGAATAATTTATTTGTAGTAGTTGAATTCTGGAGTTTGCTCTTTTACCTTTTTATCGTCTTTGCTTTTGTAAGATTTGGAAGTGGCTCTCTCTATATGAGCAATTACACAAGTGTTGTGGAATAAATTTGACTGTT
>B596-H_1-10k_transcript_72106
AAATCATGAACACTTTCGTATTTGTAACAAATAAAATTGGTGTACTTATCATCAATCTAGAATGTTTTCTCATAATGTAGCTACTTTCGAATAATAAAATTAATATGTCTC
>B596-H_1-10k_transcript_49739
GGGGGTCGCAGTGACCAGGCCCGGGCGACTGTTTACCAAAAACACAGGTCTCCGCAAAGTCGTAAGACCATGTATGGGGGCTGACGCCTGCCCAGTGCCGGAAGGTCAAGGAAGTTGGTGACCTGATGACAGGGGAGCCGGCGACCGAAGCCCCGGTGAACGGCGGCCGTAACGATAACGGTCCTAAGGTAGCGAAATTCCTTGTCGGGTAAGTTCCGACCCGCACGAAAGGCGTAACGATCTGGGCACTGTCTCGGAGAGAGGCTCGGTGAAATAGACATGTCTGTGAAGATGCGGACTACCTGCACCTGGACAGAAAGACCCTATGAAGCTTCACTGTTCCCTGGGATTGGCTTTGGGCTTTTCCTGCGCAGCTTAGGTGGAAGGCGAAGAAGGCCTCCTTCCGGGGGGGCCCGAGCCATCAGTGAGATACCACTCTGGAAGAGCTAGAATTCTAACCTTGTGTCAGGACCTACGGGCCAAGGGACAGTCTCAGGTAGACAGTTTCTATGGGGCGTAGGCCTCCCAAAAGGTAACGGAGGCGTGCAAAGGTTTCCTCGGGCCGGACGGAGATTGGCCCTCGAGTGCAAAGGCAGAAGGGAGCTTGACTGCAAGACCCACCCGTCGAGCAGGGACGAAAGTCGGCCTTAGTGATCCGACGGTGCCGAGTGGAAGGGCCGTCGCTCAACGGATAAAAGTTACTCTAGGGATAACAGGCTGATCTTCCCCAAGAGCTCACATCGACGGGAAGGTTTGGCACCTCGATGTCGGCTCTTCGCCACCTGGGGCTGTAGTATGTTCCAAGGGTTGGGCTGTTCGCCCATTAAAGCGGTACGTGAGCTGGGTTCAGAACGTCGTGAGACAGTTCGGTCCATATCCGGTGTGGGCGTTAGAGCATTGAGAGGACCTTTCCCTAGTACGAGAGGACCGGGAAGGACGCACCTCTGGTGTACCAGTTATCGTGCCCACGGTAAACGCTGGGTAGCCAAGTGCGGAGCGGATAACTGCTGAAAGCATCTAAGTAGTAAGCCCACCCCAAGATGAGTGCCCTCCTTGTTATGATGAATCCATATGAGAATATGTTTTTGTTTAGTTATTTTTCAAACTTTTCGAGTATGAATGTTTTTGGAATACAATCTCTGGATTCAAAATTTCTTTAGTTAC
>B596-H_1-10k_transcript_65379
AAGAACTGTCTTTTCTGTATACTTATGTATACTTTCCCCGGTTCCGTTGCTACTGCGGGCTTTACGCAATCGATCGGATCATCTAGATATCCCTTCAACACAACATAGGTCGTCGAAAGGATCTCGGAGACCCGCCAAAGCACGAAAGCCAGGATCTTTCAGAAAATAAATTCCTATTCGAAGAGTGCATAACCGCATGGATAAGCTCACACTAACCCGTCAATTTGGGATCCAATTCGGGATTTTCCTTGAGGGATATTGGTAAGGAATTGGAATGTAATAATATCGATTCATAATGGATTCATATCGATACAGAAGAAAAGGTTCTCTATCGATTCAACAAGTGCTGTACTTATGGGAAAGCGATAGAGAAAGAGAAAAAAAAAAACGAAGATTTCACATAGTGATTTTTTTTTGATCAAAAAAAAATATGATTGAATTTATTTCGTACCCTTCGCTCAATGAGAACATGGGTCAGATTCTATAGGATCAAACCTATGGGACTTAAGAATGATGGAAGGG
>B596-H_1-10k_transcript_46335
CAACATAGGTCGTCGAAAGGATCTCGGAGACCCGCCAAAGCACGAAAGCCAGGATCTTTCAGAAAATAAATTCCTATTCGAAGAGTGCATAACCGCATGGATAAGCTCACACTAACCCGTCAATTTGGGATCCAATTCGGGATTTTCCTTGAGGGATATTGGTAAGGAATTGGAATGTAATAATATCGATTCATAATGGATTCATATCGATACAGAAGAAAAGGTTCTCTATCGATTCAACAAGTGCTGTACTTATGGGAAAGCGATAGAGAAAGAGAAAAAAAAAAACGAAGATTTCACATAGTGATTTTTTTTTGATCAAAAAAAAATATGATTGAATTTATTTCGTACCCTTCGCTCAATGAGAACATGGGTCAGATTCTATAGGATCAAACCTATGGGACTTAAGAATGATGGAAGGGAATAAAATCAAAAAAGAAATCAAATAAAGAAAAGAGAGGGAAAATAAAGAAATAATAAGTAAATAAAAATGAAGTAGAAGAACCCAGATTACAAATGAACAAATTCAAACTTGAAAAAGTCTCTTTCTGATTCTCGAAGAATGAGGGGCAAAGAGATTGATCGAGAAAGATCTCTTGTTCTTATTATAAGATCGTGTGATTGGACCCGCAGATGTTTGGTAAAAAGAATAATCTTATCCTTTGAGAATAATCAAAAATAGAAAGTGTTCAATTGGAACATGAAAACGTGACCGAGTTTATCCTAGTTACTCTTCGGGACGGAGGAGATTCGCGAACGAGGAAAGGGACCCAATGACTTCGAAAGAATTGAACGAGGAGCCGTATGAGGTGAAAATCTCATGTCCGGTTCTGTAGAGTGGCAGTAAGGGTGACTTATCTGTCAACTTTTCCACTATCACCCCCAAAAAACCAAACTCTGCCTTACGTAAAGTTGCCAGAGTACGATTAACCTCGGGATTTGAAATCACTGCTTATATACCTGGTATTGGCCATAATTTACAAGAACATTCTGTAGTCTTAGTAAGAGGGGGAAGGGTTAAGGATTTACCCGGTGTGAGATATCACATTGTTCGAGGAACCCTAGATGCTGTCGGAGTAAAGGATCGTCAACAAGGGCGTTCTAAATATGGGGTCAAAAAGCCAAAATAAAAGATTTGAGCCCTTATAAAAAGAAAACAGATTCTTGAACCCCTTTCACGCTCATGTCACGTCGAGGTACTGCAGAAGAAAAAACTGCAAAATCCGATCCAATTTATCGTAATCGATTAGTTAACATGTTGGTTAACCGTATTCTGAAACACGG
>B596-H_1-10k_transcript_50470
CAACATAGGTCGTCGAAAGGATCTCGGAGACCCGCCAAAGCACGAAAGCCAGGATCTTTCAGAAAATAAATTCCTATTCGAAGAGTGCATAACCGCATGGATAAGCTCACACTAACCCGTCAATTTGGGATCCAATTCGGGATTTTCCTTGAGGGATATTGGTAAGGAATTGGAATGTAATAATATCGATTCATAATGGATTCATATCGATACAGAAGAAAAGGTTCTCTATCGATTCAACAAGTGCTGTACTTATGGGAAAGCGATAGAGAAAGAGAAAAAAAAAAACGAAGATTTCACATAGTGATTTTTTTTTGATCAAAAAAAAATATGATTGAATTTATTTCGTACCCTTCGCTCAATGAGAACATGGGTCAGATTCTATAGGATCAAACCTATGGGACTTAAGAATGATGGAAGGGAATAAAATCAAAAAAGAAATCAAATAAAGAAAAGAGAGGGAAAATAAAGAAATAATAAGTAAATAAAAATGAAGTAGAAGAACCCAGATTACAAATGAACAAATTCAAACTTGAAAAAGTCTCTTTCTGATTCTCGAAGAATGAGGGGCAAAGAGATTGATCGAGAAAGATCTCTTGTTCTTATTATAAGATCGTGTGATTGGACCCGCAGATGTTTGGTAAAAAGAATAATCTTATCCTTTGAGAATAATCAAAAATAGAAAGTGTTCAATTGGAACATGAAAACGTGACCGAGTTTATCCTAGTTACTCTTCGGGACGGAGGAGATTCGCGAACGAGGAAAGGGACCCAATGACTTCGAAAGAATTGAACGAGGAGCCGTATGAGGTGAAAATCTCATGTCCGGTTCTGTAGAGTGGCAGTAAGGGTGACTTATCTGTCAACTTTTCCACTATCACCCCCAAAAAACCAAACTCTGCCTTACGTAAAGTTGCCAGAGTACGATTAACCTCGGGATTTGAAATCACTGCTTATATACCTGGTATTGGCCATAATTTACAAGAACATTCTGTAGTCTTAGTAAGAGGGGGAAGGGTTAAGGATTTACCCGGTGTGAGATATCACATTGTTCGAGGAACCCTAGATGCTGTCGGAGTAAAGGATCGTCAACAAGGGCGTTCTAAATATGGGGTCAAAAAGCCAAAATAAAAGATTTGAGCCC
>B596-H_1-10k_transcript_72148
GAGTGGCGGGTAGAATCCTTTGCAGACGACTTAAATACGCGACGGGGTATTGTAAGTGGCAGAGTGGCCTTGCTGCCACGATCCACTGAGATTCAGCCCTTTGTCGCTAAGATTCG
>B596-H_1-10k_transcript_63461
TACCTGGTTGATCCTGCCAGTAGTCATATGCTTGTCTCAAAGATTAAGCCATGCATGTGTAAGTATGAACGAATTCAGACTGTGAAACTGCGAATGGCTCATTAAATCAGTTATAGTTTGTTTGATGGTAACTACTACTCGGATAACCGTAGTAATTCTAGAGCTAATACGTGCAACAAACCCCGACTTCTGGAAGGGATGCATTTATTAGATAAAAGGTCGACGCGGGCTCTGCCCGTTGCTCTGATGATTCATGATAACTCGACGGATCGCATGGCCTTAGTGCTGGCGACGCATCATTCAAATTTCTGCCCTATCAACTTTCGATGGTAGGATAGTGGCCTACCATGGTGGTAACGGGTGACGGAGAATTAGGGTTCGATTCCGGAGAGGGAGCCTGAGAAACGGCTACCACATCCAAGGAAGGCAGCAGGCGCGCAAATTACCCAATCCTGACACGGGGAGGTAGTGACAATAAATAACAATACCGGGCTCTTTGAGTCTGGTAATTGGAATGAGTACAATCTAAATCCCTTAACGAGGATCCATTGGAGGGCAAGTCTGGTGCCAGCAGCCGCGGTAATTCCAGCTCCAATAGCGTATATTTAAGTTGTTGCAGTT
>B596-H_1-10k_transcript_64102
CTTTTCTATGATCATAATACCCGACGATGTCGTGGATGAGTGGGCTCCGTAAAATCCAAAAATCCAGGAGATTAAGGGATGGAACATAATCAGGATTATGTTTTTAGCTATTTTTTAGTAAAAAATAGCTAAAAACATAAAAAATTAATAGTATGTAAATGCATTCATTTCCTCTGCATCGACTCGATTTCTGATACTATCGGAGTGAATACAGGATCTAATGAAGAGTAGAGGGTAGACTTCATTAGTAACAAGTAAATCCTTTGTATTTGAAAAATCTCGATATAATTTTTGAGATTAAGGATTAATTGATAAGGTATGAGACGATCCAGAAAGCACTTAATCATGATCAACTTTTAAGCTTACGTGGGTGTTGAGCATTTACCTGTAAGAATGGAATTTATGGTAATCTTTAGTTGCAATAACTTTGGAATCGGATAATTCTTTTTTTACATATTAAATACTTGTTGATAACATATATATTTTTTGTATGTATTAATTTAGTTTGGTTAATTCTTGCTCGAGCCGGATGATGAAAAATTATCATGTCCGGTTCCCTCGGGGGATGGATCCATAAGAATTCACCTATCCC
>B596-H_1-10k_transcript_57092
TTTCTTGTTTTTTCTAAAAAAAACGAAAAGGCTAGAAAGAGGACATTCTTTAACTCGAATCGATTTTGTACGTATATACTATATCATAGTATATCATAAAATTCAGAATTATATGTATGTCCAATTTTATTAAAAAAAGATAAATCTAAAATGGATTCCTCGTTACTGCTCTTCTGAGCAGTAATTAGGTAGGGATGACAGGATTTGAACCCGTGACATTTTGTACCCAAAACAAACGCGCTACCAAGCTGCGCTACATCCCTTTCGATTGGTTTACAGTGTCATTGTAAACAATTCCTATCTTGTTTTCCACATCCTTCTTTTTTTTTGTTTCATATCAGATAACAAACATATATATAAGTATAATTAAAAAAATTACTTTTTTTAGGCAAATCCTATCAATTTCAAATTTACATAAAAAGGCGTTTCCATTTGAAAATGGAATCTATAAGATCGTTCTAGTAGACAATATTTCAATTCTAATTTTGAAAATGGGGGGTTACATATACAAATACAAGAACTTCTTAACTACATGTACATCTATAGTTATATATATTACTATATATATTGTAATACAATAAAGAAGAAAGAAGGAGGATTTCAAATGCGAGATCTAAAAACATATCTTTCCGTAGCACCGGTACTAAGTACTCTATGGTTCGTTTCGTTAGCAGGTTTATTAATAGAGATTAATCGTTTATTTCCAGATGCATTAACATTTCCCTTTTTTTAATTCTAGTTATTAACATCAGAAAGGATAAAAAAATTTAGAGATACGATCAACGATCGGGGAATAACCCCCCCTTTTTTTTTCTAATTCTTTTTTAAGAATAAAAAAGAATTAGAAAAAAAAAAAAGGGGGCCGAAAGGGTCATAAAAACGAGGGTTCAGAATCC
>B596-H_1-10k_transcript_70913
GGTAATACAATAAAGAAGAAATGAGGAGGATTCAAATGTCGAGTATCTAAAAACATATCTTTCCGTAGCAAGCACCGGTACTTAAGTACTCTATGGTTCTTTCGTTAGCAGGTTTATTAATAGAGATTAATCGTTTATTTCCAGATGCATTAACATTTTCCCTTTTTTTAATTCTAGTTATTAACGAACC
>B596-H_1-10k_transcript_46246
GACTGATCTCGTTCTCCGTGTAGGATACTGCTTTTTGGTTTAATTTCATAGATTAAATGAAGAAAACTGCTCTACTATATTAATCTACTTTATTCAAAATTGAATTTATTTCAATTTGAATAAATGTAGAAGGGGGCGTATTCTAGGTTCTAAGGTCACTTAAAAAAAAAAGAATCAAACAACTTTTTTTTTTAATTTTTACATGTTTATTCAAAAAAAGTTCTATGTTTTAACTGAAGTTATATAATAGAGTTATTTTTTTATGTATTATTTTTTCTTATTAATTTCTTAAAGAGTTTTTCAATGAATCAGTTACGTGAATTCTGAATCCTGAGATGGTGCAGATGCCAAAGACGATGAATTTCGTTTTTTCTTTTTCTCTATTTTTGTTCATACCACCGATAATGCTTGATAACTCACAAATTTTCAATTTAATTTTTTGATTCTTGGAACTAGTATTTGTATCTATCTTTACTTTTAAAAATTTTTTTATTGAAACTTCGGGAAGTACTTTAGAAACATATGTATAAAAAAACATATTTTATTGAGTCCCTTCATGCCTACTATAACTAGTTATTTCGGTTTTCTACTAGCAGCTTTAACTATAACCTCAGTTCTATTTATTGGTCTAAGCAAAATACGACTTATTTGAAATTAATTGAATGAATCTTTTTTGATCAAAAAAGATTTATATGGTATTTCATATGTTCGATAGTTCCTTACCGTGTTAATTACCCAATTTTGGTCATTGAGATTCGTCGGCAATACAGATTAAGAGCTAGGAATAGATAGTACCTCTCTTTTCTCCCTTTCAAAAATGAAAACAAAAGAAAATTGAAATGATTGAAGTTTCTTTATTTGGAATCGTCTTAGGTCTAATTCCTATTACTTTGGCTGGATTATTCGTAACTGCTTATTTACAATACAGACGTGGTGATCAGTTGGACTTTTGATTAATTAACATCTCTTTTTTTTTACTGACCTCCTTCTTGCTTTCATATGCGGGAGGTCGAATTCAGATTGCTGCTCAATTATTTGCGAACAGTGGAATTTTGACACAATCTAATAAACAAGAGTGACATCACGCTCTGTAGGATTTGAACCTACGACATTGGGTTTTGGAGACCCACGTTCTACCGAACTGAACTAAGAGCGCTTTTCTTGTTTTTTCTAAAAAAACGAAAAGGCTAGAAAGAGGACATTCTTTAACTCGAATCGATTTTGTACGTATATACTATATCATAGTATATCATAAAATTCAGAATTATATGTATGTCCAATTTTAGT
>B596-H_1-10k_transcript_71754
GAATGAATCTTTTTTGATCAAAAAAGATTTATATGGTATTTCATATGTTCGATAGTTCCTTACCGTGTTAATTACCCAATTTTGGTCATTGAGATTCGTCGGCAATACAGATTAAGAGCTAGGAATAGATAGTACCTCTCTTTTCTCCCTTTC
>B596-H_1-10k_transcript_71290
GGGACAATATGAGAATTTCCTTAATGAATTATTAGAATTAGAAACCACCCTCTTGAATTTTCATTTTATCTAATCTTTAGTTTATTTTCTAGTCCAAAACAAATAAAGGATCAAAGCCCCTATAGATTACAGATACAGGAATTTGAAGAAGTGGAACATGGTTATACATCGACAAGC
>B596-H_1-10k_transcript_63694
GCTCTTTCTTGATTCTATGGGTGGTGGTGCATGGCCGTTCTTAGTTGGTGGAGCGATTTGTCTGGTTAATTCCGTTAACGAACGAGACCTCAGCCTGCTAACTAGCTACGTGGAGGCATCCCTTCACGGCCGGCTTCTTAGAGGGACTATGGCCGTTTAGGCCAAGGAAGTTTGAGGCAATAACAGGTCTGTGATGCCCTTAGATGTTCTGGGCCGCACGCGCGCTACACTGATGTATTCAACGAGTTCACACCTTGGCCGACAGGCCCGGGTAATCTTTGAAATTTCATCGTGATGGGGATAGATCATTGCAATTGTTGGTCTTCAACGAGGAATTCCTAGTAAGCGCGAGTCATCAGCTCGCGTTGACTACGTCCCTGCCCTTTGTACACACCGCCCGTCGCTCCTACCGATTGAATGATCCGGTGAAGTGTTCGGATCGCGGCGACGTGGGTGGTTCGCCGTCTGCGACGTCGCGAGAAGTCCACTAAACCTTATCATTTAGAGGAAGGAGAAGTCGTAACAAGGTTTCCGTAGGTGAACCTGCGGAAGGATCATTGTCGTACCCTGG
>B596-H_1-10k_transcript_66306
GCATCGGGGACGCAATGTCCTCGACCTATTCTCAAACTTTAAATAGGTAGGACGGGGTGGCTGCTTTGTTGAGCCATCCCACGGAATCGAGAGCTCCAAGTGGGCCATTTTTGGTAAGCAGAACTGGCGATGCGGGATGAACCGGAAGCCGGGTTACGGTGCCCAACTGCGCGCTAACCTAGAACCCACAAAGGGTGTTGGTCGATTAAGACAGCAGGACGGTGGTCATGGAAGTCGAAATCCGCTAAGGAGTGTGTAACAACTCACCTGCCGAATCAACTAGCCCCGAAAATGGATGGCGCTGAAGCGCGCGACCTATACCCGGCCGTCGGGGCAAGAGCCAGGCCTCGATGAGTAGGAGGGCGCGGCGGTCGCTGCAAAACCTAGGGCGCGAGCCCGGGCGGAGCGGCCGTCGGTGCAGATCTTGGTGGTAGTAGCAAATATTCAAATGAGAACTTTGAAGGCC
>B596-H_1-10k_transcript_57582
GAGCCCAAAATAAAGAGATGGCGATTTCTCTATCGTTCATCCCTTCTCTCACCCTCCCCCAACCACCGAGCCTTAGCCGTAACGCCACCGTTCCTAGAAGATGCTTCTCTTCTATCCGATGCGGCCCACGCGACAACCGTGGACCTCTTCTCAAAGGTCGGATCCTCAGCTCTGAAGCCATCCAATCGATCCAGTCCCTCAAGCGAGCCCATCGCACCGGCTCCCTCTCCCTTAGCCTCCCTCCTCTCCGCCGTCTCCTGAAGGCTGATCTCCTTGCCGTTGTCCGTGAGCTTCTCCGGCAGGACCACTGCACCCTCGCTGTCCACGTTCTCTCCACCCTCCGTTCCGAGTATCCTCCTCTGGACCTCACTCTCTACGCCGACGTCGTCAACGCCCTCGCCAGAAATGGCGAGCGCGAGGAGATAGACAGGCTCATCGGAGAAATGGAGGGGATTGAGGGAGGCTACGAGAAGGACAAGGCTCTGGCGAAGCTGATAAGGGCGGTGATGGGAGCGGAGAGGAGGGAGGCGGCGGTGAGGATATACGGGATGATGAGAGAGGGAGGGTGGGGGTCGGAGTCGTGGGAGGCAGACGAGTATGTTGCTGAGGTTTTGAGTAAGGGACTGAGGAGGCTTGGGGAGGAAGAACTTGCTGCTCACGTGGCCTCCACTCTACGAGTAAGGATACGTACGTGAGGGAGGGCTCAAGTGTGGACTGCCCTCAACTTCTTCTTCTAGTGGGGCTTTGTTACCGCCAATTTTCACCTAGTGTAGATTTGTGTATTGTATGTGCTTCCTCTATTAGAAAGCCAATGGCTAAGTATATATACAACACGAGAAGGATCGCAATCTCAATCTCACTAACAGATTTGGACT
>B596-H_1-10k_transcript_42905
GGCGATCTTACAACGAGGGTTATGCATCTTTCAAGCGTTACAAGTTCCTCCGGCGCTAACGCCGAAGAATCGCCGAAGAAATTGCATGATGATAATGATGCGCCATCGTCGCTGTTACTACTTCCAGATGAAATCTCTTTGAACTGCTTAGCACGCGTGCCTCGATGTTACTACCCGTGGGTTTCTCTGGTCTCCACAACCTTGAGGCGTCTCATCGCTTCGCCGGAGATTTACACAGAGCGTTCAGCACGCCGCCGCACAGAACACGTACTTTACATTGCGCTTAGACCTTACTGTACACGAACCCTTGAATGGTACACTCTCAATCTCATCAAACCTAGTTTCGGACAAGAAGAGATTAAACACCGTTTGGTTCCTGTCCCTTCGTTCCCTTTGGTTCCCTATTGGGGAATGTCTATCGTCGTTGTCGGCTCAGAGATGTACTTCCTCGGTGGAAGCGTCGACGACAGCTTCGTCTCCACTGCGTTTGTCATCGACTGTCCGTCTTACACGTGTCGCTCCCTCCCTAACATGAAGCAAGAACGCGGCTGCGCCGCCGCGGGGATCGTCGACGGGAAGTTGTATGTGATCGGAGGGTGTGACCCTCTGTCTCCGAACTGGGTGGAGGCTTTTGATCTAAAGACTCAAACTTGGGAGACTGTGAGGGGTTTGTCTGACGTGGAGGTGTATGAGAAAACGATCAGGAGCTTCGTGATGGATGATAAGATTTGCATCATGGATCGAGATAGTAGCTTTGTTTACGATCCCAAAGATGGAGTTTTGGAGAGGGACTTGTTGTTGAACAAGCAGTGGAGGGTGGGTTCTTGCGTCATTGATGACAAGCTCTACAGTTTTGACCAGGAGAACATATTATGGGAGTTTGATCCTGTCTCGAGGGTTTGGACCCGAGTGAAGGGTCTTGAAGATCTTCCTGGTGTCCGTGATGTCACTAAGATGGCGAATTGTGGTGGCAAAATTGCGATTTTGTGTAACGTTGAAAAGTGTTCGACGGAGATTTGGTATACGGAGATCGGGTTGGAGAGGAGGGAAGGAGGAGAGGCTTGGGGGACGATCTTGTGGTCTGGTCTTGTGCTTGCTTCGGAAGGTTTTTCTACCATTGTACGATCTCTGTCTGTGTCATTTTGATGCCACACTCCATTGTGCGGGAGGTCACTAGTTACCTTTGGCTTTGAGATACCGATGCATCATTCATCAACTTATATGTTATAATATATGGATTGTTATTTTTATGTTTAAGTTTGAAAATGTATTGGAGCAGCTTGGTCTGATCAAGATGTTGAATTTTCTTGCCCTTGTTTCTTTCTTTTACAAATCTATGGATGTGGTTTTTATTTTATTTTTATCAACAGCTATGTACTTTTGAATTGTTCG
>B596-H_1-10k_transcript_60431
TACCTGGTTGATCCTGCCAGTAGTCATATGCTTGTCTCAAAGATTAAGCCATGCATGTGTAAGTATGAACGAATTCAGACTGTGAAACTGCGAATGGCTCATTAAATCAGTTATAGTTTGTTTGATGGTAACTACTACTCGGATAACCGTAGTAATTCTAGAGCTAATACGTGCAACAAACCCCGACTTCTGGAAGGGATGCATTTATTAGATAAAAGGTCGACGCGGGCTCTGCCCGTTGCTCTGATGATTCATGATAACTCGACGGATCGCATGGCCTTAGTGCTGGCGACGCATCATTCAAATTTCTGCCCTATCAACTTTCGATGGTAGGATAGTGGCCTACCATGGTGGTAACGGGTGACGGAGAATTAGGGTTCGATTCCGGAGAGGGAGCCTGAGAAACGGCTACCACATCCAAGGAAGGCAGCAGGCGCGCAAATTACCCAATCCTGACACGGGGAGGTAGTGACAATAAATAACAATACCGGGCTCTTTGAGTCTGGTAATTGGAATGAGTACAATCTAAATCCCTTAACGAGGATCCATTGGAGGGCAAGTCTGGTGCCAGCAGCCGCGGTAATTCCAGCTCCAATAGCGTATATTTAAGTTGTTGCAGTTAAAAAGCTCGTAGTTGAACCTTGGGATGGGTCGCCCGGTCCGCCTTTGGTGAGCACCGGTCGGCTTGTCTCTTCTGTCGGCGATACGCTCCTGGCCTTAACTGGCCGGGTCGTGCCTCCGGCGCTGTTACTTTG
>B596-H_1-10k_transcript_65916
GGGTTTAGACCGTCGTGAGACAGGTTAGTTTTACCCTACTGATGCCCGCGTCGCAATAGTAATTCAACCTAGTACGAGAGGAACCGTTGATTCGCACAATTGGTCATCGCGCTTGGTTGAAAAGCCAGTGGCGCGAAGCTACCGTGCGCTGGATTATGACTGAACGCCTCTAAGTCAGAATCCGGGCTAGAAGCGACGCATGCGCCCGCCGCCCGATTGCCGACCCTCAGTAGGAGCTTCGGCTCCCAAAGGCACGTGTCGTTGGCTAAGTCCGTTCGGTGGAAGCGCCGTTCGGACCGCCTTGAATTATAATTACCACCGAGTGGCGGGTAGAATCCTTTGCAGACGACTTAAATACGCGACGGGGTATTGTAAGTGGCAGAGTGGCCTTGCTGCCACGATCCACTGAGATTCAGCCCTTTGTCGCTAAGATTCGACCCTCCCCCTTTCCAATCACATGTTCCTCCCCAAAACGTT
>B596-H_1-10k_transcript_62750
GTCGGCCGGGGGACGGACTGGGAACGGCTCTTTCGGGAGCTTTCCCCGGGCGTCGAACAGCCAACTCAGAACTGGTACGGACAAGGGGAATCCGACTGTTTAATTAAAACAAAGCATTGCGATGGTCCCTGCGGATGCTAACGCAATGTGATTTCTGCCCAGTGCTCTGAATGTCAAAGTGAAGAAATTCAACCAAGCGCGGGTAAACGGCGGGAGTAACTATGACTCTCTTAAGGTAGCCAAATGCCTCGTCATCTAATTAGTGACGCGCATGAATGGATTAACGAGATTCCCACTGTCCCTGTCTACTATCCAGCGAAACCACAGCCAAGGGAACGGGCTTGGCAGAATCAGCGGGGAAAGAAGACCCTGTTGAGCTTGACTCTAGTCCGACTTTGTGAAATGACTTGAGAGGGTAGAATAAGTGGGAGCTCCGGCGCAAGTGAAATACCACTACTTTTAACGTTATTTTACTTACTCCGTGAATCGGAGGCGGGGTAACAACCCCTTCTTTTAGACCCAAGACTCGCTTCGGCGGGTCGATCCGGGCGGAGGACATTGTCAGGTGGGGAGTTTGGCTGGGGCGGCACATCTGTTAAAAGATAACGCAGGTGTCCTAAGATGAGCTCAACGAGAACAGAAATCTCGTGTGG
>B596-H_1-10k_transcript_46855
CAGTGCTCTGAATGTCAAAGTGAAGAAATTCAACCAAGCGCGGGTAAACGGCGGGAGTAACTATGACTCTCTTAAGGTAGCCAAATGCCTCGTCATCTAATTAGTGACGCGCATGAATGGATTAACGAGATTCCCACTGTCCCTGTCTACTATCCAGCGAAACCACAGCCAAGGGAACGGGCTTGGCAGAATCAGCGGGGAAAGAAGACCCTGTTGAGCTTGACTCTAGTCCGACTTTGTGAAATGACTTGAGAGGTGTAGAATAAGTGGGAGCTCCGGCGCAAGTGAAATACCACTACTTTTAACGTTATTTTACTTACTCCGTGAATCGGAGGCGGGGTAACAACCCCTTCTTTTAGACCCAAGACTCGCTTCGGCGGGTCGATCCGGGCGGAGGACATTGTCAGGTGGGGAGTTTGGCTGGGGCGGCACATCTGTTAAAAGATAACGCAGGTGTCCTAAGATGAGCTCAACGAGAACAGAAATCTCGTGTGGAACAAAAGGGTAAAAGCTCGTTTGATTCTGATTTTCAGTACGAATACGAACCGTGAAAGCGTGGCCTATCGATCCTTTAGACCTTCGGAATTTGAAGCTAGAGGTGTCAGAAAAGTTACCACAGGGATAACTGGCTTGTGGCAGCCAAGCGTTCATAGCGACGTTGCTTTTTGATCCTTCGATGTCGGCTCTTCCTATCATTGTGAAGCAGAATTCACCAAGTGTTGGATTGTTCACCCACCAATAGGGAACGTGAGCTGGGTTTAGACCGTCGTGAGACAGGTTAGTTTTACCCTACTGATGCCCGCGTCGCAATAGTAATTCAACCTAGTACGAGAGGAACCGTTGATTCGCACAATTGGTCATCGCGCTTGGTTGAAAAGCCAGTGGCGCGAAGCTACCGTGCGCTGGATTATGACTGAACGCCTCTAAGTCAGAATCCGGGCTAGAAGCGACGCATGCGCCCGCCGCCCGATTGCCGACCCTCAGTAGGAGCTTCGGCTCCCAAAGGCACGTGTCGTTGGCTAAGTCCGTTCGGTGGAAGCGCCGTTCGGACCGCCTTGAATTATAATTACCACCGAGTGGCGGGTAGAATCCTTTGCAGACGACTTAAATACGCGACGGGGTATTGTAAGTGGCAGAGTGGCCTTGCTGCCACGATCCACTGAGATTCAGCCCTTTGTCGCTAAGATTCGACCCTCCCCCTTTCCAATCACATGTTCCTCCCCAAAACGT
>B596-H_1-10k_transcript_59010
AAGGGGTAGGCACTCTCTTGAGCCTCCTACCCCCCAGTACCCGAACGGTTCGGGTACGTAGTGTTGGACTGTTCGGTCCAACACTATCGAGGGCTGGGTTGAGGTCGATGGCCGGATTGTCCCCGGTCAATTTTCCGGGAACTTTTCCGGCGAATTTTCCGGTGGACCGTTTTGCCCCTGACTTCAAATTTTCGCGCTTGCATGGTCTTGGCCTGGTTTCATCCGTCTTCCAGTTGCTTTTTTGATTACATCTCAAGAGTGGTTGGAAAGATTGATGTTAGCGGGGCAATGAACATTCGGCGTATGAGTGGTGATTGGATAGCTAGTGTTTGTAGGCTCTGTGCTCGCGCACCCAACTACAGACCAACTATCCTCCTCAGTTTCTTCACTAGCATAGTTTTATGCTTGTTGAACTGATCCGGGGCCTGTGTTGCGTACCTATCTGGAAGGAATTGTTAAGCTTTGCTTAAAATGTTGTTTGCGGCATCTCCTTCGGTGGGGAAGTCGTGAACACATAAGCCGGCACTTGTGATCCTTGCGTCTTTGCATAGTTTATGCATTGTTCGCAAAGGTGAATAAGCTGTTTGCTGAGATCTCGGTTGCGGAAATATTATGGCGGTGACCCGAAGAAATTCTGTCCCGCTAAGCACGTTTGTCTCCGGACAAAAGATTACGGTCAAGTCTGTGTCTGTTCCCACTTTCCTTGTGTTTGCGGGAATATGACGTGGTCTTGTCCTGATTTATGAATGCTACCTGGTTGATCCTGCCAGTAGTCATATGCTTGTCTCAAAGATTAAGCCATGCATGTGTAAAAATTC
>B596-H_1-10k_transcript_51072
CTGTTACTTTGAAGAAATTAGAGTGCTCAAAGCAAGCCTACGCTCTGTATACATTAGCATGGGATAACATCATAGGATTTCGATCCTATTGTGTTGGCCTTCGGGATCGGAGTAATGATTAACAGGGACAGTCGGGGGCATTCGTATTTCATAGTCAGAGGTGAAATTCTTGGATTTATGAAAGACGAACAACTGCGAAAGCATTTGCCAAGGATGTTTTCATTAATCAAGAACGAAAGTTGGGGGCTCGAAGACGATCAGATACCGTCCTAGTCTCAACCATAAACGATGCCGACCAGGGATCAGCGGATGTTGCTTTTAGGACTCCGCTGGCACCTTATGAGAAATCAAAGTTTTTGGGTTCCGGGGGGAGTATGGTCGCAAGGCTGAAACTTAAAGGAATTGACGGAAGGGCACCACCAGGAGTGGAGCCTGCGGCTTAATTTGACTCAACACGGGGAAACTTACCAGGTCCAGACATAGTAAGGATTGACAGACTGAGAGCTCTTTCTTGATTCTATGGGTGGTGGTGCATGGCCGTTCTTAGTTGGTGGAGCGATTTGTCTGGTTAATTCCGTTAACGAACGAGACCTCAGCCTGCTAACTAGCTACGTGGAGGCATCCCTTCACGGCCGGCTTCTTAGAGGGACTATGGCCGTTTAGGCCAAGGAAGTTTGAGGCAATAACAGGTCTGTGATGCCCTTAGATGTTCTGGGCCGCACGCGCGCTACACTGATGTATTCAACGAGTTCACACCTTGGCCGACAGGCCCGGGTAATCTTTGAAATTTCATCGTGATGGGGATAGATCATTGCAATTGTTGGTCTTCAACGAGGAATTCCTAGTAAGCGCGAGTCATCAGCTCGCGTTGACTACGTCCCTGCCCTTTGTACACACCGCCCGTCGCTCCTACCGATTGAATGATCCGGTGAAGTGTTCGGATCGCGGCGACGTGGGTGGTTCGCCGTCTGCGACGTCGCGAGAAGTCCACTAAACCTTATCATTTAGAGGAAGGAGAAGTCGTAACAAGGTTTCCGTAGGTGAACCTGCGGAAGGATCATTGTCGTACCCTGG
>B596-H_1-10k_transcript_66799
ATTCCTAGTAAGCGCGAGTCATCAGCTCGCGTTGACTACGTCCCTGCCCTTTGTACACACCGCCCGTCGCTCCTACCGATTGAATGATCCGGTGAAGTGTTCGGATCGCGGCGACGTGGGTGGTTCGCCGTCTGCGACGTCGCGAGAAGTCCACTAAACCTTATCATTTAGAGGAAGGAGAAGTCGTAACAAGGTTTCCGTAGGTGAACCTGCGGAAGGATCATTGTCGTACCCTGGAAACAGAACGACCTGAGAACGATGAAACATCACTCTCGGTAGGCCGGTTTCTTACTGTGCCTGCTGATTCCGTGGTTATGCGTTCATCCTTGGCCAAGACTTCAGTTTTGGTTGGATCGTACGCATAGCTTCCGGATATCACCAAACCCCGGCACGAAAAGTGTC
>B596-H_1-10k_transcript_62340
GAACCGTGAAAGCGTGGCCTATCGATCCTTTAGACCTTCGGAATTTGAAGCTAGAGGTGTCAGAAAAGTTACCACAGGGATAACTGGCTTGTGGCAGCCAAGCGTTCATAGCGACGTTGCTTTTTGATCCTTCGATGTCGGCTCTTCCTATCATTGTGAAGCAGAATTCACCAAGTGTTGGATTGTTCACCCACCAATAGGGAACGTGAGCTGGGTTTAGACCGTCGTGAGACAGGTTAGTTTTACCCTACTGATGCCCGCGTCGCAATAGTAATTCAACCTAGTACGAGAGGAACCGTTGATTCGCACAATTGGTCATCGCGCTTGGTTGAAAAGCCAGTGGCGCGAAGCTACCGTGCGCTGGATTATGACTGAACGCCTCTAAGTCAGAATCCGGGCTAGAAGCGACGCATGCGCCCGCCGCCCGATTGCCGACCCTCAGTAGGAGCTTCGGCTCCCAAAGGCACGTGTCGTTGGCTAAGTCCGTTCGGTGGAAGCGCCGTTCGGACCGCCTTGAATTATAATTACCACCGAGTGGCGGGTAGAATCCTTTGCAGACGACTTAAATACGCGACGGGGTATTGTAAGTGGCAGAGTGGCCTTGCTGCCACGATCCACTGAGATTCAGCCCTTTGTCGCTAAGATTCG
>B596-H_1-10k_transcript_69668
GAGCCCAGCTTGAAAATCGGACGTCTTCGGCGTTCGAATTGTAGTCTGGAGAAGCGTCCTCAGCGACGGACCGGGCCCAAGTTCCCTGGAAAGGGGCGCCAGAGAGGGTGAGAGCCCCGTCGTGCCCGGACCCTGTCGCACCACGAGGCGCTGTCTACGAGTCGGGTTGTTTGGGAATGCAGCCCCAATCGGGCGGTAAATTCCGTCCAAGGCTAAATATGGGCGAGAGACCGATAGCGAACAAGTACCGCGAGGTAAAGACG
>B596-H_1-10k_transcript_71999
TCTGCCTGGGTGTCACAAATCGTCGTCCCCCCATCCTCTCGAGGATATGGGACGGAAGCTGATCTCCCGTGTGTTACCGCACGCGGTTGGCCAAAATCCGAGCTAAGGACGTCAGGAGCGTCTTGACATGCGGTG
>B596-H_1-10k_transcript_47758
GGCGTCGAACAGCCAACTCAGAACTGGTACGGACAAGGGGAATCCGACTGTTTAATTAAAACAAAGCATTGCGATGGTCCCTGCGGATGCTAACGCAATGTGATTTCTGCCCAGTGCTCTGAATGTCAAAGTGAAGAAATTCAACCAAGCGCGGGTAAACGGCGGGAGTAACTATGACTCTCTTAAGGTAGCCAAATGCCTCGTCATCTAATTAGTGACGCGCATGAATGGATTAACGAGATTCCCACTGTCCCTGTCTACTATCCAGCGAAACCACAGCCAAGGGAACGGGCTTGGCAGAATCAGCGGGGAAAGAAGACCCTGTTGAGCTTGACTCTAGTCCGACTTTGTGAAATGACTTGAGAGGTGTAGAATAAGTGGGAGCTCCGGCGCAAGTGAAATACCACTACTTTTAACGTTATTTTACTTACTCCGTGAATCGGAGGCGGGGTAACAACCCCTTCTTTTAGACCCAAGACTCGCTTCGGCGGGTCGATCCGGGCGGAGGACATTGTCAGGTGGGGAGTTTGGCTGGGGCGGCACATCTGTTAAAAGATAACGCAGGTGTCCTAAGATGAGCTCAACGAGAACAGAAATCTCGTGTGGAACAAAAGGGTAAAAGCTCGTTTGATTCTGATTTTCAGTACGAATACGAACCGTGAAAGCGTGGCCTATCGATCCTTTAGACCTTCGGAATTTGAAGCTAGAGGTGTCAGAAAAGTTACCACAGGGATAACTGGCTTGTGGCAGCCAAGCGTTCATAGCGACGTTGCTTTTTGATCCTTCGATGTCGGCTCTTCCTATCATTGTGAAGCAGAATTCACCAAGTGTTGGATTGTTCACCCACCAATAGGGAACGTGAGCTGGGGTTAGACCGTCGTGAGACAGGTTAGTTTTACCCTACTGATGCCCGCGTCGCAATAGTAATTCAACCTAGTACGAGAGGAACCGTTGATTCGCACAATTGGTCATCGCGCTTGGTTGAAAAGCCAGTGGCGCGAAGCTACCGTGCGCTGGATTATGACTGAACGCCTCTAAGTCAGAATCCGGGCTAGAAGCGACGCATGCGCCCGCCGCCCGATTGCCGACCCTCAGTAGGAGCTTCGGCTCCCAAAGGCACGTGTCGTTGGCTAAGTCCGTTCGGTGGAAGCGCCGTTCGGACCGCCTTGAATTATAATTACCACCGAGTGGCGGGTAGAATCCTTTGCAGACGACAACACATCCAGAATCGGAGCC
>B596-H_1-10k_transcript_69800
GACTTGAGAGGTGTAGAATAAGTGGGAGCTCCGGCGCAAGTGAAATACCACTACTTTTAACGTTATTTTACTTACTCCGTGAATCGGAGGCGGGGTAACAACCCCTTCTTTTAGACCCAAGACTCGCTTCGGCGGGTCGATCCGGGCGGAGGACATTGTCAGGTGGGGAGTTTGGCTGGGGCGGCACATCTGTTAAAAGATAACGCAGGTGTCCTAAGATGAGCTCAACGAGAACAGAAATCTCGTGTGG
>B596-H_1-10k_transcript_59937
CATGGCCGTTCTTAGTTGGTGGAGCGATTTGTCTGGTTAATTCCGTTAACGAACGAGACCTCAGCCTGCTAACTAGCTACGTGGAGGCATCCCTTCACGGCCGGCTTCTTAGAGGGACTATGGCCGTTTAGGCCAAGGAAGTTTGAGGCAATAACAGGTCTGTGATGCCCTTAGATGTTCTGGGCCGCACGCGCGCTACACTGATGTATTCAACGAGTTCACACCTTGGCCGACAGGCCCGGGTAATCTTTGAAATTTCATCGTGATGGGGATAGATCATTGCAATTGTTGGTCTTCAACGAGGAATTCCTAGTAAGCGCGAGTCATCAGCTCGCGTTGACTACGTCCCTGCCCTTTGTACACACCGCCCGTCGCTCCTACCGATTGAATGATCCGGTGAAGTGTTCGGATCGCGGCGACGTGGGTGGTTCGCCGTCTGCGACGTCGCGAGAAGTCCACTAAACCTTATCATTTAGAGGAAGGAGAAGTCGTAACAAGGTTTCCGTAGGTGAACCTGCGGAAGGATCATTGTCGTACCCTGGAAACAGAACGACCTGAGAACGATGAAACATCACTCTCGGTAGGCCGGTTTCTTACTGTGCCTGCTGATTCCGTGGTTATGCGTTCATCCTTGGCCAAGACTTCAGTTTTGGTTGGATCGTACGCATAGCTTCCGGATATCACCAAACCCCGGCACGAAAAGTGTCAAGG
>B596-H_1-10k_transcript_71772
ATAGTGATTTTTTTTTGATCAAAAAAAAATATGATTGAATTTATTTCGTACCCTTCGCTCAATGAGAACATGGGTCAGATTCTATAGGATCAAACCTATGGGACTTAAGAATGATGGAAGGG
>B596-H_1-10k_transcript_72102
CAAGGGGAATCCGACTGTTTAATTAAAACAAAGCATTGCGATGGTCCCTGCGGATGCTAACGCAATGTGATTTCTGCCCAGTGCTCTGAATG
>B596-H_1-10k_transcript_54007
GATTAACAGGGACAGTCGGGGGCATTCGTATTTCATAGTCAGAGGTGAAATTCTTGGATTTATGAAAGACGAACAACTGCGAAAGCATTTGCCAAGGATGTTTTCATTAATCAAGAACGAAAGTTGGGGGCTCGAAGACGATCAGATACCGTCCTAGTCTCAACCATAAACGATGCCGACCAGGGATCAGCGGATGTTGCTTTTAGGACTCCGCTGGCACCTTATGAGAAATCAAAGTTTTTGGGTTCCGGGGGGAGTATGGTCGCAAGGCTGAAACTTAAAGGAATTGACGGAAGGGCACCACCAGGAGTGGAGCCTGCGGCTTAATTTGACTCAACACGGGGAAACTTACCAGGTCCAGACATAGTAAGGATTGACAGACTGAGAGCTCTTTCTTGATTCTATGGGTGGTGGTGCATGGCCGTTCTTAGTTGGTGGAGCGATTTGTCTGGTTAATTCCGTTAACGAACGAGACCTCAGCCTGCTAACTAGCTACGTGGAGGCATCCCTTCACGGCCGGCTTCTTAGAGGGACTATGGCCGTTTAGGCCAAGGAAGTTTGAGGCAATAACAGGTCTGTGATGCCCTTAGATGTTCTGGGCCGCACGCGCGCTACACTGATGTATTCAACGAGTTCACACCTTGGCCGACAGGCCCGGGTAATCTTTGAAATTTCATCGTGATGGGGATAGATCATTGCAATTGTTGGTCTTCAACGAGGAATTCCTAGTAAGCGCGAGTCATCAGCTCGCGTTGACTACGTCCCTGCCCTTTGTACACACCGCCCGTCGCTCCTACCGATTGAATGATCCGGTGAAGTGTTCGGATCGCGGCGACGTGGGTGGTTCGCCGTCTGCGACGTCGCGAGAAGTCCACTAAACCTTATCATTTAGAGGAAGGAGAAGTCGTAACAAGGTTTCCGTAGGTGAACCTGCGGAAGGATCATTGTCGTACCCTGG
>B596-H_1-10k_transcript_66711
TACCTGGTTGATCCTGCCAGTAGTCATATGCTTGTCTCAAAGATTAAGCCATGCATGTGTAAGTATGAACGAATTCAGACTGTGAAACTGCGAATGGCTCATTAAATCAGTTATAGTTTGTTTGATGGTAACTACTACTCGGATAACCGTAGTAATTCTAGAGCTAATACGTGCAACAAACCCCGACTTCTGGAAGGGATGCATTTATTAGATAAAAGGTCGACGCGGGCTCTGCCCGTTGCTCTGATGATTCATGATAACTCGACGGATCGCATGGCCTTAGTGCTGGCGACGCATCATTCAAATTTCTGCCCTATCAACTTTCGATGGTAGGATAGTGGCCTACCATGGTGGTAACGGGTGACGGAGAATTAGGGTTCGATTCCGGAGAGGGAGCCTGAGAAACGGCTACCACATCCAAGGAAGGCAGCAGGCGCGC
>B596-H_1-10k_transcript_68865
TACCTGGTTGATCCTGCCAGTAGTCATATGCTTGTCTCAAAGATTAAGCCATGCATGTGTAAGTATGAACGAATTCAGACTGTGAAACTGCGAATGGCTCATTAAATCAGTTATAGTTTGTTTGATGGTAACTACTACTCGGATAACCGTAGTAATTCTAGAGCTAATACGTGCAACAAACCCCGACTTCTGGAAGGGATGCATTTATTAGATAAAAGGTCGACGCGGGCTCTGCCCGTTGCTCTGATGATTCATGATAACTCGACGGATCGCATGGCCTTAGTGCTGGCGACGCATCATTC
>B596-H_1-10k_transcript_4920
CGGGCCCAAGTTCCCTGGAAAGGGGCGCCAGAGAGGGTGAGAGCCCCGTCGTGCCCGGACCCTGTCGCACCACGAGGCGCTGTCTACGAGTCGGGTTGTTTGGGAATGCAGCCCCAATCGGGCGGTAAATTCCGTCCAAGGCTAAATATGGGCGAGAGACCGATAGCGAACAAGTACCGCGAGGTAAAGATGAAAAGGACTTTGAAAAGAGAGTCAAAGAGTGCTTGAAATTGTCGGGAGGGAAGCGGATGGGGGCCGGCGATGCGTCCTGGTCGAATGCGGAACGGAGCAATCCGGTCCGCCGATCGATTCGGGGCGTGGACCGACGCGGATTAAGGTGGTGACCTAAGCCCGGGCTTTTGTTACGCCCGCGGAGACGTCGCTGCCTTAATCGTGGTCTGCAGCACGCGCCTCACGGCGTGCCTCGGCATCTGCGTGCTCAGGGCGTCGGCCTGTGGGCTCCCCATTCGACCCGTCTTGTAACACGGACCAAGGAGTCTGACATGTGTGCGAGTCAACGGGTGAGTAAACCCGTAAGGCGCAAGGAAGCTGATTGGCTGGATCCCTCACGGGTGCACAGCCGACCGACCTTGATCTTCTGAGAAGGGTTCGAGTGTGAGCATGCCTGTCGGGACCCGAAAGATGGTGAACTATGCCTGAGCGGGGCGAAGCCAGAGGAAACTCTGGTGGAGGCCCGCAGCGATACTGACGTGCAAATCGTTCGTCTGACTTGGGTATAGGGGCGAAAGACTAATCGAACCATCTAGTAGCTGGTTCCCTCCGAAGTTTCCCTCAGGATAGCTGGAGCTCGGAAACGAGTTCTATCGGGTAAAGCCAATGATTAGAGGCATCGGGGACGCAATGTCCTCGACCTATTCTCAAACTTTAAATAGGTAGGACGGGGTGGCTGCTTTGTTGAGCCATCCCACGGAATCGAGAGCTCCAAGTGGGCCATTTTTGGTAAGCAGAACTGGCGATGCGGGATGAACCGGAAGCCGGGTTACGGTGCCCAACTGCGCGCTAACCTAGAACCCACAAAGGGTGTTGGTCGATTAAGACAGCAGGACGGTGGTCATGGAAGTCGAAATCCGCTAAGGAGTGTGTAACAACTCACCTGCCGAATCAACTAGCCCCGAAAATGGATGGCGCTGAAGCGCGCGACCTATACCCGGCCGTCGGGGCAAGAGCCAGGCCTCGATGAGTAGGAGGGCGCGGCGGTCGCTGCAAAACCTAGGGCGCGAGCCCGGGCGGAGCGGCCGTCGGTGCAGATCTTGGTGGTAGTAGCAAATATTCAAATGAGAACTTTGAAGGCCGAAGAGGGGAAAGGTTCCATGTGAACGGCACTTGCACATGGGTTAGTCGATCCTAAGAGTCGGGGGAAACCCGTCTGATAGCGCTTATGCGCGAACTTCGAAAGGGGATCCGGTTAAAATTCCGGAACCGGGACGTGGCGGTTGACGGCAACGTTAGGGAGTCCGGAGACGTCGGCGGGAATTCCGGAAAGAGTTATCTTTTCTGTTTAACAGCCTGCCCACCCTGGAAACGGCTCAGCCGGAGGTAGGGTCCAGCGGCTGGAAGAGCACCGCACGTCGCGTGGTGTCCGGTGCATTCCCGGCGGCCCTTGAAAATCCGGAGGACCGAGTGCCGCTCACGCCCGGTCGTACTCATAACCGCATCAGGTCTCCAAGGTGAACAGCCTCTGGTCGATGGAACAATGTAGGCAAGGGAAGTCGGCAAAATGGATCCGTAACTTCGGGAAAAGGATTGGCTCTGAGGGCTGGGCTCGGGGGTCCCAGTTCCGAACCCGTCGACTGTTGGCGGGCTGCTTGAGCTGCTAACGTGGCGAGAGCGGACCGCCTCGTGTCGGCCGGGGGACGGACTGGGAACGGCTCTTTCGGGAGCTTTCCCCGGGCGTCGAACAGCCAACTCAGAACTGGTACGGACAAGGGGAATCCGACTGTTTAATTAAAACAAAGCATTGCGATGGTCCCTGCGGATGCTAACGCAATGTGATTTCTGCCCAGTGCTCTGAATGTCAAAGTGAAGAAATTCAACCAAGCGCGGGTAAACGGCGGGAGTAACTATGACTCTCTTAAGGTAGCCAAATGCCTCGTCATCTAATTAGTGACGCGCATGAATGGATTAACGAGATTCCCACTGTCCCTGTCTACTATCCAGCGAAACCACAGCCAAGGGAACGGGCTTGGCAGAATCAGCGGGGAAAGAAGACCCTGTTGAGCTTGACTCTAGTCCGACTTTGTGAAATGACTTGAGAGGTGTAGAATAAGTGGGAGCTCCGGCGCAAGTGAAATACCACTACTTTTAACGTTATTTTACTTACTCCGTGAATCGGAGGCGGGGTAACAACCCCTTCTTTTAGACCCAAGACTCGCTTCGGCGGGTCGATCCGGGCGGAGGACATTGTCAGGTGGGGAGTTTGGCTGGGGCGGCACATCTGTTAAAAGATAACGCAGGTGTCCTAAGATGAGCTCAACGAGAACAGAAATCTCGTGTGGAACAAAAGGGTAAAAGCTCGTTTGATTCTGATTTTCAGTACGAATACGAACCGTGAAAGCGTGGCCTATCGATCCTTTAGACCTTCGGAATTTGAAGCTAGAGGTGTCAGAAAAGTTACCACAGGGATAACTGGCTTGTGGCAGCCAAGCGTTCATAGCGACGTTGCTTTTTGATCCTTCGATGTCGGCTCTTCCTATCATTGTGAAGCAGAATTCACCAAGTGTTGGATTGTTCACCCACCAATAGGGAACGTGAGCTGGGTTTAGACCGTCGTGAGACAGGTTAGTTTTACCCTACTGATGCCCGCGTCGCAATAGTAATTCAACCTAGTACGAGAGGAACCGTTGATTCGCACAATTGGTCATCGCGCTTGGTTGAAAAGCCAGTGGCGCGAAGCTACCGTGCGCTGGATTATGACTGAACGCCTCTAAGTCAGAATCCGGGCTAGAAGCGACGCATGCGCCCGCCGCCCGATTGCCGACCCTCAGTAGGAGCTTCGGCTCCCAAAGGCACGTGTCGTTGGCTAAGTCCGTTCGGTGGAAGCGCCGTTCGGACCGCCTTGAATTATAATTACCACCGAGTGGCGGGTAGAATCCTTTGCAGACGACTTAAATACGCGACGGGGTATTGTAAGTGGCAGAGTGGCCTTGCTGCCACGATCCACTGAGATTCAGCCCTTTGTCGCTAAGATTCG
>B596-H_1-10k_transcript_12761
CGAGGTAAAGATGAAAAGGACTTTGAAAAGAGAGTCAAAGAGTGCTTGAAATTGTCGGGAGGGAAGCGGATGGGGGCCGGCGATGCGTCCTGGTCGAATGCGGAACGGAGCAATCCGGTCCGCCGATCGATTCGGGGCGTGGACCGACGCGGATTAAGGTGGTGACCTAAGCCCGGGCTTTTGTTACGCCCGCGGAGACGTCGCTGCCTTAATCGTGGTCTGCAGCACGCGCCTCACGGCGTGCCTCGGCATCTGCGTGCTCAGGGCGTCGGCCTGTGGGCTCCCCATTCGACCCGTCTTGGAACACGGACCAAGGAGTCTGACATGTGTGCGAGTCAACGGGTGAGTAAACCCGTAAGGCGCAAGGAAGCTGATTGGCTGGATCCCTCACGGGTGCACAGCCGACCGACCTTGATCTTCTGAGAAGGGTTCGAGTGTGAGCATGCCTGTCGGGACCCGAAAGATGGTGAACTATGCCTGAGCGGGCGAAGCCAGAGGAAACTCTGGTGGAGGCCCGCAGCGATACTGACGTGCAAATCGTTCGTCTGACTTGGGTATAGGGGCGAAAGACTAATCGAACCATCTAGTAGCTGGTTCCCTCCGAAGTTTCCCTCAGGATAGCTGGAGCTCGGAAACGAGTTCTATCGGGTAAAGCCAATGATTAGAGGCATCGGGGACGCAATGTCCTCGACCTATTCTCAAACTTTAAATAGGTAGGACGGGGTGGCTGCTTTGTTGAGCCATCCCACGGAATCGAGAGCTCCAAGTGGGCCATTTTTGGTAAGCAGAACTGGCGATGCGGGATGAACCGGAAGCCGGGTTACGGTGCCCAACTGCGCGCTAACCTAGAACCCACAAAGGGTGTTGGTCGATTAAGACAGCAGGACGGTGGTCATGGAAGTCGAAATCCGCTAAGGAGTGTGTAACAACTCACCTGCCGAATCAACTAGCCCCGAAAATGGATGGCGCTGAAGCGCGCGACCTATACCCGGCCGTCGGGGCAAGAGCCAGGCCTCGATGAGTAGGAGGGCGCGGCGGTCGCTGCAAAACCTAGGGCGCGAGCCCGGGCGGAGCGGCCGTCGGTGCAGATCTTGGTGGTAGTAGCAAATATTCAAATGAGAACTTTGAAGGCCGAAGAGGGGAAAGGTTCCATGTGAACGGCACTTGCACATGGGTTAGTCGATCCTAAGAGTCGGGGGAAACCCGTCTGATAGCGCTTATGCGCGAACTTCGAAAGGGGATCCGGTTAAAATTCCGGAACCGGGACGTGGCGGTTGACGGCAACGTTAGGGAGTCCGGAGACGTCGGCGGGAATTCCGGAAAGAGTTATCTTTTCTGTTTAACAGCCTGCCCACCCTGGAAACGGCTCAGCCGGAGGTAGGGTCCAGCGGCTGGAAGAGCACCGCACGTCGCGTGGTGTCCGGTGCATTCCCGGCGGCCCTTGAAAATCCGGAGGACCGAGTGCCGCTCACGCCCGGTCGTACTCATAACCGCATCAGGTCTCCAAGGTGAACAGCCTCTGGTCGATGGAACAATGTAGGCAAGGGAAGTCGGCAAAATGGATCCGTAACTTCGGGAAAAGGATTGGCTCTGAGGGCTGGGCTCGGGGGTCCCAGTTCCGAACCCGTCGACTGTTGGCGGGCTGCTTGAGCTGCTAACGTGGCGAGAGCGGACCGCCTCGTGTCGGCCGGGGGACGGACTGGGAACGGCTCTTTCGGGAGCTTTCCCCGGGCGTCGAACAGCCAACTCAGAACTGGTACGGACAAGGGGAATCCGACTGTTTAATTAAAACAAAGCATTGCGATGGTCCCTGCGGATGCTAACGCAATGTGATTTCTGCCCAGTGCTCTGAATGTCAAAGTGAAGAAATTCAACCAAGCGCGGGTAAACGGCGGGAGTAACTATGACTCTCTTAAGGTAGCCAAATGCCTCGTCATCTAATTAGTGACGCGCATGAATGGATTAACGAGATTCCCACTGTCCCTGTCTACTATCCAGCGAAACCACAGCCAAGGGAACGGGCTTGGCAGAATCAGCGGGGAAAGAAGACCCTGTTGAGCTTGACTCTAGTCCGACTTTGTGAAATGACTTGAGAGGTGTAGAATAAGTGGGAGCTCCGGCGCAAGTGAAATACCACTACTTTTAACGTTATTTTACTTACTCCGTGAATCGGAGGCGGGGTAACAACCCCTTCTTTTAGACCCAAGACTCGCTTCGGCGGGTCGATCCGGGCGGAGGACATTGTCAGGTGGGGAGTTTGGCTGGGGCGGCACATCTGTTAAAAGATAACGCAGGTGTCCTAAGATGAGCTCAACGAGAACAGAAATCTCGTGTGGAACAAAAGGGTAAAAGCTCGTTTGATTCTGATTTTCAGTACGAATACGAACCGTGAAAGCGTGGCCTATCGATCCTTTAGACCTTCGGAATTTGAAGCTAGAGGTGTCAGAAAAGTTACCACAGGGATAACTGGCTTGTGGCAGCCAAGCGTTCATAGCGACGTTGCTTTTTGATCCTTCGATGTCGGCTCTTCCTATCATTGTGAAGCAG
>B596-H_1-10k_transcript_16626
TGTCGGGAGGGAAGCGGATGGGGGCCGGCGATGCGTCCTGGTCGAATGCGGAACGGAGCAATCCGGTCCGCCGATCGATTCGGGGCGTGGACCGACGCGGATTAAGGTGGTGACCTAAGCCCGGGCTTTTGTTACGCCCGCGGAGACGTCGCTGCCTTAATCGTGGTCTGCAGCACGCGCCTCACGGCGTGCCTCGGCATCTGCGTGCTCAGGGCGTCGGCCTGTGGGCTCCCCATTCGACCCGTCTTGTAACACGGACCAAGGAGTCTGACATGTGTGCGAGTCAACGGGTGAGTAAACCCGTAAGGCGCAAGGAAGCTGATTGGCTGGATCCCTCACGGGTGCACAGCCGACCGACCTTGATCTTCTGAGAAGGGTTCGAGTGTGAGCATGCCTGTCGGGACCCGAAAGATGGTGAACTATGCCTGAGCGGGGCGAAGCCAGAGGAAACTCTGGTGGAGGCCCGCAGCGATACTGACGTGCAAATCGTTCGTCTGACTTGGGTATAGGGGCGAAAGACTAATCGAACCATCTAGTAGCTGGTTCCCTCCGAAGTTTCCCTCAGGATAGCTGGAGCTCGGAAACGAGTTCTATCGGGTAAAGCCAATGATTAGAGGCATCGGGGACGCAATGTCCTCGACCTATTCTCAAACTTTAAATAGGTAGGACGGGGTGGCTGCTTTGTTGAGCCATCCCACGGAATCGAGAGCTCCAAGTGGGCCATTTTTGGTAAGCAGAACTGGCGATGCGGGATGAACCGGAAGCCGGGTTACGGTGCCCAACTGCGCGCTAACCTAGAACCCACAAAGGGTGTTGGTCGATTAAGACAGCAGGACGGTGGTCATGGAAGTCGAAATCCGCTAAGGAGTGTGTAACAACTCACCTGCCGAATCAACTAGCCCCGAAAATGGATGGCGCTGAAGCGCGCGACCTATACCCGGCCGTCGGGGCAAGAGCCAGGCCTCGATGAGTAGGAGGGCGCGGCGGTCGCTGCAAAACCTAGGGCGCGAGCCCGGGCGGAGCGGCCGTCGGTGCAGATCTTGGTGGTAGTAGCAAATATTCAAATGAGAACTTTGAAGGCCGAAGAGGGGAAAGGTTCCATGTGAACGGCACTTGCACATGGGTTAGTCGATCCTAAGAGTCGGGGGAAACCCGTCTGATAGCGCTTATGCGCGAACTTCGAAAGGGGATCCGGTTAAAATTCCGGAACCGGGACGTGGCGGTTGACGGCAACGTTAGGGAGTCCGGAGACGTCGGCGGGAATTCCGGAAAGAGTTATCTTTTCTGTTTAACAGCCTGCCCACCCTGGAAACGGCTCAGCCGGAGGTAGGGTCCAGCGGCTGGAAGAGCACCGCACGTCGCGTGGTGTCCGGTGCATTCCCGGCGGCCCTTGAAAATCCGGAGGACCGAGTGCCGCTCACGCCCGGTCGTACTCATAACCGCATCAGGTCTCCAAGGTGAACAGCCTCTGGTCGATGGAACAATGTAGGCAAGGGAAGTCGGCAAAATGGATCCGTAACTTCGGGAAAAGGATTGGCTCTGAGGGCTGGGCTCGGGGGTCCCAGTTCCGAACCCGTCGACTGTTGGCGGGCTGCTTGAGCTGCTAACGTGGCGAGAGCGGACCGCCTCGTGTCGGCCGGGGGACGGACTGGGAACGGCTCTTTCGGGAGCTTTCCCCGGGCGTCGAACAGCCAACTCAGAACTGGTACGGACAAGGGGAATCCGACTGTTTAATTAAAACAAAGCATTGCGATGGTCCCTGCGGATGCTAACGCAATGTGATTTCTGCCCAGTGCTCTGAATGTCAAAGTGAAGAAATTCAACCAAGCGCGGGTAAACGGCGGGAGTAACTATGACTCTCTTAAGGTAGCCAAATGCCTCGTCATCTAATTAGTGACGCGCATGAATGGATTAACGAGATTCCCACTGTCCCTGTCTACTATCCAGCGAAACCACAGCCAAGGGAACGGGCTTGGCAGAATCAGCGGGGAAAGAAGACCCTGTTGAGCTTGACTCTAGTCCGACTTTGTGAAATGACTTGAGAGGTGTAGAATAAGTGGGAGCTCCGGCGCAAGTGAAATACCACTACTTTTAACGTTATTTTACTTACTCCGTGAATCGGAGGCGGGGTAACAACCCCTTCTTTTAGACCCAAGACTCGCTTCGGCGGGTCGATCCGGGCGGAGGACATTGTCAGGTGGGGAGTTTGGCTGGGGCGGCACATCTGTTAAAAGATAACGCAGGTGTCCTAAGATGAGCTCAACGAGAACAGAAATCTCGTGTGG
>B596-H_1-10k_transcript_21752
GGCGCCAGAGAGGGTGAGAGCCCCGTCGTGCCCGGACCCTGTCGCACCACGAGGCGCTGTCTACGAGTCGGGTTGTTTGGGAATGCAGCCCCAATCGGGCGGTAAATTCCGTCCAAGGCTAAATATGGGCGAGAGACCGATAGCGAACAAGTACCGCGAGGTAAAGATGAAAAGGACTTTGAAAAGAGAGTCAAAGAGTGCTTGAAATTGTCGGGAGGGAAGCGGATGGGGGCCGGCGATGCGTCCTGGTCGAATGCGGAACGGAGCAATCCGGTCCGCCGATCGATTCGGGGCGTGGACCGACGCGGATTAAGGTGGTGACCTAAGCCCGGGCTTTTGTTACGCCCGCGGAGACGTCGCTGCCTTAATCGTGGTCTGCAGCACGCGCCTCACGGCGTGCCTCGGCATCTGCGTGCTCAGGGCGTCGGCCTGTGGGCTCCCCATTCGACCCGTCTTGTAACACGGACCAAGGAGTCTGACATGTGTGCGAGTCAACGGGTGAGTAAACCCGTAAGGCGCAAGGAAGCTGATTGGCTGGATCCCTCACGGGTGCACAGCCGACCGACCTTGATCTTCTGAGAAGGGTTCGAGTGTGAGCATGCCTGTCGGGACCCGAAAGATGGTGAACTATGCCTGAGCGGGGCGAAGCCAGAGGAAACTCTGGTGGAGGCCCGCAGCGATACTGACGTGCAAATCGTTCGTCTGACTTGGGTATAGGGGCGAAAGACTAATCGAACCATCTAGTAGCTGGTTCCCTCCGAAGTTTCCCTCAGGATAGCTGGAGCTCGGAAACGAGTTCTATCGGGTAAAGCCAATGATTAGAGGCATCGGGGACGCAATGTCCTCGACCTATTCTCAAACTTTAAATAGGTAGGACGGGGTGGCTGCTTTGTTGAGCCATCCCACGGAATCGAGAGCTCCAAGTGGGCCATTTTTGGTAAGCAGAACTGGCGATGCGGGATGAACCGGAAGCCGGGTTACGGTGCCCAACTGCGCGCTAACCTAGAACCCACAAAGGGTGTTGGTCGATTAAGACAGCAGGACGGTGGTCATGGAAGTCGAAATCCGCTAAGGAGTGTGTAACAACTCACCTGCCGAATCAACTAGCCCCGAAAATGGATGGCGCTGAAGCGCGCGACCTATACCCGGCCGTCGGGGCAAGAGCCAGGCCTCGATGAGTAGGAGGGCGCGGCGGTCGCTGCAAAACCTAGGGCGCGAGCCCGGGCGGAGCGGCCGTCGGTGCAGATCTTGGTGGTAGTAGCAAATATTCAAATGAGAACTTTGAAGGCCGAAGAGGGGAAAGGTTCCATGTGAACGGCACTTGCACATGGGTTAGTCGATCCTAAGAGTCGGGGGAAACCCGTCTGATAGCGCTTATGCGCGAACTTCGAAAGGGGATCCGGTTAAAATTCCGGAACCGGGACGTGGCGGTTGACGGCAACGTTAGGGAGTCCGGAGACGTCGGCGGGAATTCCGGAAAGAGTTATCTTTTCTGTTTAACAGCCTGCCCACCCTGGAAACGGCTCAGCCGGAGGTAGGGTCCAGCGGCTGGAAGAGCACCGCACGTCGCGTGGTGTCCGGTGCATTCCCGGCGGCCCTTGAAAATCCGGAGGACCGAGTGCCGCTCACGCCCGGTCGTACTCATAACCGCATCAGGTCTCCAAGGTGAACAGCCTCTGGTCGATGGAACAATGTAGGCAAGGGAAGTCGGCAAAATGGATCCGTAACTTCGGGAAAAGGATTGGCTCTGAGGGCTGGGCTCGGGGGTCCCAGTTCCGAACCCGTCGACTGTTGGCGGGCTGCTTGAGCTGCTAACGTGGCGAGAGCGGACCGCCTCGTGTCGGCCGGGGGACGGACTGGGAACGGCTCTTTCGGGAGCTTTCCCCGGGCGTCGAACAGCCAACTCAGAACTGGTACGGACAAGGGGAATCCGACTGTTTAATTAAAACAAAGCATTGCGATGGTCCCTGCGGATGCTAACGCAATGTGATTTCTGCCCAGTGCTCTGAATGTC
>B596-H_1-10k_transcript_38526
GGACTTTGAAAAGAGAGTCAAAGAGTGCTTGAAATTGTCGGGAGGGAAGCGGATGGGGGCCGGCGATGCGTCCTGGTCGAATGCGGAACGGAGCAATCCGGTCCGCCGATCGATTCGGGGCGTGGACCGACGCGGATTAAGGTGGTGACCTAAGCCCGGGCTTTTGTTACGCCCGCGGAGACGTCGCTGCCTTAATCGTGGTCTGCAGCACGCGCCTCACGGCGTGCCTCGGCATCTGCGTGCTCAGGGCGTCGGCCTGTGGGCTCCCCATTCGACCCGTCTTGGAACACGGACCAAGGAGTCTGACATGTGTGCGAGTCAACGGGTGAGTAAACCCGTAAGGCGCAAGGAAGCTGATTGGCTGGATCCCTCACGGGTGCACAGCCGACCGACCTTGATCTTCTGAGAAGGGTTCGAGTGTGAGCATGCCTGTCGGGACCCGAAAGATGGTGAACTATGCCTGAGCGGGGCGAAGCCAGAGGAAACTCTGGTGGAGGCCCGCAGCGATACTGACGTGCAAATCGTTCGTCTGACTTGGGTATAGGGGCGAAAGACTAATCGAACCATCTAGTAGCTGGTTCCCTCCGAAGTTTCCCTCAGGATAGCTGGAGCTCGGAAACGAGTTCTATCGGGTAAAGCCAATGATTAGAGGCATCGGGGACGCAATGTCCTCGACCTATTCTCAAACTTTAAATAGGTAGGACGGGGTGGCTGCTTTGTTGAGCCATCCCACGGAATCGAGAGCTCCAAGTGGGCCATTTTTGGTAAGCAGAACTGGCGATGCGGGATGAACCGGAAGCCGGGTTACGGTGCCCAACTGCGCGCTAACCTAGAACCCACAAAGGGTGTTGGTCGATTAAGACAGCAGGACGGTGGTCATGGAAGTCGAAATCCGCTAAGGAGTGTGTAACAACTCACCTGCCGAATCAACTAGCCCCGAAAATGGATGGCGCTGAAGCGCGCGACCTATACCCGGCCGTCGGGGCAAGAGCCAGGCCTCGATGAGTAGGAGGGCGCGGCGGTCGCTGCAAAACCTAGGGCGCGAGCCCGGGCGGAGCGGCCGTCGGTGCAGATCTTGGTGGTAGTAGCAAATATTCAAATGAGAACTTTGAAGGCCGAAGAGGGGAAAGGTTCCATGTGAACGGCACTTGCACATGGGTTAGTCGATCCTAAGAGTCGGGGGAAACCCGTCTGATAGCGCTTATGCGCGAACTTCGAAAGGGGATCCGGTTAAAATTCCGGAACCGGGACGTGGCGGTTGACGGCAACGTTAGGGAGTCCGGAGACGTCGGCGGGAATTCCGGAAAGAGTTATCTTTTCTGTTTAACAGCCTGCCCACCCTGGAAACGGCTCAGCCGGAGGTAGGGTCCAGCGGCTGGAAGAGCACCGCACGTCGCGTGGTGTCCGGTGCATTCCCGGCGGCCCTTGAAAATCCGGAGGACCGAGTGCCGCTCACGCCCGGTCGTACTCATAACCGCATCAGGTCTCCAAGGTGAACAGCCTCTGGTCGATGGAACAATGTAGGC
>B596-H_1-10k_transcript_46349
GGGGCCCAAGTTCCCTGGAAAGGGGCGCCAGAGAGGGTGAGAGCCCCGTCGTGCCCGGACCCTGTCGCACCACGAGGCGCTGTCTACGAGTCGGGTTGTTTGGGAATGCAGCCCCAATCGGGCGGTAAATTCCGTCCAAGGCTAAATATGGGCGAGAGACCGATAGCGAACAAGTACCGCGAGGTAAAGATGAAAAGGACTTTGAAAAGAGAGTCAAAGAGTGCTTGAAATTGTCGGGAGGGAAGCGGATGGGGGCCGGCGATGCGTCCTGGTCGAATGCGGAACGGAGCAATCCGGTCCGCCGATCGATTCGGGGCGTGGACCGACGCGGATTAAGGTGGTGACCTAAGCCCGGGCTTTTGTTACGCCCGCGGAGACGTCGCTGCCTTAATCGTGGTCTGCAGCACGCGCCTCACGGCGTGCCTCGGCATCTGCGTGCTCAGGGCGTCGGCCTGTGGGCTCCCCATTCGACCCGTCTTGTAACACGGACCAAGGAGTCTGACATGTGTGCGAGTCAACGGGTGAGTAAACCCGTAAGGCGCAAGGAAGCTGATTGGCTGGATCCCTCACGGGTGCACAGCCGACCGACCTTGATCTTCTGAGAAGGGTTCGAGTGTGAGCATGCCTGTCGGGACCCGAAAGATGGTGAACTATGCCTGAGCGGGGCGAAGCCAGAGGAAACTCTGGTGGAGGCCCGCAGCGATACTGACGTGCAAATCGTTCGTCTGACTTGGGTATAGGGGCGAAAGACTAATCGAACCATCTAGTAGCTGGTTCCCTCCGAAGTTTCCCTCAGGATAGCTGGAGCTCGGAAACGAGTTCTATCGGGTAAAGCCAATGATTAGAGGCATCGGGGACGCAATGTCCTCGACCTATTCTCAAACTTTAAATAGGTAGGACGGGGTGGCTGCTTTGTTGAGCCATCCCACGGAATCGAGAGCTCCAAGTGGGCCATTTTTGGTAAGCAGAACTGGCGATGCGGGATGAACCGGAAGCCGGGTTACGGTGCCCAACTGCGCGCTAACCTAGAACCCACAAAGGGTGTTGGTCGATTAAGACAGCAGGACGGTGGTCATGGAAGTCGAAATCCGCTAAGGAGTGTGTAACAACTCACCTGCCGAATCAACTAGCCCCGAAAATGGATGGCGCTGAAGCGCGCGACCTATACCCGGCCGTCGGGGCAAGAGCCAGGCCTCGATGAGTAGGAGGGCGCGGCGGTCGCTGCAAAACCTAGGGCGCGAGCCCGGGCGGAGCGGCCGTCGGTGCAGATCTTGGTGGTAGTAGCAAATATTC
>B596-H_1-10k_transcript_54802
GGGAATGCAGCCCCAATCGGGCGGTAAATTCCGTCCAAGGCTAAATATGGGCGAGAGACCGATAGCGAACAAGTACCGCGAGGTAAAGATGAAAAGGACTTTGAAAAGAGAGTCAAAGAGTGCTTGAAATTGTCGGGAGGGAAGCGGATGGGGGCCGGCGATGCGTCCTGGTCGAATGCGGAACGGAGCAATCCGGTCCGCCGATCGATTCGGGGCGTGGACCGACGCGGATTAAGGTGGTGACCTAAGCCCGGGCTTTTGTTACGCCCGCGGAGACGTCGCTGCCTTAATCGTGGTCTGCAGCACGCGCCTCACGGCGTGCCTCGGCATCTGCGTGCTCAGGGCGTCGGCCTGTGGGCTCCCCATTCGACCCGTCTTGTAACACGGACCAAGGAGTCTGACATGTGTGCGAGTCAACGGGTGAGTAAACCCGTAAGGCGCAAGGAAGCTGATTGGCTGGATCCCTCACGGGTGCACAGCCGACCGACCTTGATCTTCTGAGAAGGGTTCGAGTGTGAGCATGCCTGTCGGGACCCGAAAGATGGTGAACTATGCCTGAGCGGGGCGAAGCCAGAGGAAACTCTGGTGGAGGCCCGCAGCGATACTGACGTGCAAATCGTTCGTCTGACTTGGGTATAGGGGCGAAAGACTAATCGAACCATCTAGTAGCTGGTTCCCTCCGAAGTTTCCCTCAGGATAGCTGGAGCTCGGAAACGAGTTCTATCGGGTAAAGCCAATGATTAGAGGCATCGGGGACGCAATGTCCTCGACCTATTCTCAAACTTTAAATAGGTAGGACGGGGTGGCTGCTTTGTTGAGCCATCCCACGGAATCGAGAGCTCCAAGTGGGCCATTTTTGGTAAGCAGAACTGGCGATGCGGGATGAACCGGAAGCCGGGTTACGGTGCCCAACTGCGCGCTAACCTAGAACCCACAAAGGGTGTTGGTCGATTAAGACAGCAGGACGGTGGTCATGGAAGTCG
>B596-H_1-10k_transcript_45502
GCGACCCCAGGTCAGGCGGGATCACCCGCTGAGTTTAAGCATATCAATAAGCGGAGGAAAAGAAACTAACAAGGATTCCCTTAGTAACGGCGAGCGAACCGGGAAGAGCCCAGCTTGAAAATCGGACGTCTTCGGCGTTCGAATTGTAGTCTGGAGAAGCGTCCTCAGCGACGGACCGGGCCCAAGTTCCCTGGAAAGGGGCGCCAGAGAGGGTGAGAGCCCCGTCGTGCCCGGACCCTGTCGCACCACGAGGCGCTGTCTACGAGTCGGGTTGTTTGGGAATGCAGCCCCAATCGGGCGGTAAATTCCGTCCAAGGCTAAATATGGGCGAGAGACCGATAGCGAACAAGTACCGCGAGGTAAAGATGAAAAGGACTTTGAAAAGAGAGTCAAAGAGTGCTTGAAATTGTCGGGAGGGAAGCGGATGGGGGCCGGCGATGCGTCCTGGTCGAATGCGGAACGGAGCAATCCGGTCCGCCGATCGATTCGGGGCGTGGACCGACGCGGATTAAGGTGGTGACCTAAGCCCGGGCTTTTGTTACGCCCGCGGAGACGTCGCTGCCTTAATCGTGGTCTGCAGCACGCGCCTCACGGCGTGCCTCGGCATCTGCGTGCTCAGGGCGTCGGCCTGTGGGCTCCCCATTCGACCCGTCTTGTAACACGGACCAAGGAGTCTGACATGTGTGCGAGTCAACGGGTGAGTAAACCCGTAAGGCGCAAGGAAGCTGATTGGCTGGATCCCTCACGGGTGCACAGCCGACCGACCTTGATCTTCTGAGAAGGGTTCGAGTGTGAGCATGCCTGTCGGGACCCGAAAGATGGTGAACTATGCCTGAGCGGGGCGAAGCCAGAGGAAACTCTGGTGGAGGCCCGCAGCGATACTGACGTGCAAATCGTTCGTCTGACTTGGGTATAGGGGCGAAAGACTAATCGAACCATCTAGTAGCTGGTTCCCTCCGAAGTTTCCCTCAGGATAGCTGGAGCTCGGAAACGAGTTCTATCGGGTAAAGCCAATGATTAGAGGCATCGGGGACGCAATGTCCTCGACCTATTCTCAAACTTTAAATAGGTAGGACGGGGTGGCTGCTTTGTTGAGCCATCCCACGGAATCGAGAGCTCCAAGTGGGCCATTTTTGGTAAGCAGAACTGGCGATGCGGGATGAACCGGAAGCCGGGTTACGGTGCCCAACTGCGCGCTAACCTAGAACCCACAAAGGGTGTTGGTCGATTAAGACAGCAGGACGGTGGTCATGGAAGTCGAAATCCGCTAAGGAGTGTGTAACAACTCACCTGCCGAATCAACTAGCCCCG
>B596-H_1-10k_transcript_56425
GCGACCCCAGGTCAGGCGGGATCACCCGCTGAGTTTAAGCATATCAATAAGCGGAGGAAAAGAAACTAACAAGGATTCCCTTAGTAACGGCGAGCGAACCGGGAAGAGCCCAGCTTGAAAATCGGACGTCTTCGGCGTTCGAATTGTAGTCTGGAGAAGCGTCCTCAGCGACGGACCGGGCCCAAGTTCCCTGGAAAGGGGCGCCAGAGAGGGTGAGAGCCCCGTCGTGCCCGGACCCTGTCGCACCACGAGGCGCTGTCTACGAGTCGGGTTGTTTGGGAATGCAGCCCCAATCGGGCGGTAAATTCCGTCCAAGGCTAAATATGGGCGAGAGACCGATAGCGAACAAGTACCGCGAGGTAAAGATGAAAAGGACTTTGAAAAGAGAGTCAAAGAGTGCTTGAAATTGTCGGGAGGGAAGCGGATGGGGGCCGGCGATGCGTCCTGGTCGAATGCGGAACGGAGCAATCCGGTCCGCCGATCGATTCGGGGCGTGGACCGACGCGGATTAAGGTGGTGACCTAAGCCCGGGCTTTTGTTACGCCCGCGGAGACGTCGCTGCCTTAATCGTGGTCTGCAGCACGCGCCTCACGGCGTGCCTCGGCATCTGCGTGCTCAGGGCGTCGGCCTGTGGGCTCCCCATTCGACCCGTCTTGTAACACGGACCAAGGAGTCCGACATGTGTGCGAGTCAACGGGTGAGTAAACCCGTAAGGCGCAAGGAAGCTGATTGGCTGGATCCCTCACGGGTGCACAGCCGACCGACCTTGATCTTCTGAGAAGGGTTCGAGTGTGAGCATGCCTGTCGGGACCCGAAAGATGGTGAACTATGCCTGAGCGGGGCGAAGCCAGAGGAAACTCTGGTGGAGGCCCGCAGCGATACTGACGTGCAAATCGTTCGTCTGACTTGGGTATAGGGGCG
>B596-H_1-10k_transcript_71935
GGACTCCGCTGGCACCTTATGAGAAATCAAAGTTTTTGGGTTCCGGGGGGAGTATGGTCGCAAGGCTGAAACTTAAAGGAATTGACGGAAGGGCACCACCAGGAGTGGAGCCTGCGGCTTAATTTGACTCAACACGGGG
>B596-H_1-10k_transcript_34314
TACCTGGTTGATCCTGCCAGTAGTCATATGCTTGTCTCAAAGATTAAGCCATGCATGTGTAAGTATGAACGAATTCAGACTGTGAAACTGCGAATGGCTCATTAAATCAGTTATAGTTTGTTTGATGGTAACTACTACTCGGATAACCGTAGTAATTCTAGAGCTAATACGTGCAACAAACCCCGACTTCTGGAAGGGATGCATTTATTAGATAAAAGGTCGACGCGGGCTCTGCCCGTTGCTCTGATGATTCATGATAACTCGACGGATCGCATGGCCTTAGTGCTGGCGACGCATCATTCAAATTTCTGCCCTATCAACTTTCGATGGTAGGATAGTGGCCTACCATGGTGGTAACGGGTGACGGAGAATTAGGGTTCGATTCCGGAGAGGGAGCCTGAGAAACGGCTACCACATCCAAGGAAGGCAGCAGGCGCGCAAATTACCCAATCCTGACACGGGGAGGTAGTGACAATAAATAACAATACCGGGCTCTTTGAGTCTGGTAATTGGAATGAGTACAATCTAAATCCCTTAACGAGGTTCCATTGGAGGGCAAGTCTGGTGCCAGCAGCCGCGGTAATTCCAGCTCCAATAGCGTATATTTAAGTTGTTGCAGTTAAAAAGCTCGTAGTTGAACCTTGGGATGGGTCGCCCGGTCCGCCTTTGGTGAGCACCGGTCGGCTTGTCTCTTCTGTCGGCGATACGCTCCTGGCCTTAACTGGCCGGGTCGTGCCTCCGGCGCTGTTACTTTGAAGAAATTAGAGTGCTCAAAGCAAGCCTACGCTCTGTATACATTAGCATGGGATAACATCATAGGATTTCGATCCTATTGTGTTGGCCTTCGGGATCGGAGTAATGATTAACAGGGACAGTCGGGGGCATTCGTATTTCATAGTCAGAGGTGAAATTCTTGGATTTATGAAAGACGAACAACTGCGAAAGCATTTGCCAAGGATGTTTTCATTAATCAAGAACGAAAGTTGGGGGCTCGAAGACGATCAGATACCGTCCTAGTCTCAACACGGGGAAACTTACCAGGTCCAGACATAGTAAGGATTGACAGACTGAGAGCTCTTTCTTGATTCTATGGGTGGTGGTGCATGGCCGTTCTTAGTTGGTGGAGCGATTTGTCTGGTTAATTCCGTTAACGAACGAGACCTCAGCCTGCTAACTAGCTACGTGGAGGCATCCCTTCACGGCCGGCTTCTTAGAGGGACTATGGCCGTTTAGGCCAAGGAAGTTTGAGGCAATAACAGGTCTGTGATGCCCTTAGATGTTCTGGGCCGCACGCGCGCTACACTGATGTATTCAACGAGTTCACACCTTGGCCGACAGGCCCGGGTAATCTTTGAAATTTCATCGTGATGGGGATAGATCATTGCAATTGTTGGTCTTCAACGAGGAATTCCTAGTAAGCGCGAGTCATCAGCTCGCGTTGACTACGTCCCTGCCCTTTGTACACACCGCCCGTCGCTCCTACCGATTGAATGATCCGGTGAAGTGTTCGGATCGCGGCGACGTGGGTGGTTCGCCGTCTGCGACGTCGCGAGAAGTCCACTAAACCTTATCATTTAGAGGAAGGAGAAGTCGTAACAAGGTTTCCGTAGGTGAACCTGCGGAAGGATCATTGTCGTACCCTGT
>B596-H_1-10k_transcript_64040
CAGCCAAGCGTTCATAGCGACGTTGCTTTTTGATCCTTCGATGTCGGCTCTTCCTATCATTGTGAAGCAGAATTCACCAAGTGTTGGATTGTTCACCCACCAATAGGGAACGTGAGCTGGGTTTAGACCGTCGTGAGACAGGTTAGTTTTACCCTACTGATGCCCGCGTCGCAATAGTAATTCAACCTAGTACGAGAGGAACCGTTGATTCGCACAATTGGTCATCGCGCTTGGTTGAAAAGCCAGTGGCGCGAAGCTACCGTGCGCTGGATTATGACTGAACGCCTCTAAGTCAGAATCCGGGCTAGAAGCGACGCATGCGCCCGCCGCCCGATTGCCGACCCTCAGTAGGAGCTTCGGCTCCCAAAGGCACGTGTCGTTGGCTAAGTCCGTTCGGTGGAAGCGCCGTTCGGACCGCCTTGAATTATGATTACCACCGAGTGGCGGGTAGAATCCTTTGCAGACGACTTAAATACGCGACGGGGTATTGTAAGTGGCAGAGTGGCCTTGCTGCCACGATCCACTGAGATTCAGCCCTTTGTCGCTAAGATTCGACCCTCCCCCTTTCCAATCACATGTTCCTCCCCAAAACGTT
>B596-H_1-10k_transcript_22562
GAACCCAGATTACAAATGAACAAATTCAAACTTGAAAAAGTCTCTTTCTGATTCTCGAAGAATGAGGGGCAAAGAGATTGATCGAGAAAGATCTCTTGTTCTTATTATAAGATCGTGTGATTGGACCCGCAGATGTTTGGTAAAAAGAATAATCTTATCCTTTGAGAATAATCAAAAATAGAAAGTGTTCAATTGGAACATGAAAACGTGACCGAGTTTATCCTAGTTACTCTTCGGGACGGAGGAGATTCGCGAACGAGGAAAGGGACCCAATGACTTCGAAAGAATTGAACGAGGAGCCGTATGAGGTGAAAATCTCATGTCCGGTTCTGTAGAGTGGCAGTAAGGGTGACTTATCTGTCAACTTTTCCACTATCACCCCCAAAAAACCAAACTCTGCCTTACGTAAAGTTGCCAGAGTACGATTAACCTCGGGATTTGAAATCACTGCTTATATACCTGGTATTGGCCATAATTTACAAGAACATTCTGTAGTCTTAGTAAGAGGGGGAAGGGTTAAGGATTTACCCGGTGTGAGATATCACATTGTTCGAGGAACCCTAGATGCTGTCGGAGTAAAGGATCGTCAACAAGGGCGTTCTAGTGCGTTGTAGATTCTTATCCAAGACTTGTATCATTTGATGATGCCATGTGAATCGCTAGAAACATGTGAAGTGTATGGCTAACCCAATAACGAAAGTTTCGTAAGGGGACTGAAGCAGGCTACCATGAGACAAAAGATCTTCTTTCAAAAGAGATTCAATTCGGAACTCTTATATGTCCAAGGTTCAATATTGAAATAATTTCAGAGGTTTTCCCTGACTTTGTCCGTGTCAACAAACAATTCGAAATGCCTCGACTTTTTTAGAACAGGTCCGGGTCAAATAGCAATGATTCGAAGCACTTATTTTTACACTATTTCGGAAACCCAAGGACTCAATCGTATGGATATGTAAAATACAGGATTTCCAATCCTAGCAGGAAAAGGAGGGAAACGGATACTCAATTTAAAAGTGAGTAAACAGAATTCCATACTCGATTTCATAGATACATATAGAATTCTGTGGAAAGCCGTATTCGATGAAAGTCGTATGTACGGTTTGGAGGGAGATCTTTCATATCTTTCGAGATCCACCCTACAATATGGGGTCAAAAAGCCAAAATAAAAGATTTGAGCCCTTATAAAAAGAAAACAGATTCTTGAACCCCTTTCACGCTCATGTCACGTCGAGGTACTGCAGAAGAAAAAACTGCAAAATCCGATCCAATTTATCGTAATCGATTAGTTAACATGTTGGTTAACCGTATTCTGAAACACGGAAAAAAATCATTGGCTTATCAAATTATCTATCGAGCCTTGAAAAAGATTCAACAAAAGACAGAAACAAATCCACTATCTGTTTTACGTCAAGCAATACGTGGAGTAACTCCCGATATAGCAGTAAAAGCAAGACGTGTAGGCGGATCAACTCATCAAGTTCCCATTGAAATAGGATCCACGCAAGGAAAAGCACTTGCCATTCGTTGGTTATTAGGGGCATCCCGAAAACGTCCGGGTCGAAATATGGCTTTCAAATTAAGTTCCGAATTAGTGGATGCTGCCAAAGGGAGTGGCGATGCCATACGCAAAAAGGAAGAGACTCATAGAATGGCAGAGGCAAATAGAGCGTTTGCACATTTTCGTTAATCCATGAACAGGATCTATATAGACACATAGATCCGTGGATCCATACATCTCGATCCGAAAAGAATCAATAGAAAAAGAAAAAATCGGAATTGATCGATCTCTTTCTCGAAACAAACGAAAAGGAAAGAAAAGACGAAACATAAATCATGGATCAACTAAGCCCTCTCGGGGACTTGCTTAAGAATAAGAAAGAGCAATCTCATGTAAATACCATGGAATAAGGTTTTAACCTATTCATGGGGATTCCGTAAATATTCCATTC
>B596-H_1-10k_transcript_62379
CGATTAGTTAACATGTTGGTTAACCGTATTCTGAAACACGGAAAAAAATCATTGGCTTATCAAATTATCTATCGAGCCTTGAAAAAGATTCAACAAAAGACAGAAACAAATCCACTATCTGTTTTACGTCAAGCAATACGTGGAGTAACTCCCGATATAGCAGTAAAAGCAAGACGTGTAGGCGGATCAACTCATCAAGTTCCCATTGAAATAGGATCCACGCAAGGAAAAGCACTTGCCATTCGTTGGTTATTAGGGGCATCCCGAAAACGTCCGGGTCGAAATATGGCTTTCAAATTAAGTTCCGAATTAGTGGATGCTGCCAAAGGGAGTGGCGATGCCATACGCAAAAAGGAAGAGACTCATAGAATGGCAGAGGCAAATAGAGCGTTTGCACATTTTCGTTAATCCATGAACAGGATCTATATAGACACATAGATCCGTGGATCCATACATCTCGATCCGAAAAGAATCAATAGAAAAAGAAAAAATCGGAATTGATCGATCTCTTTCTCGAAACAAACGAAAAGGAAAGAAAAGACGAAACATAAATCATGGATCAACTAAGCCCTCTCGGGGACTTGCTTAAGAATAAGAAAGAGCAATCTCATGTAAATACCATGGAATAAGGTTTTAACCTATTCATGGGGATTCCGTAAATATTCCATTC
>B596-H_1-10k_transcript_37768
GAACATGGGTCAGATTCTATAGGATCAAACCTATGGGACTTAAGAATGATGGAAGGGAATAAAATCAAAAAAGAAATCAAATAAAGAAAAGAGAGGGAAAATAAAGAAATAATAAGTAAATAAAAATGAAGTAGAAGAACCCAGATTACAAATGAACAAATTCAAACTTGAAAAAGTCTCTTTCTGATTCTCGAAGAATGAGGGGCAAAGAGATTGATCGAGAAAGATCTCTTGTTCTTATTATAAGATCGTGTGATTGGACCCGCAGATGTTTGGTAAAAAGAATAATCTTATCCTTTGAGAATAATCAAAAATAGAAAGTGTTCAATTGGAACATGAAAACGTGACCGAGTTTATCCTAGTTACTCTTCGGGACGGAGGAGATTCGCGAACGAGGAAAGGGACCCAATGACTTCGAAAGAATTGAACGAGGAGCCGTATGAGGTGAAAATCTCATGTCCGGTTCTGTAGAGTGGCAGTAAGGGTGACTTATCTGTCAACTTTTCCACTATCACCCCCAAAAAACCAAACTCTGCCTTACGTAAAGTTGCCAGAGTACGATTAACCTCGGGATTTGAAATCACTGCTTATATACCTGGTATTGGCCATAATTTACAAGAACATTCTGTAGTCTTAGTAAGAGGGGGAAGGGTTAAGGATTTACCCGGTGTGAGATATCACATTGTTCGAGGAACCCTAGATGCTGTCGGAGTAAAGGATCGTCAACAAGGGCGTTCTAAATATGGGGTCAAAAAGCCAAAATAAAAGATTTGAGCCCTTATAAAAAGAAAACAGATTCTTGAACCCCTTTCACGCTCATGTCACGTCGAGGTACTGCAGAAGAAAAAACTGCAAAATCCGATCCAATTTATCGTAATCGATTAGTTAACATGTTGGTTAACCGTATTCTGAAACACGGAAAAAAATCATTGGCTTATCAAATTATCTATCGAGCCTTGAAAAAGATTCAACAAAAGACAGAAACAAATCCACTATCTGTTTTACGTCAAGCAATACGTGGAGTAACTCCCGATATAGCAGTAAAAGCAAGACGTGTAGGCGGATCAACTCATCAAGTTCCCATTGAAATAGGATCCACGCAAGGAAAAGCACTTGCCATTCGTTGGTTATTAGGGGCATCCCGAAAACGTCCGGGTCGAAATATGGCTTTCAAATTAAGTTCCGAATTAGTGGATGCTGCCAAAGGGAGTGGCGATGCCATACGCAAAAAGGAAGAGACTCATAGAATGGCAGAGGCAAATAGAGCGTTTGCACATTTTCGTTAATCCATGAACAGGATCTATATAGACACATAGATCCGTGGATCCATACATCTCGATCCGAAAAGAATCAATAGAAAAAGAAAAAATCGGAATTGATCGATCTCTTTCTCGAAACAAACGAAAAGGAAAGAAAAGACGAAACATAAATCATGGATCAACTAAGCCCTCTCGGGGACTTGCTTAAGAATAAGAAAGAGCAATCTCATGTAAATACCATGGAATAAGGTTTTAACCTATTCATGGGGATTCCGTAAATATTCCATCC
>B596-H_1-10k_transcript_26661
GGAAGGGAATAAAATCAAAAAAGAAATCAAATAAAGAAAAGAGAGGGAAAATAAAGAAATAATAAGTAAATAAAAATGAAGTAGAAGAACCCAGATTACAAATGAACAAATTCAAACTTGAAAAAGTCTCTTTCTGATTCTCGAAGAATGAGGGGCAAAGAGATTGATCGAGAAAGATCTCTTGTTCTTATTATAAGATCGTGTGATTGGACCCGCAGATGTTTGGTAAAAAGAATAATCTTATCCTTTGAGAATAATCAAAAATAGAAAGTGTTCAATTGGAACATGAAAACGTGACCGAGTTTATCCTAGTTACTCTTCGGGACGGAGGAGATTCGCGAACGAGGAAAGGGACCCAATGACTTCGAAAGAATTGAACGAGGAGCCGTATGAGGTGAAAATCTCATGTCCGGTTCTGTAGAGTGGCAGTAAGGGTGACTTATCTGTCAACTTTTCCACTATCACCCCCAAAAAACCAAACTCTGCCTTACGTAAAGTTGCCAGAGTACGATTAACCTCGGGATTTGAAATCACTGCTTATATACCTGGTATTGGCCATAATTTACAAGAACATTCTGTAGTCTTAGTAAGAGGGGGAAGGGTTAAGGATTTACCCGGTGTGAGATATCACATTGTTCGAGGAACCCTAGATGCTGTCGGAGTAAAGGATCGTCAACAAGGGCGTTCTAGTGCGTTGTAGATTCTTATCCAAGACTTGTATCATTTGATGATGCCATGTGAATCGCTAGAAACATGTGAAGTGTATGGCTAACCCAATAACGAAAGTTTCGTAAGGGGACTGAAGCAGGCTACCATGAGACAAAAGATCTTCTTTCAAAAGAGATTCAATTCGGAACTCTTATATGTCCAAGGTTCAATATTGAAATAATTTCAGAGGTTTTCCCTGACTTTGTCCGTGTCAACAAACAATTCGAAATGCCTCGACTTTTTTAGAACAGGTCCGGGTCAAATAGCAATGATTCGAAGCACTTATTTTTACACTATTTCGGAAACCCAAGGACTCAATCGTATGGATATGTAAAATACAGGATTTCCAATCCTAGCAGGAAAAGGAGGGAAACGGATACTCAATTTAAAAGTGAGTAAACAGAATTCCATACTCGATTTCATAGATACATATAGAATTCTGTGGAAAGCCGTATTCGATGAAAGTCGTATGTACGGTTTGGAGGGAGATCTTTCATATCTTTCGAGATCCACCCTACAATATGGGGTCAAAAAGCCAAAATAAAAGATTTGAGCCCTTATAAAAAGAAAACAGATTCTTGAACCCCTTTCACGCTCATGTCACGTCGAGGTACTGCAGAAGAAAAAACTGCAAAATCCGATCCAATTTATCGTAATCGATTAGTTAACATGTTGGTTAACCGTATTCTGAAACACGGAAAAAAATCATTGGCTTATCAAATTATCTATCGAGCCTTGAAAAAGATTCAACAAAAGACAGAAACAAATCCACTATCTGTTTTACGTCAAGCAATACGTGGAGTAACTCCCGATATAGCAGTAAAAGCAAGACGTGTAGGCGGATCAACTCATCAAGTTCCCATTGAAATAGGATCCACGCAAGGAAAAGCACTTGCCATTCGTTGGTTATTAGGGGCATCCCGAAAACGTCCGGGTCGAAATATGGCTTTCAAATTAAGTTCCGAATTAGTGGATGCTGCCAAAGGGAGTGGCGATGCCATACGCAAAAAGGAAGAGACTCATAGAATGGCAGAGGCAAATAGAGCGTTTGCACATTTTCGTTAATCCATGAACAGGATCTATATAGACACATAGATCCGTGGATCCATACATCTCGATCCG
>B596-H_1-10k_transcript_47056
GAACCCAGATTACAAATGAACAAATTCAAACTTGAAAAAGTCTCTTTCTGATTCTCGAAGAATGAGGGGCAAAGAGATTGATCGAGAAAGATCTCTTGTTCTTATTATAAGATCGTGTGATTGGACCCGCAGATGTTTGGTAAAAAGAATAATCTTATCCTTTGAGAATAATCAAAAATAGAAAGTGTTCAATTGGAACATGAAAACGTGACCGAGTTTATCCTAGTTACTCTTCGGGACGGAGGAGATTCGCGAACGAGGAAAGGGACCCAATGACTTCGAAAGAATTGAACGAGGAGCCGTATGAGGTGAAAATCTCATGTCCGGTTCTGTAGAGTGGCAGTAAGGGTGACTTATCTGTCAACTTTTCCACTATCACCCCCAAAAAACCAAACTCTGCCTTACGTAAAGTTGCCAGAGTACGATTAACCTCGGGATTTGAAATCACTGCTTATATACCTGGTATTGGCCATAATTTACAAGAACATTCTGTAGTCTTAGTAAGAGGGGGAAGGGTTAAGGATTTACCCGGTGTGAGATATCACATTGTTCGAGGAACCCTAGATGCTGTCGGAGTAAAGGATCGTCAACAAGGGCGTTCTAAATATGGGGTCAAAAAGCCAAAATAAAAGATTTGAGCCCTTATAAAAAGAAAACAGATTCTTGAACCCCTTTCACGCTCATGTCACGTCGAGGTACTGCAGAAGAAAAAACTGCAAAATCCGATCCAATTTATCGTAATCGATTAGTTAACATGTTGGTTAACCGTATTCTGAAACACGGAAAAAAATCATTGGCTTATCAAATTATCTATCGAGCCTTGAAAAAGATTCAACAAAAGACAGAAACAAATCCACTATCTGTTTTACGTCAAGCAATACGTGGAGTAACTCCCGATATAGCAGTAAAAGCAAGACGTGTAGGCGGATCAACTCATCAAGTTCCCATTGAAATAGGATCCACGCAAGGAAAAGCACTTGCCATTCGTTGGTTATTAGGGGCATCCCGAAAACGTCCGGGTCGAAATATGGCTTTCAAATTAAGTTCCGAATTAGTGGATGCTGCCAAAGGGAGTGGCGATGCCATACGCAAAAAGGAAGAGACTCATAGAATGGCAGAGGCAAATAGAGCGTTTGCACATTTTCGTTAATCCATGAACAGGATCTATATAGACACATAGATCCGTGGATCCATACATCTCGATCCGAAAAGAATCAATAGAAAAAGAAAAAATCGGAATTGATCGATCTCTTTCTCG
>B596-H_1-10k_transcript_63016
GGGCGTTCTAAATATGGGGTCAAAAAGCCAAAATAAAAGATTTGAGCCCTTATAAAAAGAAAACAGATTCTTGAACCCCTTTCACGCTCATGTCACGTCGAGGTACTGCAGAAGAAAAAACTGCAAAATCCGATCCAATTTATCGTAATCGATTAGTTAACATGTTGGTTAACCGTATTCTGAAACACGGAAAAAAATCATTGGCTTATCAAATTATCTATCGAGCCTTGAAAAAGATTCAACAAAAGACAGAAACAAATCCACTATCTGTTTTACGTCAAGCAATACGTGGAGTAACTCCCGATATAGCAGTAAAAGCAAGACGTGTAGGCGGATCAACTCATCAAGTTCCCATTGAAATAGGATCCACGCAAGGAAAAGCACTTGCCATTCGTTGGTTATTAGGGGCATCCCGAAAACGTCCGGGTCGAAATATGGCTTTCAAATTAAGTTCCGAATTAGTGGATGCTGCCAAAGGGAGTGGCGATGCCATACGCAAAAAGGAAGAGACTCATAGAATGGCAGAGGCAAATAGAGCGTTTGCACATTTTCGTTAATCCATGAACAGGATCTATATAGACACATAGATCCGTGGATCCATACATCTCGATCC
>B596-H_1-10k_transcript_51897
GAACCCAGATTACAAATGAACAAATTCAAACTTGAAAAAGTCTCTTTCTGATTCTCGAAGAATGAGGGGCAAAGAGATTGATCGAGAAAGATCTCTTGTTCTTATTATAAGATCGTGTGATTGGACCCGCAGATGTTTGGTAAAAAGAATAATCTTATCCTTTGAGAATAATCAAAAATAGAAAGTGTTCAATTGGAACATGAAAACGTGACCGAGTTTATCCTAGTTACTCTTCGGGACGGAGGAGATTCGCGAACGAGGAAAGGGACCCAATGACTTCGAAAGAATTGAACGAGGAGCCGTATGAGGTGAAAATCTCATGTCCGGTTCTGTAGAGTGGCAGTAAGGGTGACTTATCTGTCAACTTTTCCACTATCACCCCCAAAAAACCAAACTCTGCCTTACGTAAAGTTGCCAGAGTACGATTAACCTCGGGATTTGAAATCACTGCTTATATACCTGGTATTGGCCATAATTTACAAGAACATTCTGTAGTCTTAGTAAGAGGGGGAAGGGTTAAGGATTTACCCGGTGTGAGATATCACATTGTTCGAGGAACCCTAGATGCTGTCGGAGTAAAGGATCGTCAACAAGGGCGTTCTAAATATGGGGTCAAAAAGCCAAAATAAAAGATTTGAGCCCTTATAAAAAGAAAACAGATTCTTGAACCCCTTTCACGCTCATGTCACGTCGAGGTACTGCAGAAGAAAAAACTGCAAAATCCGATCCAATTTATCGTAATCGATTAGTTAACATGTTGGTTAACCGTATTCTGAAACACGGAAAAAAATCATTGGCTTATCAAATTATCTATCGAGCCTTGAAAAAGATTCAACAAAAGACAGAAACAAATCCACTATCTGTTTTACGTCAAGCAATACGTGGAGTAACTCCCGATATAGCAGTAAAAGCAAGACGTGTAGGCGGATCAACTCATCAAGTTCCCATTGAAATAGGATCCACGCAAGGAAAAGCACTTGCCATTCGTTGGTTATTAGGGGCATCCCGAAAACGTCCGGGTCGAAATATGGCTTTCAAATTAAGTTCCGAATTAGTGGATGCTGCCAAAGGGAGTGGCGATGCCATACGC
>B596-H_1-10k_transcript_43532
GAACCCAGATTACAAATGAACAAATTCAAACTTGAAAAAGTCTCTTTCTGATTCTCGAAGAATGAGGGGCAAAGAGATTGATCGAGAAAGATCTCTTGTTCTTATTATAAGATCGTGTGATTGGACCCGCAGATGTTTGGTAAAAAGAATAATCTTATCCTTTGAGAATAATCAAAAATAGAAAGTGTTCAATTGGAACATGAAAACGTGACCGAGTTTATCCTAGTTACTCTTCGGGACGGAGGAGATTCGCGAACGAGGAAAGGGACCCAATGACTTCGAAAGAATTGAACGAGGAGCCGTATGAGGTGAAAATCTCATGTCCGGTTCTGTAGAGTGGCAGTAAGGGTGACTTATCTGTCAACTTTTCCACTATCACCCCCAAAAAACCAAACTCTGCCTTACGTAAAGTTGCCAGAGTACGATTAACCTCGGGATTTGAAATCACTGCTTATATACCTGGTATTGGCCATAATTTACAAGAACATTCTGTAGTCTTAGTAAGAGGGGGAAGGGTTAAGGATTTACCCGGTGTGAGATATCACATTGTTCGAGGAACCCTAGATGCTGTCGGAGTAAAGGATCGTCAACAAGGGCGTTCTAGTGCGTTGTAGATTCTTATCCAAGACTTGTATCATTTGATGATGCCATGTGAATCGCTAGAAACATGTGAAGTGTATGGCTAACCCAATAACGAAAGTTTCGTAAGGGGACTGAAGCAGGCTACCATGAGACAAAAGATCTTCTTTCAAAAGAGATTCAATTCGGAACTCTTATATGTCCAAGGTTCAATATTGAAATAATTTCAGAGGTTTTCCCTGACTTTGTCCGTGTCAACAAACAATTCGAAATGCCTCGACTTTTTTAGAACAGGTCCGGGTCAAATAGCAATGATTCGAAGCACTTATTTTTACACTATTTCGGAAACCCAAGGACTCAATCGTATGGATATGTAAAATACAGGATTTCCAATCCTAGCAGGAAAAGGAGGGAAACGGATACTCAATTTAAAAGTGAGTAAACAGAATTCCATACTCGATTTCATAGATACATATAGAATTCTGTGGAAAGCCGTATTCGATGAAAGTCGTATGTACGGTTTGGAGGGAGATCTTTCATATCTTTCGAGATCCACCCTACAATATGGGGTCAAAAAGCCAAAATAAAAGATTTGAGCCCTTATAAAAAGAAAACAGATTCTTGAACCCCTTTCACGCTCATGTCACGTCGAGGTACTGCAGAAGAAAAAACTGCAAAATCCGATCCAATTTATCGTAATCGATTAGTTAACATGTTGGTTAACCGTATTCTGAAACACGGAAAAAAATCATTGGCTTATCAAATTATCTATCGAGCCTTGAAAAAGATTC
>B596-H_1-10k_transcript_59816
GAACCCAGATTACAAATGAACAAATTCAAACTTGAAAAAGTCTCTTTCTGATTCTCGAAGAATGAGGGGCAAAGAGATTGATCGAGAAAGATCTCTTGTTCTTATTATAAGATCGTGTGATTGGACCCGCAGATGTTTGGTAAAAAGAATAATCTTATCCTTTGAGAATAATCAAAAATAGAAAGTGTTCAATTGGAACATGAAAACGTGACCGAGTTTATCCTAGTTACTCTTCGGGACGGAGGAGATTCGCGAACGAGGAAAGGGACCCAATGACTTCGAAAGAATTGAACGAGGAGCCGTATGAGGTGAAAATCTCATGTCCGGTTCTGTAGAGTGGCAGTAAGGGTGACTTATCTGTCAACTTTTCCACTATCACCCCCAAAAAACCAAACTCTGCCTTACGTAAAGTTGCCAGAGTACGATTAACCTCGGGATTTGAAATCACTGCTTATATACCTGGTATTGGCCATAATTTACAAGAACATTCTGTAGTCTTAGTAAGAGGGGGAAGGGTTAAGGATTTACCCGGTGTGAGATATCACATTGTTCGAGGAACCCTAGATGCTGTCGGAGTAAAGGATCGTCAACAAGGGCGTTCTAAATATGGGGTCAAAAAGCCAAAATAAAAGATTTGAGCCCTTATAAAAAGAAAACAGATTCTTGAACCCCTTTCACGCTCATGTCACGTCGAGGTACTGCAGAAGAAAAAACTGCAAAATCCGATCCAATTTATCGTAATCGATTAGTTAACATGTTGGTTAACCGTATTCTGAAACACG
>B596-H_1-10k_transcript_49271
GAACCCAGATTACAAATGAACAAATTCAAACTTGAAAAAGTCTCTTTCTGATTCTCGAAGAATGAGGGGCAAAGAGATTGATCGAGAAAGATCTCTTGTTCTTATTATAAGATCGTGTGATTGGACCCGCAGATGTTTGGTAAAAAGAATAATCTTATCCTTTGAGAATAATCAAAAATAGAAAGTGTTCAATTGGAACATGAAAACGTGACCGAGTTTATCCTAGTTACTCTTCGGGACGGAGGAGATTCGCGAACGAGGAAAGGGACCCAATGACTTCGAAAGAATTGAACGAGGAGCCGTATGAGGTGAAAATCTCATGTCCGGTTCTGTAGAGTGGCAGTAAGGGTGACTTATCTGTCAACTTTTCCACTATCACCCCCAAAAAACCAAACTCTGCCTTACGTAAAGTTGCCAGAGTACGATTAACCTCGGGATTTGAAATCACTGCTTATATACCTGGTATTGGCCATAATTTACAAGAACATTCTGTAGTCTTAGTAAGAGGGGGAAGGGTTAAGGATTTACCCGGTGTGAGATATCACATTGTTCGAGGAACCCTAGATGCTGTCGGAGTAAAGGATCGTCAACAAGGGCGTTCTAGTGCGTTGTAGATTCTTATCCAAGACTTGTATCATTTGATGATGCCATGTGAATCGCTAGAAACATGTGAAGTGTATGGCTAACCCAATAACGAAAGTTTCGTAAGGGGACTGAAGCAGGCTACCATGAGACAAAAGATCTTCTTTCAAAAGAGATTCAATTCGGAACTCTTATATGTCCAAGGTTCAATATTGAAATAATTTCAGAGGTTTTCCCTGACTTTGTCCGTGTCAACAAACAATTCGAAATGCCTCGACTTTTTTAGAACAGGTCCGGGTCAAATAGCAATGATTCGAAGCACTTATTTTTACACTATTTCGGAAACCCAAGGACTCAATCGTATGGATATGTAAAATACAGGATTTCCAATCCTAGCAGGAAAAGGAGGGAAACGGATACTCAATTTAAAAGTGAGTAAACAGAATTCCATACTCGATTTCATAGATACATATAGAATTCTGTGGAAAGCCGTATTCGATGAAAGTCGTATGTACGGTTTGGAGGGAGATCTTTCATATCTTTCGAGATCCACCCTACAATATGGGGTCAAAAAGCCAAAATAAAAGATTTGAGCCCTTAT
>B596-H_1-10k_transcript_68533
CAACATAGGTCGTCGAAAGGATCTCGGAGACCCGCCAAAGCACGAAAGCCAGGATCTTTCAGAAAATAAATTCCTATTCGAAGAGTGCATAACCGCATGGATAAGCTCACACTAACCCGTCAATTTGGGATCCAATTCGGGATTTTCCTTGAGGGATATTGGTAAGGAATTGGAATGTAATAATATCGATTCATAATGGATTCATATCGATACAGAAGAAAAGGTTCTCTATCGATTCAACAAGTGCTGTACTTATGGGAAAGCGATAGAGAAAGAGAAAAAAAAAAACGAAGATTTCACATAGTGATTTTTTTTTGATC
>B596-H_1-10k_transcript_69177
ATACTTTCCCCGGTTCCGTTGCTACTGCGGGCTTTACGCAATCGATCGGATCATCTAGATATCCCTTCAACACAACATAGGTCGTCGAAAGGATCTCGGAGACCCGCCAAAGCACGAAAGCCAGGATCTTTCAGAAAATAAATTCCTATTCGAAGAGTGCATAACCGCATGGATAAGCTCACACTAACCCGTCAATTTGGGATCCAATTCGGGATTTTCCTTGAGGGATATTGGTAAGGAATTGGAATGTAATAATATCGATTCATAATGGATTCATATCGATACAG
>B596-H_1-10k_transcript_72239
GAATGATCCGGTGAAGTGTTCGGATCGCGGCGACGTGGGTGGTTCGCCGTCTGCGACGTCGCGAGAAGTCCACTAAACCTTATCATTTAGAG
>B596-H_1-10k_transcript_50539
AACTGAGTTCTGTCGGAAAAGAGACGATGATGAAGCTGCAAGGAGGACTTCTCCAATGGAGTCCAAGCAGCTTAATTCCCTCGGCGATCAGAACAACGCGTCTTTCTATCTCCGCATGCGTTGTTGAGCGGAAGCACGAGCTGACGGCGAGGGAGAGGCGGCAGCTCCGGAACGAGAGGCGGGAGAGCAAATCGGGGTACAGCTGGAGAGAAGAAGTCGAAGAGCGTCTGATCAAGAAACCGAAGAAACGTTACGCGTCGTGGACGGAGGAGCTGAATCTTGACACTCTGGCTGATGCGGGTCAGCAGTGGTGGGTGGTTAGAGTCTCGAGAGTGAGGGGTCACGAGACCGCTCAAGTCCTGGCTCGAGCTCTCGCTCGTCAGTTCCCTGAGATGGAATTCACGGTGTATGCTCCGGCTGTTCAGGTGAAGAGGAAGCTGAAGAACGGTTCTATATCTGTTAAACCGAGACCGGTGTTCCCCGGTTGCATTTTCATCAGGTGTATATTGAACAAAGAGATTCATGACGCCATAAGAGAAGTTGAGGGTGTTGGAGGTTTCATAGGTTCAAAAGTTGGAAACACCAAGAGGCAGATTAATAAACCGAGACCTGTGGATGATAGTGACTTGGAAGCAATTTTCAAACAAGCGAAAGAAGAGCAAGAGAAAGCAGACAGTGAGTTTGATGAGGGAGAACGAGCTGAGGAAGAAGCCAGTTTAGCATTGCAGAAAGCTCTTGCATCTAATTCACATGGTACTGAAACAGTAGAATCTCTCGCAGAAACTAAACCGAAAAGGGCTCCGAGGAAAGCTACTATTGCCACTGAAACAAAGGCCAAGAAGAAGAAACTTGCTGCTGGTTCTACAGTTCGAGTTCTATCAGGGACATTTGCTGAGTTTGTTGGCAACCTAAAGAAACTGAACCGGAAAACCGCAAAGGCAACGGTGGGCTTTACTTTGTTTGGGAAGGAGACTCTAGTGGAGATTGACATCAATGAACTTGTTCCTGAGATTCAGTCTTAAACATTGTTCACAACATGTGATTTTTATTATTTAGTTTGCAAAGAAAATGCATTAAGGAGGTGTTATTGGTTTATATATTTTGACTGATTTATAAATCTATGCAGTATTTAC
>B596-H_1-10k_transcript_51895
GTGGATCATAAACACAAGGGCTATAGCTCAGTTAGGTAGAGCACCTCGTTTACACGTGCGCCAAAGTTTTTCAGAGGAGTCCATCACGCAATCAAACCAATTGATTGATCTTATTAATAAATCGATGTCTTACTCCATGACTTTTTTTTAGGAAAAAGAGGAGAACAATAGCCTGACATTAGGTCCTATTAAAGTACCCCATTTCGGTAGGGAATTAATAGAACCCATCATTGATTTGAGATATTGATAGGGTGAATACCCAGTCTACTTAATGCTAGGCAGAATGAGTATAAGGAACTCAAAAATGATCTTTTCGTCCTATGAACCTTAAGGTGTAGCAAGTTTCATATTTGATTTTTTAATCAGGATGTTAGAGACTATATTTAACTTAAGTTGATCTAGACCAAAAGCAAACCTACGTCAAGAGAACCCTTCTTTGAAACACTTTGGTAGTTATTCTGTATTGTATTAGAATTATAGAATTAAAAAATAATCAATCAGAGTACTTGGAACCATTTCTTATCTTTTTTTTTAAGAAAAAATATGGTAGACTAACTGATCTTTCTATCAGTTAATGAAAGAGCCCAATGCAAAAAAAAATGCATGTTGGGTCTTTGAAAGAGTTCGAATCATTTTGATAATAATAAGTTCGAGCTCTTTTACCGAGCAGGTCTACGGTTCGAATCCGTATAGCCCTAACTAATAAATTTATTCTAATAAATGACATTCAAATCCAAATAATTGGATAATTTTTGACTTATTATTGTATTCTTTATTTCTAACTGGTTACTTTCAATTTGTTGGTTCATAAAAAAAACTCCCAGACCCTAAACCATAAGTCCTGGGGGTCGTTCAGAATAAAACGGAAAACCAAATTTGATTTCAGTGGATCCAATCACTATCTATCGATATATCTAGATAGATACTTATAATTTAGAATAAACGTTTTTTATTCATTCATTTTCATAGTCGTAAGTGGATTTTTTGATACGTCATAATTTTAAAAACGAAGATATTTTTATCAATTTGTTTTATTTTT
>B596-H_1-10k_transcript_64080
GTGGATCATAAACACAAGGGCTATAGCTCAGTTAGGTAGAGCACCTCGTTTACACGTGCGCCAAAGTTTTTCAGAGGAGTCCATCACGCAATCAAACCAATTGATTGATCTTATTAATAAATCGATGTCTTACTCCATGACTTTTTTTTAGGAAAAAGAGGAGAACAATAGCCTGACATTAGGTCCTATTAAAGTACCCCATTTCGGTAGGGAATTAATAGAACCCATCATTGATTTGAGATATTGATAGGGTGAATACCCAGTCTACTTAATGCTAGGCAGAATGAGTATAAGGAACTCAAAAATGATCTTTTCGTCCTATGAACCTTAAGGTGTAGCAAGTTTCATATTTGATTTTTTAATCAGGATGTTAGAGACTATATTTAACTTAAGTTGATCTAGACCAAAAGCAAACCTACGTCAAGAGAACCCTTCTTTGAAACACTTTGGTAGTTATTCTGTATTGTATTAGAATTATAGAATTAAAAAATAATCAATCAGAGTACTTGGAACCATTTCTTATCTTTTTTTTTTAAGAAAAAATATGGTAGACTAACTGATCTTTCTATCAGTTAATGAAAGAGCCCAATGC
>B596-H_1-10k_transcript_67280
AGGGCTATAGCTCAGTTAGGTAGAGCACCTCGTTTACACGTGCGCCAAAGTTTTTCAGAGGAGTCCATCACGCAATCAAACCAATTGATTGATCTTATTAATAAATCGATGTCTTACTCCATGACTTTTTTTTAGGAAAAAGAGGAGAACAATAGCCTGACATTAGGTCCTATTAAAGTACCCCATTTCGGTAGGGAATTAATAGAACCCATCATTGATTTGAGATATTGATAGGGTGAATACCCAGTCTACTTAATGCTAGGCAGAATGAGTATAAGGAACTCAAAAATGATCTTTTCGTCCTATGAACCTTAAGGTGTAGCAAGTTTCATATTTGATTTTTTAATCAGGATGTTAGAGACTATATTTAACTTAAGTTGATCTAGACC
>B596-H_1-10k_transcript_64635
GATTAAACTAAATCAATATGGATGGGGCTAAAAAAAATGCAAGAAGATACCAAAGAAATAAAATAAGTATCTGTATGTAATGAATTCCAAGGTTTCGTCATAAGAAAAAGTGGAAAGACATCATAATGAGATCCTAATCTCAAAGCAAAAAGGGGGATATGGCGGAATTGGTAGACGCTACGGACTTAATTGGATTGAGCCTTGGTATGGAAACCTACTAAGTGATAACTTTCAAATTCAGAGAAACCCTGGAATTAACAATGGGCAATCCTGAGCCAAATCCTGGGTTACGCGAACAAACCAGAGTTTAGAAAGCGGGATAGGTGCAGAGACTCAATGGAAGCTGTTCTAACAAATGGAGTTCAATCCCTTGTGTTGAATCAAACGATTCACTTCATAGTCTGATAGATCCTTGGTGGAACTTATTAATCGGACGAGAATAAAGATAGAGTCCCATTCTACATGTCAATACTGACAACAATGAAATTTATAGTAAGATGAAAATCCGTTGACTTTTAAAATCGTGAGGGTTCAAGTCCCTCTATCCCCAACCCTACTCCCT
>B596-H_1-10k_transcript_54834
GGCGTGGTAACTCTTGGAAAAAGGTGAAAGAAGTCTTTTCAATCTTATTTTTTTTGAAAGTACATTAAAAATCATGTAAAAAAAATGAAAAACTATGTAAAAGCCGGCTATCGGAATCGAACCGATGACCATCGCATTACAAATGCGATGCTCTAACCTCTGAGCTAAGCGGGCTCAACTAAAATAGTGTATACAAATTCACTAAACTACTAGATCGTATTAATTAACTATTCTATTCATATTTTTCCTTATCTATTTAGAATTCATCATATTTTCGATATTCTAGAACAGAATATAGCTCAAATAAATAGTGACTATCATTAAATAAATAAAACAAAACCTTAATGAATTAATATAATATAGCAATATATCGACTTTCTAATTTTGATTTCATGAGTTTCTAAATAAGAAAATTTTAATTAGACCGGAAAGCTTTTTTTTTAAGTTAAATGATATCTGATTTGAAATTCTTGGTTTTTTTGTTCTAACCTCATGCAATTATTATTATTTGATACTTTTTCTCTTTTTATATTCTTTATTATTTTATAGAATTATTAGAATGAATATTCGAATATTCATTTCGAATATAATTTTTTAGAATTATTCGAATTTCAAATCTACGAAGTAGACTTATAATCTTTTTACATTGCACATTCTAGAATTCTAAGTTTCAATAATGATCATAAATTTCTTTTCATGGAAGTAAAAAAAACGAATCGACCGTTCGACTATTTCTTAAAATTGAAGACAACGATGAGAAAAGGAAGAACATATATATGTTCTCTAATATATAACCATATTGAATTGCAAATACAAAAATGATAGAATCTTTGTTGATTAAACTAAATCAATATGGATGGGGCTAAAAAAAATGCAAGAAGATACCAAAGAAATAAAATAAGTATCTGTATGTAATGAATTCCAAGGTTTCGTCATAAGAAAAAGTGGAAAGACATCATAATGAGATCCTAATCTCAAAGC
>B596-H_1-10k_transcript_60403
GAGAGAATATATCTTCTGACTCTTTGTATTCCAATAGTTTATTGGAGTGGATTTTACGTTATTTATCATTATCATTTAGTTCAGTTTTAATTTTGTTTAGTTTTTGTACAATTTCAATAAAAAAAGGAGTCTTTATGTCACGTTACCGAGGGCCTCGTTTTAAAAAAATACGCCGTCTGGGGGCTTTACCGGGACTAACTAGTAAAAGGCCTAGGGCAGGAAGCGATCTTAGAAACCAATCACGCTCCGGAAAAAAATCTCAATATCGTATTCGTTTAGAAGAAAAACAAAAATTGCGTTTTCATTATGGTCTTACAGAACGCCAATTACTTAAATATGTTCGTATCGCCGGAAAAGCCAAGGGGTCAACGGGTCAAGTTTTATTACAATTACTTGAAATGCGTTTGGATAACATCCTTTTTCGGTTGGGTATGGCTTTGACTATTCCTCAAGCGCGCCAATTAGTTAACCATGGGCATATTTTAGTTAATGGTCGTATAGTTGATATACCAAGTTATCGATGCAAACCCCGAGATATTATTACAGTGAAGGATGAACAAAACTCTAGAACTTTGGTTCAAAATCTTCTTGAGTCATCTGCCCCCGAGGAATTGCCAAACCATCTGACTCTTCACACATTCCAATATGAAGGGTTAGTCAATCAAATAATAGATAGGAAATGCGTCGGTTTGAAAATAAATGAATTGCTTGTCGTAGAATATTACTCTCGCCAGACCTAAAAAACCTAAGTGAAGT
>B596-H_1-10k_transcript_67994
GAAGGGTGAAGAAGAAGAGGAGGCAGTCGAGTCGGAGAAAAAGAAGAAGAGGAAGATGGAGACAGAAGAGGAGAACGAGAAATCAGAGAAGAAGAAGAAAAAGAAAAGTAAGTCTGCTGGAGGAGACGAGGAGACTGATGATGGTCTGACTCAGAGCAAGAAGAAATCGAAGAAGAAGAAGTCCAAGAGTGAGGAATAGGGATGGTGCAAGATAACAACAAACCTATGTATTCTACTATTATTTTGAGCTAAAATGTTTTTTTTTTGCTGTGTTTCTTGTTCTTAGTAAAACTCTGATCTTGTGTTTTTGGTCTGAAAACGATTTGGTCTATTTGAATGCATTTTATTTTTGCGG
>B596-H_1-10k_transcript_53918
GAGGAGGATTGATCGATCATCGATTCGAATCCCTAATTCTTATCTTCGATTCATTCTTTCCATGGCGCTTCATTGCAAAGTTTCGAACACAGCAGCGAGCACTTCTCTGCTTGGTGGTTCGACGAGGCTGCTTCACTTGCCTAAGTCTTATCCCATTCACTGCAACATGGTTTCACCAAGTAGTACATTGGGGTTAGGTCCTCTCAAGCTGCACAACAAAGGTTCTCGTCTAAGGCCATGTCGAGTTAAACGGGAAGAGAATAGCCAAACCACAAATGTGGAAAGCGTATCAGTGGATGAGGACACGTTGAAGCAAGATCTCGAGACTGCGATCGAGGAAGAAAACTATGTGGAGGCAGCTAGAATCCGGGATAGACTAAAAGAGCTTCAAGAAGACAACAAAGCCTCTGTTTTGTCTGCCAACACTCGGTTCTACCAAGCTTTCAGAAACGGGGATTTGGCTGCGATGGAATCTTTATGGTCCAAAACCGGAAAGCCCTGCTGTGTCCATCCAGGAGCTAAAGGCATAACCGGGTACGATGATGTGATGGAAAGCTGGGAAGTTGTGTGGATGAACTATGAGTTTCCGTTACTGATTGAGTTGAAAGATGTTGAGGTTCATGTCCGAGGAGAAGTAGGTTATGTAACGTGTATGGAGTTTGTGAAGACTAAAGGGAGTAGTAGCTGGGGAGCTCAGTTTGTGTCTAATGTGTTTGAAAAGATCGATGGGGAATGGTTTATATGCATTCACCATGCTTCTCCTGTTGATATTTGATCCAAGAAGCAGAGAAATGGCTGTGAGATATATATTGGCTAGTGGCGGTCGCTTAAGGGAGATGAAGGGCTGTTCTGTTTTTTATCTTTGTGCTTGTTGATTGGAACCAGAGCATTAGAGGGAAACAAGAAGAGGCATAAGTTCTGACGTTTGATGTTGTTGTTGTCTTTCTAATCTGTATGAATTCTATTCACGTTTAGGCGCAACAGTTTTTTATTTAACAATCTCAATCT
>B596-H_1-10k_transcript_49216
GGAGAGGATAAAAAAGAGAGAGAGAGAGAGATGGTGGAGAAAAGCGAAAGGGGGTAGTTTGGGTAATTAAAAAAGGGGAAGGAGGATTAGGAATTGTAACTTGTGTCTTTGTTGGAGTCGCAGTTAGATGAAATGAAATGCATTGACAGGCGAATCACGCCCCGGGCCCTGTGAGCAGGAGGAGTAGAGCGTTGCTCTGATTCTGAACTTTCTCTCTCTACATTTCCTCATTCTCTCTCTGAATCTGCCGTCACGAGGAAGCTTCTTCTTTACATGCATTGTTTCTGAATTTCCTCTTCTCTTGAGAAACCGCTTCTCTCTGCGATGGCCTCCACTGGTGAAGGGAGGAAGCAGCAATTCGCAAGTGGTGCAGATGGGAACGCACCTCTCAAGTATCCAACCTTCAAGGCTACTCCTCCTAAGCCTAGCCTCACCGATACCCTCATAGATGTGTCTCCTCTTCTTGCTAAGGAGGAGGAGACTGCTTTCCCTTTGAGAGATGACCGTCCACTAGTCCAAGACGTGTGTACTATCTCTGTCTTGCCTGACGAAGGCAATCCTGTCCCGCAATGCACCTCCCAGTTTACTCTCTTTAGCTTCGTCAAGGCTCTGCTTCCTTCTAAAAACCAGATGTTCATCGATGCCCAACTCAACTGTCAGAAGACTCAGAACCGCATCAATGTTCTTCTGGGAGGCACTGATTCCTACCAGTCATGCGTCGTTGACATTAACGTCGAGAAAGGGAACGATGGTGAGGCCGCTGGAAATGTCAAGTCCGAGAGTGTACATATGCAGAAGGTATTGCAGAGACAAGCAAGCATGACCACTGATAAAGCAATCTCAGATAGATGCCACGATGCACCAACCAACAGGTGGAGAAGATACAAGCGTGCCGCTTCATTTGACTCAAGGAAAATCGTCATCCTTTTCTCCATCTTATCAAGTGTGGGAACGCTGATATTGATCTACCTGACACTGAGAGTTAGGCAAAACGGAGACAACAGCTTCAATCATATGTAGTCCAAACTGTAACACTGGCCTCCTTTCTTCTTCTTCCCTGCCTCTGTTTTGAATCTTTTTTCTCCAAAAACTCGTTACTAGCTTCATAATGTTGATAAGTCAACACTTTCTCTGTTAATAACACTTGCGAGTGCATCAATTGCATACGTTTCCTACCC
>B596-H_1-10k_transcript_49833
GATCTATAAGACAAAAAGCATACAGAAGTTGAGAAAAAACCCTAGTTTCCTCTCTCTCTCTCTCTCGCTAGCCGCCACACCAACAGAGCTTATTCCTCCGGTCCGGTGCCGTGCCGGTACCGGAGGCTGTGTCTTCTTCCCTTTTCCTCCTTTTTCTTTTGTCTCTCTTCTCATCTGTTTCAAGTCCGGTTGATATGTCCTCGATTCTGGTTTCAACGTTTCGTCACCCAAGACTCATGGTGGTCGAAGGAGACGCGACGGTGGCCCTGGAAAAGAGACGAGACTGAGACGCGACTGGTAAGAGTGAGGTCGGCTTTTAGGACTGGAGTGGCCGCCGGATCTAGTTTTCAATCTTTCAGATCTGTGGCGTGGACTCCGTGACAACGGCGCGTGACCCAGTGGGAGTCCTTCTCCGACTTGGATCTACCCCTTGCGGCAGTGACACAGATGGAGAAGCGTTTGAACAAGCGGCAGAAGATGGTTTTGTCTATCCGGTTCTCGGAGGCAACGTGTGGTGAAGTTTAACGCCGTCGGAGTAGTCAACCGGTGGAGGACGCTTCACGGGTCGCACACGGTGAGGCCCTACATCCCAGCACCGGCGTCACTGCAGATTGTCCGGTGGTAAGGTCTCACGCCATTTGAAGCTAGGGTATGCTGTTCCGGTTGTGTTTGTTGGTTGTCAGGTCCGATTTTATCAGTACGGCTCTGTGCCGTCTTTCCGGCTAAGGAGTGAGACGGTCAAGTCCAGTGATGCTGAATCTAATCAAGGTTGCACCATTTCGGTGCTGAAGAATTGGTCCGAGTCCGGAACGCATATCTTTTGGCGACTAATGCTTGGTTTCTAAATGTTAAACTTTGATTAGTTTCAGTTTATCTTCGGACTTCCCGTTGTTCATTCGTGTGGTCGAATTTAGGGGTCTAAGAGACAGTGTTTTCCGAGTCGTGGGGAATGCTTGTACTCATTGGGTAGAATTACAACAAAGTCTCGATCGGGTAGCGTAGGATCCATCTATGTGTTCCTGGGTGATACTAGATTACTTTGTTTGTAAGTGTGGTTGAATCCTTTGTGGTTAAGATCATGTACTACTCCTTTGGTTAATGAAAAGTTGAAGTTGAGC
>B596-H_1-10k_transcript_59753
GATTATCTTCCCTTTTCGAGATCGGAGCACTAATTTGAATTCAGAGAAGCGAAAGCGACGCAGAGAAGATGGCTCGTACCAAGCAGACCGCTCGTAAGTCTACCGGAGGAAAGGCCCCGAGGAAGCAGCTTGCTACTAAGGCCGCTCGTAAGTCTGCACCAACCACCGGAGGAGTCAAGAAGCCACATCGTTACAGACCTGGAACTGTTGCTCTTCGTGAGATCCGTAAGTACCAGAAGAGTACTGAGCTGTTGATCAGGAAGCTTCCTTTCCAGAGGCTTGTTCGTGAGATTGCTCAGGACTTCAAGACTGACCTGCGTTTCCAGAGCCATGCGGTGCTAGCACTCCAGGAGGCAGCTGAAGCATACCTTGTGGGACTCTTTGAGGACACTAACCTGTGCGCCATTCACGCCAAGCGTGTGACCATCATGCCCAAGGACATCCAGCTCGCTCGCAGGATCAGAGGAGAGCGTGCTTAAGTGTTGGTTGTCGTTTCGTTGGGTCGTATTATGTGAATGTTGGGGTTTGTTGTTCTCTAAATAGACGTAGCTGGATTTTAGATAATGGTCTTTTAAGAAGGCCTTTGGTATTAGTAAGACTCTAAAACAATGATGAATGATGGTTTGTTGGTTTTTTCTTATTTTCTTGTCCCAGTATTATTTGCTTTTGTGTATTTGCAGCTACGTGTTTTGTGAACCTTTCGTTGTTGAATCTCATTTCTAAAACAATTAGTATGTTGATGCTTCCTGACTTTTTTCATATTTATCATTTTATTGGTTATGAGT
>B596-H_1-10k_transcript_67951
CCAAGGACATCCAGCTCGCTCGCAGGATCAGAGGAGAGCGTGCTTAAGTGTTGGTTGTCGTTTCGTTGGGTCGTATTATGTGAATGTTGGGGTTTGTTGTTCTCTAAATAGACGTAGCTGGATTTTAGATAATGGTCTTTTAAGAAGGCCTTTGGTATTAGTAAGACTCTAAAACAATGATGAATGATGGTTTGTTGGTTTTTTCTTATTTTCTTGTCCCAGTATTATTTGCTTTTGTGTATTTGCAGCTACGTGTTTTGTGAACCTTTCGTTGTTGAATCTCATTTCTAAAACAATTAGTATGTTGATGC
>B596-H_1-10k_transcript_62483
GTAAGTCTACCGGAGGAAAGGCCCCGAGGAAGCAGCTTGCTACTAAGGCCGCTCGTAAGTCTGCACCAACCACCGGAGGAGTCAAGAAGCCACATCGTTACAGACCTGGAACTGTTGCTCTTCGTGAGATCCGTAAGTACCAGAAGAGTACTGAGCTGTTGATCAGGAAGCTTCCTTTCCAGAGGCTTGTTCGTGAGATTGCTCAGGACTTCAAGACTGACCTGCGTTTCCAGAGCCATGCGGTGCTAGCACTCCAGGAGGCAGCTGAAGCATACCTTGTGGGACTCTTTGAGGACACTAACCTGTGCGCCATTCACGCCAAGCGTGTGACCATCATGCCCAAGGACATCCAGCTCGCTCGCAGGATCAGAGGAGAGCGTGCTTAAGTGTTGGTTGTCGTTTCGTTGGGTCGTATTATGTGAATGTTGGGGTTTGTTGTTCTCTAAATAGACGTAGCTGGATTTTAGATAATGGTCTTTTAAGAAGGCCTTTGGTATTAGTAAGACTCTAAAACAATGATGAATGATGGTTTGTTGGTTTTTTCTTATTTTCTTGTCCCAGTATTATTTGCTTTTGTGTATTTGCAGCTACGTGTTTTGTGAACCTTTCGTTGTTGAATCTCATTTCTAAAACAATTAGT
>B596-H_1-10k_transcript_65047
TCGTTACAGACCTGGAACTGTTGCTCTTCGTGAGATCCGTAAGTACCAGAAGAGTACTGAGCTGTTGATCAGGAAGCTTCCTTTCCAGAGGCTTGTTCGTGAGATTGCTCAGGACTTCAAGACTGACCTGCGTTTCCAGAGCCATGCGGTGCTAGCACTCCAGGAGGCAGCTGAAGCATACCTTGTGGGACTCTTTGAGGACACTAACCTGTGCGCCATTCACGCCAAGCGTGTGACCATCATGCCCAAGGACATCCAGCTCGCTCGCAGGATCAGAGGAGAGCGTGCTTAAGTGTTGGTTGTCGTTTCGTTGGGTCGTATTATGTGAATGTTGGGGTTTGTTGTTCTCTAAATAGACGTAGCTGGATTTTAGATAATGGTCTTTTAAGAAGGCCTTTGGTATTAGTAAGACTCTAAAACAATGATGAATGATGGTTTGTTGGTTTTTTCTTATTTTCTTGTCCCAGTATTATTTGCTTTTGTGTATTTGCAGCTACGTGTTTTGTGAACCTTTCGTTGTTGAATCTCATTTCTAAAAAATTAG
>B596-H_1-10k_transcript_62888
GATTATCTTCCCTTTTCGAGATCGGAGCACTAATTTGAATTCAGAGAAGCGAAAGCGACGCAGAGAAGATGGCTCGTACCAAGCAGACCGCTCGTAAGTCTACCGGAGGAAAGGCCCCGAGGAAGCAGCTTGCTACTAAGGCCGCTCGTAAGTCTGCACCAACCACCGGAGGAGTCAAGAAGCCACATCGTTACAGACCTGGAACTGTTGCTCTTCGTGAGATCCGTAAGTACCAGAAGAGTACTGAGCTGTTGATCAGGAAGCTTCCTTTCCAGAGGCTTGTTCGTGAGATTGCTCAGGACTTCAAGACTGACCTGCGTTTCCAGAGCCATGCGGTGCTAGCACTCCAGGAGGCAGCTGAAGCATACCTTGTGGGACTCTTTGAGGACACTAACCTGTGCGCCATTCACGCCAAGCGTGTGACCATCATGCCCAAGGACATCCAGCTCGCTCGCAGGATCAGAGGAGAGCGTGCTTAAGTGTTGGTTGTCGTTTCGTTGGGTCGTATTATGTGAATGTTGGGGTTTGTTGTTCTCTAAATAGACGTAGCTGGATTTTAGATAATGGTCTTTTAAGAAGGCCTTTGGTATTAGTAAGACTCTAAAACAATGATGAATGATGGTTTGTTGGTTTTTT
>B596-H_1-10k_transcript_54113
GAACTTGTTTCTTCTTACTCTTCTATCTAATCAGATCAAAAACTTGTGTTTCTTGCTCCTAAAACATTGGATATATATTCTCATAAGTTTTGAAACTGTTTTTTGAGATCTCTTGTTTTTTTTTTCTTTGTTGGCATATAATATGAGTTGCAATGGATGTAGAGTTCTTCGAAAAGGTTGCAGCGAAACATGCATCCTTCGTCCTTGCCTTCAATGGATCGAATCCGCCGAGTCACAAGGACACGCCACTGTCTTCGTTGCTAAATTCTTTGGCCGTGCCGGTCTAATGTCTTTCATCTCCGCCGTTCCCGAACAAAACCGCCCTGCTTTGTTTCAGTCTTTGTTGTTTGAAGCGTGTGGGAGGACGGTGAATCCGGTTAACGGAGCGGTTGGTATGTTATGGACCGGGAACTGGCACGTGTGCCAAGCGGCTGTTGAAACTGTTCTTCGCGGCGGAACTCTACGACCTATCTCAGATCTACTCGAATCTCCTTCGTTGAACTCCTCAGATGAGTCTACCGAGATCTGGCGGTTGCAGCGTCGCGACGGTTTCTCGACCTCAAGATCCAAGCTCATTACGACGGGGGTGGAAGAATCTCCGGTCAACCGTAAACGATCGAAAACCGAGTGGTCTGAACCGGATATGGAGCTACAGTTGAACCATGGGTTAGCTCTAACCGGTCCGGTTGTCCCGGTTCCTTTTCTTCCACCGCCGCAGTTTAGTAAGGCGCTTAATAGGGATCATCCGGGAAGTCCATCGGAGGAGTCTGTAACGACGTCGTGTTATGAAAATGGAATCAGCGGCGATGGATACAGAAACAAAAGAGAGAGAAAGTTATTAAACCTTTTTGTTTAAAACCGACGACGCAAACTCTTCGCACTCAGTTTTTCTCGACGGTCCTTTTTAGGGTTTTTTTTGTGTGGTGAAGCCGCATAATTATTGGCTAACATAATTATTTTCTCTATCGAGAAATATGATAATTTTTGGTGATATAATGCTTTGCGGATGC
>B596-H_1-10k_transcript_19774
GCCGGCGACGAGATCTTTACTTCACAAGTCTGCAATTTTACATTCCACCGTTGTTGTTTTTTGTCTTCTTCGTGAAAGATGAATCAAACGATTGCGAGAAAGTTAAGTACTTTTGTGAACATGTCATCTTCTTACGCCTCAATGAAGCGATTCCCCGAGAAGAAGTTCTTCAATTCGAACCAAGAAGACGTTAGTGTCGTCGAGCGATTATGTAAAGGTAAGAGATTTAGTGAAGCCATTGATGTTCTCTGCGAGCAGAAGCTATTGATCGAAGCTGTTCAGCTTCTGAGTCGAGCAAAGAAACCACCGCCTGCTTCTACTTACTGCAACCTCATCCAAATCTGCACCCAAAGACGCGCGCTTGAAGAAGGTAAGAAGGTGCATGAACACATTATAGCCTCCGGGTTTGTTCCCGGCGTCGTTATCTGCAACCGTTTGATGGGAATGTACGCGAAATGCGGGAGCTTGGTCGATGCGCGGAAGGTGTTCGACGAAATGCCGCACAGAGATGTGTGTTCGTGGAACGTGATGGTGAACGGTTACGCGGAGGCTGGGTTGGTCGAGGAAGCGAGGAAGGTGTTCGATGAAATGCCTGAGAGAGATAGTTACTCGTGGACGGCGATGGTTAACGGGTATGTTAAGAGAGATCAGCCTGAAGAGGCGTTGGTGATGTATAGCTTGATGCAGAAGGAACGGAACTCGAAAGCTAATATCTTTACAGTTTCGAGCGCGGTGGCTGCTGCTGCTGAGATTGCTTGTATCCGTAGAGGGAGAGAGATTCATGGGCATGTGGTTAGAGCCGGTTTGGATTCGGATGAGGTTCTTTGGAGTTCTTTGATGGATATGTATGGGAAATGCGGATGTATTGATGAAGCGAGACGCATCTTTGATAAGATAGTTGTCAAAGATGTCGTCTCGTGGACGTCGATGATTGATAGATACCTCAAGTCGCGTAGATGGCGAGAAGGGTTCTCTTTGTTCTCTGAGTTGGTAGGTTCTAGGACACGTCCTAATGAGTATACTTTTGCTGGTGTTTTGAACGCTTGCACTGATCTAACAACGGAGGAGTTTGGGAAGCAGGTTCATGGATACATGACGAGAGTTGGGTACGATCCTTACTCCCTTGCGTCGAGCTCTCTTGTCGATATGTACACTAAATGCGGAAACATGGAGAGTGCAAAGCGCGTTGTTGATGGATGTCCTAGACCCGATTTGTTTTCTTGGACTTCTTTGATCGGCGGGTATGCGCAGAACGGGGAGCCTGAGAAGGCCTTGAAGTACTTCGACTTGCTTCTTGAATCTGGGACCAAACCTGATCATATTACCTTTGTGAGCGTCCTCTCCGCTTGTACTCATGCAGGGCTGCTCGAGAAGGGACTCGAGTACTTCCATTCGATAACAGAGAAGCACGGGATGTCTCATACAGATGATCACTACACTTGTCTTGTTGATCTACTAGCTCGGTCTGGAAGATTCGAGGAGTTGAAAGACGTTATTAGTCAAATGCCGATGAAACCGAGTAAGTATCTATGGGCTTCTGTGCTCGGCGGGTGCAGCACTCACGGGAACGTTGATCTAGCCGAGGAAGCGGCTCGAGAGCTCTTCGAGATAGAACCGGAGAATCCAGCTACTTATGTCACAATGGCTAACATCTATGCTTCGGCAGGGAAATGGGAGGAGGAAGGAAGAATGAGAAAGAGATTGAACCAAACCGGAATCACCAAAACGCCCGGTTCGAGCTGGACCGAGGTAAAACGTAAGCGTCACGTGTTTATAGCGGGGGATACTTCGCATTTAATGCATGAGCAGATAGTTGAGTACTTGGGTGAGCTGAGGAAGAAGATGAAAGAAGAAGGGTATGTTCCAGCTACGAATCTTGTGTTGCACGATGTGGAAGATGAGCAGAAGGAAGAGAATCTTGTGTACCATAGCGAGAAACTCGCTGTTGCGTTTGCGATTCTGTCGACGCCGGAAGGAACGGGGGTTAAGGTGTTCAAGAACTTGAGGTCTTGTGTTGATTGTCACAGTGCTATTAAGTTTATATCTAAGATTACAAAGAGGAAGATAACGGTGAGAGACTCTGCTCGGTTTCATTGCTTTGAAAATGGACATTGTTCTTGTAGAGACTATTGGTAACGAAATAACTACTTTTGGC
>B596-H_1-10k_transcript_20336
GGTTGTTCTCTTCCTTTGGAGGAGCTTCATCATCCATCTCCAATGGCGTCTTCTTCCCTCTCGTCTCTATCCTCCATTCTCAGCAACCCTCAAGGTTGCTCCCTCTGCTTCAAAGCCTCTACACGACGCACTCTCTCTCTAGCATTCGTCTCCTCGAAACTTAACCATTCTTCTTCTTCTTCCTCTGCTCTCCTCCCTCGTTGCTATCGTCTCACACAGAATTCAATCAAGAGGAAGAAAGGGTTTGCATTAGATCTTTCAAGAAGCTTCTCTGTTTCTCAAACTAAGTTCGATGGTCCAAGCCTCCACCAATTCATCTCCAAAGCTCAAACTTCCCTTACCGCTCCTCAAACCGAATCTGAATGCACCACACAAGACTCCGACATTGCATCACCATCAAAAGGTCGGATCTATCACGAAACATACGGATGCCAAATGAACATCAACGACATGGAGATAGTCCTCTCCATCATGAACAACTCCGGCTACAAAGAAGTCGTCACCGACCCCGAGAGCGCGGAAGTCATCTTCATCAACACTTGCGCCATCCGTGACAACGCGGAGCAGAGAGTGTGGCAAAGACTCAACTACTTCTGGTTCCTGAAACGCCAATGGAAAGCCAATGTAGCTGAAGGGAGAGCTAAGTCAGTTAAACCTCCCAAAGTTGTCGTCTTGGGATGCATGGCTGAGAGGCTAAAGGACAAGATTCTAGATTCTGACAAAATGGTCGACGTGGTGTGTGGTCCTGATGCTTACAGAGACCTCCCGAGGTTGTTAGAAGAAGTGGACTATGGACAAAAGGGAATCAACACTCTTCTCTCTCTAGAAGAGACTTACGCAGACATAACTCCTGTCAGAATCTCTCAAAACGCTATCACAGCCTTTGTATCGGTCATGAGAGGATGCAACAACATGTGTGCTTTCTGCATTGTGCCGTTCACAAGAGGTAGAGAGCGGTCGCGTCCTGTTGAGTCCATCGTCCGCGAGGTTAAGGAGCTGTGGGAGGCTGGTGTGAAAGAAGTGACTCTCTTGGGACAGAACGTGAACAGCTACAACGATGATTCGTCTGATCCTGAGCCATCAGGAGGAGGAGGGGGTGCTAAGTGGGAGTACAGTGAAGGGTTCTCGAGCAGGTGTAAGGTGAAAAACATGGGTTTGAGATTTGCTGATCTTTTGGACAGACTCTCTTTGGAGTTTCCTGAGATGAGGTTTAGGTTTACTTCTCCTCATCCTAAAGATTACCCTGACGATCTGCTGTATCTGATGAGGGATAGGCATAACATCTGCAATCTCATTCATCTTCCTGCACAGTCTGGTAATAGTAGGATACTTGAGAGGATGAAGAGAGGTTACACCAGAGAAGCTTACTTGGATCTTGTTAAGAAGATTCGGAGTATTATACCGGACGTGGCTATTACCAGCGATTTCATTACCGGCTTCTGTGGGGAAACCGAAGAAGAGCACCAAGAAACACTAAGCCTGGTGAGAGCAGTTGGATACGACATGGCGTATATGTTTGCATACAGCATGAGAGAGAAGACACACGCTCATCGGCAATACACAGACGACGTTCCAGAGGAAGTGAAGCAGAGACGTTTAACTGAACTCATCCAAGCCTTCCGCGATACAACAGGTCCTTGTTACGACTCTCAGGTCGGTTCGGTCCAGTTGGTTTTGGTGGAAGGGCCGAACAAGAGAGCTCCTGAGACAGAACTGATCGGAAAAACAGACAAAGGACATCGAGTTTCGTTTGTTAGAAAGCCTTTGTTTGATAAAGACAAAGGACATGGTGATTTGAAGAGGAGTCCTGAAGTTGGTGACTTCGTGGAGGTTAAGATAGAGAGATCAACGAGAGCGTCTTTGTATGGAGAAGCTCTAGCGATTAGTAAGATGTCTTTGTTTCACGATGTTGGTGGTGTTGATGCTGTTGTTGCGTCTTGCGCAAGTTAAAGTTTCGTTTTGTTTGTTTTTGAAAAAGGTTTTGGATTATTTTTACCTTTTTTTTTTTTGTCAACGGTTTCATTTCATAAACTCAAACCAGAGTACTTGAAAAACAAAGTTTGGGGACACCACCCATTGC
>B596-H_1-10k_transcript_26097
GATGCATGGCTTTTGAGATTTGAGAAACCTAATTCCTAATATCTCCTCATAAATACGTATGTTATAGTTTCATGTGCTTTGGCATGTTATTAACTTCTTTTGGTATGTGTTTATGTATTCTCCGGCAAATTTAAGTCTTTTCCGGTCGCCGGAAAATCTTTACTCTCCATCTGGTTTCATGGATTATTGGATCGCCGGTTTCTTGGTTTTGACGGCCGGAGTTCTTCTCCTTTCATGGCTCTGGTTCCGTTTAACAAACTCAAAAACAAGAAATGAAGACAAACAAGAAGAGAGTGAGAAGAAGAAGGGAATGATTCCGAAGGGAAGTTTAGGATGGCCGGTGATCGGAGAAACCCTAACCTTTATTGCTTGTGGATATTCTTCTCGGCCTGTTTCCTTCATGGACAAACGAAAGTCTTTGTATGGGAAGGTGTTCAAGACGAACATAATAGGGACACCAATCATAATATCAACCGATGCAGAAGTTAACAAAGTGGTGCTCCAAAACCATGGGAACACATTTGTCCCTGCATACCCCAAATCAATCACTGAACTACTTGGAGAAAACTCTATTCTCAGCATCAATGGAGCTCATCAAAAGAGGCTACACACTCTCATTAGCGCGTTCCTTAGATCCCCTCACCTCAAGGAGAGGATCACTCGAGACATTGAGGCCTCGGTTGCTCTCACTTTAGCTTCTTGGTCTCAACTTCCCTTGGTTCATGTCCAAGATGAGATCAAAAAGATGACGTTTGAGATACTAGTAAAACTGCTGATGAGCATATCTCCTGGTGACGATTTGGATATTCTTAAACTCGAGTTCCAAGAGTTCATCAAGGGTTTGATTTGTATCCCCATCAAATTCCCTGGCACTAGACTTTATAAATCCTTAAAGGCGAAAGAGAGATTGATTAAGATAGTTAAGAAAGTTGTGGAGGAGAGACAAGAGGCTACGACCGAGAGTACAAATTGTCCAGCGAATGACGCGGTGGATGTGCTTTTAAGAGACGTTAATGACGGTGGTTGTTCGGATAAGCAATCTCACCCGTTAGATTTCGTTAGCGGAAAGATCTTAGAGATGATGATACCCGGAGAAGAAACGATGCCGACGGCAATGGCGTTGGCTGTCAAATTTCTAAGTGACAATCCCGTCGCTCTAGCTAAACTCGTGGAGGAGAATATGGAGATGAAGAGGCGTAAATGGGAGTCGGGAAAAGAATACGATTGGTCAGATTATATGTCTCTCTCTTTTACTCAAAACGTGATAAATGAAACGTTGAGAATGGCTAATATCATTAACGGTGTGTGGAGGAAGGCTCTTAAAGATGTGGAAATAAAAGGTTACTTGATACCAAAAGGATGGTGTGTATTGGCATCATTTATATCAGTCCACATGGATGAAGATATTTATGAGAATCCCTATCAATTCGATCCGTGGAGATGGGATAGGATTAATGGAACGGCAAACAGTAATATTTGCTTCACACCCTTTGGTGGTGGGCAAAGGCTATGTCCCGGTTTAGAACTATCTAAACTCGAAATTTCCATCTTTCTTCACCAACTCGTAACCCGGTTCAGTTGGACAGCCGAAAAAGACGAGATCGTGTCATTTCCAACGGTCAAGATGAAACGGAGGCTTCCGATCCGAGTGACTCCGGTCGAGAGAACCTCTCCTATCTCAGTTGAAGATCATTAGCTAATATATCCTTGAAAAGAACCAAGTGTTTAGGCAAAAAGAAGGAGAGAAGCAAACAAATATATTTTTAAAATATAGCAGAAGCAAACAACAGGGCCGTCTAATAGCATGTGCTAGTGGAGCGGTCGAACAGGGCCCGAACTTAAAAATAAAAAAATACTAAGAAAATTTCTAAAATAAATATATATATATTTGGTTTAAAATTTT
>B596-H_1-10k_transcript_5638
GGGTCTTCTTCCTCTTTACTTCTCTCTCTCTCCTTAAACCCAGAAGAAGAAAAAGAACGCTTCTTCTCGTTCTCCTCTCTCCGTGTAGAATGCTGAGAATGGGGACTGGTGATACTGCTCCACGGCTGATTCTCTGGCTCTGCTTAGGGTTTTTGATTCTAGGCGTTGGGTTTGTTCAATGCGGCGTTACTTACGACCGTAAAGCACTTCTCATCAATGGGCAGAGACGAATCCTCTTCTCTGGCTCCATACATTACCCTCGAAGCACACCTGATATGTGGGAAGGTTTGATTCAGAAGGCGAAAGATGGAGGCGTTGATGTGATTGAGACTTATGTCTTCTGGAATCTCCATGAGCCTTCTCCTGGCAAATATGATTTTGAAGGGAGAAATGATTTGGTGAGATTCGTGAAGACGATTCACAAAGCTGGTCTCTATGCTCATCTTCGGATTGGGCCTTACGTTTGTGCTGAGTGGAACTTCGGAGGATTCCCTGTTTGGTTGAAGTATGTTCCTGGAATCAGCTTCAGAACAGATAATGAGCCTTTCAAGAGAGCTATGCAAGGATTCACAGAGAGAATAGTTCAACTGATGAAGAGTGAGAACTTGTATGAGTCCCAGGGTGGTCCCATCATCCTTTCTCAGATTGAGAATGAGTATGGAAGACAAGGACAGTTATTAGGAGCAGAAGGTCACAACTACATGACATGGGCTGCTAAAATGGCTATAGCAACCGAGACTGGTGTCCCGTGGGTGATGTGCAAAGAAGACGATGCCCCTGACCCTGTGATAAACACATGCAACGGTTTCTACTGTGATTCATTTGCTCCCAACAAGCCATACAAGCCATTAATATGGACAGAGGCGTGGAGTGGCTGGTTCACTGAGTTCGGTGGGCCAATGCACCATAGACCAGTTCAGGATCTGGCGTTTGCCGTTGCACGTTTCATACAAAAAGGAGGATCCTTTGTTAACTATTACATGTATCATGGAGGAACTAACTTTGGAAGAACAGCTGGAGGTCCATTTGTCACCACCAGCTATGACTATGATGCCCCCATTGATGAATATGGTTTAATCAGGGAACCTAAGTATGGTCATCTAAAGGAGCTCCACAGAGCTATCAAGATGTGTGAAAAAGCTTTGGTTTCAACTGATCCTGTTGTTACATCTCTAGGAAACAAGCAACAGGCTCATGTATACTCTTCAGAATCAGGAGAGTGTTCAGCTTTTCTTGCAAACTATGACACAGAATCGGCAGCAAGAGTGTTGTTTAACAACGTTCATTACAACTTACCTCCTTGGTCCATTAGCATTCTTCCTGATTGTAGAAACGCAGTCTTCAATACTGCAAAGGTTGGAGTTCAAACATCACAGATGGAAATGTTGCCGACAAGCACACCGAACTTCCAGTGGCAGAGTTACTTGGAAGATCTTTCTTCTCTAGATGACAGCTCCACATTCACCACTCAAGGGCTCTTGGAACAGATTAATGTCACCCGTGACACTAGTGATTATCTTTGGTATATGACCAGTGTTGATATTGGTTCAACTGAATCATTCCTACATGGAGGAGAGCTACCAACTCTCATTATTCAATCTACAGGCCATGCCGTGCATATATTTGTCAATGGACAGCTTTCAGGTTCTGCCTTTGGAACAAGGCAAAACAGGAGGTTCACTTATAGGGGAAAGATCAATCTACATTCTGGAACTAACAGAATTGCTTTGCTGAGTGTTGCTGTTGGATTGCCAAATGTGGGTGGACACTTTGAGTCATGGAATACTGGAATCTTGGGACCAGTGGCTTTGCACGGGTTGTCTCAAGGGAAACGTGATCTGTCATGGCAAAAATGGACTTACCAGGTGGGGTTGAAAGGAGAAGCTATGAATCTTGCGTATCCAACCAACACTCCCTCTAATGGGTGGATGGATGCGTCTTTAGTTGCACAAAAGTCTCAGCCTTTGACATGGCACAAGGCTTACTTTGATGCACCTGAAGGAAACGAGCCGCTTGCTTTAGACATGGAAGGAATGGGGAAAGGTCAGGTATGGGTGAACGGAGAGAGCATCGGGAGATACTGGACAGCGTTTGCCACCGGTGACTGTGGTCACTGCAGCTACACAGGAACGTACAAACCGAACAAGTGCTTATCCGGCTGTGGTCAGCCTACGCAGAGATACTACCATGTCCCCAGATCATGGCTAAAACCGAGCCAAAACCTCTTGGTGATATTCGAGGAGCTTGGAGGAAACCCATCAGCTGTTTCTCTGGTCAAAAGATCAGTGTCAGGAGTCTGTGCTGAAGTCTCTGAGTACCATCCCAATATCAAGAACTGGCAGATAGAAAGCTACGGGAAAGGACAAACGTTTCGTAGACCCAAAGTTCATTTGAAATGTAGTCCTGGTCAAGCCATCTCAGCTATTAAGTTTGCGAGCTTTGGGACTCCTTTGGGAAAATGTGGGAGTTACCAGCAAGGAGAGTGTCACGCAACTACCTCGTACGCTATCTTAGAGAGGAAGTGTGTAGGGAAAGCGAGATGTGCAGTGACGATATCAAACAGTAACTTTGGGAAAGATCCGTGTCCGAATGTGTTGAAACGGTTGACGGTTGAAGCTGTGTGTTCCCCTGAGACATCTATAACTAGCTGGAAGCCTTGAAAAGATGATCACTGAGCTCTTTGACTACAAAATGTATAACCAAACTATACCGAGAGAGAGAGAGAGAGGGGAAGAAAAGAAAGTGTAATCTGTGTTGAAATGTGTGTGCATGTGTGTGTTTAGTTTGAACAGAAGACTTTGTTGGTGTAGAGTAGTTTTCAGTTAGGTAAGAACGAAGAGTCTGTAGAGTTGTGATGGGTCTCGGGCAATTCCGGGTCTTATCAAAAAAACGTTCGTCTCACCGGTCATCACCGACCATTTTACCGGTTATGGAGACCGGAGTTGTTGGGTTTGAATGAAGTTGGTTTAATGTTTGGTTTTGAGTTTTGTCTTTGAAACAAATGAAAGTTCTTTTTTTTGAATTATACAGAGGTATCCTGGCCTCACATAAGTGATCCAGACTAGTCACGTGTTGCCACGTGTCGGTCCTCTGAAAGGAGATATTATTGAGTATTGTGTGACCCATTTGTTTGCAATCTTGTTGTTTCATTTTTTCT
>B596-H_1-10k_transcript_41931
GGTCCCCGAGTCGTTTCCCTTCGGTGTTTAATAAGATTTTGGCTTTGAGAGAGAGGCATAGAGAGATACTCAGATCTGTATCGCCCCCCCCCCCCCCCCCTATCCCATTTCTCTATTCCCCCAAAGGGAATCTATAAGGATAAGAAGCAACGAATCCTACTATATAAAAGCAGCTAAATTGGAGCTCTCTAAGCACTACCACATAGGCACAAATATTCCTAGCCAATGAAAGTGCCATGTCATCCCAGACTGGGCTTGGAAAAAAAAAATTAAGTTAGTTGCCCAGTCCATTTAAACCATTTCCCAGCCCAATATGTTAATATGATAAGAGACGGTTCAGGTTATATCCCTTTATCGATCCCGTGTCTCTGAAAATCACTCATCCTCCCTAACCCTAAGCGCCGTCTCAGACCCTTTGTCGATTCTCTTCCTCTCCCCCACCTTCCTAAACGCTCCCAGTTAATCTCCTTTATCAAGCGTACAAAGAATCTTCGTAACTGTCTTCAGATGCTGCTGTTGCGCAATGCCTTCGACGCTCTTCGCCTCGGTCGATCGTCGCAGTTCGTTATCGCTCGGCTTCTCCGTTTTTGGGACTCGGAAAGTATGAAGAACATGGTGAATTCATAGAATCACTCTACTTATCCTTGATGAGAAGTATTACAGGACCTCCTATAGTCTCAAAGAGACTGATGTGGCTGTATTGGAATCTTGACCCATAAGGTGATGATTACTCTTTACGCACAGATGGTGATACCATGCATAGTTTGATCAAACTCCATTTAGGTTTTCTTTAGGGAAACAAATGAAGGTAAAAAGCCAAGAGCAGAAACTAGCTGTGCCGGAACCAGCATTGATCAAGGACCTTGATTCAAGGAAGAGAGAATATCCTTTTTGAGCAATGGCTCGATTGATCAAGGAGAAACAGTGTTTTTCTAAAGCAATGGGTACTGAAAACCTCCCCTTAAGTTGCATTAAAGAAGCCATCATCATTGATGAAAGGAAAGAGCCTGCTATATTGATGACGATTGTGATCACAGAGAAAGACACAAAGAAATTTGAGCTTGGATTCAGCAGGTGGTGGTAGCCAACAAGATGATACAATCGTTGAGAGATGTAACCCATTGAGAGGAGAGATATAAGAAGCTCATGATTTGGTTTAAAAGATGAGATATAAGAAGCTCGTGATTTGGTTTAACAGATGACATATATAAGAGTTGAGGCTAAGTAGAAATGTTAACCTTTGTGTTACGGTCATTTGTTTGTCTTTTTCTGTCTCTGCAATACAAACAGCTTTTACTCTGTTGTTTTTCCTTTTGGTTTCAGTTTGAAGCAAAAGCTATGAATCTGTCATTTGTGTCATCTGAGATTAGACTTTTTGTTTGTAATTGATTATTGTTTCTTTGGCAGC
>B596-H_1-10k_transcript_66730
GACTTGTGTCCAGAAAGAAAGAAAGAGAGATAAAAAAGAAGTGGTGATGATAGTATCATCTATTTGAGCAAAAGAATTTTTCACAGCTTTTTAATTTTTTTGGTTTTTCCTCAGAATCTTTTCATCATTTATGTGTGTGTTGTGTACGAATAAACAGAGACCAAACAACCTCTTTCTAACTGAAAACAGAGCTAACTAAATCTTTAGTTTTCTGTCAGTTTAGTGTTTGAAACCCACCCAAAGTCAACTTCTCCCTTTATTCCTTGAAATCTCTGTACTTTCTCAATGAATCTTGATAAATTACAGGTTATATAGACACATAGGAAAGGAACCATAAGGAGACCTCAAAGAAGCTTGTTCTTGTAGGTTCATGTAGGACAAGTCTTTGAGAAAGTTGAGAAGTTTTGATAAGCTTCTGGTGGATTCAAGACTGAGTTG
>B596-H_1-10k_transcript_37222
GGAGTAAATTCATTTTATCTCTCTAAGATTTTCTATCTCTAAAACTCTCTCTATTCGATTCATGTTTTGCCTCCGGCCGGCGCATCCGTCTCTTCCCGTCGCCGGAGGGCTGTTTCTTCCTTTTACCCTCGTTTTTTCTTTGCCCCTTCTCTCCTCTTCCGTCTCCCTCCGATATGCAGGTGTCCCTGGAGGTTCGAGCTTCGCCAGCGTAGGTTCCTAGGCTGAAATCGGTGGCTGGTTTGAACTTCTGGTGACACAGCGAGGTAGGTGCAGCGGAGGTAGGAGGTTTGGGTCGGCTTTTTGGGTCGGGATTCGCTGGGTGTCGTCTTTCACCTTTTAGATCCCCGGCGAATCCCGGCGTTTCGCGGCGCGTGAATTGGACAGGAGGCTCCTCTGCTCAGTATCTGTTCGTCTATCCGCTTTTCAGTCTTTCGTTGTCCCGACGGAGTGGTGCGGCGGCGCGTGGTCTCTCCCTGTGCTTGGCGTCTCGTCGTAGGGAGTTCTCGATGTCCAATGCTCAGTAGGTGCGGGGTGGTGTATCCACACTGGCGCGTTTGTAGAACTGGTTGGTTTCGTCGTGTGTCGTCTCTGGCCGTTTCTCGATTTGGCGTGTGCTTCTGCGTCTTGGTCTCCGGCGATAAGTCGTCTATGGCTTGGGCTCGGGCCTTGTTCGTGGTGCTGCTTTCTTGTCCTCCTCCAGTCTCGGCTCTCCTCCTTAGCTCTCGTGGTGGTTCCTGTCGCGGAGAATTCTCCTCGAGTCATCTCCGGTGCCTGTTTCTTCGGTTGTGCTTCATCGTCTTCATCCATCTTCCGGTTTGTGCCGGTCAGTTCCTCTGGTGCTCAGAGACTGTCCATGACGAGACTCTCCTCTCCGTTTGGTCTTTCGGATAGGATGTGTCTCGTGCTTCCATGTGTTTGAACCCATCATCCCAGCACTAGAACCAAGCGCCCGGGCGTTCGTGTGTTCTGGTGGGTGTGTTCTTCCGGCTAGTGTGGTGGTTCCGGAGTGCTTAGCGTGGAGGTGCAGCTGCGTAACAAACCCCCCTTTGTTTCAGGTTATTTTCTTTTCTTCAGTCCTTTCGGATTGTGCCTCCATCGTCTAGGAATCTGGTCTCGGGTATGTTCGTTGAATACGACCTTTTGGACTCCCGTTTTGGTCAGAGTTATGACAAGGAGATAGGCTTGTTGAGGATGGCGGTTCCCCTTAACGCTCCGGCCCGACTCAATTGCATTACTTTGCTAGACGGTTAGAGAAAAGAAGGTTCGTGTGGATTGAACATCTGTGTGTCGGCGCTTTTTTGAGAGAAAGTTTGATTGCAGTGGTCAACTAGACTTCGGTTTGGTTGGCGACGTTGGCCGCGGCCTTTTGGTAATGACGAGAATCGGTGACGATATCCGAACCTTTGGTTTTTCCCTCCCACTGTTTATTAGATTTTTTTCTCCTTGGGCATAAGTGATAAGCCTAATCTATTTGTAAGATCCGCTGTTTATTCGACGACTAGCCGGAGGTCTTGTTCCGGGTTTCAATTTCGGATTTATTTGATAATATAATT
>B596-H_1-10k_transcript_38307
GAAATATACGGAGTAAATTCATTTTATCTCTCTAAGATTTTCTATCTCTAAAACTCTCTCTATTCGATTCATGTTTTGCCTCCGGCCGGCGCATCCGTCTCTTCCCGTCGCCGGAGGGCTGTTTCTTCCTTTTACCCTCGTTTTTTCTTTGCCCCTTCTCTCCTCTTCCGTCTCCCTCCGATATGCAGGTGTCCCTGGAGGTTCGAGCTTCGCCAGCGTAGGTTCCTAGGCTGAAATCGGTGGCTGGTTTGAACTTCTGGTGACACAGCGAGGTAGGTGCAGCGGAGGTAGGAGGTTTGGGTCGGCTTTTTGGGTCGGGATTCGCTGGGTGTCGTCTTTCACCTTTTAGATCCCCGGCGAATCCCGGCGTTTCGCGGCGCGTGAATTGGACAGGAGGCTCCTCTGCTCAGTATCTGTTCGTCTATCCGCTTTTCAGTCTTTCGTTGTCCCGACGGAGTGGTGCGGCGGCGCGTGGTCTCTCCCTGTGCTTGGCGTCTCGTCGTAGGGAGTTCTCGATGTCCAATGCTCAGTAGGTGCGGGGTGGTGTATCCACACTGGCGCGTTTGTAGAACTGGTTGGTTTCGTCGTGTGTCGTCTCTGGCCGTTTCTCGATTTGGCGTGTGCTTCTGCGTCTTGGTCTCCGGCGATAAGTCGTCTATGGCTTGGGCTCGGGCCTTGTTCGTGGTGCTGCTTTCTTGTCCTCCTCCAGTCTCGGCTCTCCTCCTTAGCTCTCGTGGTGGTTCCTGTCGCGGAGAATTCTCCTCGAGTCATCTCCGGTGCCTGTTTCTTCGGTTGTGCTTCATCGTCTTCATCCATCTTCCGGTTTGTGCCGGTCAGTTCCTCTGGTGCTCAGAGACTGTCCATGACGAGACTCTCCTCTCCGTTTGGTCTTTCGGATAGGATGTGTCTCGTGCTTCCATGTGTTTGAACCCATCATCCCAGCACTAGAACCAAGCGCCCGGGCGTTCGTGTGTTCTGGTGGGTGTGTTCTTCCGGCTAGTGTGGTGGTTCCGGAGTGCTTAGCGTGGAGGTGCAGCTGCGTAACAAACCCCCCTTTGTTTCAGAGTTATGACAAGGAGATAGGCTTGTTGAGGATGGCGGTTCCCCTTAACGCTCCGGCCCGACTCAATTGCATTACTTTGCTAGACGGTTAGAGAAAAGAAGGTTCGTGTGGATTGAACATCTGTGTGTCGGCGCTTTTTTGAGAGAAAGTTTGATTGCAGTGGTCAACTAGACTTCGGTTTGGTTGGCGACGTTGGCCGCGGCCTTTTGGTAATGACGAGAATCGGTGACGATATCCGAACCTTTGGTTTTTCCCTCCCACTGTTTATTAGATTTTTTTCTCCTTGGGCATAAGTGATAAGCCTAATCTATTTGTAAGATCCGCTGTTTATTCGACGACTAGCCGGAGGTCTTGTTCCGGGTTTCAATTTCGGATTTATTTGATAATATAATATAATT
>B596-H_1-10k_transcript_61738
GAAGCATCACCACCACTACTAACACAGCCTCCTCCTCTCTTTCGATCAAAATGGCTAACCCAAGAGTCTTCTTCGACATGACCCTCGACGGCGCCCCCGCCGGCCGCATCGTGATGGAGCTTTACAAAGACACGACGCCGAACACCGCCGAGAACTTCCGCGCCCTCTGCACCGGCGAGAAAGGCGTCGGAAAGAAGGGAAAGCCGCTCCACTTCAAGGGATCGGCCTTCCACCGCGTGATCCCCGGGTTCATGTGCCAGGGAGGCGATTTCACCGCCGGGAACGGGACCGGCGGGGAGTCGATCTACGGCGATAAGTTCAAGGACGAGAACTTCGTTAAGAAGCACACCGGGGCGGGGATCCTCTCCATGGCGAACTCTGGTCCCAACACCAACGGATCTCAGTTTTTTATCTGCACCGCGGAGACGTCGTGGCTCGATGGGAAGCACGTGGTGTTTGGGAAGGTTGTTGAAGGTATGGAGGTTGTGAAGGCGATTGAGAAGGTTGGATCGTCTTCTGGGACGACTAAGAAGAAGGTTGTTGTTGCTGATTGTGGTCAGGTTGCTTAGATCTGAGTGATTTGATGATGATGATGGATGTTATCTTTTGCTTATTTAATGTTTTTTTTTTCTGATCGTTCGAGTTTGTAAAACCCTGAGGGTTTTTTGGATTTGACTGCCTTTGAATAATTA
>B596-H_1-10k_transcript_71944
GTATCATATACATCCTTCTTTCATATCACTTCAATTCTACATTCATCAGAATGCAAATCCCTGTTTAGTTTTTCCTTTTGCTCTTAGTGTTTCTGAATTATATGATTGTGTTCAAAGTAAATCAAAGTAACCATTAGTAG
>B596-H_1-10k_transcript_60475
GGCGCCTGCTGCGAGAACGCCGAGGAATCAAACGATTGTGCGAAGCTTGATATATCTGAATGGATCTGGAAACTGAGAATCGGATAGCTTCGATTCTGTTAAGAGAAGCAGCGGAGTTGAGGAGACAAGCTGAGAAGGAAGGAGTCCGAGCGTATCTTGAGAAGCCTAATGTTAGGCATCGACCTAACTCTAGGTTTCTCACCGCTACTGTTCTTGGTGTTCAGCAAGCAAACAAAGCTGTAGAGACCGATGAGATGTGGAGGCTTCGACGCGCAGAGGTTGAGTTTGATGAGAGGCTCAAAAGAAAATCAAGAGAAGAGAGCAGTGGCAGTGGCCAAAGTGAACAGGGCGATAGGAGGAGTTTTGGTAAGAGATGCACTTCAGTTGATGAGAATGTTGCTGGCTCTTCTTCATCATCGTCAAGCCAGAGCAGAAACAGAAGATGCCAACGTGATGGTGATGATGGAAAAGGGTTGGGAGATGTCGAGGTTGAGACTTTTCTCCAATCAAGGGTCAAGCGTGGCAGAGGCTCTGTTGGTCCTAAGATGGATGAACCATTCCCTTGTCTTCCTGTGCCGAAACCGTCAAGAACTTCTGATACAGGAGGAGAATGCAAGTTAGTTTCACAGCCAGAGAAACGGCCTATATTGAGACATCACACAGATTCTTCTTCTTCTTCCGATGATGAAGCTCATGAGCGTACTCATAGAAAAAGAAAAGAGCGTAAGCAGAAACTTAGTAAGAGGCACAAGC
>B596-H_1-10k_transcript_17611
GACAGGTTCTCTCTCTCTCTCTCTCTCTCTCGGTTCCCTGTCTTTATCAGCTTCTCAAGTTACTTGTTTCAGTTTCCGATGATCGTTTCTAGTAAGTTATTTGTTTGTTTTCTCTCTTTCATCAGGAACTTGTAGTTATCATTACCGGCGGTGTTAGGTTTCTATCATTTGTCTTCTGTCTTCGCCGTCACTACCTTCAAAAGCCTTAATCCGTCGACGTAACGCAAGTTTATCTCCCCTTCAGTGCACGATATGGCTTCAACGATAGCTGCTCAAAAGCCTGATGATTCTGAGTACGAGATCATTGAAGGTGGCTCTGAGAGCGCTTTAGCAACCGGTGCTAGCCCCTGGATGAACTCTGCGACCTTGAAGCTTCGCCACCGGATTGGAAGAGGTCCCTTTGGTGATGTTTGGTTGGCTACTCATCATCAGTCAACCGAGGACTACGATGAGCATCATGAAGTCGCCGTCAAAATGCTTCATCCCATCAAGGAGGATCAGAGAAAAGTTGTGGTTGATAAGTTTGAGGATTTGTTTTCCAAGTGTCAGGGGGTTGAGAGTGTCTGTATGCTCCGTGGTGTCTCTAGTATCAGTGGAAGGATATGTATTATCATGAAGTTCTATGAGGGCTGTGTTGGTGACAAGATGGCTCGGCTCAAAGGAGGAAAGCTTTCACTGCCTGATGTGTTGAGATACGGAGTTGATCTGGTTACAGGGATCTTGGAGCTGCACTCAAAGGGGTTTCTGATTCTCAACCTCAAGCCCTCTAACTTTCTTCTCAGTGATAACGACAAGGCCATCCTCGGAGACGTTGGAGTCCCTTATCTCCTTCTTAGCATCCCTCTGCCGAGTTCTGATATGACGATGAGGCTTGGAACTGCAAACTACATGGCTCCAGAGCAGTGGCAACCGGAATTAAGAGGTCCCATGTCCTTTGAGACTGATTCTTGGGGGTTTGGATGCAGCGTTGTGGAGATGCTGACCGGTGTACAGCCTTGGTCTGGCAAATCCGCCGATGAGATTTACGACTTAGTGGTCAGGAAGCAAGAAAAGATTAGCATCCCCAGTGGTGTACCGCCTCCTCTGGAGAATCTACTTAGAGGTTGCTTTATGTATGATCTTCGAAGCAGACCATCGATGACTGACATCTTACACGTCTTGAAGAGCTTGCAGGACTCAGAGGAGGAAGAGGTGTGGAGAGGCATTGATAGTAGAGAAATCAGGAAGAGCTCCGCTACTCTCGGTTATACAGAATGGTTTCTTTCAAAGGATCAACTCCGAGTGGGCGACACGGTGCGTTCAAGAAAGCCTGCCAATTCTTTTAAGCATGAGAACATGGATGTGCCAGAAGGAACAGTGGTTGGTCTAGAACGTGACACCGACCCAGATGAGTTTGCTCTCGTTAAAGTCCATGGTGTTCATGATCCGTTAAGAGTTCACGTATCTGTTCTCGAACGGGTAACTAACGGCTTAGCTGCTGGAGATTGGGTGCGTCTGAAGGATGGAGAAGACAAGAGGCACTCTCTTGTTGGTGTTATACATTCAATAGACCGTGAGGGTAATGTAGCTGTTGGGTTTATAGGGCTGCCAACTCTCTGGAAAGGAACTTCCTCGCAGCTTCAGATGGCTAAAGGATACAGTGTGGGTCAGTTCGTGAAGATCAAAGCCAATGTCGTCATCCCAAGATTCAAGTGGATGCGTAAAGGTAGAGGGATTTGGGCAACGGGCAGGATCTCTAAGGTTTTACCAAACGGTTGCCTCGAGGTGGAGTTCCCTGGAGCGTTGCCTTTCGGAGAGGAACATGGAAGCAGCTGTCTTGCGGATCCAGCTGAAGTGGAGATTGTGGACTTCAACACATGTGAAGGAGTTGTGAAAAAGTATCAGCATCTGGAGGACTTTCACTGGGCTGTGAGACCTTTGCTGATTGCCATGGGTCTGTTGACAGCGATGAAGTTGGGGTTGTTAGTTGGGAAGAAAGCAGGAAGATCAAAGGATGGGAAACAGAGGGATGGCTCTGGTGGACAAGGTGGTGATTGTCAGATTGTTGATGGTCAGGACTCTGGCAAATCAAAGTGGCTTGTGTTCAGTGTTTAAGGATATTGCTTTGGTCTGGTAATGCTCTTATATAATCTATGTATGGGGTACATGTACATAATAACATTGTTTCACTTTCTTTGAACGTAGTAAGACTCTTGTATGATGTTTGATGGTATCAAGCATATAACATCATCTTTTATAAAACCACAGACTTGTCT
>B596-H_1-10k_transcript_19450
ACGGGGCCTCCACGCCTTCTTCCTTCACAGGAACTTGTAGTTATCATTACCGGCGGTGTTAGGTTTCTATCATTTGTCTTCTGTCTTCGCCGTCACTACCTTCAAAAGCCTTAATCCGTCGACGTAACGCAAGTTTATCTCCCCTTCAGTGCACGATATGGCTTCAACGATAGCTGCTCAAAAGCCTGATGATTCTGAGTACGAGATCATTGAAGGTGGCTCTGAGAGCGCTTTAGCAACCGGTGCTAGCCCCTGGATGAACTCTGCGACCTTGAAGCTTCGCCACCGGATTGGAAGAGGTCCCTTTGGTGATGTTTGGTTGGCTACTCATCATCAGTCAACCGAGGACTACGATGAGCATCATGAAGTCGCCGTCAAAATGCTTCATCCCATCAAGGAGGATCAGAGAAAAGTTGTGGTTGATAAGTTTGAGGATTTGTTTTCCAAGTGTCAGGGGGTTGAGAGTGTCTGTATGCTCCGTGGTGTCTCTAGTATCAGTGGAAGGATATGTATTATCATGAAGTTCTATGAGGGCTGTGTTGGTGACAAGATGGCTCGGCTCAAAGGAGGAAAGCTTTCACTGCCTGATGTGTTGAGATACGGAGTTGATCTGGTTACAGGGATCTTGGAGCTGCACTCAAAGGGGTTTCTGATTCTCAACCTCAAGCCCTCTAACTTTCTTCTCAGTGATAACGACAAGGCCATCCTCGGAGACGTTGGAGTCCCTTATCTCCTTCTTAGCATCCCTCTGCCGAGTTCTGATATGACGATGAGGCTTGGAACTGCAAACTACATGGCTCCAGAGCAGTGGCAACCGGAATTAAGAGGTCCCATGTCCTTTGAGACTGATTCTTGGGGGTTTGGATGCAGCGTTGTGGAGATGCTGACCGGTGTACAGCCTTGGTCTGGCAAATCCGCCGATGAGATTTACGACTTAGTGGTCAGGAAGCAAGAAAAGATTAGCATCCCCAGTGGTGTACCGCCTCCTCTGGAGAATCTACTTAGAGGTTGCTTTATGTATGATCTTCGAAGCAGACCATCGATGACTGACATCTTACACGTCTTGAAGAGCTTGCAGGACTCAGAGGAGGAAGAGGTGTGGAGAGGCATTGATAGTAGAGAAATCAGGAAGAGCTCCGCTACTCTCGGTTATACAGAATGGTTTCTTTCAAAGGATCAACTCCGAGTGGGCGACACGGTGCGTTCAAGAAAGCCTGCCAATTCTTTTAAGCATGAGAACATGGATGTGCCAGAAGGAACAGTGGTTGGTCTAGAACGTGACACCGACCCAGATGAGTTTGCTCTCGTTAAAGTCCATGGTGTTCATGATCCGTTAAGAGTTCACGTATCTGTTCTCGAACGGGTAACTAACGGCTTAGCTGCTGGAGATTGGGTGCGTCTGAAGGATGGAGAAGACAAGAGGCACTCTCTTGTTGGTGTTATACATTCAATAGACCGTGAGGGTAATGTAGCTGTTGGGTTTATAGGGCTGCCAACTCTCTGGAAAGGAACTTCCTCGCAGCTTCAGATGGCTAAAGGATACAGTGTGGGTCAGTTCGTGAAGATCAAAGCCAATGTCGTCATCCCAAGATTCAAGTGGATGCGTAAAGGTAGAGGGATTTGGGCAACGGGCAGGATCTCTAAGGTTTTACCAAACGGTTGCCTCGAGGTGGAGTTCCCTGGAGCGTTGCCTTTCGGAGAGGAACATGGAAGCAGCTGTCTTGCGGATCCAGCTGAAGTGGAGATTGTGGACTTCAACACATGTGAAGGAGTTGTGAAAAAGTATCAGCATCTGGAGGACTTTCACTGGGCTGTGAGACCTTTGCTGATTGCCATGGGTCTGTTGACAGCGATGAAGTTGGGGTTGTTAGTTGGGAAGAAAGCAGGAAGATCAAAGGATGGGAAACAGAGGGATGGCTCTGGTGGACAAGGTGGTGATTGTCAGATTGTTGATGGTCAGGACTCTGGCAAATCAAAGTGGCTTGTGTTCAGTGTTTAAGGATATTGCTTTGGTCTGGTAATGCTCTTATATAATCTATGTATGGGGTACATGTACATAATAACATTGTTTCACTTTCTTTGAACGTAGTAAGACTCTTGTATGATGTTTGATGGTATCAAGCATATAACATCATCTTTTATAAAACCACAGACTTGTC
>B596-H_1-10k_transcript_66010
GGTTGCCTCGAGGTGGAGTTCCCTGGAGCGTTGCCTTTCGGAGAGGAACATGGAAGCAGCTGTCTTGCGGATCCAGCTGAAGTGGAGATTGTGGACTTCAACACATGTGAAGGAGTTGTGAAAAAGTATCAGCATCTGGAGGACTTTCACTGGGCTGTGAGACCTTTGCTGATTGCCATGGGTCTGTTGACAGCGATGAAGTTGGGGTTGTTAGTTGGGAAGAAAGCAGGAAGATCAAAGGATGGGAAACAGAGGGATGGCTCTGGTGGACAAGGTGGTGATTGTCAGATTGTTGATGGTCAGGACTCTGGCAAATCAAAGTGGCTTGTGTTCAGTGTTTAAGGATATTGCTTTGGTCTGGTAATGCTCTTATATAATCTATGTATGGGGTACATGTACATAATAACATTGTTTCACTTTCTTTGAACGTAGTAAGACTCTTGTATGATGTTTGATGGTATCAAGCATATAACATCATCTTTTCC
>B596-H_1-10k_transcript_38773
GGGGAAAGAGAGAGGAGTCTTTTCTCCGATCCCCAAAACGCAGGAAAACAATGTCGTTTACCAGCTCCCACCTCCTTCCTCCGCAAGAAGACCTTCCTCTCCGACACTTCTCCGATCAATCCCACCAACAGCCGCAGCCTCACTTCTCCGAAACACCGTCCCTCCTCACCGCCAGCTTCCTCAACCTCCCTCCCGCCGCAGCCACGGCGGATTCCGATTTCGCGCCTCCGAATCGCGGCGGAGACAGCTCCTCCGCCGCTGCTACTAACCGACGGTGGCTCTCCTTCGACTCCTCCGAGATCCAAAACACCGGGGAAGGCCGCCCTGAAGTCATCGACGGAGTCAACGCCGCCGACGGAGGAGGCGGGGATTGGAAGAACGCGAGCTGCAAGGCTGCGATTGTGAGGCATCCGATGTTCGAGCAGCTCCTGGCGGCTCACGTGGCTTGCCTTAGGGTCGCGACTCCCGTTGACCAGATTCCGAGGATCGATGCGCAGCTCGGCGAGTTGCACACCGTCGCCGCGAAGTACTCCACTCTTGGTGTGGTTATGGATAACAAGGAGCTTGATCATTTCATGTCACATTATGTTGTTCTCTTATGTTCGTTTAAAGAGCAACTCCAACACCACGTTTGTGTCCACGCAATGGAAGCTATTACGGCTTGTTGGGAGATTGAGCAGTCACTGCAATCCATAACGGGAGTTTCACCAAGTGAAAATAATGGCAAGACAATGTCGGATGATGAAGATGATAATCAAGTAGAGAGCGAGGTGAACATGTTTGATGGAAGTTTGGAAGGTTCGGATTGCATGATGGGATTCGGTCCTCTTGTTCCAACAGAGCGGGAGAGATCCTTGCTGGAGCGTGTGAAGAAGGAGCTGAAGCATGAGCTTAAACAGGGTTTCAAAGAGAAGATTGTGGACATAAGAGAAGAGATAATGAGGAAGAGAAGGGCGGGAAAGTTGCCTGGAGATACAACATCTGTACTCAAAGAGTGGTGGCGAACTCACGCCAAATGGCCATACCCAACTGAGGAAGATAAGGCAAAACTGGTTCAAGAAACTGGTTTGCAGCTGAAGCAGATCAACAATTGGTTTATCAACCAGAGAAAAAGAAACTGGAACAGCAGCTCTTCCACATCATCTACTCCCTCCAAGAACAAACGTAAACGGACCGGGAAGTCGTAGGGGACATTCTGGCTGACCAGATGATGATGATACTTGCCACGTGAATCCAAGGGAACCGGATGTTTAAGACATGGTTGCAAGATGTATAGGTGTTACCAGTTTGCTTATAAAAACCGGATTGTGGAGCTGTACTCCTGTTTGTATCGGCTTGAAATCTATGTTTATGTGTATATAAAGTAGTTCTTGGAAGTTATCTTTTTTGTTTGTTTATGGCGTCTTGTATTGAACGCTTGGTTGGGTGTGGGTTATTTGTTGTAAATAGCTATGGTTCATTAGTATGATAGTGTCAAACAGTATTCATCACAATTCAATCGTTTGTTTG
>B596-H_1-10k_transcript_35615
GATTCATAACACAAGCCATTTCTCTATCTATACTCTCTCAAGCCATCTCTCTATCTAATACTCTCACAAGCCATCTCTCTATCTCTACTCTCACACTATTTCTCATTCTTCTCTATATTCAAAAATTTCCATTTCGTAAACCAAACGTCTAATAGCTTCTTCTTCTCATCATAATTTGGATGGGTCCTTTGATGAAATTTTCGATCAAACATTTGATCAATATTTTGATCAAACTTTCGATGAAACATTTGACAATATGTGCAATGTTTATGGTGATCAAGAAGATGAAACGAGGAAAAGAAAAAAACGCGTTTTCATCGAACGCAATCGGGAAGAAGGTCATCTCCGGTTATGGAATGATTATTTCAGTGACACTCCCACATATCCCGAAAATTTATTCAGACGACGATTTCGAATGAACAAGGCGTTATTCATGCGTATTGTTGATCGCCTCTTCAATGAAGTTCGATTCTTTCGTCAAAAGCAAGACGTTATCGGAAGACTTGGTCTATCTGCACTTCAAAAGTGTACAGCAGCTATTCGTGTGTTGGCATATGGTTCTGCGCTTGATGCGGTCGACGAATACCTCCGGCTCGGTGCAACCACTGCTCGCTTATGTGTAGAAAACTTTGTGGACGCAATAATAAATTTGTTCGGTGTTGAGTACCTAAGGAGACCAACCCCGGCTGATCTTCAGCGTCTGCTTCATATTGGAGAGGTTCGTGGATTTCCCGGGATGATAGGAAGCATCGATTGTATGCATTGGGAGTGGAAGAATTGTCCCACTGCATGGAAAGGCCAATATTCTCGGGGTTCGGAAAAACCCACAATCGTTTTAGAGGCGGTTGCTTCATATGACCTCTGGATATGGCATGCGTTTTTTGACCTCCAGGTACTTTAAATGATATTAATGTTCTTGATCGCTCCCCGGTTTTTGATGACATAATAAATGGTCATGCCCCGCAAGTGCATTTCTCGGTCAACGGAAGAGAGTACCATTTGGCTTACTATCTCACCGATGGTATTTATGAAAAATGGGCAACTTTTATCCAATCTATTTCAATTCCACAAGGGCCGAAAGCAGTTTTATTTGCGCAAAATCAAGAAGCTGTCCGAAAAGATGTTGAGCGGGCTTTCGGAGTTTTGCAAGCTCGATTTGCCATTGTTAAAAATCCGGCACTTTGTTGGGATAAAGTTAAGATTGGAAAGATTATGAGAGCGTGCATCATACTCCATAATATGATAGTAGAAAATGAACGAGATACCTTCTCTCATTTTGATGTCTCGGGTTATCAACAAGGAGAAGGGAACGGAAGTTCACATGTTGATATGACCTATTCTACAGATATCCCTACTAATATCGCCAACCAGATGGGTGTTCGAACGAGAATTCGTGATAGACAAGCGCATGAACAACTAAAAGGTGATTTGGTTCAACATATATGGCGTAAATTCGGAAGTGATCAAGACAACAACTGAGATTCGATGCCGCTTTGAAATTATTATCTTTTATTTATGTATTATTTGTTTTTATGTTTTTATGTTTTTTTTTAAATCTATGTTTAAAATCTTATGTTTGACTTTGTTTTAATTAATAAATAAATTTAATC
>B596-H_1-10k_transcript_21776
GACGTCTTGAGTGGTAATAATCCAGTACAAAGCTGAACGATGCGTCACATTATCTCATATCTTAAGAAAAATATATTACTCTCTGTAAATTAGTTACCGACAAAAAGAAAAAAAAAAAGCTTGAGAGATAACTTGAGCTCTTCAACAATGGCGGATCCACCATCTTCTCCAAAATCCAACGCACCTTTCTTCGTCATATCTCTTGCTAGCCACAACTCCAATCCGCTAATTCCTGAGGCGTTTTTTGCCGCTAATAATAAGTTAACGAGTCTGAAGTTGACCTCTGACGCTTGCGACAGAACCTGGCAAGTCAAACTGAACGGCCGGAGATTTACCGAAGGCTGGGAAGATTTCTCCAACGCTCACTGTCTTAGAGACGACGACGTTTTGCTTTTCAGAGACGTCGGACAAATGATCTTCCACGTCACACCTTCGGGACGAAGTTTCTCTCAGATTCATTATATATCTTCTAGCTCTGACAATATTGAAGCTGACGAAATTGATGACGACACTGATGATGGTAGTGAAGAGGACGACGATGATAGTGAAGATGATGAAGGAGGCTCCAAGTTTGAGGATGGTTCACATTCAGTATCCTCTCAAGCAAGTGAAACCGCTGTAGCTGATGAAGGAACCAGTCGTCTCACGGTTGAGGAAAAAAACTCTCTGAGTTTCAGACTATGTGGAATTTCAAGAAACAGGATTTGGCTATGAAAGAAAAGTTGTCGAAGATGAAGATACTTAACCGTCTCATTGCAAAACAAGGACCTCTAGCTGATAACGAGGAAGCTCTGAAGAAAAAACTAATTATTGAGTTGTTCTTTAATTAGATTAAGTCTAAGTCTCGGTTTTTAAAATTTAAGTGTAGCTGTTGAAGTTGCTTTGTTTGTTGTTTGTTGTGTCGTTAACTCTGGTTATGTGCTTGTTCTATTGTCTTAATATATATGTGCTTGTTCTCTTGTCTTAATATAAGCTTGTTCTGTCATGTTCTGCTCATTGTTTTGCAGGTCAAGAAGATTGAAAAAGAGAACAATCTTCTTGTGTTTAAATCTTGGACGCTGGAACTTAGACACAACAAAACAACTGGTCAAGCTTATATGTGCAGAGGGTGGACAAGTTTCTGCAAAGAAAATGGGATCAAAGCCGGATCTTCTTGTAGATTTAAACTTGTTAAAAACTGAACCAAACCGGTGCTACAGTTGTGTCGTCCCAATACCTCTACCATTCTTCACAAAAAACGTGACGTTCCTGAAACAGAAGGTGATGAGATTGAAACCGAGGATTGTCCAGAGACAGCTCAAATGACTCAGAACAGGACTGTGGCAATAGATTTTAAACCTGACATGTTAAGGTCAGGTCAACTTAGAGAACGGGATCAATGAAGCAGGAGAGGTAACTATAGTGAGCAAAGACGGCGTAGAGTGGAAGTTGCGTCTAGTTAGCGTCAAGGGACGTGGACAGTTTTAAAGATTGCTTTAGAGCCAATGGCATAAAGAAAGTTGGCGACTCCTTCACACTGGACGTTGTTCGAGGAGGAACTAGTCCTGTTCTCAAGATCTGCTCCAAGGAAAAGGAAGCATCAGTTGATGGTAATCAGACTACGAGCAGAAGACAGTCAAGGATGATTCAAGCATCACGAGCTGAAGAGGAGATGGAGACTAGGGTCCAAAAGAAAGCTCGAGTTTCTGGAGAAGGAGGATCATCTCGCCGTAAACAAATTAAGTGTTGGTCCAGCAAACTTGCAGCACACGAAAGCACTTGAACCTTGCTCAATCTCTGATCAAGTGAGTAAGGTGAGAGAGAGTAATGTGCACACTTTAACAGATGTAAGACAGTTTCGGTCGGAGCTCGAGATAAGGGAACAAAATCTAGAAACTTGGCTGCTGGAAATTGATGCACTAGGTATGATCTGAATAATCGATCAACAGTACGCTTCAATGTTTTGTTTTGGTTATACGTTTTTTTGATGAACTTGATGTTGGAACAAGCATCTAGTTGCAAAACAGATGCTTGTATTAAATGGGGCTTTATTGACCTCCTTTATTATTATTTTTGGTTTGTTTCG
>B596-H_1-10k_transcript_54321
ATCTTAAGAAAAATATATTACTCTCTGTAAATTAGTTACCGACAAAAAGAAAAAAAAAAGCTTGAGAGATAACTTGAGCTCTTCAACAATGGCGGATCCACCATCTTCTCCAAAATCCAACGCACCTTTCTTCGTCATATCTCTTGCTAGCCACAACTCCAATCCGCTAATTCCTGAGGCGTTTTTTGCCGCTAATAATAAGTTAACGAGTCTGAAGTTGACCTCTGACGCTTGCGACAGAACCTGGCAAGTCAAACTGAACGGCCGGAGATTTACCGAAGGCTGGGAAGATTTCTCCAACGCTCACTGTCTTAGAGACGACGACGTTTTGCTTTTCAGAGACGTCGGACAAATGATCTTCCACGTCACACCTTCGGGACGAAGTTTCTCTCAGATTCATTATATATCTTCTAGCTCTGACAATATTGAAGCTGACGAAATTGATGACGACACTGATGATGGTAGTGAAGAGGACGACGATGATAGTGAAGATGATGAAGGAGGCTCCAAGTTTGAGGATGGTTCACATTCAGTATCCTCTCAAGCAAGTGAAACCGCTGTAGCTGATGAAGGAACCAGTCGTCTCACGGTTGAGGGAAAAAAACTCTCTGAGTTTCAGACTATGTGGAATTTCAAGAAACAGGATTTGGCTATGAAAGAAAAGTTGTCGAAGATGAAGATACTTAACCGTCTCATTGCAAAACAAGGACCTCTAGCTGATAACGAGGAAGCTCTGAAGAAAAAACTAATTATTGAGTTGTTCTTTAATTAGATTAAGTCTAAGTCTCGGTTTTTAAAATTTAAGTGTAGCTGTTGAAGTTGCTTTGTTTGTTGTTTGTTGTGTCGTTAACTCTGGTTATGTGCTTGTTCTATTGTCTTAATATATATGTGCTTGTTCTCTTGTC
>B596-H_1-10k_transcript_31788
GACATTATATACTATTGCTCTCTGTAAATAGTTACTGGAGAGAAAAATAAAAAAACTTGAGAGAGATTACTTGAGCTCTTCCACAATGGCGACTTCTCCAAAATCGAACGCACCTTTCTTCGTCATATCTCTTGCTGGCCACAACTCGAGTCCGCTAATTCCTGAGGCGTTTTTTGCCACTAAGAATAAGTCAACGAAACTGAAGTTGACCTCTGACGCTTGCGACACAACCTGGCAAGTCAAACTGAACGGCCGGGGATTCGCTGATGGCTGGGAAGATTTCTCCAACGCTCACTGTCTTCGAAACGACGACGTTTTGCTTTTCAGAGAGGACGGGGAAATGATTTTCCACGTCACACCTTCTGGAAGAAGCTTCTCTCAGATTCATTATATATCTTCTAGCTCTGACGAAACTGATGATGACGACACTGATGATGATGATGATGATGATGATGGTGAAGATGATGACGGAGATGATCATGGTGATGAGACATGGGACAAAGTTTCAGATTTGAGAACAAGAATAAAAGCAGAGTCGTCTTCAACTGAAAACTCTTGTATTCTCGGTGTCACGAGTTCTAATCTTCGCCTAAATCGAGTGGCTCTCACAAAAAGTTTTACTAAAGCAAATGGACTGCACAAGAGTTGGTGTGAGATTAATGTAATGAATCAAAGTGGAAAATCATGGGTTATGGGTCTGCGACACAACAAAGGAACTGGTCAGGATTATATGCGTGGTGGCTGGAGAAGTTTCTGCCGTGCAAACAAGCTGAAAACCGGATCTTTCTACCGGTTCGAACTTGTCCGGACTGGGACAAGGCCTGCGCTAAAGCTGTGTTCCGACAATACTCCACAAAGAAAATGTTCCAAAGCCAAAGTTTCGACAAATCCTAACAGGGAAGGTGAGAGATCTTCTATGAACCGGAGAAAGTTCATGACGGTAACCTTGAAGCCTTACATGCTCAAGTCAAGACAGCTTCATTTTCAAAACTCTTTTGCGAGGGAGAACGGGATTAAGAAAGGAGGAAAGATTAATCTGGTGGACAAAAATGGAGGAAGGTGGCCGTCGTGTGTAGCTTCTGGGTATGTAAACGGAGGGTTTTATCTGGCTAAGGGTTGGATAAGTTTTTGTGAAGCCAGTGGGATAAACACTGGAGAGACCTTCACGTTGAAGTTTGTTCGAGAAAAAGGCAAAACTCCTATGCTTCAGTTCTTCTCCAAGGCCAAGACCAAGGTGAACACAGAGACTAGGTTCCAAAAGAAAGCTCGGGTTTCTGTAGAAGGAGAACCCTCTCGCCGCACTCAGGCATCACACAAATCAACTGTTGATACAAATAACGTGGAGTGCAAGCAACCGCTTGAAACAATCTATCACCAAGTCAGACAGAGCATTGTGAACGTTTTAGCTGATGTAAGACGGTTCCTGTCGGAGCTTGAGATAAAGGAACAAAATTTAGAAGCTGTACTGGAGGAATTTGACGCGTTAGGGGAGAAAGTATCGGAAGTCAACAAATTCTTCAAGTAATTATATTAGGCTTAAATGTATTGTATTGAAGATGAAGAAATTGAACATGGACTTGTGTAAACTTTGTTTGTATGGAAGATCAAGGAATTGAACAAGGTCGAACAAGATGCGTACTTGTATGTGTTGTTATATAATTATGTAACTACGTTACAATGGATATGTAATGTACTTTCTAATTCATAAATTAGTAATTTTGATTTGTTTTTGCC
>B596-H_1-10k_transcript_48805
GAGACAGCCCTAGTGTGTCCGCTCTGAACAAGTTTGGTTGCATTAGATGGAGATCGGAAAGATGTACGATGTAATGCTGGATGAGGCCAAGCTGTGTCTGGATCTGGATGAGCTGAAGGTGGAATCGTCTTCTGCACCGCCAGTAAAAGAAGAAGATTCTGGCTACGACGACTACTATTATGATTCAGCCGACGACGAGATGGATCCGGTGGAAGAGGCCAAGTATCTTCAGCAAGTCAGGGATTCCGATGGTTTCGACGTTGATTTTTGCTATCATCCTTTTGGTGGGATAATGCCCTGTGGATGTAATGATTCCGACACACCCTTGGCTAAGCTGGGACTCCACTGTTACAATATTGACAAGGGGACAAATTTACAATTCAGGGCTGTAAAGAAAGTTAACGCAGAAGCCGTTTCATTTGTCAATTACTATATTACTTTGGAGGCCGTGGATCCAGACAACAACCATTCTCTTGTTGCTTTCCAAACCTGTGTTTGGGATTCTGCCACCGAGAACAAAGAGCGCTTGAGATTGATCACTAAACAATGCAGGATTAAGCCTCCTCAAGTGCCTGCTGCTGGAATTAGAGAAGCACGAGGTTCCCTATGGCGATGGGACCCTGATGCTGTAGATAAATTCTACACAGGTGTGATGCCCAGTTGGCTACAGGATGATGCACTTACCGGACCTAATAAGCTTCAGTTCCATGAGGTGAAGGACTCAGAACTGCAGGATAACGAATGGCTTAATCTTTACGCTGAAATTGCATTGTCCTCAGAGCGGCCCGACATGGAAACTTATTTGCCGTTGAAGGTGAAGAAAGTAGTGGTGCGTACAAAGGAAGATGTGGAGCCGAGTATGAAGCTGAAGTCGAGTAATGCAATCTTCTACATGACTTTCAAAACCCACAGGGGTCATGAGTGCAAAGCTATAATAAGGCAAACAAGGGATGGTATACAAGGACACATGTGCCTTGAAGTTACATGCATGTTGGGAAAGTAGTGTCATGCTGAGATCTAGAAAGAAATGTTGTCCTCCTCCTCTCCTGTGTTTTTTTTTAATGTATTTGATCTTTTCATGTTTAAGTTACTATTATTGTGTGTATGACTAAAGTCAGCTAACTTAGCATGATTTGTTTTCCCTTTGGATGTTAAATGTTTAAGAGATGATTTAG
>B596-H_1-10k_transcript_32307
GAACATACCAAACATTAATGGCTAAAACCAGATGGTCTTGTTTTGTCAACGCTCTCTTCGCAATCGCTGTTCTAGCGATTGCCCATTTTTCCAACTGTGAATCTGTCTTGTCTGAGAAAGAACAGAATAAGGTCTCCAAGTTGCCCGGTCAGAACTTCAATGTAAATTTTGCTCACTATTCTGGATTCGTTACAACGAATGAGAAGCTGGGAAGAGCGCTCTTCTACTGGCTAATTGAAGCTGCTGAAGATCCTGCGTCTAAGCCTCTTGTTCTATGGCTCAATGGAGGACCAGGATGTTCATCAGTTGGATTTGGTGAAGCTGAAGAGATAGGACCATTTCACATTAAGCCTGATGGGAAGACTCTTTACCTTAATCAATATTCTTGGAACCAAGCTGCGAATATATTGTTCCTGGATGCACCAGTTGGAGTTGGCTTTTCATACTCAAACACTTCATCTGATTTGCTTACCAATGGTGATAAGAGAACTGCACAAGACTCGCTTACATTTCTGCTGAAATGGGTTGAGAGATATCCGGAGTACAAAGGAAGAGAGTTTTATATAGTTGGGGAGAGCTATGCAGGGCATTACATTCCTCAGCTGAGCCAAGCCATTGTAAGACATAACCAAGCTTCTGGCGAAAACACTGTTAATCTGAAAGGTTACATGGTAGGAAATGGGTTGATGGATGATCGCCAAGACCAGCTCGGTCTTTTCCAGTATATTTGGACGTTGGGTTTCATCTCCGACCAAACATACACCTTACTGAAACTCCAGTGTGGTTTGGAACCCTTTATTCACTCCTCTGAAGCCTGCAATAACGCTCTGGAGATATCGTACAAGGAAATGGGTAACATAGACCATTACAGTGTCTTCACACCGGCCTGTGTTGCAAGTGCTTCCCAGTCAAGAATGTTGCTAAAGAGAAGACCAGTGAATAGCCGTGTGAGTGAACAATATGATCCTTGCACGGAGAAACACTCCAAAGTGTATTTCAATCTTCCAGAGGTTCAAAGAGCTCTCCATGTCCCACCAGAAGTTGCACCGTCCAAATGGGATACTTGCAATTATGTGGTGAATGAAAACTGGAACGACTGTGCTTCCTCGGTTCTAGACATTTACCACGAGCTTATAGCTGCTGGGATTCGTATATGGGTTTTCAGTGGAGATGCAGATGCTGTTGTACCAGTCACATCAACCCGGTACAGCATAGATGCTCTAAACCTTAGTACAACTAGTCCCTATGGCCCTTGGTACATAGACGGACAGGTGGGAGGGTGGACTCAGCAGTATGCAGGTCTAAACTTTGTGACTGTGAGAGGCGCAGGACATGAAGTTCCTTTGCACAGACCAAAGGAGGCACTTGCGCTCTTCAAGGCTTTTATTTCTGGAACTCCATTGTTGTCCACACCGGAGAAGAGCATCAGGAGCGAGATGTCTGAACTCGTTAGTGACTCATGATGAGTTCTGGCTTGATGAAGATTCTCAGTCATTGAATGAAGAAGAGAGGGAGAGAATAAGTAAGAGCTTTTTATGTCTTGGTTTCGCTGGTTCTTCCTCTTCTTCTACTGTTTGTTTGTTTGAAACATTTTAATGTTAGGCTCTACTACGTTTCTTTCTACCATATATGAGCCACATTCAAGAAAACACATTGTGTTTATGAGAAATGGAAAAGTAGGTATGAAAGGGTATCACATTGG
>B596-H_1-10k_transcript_68133
GAGGCACTTGCGCTCTTCAAGGCTTTTATTTCTGGAACTCCATTGTTGTCCACACCGGAGAAGAGCATCAGGAGCGAGATGTCTGAACTCGTTAGTGACTCATGATGAGTTCTGGCTTGATGAAGATTCTCAGTCATTGAATGAAGAAGAGAGGGAGAGAATAAGTAAGAGCTTTTTATGTCTTGGTTTCGCTGGTTCTTCCTCTTCTTCTACTGTTTGTTTGTTTGAAACATTTTAATGTTAGGCTCTACTACGTTTCTTTCTACCATATATGAGCCACATTCAAGAAAACACATTGTGTTTATGAGAAATGGAAAAGTAGGTATGAAAGGGTATCACATTGGAT
>B596-H_1-10k_transcript_72167
GAGAGGAAGAAGAAAAAAAACAAAACAAAAGGGTCTCCTCCGTCTCTGTCTTGCGTGAGAGACTAAACTTACATCCGAAGCTTCTCCGTAACTTTCCATTAATTAAAAAAAACGTGT
>B596-H_1-10k_transcript_67624
GATCTCTGAGAAAAAATGGCTAGCAATATGGAAGTTTTCTGCGAGATCTTAATAGCGATCCTTCTTCCACCTCTTGGAGTCTGCCTCAAGCGTGGCTGTTGCACTGTAGAGTTCTTGATATGCTTGGTGTTGACTATCTTAGGCTACATCCCAGGGATAATCTATGCGCTTTACGTGATCGTGTTCCAGAACCGTGAAGGGGAAACTCAGGATTACAGTGCTCCACTCAACTCAGCTTGAGATTATCTGTCGGTCCATACAACATGTCTTTCACTTGAAACTGTTTACTTATGTAACCACTCAATAAAGTTGCAATTATCTGATTCCTTGTTATATGTAATTCAAGTATGGCAATTTCATGTACTGATTATTTCTTTC
>B596-H_1-10k_transcript_61413
GGCACGAGTCTCCTTCTCTCTTCTAACCCGCCGCTGTCTAGTTCTTCAACTTGCGAGGAGATCGAAATGGCAACAGTTCCAGGACAGCTGGTGTGGGAGATCGTGAAGAGAAACAACTGTTTCTTGGTGAAACAGTTCGGTAGAGGCAATGCCAAGGTTCAGTTCAGCAAGGAGAGCAACAACCTCTGCAACCTCAACTCTTACAAGCACTCTGGTTTGGCAAACAAGAAGACCGTGACAATTCAGCCAGCAGACAAAGACCAAGGTGTGGTACTTGGAACCACCAAGACCAAGAAGCAGAACAAGCCTAAGCTCTCTGTTAACAAGTCCGTCCTCAAGAAGGAGTTCCCCAGGATGGCCAAAGCTGTTGCCAACCAGGTTGTGGACAACTACTACAGGCCTGATTTGAAGAAGGCAGCACTTGCTAGGCTCAGCGTGATCAGCAAAGGCCTTAGAGTCGCCAAGTCTGGCCCCAAGAGGAGGAACAGACAGGCTTGAAGAATCATCCGTTGAATGAATATTTTACTTTTAAAAAGCTTGTTTTGAGGGTTTCAGACAGTGTTTGTAGGTTACAGATTATTCCTGAACAGCTAAGAGTTTTGCTTGAACCACCTCCCTTGTCATCTTTCTATCAACAAAATGAAGTTTTTTTTTTATCAATCACGAAATGAAGATGAAACTATTAT
>B596-H_1-10k_transcript_69911
GGCAGCACTTGCTAGGCTCAGCGTGATCAGCAAAGGCCTTAGAGTCGCCAAGTCTGCCCCCAAGAGGAGGAACAGACAGGCTTGAAGAATCATCCGTTGAATGAATATTTTACTTTTTAAAAAGCTTGTTTTGAGGGTTTCAGACAGTGTTTGTAGGTTACAGATTATTCCTGAACAGCTAAGAGTTTTGCTTGAACCACCTCCCTTGTCATCTTTCTATCAACAAAATGAAGTTTTTTTTTATCT
>B596-H_1-10k_transcript_46515
GTTTATCACACAAGTTTTTAATTTTTCCTCTTCTTCATCTCATCTCTCTCTCTCTCGCACAGAAAGTGTTTTACTGTTTTCTCTAAATCACTATATGCTTCAACAGTTACTCCACATTCATCATACTTGAGAATGTCTGAATCCGTAGCAGCAGAGCATGATTACATAGGTTTGTCCATGGAAGCATCACAAATGTCTGACAACAAAACCAAAACCAGAGACAACAACAACAACAAAAACGACGACGTTCTGAATTTCAAAGCAACCGAGTTAAGACTCGGTTTACCCGGTTCTGAGTCACCGGAGCGAGTTGACCAGCGGTTCTTGCCTCTCAAGAGCTCATGTCCAGTGTCAGGTGCCAAAAGGGTGTTTTCCGACGCCATTAACGGGTCTACCAAATGGGTCTTCTCTCCTGGATCCGCTACTGATGTCAAAGACATTAAACCGGCAGTTCCGGTTAAGGAGAAGAAGAGCTCTGCTGCAGCAGCACCTCCAGCTTCCAAGGCACAAGTTGTGGGTTGGCCACCGATTAGATCATTCAGGAAGAACACAATGGCTTCTTCTCAATCTCAGAAACAAGGTGGTGGTGATAATAATAACTCAGAGACTGATGGAGAAGCAAAGTCTGGAGCTGAGCCTTGCTTGTATGTTAAAGTGAGCATGGAAGGTGCTCCTTACTTGAGGAAAATCGATCTCAAGACTTACAAGAGCTACGTTGAGCTCTCTTCTGCTCTTGAGGAGATGTTCAGCTGCTTCACTATTGGTCAGTTTGGGTCTCACGGAGGGTGTGGCCGAGATGGGTTAAACGAGAGTCGCTTGACCGATCTCTTGCGTGGTTCTGAGTATGTTGTTACCTATGAAGACAAAGACAGTGACTGGATGTTGGTTGGTGATGTCCCTTGGGAAATGTTTATATGCTCCTGCAAGAAGCTGAGGATCATGAAGAGCTCTGAGGCTATAGGCTTAGCTCCAAGGGTGATGGAGAAATGCAGAAGCCGGAACTAGTAAATGTGATGATAAAACGATATGGAAGAAAGAAAAAGATGTTATTAAGAAATGTAATAGCCATTTAGTTTTCCAAGTATTCTAAGTGTGTTTTGTGTGCTTAAGAGTGATGATGATGTTTGATCTTTCTTGAAACAGCCTCTACTAAGTTCTAATAAGGCCTCTTCCTATGTCTCCAATCCATCAAATGGGTTTTGTGTATGTGTGTTTTTGCTAAGTAAGACTTCATAACTCATATGTATAAAAAGTTTGTTAGTGTGTAAACC
>B596-H_1-10k_transcript_49770
GGAGAGAATCGGAGAGAAATGGGGTCAAACGAAAGAGAGCATCACCCTCCCCACATCAGCAGTCTCGTCGTGCGTCCGTCCGGAAGCAACGACGGAGAAGGCGACCGCCACGCCGCCGCCGAAGATGACTCTCGCGACCGGCCCTCAATCCCTCGCTCGGATCGTCATAAGAGTGACAATGGACATAGAACTCGTGCAAGTTCTAGCTCACCACTCCGTCGTCCATATGAAGATCACCACCGACACGGCTCTGATCTTAATCATTCAGGAGCTCTACTTCGTGGTGGCCGAGAGTTCAGCAGTAGAAGGGAGTCATCTGGGAGACACAGAGACTATTCACCACCCCATGCTAGAGTTGGAGCTGGATCTCGTCGCTTTGATGGGCCTGAACCTGCTCATGGCCGCTCTTTTAGAAGCGATGGCATTGGCAGAAACAATAATCATCCAAAGGTGCAACCAAGAGATGGAGATTGGTACTGTCTAGATCCACTATGTAGGAACTTGAACTTTGCGAGACGAGAAGTGTGTTTCAAGTGCAAGAGGCGTCGCTATGCACCTGCCAATACTCCTGCACCTCCTCGTCTTCTTCCTCCTCCCATGAATCTCTCCCCAAGAAGAGACTTTAATGGCTACAGGTCTCCTCCACGTGGCTACCTTAGAGACTACCCGCCTCCAAGACTTGACCATCCCACATGGAGAGACAGAGACAGAGACAGAGAAGGAGGAGACCGTCTGCGTTACTCAAACCTTGAGTATCCTCCTAGCAGAAGATTAGCATCTGACTGGGTCCCGGAACCTCACTATGAGAGACGACCACCTCTCAGTCCACCTCGTGGTGGCGGATGGGGACGACATTCAAGAGAGAGGAGCAGATCACCGCCAATGAGAGGGCCTCCACCACCGCTAAGAGATTACCGCCGTGATAGTTACTTAGAGAGAGGAGGGAGAGAGGATCAGCGTGGTGGCGACAGAGACAGGATGAGAAACGGTTACTGATACCAGAACAGTGTGTATGTCTTGGGGAACATGGTTTAGACAGTCAAAAATTTTCCCTGAAAATCAAATCAAAGCGACCTTTGTATTACACCTTAGATTCTTTTGTGCTAAATTTGAACGTTTAGCGAAGTTTTGTGCTCTTTATGCAAAAAAAAAAGTTCCGGAAAGT
>B596-H_1-10k_transcript_33109
GGAGTGAAGAAGACGGAGAGAGAGAGAGAGAGAGAGAGTTGTTAGCTAGCTCACACGCTTTCGCATAAAACTCAAAAAACCTGCACTTCCTCGTCTATTTTCTCGGCATTCGCGAAACAAGAAAAAACTGGGTCTCCGATAAAAACTCTCTTCTCCCATAGAGAGAGAGAAAGTTTCTTCCTTTACGATGGATTCTAGAGAACTCCACCACCACCAGCAACACCAACAACAACTTCAGCAGCAGCAGCAGCTACAACCACCGCCTGGGATGCTAATGGGCTCCTTCAATCGCAACCCCAACGCCTCGTTAATGGGTCCCACCTCCACATCTCAGGCGATGATGCACCACCACCACCGCAGCAGCAGCTTACCTTTCGGCTCTCTCTCGCCGCATCACCTTCAGATGGATCAGAAGACGCTTGAATCTCTCGGATTCGAAGGATCGCCTTCGACCCATCAGCAGTCGATGCGATTCGGGATCGAGCAGCAGCAGCAGGTGAAGAAGAAGCGAGGGAGGCCTAGGAAGTATACTCCTGACGCCAACAACATTGCTCTCGCTTTGGCTCCTACCTCTCCTCTTCCTTCTGCTTCTAATTCCTACGGCGGTGGAAATGACGGTGCCGGAGATAGCGGTGGTTGTGGTGGTGCGAACTCTACCGATCCGCCTGCTAAACGGAACAGAGGTCGTCCTCCTGGGTCTGGAGGAACAGGAGGAGTAGGGTTCACACCTCATGTCATTGAGGTCAAAACTGGAGAGGATATAGCTATGAAGGTGGTGGCGTTTACGCATCAAGGACCACGTGCGATCTGTATTCTCTCAGCTACAGGAGCTGTGTCTAGTGTTATGTTTCGTCAATCTAGCAATCCTAATGGAGTTGTTAAGTATGAGGGACCATATGAGATCATTTCTATGTCAGGCTCTTTCTTGAATACCGAGAGTAATGGTACTGTGACCAAAACTGGTAGCTTGAGTGTATCTCTGGCTAGACCTGATGGTCAGGTTGTGGGTGGTTGTGTTGCTGGAATGCTAGTAGCTGGATCACAAGTTCAGGTGGTTGTTGGAAGCTTTGTACCAGAAGTGAAGAAACCGAAACAAAGCGCAGGGCGAGTTCAGAATACTCCTGAGCCAGCTTCAGCACCAGCTAATATGTTGAGCTTTGGTGGTGGAGGAGGAGGACCAGGAAGCCCTCGGTCTCAGGGACAGCAGCAGCATTCGAGCGAGTCATCAGAGGAAAACGAAAGTAACTCTCCGTTGCACCGTGGTAGCAACAACAATAACAACAACAATCATCATGGACTATTTGGAAACTCTCCGCCGCAACCACTTCACCAAATGCCTATGCAGCAGATGTACCATCCTCACCTCTGGCCTGGCCACAATCCTCAATAAACAGAGTTGGTTCATTGCTCTGCTTCTATGCTCCGTTTACACATCTCTCCATCGGAATTATCCACAAGTTAGATTGAGCTTTCTTACTCTCTCTCTCGTCTTCTTCTTCTTCTGCTTCTGCTTCCTACTTTCTCTTTACTTCAGCTTTTGGTTTTAGATAAATAGAGAGAGAGACAGAGATGTTAAGTAGGTTTCAGTTCCATCTTTTTAGTTTGTTTCTTTTTATTGTGATGATCATCAAGACTTCTCCTGTTTCTTCAATCTCTTAAATTTTCAAAAATCTAACTAATTTCTCTAC
>B596-H_1-10k_transcript_33029
TTTTCTCGGCATTCGCGAAACAAGAAAAAACTGGGTCTCCGATAAAAACTCTCTTCTCCCATAGAGAGAGAGAAAGTTTCTTCCTTTACGATGGATTCTAGAGAACTCCACCACCACCAGCAACACCAACAACAACTTCAGCAGCAGCAGCAGCTACAACCACCGCCTGGGATGCTAATGGGCTCCTTCAATCGCAACCCCAACGCCTCGTTAATGGGTCCCACCTCCACATCTCAGGCGATGATGCACCACCACCACCGCAGCAGCAGCTTACCTTTCGGCTCTCTCTCGCCGCATCACCTTCAGATGGATCAGAAGACGCTTGAATCTCTCGGATTCGAAGGATCGCCTTCGACCCATCAGCAGTCGATGCGATTCGGGATCGAGCAGCAGCAGCAGGTGAAGAAGAAGCGAGGGAGGCCTAGGAAGTATACTCCTGACGCCAACAACATTGCTCTCGCTTTGGCTCCTACCTCTCCTCTTCCTTCTGCTTCTAATTCCTACGGCGGTGGAAATGACGGTGCCGGAGATAGCGGTGGTTGTGGTGGTGCGAACTCTACCGATCCGCCTGCTAAACGGAACAGAGGTCGTCCTCCTGGGTCTGGTAAGAAGCAGCTTGATGCTTTAGGAGGAACAGGAGGAGTAGGGTTCACACCTCATGTCATTGAGGTCAAAACTGGAGAGGATATAGCTATGAAGGTGGTGGCGTTTACGCATCAAGGACCACGTGCGATCTGTATTCTCTCAGCTACAGGAGCTGTGTCTAGTGTTATGTTTCGTCAATCTAGCAATCCTAATGGAGTTGTTAAGTATGAGGGACCATATGAGATCATTTCTATGTCAGGCTCTTTCTTGAATACCGAGAGTAATGGTACTGTGACCAAAACTGGTAGCTTGAGTGTATCTCTGGCTAGACCTGATGGTCAGGTTGTGGGTGGTTGTGTTGCTGGAATGCTAGTAGCTGGATCACAAGTTCAGGTGGTTGTTGGAAGCTTTGTACCAGAAGTGAAGAAACCGAAACAAAGCGCAGGGCGAGTTCAGAATACTCCTGAGCCAGCTTCAGCACCAGCTAATATGTTGAGCTTTGGTGGTGGAGGAGGAGGACCAGGAAGCCCTCGGTCTCAGGGACAGCAGCAGCATTCGAGCGAGTCATCAGAGGAAAACGAAAGTAACTCTCCGTTGCACCGTGGTAGCAACAACAATAACAACAACAATCATCATGGACTATTTGGAAACTCTCCGCCGCAACCACTTCACCAAATGCCTATGCAGCAGATGTACCATCCTCACCTCTGGCCTGGCCACAATCCTCAATAAACAGAGTTGGTTCATTGCTCTGCTTCTATGCTCCGTTTACACATCTCTCCATCGGAATTATCCACAAGTTAGATTGAGCTTTCTTACTCTCTCTCTCGTCTTCTTCTTCTTCTGCTTCTGCTTCCTACTTTCTCTTTACTTCAGCTTTTGGTTTTAGATAAATAGAGAGAGAGACAGAGATGTTAAGTAGGTTTCAGTTCCATCTTTTTAGTTTGTTTCTTTTTATTGTGATGATCATCAAGACTTCTCCTGTTTCTTCAATCTCTTAAATTTTCAAAAATCTAAC
>B596-H_1-10k_transcript_43514
GAAGAACATTCATAACTCTCTCTCCTCCCTCCCCTGATTGGCAATAAGACACGTTCAAATCTAATCTATATCTCCCTATTCCAATTCCGTACATACTCTGCTTATTCCTTTGCATAATCTTTCTTCTTCAGTGATTGTGTGCATCGTCAACTTTGACTTTCATTCTCTGGATCGTGTTTGAACGATTGCTAGCTTTCGAGAAGAGCAATGAGTTATTCTGCAGCCGGACAAGGAAAGAATAGCTCAGGTAAAAGGAGAATAAGTGATCTATTAACTCAATCTGATAACCGAGTCTGCGCTGATTGTAGCGCTCCAGATCCTAACTGGGCGTCAGCAAATATCGGAGTGTTCATATGCTTGAAATGTTGCGGTGTGCACAGAAGCCTTGGTACTCATATCTCAAAGGTCTTATCTGTGACATTGGATGAATGGTCAGATGATGAAGTGGATTCAATGATTGAAATTGGAGGAAATGCCTCTGCAAATTCAGTTTACGAGGCATTTATACCTGATGGTGTCTCTAAGCCTGGACCTGATGCTAGTCATGACCAACGTATGCAGTTTATCAGGTCAAAATATGAACACCAAGAGTTTCTAAAACCAAGCTTGAGGATCACATCCGTGAAGGGATCAAATTCATCATCATCACAACAGCCGCATCTTGAAGGAATGGTTGAGTTTATTGGATTGTTGAAGGTGACTCTTAAAAAAGGAACCAATCTAGCTGTCCGAGATACGAGGACAAGCGATTCTTATGTTGTGTTGACTCTCGGACAACAGACTGCAAAATCAACTGTAATGAAGAGCAACTTAAACCCGGTTTGGAACGAGGAACTCATGCTCTCTGTTCCTCATGACTATGGCTCAGTGAAGTTGCAAGTGTTTGATTATGACGCGTTCTCTGGTGATGACATAATGGGAGAAGCTGACATTGATATCCAACCTCTGATCACATCCGCAATGGCTTTTGGAGACCCTGAAATGTTTGGAGATATGCAGATTGGTAAATGGCTTAAATCGCGCGACAATGCTCTTATAGAGGACAGCATCATCAACATTGTAGATGGGAAAGTGAAGCAAGAGGTTCACATCAAGCTTCAGAATGTCGAGTCTGGTGAATTAGAACTAGAACTTGAGTGGCTGCGTCAAGACCATTCATTGCATAAAAGAATCTAAAGCTCATCGTAATGATAATGTCTTTTTTTTTATTTCCTTTACGTCCTGCAGTTGGATCTGTTCACGACTCTAAAGGCACTATCTTTGTTGGGAGTGTTTCTTTTGTTCGTTGGACACAGAACACTGTCTCACCTCGCAGCAGCATCGAACAAGTTGAAATCTGCTTGAATATTCATCACTACGGTGGATCTTATATGG
>B596-H_1-10k_transcript_48108
GATGATCTAACAAGACAGATCTCACGCTAGTTCACAGTCTCTGTTTACTTCTTCTTCTTCCATCTCTCAGAGCATTTTTGCAGGGGGAACCATGATGGACCTAACGAAGCTGAAGCCTCCACAGATCACTTTCTACTGCTCTGCGTTATCTGTCTTCATTACGGTTCTGTTGACGTTACAGCTTGTTTCTCAGCATCTCTCTCACTGGAAGAACCCCAAGGAGCAAAAGGCTATACTCATTATTGTTCTTATGGCTCCTATCTACGCTGTTGTTTCCTTTGTTGGTTTGTTAGATGTCAAAGGAAGTGAAATCTTCTTCCTTTTCCTAGAATCCATCAAAGAATGCTACGAAGCACTCGTCATTGCGAAGTTCTTGGCGTTGATGTATAGTTATTTGAACATATCTATCAGCAAAAACATTGTCCCTGATGGTATCAAAGGAAGAGAGATTCACCATTCTTTCCCCATGACTTTCTTCCAGCCTCATGTAGTGCGTCTGGATCATCGAACTCTGAGACTTTTGAAATACTGGACATGGCAATTTGTGGTGATCAGACCAGTGTGCTCCATCTTGATGATAGCTTTACAGATCATCGGGTTTTATCCTTCTTGGTTGAGCTGGACATTCACTATAGTTCTCAACCTCTCGGTTTCTCTTGCGCTTTATTCGCTTGTGGTTTTCTACCACGTGTTTGCTAAGGAGCTTGCTCCTCATAATCCACTCGCAAAGTTCCTCTGCATCAAAGGGATTGTCTTCTTCTGCTTCTGGCAGGGAATAGCGCTAGACATTCTGGTGGCGATGGGAGTGATCAAGTCTCATCATTTCTGGCTTGAGGTAGAGCAAATCCAGGAGGCTATTCAGAATGTGTTGGTATGTTTAGAGATGGTCATCTTCGCTGCGGTTCAGAAGAATGCTTATCATGTTGGTCCTTATAGCGGGGAGACCAAGAAGAAACTCGATAAAAAGACTGAATGATCTTGTCTCCGGTTAGAACGGGAAGCGTACTGTTTTTTGTTTAGCTGTCTTGGGGACTTTGAAACTCTTGCTTGTCATGATTGGGGAATAAGAGACAAAAAAAAAATAATGTTTTGAGAACAATGTTAATTAAACTACTACTATACACTCTTATTATC
>B596-H_1-10k_transcript_58221
GATTGGGGGTAAATACTGATGTAAAAGTTTTCTCTCTCTTCTCCGTTCTCTATCAAAAATCCTTCACGGAGAAGATGATGAGAAAGCTCAATCTCTCTTTTGTTTTTCAGAATAACATGATTAGTTTCTTTCAAAGAGAGAACAAGAGAGTTTCATCCTTTATCTCACCGGTTTCTAATTCCGGTGAAGGTTTCCCGAAGTTCGGGCTTTGGTTCCGGCATATACTGGTTCCCACGATAGAGATGGCTGGCTTGTTGATTCCGGCGACTCACTTTCACTCTGGTGATGTCGGCTGGTACCGGGGTTGTGGTTTTGAATGGTTTACGGTTCAGATCCGAAGGGGTAGAAGTTTCGGTCTTGTGCTCGGTGGTTCAGCTCCTAGATGAGATCTCGATTTAGGTCGATTGAAGCTCTTTAAAAAACGAGCACAAGGATTTGTGTTGGAGACGATGGATTTACCCTATCTTCCAACATTGTCGTTGGAGGTTTTCTTTCGTCGTGGTGGTCCCAGGTGATTCTGGTGGTTTCGAGGAGAAGTTTAGTTTGGTCGATGAAGACATAAGCTGCATGTGTTTCCCGGCGAAATTCCGGCGAAACGTTTCGTGTTTCTCCGGTGGTGGAAAAGACGATGGGAGATGATGACGCGTGTTGGCCTCGTTGTTGAGGTTCTAACACGTGTTTTTCGACGTGTTTGAGTGAATCGGTGGTGGGCTTTCGTTTTTGGGCTTTGCCCTTTATGTTTTTCTTTTGTTTGTTAGTTTTTTTTCGGTTGGGCCTTGGATTTGTTCCATTGGTTTTTGTATGGGCTTTGCTTTGTGGACTTTGTCCATTAAATAATAATTCACAGACC
>B596-H_1-10k_transcript_56127
GAATAATAACAGAAGGCGAAGAAGAAACCAAAAAAAAAAAATGTCAGTCGTTGACTATGAAGCAGATATCTACCTAGACGCACGCCCCACTTACCCCGCCGATTGGTACTCCAAGCTCGCCGCTCTCTCTCCCCATCACCACCTCGCCTGGGACGCCGGAACCGGAAACGGCCAAGCCGCCACCGGCATCGCGGAGCACTACGACAGAGTCATCGCGACGGACGTGAGCGAGACGATGTTACATCTCGCGAAGCCGCATCGGAAAGTAACTTACCACCACACGCCGTCGTCGATGACGGAAGACGAGATGGTGGATCTGATCGGAGGAGAGAACTCCGTGGATCTAATAACGGTGGCCACCGCCGTACACTGGTTCGATCTCCCGAGATTCTACGCGATCGCGAAACGTCTCCTCCGTAAACCGGGAGGGATCGTCGCCGTGTGGAGCTACACCACGGAAATGGCGGTGAGTCCCGAGTTCGACCCGGTGATGACTCGGTTCACCGAGAAAACGATGCCGTTTTTTAAGTTCCCTGAGTGTCAGTATGTTGTGGACGGTTACAAGTCGTTGCCGTTTCCGTTCGAGAGCGTGGGCCTGGGCTCTGAGGGTAAGCCCATGGAGCTGGAGATGAAGAGGACGGTGTCGTTTGAGGGATTCTTAAGGATGGTGCGGTCGTGGTCTGCTATTGGCGCTGCTAAGGAAAAAGGAGTTGAGTTGTTGTCGGAAGAGGTAGTGAAGGAGCTTGAAACGGCTTGGGGTGGATCCGAGCTGGTTCGAACCATCGTCTACAAGACGTTTATGCTCGCAGGAACCGTTAGAAACTAGTTTTAACTGTTTAAACTGGTATATGAACAGTTGAACAATCCTACTATATAAAAGCTACTAATTTTGTGGCTTCTTAGAAGTGCCACATAGGACAAAATATTCTCCAC
>B596-H_1-10k_transcript_18960
GGAAAGTTGGAGGATCACTGTAAGCACACAAACTTCCATTTGCTGTTTAAAGGTGTTAAGAAACAAACATACACTAAAGACAAAGATTTTGCTTTTGCCACAACCTTAAAGTGAATTATGAAGCAGAGAAGTTTGTTTTTAATCCTCTGCTTCGCCCACATAAGCGTTGGCGATGCTTTGGTTTCAGCTAAAACATGTATGGATAATAATGGGTATTTCAGGCCTAACGGTACCTATGACGCTAATCGCCGTCACATCCTCTCTTCACTTCCTTCCAACGTCACGTCTCAAGAGGGCCTCTTCTTCAACAGTTCCATCGGACAAGAACCCAACCGTGTCCACGCAGTAGGGATGTGCATCCCAGGATCAATACTAGAGGACTGCTTTGCTTGTATCAAGTCCGCGTGTGATGATTTGATACAGAATTGTCCTAAACAAACAAACGCATTTTCATGGCCTGGTGAGCCCAATCTTTGCTATGTGCGCTACTCCAACACTTCTTTCTCAGGATCTGCGGTTCTGGACCCGCGGCCATTGCTATACAGCTCAAATGATATCAACTCAAATCTAACAGAGTTCACAAGAATATGGGAAGACTTAGTTGTTCGTATGATTGATGCAGCCTCCACAGCAAAAAGCACACCATCCTCTAGTAATAACTTTTACAAAGCTGATATTGCAGTCGTGACAGCTTCCGATAACATATACGCTTTAATGCAATGCACGCCAGATCTTTCCTCTGGTGATTGTGATAACTGTCTCCGACAGAGTGCAAGGGACTACGAGTCCTGCTGTGGTCAGAAGCAAGGAGGTGTTGTTATGCGGCCAAGCTGCTTCTTCAGGTGGCAGTTAGCTACATACTCTAAGGCTTTTGGTAATATTACGGTGACTTATCCTCCTCCTCCTCCTCCTCCTCCTCCTCCTCCTGTGGCCACGCTTCAACCTGTAGATGAAAATGATAGCAAAGGATTCTCATCTGGAGTTGTCGCGGCATTTACAGTTCCAATTGTCGTTACGGTCTTTATACTTCTCGTTCTAAGATTTTTTCGTTGTCGGAGGAGAAAATCAATGCAAAGAGTTGAATCTGATAATGATATCTCAACTCCACAATCATCCCAATACGACTTTAAAAAAATTGAAGCTGCAACAAAGAAGTTTTTGATGAGTAATAAGCTTGGTGAAGGTGGATTCGGCGAGGTTTACAAGGGTACACTTTCAAATGGAACTGAAGTGGCTGTGAAGCGACTGTCGAAAAAGTCAGGACAAGGAATAAGAGAGTTCAAGAACGAGGCTGTTCTTGTCTCAAAACTTCAACACAGAAATTTGGTCAGGCTTCTTGGATTCTGTTTGGAGGGAGATGAAAAGATTCTGATCTATGAGTTTGTCCCCAACAAAAGCCTTAACTATTTCATATTTGGCTTTGAAAAGCAAATTCAGCTAGATTGGAGTCAGCGGTACAATATCATCGAAGGGATTGCTAGAGGAATTCTATATCTTCATCAAGATTCACAGCTCACAATCATACACCGGGACCTCAAAGCCAGCAACATTCTCTTAGATGCCAATATGAACCCAAAGATTTCAGATTTTGGATTGTCAACGATCTTTGCAACAGAACAAACTCGAGGCAATACCAGGAGAATTGCTGGAACATATGGTTACATGTCTCCTGAGTATGCAATGCATGGTCAATACTCCATGAAATCTGACATTTACAGCTTTGGAGTCTTAGTTCTTGAGATTATAAGTGGCAAGAAAAACGGCAGCGTTTACCGGATGGACGAAAGTAGTACTGATGGCAACTTGGTCACTTATGCTTGGAGGCTTTGGAAAAATGGGTCACCACTAGAGCTGGTGGATCCAGCCATCGGAAGGAATTACCAGAGTAATGAAGTCACTAGATGCATCCACATTGCGCTCTTATGTGTTCAAGACAATCCAATAAAGCGTCCATTGTTATCAACTATCATATTGATGCTCACTAGTAACACTATCACACTAGCAGTGCCTCGTCTACCACGTTTCATCCCGCGGGGCAGGCACGAACTGGACCTAGAATCAAGTCAATCTACAGGAAAATCTGTTGTTTATTCTGTGAACGACGTGTCAATTACTGCTTTAGAGCCTCGTTAAAGATGTGAATGGATTCTTTATGTGGAAAATTTGTGATGCTTGTTTAATCTTATTTCATGGC
>B596-H_1-10k_transcript_16022
AATTTGCTTTCATACTACCGAAGCATCTCAAAGCTTGATCAAGAAACTCCAGTTATGTCTTCTTCTTCCACCACTTTCGTCTTCCTCTTCCTTTTCTCCTTTCTCACTAGCTTCAGAGCTTCTGCTCAATCTCAAGATCCCAATTACGTATACCACACCTGTCCAAACACCACAACTTTCGCCAGAAACAGCACTTACTTCACAAATCTCAGAACCCTTTTGTCTTCCCTCTCTTCTCCCAACTCCTCCTACTCCACCGGCTTCCAAAACGCCACATCAGGACGAGCCCCCGACAGAGTCACCGGTCTTTTCCTCTGCAGAGGAGACGTCACGCCGGAAGTTTGCCGCAGCTGCGTCGCCTTTGCCGTCAACGACACCTTAACCCGGTGTCCGAACGAGAGAGAGGTGACGCTCTATTACGACGAGTGTATGCTCAGATACTCCAACGGCAACATTCTCTCGACGCTTAACACCAACGGAGGCATCATCTTGTTTAACACTCAGAACGTTACGTCGAACCAAATTGGGTTCAGAGACTTGGTCTTGTCCACCATGAACCAAGCAGCCACCGTGGCATCCACCAGTCCTCGGAGAGTCGCTGCCGGAAAGGGCAACTTCACAGCGTTCCAGACTTTGTACGGGCTGGTTCAGTGCACTCCTGATCTGATAAGTCAAGACTGTTTGCGTTGTCTGAATCAGATCGTCAATCAGTTGCCTATGGACAAGATCGGGGGAAGACTTATTGTGCCGAGCTGTAGTTCTAGATACGAGCTTTACCCGTTTTACAATGAATCCGCCGTTCCAACGCCTCCACCACCGCCATCACCTCCGCCGGTTTCTACTCCTCCTGTGCCAGCTCCTCCTCCACCTGGGAAAGGCGGGAACTCAACTGTGCTTGTGGTAGCCATTGTTGTGCCTATTATAGTAGCTATTCTGCTTTTCATAGCTGGTTATTGTTTCCTTACAAAGAGGGCAAAGAAGGCTTATCACACAACATCTGCATTTGATGGAGATGATATAACAACCTCAGACTCGCTGCAGCTCGATTATAGATCGATTCAAACTGCAACTGCTGATTTTGCAGAGAGTAATAAGATTGGTGAAGGTGGATTTGGTGAGGTTTACAAGGGTACATTATTGGATGGGACTGAAGTTGCAGTGAAGAAACTGTCAAAGTCATCTGGACAAGGTGACGTGGAGTTCAAGAACGAGGTTGTTCTTGTTGCAAAGCTACAACATAGGAATCTGGTTAGACTTCTTGGGTTTTGTTTAGAAGGAGAAGAGAGAGTACTAGTCTATGAATATGTGCCCAACAAAAGCCTTGACTACTTCCTCTTTGACCCTGCAAAGCAAGCTCAGCTGGATTGGTCTCGACGTTACAAGATTATTGGCGGCGTTGCTAGAGGGATTCTATATCTTCATCAAGATTCACGGCTCACAATCATACATCGTGACCTCAAAGCAAGTAACATTCTCTTAGATGGGGATATGAATCCTAAAATTGCCGATTTTGGAATGGCTAGGATCTTTGGATTGGACCAAACACAAGAGAACACAAGCAGAATAGTTGGCACCTATGGTTACATGTCTCCTGAATATGCAATGCATGGTCAATACTCAATGAAATCTGATGTCTATAGCTTCGGAGTGTTAGTTCTTGAGATTATAAGCGGCAAGAAAAACAGCAGCTTCTACCAAACTGATGGTGCACATGACTTGGTCTCATATGCGTGGAGGCTTTGGAGTAATGGGACACCACTAGACCTGGTGGATCCAGTTATTGTAGATAATTGCCAAAAGAATGAAGTTGTTCGATGTGTCCATATCGGTCTTTTGTGTGTTCAAGAAGATCCGGTAGAGCGTCCGACCTTGTCAACCATCGTTCTGATGCTCACCAGTAATACTGTGACATTACCTGTGCCTAGGCAACCAGGTCTTTACTTTCCAAGTAGACCGGAAAAAGAAAAAGATCCGCTTGATTCGGCCCAATATACAACAACCCAATCTCTCGCAGGATCTGTTGATGATGCCTCGATCACAGATGTATATCCTCGTTGAAGACCAGTTCTGTTGAAGACAAACATAGTATCTTCATGCCTGATTTCTAAATCAATTGGTGTTGAAAATAAGTGTGATAGTTTGTATTGTTATTGTAACCTCAAGCATATAGTATGAGTTGTATACTATTTACACGTTTCTTCTAGAAGAAAAATAGTCACTTGTAATAAAAACTTCAATTGTAGAACGGACTGTAGCATTATACAGTTTACCACTTACAAAAACATTAAAGTGAAACTTACTAT
>B596-H_1-10k_transcript_46865
GGCCTCCCTGATAATGACGATATCATCTTCCCTCAAACGAAGCTGTAGCTCGCCGGATCTACGTCCCAGTTCTAAGCGGACGATCCCCCAGTCAAGCGGATCTCCAGGGGTGATGCTTTTTCCGAAAGACGGTGGTTGTGTGCTGTACAACCCGAAAGAAGGCACGTTCCAAAGGAAACTGGGAGACTTTTCAGGGTGTCGATTCCTGGCAAACTCGGGTAACTGGCTTTTGTTGTTAGATTCTGGATCCAATTTGTACATCGTAGATGCGTTTAGCGAGAAAAAGATCCGTCTTCCGTCTCTAGAGTCGATTGATTCAGCTGATTGTATTGTCAAGTGCGTGGGAGATAGAAAGTTTATAAGGCAAGATTCTGACAGTATTTTCAGCGATCTGAGTGCTGATGTGGTGAGGGGACTTTTGTGGGTTTCCGAGAGTGGAAAAGAGTACGTCGTGGTGTGGTTGTTCGACCTCCCTGGACACTCTTACATGAGCTTCTGCAAGAATGGGGATACTCATTACACTGACATTCCACTGTTTCACCACCAAGACTTGCACTGGTTAGATGGCTTGTCGGAGATGGTGCTATGGGGTACCCGTCTTTATCTCTCAACAAATCGTCGTTATGTTCGAGTCCTAGATCTGTCTGGACCGCAAGGTTTCTTCAAAGACATTACCGATGGTATTCCATTCCCAATGCTTTCTGCGGATATGTCCTGCGATTCTAGCATTGCGGTTACAACATCAGGGCAGGTTCTGTTGGTTGAGAGTGATCCATGCAATAGGACCTGCTTCCGCCTCTACAAGAAGAATCCTGATATTGAAAACCCTGATCTCTTCGGCCACACGGTTACTGAGGTAGATTCTCTTAATGGTGAGGCCCTGCTTCTTGACTTGGGTTACACTGTGCCTGCTAACAAGGCCCTTGGTATTGAACCTGACTCCATTTATTTCACCCGTCACTATCGTCCCTGCCAATGTGCATCTCCCGACCTTGACATCTGTGTGTTCAATCTTGCAACCAAGTCCCTTGATCGCTATCCCGATCTTGACAAGATGGATCTCATTGATGCTCGATGGTTTCTCCCTTCTGGGAATTAATTTGGTCTTCTTGTGTTACTTTCCTTTTATTTATGCTTTTGAATAAAAATTATCCTTTGTTTAGTTAACGAAACATCATATCTTGCTTGACATTTTGTTTACATTAAGACGTAGTGAGTGGTGGAGAGCTCTCATGTTATTTATTTATCTATCC
>B596-H_1-10k_transcript_49662
GGCCTCCCTGATAATGACGATATCATCTTCCCTCAAACGAAGCTGTAGCTCGCCGGATCTACGTCCCAGTTCTAAGCGGACGATCCCCCAGTCAAGCGGATCTCCAGGGGTGATGCTTTTTCCGAAAGACGGTGGTTGTGTGCTGTACAACCCGAAAGAAGGCACGTTCCAAAGGAAACTGGGAGACTTTTCAGGGTGTCGATTCCTGGCAAACTCGGGTAACTGGCTTTTGTTGTTAGATTCTGGATCCAATTTGTACATCGTAGATGCGTTTAGCGAGAAAAAGATCCGTCTTCCGTCTCTAGAGTCGATTGATTCAGCTGATTGTATTGTCAAGTGCGTGGGAGATAGAAAGTTTATAAGGCAAGATTCTGACAGTATTTTCAGCGATCTGAGTGCTGATGTGGTGAGGGGACTTTTGTGGGTTTCCGAGAGTGGAAAAGAGTACGTCGTGGTGTGGTTGTTCGACCTCCCTGGACACTCTTACATGAGCTTCTGCAAGAATGGGGATACTCATTACACTGACATTCCACTGTTTCACCACCAAGACTTGCACTGGTTAGATGGCTTGTCGGAGATGGTGCTATGGGGTACCCGTCTTTATCTCTCAACAAATCGTCGTTATGTTCGAGTCCTAGATCTGTCTGGACCGCAAGGTTTCTTCAAAGACATTACCGATGGTATTCCATTCCCAATGCTTTCTGCGGATATGTCCTGCGATTCTAGCATTGCGGTTACAACATCAGGGCAGGTTCTGTTGGTTGAGAGTGATCCATGCAATAGGACCTGCTTCCGCCTCTACAAGAAGAATCCTGATATTGAAAACCCTGATCTCTTCGGCCACACGGTTACTGAGGTAGATTCTCTTAATGGTGAGGCCCTGCTTCTTGACTTGGGTTACACTGTGCCTGCTAACAAGGCCCTTGGTATTGAACCTGACTCCATTTATTTCACCCGTCACTATCGTCCCTGCCAATGTGCATCTCCCGACCTTGACATCTGTGTGTTCAATCTTGCAACCAAGTCCCTTGATCGCTATCCCGATCTTGACAAGATGGATCTCATTGATGCTCGATGGTTTCTCCCTTCTGGGAATTAATTTGGTCTTCTTGTGTTACTTTCCTTTTATTTATGCTTTTGAATAAAAATTATCCTTTGTTTAGT
>B596-H_1-10k_transcript_33465
GATTCAAAAGCAAAATCTAAACAGAGAGAAAGAAGTTAGAAATGGAGACCACCCCCATGTGCACTGAGTGGCAGTTCAGCGGGAGCGAGGCAGCCAAAGAAGCTGCTGCGGCCGCCCTAGGTGCCTACACCTCTAAACTCATGTCTCTTTGTGATCCTAATGGTAAGCCCATTTTGCCCCCGAGTAACAAGGCCGTGGAGACCAGCAATTCAGCCGAAAAAGCTGTTGTTAAAGTTATTCTCTCCGGCACTGGAAACGCCTATGCTCCTAGCATTGGCCTTCCGCTCGCCAAAAGTGCCGTAGCAGAGTATCTAAACAGAGATCTTCCAAAGAAACTAACAGCAGATGACGTGTTTATGACTGTTGGATGCAAACGAGCAATTGACCTTGCGGTGGATATTCTGGCTAAACCAAAAGCCAACGTTTTGCTTCCGAGGCCAGGCTTCCCGTGGGATGTAGTACGCTCCATCTACAAGAAACTCGAGGTCCGTTACTATGATTTCATCCCTGAACAAAACTTTGAGATCGACTTCGAAAGCGTCAAAAAGGTGACAGACAAGAACACGTTTGCTATATTTATCATCAACCCTCACAATCCCAATGGAAACACCTACTCGGAGGCTCACCTCAAACAGCTCGCTGAATTGGCTAAGGAACTCTCGATTATGGTGGTTTCTGATGAAGTTTTTAGATGGACCGTCTTCGGGAATAACCCTTTTGTTCCGATGGGAAAGTTTTCTTCCATCGTACCAGTGGTTACACTCGGATCCTTATCTAAGGGATGGAATGTCCCAGGATGGCGAACTGGCTGGCTCGCGCTGCACGATCTAGACGGTGTCTTCAGAAACACTAAGATATTACAAGCTGCCCACGAATTTCTCCAGATAAATGCCAAACCTCCGACTGTTATTCAGGTAAGGACGGTCTGATGTCGGTAAACTTGGGTTACTCTCTTACGCTTATTGTACGAGTAAACAAAATATTTAACTACGCGGTACGTATCTTATTCAATGTTAATGCCATATATAGGCGGCTATGCCTGACATTTTGGAGAGAACTCCAAAACATTTCTTCCATGAGAGGGGAAGTTTTCTGAAACATAAAGTAGATATTGGATATTCTAAGGTCAAGCACATACCTGGCCTCACTTGTTACATGAAACCCGAAGCATGCACCTTTTTATGGACCAAGTTGGATGTATCGTGCTTTGCTGACATTGTAGACGATCAAGACTTCTGCAGGAAGCTCGCTATGGAAGAAAATCTCGTCGTTTTGCCAGGGATTGCATTTAGGCAGAAGAACTGGTTGAGGCATTCTATCGACATGGAGACGCCAACAGTTGAGGACGCATTTGAAAGATTGAAGAGCTTCTGTGAACGCCATTCCGTTGAAGGTGGAGCTTCACTCAAAAACGTCAATGGCGTGAACTAAAAGGTCAACATGATTTAGTTTACAAAAAAAAAGGTCAACATGATGATCTTTTCCTAAGTCTATTAAAAATAAATGGGTGTTTTTGGTAACGTGAGATAAATCATGAACACTTTCGTATTTGTAACAAATAAAATTGGTGTACTTATCATCAATCGTAGAATGTTTTCTCATGATGTATCTACTTTCGAATAATGAAAAATGTACCAAATCTATAGTATTATTTATGAAGTGATTTAGCTTATT
>B596-H_1-10k_transcript_34555
GATTCAAAAGCAAAATCTAAACAGAGAGAAAGAAGTTAGAAATGGAGACCACCCCCATGTGCACTGAGTGGCAGTTCAGCGGGAGCGAGGCAGCCAAAGAAGCTGCTGCGGCCGCCCTAGGTGCCTACACCTCTAAACTCATGTCTCTTTGTGATCCTAATGGTAAGCCCATTTTGCCCCCGAGTAACAAGGCCGTGGAGACCAGCAATTCAGCCGAAAAAGCTGTTGTTAAAGTTATTCTCTCCGGCACTGGAAACGCCTATGCTCCTAGCATTGGCCTTCCGCTCGCCAAAAGTGCCGTAGCAGAGTATCTAAACAGAGATCTTCCAAAGAAACTAACAGCAGATGACGTGTTTATGACTGTTGGATGCAAACGAGCAATTGACCTTGCGGTGGATATTCTGGCTAAACCAAAAGCCAACGTTTTGCTTCCGAGGCCAGGCTTCCCGTGGGATGTAGTACGCTCCATCTACAAGAAACTCGAGGTCCGTTACTATGATTTCATCCCTGAACAAAACTTTGAGATCGACTTCGAAAGCGTCAAAAAGGTGACAGACAAGAACACGTTTGCTATATTTATCATCAACCCTCACAATCCCAATGGAAACACCTACTCGGAGGCTCACCTCAAACAGCTCGCTGAATTGGCTAAGGAACTCTCGATTATGGTGGTTTCTGATGAAGTTTTTAGATGGACCGTCTTCGGGAATAACCCTTTTGTTCCGATGGGAAAGTTTTCTTCCATCGTACCAGTGGTTACACTCGGATCCTTATCTAAGGGATGGAATGTCCCAGGATGGCGAACTGGCTGGCTCGCGCTGCACGATCTACACGGTGTCTTCAGAAACACTAAGATATTACAAGCTGCCCACGAATTTCTCCAGATAAATGCCAAACCTCCGACTGTTATTCAGGCGGCTATGCCTGACATTTTGGAGAGAACTCCAAAACATTTCTTCCATGAGAGGGGAAGTTTTCTGAAACATAAAGTAGATATTGGATATTCTAAGGTCAAGCACATACCTGGCCTCACTTGTTACATGAAACCCGAAGCATGCACCTTTTTATGGACCAAGTTGGATGTATCGTGCTTTGCTGACATTGTAGACGATCAAGACTTCTGCAGGAAGCTCGCTATGGAAGAAAATCTCGTCGTTTTGCCAGGTGCTAATTTTTCAAATCCCTTTGCATAATGTATAAAACAAAGTTTTTCATGTTTTAACAGTTCAACATGCGTGTTGAATTGGTTAGGGATTGCATTTAGGCAGAAGAACTGGTTGAGGCATTCTATCGACATGGAGACGCCAACAGTTGAGGACGCATTTGAAAGATTGAAGAGCTTCTGTGAACGCCATTCCGTTGAAGGTGGAGCTTCACTCAAAAACGTCAATGGCGTGAACTAAAAGGTCAACATGATTTAGTTTACAAAAAAAAAGGTCAACATGATGATCTTTTCCTAAGTCTATTAAAAATAAATGGGTGTTTTTGGTAACGTGAGATAAATCATGAACACTTTCGTATTTGTAACAAATAAAATTGGTGTACTTATCATCAATCGTAGAATGTTTTCTCATGATGTATCTACTTTCGAATAATGAAAAATGTACCAAATCTATAGTATTATTTATGAAGTGATTTAGCC
>B596-H_1-10k_transcript_35362
GATTCAAAAGCAAAATCTAAACAGAGAGAAAGAAGTTAGAAATGGAGACCACCCCCATGTGCACTGAGTGGCAGTTCAGCGGGAGCGAGGCAGCCAAAGAAGCTGCTGCGGCCGCCCTAGGTGCCTACACCTCTAAACTCATGTCTCTTTGTGATCCTAATGGTAAGCCCATTTTGCCCCCGAGTAACAAGGCCGTGGAGACCAGCAATTCAGCCGAAAAAGCTGTTGTTAAAGTTATTCTCTCCGGCACTGGAAACGCCTATGCTCCTAGCATTGGCCTTCCGCTCGCCAAAAGTGCCGTAGCAGAGTATCTAAACAGAGATCTTCCAAAGAAACTAACAGCAGATGACGTGTTTATGACTGTTGGATGCAAACGAGCAATTGACCTTGCGGTGGATATTCTGGCTAAACCAAAAGCCAACGTTTTGCTTCCGAGGCCAGGCTTCCCGTGGGATGTAGTACGCTCCATCTACAAGAAACTCGAGGTCCGTTACTATGATTTCATCCCTGAACAAAACTTTGAGATCGACTTCGAAAGCGTCAAAAAGGTGACAGACAAGAACACGTTTGCTATATTTATCATCAACCCTCACAATCCCAATGGAAACACCTACTCGGAGGCTCACCTCAAACAGCTCGCTGAATTGGCTAAGGAACTCTCGATTATGGTGGTTTCTGATGAAGTTTTTAGATGGACCGTCTTCGGGAATAACCCTTTTGTTCCGATGGGAAAGTTTTCTTCCATCGTACCAGTGGTTACACTCGGATCCTTATCTAAGGGATGGAATGTCCCAGGATGGCGAACTGGCTGGCTCGCGCTGCACGATCTAGACGGTGTCTTCAGAAACACTAAGATATTACAAGCTGCCCACGAATTTCTCCAGATAAATGCCAAACCTCCGACTGTTATTCAGGCGGCTATGCCTGACATTTTGGAGAGAACTCCAAAACATTTCTTCCATGAGAGGGGAAGTTTTCTGAAACATAAAGTAGATATTGGATATTCTAAGGTCAAGCACATACCTGGCCTCACTTGTTACATGAAACCCGAAGCATGCACCTTTTTATGGGTATTCTATTAGTATTACTATTTTTCTTAACACAGTATTTATCTTCTTTTATTTTGAGATACGACAATCTTGACATTGAACATTATTACGCAGACCAAGTTGGATGTATCGTGCTTTGCTGACATTGTAGACGATCAAGACTTCTGCAGGAAGCTCGCTATGGAAGAAAATCTCGTCGTTTTGCCAGGGATTGCATTTAGGCAGAAGAACTGGTTGAGGCATTCTATCGACATGGAGACGCCAACAGTTGAGGACGCATTTGAAAGATTGAAGAGCTTCTGTGAACGCCATTCCGTTGAAGGTGGAGCTTCACTCAAAAACGTCAATGGCGTGAACTAAAAGGTCAACATGATTTAGTTTACAAAAAAAAAGGTCAACATGATGATCTTTTCCTAAGTCTATTAAAAATAAATGGGTGTTTTTGGTAACGTGAGATAAATCATGAACACTTTCGTATTTGTAACAAATAAAATTGGTGTACTTATCATCAATCGTAGAATGTTTTCTCATGATGTATCTACTTTCGAATAATGAAAAATGTACCAAATC
>B596-H_1-10k_transcript_36371
GATTCAAAAGCAAAATCTAAACAGAGAGAAAGAAGTTAGAAATGGAGACCACCCCCATGTGCACTGAGTGGCAGTTCAGCGGGAGCGAGGCAGCCAAAGAAGCTGCTGCGGCCGCCCTAGGTGCCTACACCTCTAAACTCATGTCTCTTTGTGATCCTAATGGTAAGCCCATTTTGCCCCCGAGTAACAAGGCCGTGGAGACCAGCAATTCAGCCGAAAAAGCTGTTGTTAAAGTTATTCTCTCCGGCACTGGAAACGCCTATGCTCCTAGCATTGGCCTTCCGCTCGCCAAAAGTGCCGTAGCAGAGTATCTAAACAGAGATCTTCCAAAGAAACTAACAGCAGATGACGTGTTTATGACTGTTGGATGCAAACGAGCAATTGACCTTGCGGTGGATATTCTGGCTAAACCAAAAGCCAACGTTTTGCTTCCGAGGCCAGGCTTCCCGTGGGATGTAGTACGCTCCATCTACAAGAAACTCGAGGTCCGTTACTATGATTTCATCCCTGAACAAAACTTTGAGATCGACTTCGAAAGCGTCAAAAAGGTGACAGACAAGAACACGTTTGCTATATTTATCATCAACCCTCACAATCCCAATGGAAACACCTACTCGGAGGCTCACCTCAAACAGCTCGCTGAATTGGCTAAGGAACTCTCGATTATGGTGGTTTCTGATGAAGTTTTTAGATGGACCGTCTTCGGGAATAACCCTTTTGTTCCGATGGGAAAGTTTTCTTCCATCGTACCAGTGGTTACACTCGGATCCTTATCTAAGGGATGGAATGTCCCAGGATGGCGAACTGGCTGGCTCGCGCTGCACGATCTAGACGGTGTCTTCAGAAACACTAAGATATTACAAGCTGCCCACGAATTTCTCCAGATAAATGCCAAACCTCCGACTGTTATTCAGGCGGCTATGCCTGACATTTTGGAGAGAACTCCAAAACATTTCTTCCATGAGAGGGGAAGTTTTCTGAAACATAAAGTAGATATTGGATATTCTAAGGTCAAGCACATACCTGGCCTCACTTGTTACATGAAACCCGAAGCATGCACCTTTTTATGGACCAAGTTGGATGTATCGTGCTTTGCTGACATTGTAGACGATCAAGACTTCTGCAGGAAGCTCGCTATGGAAGAAAATCTCGTCGTTTTGCCAGGGATTGCATTTAGGCAGAAGAACTGGTTGAGGCATTCTATCGACATGGAGACGCCAACAGTTGAGGACGCATTTGAAAGATTGAAGAGCTTCTGTGAACGCCATTCCGTTGAAGGTGGAGCTTCACTCAAAAACGTCAATGGCGTGAACTAAAAGGTCAACATGATTTAGTTTACAAAAAAAAAGGTCAACATGATGATCTTTTCCTAAGTCTATTAAAAATAAATGGGTGTTTTTGGTAACGTGAGATAAATCATGAACACTTTCGTATTTGTAACAAATAAAATTGGTGTACTTATCATCAATCGTAGAATGTTTTCTCATGATGTATCTACTTTCGAATAATGAAAAATGTACCAAATCTATAGTATTATTTATGAAGTGATTTAGC
>B596-H_1-10k_transcript_57191
GGTGGTTTCTGATGAAGTTTTTAGATGGACCGTCTTCGGGAATAACCCTTTTGTTCCGATGGGAAAGTTTTCTTCCATCGTACCAGTGGTTACACTCGATCCTTATCTAAGGGATGGAATGTCCCAGGATGGCGAACTGGCTGGCTCGCGCTGCACGATCTAGACGGTGTCTTCAGAAACACTAAGATATTACAAGCTGCCCACGAATTTCTCCAGATAAATGCCAAACCTCCGACTGTTATTCAGGCGGCTATGCCTGACATTTTGGAGAGAACTCCAAAACATTTCTTCCATGAGAGGGGAAGTTTTCTGAAACATAAAGTAGATATTGGATATTCTAAGGTCAAGCACATACCTGGCCTCACTTGTTACATGAAACCCGAAGCATGCACCTTTTTATGGACCAAGTTGGATGTATCGTGCTTTGCTGACATTGTAGACGATCAAGACTTCTGCAGGAAGCTCGCTATGGAAGAAAATCTCGTCGTTTTGCCAGGGATTGCATTTAGGCAGAAGAACTGGTTGAGGCATTCTATCGACATGGAGACGCCAACAGTTGAGGACGCATTTGAAAGATTGAAGAGCTTCTGTGAACGCCATTCCGTTGAAGGTGGAGCTTCACTCAAAAACGTCAATGGCGTGAACTAAAAGGTCAACATGATTTAGTTTACAAAAAAAAAAGGTCAACATGATGATCTTTTCCTAAGTCTATTAAAAATAAATGGGTGTTTTTGGTAACGTGAGATAAATCATGAACACTTTCGTATTTGTAACAAATAAAATTGGTGTACTTATCATCAATCGTAGAATGTTTTCTCATGATGTATCTACTTTCGAATAATGAAAAATGTACCAAATCTATAGTATTATTTATGAAGTGATTTAGCGT
>B596-H_1-10k_transcript_69350
CATTCCGTTGAAGGTGGAGCTTCACTCAAAAACGTCAATGGCGTGAACTAAAAGGTCAACATGATTTAGTTTACAAAAAAAAAGGTCAACATGATGATCTTTTCCTAAGTCTATTAAAAATAAATGGGTGTTTTTGGTAACGTGAGATAAATCATGAACACTTTCGTATTTGTAACAAATAAAATTGGTGTACTTATCATCAATCGTAGAATGTTTTCTCATGATGTATCTACTTTCGAATAATGAAAAATGTACCAAATCTATAGTATTATTTATGAAGTGATTTAGAC
>B596-H_1-10k_transcript_51709
GAATGATCCGGTGAAGTGTTCGGATCGCGGCGACGTGGGTGGTTCGCCGTCTGCGACGTCGCGAGAAGTCCACTAAACCTTATCATTTAGAAGAAGGAGAACCCTGAAGCTGACTTCAAGGAGACTGCGAACATTCTTGGCGCTAAGTGGAAGTCTCTTAGTGCGGAAGCTAAGAAGCCTTACGAGGAGAGGTACAAGGTGGAGAAGGAAGCTTACCTCCAGGTGATTGCCAAGGAGAAGCGGGAGAGAGAGGCCATGAAGCTTCTGGATGATGAGCAGAAGCAGAAGACTGCTATGGATTTGCTTGATCAGTATCTCCAGTTCGTGCAGGAAGGTGAACAGGACATCAAGAAGAAGAGCAAGAAGGAGAAGGATCCTTTGAAGCCAAAGCATCCCATATCTGCCTTCCTGGTTTATGCTAACGAGAGGAGAGCTGCTTTACGCGAAGAGAACAAGAACGTTGTGGAGGTCGCAAAGATGACCGGTGAAGAGTGGAAGAAGCTGTCGGATAAAGAAAAAGCACCCTACGAAGAGGTGGCAAAGAAGAACAAGGAGACATACCTGCAAGCAATGGAGGAGTACAAGAGGACGAAGGAAGAAGAGGCCATGAGCCAGAAGAAAGAAGAAGAGGAGCTCTTGAAACTCCACAAACAGGAAGCTCTCCAACTGCTTAAGAAGAAGGAGAAAACCGACAATCTGATCAAGAAGGAGAAAGAGACCAAGAAGAAGAAGAACGAAAACGTTGACCCAAACAAACCCAAGAAGCCTGCTTCGTCATTCATCCTCTTCAGCAAAGACGCAAGGAAAGCTTTGACAGAAGAACGTCCAGGGACGAGCAACTCAACGGTCACCGCTCTAATCTCAGTGAAATGGAAGGAATTGGGTGAAGAAGAGAAGCAAAGTTACAACAACAAAGCAGCAAAGTTGATGGAAGCATACAAGAAGGAACTTGAAGATTACAACAAGAAGAGTGCTGCGGCTACTACCAGTAGTTAGAAGAATATCTCTCTCTCTTTGAAATTGAAATAATGTTCAAGTCCTGTTGAACATGTGTCTTTTTATGCATTTTGTTAGAATCTGAACTCAAAGTGATTTCG
>B596-H_1-10k_transcript_11750
GGACGCGTCGCATTTGAGAACATATGATACGAAGAGAAGTGTGTGGGCTCTGTGAAGTGTCTCGATGTTTCTAGGACGAAAACTTGAGAAACTCATAACCATAATACAAACACACACACACACACACACCCACACCCAACGGCCAAGAAAAGCCCATCCACTTTTTCATATGTGCAGCCTCTCTTTCCGGAAACTTCAGCTAGGGGGCCCCGCACTCGTCTTCACCTTCCTCTCTTTATCTTCTTTTATATCTTCTCAATCTTCCTAAGGGTTTATCGTCGAGATTTTCTGACTATTCTCTTGTTTCCTCCGTCTCTGTTATACTCTTACTAAGCTCGAAACATGGCTTCGTCCGCCGCTCAGATTCACGTCCTCTGCGGAATTGGCTTCACCACCTCATCTTCTAAGAGGAATCTCAATAGTAAAAGCAGTTTCATGCCAAGAAGCGCCTTCTTCGGCGCTAGAAACGGTCCTTTCTCCACCTCTACATCCTCCTTCCTGAGAATGAGGAGTAGAAACGGCGGCGCCTCTAGGTACGCGGTAGGTCCGGTGCGTGTGGTCAACGAGAAAGTCGTGGGAATTGATTTGGGAACGACTAACTCCGCCGTAGCCGCGATGGAAGGAGGCAAGCCAACGATCGTGACGAACGCTGAAGGTCAGAGGACGACTCCGTCTGTGGTGGCTTACACTAAGAGCGGTGATCGGCTTGTGGGGCAGATAGCGAAGAGGCAAGCTGTTGTTAACCCGGAGAACACTTTCTTCTCGGTGAAGAGGTTTATAGGTAGGAGGATGAATGAGGTTGCTGAGGAGTCTAAGCAGGTTTCGTATAGAGTTGTTGAGGATGAGAACGGGAACGTTAAGCTTGAGTGTCCCGCCATTGGTAAACAGTTTGCAGCTGAGGAGATTTCAGCTCAGGTTTTGAGGAAACTTGTTGATGATGCGTCAAGATTCTTGAATGATAAAGTGACTAAGGCTGTTATCACTGTGCCTGCTTACTTTAATGACTCGCAGAGGACGGCTACTAAAGATGCTGGTCGTATTGCTGGGCTTGATGTTCTTCGTATTATTAATGAACCCACTGCTGCTTCTTTGGCTTATGGTTTTGAGAGGAAAAGCAATGAGACAATTCTTGTTTTTGATCTTGGTGGTGGTACCTTTGATGTCTCAGTGCTTGAGGTTGGTGATGGTGTGTTTGAAGTGCTTTCCACTTCCGGCGACACACATTTGGGAGGAGATGATTTTGATAAGAGAGTTGTCGATTGGCTGGCTTCAAATTTCAAGAAAGATGAAGGCATTGATCTTCTGAAAGACAAGCAAGCACTTCAGAGGTTGACAGAGGCAGCAGAGAAAGCTAAGATTGAGCTCTCCTCTCTGACTCAGACAAACATGAGCTTGCCTTTTATCACGGCCACAGCTGATGGACCAAAACACATAGAAACCACCCTCACACGTGCCAAGTTTGAAGAATTGTGTTCAGATTTACTTGACAGGTGTAAGACTCCCGTTGAGAATTCACTGAGAGATGCAAAGCTCAGCTTCAGTGATATTGATGAAGTGATCCTTGTTGGTGGATCCACACGTATTCCTGCTGTTCAGGAAGTTGTGAGGAAATTGACTGGGAAAGAACCTAATGTCACAGTAAATCCTGATGAGGTTGTAGCTCTAGGTGCTGCTGTCCAGGCTGGTGTTCTTGCTGGAGATGTGAGTGACATAGTGCTTCTTGACGTCACACCACTTTCCATTGGTTTGGAAACCCTTGGAGGAGTCATGACTAAGATTATTCCAAGGAACACTACATTGCCCACTTCTAAATCAGAAGTCTTTTCAACCGCTGCTGATGGTCAAACAAGTGTTGAGATTAATGTGCTGCAGGGCGAGAGAGAGTTTGTTAAGGATAACAAGTCTCTTGGCAGCTTCCGTCTAGATGGTATTCCACCAGCACCACGTGGAGTTCCACAAATCGAAGTCAAATTTGACATTGATGCAAACGGTATCCTCTCCGTCAGTGCTAGTGACAAGGGCACAGGAAAGAAACAAGACATTACCATTACTGGTGCCAGTACATTGCCCAAGGATGAGGTAGACCAAATGGTCCAGGAGGCAGAAAGGTTTGCAAAGGATGACAAGGAGAAGAGAGACGCAATTGACACAAAGAACCAAGCAGATTCAGTTGTGTACCAGACAGAGAAGCAACTTAAAGAACTCGGAGAGAAGATACCAGGTGAAGTGAAAGGGAAGGTGGAGGCCAAGCTACAAGAGCTTAAAGACAAGATTGCAAGTGGAACGACCCAAGAGATCAAAGATACCATGGCTGCTCTCAACCAAGAAGTAATGCAGATCGGTCAGTCTATGTACAACCAGCCTGGAGCTGGAGCAGGTGCAGGTCCTTCCCCTGGTGGTGAAGATGCTTCATCAGCAGACTCATCAAGTAAAGATGGAGATGATGTGATCGACGCTGACTTCACTGACAGCAAATGAGAAAATCGAATTAGGATGGTTTGAGTTTATATATCCCGTGTAGAAACGCATGATTTTGTTGGTTGGTTGGGTTGAGTTGAGACACGCATGGATTAAGCTGTTCTTGTGGGAAAAAGAAAACGATTATTTGTCGT
>B596-H_1-10k_transcript_40316
GGTGGTGGTACCTTTGATGTCTCAGTGCTTGAGGTTGGTGATGGTGTGTTTGAAGTGCTTTCCACTTCCGGCGACACACATTTGGGAGGAGATGATTTTGATAAGAGAGTTGTCGATTGGCTGGCTTCAAATTTCAAGAAAGATGAAGGCATTGATCTTCTGAAAGACAAGCAAGCACTTCAGAGGTTGACAGAGGCAGCAGAGAAAGCTAAGATTGAGCTCTCCTCTCTGACTCAGACAAACATGAGCTTGCCTTTTATCACGGCCACAGCTGATGGACCAAAACACATAGAAACCACCCTCACACGTGCCAAGTTTGAAGAATTGTGTTCAGATTTACTTGACAGGTGTAAGACTCCCGTTGAGAATTCACTGAGAGATGCAAAGCTCAGCTTCAGTGATATTGATGAAGTGATCCTTGTTGGTGGATCCACACGTATTCCTGCTGTTCAGGAAGTTGTGAGGAAATTGACTGGGAAAGAACCTAATGTCACAGTAAATCCTGATGAGGTTGTAGCTCTAGGTGCTGCTGTCCAGGCTGGTGTTCTTGCTGGAGATGTGAGTGACATAGTGCTTCTTGACGTCACACCACTTTCCATTGGTTTGGAAACCCTTGGAGGAGTCATGACTAAGATTATTCCAAGGAACACTACATTGCCCACTTCTAAATCAGAAGTCTTTTCAACCGCTGCTGATGGTCAAACAAGTGTTGAGATTAATGTGCTGCAGGGCGAGAGAGAGTTTGTTAAGGATAACAAGTCTCTTGGCAGCTTCCGTCTAGATGGTATTCCACCAGCACCACGTGGAGTTCCACAAATCGAAGTCAAATTTGACATTGATGCAAACGGTATCCTCTCCGTCAGTGCTAGTGACAAGGGCACAGGAAAGAAACAAGACATTACCATTACTGGTGCCAGTACATTGCCCAAGGATGAGGTAGACCAAATGGTCCAGGAGGCAGAAAGGTTTGCAAAGGATGACAAGGAGAAGAGAGACGCAATTGACACAAAGAACCAAGCAGATTCAGTTGTGTACCAGACAGAGAAGCAACTTAAAGAACTCGGAGAGAAGATACCAGGTGAAGTGAAAGGGAAGGTGGAGGCCAAGCTACAAGAGCTTAAAGACAAGATTGCAAGTGGAACGACCCAAGAGATCAAAGATACCATGGCTGCTCTCAACCAAGAAGTAATGCAGATCGGTCAGTCTATGTACAACCAGCCTGGAGCTGGAGCAGGTGCAGGTCCTTCCCCTGGTGGTGAAGATGCTTCATCAGCAGACTCATCAAGTAAAGATGGAGATGATGTGATCGACGCTGACTTCACTGACAGCAAATGAGAAAATCGAATTAGGATGGTTTGAGTTTATATATCCCGTGTAGAAACGCATGATTTTGTTGGTTGGTTGGGTTGAGTTGAGACACGCATGGATTAAGCTGTTCTTGTGGGAAAAAGAAAACGATTATTTGTCGTTAG
>B596-H_1-10k_transcript_48933
GGTTGACCTTAAATGGCTGGCACGCTCGGAGAACTTGGACCCAGTTTAAGACCTTTGGAAGACTAGGATTGAATTTGAGAATGGACGGAGAAGAGCTCACGGAGCAGGAGACTGCCTTGTACGACCGTCAGATTAGGGTTTGGGGCGCTAATGCTCAGCGAAGATTGACCAAATCTCATATCTTGGTCTCTGGAATCAAGGGGACTGTTGCTGAGTTCTGCAAGAACATTGTGCTGGCAGGAGTTGGTAGTGTGACGTTAATGGATGATAGTTTAGTGAACGAGGAGGCCTTGAACGCAAACTTCTTGATTCCACCTGATGAAAATGCTTACAGAGGCAAAACTGTGGCTGAGATCTGTTGTGATTCACTCAAGGATTTTAACCCTATGGTCCTTGTTTCTGTAGAGAAAGGTGATTTGTCGGCACGCAGCACTGAGTTTTTCGAGAAGTTTGATGTAGTGGTTATAGGCTACGGTTCTCTTGCTACCAAAAAAGCTGTTAATGAAAAATGTAGGAAGCTATCGAAACGAGTGGCGTTCTATACAGTCGATTGCAGAGACTCTTGTGGTGAAATCTTTGTCGACCTTCAAGATTACAAATACACAAAGAAAAAGCTTGAAGAGAAGGTGGAATGTGAATTAAACTTTCCAAGTTTCCAGGAAGCGGTATCAGTACCTTGGAAACCGATTCCTAGGAGAACAGCAAAGCTTTACTTTGCCATGAGAGTAATAGAAGTGTTTGAGGAGAATGAAGGGCGTAAACATGGAGAATGCTCACTGCTTGATCTTCCAACAGTCTTGGAAATCAAAAAGAAACTCTGTGAGGCTAACTCAGTGAGCGAGAGCCTTGTCCCAGATAGTCTCTTGGAGAGACTTATCACCGGTACTATCGAGTTCCCACCAGCTTGTGCCATCGTAGGAGGAATACTAGCACAGGAAGTGATAAAAGCTGTGTCAGGCAAAGGAGAGCCATTAAAGAACTTCTTCTACTATGATGCTCAGGATGGCAAAGGTGTGATGGAAGACATCTCCAACTCTTTTACCTCTTAACCAGCTAGCTAGCAAGCTGTCCTACGTTTTCATCTAAAGACTGTTTATTATCTCAACGGTTTCTTTTGAATTCTTCTAATGTTCGGTTACGAATATGATACTCCTTGCTTGTAGAATAATTTGTTCAGCAACGGATATTTTGC
>B596-H_1-10k_transcript_46686
AAGCTTCCCATCTTTTAAAGATTTTTCAGTTATTACAATAAGCAATTCTCAATTTCTGAAACCAAACTTCTGTTTCGATTGATAGATTGAATTTGAGAATGGACGGAGAAGAGCTCACGGAGCAGGAGACTGCCTTGTACGACCGTCAGATTAGGGTTTGGGGCGCTAATGCTCAGCGAAGATTGACCAAATCTCATATCTTGGTCTCTGGAATCAAGGGGACTGTTGCTGAGTTCTGCAAGAACATTGTGCTGGCAGGAGTTGGTAGTGTGACGTTAATGGATGATAGTTTAGTGAACGAGGAGGCCTTGAACGCAAACTTCTTGATTCCACCTGATGAAAATGCTTACAGAGGCAAAACTGTGGCTGAGATCTGTTGTGATTCACTCAAGGATTTTAACCCTATGGTCCTTGTTTCTGTAGAGAAAGGTGATTTGTCGGCACGCAGCACTGAGTTTTTCGAGAAGTTTGATGTAGTGGTTATAGGCTACGGTTCTCTTGCTACCAAAAAAGCTGTTAATGAAAAATGTAGGAAGCTATCGAAACGAGTGGCGTTCTATACAGTCGATTGCAGAGACTCTTGTGGTGAAATCTTTGTCGACCTTCAAGATTACAAATACACAAAGAAAAAGCTTGAAGAGAAGGTGGAATGTGAATTAAACTTTCCAAGTTTCCAGGAAGCGGTATCAGTACCTTGGAAACCGATTCCTAGGAGAACAGCAAAGCTTTACTTTGCCATGAGAGTAATAGAAGTGTTTGAGGAGAATGAAGGGCGTAAACATGGAGAATGCTCACTGCTTGATCTTCCAACAGTCTTGGAAATCAAAAAGAAACTCTGTGAGGCTAACTCAGTGAGCGAGAGCCTTGTCCCAGATAGTCTCTTGGAGAGACTTATCACCGGTACTATCGAGTTCCCACCAGCTTGTGCCATCGTAGGAGGAATACTAGCACAGGAAGTGATAAAAGCTGTGTCAGGCAAAGGAGAGCCATTAAAGAACTTCTTCTACTATGATGCTCAGGATGGCAAAGGTGTGATGGAAGACATCTCCAACTCTTTTACCTCTTAACCAGCTAGCTAGCAAGCTGTCCTACGTTTTCATCTAAAGACTGTTTATTATCTCAACGGTTTCTTTTGAATTCTTCTAATGTTCGGTTACGAATATGATACTCCTTGCTTGTAGAATAATTTGTTCAGCAACGGATATTTTGAATTTTCAGTTTCAAGTTTC
>B596-H_1-10k_transcript_48577
GATGGCCACTCGATCTTCCTCCTATAAGAAGAGACACACGAAGCAGCGATCAATGCCTCCTCACTCCTCATCCCGACTCCTGCTTCTCGCCAATTCTTCTCTTCTCGGAGGAGGATCTTGATGATGACGATCCCTCTTGCTCTCTTCTCCGCCGCCATTTTTCTCTTCTTTATGCCCTTCAACGGCTCCGGAAGATCGTCTGATTCCTCGTTGGGTCTTTTATCTACGATCAATGAAATTGAAGTTGTTGCTGAGTTTCCTCATGATCCAAACGCCTTTACTCAGGGTCTTCTTTATGCAGGAGACGATACATTGTTTGAATCTACGGGTTTATACGGACAGTCTTCAGTGAGGAAAGTGTCTCTCCAGACAGGAAAGGTTGAAGTGATCGAAAAAATGGGCGATAAGTACTTTGGAGAGGGTTTGACGCTCCTTGGAGAAAGCCTCTTTCAAGTTGCATGGCTGACGACCACGGGTTTCACTTATGATCTAAGCAACTTAACCAAAGTAAAACCATTTAAACATCATATGAAAGATGGATGGGGATTGGCTACCGATGGACAAGTGTTGTTTGGAAGTGATGGCACTTCTACACTTTACCGGATGGACCCTCGAACAATGAAAGTTACTGATAAGCATGTAATCAAATATAATGGCCTTGAAGTACGATACCTTAACGAACTCGAGTACATAAACAATGAAGTTTGGGCGAACGTGTGGCAGTCTGATTGTATTGCTAGAATTTCACCCAAGGATGGATCGCTACTTGGATGGATACTTCTTCCCGAATTAAGACAAGGATTGCTGCATTCTGGATATGGGGGTATTGATGTCTTGAATGGTATAGCATGGGACAGCGACAAGAAGCGTCTCTTTGTAACGGGGAAACTGTGGCCGAAGCTGTACGAAATCAAGCTAAAACCAGCAGCAGCAAAGAGCGAGAGACAAATCGCGCGACAATGCTTGGTATGAAAAAAAAAAGATATGTGGGGTAATTGTTAGAATGTACACTGTTATACACCATACATTCTCAACATTAGCAGAAAAGTGTAGCCTGAAGGGGTCCATGACCCAAGTTGCATTTACTAGTTTTGTATCCTTCTCTATTCCATCTTGGGGTCCG
>B596-H_1-10k_transcript_64965
GCTCCTCTCCTCTCACTCAGATTTTGTTTTCAGTTTCTTCACATTGAGCTTCTTCTTTTTTTTTTTTTGTCACATTGAGCTTCTTCTATCTCATATTCTCTCCTCCTTCCACACTTCGATAATATTTTATTTCTTACTCATTCACCTCATCTCCATATTCTTACTCCTATCTCCACTGCTCATGGCTCTCCTATCTCCACCGTTCACCTCATCCTCTTATCTCTACTGCTCACCTCATCCTTTTAGATTCACCGCTCACGGCTCTTCTTCCTCCACCGCTCATCACTCACGACTTCCTCCTATCTCCACCGCTCACTCTCTGGTTCCATCTCTAGCTATCAATCGAGATTCAATCCCCTCAGGCTGGGAATCCCGCCAAGCGAGACGGTCTTGAAGCGACCAGAGCAAAATGACGACACTTCAGTCCCAGGCATACCTTGACGGCGCAAGACAACGAAGTCGCATGAAGATTACTTTTTTTTTTTAGGTTTAGGTTTGTATTGTAATCCATTTCATGTTTAAACCGGTTTAGTTTGTTAACCAAATTTAATTGTAAACCAGATTTTATTTATAAACTAATTTTAATTATTTATTTTGCAAACC
>B596-H_1-10k_transcript_10860
AGAAGAACTAAACAAGACTCTCTCTCTCTCTCTGTAGAAAGAAGCCGGTGAAGCCGCCGGCGAGAAGAGAATAAAGGTTAGTAGAATCTCCGGCGAAGCAATCCCGACAATGCGAGGGTTACGAGCTTCTTCGCTGTTACTCTGCGGTGTTGTTCTGATTCAGCTTCTTGCTGTTCAAATCGATGCTCAAAGACCTAAAACTCAATGGAAGACGCTCTCTGGCTTTTCACCTCGCGTGATTGCTCGTGGAGGGTTCTCTGGACTGTTCCCAGATTCGAGCCTCGATGCTTACAACTTCGCAATGCAGACAAGTGTATTAGATGCTGTTCTATGGTGTGATCTTCAGCTCACCAAAGACGGAGCTGGGATTTGCTTCCCTGATCTAACCATGAGCAATGCTTCAAACGTTGAATCTGTTTACCCAAAGGGTCAATCCACTTACCCGGTTAATGGTGTCCCTACTCCCGGTTGGTTCACCATTGATCTCTCCTTGAGAGCTCTCACTAATGTTTCTCTCATCAGAGGTATATTATCTCGTTCAGACAAGTTCGATGGTAATGGATATACAATCTCCACCGTTCAAACGATAAACAAGGAGATGAAACCACAAGGCTTTTGGCTTAACGTTCAGCACGACGCCTTCTACGCTCAGCATAATCTGAGCATGAGCAACTTTCTGGTCTCAGTTACGAAAACTGTTATCGTTGACTTCATCTCTTCCCCTGAAGTCAACTTCTTCAGGAAGATCGCTGGACGTTTCGGGCGGGAAGGACCGAGCTTTGTGTTCAGGTTTCTCGAGAAAGAACAGTTCGAGCCGACGACGAACAGAACATACGGTTCTATCTTGAGTAACTTGACTTTTGTCAAGACGTTTGCTTCAGGGATTCTTGTTCCCAAGTCTTACGTGTTGCCGCTCGATGACAAGCAGTACTTGCTTCCCTCCACTTCCTTGGTTCAAGATGCTCACAAGGCAGGGTTGGAAGTGTTTGTGTCGGGTTTGCAAATGATGTTGATATTGCACATGACTATAGTTTTGATCCAGTGTCTGAGTATCTGTCTTTTATGGATAATGGCAACTTCTCTGTCGATGGTGTGCTCTCTGATTTTCCCATTACTGCATCTGCATCAGTTGAGTGCTTCTCCCACGTGGCCAGAAACGCAACAAAACAAGTGGATTTTCTTGTGATATCCAAAAACGGTGCGAGTGGAGACTATCCAGGATGCACAAACTTGGCATATGAGAAGGCAATCAATGATGGTGCTGATGTTATCGACTGCTCGGTCCAAATGTCCAGCGACGGTAAACCTTTTTGCTCAAGTTCGATCGATCTCGGGAACACCACAATGGTCGCCCAATCTCCTTTGAGAAACCGTTCAACAAGTGTTCCTGAGATTAGCTCAGTTAATGGAATCTACACCTTTACTCTCACATGGCCTGAGATCCAGACCTTGACTCCTGCTATTTCAAACCCCTACAGCAGACGATTCAATATGTTTAGGAATCCAAACGAGAGAAATTCTGGGAAGCTTCTTTCGCTTTCTGAGTTCCTAAACTTGGCAAAGAACTCCACCACTCTCTCCGGTGTTTTGATCAGTGTTGAGAATGCAGCATACCTGAGAGAGAAGCAAGGGCTCGACGTGGTCAAAGCGGTTCTTGATGCACTCACAGAGACTGGATACAGCAATAGAACAACCACAAAGGTCATGATTCAGTCAACAAACAGCTCAGTTCTAGTTGACTTCAAGAAGCAGAGCAAGTACGAGACTGTGTACAAAGTTGAAGAAACCATCCGTGATATTCTCGACTCTGCTATCGAAGACATAAAGACGTTCGCTAGCGCTGTTGTCATCGGCAAATCATCAGTCTTTCCGGTCGTTGATGGGTTCGTCACTGGGCAAACCAATGTTGTGGAGAGGCTGCAGAAGTCTCAGCTCCCAGTATACGTGGAGCTGTTTCAGAACGAGTTTGTATCTCAACCATTTGACTTCTTCTCTGACGCAACTGTTGAGATTAACTCGTATGTTACTGGACCTGGTATAAATGGAACCATCACCGAGTTCCCATTCACAGCTGCAAGATACAGAAGGAATCGATGTTTGGCCAGCAAAGAAACTCTATCTTACATGGCCCCTGTGCAACCCGGTGGCCTCTTAGAAGTTGTGAGTCCCGGGTCCTTACCTCCAGCTGAAGCTCCGAACCCGGTTTTCACAGATGCTGATGTCACTGAGCCACCACTACCTCCGGTTACAGCAAAAGCCCCAACCCCAACCCCTGGAACCCCGTCAACCACTGCACCAGCACCTAGTGGACAAACCCAACTCACTCTATCTCTTCTCCTTTCTGTTTTTGCAATGGTTCTTGCCTCTCTTCTACTTATGTGATCACATCTCCTTGCTGTTGATAATGTCTTTCCCTGCGTGACTCAAGTCAAATCTTAACAGCCGGAACCGTAAATTCTTTTCCTGTTTATATTCTAGTTCTGTCAAAAAGAACAGGAAATATTCTTGGAGTGTAATTTTCCCTCAAATTCATTTGAGATATTCATTTGTTGTTATA
>B596-H_1-10k_transcript_71325
GGATGTAGTAGTAGTTGCAAATGATATTTTGTTCCTTTGTGTGAATATATGAAGAACCTTTCTTCTCTTTGATTCAGACTCTACATGCTTTAGGGGTTCGTACTGTAATAATACTCCACTTTGTTGACTTATTGCAGTGTCTTGATGTTTATCCTTTCAAGCACTGAACTTATTGCT
>B596-H_1-10k_transcript_72257
GTCCCTTCGGGGACATCCGATAAAATTGGAACGATACAGAGAAGATTAGCATGGCCCCTGCGCAAGGATGACACGCACAAATCGAGAAATGGTCC
>B596-H_1-10k_transcript_26420
ACTTATCCTCATACGGCGAAACAACGTCCTCTCACGCAGCCTCCGAATCGTAAACACTACGACTTCGGAGTGTTTATATTATATAACCCGAAGGTAATAAACTCCACGTGGAGCCCAAAGGCAGTGGCATTTACGCGTCAGTGAGAGAGTATAGTATAAAAACGATCTGGATCTCAAGAAGTAGAGTAGGATCACTTTCTCCATCGAAAATATCTTCACCCATCTCTCAGTTTCTTCGGATCCAGCGACAATGGAGGTGTTCTACTACGTGGTGTTCGGGGTCCTTGGCATCGTCGTGGCGACGTTGGAGCTAAGCAAGAACAACAAGGACCGGATCAACACTTCTTCAGCTTTCACTTCTTTCAAGAACAACTACCTCGTCGTTTACTCGCTCATGATGGCGGGTGACTGGTTACAGGGTCCATATGTGTACTATCTTTACAGTACTTATGGGTTCAGTAAAGGGGATATTGGGCAGCTTTTCATTGCTGGTTTTGGTTCCTCTATGCTCTTTGGTACTATCGTTGGATCTCTTGCCGACAAACAGGGTCGTAAGAGAGCGTGTGTTACTTACTGTATTACCTACATATTGAGCTGCATCACCAAGCATTCTCCTCAATACAAGGTTTTGATGTTGGGCCGTGTGTTGGGAGGCATTGCTACTTCCCTTCTCTTTTCATCTTTCGAATCCTGGCTAGTCGCTGAGCACAATAAGAGGGGCTTTGAGCAGCAATGGCTGTCCTAGACATTCTCAAAGGCTGTGTTTTTTGGAAATGGTCTTGTTGCTATTATCGCTGGATTGTTTGGGAACTTGCTAGTGCATTCCTTCTCTCTTGGTCCTGTTGCGCCATTTGACGCTGCTGCATGCGTTCTTGCTATTGGAATGGCTGTCATTCTATCTTCATGGTCAGAAAACTATGGAGATCCTTCTGACAACAAGGACTTGCTTACTCAGTTTAGAGGTGCTGCAGTCGCCATAGCCTCTGATGAAAAGATCGCACTTTTGGGTGCCATCCAGTCGCTTTTTGAAGGATCTATGTATACTTTTGTATTCCTCTGGACTCCTGCTCTAAGCCCCAACGATGAGGAGATTCCCCATGGTTTCATTTTTGCTACGTTTATGCTCGCTTCGATGCTCGGCAGTTCTCTTGCTTCTCGTCTATTGTCTCGCTCATCTCCCAAAGTAGAGAGCTACATGCAGATAGTCTTCCTAGTTTCTGCTGCCTCACTATTGCTTCCAATTATAATGGCTTCATTAGTAGCACCTTCCAAAGTAAAAGGGTGGAGGGAATCTCTTTCTCTGGTTGCTTCCAGCTTCTTGGGTTCTGTGTCTTTGAGGCGTGTGTAGGACTGTTTTGGCCATCCATAATGAAGATGAGATCCCAATACATACCTGAGGAAGCCAGAAGCACAATCATGAACTTTTTCCGGATTCCTCTGAACATCTTTGTCTGTGTTGTCTTGTACAATGTGAATGCGTTCCCAATCACAGTCATGTTTGGAATGTGCTCTATCTTCCTCTTTGTTGCTAGTCTCCTGCAAAGAAGGCTCATGATGATTGTTGACAAGCCAAAGACAAATGATTGGACACCTCTTAATGAAAGAAACACAGAAGATGATCCTCTCAACGTTTGATGAATAAACTATACATTATGCACATTCTGGATTCAATAATGGAGACAGATAGAAGACAAGGAAAAGTTTCAAGGTTGTTTCTTATGGCAATATAGCATGCAACAATTCGAACAGAAAGTTCATAGCAGTGAAGTTTGATTATTTAATTTTCTCGGCTATTATTTATTGTTGTTGTTAGAATTTAAAGACACGTTTATTTTTGTATGCAATCAATGAGGCATTGCTTCTACCATTATGTTTGAGC
>B596-H_1-10k_transcript_71949
ATATGCAACAATTCGAACAGAAAGTTCATAGCAGTGAAGTTTGATTATTTAATTTTCTCGGCTATTATTTATTGTTGTTGTTAGAATTTATAGACACGTTTATTTTTGTATGCAATCAATGAGGCATTGCTTCTACCATTATGTTTGAGCTCCGTTTCTTCT
>B596-H_1-10k_transcript_55446
GGATTTACTTCTCTCTCTAAAAACCTTCTGTCTTCTCTCTAGCACATCTTAGATCTGTATCGTGTTTATGGCCGACGGGTCCAGCTCTCCAAGCCACCGGCGGTCGGGTTTATTTGTTTATTTGTTTCTTTCGTGTTGTAGTTTCTTTCTAGTTTCTCGGTTATTTAGTTGGCTTTAGTCATGGCTAGGGTTTTTCTTCTTTCAGATTTAGATTAGATCTTAAATCCATTTGTTGAGCTTTTGGGTTTGGTTGGTGCTGATTACGGAGTGTTTGAACATGCTTGGATCTGTGTATCTGGTGTTTTTGGACCTGGTTCTTTCCCACCGTTTGTTTGGTAACCTCTTCCTCAACTGTTGCTCTGTTCGTTTGCGATTTCAGTGTTTATGTGGTCTGCACTGTTGTTGTGATTGGTGGGTTCAGAAGGATGCTTAACCGTTGAAGGTGTTGCAACAGTTAGGCTTCTGTGGTATTTACTTGCAGGCAAGATATCCGGTTCGTCTCGAAGGTATTGGGCCTTTGGCTCCTTAATTATCATCAGTTCATCGAAGGCGTCAGGTTTACCGACCTCTTCCCTGAGTCTTCTTTGGAGGTGTAAAGGGTTCTAGCTCTGGCTCCTTAAGTGGTATGTTATGGTGACATTTGGAGCATAATAAAGAGTGTAGCCTTGAACTCCATCAATAAGTTCGTTCTTTGATGACTTTATCCTTCTTCTCCTTCTTGTTCCTTCCAATTTTAACATTGTTCACTGTATTGTATTGTTGGATCTGTTCTGAATTTGTTTCATCATAGCTCTAAGGTTTTATATTTTGGTTCCGGGAACATGTCTGTTGTTCGCCGGCTAAAGTCTCCAAGGATAGCTCTTTCATCCGCTGGCTTAGTCTCCGGAAGCTATGTGGCTTTCCGGCTTCAGTGTCCCAATCATGTATTCCATCAAGTTAATATAATCTTTGTTTTGATGG
>B596-H_1-10k_transcript_51969
GGGGTCCCCCGTCGGTCACATCCACCGCGAACAGTTGGACCGAAGTGTATATTTGTGGATCTGCGATCTGATCGTTTTTGCATCAACGCGCGACGTAATCTTATCACCGCCATGGCAGCTCCGTTTTTCTCTACTCCCTTTCAGCCTTATGTCTATCAGAGTCAAGAAGATACAGTTACACCTTTTCAAATTCTGGGTGGTGAAGCACAGGTTGTTCAGATTATGTTAAAACCACAGGAGAAGGTCATTGCTAAGCCTGGTTCAATGTGCTACATGTCTGGCTCCATTGAGATGGAGAATACTTATACCCCTGAACAAGAAGTTGGTGTTGTACAGTGGGTTTTAGGCAAGAGTGTTAGCAGTGTGCTTCTTCGCAACACCGGCAGAACGATGGTTTTGTCGGTATCGCTGCACCTTCTTTGGCTAGGATTCTCCCAATGGATCTGGCAATGTTTGGTGGGGACATCCTTTGCCAGCCAGATGCATTTCTCTGTTCCGTCCATGATGTGAAAGTGGTAAACTCTGTTTACCAGAGACATAGAGCTAGAAACATTGCTGCGGCTGGCGCTGAGGTGTTTCTGAGACAACGGCTATCTGGCCAGGGTCTTGCTTTTATTACTGCCGGTGGCTCTGGTATGCGTCTAAGTTGTACAGAAAAACCTGGAGGTGGGAGAAGTTCTCACCATTGACGTTTCTTGCATTGCCGCTCTCACTCCCCCATCAATTTCAGAATCAACTACCATGCTGCACCTGTAAGACGGGCAGTGTTCGGGGGTGATAACGTAGTAACAGCGACGCTGACGGGACCAGGCATTGTGTTCATCCAAAGCTTACCGTTCCATCGACTCTCCCAGCGAATCGCAAGGTCGGTGACTTCCCCAAACATGAGGGAAAATCCACGATTTTTAGTTCAAATAGGATTATTCTTGTTCCTTGCGTACGTTGTAATTGCATCTTCTTTGATCCTTACCGAAATGTGAAACATAGACTTCCTTTGCTTTTCTTTTTTTTCTGCTGCTGTTGTTGCAGTAGATTGGACATGTAATACATACTTTTAAAAGCATGTTTAGTGGATGTCTGAAGCT
>B596-H_1-10k_transcript_50557
ATCTCTCTCTCTCGAAGTAGACTCTAAGCCACCGTCCCTATCAGATCTCAGATCTCCGTTCCAAAGCCATGGCCGAGAAGGGCAAGGAAAAGGTAACCATGATGAAGTTGAAGGTGGATCTTGATTGTGCCAAGTGTTACAAGAAGGTCAAGAAGGTTCTTTGCAAGATCCCTCAAATCAGAGACCAATTGTTTGATGAAAAGTCCAACATAGTCATCATCAAGGTGGTTTGCTGCAGCCCTGAGAGGATCATGGACAAACTCTGTTCTAAAGGTGGCGGCTCTATCAAGACCATCGAAATCGTCGAACCACCCAAGCCGCCTCAGCCTCAGCCTCAGCCACAAGCCCAACCTCCTCCTCAGAAGCCTAAAGATGCTCCCAAAGCCGCTGAGAAGCCTAAAGAGGCTGAGAAGCCTAAGGCGGCCGAGAAGCCCAAAGAGGCTGAGAAGCCGAAACAGCCTGAAAAGCCCAAAGAAGCAGAGAAGCCTAAACAGCCTGAAAAGCCGAAAGATGCTGAGAAGCCTAAGCAACCCGAGAAGCCAAAAGATGCAGCTCCCAAACCCGCACCGGCGCCAGCAGGTCCAGCACCTACTCCGGCACCTGCTCCAGCCCCGAAGCAGCCAGGACCACCACCACAAGCTGTGCCAATGATGCCCCAAGGGCAGCCAGTAGCCATGTGTTGTGGGCCATACTACGACGGTTTTGGAGGTGGGCCAGCGTTCAATGGATACGGAATGCCACCACCGCAACCGTACGAGTGCTACGGGCGACCAGTCTACGATAGCTGGGGAGGTGGCCCACCACCTTGTTACAGACCATGCCCCCTCAACAGATGCGATTACTTCAGCGAAGAGAACCCGCAAAGCTGCTCCATCATGTGATATGATTCGTAATCGTCTCCCTTTTCAATCTTTTTAAATCTTTAATTTTTCTTCAAATCTTTCTTTTTTAATACAAATAATGAAAATAATATATAGAGATATTTACGTGTAATGTTGTGATAGGAGAAACGAATAAGGAAGGATCGTTGTATTTTGTAAATGGTAGCCATTTCCATTTTGGTTGTCCATTTTGAAGCTGTAAACATTAAAGAGATATTGTTTTATTTTCCTAAATATAAACCATTTATAATA
>B596-H_1-10k_transcript_47838
ATCTCTCTCTCTCTTGAAGTAGACTCTAAGCCACCGTCCCTATCAGATCTCAGATCTCCGTTCCAAAGCCATGGCCGAGAAGGGCAAGGAAAAGGTAACCATGATGAAGTTGAAGGTGGATCTTGATTGTGCCAAGTGTTACAAGAAGGTCAAGAAGGTTCTTTGCAAGATCCCTCGTGAGTTCATTCTCTTTTTTTTTTTTAATCTTAGATTCTGTTGAATTATATTGTTTGATTTGATTGGTGAGGAAATAGACTGAGTGGATAATGATTTGTGTGATTGGGAACAAGAGAAATCAGAGACCAATTGTTTGATGAAAAGTCCAACATAGTCATCATCAAGGTGGTTTGCTGCAGCCCTGAGAGGATCATGGACAAACTCTGTTCTAAAGGTGGCGGCTCTATCAAGACCATCGAAATCGTCGAACCACCCAAGCCGCCTCAGCCTCAGCCTCAGCCACAAGCCCAACCTCCTCCTCAGAAGCCTAAAGATGCTCCCAAAGCCGCTGAGAAGCCTAAAGAGGCTGAGAAGCCTAAGGCGGCCGAGAAGCCCAAAGAGGCTGAGAAGCCGAAACAGCCTGAAAAGCCCAAAGAAGCAGAGAAGCCTAAACAGCCTGAAAAGCCGAAAGATGCTGAGAAGCCTAAGCAACCCGAGAAGCCAAAAGATGCAGCTCCCAAACCCGCACCGGCGCCAGCAGGTCCAGCACCTACTCCGGCACCTGCTCCAGCCCCGAAGCAGCCAGGACCACCACCACAAGCTGTGCCAATGATGCCCCAAGGGCAGCCAGTAGCCATGTGTTGTGGGCCATACTACGACGGTTTTGGAGGTGGGCCAGCGTTCAATGGATACGGAATGCCACCACCGCAACCGTACGAGTGCTACGGGCGACCAGTCTACGATAGCTGGGGAGGTGGCCCACCACCTTGTTACAGACCATGCCCCCTCAACAGATGCGATTACTTCAGCGAAGAGAACCCGCAAAGCTGCTCCATCATGTGATATGATTCGTAATCGTCTCCCTTTTCAATCTTTTTAAATCTTTAATTTTTCTTCAAATCTTTCTTTTTTAATACAAATAATGAAAATAATATATAGAGATATTTACGTGTAATGTTGTGATAGGAGAAACGAATAAGGAAGGATCGTTGTATTTTGTAAATGGTAGCCATTTCCATTTTGGTTGTCCATTTTGAAGCTGTAAACATTAAAGAGATATTGTTTTATTTTCCTAAATATAAACCATTTAT
>B596-H_1-10k_transcript_53713
GATCTCTCTCTCTCGAAGTAGACTCTAAGCCACCGTCCCTATCAGATCTGAGATCTCCGTTCCAAAGCCATGGCCGAGAAGGGCAAGGAAAAGGTAACCATGATGAAGTTGAAGGTGGATCTTGATTGTGCCAAGTGTTACAAGAAGGTCAAGAAGGTTCTCTGCAAGATCCCTCAAATCAGAGACCAATTGTTCGATGAAAAGTCCAACATAGTCATCATCAAGGTGGTTTGCTGCAGCCCTGAGAGGATCATGGACAAACTCTGTTCTAAAGGTGGCGGCTCTATCAAGACCATCGAGATCGTCGAGACACCCAAGCCGCCTCAGCCTCAGCCTCAGCCACAAGCCCAACCTCCTCCTCAGAAGCCTAAAGATGCTCCCAAAGCCGCTGAGAAGCCTAAGGAGGCTGAGAAGCCTAAGGCGGCCGAGAAGCCCAAAGAGGCTGAGAAGCCGAAACAGCCTGAAAAGCCCAAAGAAGCAGAGAAGCCTAAACAGCCTGAAAAGCCGAAAGATGCTGAGAAGCCTAAGCAACCCGAGAAGCCAAAAGAATCGCAGCTCCCAAACCCGCACCGGCGGCCAGCAGGTCCAGCACCTACTCCGGCACCTGCTTCATCCCCGAAGCAGCCAGGACCGCCTCCACAAGCTGTGCCGATGATGCCCCAAGGGCAGCCAGTAGCCATGTGTTGTGGGCCATACTACGACGGTTTTGGAGGTGGGCCAGCGTTCAATGGATACGGAATGCCACCACCGCAACCGTACGAGTGCTACGGACGACCAGTCTACGATAGCTGGGGAGGTGGCCCACCACCTTGTTACAGACCATGCCCCCTCAACAGATGCGATTACTTCAGCGAAGAGAACCCACAAAGCTGCTCCATCATGTGATATGATCGTATCGTCTCCCTTTTCACTCTTTTTAAATCTTAAATTTTCTTCAAATCTTTCTTTTTTTAATACAAATAATGAAAATAATATATAGAGATATTTACGTGTAATGTTGTGATAGGAGAAACGAATAAGGAAGGATCGTTGCC
>B596-H_1-10k_transcript_70828
GATCTTCCTGCTTATGTATGCATCTGCAGAAACATTCTCAAGTTTGTTCAGGAGCAGTGTTATTACTTTTAGATTTCAGTTTCAAAAGGCATGAATATGTTGTTGAGTTCATCAGATTGATTGATGGAGGATGTGGGTACATTACATTATTATGCACTTATGTTGACTTGCTTTCTATGTTGGTTTTGAGATAACTGAGAAAGACCAGTGCTTGATGGATCT
>B596-H_1-10k_transcript_9074
AGAAAAGCTGCCAAACCTATTTTTCCCCCTTCGAACCCTAAACGGCCCGGTCTCAAATTTCCCCAGACATTGCATCTCCTCCTCCGATTCTCTCCGGTTTCGTCTTCTCCTCCTCATTCCACCTTCCTATTCTCCAGAACCGACTTAATTGTACCGGAATCTCGCCTCTTTTTCCCGAAACCGATTCTCCGTAACCGGCCACAACCTGCAAACCAAAAAAAAAAAGGCTTAACCAATGGAACCGGAGTTGGAACCTGTAGCTCTCACACCTCAGAAGCAAGACAATGCGTGGAAGCACTGTGAAATCTACAAATACGGCGACCGGCTCCAGATGAGGTGCCTCTACTGTCGCAAAATGTTCAAAGGCGGCGGTATCACGAGGGTCAAGGAGCATCTCGCTGGCATCAAGGGACAAGGCGTGATCTGCGACCAAGTCCCGAAGATGTTAGGCTCTTCTTGCGGCAGTGCATCGAAGGAACCGTGAGACGTCAGAGGAAGAGACGCCATTCCACCTCAGCTGAGCCTGAGTCTTTGCCTGCTTTGCCTCCTTGTGAAGCTGAGCCGATGATGATGGTGGTTCAGTCTGATGTCAACAACGGTTTCACCTCGCCGGAGAGTACCGAAGTAGTCGTGCAACGAGGGCAGAACGAAGCAGAGGCCTACAGGAGAAAGAAGGCTGCTTTTTTAGAGAATGGCAGTTCGAGCAACAACAATGGCTTGATTGGTACAGACATGGACACCAATTTGGTCCCTGTGGCGATTAGCAGCGTGAAGAACATTGTGCACCCAGCTTCTAAAGATAGGGAGAACGCCGTTCACATGGCGGTTGGACGGTTTCTGTTCGGTATCGGAGCTGATTTCGATGCGGTTAACTCTGCTAATCTCCAGCCTATGATCGATGCCATTGCCTCTGGAGGATACGGAGTGTCTGCACCAACGCACGGTGACCTTCGAGGTTGGATACTGAAGAGTTGTGTAGAGGAAACAACTAGAGAAGTTGAAGAGTGCAAAGCGATGTGGAAGAGGACAGGCTGTTCCGTTCTTGTCGAGGAGTTGAGCTCTGATCATAATGGCCTTAAAGTCCTTAACTTTTTGGTTTACTGTCCTGAAAAGACAGTCTTCTGAAATCAGTTGACGCGTCTGAGATACTATCTTGTCCTGATAAGCTGTTTGAGCTGCTAAGGGACGTGGTTGAAGAAGTTGGTAGTACACACGTCGTTCAAGTGATTACAAAGTCCGATGATCACTACGCTGCTGCTGGGAAGAAGCTGATGGTTGAGTATGGATCTCTGTATTGGGTCCCTTGCGCTGCACATTGCTTAGATAACATGCTGGACGAGTTCGGGAAGCTTGGCTGGATAAGCGAAACTATCGAACGTGCTCGAGCCATCACAAGGTTCATCTACAACCGTAGTGATGTTTTGAATATTATGCTGAAGTTCACTTGCGGCAATGATATAGTGGACCCGTTGTTCAGCGCTTCCGCCACTTGTTTCGCTACGTTGGGTAGAATAGCTGAGCTCAAGGCCAATCTGCAGGCTATGGTTACTTCACCAGAGTGGAACGAAAGTGTGCATTTGAATGAAGCAAGCGGATTGGCTATGACTGCTACCATCGATGATGAGGCCTTCTGGAAGGCGGTAGCTATGGTGAACGATTTGGTGGGTCCTCTTCTGCGGGTTTTGAAAATAGCTTGCTCTGAGAAGAGGCCTGGGATGGGGTATGTCTACGCAGCACTGTACCGAGCGAAGGAGGCGATCAAGAGAGATCTGGTTAACAAGGAGGATTACATGGTGTACTGGAGGACTATAGATCAGTGGTGGGAGCAGCAACAACATGTTCAGTTGTATGGTGCTGGTTTCTTTCTCAACCCCAAGTTCTTCTACACCGCCAGTGAAGAGATGCGTGGCGAGATGGTTCAGTTTCTGGTCGACTGCATCGAGAGGTTGGTTCCTGATAAGGATATTCAAGATAAGTTCGGCAAGGAGTTGAACTCTTACAAGAATGCTCTTGGAGTTTTTGGAAGGAACTTGGCTATCAGAGCTAGGGACACAATGCTTCCTGCTGAGTGGTGGTCTACATATGGAGAAAGCTGCTTGAACCTCTCACGTTTTGCGATACGCATTCTCAGTCAGACGTGTAGCTCATCAGTTGGATGCAGGAGAAACCTGATACCGGTCGAGCAAATATACCAGTCAAAGAACTCCATTGAGCAAAAACGGCTCAGTGATCTTGTGTTTGTTCAGTACAACATGCGCCTCAAACAGCTGGAATCTGAAAGCGGAGATGAGACATTAGACCCGTTATCACACAGCAGGATGGATGTTCTTAAAGAATGGGTTTCGAGAGACGAAGCTTGTGTTGAGGAGAATGGAAGCTCGGACTGGAAGTCACTCGAGTCTGTTAAGAGGTCGCTTGTACCAACGATGGATGAAACTGATAACTTGGGATCAGGTTTCGATGATCCAGAGATATTCAAGGTAGAAAAAGAAGTGAGAGATGAAGGCTACTTCACAAACACATCAGAGAAGGCATTCACGTGACCTCCTCTTAAGACTTGATTATGGTTGGTTTAAGTCTCTTGTCGTCTCTTTGTAACTTTACCTGCAGAGAGGTGTTTGTAGTCCTAGTTGTACTTTCAAACTCTTTACCATTGGGAACATTCATTGTCCTATTATTATCTGGTTTCATAGAATTTGGGTGTTTTTCTCAGTCTCTCCAGATTTTTAAATTGTTTGACAAAATAATGCATGTGTTCTATAAAAGTCAGAATGCCTAATCTCTCT
>B596-H_1-10k_transcript_39618
AAGCCGCCGCCATGGAAACGCAGCAGACTCTCAACGTCTCCTGGGACTCCCAACGCAACACGCTATCGAAAACCTCAGATAACGGAAGAGAAAGCAGCTCCGCATCGCCGATCCCAACCGATGTTATAGTGGACATCTTCTCGAGGCTACCGTTGAAATCAATAGCGATATGCCGCTGCGTCTCGAAGCTCTGGGCCTCCGTACTCCGCCTTCCAGATTTCACTGACCTCTTCTTAACCAAATCTTCTACTCGCCCGCAGCTCTTGCACGCGCGCGTAACAAACAGTGAGCTGTTCCTCTTCTCCTCCTCCGCCTCACCGCATCCGGACGAGAACTCGTCTCCTCCTCCTGTAGTCGCCACCCGTCATATGAAGTTGTCGTTTGGTGGTTTCGGTGAGATTAGCTGTGGTCGTCCTGTCTATGGTTTGGTCTTTGTTAAACACGTGCGGGTCTTAGATGGAGAGACGGAGACATCGTTGGCGATTTGTAACCCTAGCACCAGACAAGTCTTGCATTTACCCAAAGTGGAGATGAAGAGGCTTAAGGTGAGGAGCATGTTTGGGTATGATCCGGTTGATAAACAATACAAGGTGCTGTGCATGACAACCGATGGAGGACACCATCAAGTTCTGACATTAGGAGGGTCATGGAGAATGCTCGAGTGTTGCATTCCCCATTATGATTATCCACTACTTAAAGAGATATGCATCGATGGTGTTTTGTATTACAAATCTATTAATCAGTCCACACAGACTTATTTAATAGTTTGCTTTGACGTTAGGTCTGAGAAGTTCAGGCCCATTGAAGCCAAGGGAAGTCTCGGAAGAGCTGTGCTGACTGGGGATATGGTCAACTACGGTGGTAGATTGGGTTTGATTATCTGTGAGGATAACCGAGGAAATGTCGGTGCTATCAATAGAAGAAGCTCAAGGTTTAAGTTGTGGGTTTTAGAAGATGTCGAGAAACAGGAATGGTCTGAGCGTGTATTTGTCTTGCCTGCTGAGTGGAAGAATGTAGTTGGGGAACACAGGTTGAACTTTGTTGGGGTGGCGTCTCGGACCAACGAGATTGTGTTGTCATCGTGGTACCCGATTAACTGTTTCTACCTCTTCTACTTCGATCCTGAGATCGACACTGTTGTGAGAGTTGAAATGCAAGGAGTGGATATGGATGTGTCTAACTATGCTGTACTTCAAACCTTTCTAGACCATGTTGAAGATGTGAAGCTCTATGCATAGTTTCATCAGTTGAAGCTCTGTGTAATGGTTCACTAGTTGGTACTTCATGACTGCTTTCTACTATTCTCATCTATCTTATCATTAGATGCCTATTTTATATGATCAGTTTTTCCATGTAATTCGATAAATGAACTTATCTGTAAAATAAATTGACTGCAGCCATGTCTGAAGATCTTATTCCTAAAAGTAGAAGTAATAGTTTTTAGT
>B596-H_1-10k_transcript_34949
GAAATCTCTTCAGCCTCGCCGCCCCACATTCCTCTGTCCACCATTCTAACGCCTCGCCTCCACCTTCACAACATTTAACAATTATGTCCTTCAATCATTTTGTTCTAACTACGTGATAATTAAGTATCCCCTCATGTGTTGTTCCAAGTCTTTGATCTTTAAAATAGAGATGCAGACCTCTACATATCTCATCGCCTCATCTTCTTCATTGCTCTCTTTAGCTTTCAAACACAAGCTCCAACAATGGCGAATCCCCAAATTTGAAATCTGGTCGTTCTCGAGAGGCAGTTGTAGCACATTTGCTTCGTGCCTCTTACACACCTCACAGTCATCATATTTATCACCCACCGCAGGTTGTGTGGCATTGGAAGCAGGAAGTATTGATGTGTCAAGGAAATTGAATCTGTGAAGAGCTTAACGCATACTTTCTCAATTCTCCTATGTAGGTACATCGCCTAACTTATCCACTCTACTATATTTTAACTCCTAAATCTTTGACTCTTCACGTTCCTAACGCCATCTCAACCCAAACTGCTGAATGGTTCTTATGTATGGCTGCTACTACCTATAAAATATGTATCTTTTTTTTTTGCGTAGATAAAAGTATGTATGTTTTAGACTGAGTTTTTATGAGTTGTTGATGTGACTGTGAGGTTTCTACTGTGAGGTTTCTTCTTGAGATTGCGCTGTATCTTTACTTTTTCCAAACTGTTTGTTCTTCATTTCGGGGTTAAAAGTCAGAAACAACACCCGCAAGATTCTCCATTTCCAATAGGACTGAACTCGCCAGAACGAAAGCAAATAAATAGAAGTTGGTTTTCAAAACACATGCAACCAATTGAAGGGATGGCAGGACAAAGTATTGGCATAGAGAAACCAAATGAGTGAGGTTGACTCACTCTGCAACTAACTTTTGGGTCAGAGAAAAAGCTGCAATGATCGATGATTTAACAAAAGGGCTATATGCCCACAATCTATGGAGATTCTTCATCAAATACATCAAATTTATTTAAGTGGCGATGTACCAAATTGGAATACAGGTTCAATATAAGAGCTGGAAGAAGCTAGCATAGCAGCATCCACGAGTGAAAGGACAGTTCGGACCTTCTTGGAAGATTGCGATTTGGGAGCCAAAAGACTCATTTTGTTGGTGGTAAGAGCTCCTGGTATGAGTCTGTTAACCGAGCTCTGTGGCAAAAGGTGTATCCGCTGCGGAATGGTCTGGCTCTGCATCCAAATGCGGTTACTAAAGCTAGAAAACGCATGCAAACTTTTCTTCAGAAGTTGAGAAACACTTGAAAGGAACGCAAGATAATCATTTGCAGACAGTTTAGACCGTCGGAAGTTGCAGTGAAACTGACTGCATAAGAAGACGGGATGGAGGGTTGAAATTTTCAAAATTGAAGATCTCACGGGCGGACACAGCATAGAAGAAGGGCACCGTATGAACCGCGTAATGAGTATCCCCTACAACCTGATCACAAGACCACGCCACTTTGTGTTAGTTATCTTTCGTTTGTTTGGTCTTTTCATCCTCTTACCCGTATAAACATCAGAAGAACAAGTTTGTATATACATAAATTCATTACCCATGACACACTACACAAGATATATAGTTTGACTTTACTTTTGTTCATACT
>B596-H_1-10k_transcript_18361
AAAAAAAAAACAAAACGCTCTGCGGCGACTGCGATGACGATTTACTAGGGTACCATGGATCAGCGACGGTGGAATCCCGGAATCCGGGAAAATCTGCTCAAGACGGTATTCGATTGGATGAGGTATGAGGGGAAGAGTGGGATCTGTAGACGAGATTGGGGAGGACAATCTCGATCGGATCGCGAGGGTTGGTGGGCGAATCATCACGATATGGAAAAAGGATCGGGCTCTCAGATTTTTTAAAACCAAAATCTTTTCTTATCGAAGAGTCAACTTATTGGAGGATCTGGTGAGATGAAAAACGATGATGGTGCTCGTAAGAGGCTGAAGATTTCGGTCCCTCACTTCAACAATTCAGATCTTATCAAGGGCTATTCCAAAACTTTAATTGGAAGATGCATGAATCCAGAGGAGCAGAACGTCAAGTTCTTGGTGGTGACGCTTCCTAAGATTTGGAACCTGGAAGACAAGGTGGTAGGCACGGACTTGGGGCTAGGGAGGTTCCAGTTCGACTTTGACGCAGAGGAAGATATCGAAACGGTGCTGAAGATGCAACCATTTCACTTTGACTACTGGATGATCTCGTTAGTACGGTGGCAACCAAGGAAGACAAAGAATTATCCGTCGGAAATCACCTTTTGGATTAAGGTTTTGGGAGTGCCATTGGAGTTTTGGGAAGCACCAACCTTCCAGAGCATTGGTGATGCGCTTGGTGTGACAAAAGATGTGGATCTGGACTATGGTAGAGTGCAAGTCACGGTTGATGGGTACAAGGAGTTAATATTCGAGACGACTGTGGATTTTAAGGGAGGCGAGTATTATGAAGAAGAAGAGGCTCCGGTAACATTGCGGTATGAAAAGCTGTTTGGTTACTGTAAAACTTGTTTCAGTCTTTGCCACAAGATGGAGAAGTGCCTGCAGACTATACAGAGCACGGATAAGCCGAAGGAGATAAGAGATGAAGACGAAAGCCATTACGATGATAAAGCTCGAAGCTACAAGGGGGTGGTTATCAACGGGAATGGAGGGCAACAAGATAGGGTAAGAGAGAAACGTGAGTACCAAGGAAAAGGAAAAGGGAAAATGTTTGAGGAAGGAGACAAAAAGTGGGTCAAGGCTTCGGACAGGGAGCGTAAAACTCACAACAACAATCACCGTAGTGGCCATCGTGGTGGTGATGAAAACTCCCGTCACAGGAGCTATAGAAGGGACCAATCACGGACACATCAAGATGACCGTGTACGAGCTCCTGCAGGCTTGCGTGGTGCAACAGGTGCAGGTAGCGAGGCTCGAACGGATGGTTGCGAAGAAGGTGAGATTGTTGGGATGGAGCAGTCACGTCAAAAGGAGGAGAAGATACAGGTACCGGCTAAGCCTTCCCAAGCCTTTCTCGCTGAGCTACTGGAGACACAAGAAGGTCACTCTAAGGTAACCTTGGAACGTAAGGATGGAGATCAGGGATTAGTCTTGGAACAAATGGGTTTGGATTTAATGGAAGTTAATAGTCTAGCTTCTGATGTGGGTTTGGGGTTAGAAGAGCAGCATAGTGGTCATATTGGTAACGGGACTGGGGAGACTCTGGCGAATGTTTTTTCTGCGCTAAATGAGGAGGAGTTTGAGGACGATGATCCAATGCAGGAGGTAGTAGCAGATGATCCTGAAGAGAAGAAAAAGATTGACAATTCAGAAGTGAATGATCGGGTCAATGGTGAGGTGGAGAAGAGGCAAGGCGCCCGTAGAAAGGCGCTCAAGCCGTCGTTAGCTGCAGTAGCCTCCAACAAATGAAGCTGGCTCAGTTGGTGGCTGCGAAACGAACGGTAGTCAAAGCAGGTATGCGCCATGGAGATTCCTCCAAGCAGGGAGAGGAGAAGGGACCTTTAGCCCCTAAGCATGATCCTGCCAAGTACCTGAAAGATCCATGAATCAAGAAACCGCAAGTTATATGTGGCATGGGCATCGTATGGGTTATGGTTTTTTTATTGCTTCAATAAGATATTTGAGCTTTTTTATTTATTTTTTGCTTGAGTTGGTATTGTTTTCCGTTTGGTTCTTGTTATTGTGGGCTATGTGTTGGTCGTTCTTTATGGTTTTATTATGGAATAATAGGGTTTCTTTCGCTTGGTCTTGTTGGCATCATCTCTGGTTGCAAGGTGTAAGTGTAAGACTATTGGAGAATGTATTGTTTAAGTATATAGCTAGGCATTCC
>B596-H_1-10k_transcript_69955
AGAGAGGTTCTATAATAAACTTGGCCTACAATAAAGAGAGATCTTGAATCTATAATATGCATGTGGAGAATGATGGCTTTGGTATGCATGTGTTGTATACTTATTAATAACACTCTGTTCGTCTTTATTTACAATCTTTGCCGTGTCCGTTTTACGATAAATTGTATCGACTCAGTTTGATCATATATTTTCCTGCGTACGTTTC
>B596-H_1-10k_transcript_62381
ATCGAGAACTCACCACCACAGTCTTTCTTCTCCACATCAATCTGCAAATACACAGGAGATCCAAATACACATCACTCCTATACGCTCCTCCTCTCCTCCTATCCGAATGGCTCCTTCTCCTCCCTGACCCTTTCTCCGTGAAGCTTCCTCCGTTCTCCTCCTCCGACCGCCTTCTCCGCGAAGCCTTGTCCTCCGGTTTGGTGACGAAGATGAAAGCGTGAAAGGAGACGACGTCATGAAGAAGGAAGATACAGCGGAGGTGGTACGGAGATGACAGAGGAAGAAGACGATGCAGTGGAGATGGTGGTAGTGACAAACCAGACACGGAGGCAGAGGTAGATGCGGTTCAGAAAAAGGTGATTTGAGGCTGAGGCATGAAGCACAAGGAGGCGCCGAGACGCGGAAGCAAGTCGTAGCAGATGAGACGAGGTGGTGGGCGGCTGCTTAGGTTTAGGTTAATTAGGTTTTGGTTTAATGTGTTTTAGTTAGTGTATGGTTTAATTTGTTCTGGTTTAGTTTACTTTTTAATTTTGGTTTAGTTTTGTAAAACTGATTTTATTGTAAACTGATTTTAATTAATAAATAAAATTTTATTTTAAT
>B596-H_1-10k_transcript_57897
TTTCTCCCGTCTAGCCGCAGGATAAAGGAAGGAAGGAAGGAAGCTGTTCTGTGACTTCTGAGGAGAAGAAATGAAGCACAACAATGTCATCCCGAATGGTCACTTCAAGAAGCACTGGCAGAACTATGTCAAGACTTGGTTCAACCAGCCTGCCAGGAAAACCAGAGAAGAGCTGCGAGACAAAAGAAGGCTGTTAAGATCTTCCCCCGTCCCACTGCTGGACCTCTTCGCCCTGTTGTGCATGGTCAGACTCTCAAGTACAACATGAAGGTCAGAACCGGTAAAGGCTTCACTCTTGAAGAGCTCAAGGCTGCTGGAATCCCCAAGAAGCTGGCACCCACCATCGGTATCGCTGTTGACCATCCGTCGCAAGAACAGATCTCTCGAGGGTCTTCAGTCCAATGTCCAGAGGCTCAAAACCTACAAGGCTAAGTTGGTCATCTTCCCGCGTCGTGCCAGGAAGGTCAAGGCTGGTGACTCTACTGCAGAAGAGTTGGCCAATGCCACTCAAGTCCAGGGGACTACATGCCTATTGTCCGTGAGAAGCATGCTACAGAGCTTGTGAAGCTGACAACTGAGATGAAATCAGTCAAGGCTTATGACAAGATCCGTCTTGAGCGCACAAACAAGAGACATGCCGGTGCTAGAGCTAAGAGAGCTGCTGATGCTGAGAAAGAAGAGAAGAAGTGAGAGAGCACTTATCTCTTGTCTACGTTAGAAGAAACTCTTTTATCTTGCTTACTCGTTTTGACTCTTAATTTCTGTATCAGACTCTGTTTCTGTTATCCTTGAAAGATTTTGCTGCTACTTGCTTTCTGGATTTATGGAAAAGATCATTTTACAC
>B596-H_1-10k_transcript_68587
GGAGGGCTTCGTTGACACACCGGATCTGAAGTAGTTCCATGGAGATGGCAGAGAAAGCTAGTCGTGGTGGTGGAGGAGAAGGAGAGAAGACCGAGACGCGAGAGCTTGGTCGACACAGCAATGGAGGAGGACGGCAACGACAAATGGAGGAGGAGGACGACGGGATGTATACGGCGTTGTGGCCCGTTCATGGAGGCATAGACTAGGTTTTTCTTTTAGGTTTAGCTTTTATTTTGTTAAAAAAAAATTGTTAAGTTTGGTTTATTTGGTGTACCGGTCTTTAATTTTGTAACCAATTTCGATTTATAAATATCTTTT
>B596-H_1-10k_transcript_60912
AGGGTAAAAGCTCGTTTGATTCTGATTTTCAGTACGAATACGAACCGTGAAAGCGTGGCCTATCGATCCTTTAGACCTTCGGAATTTGAAGCTAGAGGTGTCAGAAAAGTTACCACAGGGATAACTGGCTTGTGGCAGCCAAGCGTTCATAGCGACGTTGCTTTTTGATCCTTCGATGTCGGCTCTTCCTATCATTGTGAAGCAGAATTCACCAAGTGTTGGATTGTTCACCCACCAATAGGGAACGTGAGCTGGGTTTAGACCGTCGTGAGACAGGTTAGTTTTACCCTACTGATGCCCGCGTCGCAATAGTAATTCAACCTAGTACGAGAGGAACCGTTGATTCGCACAATTGGTCATCGCGCTTGGTTGAAAAGCCAGTGGCGCGAAGCTACCGTGCGCTGGATTATGACTGAACGCCTCTAAGTCAGAATCCGGGCTAGAAGCGACGCATGCGCCCGCCGCCCGATTGCCGACCCTCAGTAGGAGCTTCGGCTCCCAAAGGCACGTGTCGTTGGCTAAGTCCGTTCGGTGGAAGCGCCGTTCGGACCGCCTTGAATTATAATTACCACCGAGTGGCGGGTAGAATCCTTTGCAGACGACTTAAATACGCGACGGGGTATTGTAAGTGGCAGAGTGGCCTTGCTGCCACGATCCACTGAGATTCAGCCCTTTGTCGCTAAGATTCGACCCTCCCCCTTTCCAATCACATGTTCCTCCCCAAAACG
>B596-H_1-10k_transcript_49418
GACAGTTCCCGATATTATTTATTATTAAACTCTCACCAATGAACTCAACTCTTTCATTTCCCCACTCCATTTCCATTTCCTCTATTTCTCATCTTCCATCGCCTCGGACTCTCTCTCCTCCTCGTTGTTGCAACTCTATTCCTTCTCAAGATATGGAGGCAAAACCAAGTCAAGGCCTTTACCCACTTCACCGTTGCAAAACCATACATCTGGTGAGACATGCTCAAGGGGTTCATAACGTAGAAGGAGAGAAGAACCATGATGCTTACTTATCTGAGGATCTATTTGATGTACATCTTACACCTCTCGGATGGCAGCAGGTTGATAATCTACGCAAGCATGTTAAGGCAAGTGGGATCTCTAACAGAATTGAGTTGGTTGTTGTGTCTCCGCTACTCAGGACTTTGCAAACTGCAGTTGGAACTTTTGGAGGGGAAGGTTATATAGATGGCGTTGATGCACCTCCGCTTATGAAGGCAGGTGCAGGAGACAGCGACCGTCCTGCTATATCAAGCTTAAATCGTCCACCGTTCATTGCAGTTGAATCTTGCCGTGAACATTTGGGTGTTCATCCTTGTGACAGAAGAAACAGTATCACCAAGTACCGCGAATTATTCCCTGCAATTGATTTTTCATTGGTACAAACTGATGAAGATGTTTTTTGGAAGCCTGAGGTCAGAGAGGAGGACAAAGATCTCGCAGCCAGAGGCGTGAAATTCATGAACTGGTTGAGTACAAGGAAAGAAAAGGAAATTGCGGTTGTTACTCATAGTGGGTTCTTGTATCACACATTAAACTCATTTGGAAACGATTGTGATCCAGCTGTGAAAAGCGAGATTTCTTCACATTTTGCTAACTGTGAGCTTCGTTCAGTAGTTCTTGTGGATAAATGCATGAACGGTTCGGATCCTCCTGTGACTAACTATCCCGGAAAAATACCGTCCGGGGAAGATCTTCCGAGTGATATTGCTGATGAGAAGTAGTTGAAGAGACAGAAGTGATGATGAATTATGTTAAACCTTATTATGAATCTCAAGAGTTTTATTAATGCTTTTTAAAATAAACTAACAAAGTTGATTCCTTGACATTGACACTGAGAAGGCCTCTTTGTGATGATATTTTGGGATTCAAATATTTGTTACTAGGGTCGGCCCGGGCTACGCCCGAGTTTTTTGTTTAAATTTTAATTTTGATCAT
>B596-H_1-10k_transcript_13122
GATACCGTTTGTTCGCCGCTAAGTAGTCCTCGACGGCCGGCGTTTCCATCTTCCTCCTCCTCCCCATGGGTTCCGTGAAGAGAAAATCTCTGGAGGAATCTACTGACTGTGCACCGCCGCAGAAAGTCCAAAGAGAAGATGATTCCACGCAGATCATCAACGAAGAGCTCGTGGGTTGCGTTCACGACGTTTCCTTCCCTGAAAATTACGTTCCTACCCCCGCTCAAGCAGACAACAAACCTCCCGCTAAAGAATTCCCTTTCACCCTTGACTCCTTCCAGTCTGAAGCTATCAAGTGCCTCGATAATGCTGAATCTGTCATGGTTTCAGCTCACACATCTGCTGGTAAAACAGTAGTTGCATCCTATGCAATTGCCATGTCCTTGAGGGAGAACCAGAGGGTTATTTACACTTCTCCTATAAAGGCACTCAGCAATCAGAAGTACAGAGATTTTAAGGAAGAGTTTTCTGATGTTGGTTTGATGACTGGGGATGTGACCATTGATCCTAACGCCTCCTGTCTGGTCATGACCACTGAGATCTTGCGTAGCATGCAGTATAAAGGGTCTGAGATTATGAGGGAGGTTGCTTGGATTATTTTTGATGAGGTCCATTACATGCGTGACAGTGAAAGAGGTGTGGTTTGGGAAGAAAGTATTGTCATGGCTCCCAAGAATTCTCGTTTTGTGTTTCTTTCTGCCACTGTTCCCAATGCCAAGGAGTTTGCTGATTGGGTTGCAAAGGTTCACAAACAACCATGCCATATTGTTTACACCGATTATCGGCCAACTCCGCTTCAGCACTATGTCTTTCCTGCCGGAGGGAGTGGCCTTTACTTGGTTGTGGATGAAAAGGCTAAATTCCATGAGGATAGCTTTCAAAAATCTCTTAACGCACTCGTTCCTGCTAATGATGGTGACAAGAAAAGAGAAAATGGGAAATCTCAAAAGGGCTTGATACTTGGAAAACTTGGTGAAGAAAGTGATATCTTCAAATTGGTGAAAATGATTATTCAGCGCCAGTATGATCCCGTGATTTTGTTCAGTTTCAGCAAAAAGGAATGCGAGGCACTTGCTATGCAGATGTCTAAGATGGATTTAAACAGCGACGATGAGAAAGACTCCGTGGAGACAATCTTTACTAGTGCAATCGATATGCTTTCAGATGATGATAAGAAGCTACCTCAGGTGTCAAATATTTTACCCATCTTAAAACGTGGTATCGGCGTTCATCACTCGGGCTTGCTTCCAATTTTGAAAGAAGTAATTGAGATATTATTTCAAGAAGGTCTGATTAAGTGTTTGTTTGCAACAGAGACATTTAGTATTGGATTGAACATGCCAGCAAAGACGGTTGTGTTTACAAATGTACGCAAGTTTGATGGAGACAAGTTCCGGTGGCTATCTAGTGGAGAGTACATTCAAATGAGTGGTCGCGCTGGACGTCGAGGTATTGACAAACGAGGTATCTGCATCCTCATGGTTGATGAGAAAATGGAACCCGCTGTTGCTAAATCAATGCTCAAAGGAAGTGCTGATTCTTTGAACAGTGCCTTCCATTTGAGCTATAACATGCTTCTAAATCAGTTGCGGAGTGAAGATGGTGATCCTGAGAATCTTCTCCGCAATTCTTTCTTTCAGTTTCAAGCTGACCGTGCTATCCCGGATATCGAGAAGCAAATAAAAGCCCTGCAAGAAGAGAGAGACTCTATGGTTATTGAAGAAGAAGAAAGCTTAAGGAATTACTATAACCTGATTTTGCAGTATAAGAGCCTGAAGAAGGATATACGTGAAATTGTGTTCTCTCCGAAGTACTGTTTACCCTTTTTGCTGCCGAACAGAGCTGTTTGTCTCGATTGCCCAAATGATAATGGAGAGCAACAATCATTCAGCATTGAAGACCAGGATGCGTGGGGAGTGATAATGAAATTCAACAAAGTCAAAAGCTTATCTGAAGATGATGATAATAGAAGACCAGAGGATGCAAACTATACCGTAGATGTACTGACCAGATGTTTGGTCAGCAGAGATGGCGCTGGCAAAAAGAAAAGTAAACCTGTGCCATTTAAGGAACGTGGTGATCCCATTGTCGTCTCTGTACCTTTATCTCAGATTAAGAGTTTAAGCAGTGCAATTATGAATATACCTAAAGACTATTTACAATTGGAAGCTCGAGAGAATGCTCTGAAGAAGGTTTCTGAATTACTCTCGAGACATCCTGATGGAATACCCCTGGATCCTGAAGTTGATATGAAGGTGAGACCGATGGGCAGGAGTGATTATACCGGACCGGTGCTTTTGGGCTTTTACTACTATCGAGCTTTGGACTTCTATTCCTTTTATCGTTTTATCGCTTTTGGGCCTTTGGGCTCCTATCTATCGTTTATATTATCTCGTATTTCGGACTTTCGGTTTATGTCGTACTTTATATTTCGAATGTTATCGTTATTGGGCCCTTAGGCCTTGTGATATTGTATTGACTTTTATATTTATAAATGGAGATTTCATAAACTATT
>B596-H_1-10k_transcript_671
GACGCGTGTTCCGTGTTTTCTGCGATTGGTTGATTGAGGAGAGGATCATTGCGTCTCGTTCGTTCTGGCGTTTCCGATTTAGGGTTTGTTTTTGCTCCGTCTTCGATTTTCTCGGTGGTTAGGGTTTTTATTTGGGTTGTGATGGGTGAGGAGGGTTCCGCGGTTGCCCTGGGCGATGGATTTCCTCCTGATGATCTTGATGTTGCTTTTGAGTTTGAAGACGACGATGAAGATCTCACTATTGACTTCGAAACCATTTACCGTATTCTAGATGAGAAGCCCCCCGATTCTTCTCAGGGAAGCCAAGAAAATTCATCTCCAGCTGGTTCTGGTTCTTCACCTGACGAGCTTAATAATTCACACTTGCAAAATGGAACAACTCAGATGGTTGATTCGTTTGCCTCTTGGGATTCGCCTTCTGGGACTGGTTCTTTTGATCACCATGTGAAACTTGCCTCTGGCCTTAGTCCTTCACCTGCTCGTACTTGCTCCGCGAGTCTTAAAGATTGGTTTTCACTGAGCCCGGATGAGAAGCCTGTCGAACCCTATGCCATGTCTGCTTTTTGTTATAACTCCAATGCTCTCGGCAACGGTGCGGATAACCCTCTCTCTTCTGCTCAAAATTGCTACAATACAACAGAACATACCCCCAGTTTCGCATTTCAGTTCTTTCCCAATAAAGAAGAAGCTGTGAATGATGTTGACAGTGGTGTTAGTGAGTGTCTGTCGGATGGTGCCAGCCGGATGGTTTTTGATACACACGGGAGAGTAGACTACGGATCTTCAGACAGGAAGCCTGTTGTTGATTTCTCTAGTGCAAGAGGGATCGGTTTCAAGTGTGAAAGTAATCCCTCAGTTCCTCTTCCCTCTGCCAAACCGTACAATCGTTTTGACAGTCACTTGCCTGATAATTGTTCAAGCAGTTTTCAGGGTAATAAAGCTGCCCCTGTGAAGGTTAAGCCGGAGGCTGAGTCAGAGAAACTGGTTTCCAGTTCAGTTCCAAAGGAAGAAAGCATTATTGACCCTGTTTATGCACCTGGGGAAACCAGTCATTGGTGGTCTGGTGCATCTGGCTGTTCAGTCTCCTATCAGACAGATTTTCAAGAAGGATTCGCATTTATGGCACAGCAAACTGGTTTCCCTAGTCAAGACAGTGGCAACTCCAATAACTTTTATGATTCAAATGCATGTTTGCAATATGTTGCCGCAGATCCGAGCTCAGCGACACAGATCAATGGGTATGTAGACTCTCTGACACAACTAAACCAAGAACATATTCAACCAAGGAGCGTTGATTATAATTTCCCAAATGCGAGCTTTGAATCAGTTCAAAGTCTTTCTCCAGAAAGTATATCCGACAGTGATGATGATTCTGATGTCTACATAATAGAAACTAATGGTCAATCTGCAAACCCATATCGACCTCTAGCTATGAAAAACCCGGTGGTTTCTTCACAGTATTCTCCAAGTGGTCATACTTTCAATCAACCTGGAGGCACGAGGCTCCAGTCAAACAAAGAAAATATGATCTTTCAAGCTGCATTGCAGGATCTCTCTCTGCCTGAAGCTGAAGCAAATCTTCCTGATGGTGTCTTGGCAGTTCCGCTTATGAGACATCAGCGAATTGCATTGTCGTGGATGGCACATAAGGAGACAACTGGTTTCCCCTGTTCGGGAGGAATTCTTGCTGATGATCAGGGACTTGGGAAGACAATTTCCACCATAGCACTCATACTAAAGGAACGGTCTACACCTTCCAGAACATGTGAAGAGAGTATCAAGAAAGAAGTTTTTGACTTAGAAAGCGAGGGTGGAGAATGTGCGTCCTCAAAACCTAATGGACAGAGTGAGCAAGTTGATGGAAATAGTGTGGATAAGGTGAGGGGAAGGCCAGCTGCTGGAACGCTTGTTGTCTGTCCCACAAGTGTTATGCGACAGTGGGGTGATGAAATACGCAAGAAGGTAACTAGTGAAGCGAAACTCTCTGTACTTGTATACCATGGGTCCAGCAGAACGAAGGATCCTCATGAGTTGGCTAAATATGATGTTGTGGTTACTACATATTCTATCGTGAGCATGGAAGTACCAAAGCAGCCTCTTGTTGATGATGAGGATGAAGAGAAGGATGATTTACATAATGGTGAAGGTGCAGCTGCTGGCCTGTGCCCAAACAAGAAAAGGAAATATCCTCCCGATTCTCAAAAGAAGGGCTCAAAGAAGAAGAAACGTCTTGACCGCGCATCGGCTGAGGCTCAGTCGGGCCCTCTTGCGAAAGTTTCCTGGTTCAGAGTTGTTCTGGATGAGGCACAGAGCATTAAGAATCACAAGACCCAAGTTGCAAGAGCATGCTGGGGCCTTCGTGCTAAACGGAGGTGGTGTTTGTCTGGTACTCCAATCCAGAATTCAATCGATGACCTCTATAGCTACTTCCGGTTCCTCAAATATGATCCTTATTCTTCCTATGTTTGGTTCTGTAATTCAATTAAGAACCCTGTAGCTAAGACCCCGGTGAAAGGATATCAGAAGCTGCAGGCTATCCTTAAAACAGTGATGCTTCGCCGGACTAAAGGTTCACTTATTGACGGGAAACCCATAATCTCTTTACCTCCGAAGTCAATAGAGCTGAGAAAAGTGGAGTTCACTGAGGAGGAACGTGATTTCTACTCCAACTTAGAAAAAGAATCTCGTAGTCAATTCCAGGAATATAAAGAAGCCGGGACAGTAAAGCAAAATTACGTAAATATTTTGTTGATGCTCTTGCGTCTTCGCCAAGCTTGTGATCACCCACTTCTCGTTAAAGGAGAATACAGTTTTACTTGGGAATCCTCTCTCGGATTAGCCAAGAAGGAGAATTTCTCAGAAGCTTCATTGCAAATTTGTGGTATCTGCAATGATTCACCTGAGGATGCTGTTGTGTCAGTCTGTGGTCACGTATTCTGCAAGCAGTGCTTTTATGAATGCCTTACGGGAGATGATAATCTATGCCCGATTGCAAACTGCAATGGCAGTCTCTCTGCTATGCCTTCCATGCATGATAGTGCCACTTCAGTTCATGTTGAGACTGTTGACTCTTGTTCTGAAGGTCTTCCATATGAGTCATCAAAAATCAAGGCTGCTCTAGAGATCTTACAATCACTTGCCAGACCGCAAGATTTGACAGATATGAAGCAACTCACTCAAAAGGGAGTGGACTCCAGTCTTTCTGCAACTCCACGCAAGGTTGTTGGAGAAAAAGCCATTGTTTTCTCTCAATGGACGAAAATGCTGGACCTGCTTGAAGCTTCTCTTATAAGTTCGCATATTCAGTATAGAAGGCTCGATGGAACAATGTCAGTTGCTGCTCGAGATAAAGCAGTGCAGGATTTCAACACTCTCCCTGAGGTTACTGTAATGATCATGTCACTCAAGGCTGCTAGTCTCGGACTGAACATGGTAGCAGCGTGTCATGTTCTAATGCTAGACTTGTGGTGGAACCCAACAACCGAGGATCAGGCTATCGATAGAGCACATCGCATAGGACAAACAAGACCAGTAACAGTGGTTCGATTCACAGTGAAAGAAACAGTCGAAGATCGCATATTAGCCCTTCAGCAAAAGAAGAGAATGATGGTAGCGTCTGCATTTGGTGAAGATGAAAAGGGAAGCCGACAGTCTCACCTCACAGTGGAGGACTTGAACTATCTGTTTATGGCAGATTAATGAGAGCTCTTTTTGACCAGTGCATGGGTGGGTACATACATGGTAGGATTTTTCTTTGTGCAGTTTATGGAGGGTGGAAGAAACTATTGGTATAACTGACTACAGGTATGGGGGAATATGAAAATAGGAAAAAAACTGAATTTGATTGGTTACTATTCTATTTGGACTTTTTTAGGTATTGCAATGAAGACATAGTCCTTTGCTTTTGAATCACTCATTGTAAGAATACATTTTGATTGGTCCGTCAGGTTATTAGAGCTTTTACTTCTTCAAGATCTTCTCTTTACTCGTTACATTGCTATAGGTTGTTTTCACAAATTGTTTTTAATTTTTTTCTGTTTTAGCTTAGATCGAAGTTTGGTATAGATGGATTTTTAGCGAATTTGATAAAACATAGTCAAGCATCTTAAACAGAGCATGTCTTAGTTGCTATTTTCCAAAAACTACTAATCAAATTAGGATTTGAATATTGGTTTCCATATATCATCTCTTTAGGTTACCTGAAAAATTACTAAAAAGCAATGCACTCAATTTGATTAGTAGTTTTTGTCTTTGAAAGTCTAGATTACCCATCAACAGCCATATATCATATCTTTAGTTATAGTATTTTCCATATACCTTTTTGGTATGGGTTGACAATAATTTTGTCATTCGATCTTCAATGTCTTTCTGCTCTTCTTAATTCGTTTTGGGAACACTTCACCATATATCATCTCTTTAGGTTACACTGAAAACATATGAACGACGTTGCTTCATAATTTTTGTGTTTGGGTTTTCAGTCACTTGAACCCCAAAATCTTCTTAACTTCTTTGTTTTACTTGTAACAATAAGCTCTCTTGGTTAAAGCTCATCATGTCTATTGTTCCTAGACAAAATCATAGAGCTTAAAGATTACAGCTAACTATGAAGGAGAATAGCATTTTTCCTGCCTCATTTAACTTAATAAAGATTCCATGCTGGGTTCGTAAAACAAAAAGCCTTCACCTCTCTCAAGACAACAAGTGTACAACAATAACACTGGAATCAGAAGAACAAAATCTAAAGCAGGTAAGACATTACAAAAAAAAAAAGTATTTGTAGGCTACACAGTAGTAACCTTTACAACAACTAAGGATATTGTAATGGGTTTTGTTAAAGGAGTATTAATGGGTTTTAAAAATAAATAAATGCACATTTAGATCTATTTAGATCCATTTAGTTAAATGGGTTTTAAAAAGATAGTTATGTTAAGATTTAAAAATTAAATGGAGAAAAAACTCATAAATTAATAAAATTAGAAAAATTT
>B596-H_1-10k_transcript_45867
GGAACTCACCCACCTGGACATGACAATGGCGATCAATAAAAAACTCTTATCTCTTGTACTCCTCGTATCCTCCCTATCATCAATCGCATCAGCATCCTTCTCAGATCCAGATTCCGATTCAGATCTCACCAACGAGCTCGTTTCCCTCAGATCAAACTCCGAATCAGGCGTAATCCATCTCGACGACCATGGAATCTCCAAATTCCTCATCTCCTCTCCCACACCTCGTCCTTACTCAATCCTCGTCTTCTTCGACGCCACTCAGCTCCACAGCAAAACGGAGCTCCGTCTCCAAGAGCTCCGCCGCGAGTTCGGCCTCGTCTCCGCCACCTTCCTCGCCAACAACAACGGATCCGATCTGAACAAGCTTTTCTTCTGCGAGATCGAGTTCTCGCGGTCCCAGTCTTCCTTCCAGCGATTCGGCGTCAACGCTCTCCCTCACATCCGTCTCGTAACCGCTTCAACAGCGAAACTAAGCGACGAATCTGGTCAAATGGATCAGTCTGATTTCGCGAGGTTAGCCGAATCCATGGCTGAGTTCGTCGAGCAGCGAACCAAGCTCACCGTCGGTCCGATCCAACGTCCGCCGTTTCTTTCCAAGGCGCAGATCAGCGTCATCGTGGCGATGATCGTAATCGCGACTCCGTTTGTCATCAAACGGATTCTGAGAGGAGAGACTCTTCTCCATGACCATAGGCTTTGGTTATCAGGCGCTATCTTCATCTACTTCTTCAGCGTCGCGGGAACGATGCACAACATTATCAGGAAGATGCCTATGTTTCTTCAGGATCGTAACGATCCGAACAAGCTTGTTTTCTTCTACCAAGGATCTGGGATGCAGCTTGGAGCTGAGGGGTTCGCTGTGGGGTTCTTGTACACTGTCGTTGGGTTGCTCTTGGCGTTTGTTACTAATGTGCTTGTTCGGGTTAGGAACCTTAATGTTCAGAGACTGGTGATGCTTGTGGCTCTGGTTGTGTCCTCCTGGGCTGTGAAGCAAGTTGTTTACTTGGATAATTGGAAGACTGGTTATGGGATTCATCCCTATTGGCCATCGAGTTGGCAGTGAGGTGATGGGGGTTTAGTTTTCAAGACATTTTCTGGAACTGAGTTATTATGATATGTTGGACTTTTTGTGTTTTGAATCAGTGTAGTACAATTTCAGATGGTTTTAAACTCATTACTGCTTTGCTACTTCCTTGTTACTCTATATAGTCAGTGTCAACCATTGCCCACTCTTCTGTAGGCTCTGTATAGGAGGAGCCATACTCAGAAATTCAGATACTTTTGGGCTCTCTG
>B596-H_1-10k_transcript_47267
GAACTCACCCACCTGGACATGACAATGGCGATCAATAAAAAACTCTTATCTCTTGTACTCCTCGTATCCTCCCTATCATCAATCGCATCAGCATCCTTCTCAGATCCAGATTCCGATTCAGATCTCACCAACGAGCTCGTTTCCCTCAGATCAAACTCCGAATCAGGCGTAATCCATCTCGACGACCATGGAATCTCCAAATTCCTCATCTCCTCTCCCACACCTCGTCCTTACTCAATCCTCGTCTTCTTCGACGCCACTCAGCTCCACAGCAAAACGGAGCTCCGTCTCCAAGAGCTCCGCCGCGAGTTCGGCCTCGTCTCCGCCACCTTCCTCGCCAACAACAACGGATCCGATCTGAACAAGCTTTTCTTCTGCGAGATCGAGTTCTCGCGGTCCCAGTCTTCCTTCCAGCGATTCGGCGTCAACGCTCTCCCTCACATCCGTCTCGTAACCGCTTCAACAGCGAAACTAAGCGACGAATCTGGTCAAATGGATCAGTCTGATTTCGCGAGGTTAGCCGAATCCATGGCTGAGTTCGTCGAGCAGCGAACCAAGCTCACCGTCGGTCCGATCCAACGTCCGCCGTTTCTTTCCAAGGCGCAGATCAGCGTCATCGTGGCGATGATCGTAATCGCGACTCCGTTTGTCATCAAACGGATTCTGAGAGGAGAGACTCTTCTCCATGACCATAGGCTTTGGTTATCAGGCGCTATCTTCATCTACTTCTTCAGCGTCGCGGGAACGATGCACAACATTATCAGGAAGATGCCTATGTTTCTTCAGGATCGTAACGATCCGAACAAGCTTGTTTTCTTCTACCAAGGATCTGGGATGCAGCTTGGAGCTGAGGGGTTCGCTGTGGGGTTCTTGTACACTGTCGTTGGGTTGCTCTTGGCGTTTGTTACTAATGTGCTTGTTCGGGTTAGGAACCTTAATGTTCAGAGACTGGTGATGCTTGTGGCTCTGGTTGTGTCCTCCTGGGCTGTGAAGCAAGTTGTTTACTTGGATAATTGGAAGACTGGTTATGGGATTCATCCCTATTGGCCATCGAGTTGGCAGTGAGGTGATGGGGGTTTAGTTTTCAAGACATTTTCTGGAACTGAGTTATTATGATATGTTGGACTTTTTGTGTTTTGAATCAGTGTAGTACAATTTCAGATGGTTTTAAACTCATTACTGCTTTGC
>B596-H_1-10k_transcript_45530
GGTAGACCTTCTTCTCCAACTAGAGGCTCTCCGGTAAACGGGCAATACCCTCGTCTTTCACCTTTCTCTTCTCCTTCCGAATTTGAACTCACCCACCTGGACAAGACAATGGCGATCGATAAAAAACTCTTATCTCTTCTACTCCTCGTATCCTCCTTATCATCAATCGCATCAGCATCCTTCTCAGATCCAGATTCCGATTCAGATCTCACCAACGAGCTCGCTTCCCTGAGATCAAACTCCGAATCAGGCGTAATCCATCTCGACGACCATGGAATCTCCAAATTCCTCATCTCCTCTCCCACTCCACGTCCTTACTCAATCCTCGTCTTCTTCGACGCCACTCAGCTCCACAGCAAAACGGAGCTCCGTCTCCAAGAGCTCCGCCGCGAGTTCGGCCTCGTCTCCGCCACCTTCCTCGCCAACAACAACGGATCCGATCTGAACAAGCTTTTCTTCTGCGAGATCGAGTTCTCGCGGTCCCAGTCTTCCTTCCAGCGATTCGGCGTCAACGCTCTCCCTCACATCCGTCTCGTAACCGCTTCAACAGCGAAACTAAGCGACGAATCTGGTCAAATGGACCAGTCTGATTTCGCGAGGTTAGCCGAATCCATGGCTGAGTTCGTCGAGCAGCGAACCAAGCTCACCGTCGGTCCGATCCAACGTCCGCCGTTTCTTTCCAAGGCGCAGATCAGCGTCATCGTGGCGATGATCGTAATCGCGACTCCGTTTGTCATCAAACGGATTCTGAGAGGAGAGACTCTTCTCCATGACCATAGGCTTTGGTTATCAGGCGCTATCTTCATCTACTTCTTCAGCGTCGCGGGAACGATGCACAACATTATCAGGAAAATGCCTATGTTTCTCCAGGATCGTAACGATCCGAACAAGCTTGTTTTCTTCTACCAAGGATCTGGGATGCAGCTTGGAGCTGAGGGGTTCGCTGTGGGGTTCTTGTACACTGTCGTTGGGTTGCTCTTGGCGTTTGTTACTAATGTGCTTGTTCGGGTTAGGAACCTTAATGTTCAGAGACTGGTGATGCTTGTGGCTCTGGTTGTGTCCTCCTGGGCTGTGAAGCAAGTTGTTTACTTGGATAATTGGAAGACTGGTTATGGGATTCATCCCTATTGGCCATCGAGTTGGCAGTGAGGTGATGGGGGTTTAGTTTTCAAGACATTTTCTGGAACTGAGTTATTATGATATGTTGGACTTTTTGTGTTTTGAATCATTGTAGTACAATTTCAGATGGTTTTAAACTCATTACTGCTTTGCTACTTCCTTGTTACTCTATATAGTCAGTGTCAACATTGCCC
>B596-H_1-10k_transcript_47421
GGAAAACACCAAATAGAACTGAAACCAAGCCAAAATCTCATAAGTACCTATTGGGTATAACAATGATTTATCTGATATACCAAAAATTGAATGGTTCATCCCCGAAACCAACCAAATATCTGAATTCTCAGGGCTAACATCACCCCTTAGATGTCTTATCCTCTTCTCCCCTCTCTGTTCAGCGTTTCTGGTTTCGGTGGGGTTTGCTCTGCCGGATCTATCAGAAATCAAGGGTGTCATTAGTCTCTCACGAACACGAACGAGGCGAAATGAGTCTAGTCTACCTTTGGGGGGCTTGGATCTGCTGTTAGCCGCCGATTGCGCTCGGATCTGGGTCAGATCTGAGATCTGAGACCGTCGGAAAGTCTATCGCGTCGCTGCCGTTGCTTTCTTGCCTAGCAGTCGCACTCCAGTCAGACTCCTCTAACATTTTAGCTTCAAGGTATTGTAGAGTCCCTCCTCTCTGTTTCGAGTAAAGGGTGGTTGTGAGGTGCACCACCGAGGGCCTCTTTTTCTTAGGTCAGAAGAAAACAACCATGGTGTGCCTCTCGGTGAACCATTGGTCTCCTTTCTGCTCTCGATGTTGGCTCTTAGGGTTTTGAGAAAAACCATGTGACAGCGTCATCTGCTCCCAAGGTGAAGCCTTCAACTGTTGATTAGGCCACATGTTTTTTTAGGAGTTCCACACTCCTTTTGTGCTTCTTTTCCCTACTTCCAATGCTCCAGCAGATAATTTCTATGTTTGCTTGTTGTCGCCGCCGCATCTTTGTGTGGCGAGGCCGGATGAGGAGCCGTATTGACTAATTGCGCTTTGACCATAACTTGTGCTCTTCAGTGTCAGTGGCGGCAACTCGGGTTTACATTTTTGTCTTCTGCTGTGTTAGTTTGCGTTCGTTTTTCAGCTTCTTCCTCCTCCATTAGAATTCCAAAGCGGGAGCCAACTGTTTCTGTCTATGCCTGCTTGAGCCACCTTGGTGAGTGCTTGACTGAACTTACCTCTAGCTATTCTCTTGATGGTCTAGCTAATCCTAGTTGATCAAGAAACGCTTGAAATGAGAATTTAATTTGTTGTCTCTTGCTATATACTGTTTATTAACTTCAAGTCCGCCATTGTTGGGAAGCTTGGAATTAATCGCTTAGTGTCTTTGGGTATTTTAATTTTTGTGGCTCCTTAGATTCAGGATGGCTGGAAAGCAGAAACTGGTTTCATTCCAATTGTAACCAAAACTTCGTTTTACAATTTAGC
>B596-H_1-10k_transcript_70648
AGTAAGAGAGTAGTGCGTGAGTTCCTATATGGAAGTATCCAAGTGTGTAATATATATATATTAGCAACTTAGCAGAGTCTTCAGGGAAGAAACGAAGGACCTTTGTCTTGTCTACATTGATGTCTTCACTTTGTCACATCAGAGGGATCTTGTAATGTGAAGTTGTAAACTTTTTTTTCACCGAATTTCATTCATAAGAGAATAAGTCC
>B596-H_1-10k_transcript_50980
AGGCTCCGTGGTGGTATGCAAATATTCGTTAAGACGTTGACGGGAAAGACTATCACTTTGGAGGTTGAAAGCTCCGACACTATTGACAACGTCAAAGCCAAGATCCAAGACAAAGAGGGTATCCCACCGGACCAGCAGAGGTTGATCTTTGCTGGAAAGCAGCTCGAGGATGGTCGCACCTTGGCAGATTACAACATCCAGAAGGAGTCTACGCTTCACTTGGTCTTGCGTCTACGTGGAGGCATGCAAATCTTCGTCAAGACTTTGACAGGAAAGACGATCACGCTAGAGGTGGAGAGTTCCGACACCATTGACAACGTGAAAGCCAAAATCCAGGACAAGGAGGGTATTCCTCCCGACCAGCAGAGGCTTATCTTCGCTGGGAAGCAATTGGAAGATGGCAGGACCTTGGCTGATTACAACATTCAGAAGGAGTCTACGCTTCACTTGGTCCTCAGGCTCCGTGGTGGCATGCAGATTTTTGTGAAGACCCTTACCGGCAAGACTATCACATTGGAGGTTGAGAGCTCAGACACCATTGACAACGTCAAGGCTAAGATCCAGGACAAGGAAGGCATTCCTCCGGACCAGCAGCGTCTCATCTTCGCTGGAAAGCAGCTTGAGGATGGTCGCACTCTTGCGGACTACAACATCCAGAAGGAGTCGACACTTCACTTGGTGCTCAGGCTTCGTGGTGGTATGCAGATTTTTGTGAAGACCTTGACTGGCAAGACCATCACACTGGAGGTGGAGAGCTCCGACACCATTGACAACGTCAAGGCCAAGATCCAAGACAAGGAAGGTATCCCTCCGGACCAGCAGCGTCTCATCTTCGCTGGAAAGCAGCTCGAGGATGGTCGCACCTTAGCAGACTACAACATCCAGAAGGAGTCGACACTTCACTTGGTCCTCCGTCTCCGTGGTGGTATCTAAAACTCTCCGCCTGTTACGGGTTAAAAGTTAGAATCTGGTTTTCTTTTATAAAGTACTTATGGTTTGTGTTTTGGGGTTTTATAAAGCCTCTGATGAATAATTGATGAACTCTTGCGTCCTTGTTTTCTCTTTCCTTGTGAACCAAATCGGATTTCTCTATTGTGAAATATAATAGCCGTTGCTTTTTACTT
>B596-H_1-10k_transcript_41337
GATAAATCGAGCCCTTGAGACCTCTCCTCTCCTTCACAAATTAGGTTTCGAATTCGATAAATTAAAAAAAAATCAACCATCTCAAGTCGCAAGCTACGATCAAGATGCAGATCTTTGTGAAAACTCTCACCGGAAAGACGATCACTTTGGAGGTTGAAAGCTCCGATACCATCGACAACGTTAAGGCCAAGATCCAGGATAAGGAGGGAATCCCACCGGACCAGCAGAGGCTCATCTTTGCCGGCAAGCAGTTGGAGGATGGAAGAACTCTTGCCGACTACAACATCCAGAAGGAGTCGACTCTTCATCTCGTCCTCAGGCTCCGTGGTGGTATGCAAATATTCGTTAAGACGTTGACGGGAAAGACTATCACTTTGGAGGTTGAAAGCTCCGACACTATTGACAACGTCAAAGCCAAGATCCAAGACAAAGAGGGTATCCCACCGGACCAGCAGAGGTTGATCTTTGCTGGAAAGCAGCTCGAGGATGGTCGCACCTTGGCAGATTACAACATCCAGAAGGAGTCTACGCTTCACTTGGTCTTGCGTCTACGTGGAGGCATGCAAATCTTCGTCAAGACTTTGACAGGAAAGACGATCACGCTAGAGGTGGAGAGTTCCGACACCATTGACAACGTGAAAGCCAAAATCCAGGACAAGGAGGGTATTCCTCCCGACCAGCAGAGGCTTATCTTCGCTGGGAAGCAATTGGAAGATGGCAGGACCTTGGCTGATTACAACATTCAGAAGGAGTCTACGCTTCACTTGGTCCTCAGGCTCCGTGGTGGCATGCAGATTTTTGTGAAGACCCTTACCGGCAAGACTATCACATTGGAGGTTGAGAGCTCAGACACCATTGACAACGTCAAGGCTAAGATCCAGGACAAGGAAGGCATTCCTCCGGACCAGCAGCGTCTCATCTTCGCTGGAAAGCAGCTTGAGGATGGTCGCACTCTTGCGGACTACAACATCCAGAAGGAGTCGACACTTCACTTGGTGCTCAGGCTTCGTGGTGGTATGCAGATTTTTGTGAAGACCTTGACTGGCAAGACCATCACACTGGAGGTGGAGAGCTCCGACACCATTGACAACGTCAAGGCCAAGATCCAAGACAAGGAAGGTATCCCTCCGGACCAGCAGCGTCTCATCTTCGCTGGAAAGCAGCTCGAGGATGGTCGCACCTTAGCAGACTACAACATCCAGAAGGAGTCGACACTTCACTTGGTCCTCCGTCTCCGTGGTGGTATCTAAAACTCTCCGCCTGTTACGGGTTAAAAGTTAGAATCTGGTTTTCTTTTATAAAGTACTTATGGTTTGTGTTTTGGGGTTTTATAAAGCCTCTGATGAATAATTGATGAACTCTTGCGTCCTTGTTTTCTCTTTCCTTGTGAACCAAATCGGATTTCTCTATTGTGAAATATAATAGCCGTTGCTTTTTAC
>B596-H_1-10k_transcript_11342
GATTCTAAGGACGCCTGACTCAGTCATCGTCTCCTTCGTGGAAATCTTTAAAAGTCTCTGCTTCATCTTCTTGTAAACTCTGAGCCGCAGATTTTTCACTCATTTTTACCAAAAATAAGATTTTTCACTCATGCCCTAGCTTTTTTCTTCTTCCTGGGTCTTGTTGAAACTTTTCTCTAGGTGAAGAGTTTGTCTCGAGATGGCTTCCCCCAAGGAGAACGATGATGTTCCCATGCTTCCAATCTCGGACACATCTCGTACTAGGCCTTTCACTTCCAGGTCTCGTAGCGTATCCCTCTCAAACACTTGTTCCACCATTGATGGATTCGACAGCTCCACAGTGGTTTTAGGCTACACGGGTCCTCTTCGAGCCCAGAGACGACCTCCTTTAGTTCAAATGAGTGGTCCTCTTTCCTCTACTCGCACTCCTGAGCCTCTCTTTCTTCTTCCCCCTCCTTCTGATTCAGTTGGTATCTCCTCGTCACAGCCTGAGAGGTATCCTTCTTTTGCTACTCTGGAACATAAAAAGTCAGACGACGAGTTCGTCTTGAAACACGCAAATCTCTTGAGATCTGGACAGTTAGGTATGTGTAATGATCCTTACTGTACCACTTGTCCTTCTTATTACAACCGCAAAGCTGCCCAAATCCCCAGTTCCAGAGTTTCTGCCTTCTTTGACTCCAAGTTCCATAATGCTCTGTATGATGATGCTAAAGGCTGGGCTAGGCGGTTTGCTACAACTGCTAATAGATACTTACCAGGAATCATGAATCCTCACTCTAAATTCGTTCAGAGCTGGACTAAGTTCTTTGCCCTCTCATGCTTGTTGGCTATTTTCATAGATCCTCTCTTCTTCTTTCTCATATTAGTCAAACAGAACGACAAATGCATTGTGATTGATTGGCCGATGGCTAAAGCATTTGTAGCTGTTAGAAGTGTAACAGATATTTTATTCTCTGTAAACATTCTGCTTCAGTTCCGATTGGCCTATGTAGCTCCCGAGTCTACAGTTGTTGGTGCTGGCCAGTTAGTTGCTCATCCAAGGAAAATTGCTCGGCATTACTTCCGAGGAAAGTTTTTACTAGACTTGTTCATAGTAATGCCACTTCCACAGATATTGATATTATGGATAATACCAGCACACTTAGGTGCATCTGGGGCAAATTATGCAAAGAACCTGCTACGTGCTGCAGTTCTTTTCCAGTACATTCCGAAGTTGTATAGACTACTACCACTTCTTGCTGGCCAAACACCTACAGGCTTCATATTTGAGTCTGCTTGGGCTAATTTTGTTATTAATCTTCTCACCTTTATGCTTGCTGGTCATGTTGTTGGCTCTTGCTGGTATCTTTTTGGTCTGCAGAGAGTTAACCAATGCCTACGAGATGCTTGCGGTAACTCTGATCATGAATGTAGAAATCTTATAGATTGTGGTCGTGGAGAGAGCTCTGAAGCGTTTGCTGCATGGAAAGGTAATGCAAGTGCAAGTGCTTGTTTTCAAGAGGGTGGTTTTCCTTATGGAATCTATATGAAGGCAGTCAATCTCACCAGTCATACTAGCCTCTTCACAAGATATAGTTATTCTCTTTTCTGGGGTTTTCAGCAAATCAGCACGCTTGCTGGAAACCAAGTCCCAAGTTACTTTCTTGGGGAGGTCTTCTTTACCATGGGGATTATCGGTCTGGGGCTATTGCTTTTTGCGCTTCTTATTGGTAATATGCAGAACTTCCTTCAAGCTCTTGGTCGAAGGAATCTTGAAATGACGCTGAGACGGCGTGATGTGGAGCAATGGATGAGCCATAGAAGGTTGCCAGAAGGTATAAGAAAGAGGGTGCGAGAGGCTGAGCGGTTCAACTGGGCTGCTACTAGAGGAGTTAACGAAGAATTGCTATTTGAGAATATGCCTGATGACCTTCAAAGAGATATAAGACGACACCTCTTCATTTTTCTCAAGAAGGTGAGGATATTTTCTTTGATGGATGAATCAATCTTAGATGCCATCCGTGAGAGGCTGAAACAGAGGACATACATAAGTAGTAGCACGGTCTTGCACCGTGGAGGTCTAGTTGAGAAAATGGTATTTATAGTGAGAGGTGAGATGGAGAGCATTGGTGAAGACGGTTCTGTTCTTCCTTTATCAGAAGGAGACGTTTGTGGTGAGGAGCTCCTCACTTGGTGCCTTGAACGATCTTCTGTTAATCCTGATGGGACGAGGATAAGAATTCCATCAAAGGGATTGCTAAGCTACAGAAATGTTAAGTGTGTGACAAACGTGGAGGCGTTTTCCCTGAGTGTAGCAGATCTTGAAGATGTAACAAGCTTGTTCTCGAGATTCTTAAGGAATCCTAGAGTGCAAGGAGCCATTAGGTATGAATCTCCATATTGGAGGCTACGAGCAGCTAGGCAGATTCAAGTGGCATGGAGATACCGAAGGAGACGGCTTCAGAGATTGTACACTGCTCAGTCTAGTTACAGCCTTTAGATTGTGCTCTTCATTCTTGATGATGAGGTAAGCTTGGTGCTTGTTACATTGGTGATGCTACTATATTATATATATGATGATAGCTTAATGCTTCACTTGAATTCATATTGTAAAATGTAGTTGCTTTAATAAGATCATTTTCACGTAGTTTTATATTTGA
>B596-H_1-10k_transcript_48966
GGAGTTCCCGTTTCTTCCTCCACTGAAGCTCGCTTCGCTTCGATTCGAAACCATGGCGGCGGTACCGAGAGGCCTCATCTCTCGCTTCACTCAGCTTCTATCAATCCGGTCCACCACTCCTTCACCCTCACAACCTAGCTTCTATCTCCTCCGACGATTCAGCTCCGATGCTGAGTCGCTCACCACTACTGGATCCGAAGCTCCGACTCGGATAATACCCGGAGAGATGTCTGCGGGATCGAAAAGAACAGGGATGATCGCCGTCAAGTGCGGGATGACTGCGCTCTGGGATAAATGGGGAGCTAGGGTTCCGGTATCGATCCTCTGGGTGGACGACAACATCGTCTCTCAGGTCAAGACCGTTGAGAAAGAAGGCATCTTTGCGCTACAGATTGGGTGTGGGCATAAGAAGCCGAAGCATTTGACGATGCCTGAGCTGGGTCATTTCAGAGCTCAAGGTGTGCCGTTGAAGAGGAAGTTGAGGGAGTTCCCTGTGACGGAAGACGCGCTTCTTCCCGTTGGCACTGAGCTCGGTGTGCGTCATTTTGTGCCGGGGCAGTATGTTGATGTCACTGGGATCACTCGTGGGAAAGGCTTTCAGGGAGTCATGAAAAGATGGAAGTTCAAAGGAGGGCCGGCGTCACATGGTTGTTCAAAGGCGCATCGAAAAGGTGGTTCCACTGGCCAAAGAGATGATCCCGGAAAGGTGTTCAAGGGAAGAAAAATGCCTGGGCACATGGGTGCGGCCCAGAGGACAGTAAAGAACGTTTGGGTTTACAAGATTGATCCTGCCAGGAACCTCATCTGGGTGAGAGGACAAGTTCCTGGCGCAGAAGGGAACTTTGTGTTTATTAACGATGCGTGCTACAAGAAGCCAGACATCTCAAAGCTTCCATTCCCTACCTACTTAGCACCTGAAGAAGACGAGGATCCATCAGAATTAGAACCCTTGGTGGCAGATCTAGGAGAAGTCGACCCATTTATGTTGGCAGAGTGATGTCCTTTTCGTTTTTTTTTTTTTTTTAACGTTTGTGCAAGACAAGAAGCTGAGGACGTGGAGAGTCAGTCACAGAGCTAAAGCTGGGAAAAATTGTACTCTTTTTCTTATTTAGTTGTTTGGATATATGAAACTGAAAACATGAACAGAGTTTGCAATAAGCAATGAAGAGACAAAAAAGAACTTACATCT
>B596-H_1-10k_transcript_9759
GAAATCGCCCGAGTCGAGTTAATTCGCCACCTCCTGACTCGCCCGCCGCCTGCAACTTCGATTCATCTTAGGGGTAATCACCTAGTTTCTCATCATCAACTTCTTGTTTCAAGTTTGAAGCTTTTGCCTAAATGGCACCACCACCTGGAGCAGCAGCAGTGGACCCAGGATGGGAGCACGGCGTTGCACTAGACGACCGTAAGAAGAAGGTCAAATGCAACTACTGTGGGAAGATAGTCAGCGGAGGGATTTACAGACTGAAGCAACACTTGGCTCGCATTTCAGGAGAAGTCACCTATTGCGATAAGTCTCCTGAGGATGTCTCTCTCCGGATGAAGCAGATTCTGCAACGTTGCCGTTCCTCTAGAAAGAATGATGATGATTACAATGCAAATGGACACTCTTGTCATGATGATGTGGAGGAGGAGGAGGAGGAGGGTTTGTCTAGAAGAAGCAAAGGTAAGAAGAAGCAGCAGTCTTTTAGTCTTCTACGGTCTTCAGGGTACGTTGATCCTGGATGGGAACACGGTGTTGCTCAGGACGAGAGGAAGAAGAAGGTCAAGTGTAGTTACTGTGGCAAGGTTGTGAGTGGCGGTATCAACCGTTTTAAGCAGCATCTGGCGAGGATACCTGGAGAGGTTGCGCCGTGCAAAGCCGCTCCTGAGGAGGTTTATGTGAAGATTAAAGAGAATATGAAGTGGCATCGAGCTGGGAAGAGACAGAACGTTCCTGATGATGTGAGAGCTTTAACGGTCTCTCATGATCCTGAGCAAGAAGAAGATGGAGAGGAGGAGGAGGAGGATGGCTTCTATGGAAGGTTTAGTAAAGACAAGAGAAGAAGCAACACCAGATTCGTCTCTGAGGCAAGACCGAAGAGAGCGAGGATGAACTCGTTTCAGTACACTGGCTGCTCAAGCAGAGCAGCCGTGTCGAGAAGAGAAGTCACTTCCTCCATCTCCAAGTTCTTCCACCACGTTGGAGTTCCCTTAGAAGCAGCCAACTCTCTCTACTTTCAGAAGATGGTTGAACTGATTGGTCTGTACGGAGAGGGATACGTTGTCCCCTCGAGCCAGCTCTTTTCTGATAGACTCTTACATGACCAGATGTCGACTATCAAAGGCCACTTGAGAGATTACAGATCTTCTTGGATCGTCACCGGCTGTTCTATACTTGCAGACACTTGGACCAACGCAGAGGGGAAGACGATGATCGGTTTCTTGGTCTCGTGCCCGCGAGGCGTCTACTTCCACTCCTCTATTGATGCCACCGATGTAGCGGAAGATTCTTTAAGCCTTTTCAACTACTTAGACAAGCTAGTTGAAGACATTGGCGAGGAGAATGTGGTGCAGGTTATCACACAGAACACTTCGATATGCAGAAGCGCTGGAAAGTTACTTGAAGAGAAGAGAAAGAATCTTTACTGGTCTCCCTGCGCGATGCACTCCACGGAACTGGTTCTTGAAGACATCTCAAAGCTTGAATACGTCTCCGAGTGCTTGGAGAAGAGCCAAAGAATCACGAGGCTCATCTACAACCAAACCTGGCTTCTCAATCTCATGAAGAACGAGTTCACACAAGGGATGGATCTTCTTAAACCGGAAACCACCCGCCACGCTTCCAGTTTCGCCACTCTTCAAACTCTCATGGACCACAAGGCCAATCTGAGAGCCCTGTTCCAATCCAACAGCTGGATTCTGTCACAGAAGTCTGAGGAGGGGAGAGAGGTGGAGAAGATTGTGTCGAGCGCTGCCTTCTGGAAGAAGGTTCAGTACGTTTTGAAGTCGGTTGATCCGGTGATGCAGGTGATCCGCATGGGAGGTGGTGACGGTGGCGAGAGACTGTATTTGCCGTACGCTTATGGCTACATGTGCTGCGCCAAAATGGGGATCAAGTCTATTCATAGCGATGATGCGAGGAAGTACGGACCGTTCTGGCGTGTGATAGATTACCATTGGAACTCGTTGTTTCATCATCCACTCTACGTTGCTGCTTATTTCTTCAACCCTGCTTACAGATACCGTTCTGATTTTATGGCGCATTCTGAGGTTGTGCGTGGAGTTAATGAGTGTATTGTTCGGCTTGAGCCTGATAATGCGAGAAGAATCACAGCATTGATGCAGATTCCGGATTATACTTCAGCTAAAGGCGATTTTGGAACGGAACTAGCCATTGGGACAAGAACGGAGCTTGATCCAGCTGCATGGTGGCAACAGCATGGGATAAGCTGTTTGGAACTTCAGAGAGTAGCGGTTAGGATACTGAGCCACACGTGCTGCTCTGTTGGCTGTGAGCCTAAGTGGAGCGTGTATGATCAAGTCAGCGGTGAATGTCAGAGTCGTTTCGCGAGAAAGTCAAGGAGAGATCTGGCTTACGTTCATTACAACTTACGGCTCAGAGAGAAACAGATGAAACGGCGGATGCATGATGAAGGACCACCGCAGAGTCTTAACCATGTTTTGCTTGATCGGTTGCTTCCAGACTGGCTCGTGACTTGTGAGAAAGAAGAGGAGGAGGGTTTGGAAGATGAAGACGGAGCAGAGAAGGATAACCAAGAAGACGAGGAAGAGGAGGAGAATTGTTACGACGATTCTGCGAATAACGTTTATGGTGATGGTGAAGACAATGTTGATGTTTACAATGATGATCTTAGCGACGACGATTAGTGTTTGCTTTCTTTAATGCCTAATAAAGCGTCCCTAACATGTAGCAAGCAATGTTGTATTTTGAATTTGACCGTTCTATATAAAATTAAAAAAGTTTTATCAC
>B596-H_1-10k_transcript_15808
AGATGGTCGTCGTTGAAATTTACGACAGAAAATCCGACCGTTGTTTGAGACTTTGAGCTCATCTTCTTCTTGCCCGAAACAGAACTCACATTCTCAAAAAGCTTCCTTTTTTTCTTTCTCTTAGATCAAACACAAAACCTAGAGAGGAAACATTTGACCTTGTTCTTCTCTTACTCTTCCTGACGAAGATGTTGGGAGATTACGATATAACGGAGGAAGACATGGTACTCGACGAAGCTCAAGGCTACCCGATAGCTTACGCAAAGATCTGTCGCGATTTCGACGCTTCTCCGTACAGAAATGGACCTCCTTTCACCTTCATGCCTTACATCCTTCAGCAGAACGAGAGCTCAAGATGCAGAGAAGCAGATCAGATGTTCCCTGTGATTGATCCGAAAGCAAGACCAACAACAAAACCAAAGATCTTCCTAAGTCTACTATGGAAACAACTCAATCATCTAGGAAATGCTGGGTTTGATCCAGCTGTGATCCGGATTGATCCATATGGGAATGTTCTCTACTTCCACGCTGATTCAGCTTCTCCTCTTGCTTGGGGTTTTGATCATTGGTTCCCTATCTCAAGAGGAGGTCTAACAGTACCAAGCAATTTAAGGGTAGTGCAGTGGCAAGCACGCAAGAACAAGAAGGACAAACTCGAGTTCCTCGTACCATGGTGGGATCTTCAAGTCGGCATCTCAGTGAACCAGTTCCTCTCCATTTTCGCCGCTTCGAGTTCTGATTTCAAGAGGAGAGCCTTTTCATTCTTGTTCAGAGAAGGCGAAACCGAGGAGCTCAACGGCTCACAAACAGTTGACTCGCATCGTTTCCCGCAGCATTTTATTGAATCAAAAGACAAGTTTGGTCTTGCCTCAGCTGCAGTTGTTGTCTCTAGAAGAGAGCCTTATGACCCTTCTTTAGTACTGAGATCACTTGATCACAATCGTCAAACACCTGCGAGGAAGATGAGACTCAAAGAGAATGAGACGCCAGATTTAATGAAGAATCCGTATCAAGCCATTGTTGCTGCTAGGGACTCACTCAGAAACCGAGAGGAAGCGCATAGTATGAGAGTTGAGCTGAAGAAGTTAGATGATGAGATGAATGATTTGAAGAGAAAGAACAGTGAAGAGCAGGTTAGTATCCAGGAGCTTGAGAGCGAGCTGATTAAGCGGAGGAGAAGAGCTGAGAAGTGCAGGAAGTTGGCGGAAGCTCAGTGCTCTTATAGGAACACACTCGAGAAGATGATCCGTGATGCTATGCACCAGAGTGTTGTGTATAAGGAGCAAGTGAGGCTAAACCAGGCGGCTAGTGGTGCACTGATGGCGAGACTAGAGGCGCAGAAGGCGATTTGTGACGGTTCGGAGAAGGAGCTTCACAAGAAGTTTAAGGAAAGAGAGGAGCTGGAGAATCAAGTGAGGCCTGAACTGGAGAAAGCAAGGAAAAGATCAAGAATCTTGGTGAATGATGAAGATGGGCTGCTGCTGGAGGATAGAGATAAGAAGCTGTCTTTGTATCTTCCTGGAACAAGTGAAGATACCTCATTACAAAAGGAGTTGAGAGTGTACCTTGAAGAAGAAGAACATAAAGCAGCAGCAGCTTCTGAGAAGCATGGGGAAATAGAGGAAGTGGAAGAGGAGCAGAAGACATTAGAAGATGTTGAAGAGAAGCTAGAAGAAGGGAAGAGAGGGAGCAGAAGCTTTAGAGCATTTCATGTATTCAAGGAACCAGAGAATGAGGAAGATGAGGAAAGCAGGAGAGAGCGAGGGAAAGGAAACGTTGAGAAATGGCTCCACGTTTTACTGGAAAGCAACAGCAAAGACAACCTTCAAGGTGAAAGAAGCAATAAGATTGATGAAGTGATTGAGAAACTAGACCACAAGTTCCCTCTACTTGAAAAGGTTAATGAAGAAGAAGAAGATGTGGCTGAGGAGGCAAAGAACAAGGTGGAAACAAGAGGTGAAAGCAGCTCACGTAGAAGCAGAACCAGTTTTGATTTGAAGAACACACCGGAGAAGAGCGGGAGAGATAAAGTGGTGAAGAGATCAGAGAGTGCTAGAGCTTTCAGAAGGATCCCATCATCTCCTTCACTCTTCTTTGGAATGAAAAAGGGAAATGACCTCGTCAGGAAGAAGCCAGTGGTCTCAGGTCACGATGAAGAGAACGAGTATCTCGCTAAGAACAACTTCATCAAGTCATCTTTCCAAACCATCAAAAGAGCTGTCAAATTCTAGACCAAACTCTTCATAATATTGCATTTGTTCTATCATGTGATCAAATATTGTTGTGTGTATAAAAAGACTTCCTCATTGGTTCTCTCCTCCATGTGTAATAATAACAGCTTGTTGTGTTGTT
>B596-H_1-10k_transcript_15212
GGATCTGATGTTTCTTCGATCCAGCTTCTTCCCACCCGTAACCCTTAAAAACAACTCCTCGGATCCTCCGATTGTAGCACAGATTCTCTGAAACCCCCTTTTTTCTTTTATAAACAAAGGTGAAGTTTGTTATGATGGATGAATCAAACGAGATCATCCTTCAAAAATCGAAGAGATTGACGTCTGTTGTGTGGAACTACTTTGAGAGGGTGAGAAAGGCTGATGTCTGCTACGCTGTTTGCATTCAGTGCAACAAGAAACTCAGCGGTTCCAGCAACAGCGGGACGACTCATCTCCGGAACCATCTCATGCGCTGTCTCAAAAGAACCAACCACGACATGTCTCAGCTTCTGACTCCCAAGAGGAGGAAGAAGGAAAATCCAGTGACTGTTGCTACCATCGGTTTCGATGAGAGTCAGCAGCCGAAAGACGGTTACATTAGGCCTACTAAGTTTGATCAGGAGCAGCGTAGAGGGGATGAGATTGTTATGAGCCGAGGAAGCGGAGGAGGAGGAAGGTTTAGTCAAGAAAGGAGTCAGGTTGATCTCGCGCGTATGATTATACTGCACGGTTACCCATTATCTATGGCTGATCATGTTGGCTTCAAAGTGTTCGCTAGGAATCTCCAGCCCTTGTTTGAGCCTGTGGCTATTACCACCATTGAGGAAACGTGTATGGAGATTTACATCAGAGAGAAGCAGAGAGTGCAGCATACTCTGAGTAACTTATACGGTAAGATCAATCTCTCGGTGGAGATGTGGTCTTCAAGGGATAATGCTAGCTACGTCTGTCTAGCCTCTCATTATATCGACGAGGAGTGGAGGCTGCAGAGGAACGTTCTCAACTTCATCACCTTGGATCCGTCTCACACCGAAGACATGCTCTCCGAAGTAATCATCAGGTGTTTGATGGAGTGGAGTCTCGAGAGCAAGCTTTTCGCCGTGACCTTTGATAGTTTCTCTGTTAGTGATGAGATCGTCCTGAGGATTAAAGACCACATGGCTCAGAGCAGCCAGGTCTTGATCAACGGGCAGTTATTCGAGCTGAGATCCGCCGCGCATCTCCTGAACGCTATCGTACAAGACTGCTTAGAAGCTATGAGAGATGTTATCCAGAAGATTCGAGGAAGCGTGAGGTACGTCAAGAGCTCGCAGTCTACACAAGCGAGGTTCAACGAGATCGCTCAGCTCGCGGGGATCAACTCCGAGAAGGTGTTAGTTCTTGACTCTCTCGCTAGTTGGAACTCGACTTATGAGATGCTTGAAACCGTACTTGAGTACAAGGGCGCGTTTTGCCACTTGCGTGATCACGACCAAGGGTTTGATTCTTCCCTAACCGACGAGGAGTGGGAGTGGACTAGATCCGTCGCCGGTTATCTCAAGCTTGTGTTCGAGATCGCTGCTGATTTTTCGGGGAACAAGTGTCCTACAGCGAATGTATACTTTGCCGAGATGTGCGACATCCACATCCAGCTGATCGAATGGTGCAAGAGCGAGGACAGTTTCTTGAGTTCTCTTGCAGCGAAGATGAAGTCGAAGTTTGATGAGTACTGGAACAAATGCAGCCTCGTGTTAGCGATCGCTGCTATTTTAGATCCGAGGTTCAAGATGAAGTTGGTGGAGTATTACTACTCTAAAATCTACGGCAGCACGGCTCTGGACCGTATCAAGGAAGTGTCTAACGGTGTCAAGGAGCTTCTTGACGCGTACTCGATCTGCTCAGCTATTGGTGATGACTCTTCCTTCTCTGGTGGTGGCTCAGGGTTAGGTAGAGGTGGTATGGACGCTAGAGACAGGCTGAAAGGATTCGACAAGTTTCTCCACGAGACTTCTCAGAACCAGAACACGACGTCTGATTTGGACAAGTACTTGTCTGAGCCTATCTTTCCCCGTAGCGGGGAGTTCAACATTTTGAATTACTGGAAGGTACATACGCCGAGGTACCCTGTTCTCTCTATGATGGCACGTGATATTCTTGGGACGCCTATGTCAATCCTTGGGGCTGATTCGGCATTTGACTCTGGGAGACCGGTGGTTGATGAGAGTAAGAGTTCTTTGAACCCTGATATTAGGCAAGCTTTGTTTTGTGCGCATGATTGGTTGTCTACAGAGGCAGAAGAAGTTCAACCATTGTCTAGACAATATGCTCAAGCTTTGTGAAGAGAACAACAAGTTCAAGGTGGTGAAGAGAAAGCAGAATGTCTTTAGATGTATGGTGAAGATTTGAAGTACAGAGTTTTAATTTATAGTTTGCAATTTCTAGTTATGCATTAGAAAGATTAAATTTATGAGAGACAATTGTTACATTGTTCTTGTAACAAAAATAATACTCCAGTTTAAAAGCAAAGGGAAACAAGTTAAAGCAG
>B596-H_1-10k_transcript_49285
AGAGAACAGAAACGCTTTCGCTAGGATCCTCTTCCGGCCTAGGATTCTGATTGATGTGAGCAAGATTGATATGACAACAACCATCCTGGGTTTCAAGATCTCCATGCCGATCATGGTTGCTCCTACCGCCATGCAAAAGATGGCTCACCCGGAAGGGGAATATGCTACGGCTAGAGCTGCATCTGCTGCTGGAACCATCATGACACTGTCGTCATGGGCTACTTCCAGTGTTGAAGAAGTTGCTTCCACAGGACCAGGGATTAGGTTTTTCCAGCTCTATGTATACAAGAACAGGAAAGTGGTTGAGCAGCTCGTGAGAAGAGCCGAGAGGGCGGGGTTCAAAGCCATTGCTCTCACTGTAGACACCCCAAGGCTAGGCCGAAGAGAGTCTGATATCAAGAACAGATTCACTTTGCCTCCAAACCTGACATTGAAGAACTTTGAAGGTCTCGACCTCGGAAAGATGGACGAGGCCAATGACTCTGGTTTGGCCTCATACGTTGCGGGCCAAATTGACCGTACCTTAAGCTGGAAGGATGTCCAGTGGCTCCAGACAATCACTAGCATGCCGATTCTTGTCAAGGGTGTTATTACAGGAGAGGATGCAAGGATAGCGATTCAAGCTGGAGCAGCAGGGATCATTGTGTCAAACCATGGAGCTCGCCAGCTTGACTATGTCCCCGCAACAATCTCAGCCCTTGAAGAGGTTGTCAAAGCGACACAAGGACGAATCCCTGTCTTCTTGGACGGTGGTGTTCGGCGTGGCACTGATGTCTTCAAGGCACTTGCACTTGGAGCCTCAGGGATATTCATTGGTAGACCAGTGGTGTTCTCACTTGCTGCGGAAGGAGAGGCTGGAGTCAGAAAGGTGCTTCAAATGCTACGTGATGAGTTCGAGCTGACCATGGCACTAAGTGGGTGCAGGTCTCTCAAGGAAATCACCCGTAACCACATCACCACAGAATGGGACACTCCCCGCCCTTCAGCAAGGTTATAGAGAGACCAACAATACACAACGTTGGTTTCTTCTACATACAGTCCATTCTTCTGATTGGTCACTTGGCTTTCTACTTTGCTATCTATCTCAAAACTTGTTTCTCCCTATATTGAATCATATACAATGCCCTAAAGATTCTGTAAAATGCTACTTGGCTTCTTCTACCTACAGTCCATTCTTCTTTCC
>B596-H_1-10k_transcript_41441
GGCCACTCACAACACCTTCATCTCTTTCTCCCGTGAGGCTCAGTTTGGAAAAATGGAGATTACAAACGTTACCGAGTATGAAGCGATTGCAAAGGAGAAGTTGCCTAAGATGGTATACGACTACTATGCCTCTGGTGCAGAGGACCAGTGGACTCTTCAAGAGAACAGAAACGCTTTCGCTAGGATCCTCTTCCGGCCTAGGATTCTGATTGATGTGAGCAAGATTGATATGACAACAACCATCCTGGGTTTCAAGATCTCCATGCCGATCATGGTTGCTCCTACCGCCATGCAAAAGATGGCTCACCCGGAAGGGGAATATGCTACGGCTAGAGCTGCATCTGCTGCTGGAACCATCATGACACTGTCGTCATGGGCTACTTCCAGTGTTGAAGAAGTTGCTTCCACAGGACCAGGGATTAGGTTTTTCCAGCTCTATGTATACAAGAACAGGAAAGTGGTTGAGCAGCTCGTGAGAAGAGCCGAGAGGGCGGGGTTCAAAGCCATTGCTCTCACTGTAGACACCCCAAGGCTAGGCCGAAGAGAGTCTGATATCAAGAACAGATTCACTTTGCCTCCAAACCTGACATTGAAGAACTTTGAAGGTCTCGACCTCGGAAAGATGGACGAGGCCAATGACTCTGGTTTGGCCTCATACGTTGCGGGCCAAATTGACCGTACCTTAAGCTGGAAGGATGTCCAGTGGCTCCAGACAATCACTAGCATGCCGATTCTTGTCAAGGGTGTTATTACAGGAGAGGATGCAAGGATAGCGATTCAAGCTGGAGCAGCAGGGATCATTGTGTCAAACCATGGAGCTCGCCAGCTTGACTATGTCCCCGCAACAATCTCAGCCCTTGAAGAGGTTGTCAAAGCGACACAAGGACGAATCCCTGTCTTCTTGGACGGTGGTGTTCGGCGTGGCACTGATGTCTTCAAGGCACTTGCACTTGGAGCCTCAGGGATATTCATTGGTAGACCAGTGGTGTTCTCACTTGCTGCGGAAGGAGAGGCTGGAGTCAGAAAGGTGCTTCAAATGCTACGTGATGAGTTCGAGCTGACCATGGCACTAAGTGGGTGCAGGTCTCTCAAGGAAATCACCCGTAACCACATCACCACAGAATGGGACACTCCCCGCCCTTCAGCAAGGTTATAGAGAGACCAACAATACACAACGTTGGTTTCTTCTACATACAGTCCATTCTTCTGATTGGTCACTTGGCTTTCTACTTTGCTATCTATCTCAAAACTTGTTTCTCCCTATATTGAATCATATACAATGCCCTAAAGATTCTGTAAAATGCTACTTGGCTTCTTCTACCTACAGTCCATTCTCT
>B596-H_1-10k_transcript_50123
GATCTCTTCTGCGAGACCTCTCCATTCCTATCAAGAAAAATGGAGATCACAAACGTTACCGAGTATGAAGCGATTGCAAAGGAGAAGTTGCCTAAGATGGTATACGACTACTATGCGTCTGGTGCAGAGGATCAGTGGACTCTTCAAGAGAATCGAAACGCTTTCGCTAGGATCCTCTTCCGGCCTAGGATTCTGATTGATGTGAGCAAGATTGATATGACAACAACCGTCTTGGGGTTCAAGATCTCCATGCCGATCATGGTTGCTCCTACTGCCATGCAAAAGATGGCTCATCCTGAAGGGGAATATGCTACGGCTAGAGCTGCATCTGCTGCTGGAACCATCATGACACTCTCTTCATGGGCTACTTCCAGCGTTGAAGAAGTTGCTTCCACAGGGCCAGGGATCCGATTCTTCCAGCTCTATGTATACAAGAACAGGAAAGTGGTTGAGCAGCTGGTGAGAAGAGCCGAGAAGGCAGGGTTCAAAGCCATTGCTCTCACTGTAGACACCCCAAGGCTAGGTCGCAGAGAGTCTGATATCAAGAACAGATTTACTTTGCCTCCAAACTTGACATTGAAGAACTTCGAAGGTCTTGACCTCGGGAAGATGGACGAGGCCAATGACTCTGGCTTGGCTTCATATGTTGCTGGTCAAATTGACCGTACATTGAGCTGGAAGGATGTCCAGTGGCTCCAGACAATCACCAGCATGCCGATTCTTGTCAAGGGTGTTCTTACAGGAGAGGATGCAAGGATTGCAATTCAAGCTGGAGCAGCAGGGATCATTGTTTCAAACCATGGAGCTCGCCAGCTTGACTATGTCCCAGCCACTATCTCAGCCCTTGAAGAGGTTGTCAAAGCGACACAAGGACGAGTCCCTGTCTTCTTGGACGGTGGTGTTCGTCGTGGAACTGATGTCTTCAAGGCACTTGCACTTGGAGCTTCCGGGATATTCATTGGTAGACCCGTGGTGTTCTCACTTGCTGCTGAAGGAGAAGCTGGAGTCAGAAAAGTGCTTCAAATGTTACGTGACGAGTTCGAGCTAACCATGGCGTTAAGTGGGTGCAGGTCTCTCAGTGAGATCACTCGCAACCACATTATCACCGAGTGGGAAACTCCACGCCATTTGCCCAAGTTATAGAGAGGC
>B596-H_1-10k_transcript_13244
AGGACCTTCGCTTTCACTCCCCCGAGAATAAGGGTTTCGTTTCTCTTCCGGATTTTGCTGTCGTCTCCTGTTCTCCGACTCAACGCTTCGACTCAGCTCAGTAGGGTACCTTAATGGACATTCATGAGCATGGAGTTTGTGTGGACAAGAAGAAACAACGGGTTAAATGTAATTACTGTGGGAAAGAAGTCCAGGGCTTCTCGCGTCTGAAATTTCACTTGGGTGGTGTAAGTGGAGATGTAACTCTCTGTGACCAAGTCACATTCAATGTTAGAGAGGCTTTTCGAAGTATGGTTATGAAGCAAAAACTTAGTTCTGCTGCTGCTAAGGCTAAGAGAGTGCATAAGCGTGGAAGAATAGACATTTCATCCAGCAAAAGTGGTTCTCCTGAGGAAGGGACTACAAGTGTGGAGGCTAATAATGCCCTGGTGTCAAAAACAGCTGTAATGTTTATGAAGCAAAAGCTTAGTTCTACTGCTGCTAAAACTAAGAGAGTTGTTGGAAAAGTCCAAATGGGTAATGGTCTTAATAAGCGTGGAAGATTAGAATTTTCATCCACCAAAAGTGTTTCTCCTGAGATGAGGACTACAAGTGTGGAGGCTAATAATGCACTAGTGTCAAACACAGCTGTAATGTTTATGAAGCAAAAGCTTAGTTCTACTGCTGCTGCTGCTGAGACTAGGAGAGTTGTTGGGAACGTCCAAATGGGTAATGGTCTTAATAAGCGTGGAAGATTAGAAATTTCATCCACCAAAAGTGTTTCTCCTGAGAAGAGGACTACAAGTGTGGAGGATATGAATTTTCAGTCTAACAATGCCCAGAAGTGCATAGCTCGGTTCTTTTATGAAACTGGTTTCAACTTTTCAGCTGTGGATTCCCCAGGCTTCCGAGAAATGATGTCTGTAAGTGGTGGTAGTGGTGATATTCCTGGCTCTCATGATTTAGATGGATGGATGCTTCAAGAAGCATTGAAGGAAGTGCAAGATCATGTGAAGAAGATTAAAGATTCATGGGCGGTCACAGGTTGCAGCATCTTGCTTGATGCTTGGGTTGACCACAAAGGCCATGATCTGGTTACTTTCCTTGCAGATTCTCCAGCTGGTCCAGTGTATCTAAAGTCGTTTGATGTTTCTGATATAAAAAGTAACGCCAATGCCTTGATATCACTGGTGGATGGAGTTGCTGAGGAAGTTGGAGTGCATAACGTTGTTCAAATCATTGCATGTTCAACCTCTGGCTGGGTTGGTGAATTAGGCAAGTCTTTTGCGTCTAATAATATGTTCTGGTCCGTGAGTATATCCCACTGCTTTGAGCTTATGCTGGTGGAGATTGAGAAAATGGATTCCTTTGGAGGCATACTTGACAAGGTGAATAACATTACAGAGTTCCTTTACAACAACCCCTTGGTTTGGGAGCTTTTCAAAGATCCTAGTCATGGAAAAGACATGAAGATCTCCTCCTCCTCCTCTGAGTTTGAGTTTGTGACGCCTTATCTCACTCTAGAGAATGTTCTCAAGGCGAAGAACAACTTGGCAGCCATGTTTGCTTCATCCGACTGGAACAAAGAAGGCACATCAATATCCAAATTTGTCAAGGATCCGTCCTTTTGGGAATCTGTTGAGAGGCTTGTGAAGTCCACATCTCCTCTGATCCGCGGTCTATGCTTGTTTTCTACTGCCAACAATCAGCATATTGGATATATCTATGACACTATGGATGGCATAAAGGAGAGTATAGCGAAGGAACTCAGTAAAGAGGAACGATGTTACAAGCCGGTGTGGGATGTGATTGATGATGTATGGAACAAGCATCTCCACAGTCCTCTTCATGTAACTGGTTACTTTCTGAACCCGGCTGCCTTCTACTCAACTGACTTCAGTTCTGATCCAGAAGTTACCACCGGTTTTGTCTCATCTTTGGTTCATATGGTAAAAGAATGCCACGTCCAAGCTAAAATTTCCACACAGCTTAAAATGTACACACTCGGTCAAGGTTGCTTTGATGAGGCCAGTCAAGCTGCTCAAATCACTGACATTGCTCCAGCTGAGTGGTGGGCTCAAAAGGCGAGCCAGCATCCAGAACTGCAGAGTTTTGCCATTAAGATTCTGAGCCAGACGTGTGAAGGTGCTTCAAGGTACAAACTGAAGAGAAGCATAGCAGAGAGGCTGCTGCTCACTAGAGGAATGAGCCGTTCTGAGAAAAAGCATATGGAAGAGTTTGCCTTTGTTCATTACAATCTCCATCTACAACGCTTCAAAGCTACAAACTAAGTGAAGAGTTTTTGTGCTGCAAGACTTTTGTATGGACTGACCCGTTCAGCTTATTTTGTGAATGTGCAGATTCTAGTTCTTTAGTCTGTATATTCATTCAGGGAATGTAAGTATCAAACTTCTGATGCTGTAAGTTATATTGCGTAGTGGGACGTTTGGGTTTTGAGCCTTGACTTGGTTGTTTTGTGGTAACTAATTTGAGATTACATATGAATTAATCTGTT
>B596-H_1-10k_transcript_68081
GACGACGCATCTAAGTTCGGCGAATTCACCATGAGAGCCAAGTGGAAGAAGAAGCGCATGAGGAGGTTGAAGAGGAAGCGCAGGAAGATGAGACAGAGATCTAAGTAGTCTGCGTCATCGTGCCTTATCCATAAATCTCTGTGATCCCTTTCTTGTTTCTTGAACCAGTTATGTTTCTTGTTCTTACATTTAACGTTTCAAACAATCGTCTGTAGAACATGTTTTGCTCACTCCCTTTTATATCTACTACAAGCAGAGATTTTATCTTATAATTTTCTGGATATTGTTATGTTCATTACAAGTTTTAGTGATTAGAATAATGGTTTT
>B596-H_1-10k_transcript_71409
AGAGATCTAAGTAGTCTGCGTCATCGTGCCTTATCCATAAATCTCTGTGATCCCTTTCTTGTTTCTTGAACCCTTTATGTTTCTTGTTCTTACATTTAACGTTTCAAACAATCGTCTGTAGAACATGTTTTGCTCACTCCCTTTTATATCTACTACAAGCAGAGATTTTATCTTAT
>B596-H_1-10k_transcript_67754
GGAGATCCAACAACAATCGCGTCTGGTTCCTGGAGATCTGATCATTTTCCCACCGATTCACCGTCTGATAAAAAGATGATTGATGATCAAGATTTGGGGTTTATAGTCAATTCTCTTGGCATCTTCATCTTCGGATTGGTAATTGCTTATCATTACGTAGCTGCTGATCCCAAATACGAAGCCACTTGAGTGAATGTATCTTTAGATTATGTAAGGCTTTATAGTTTATATATGTTTCAAACTGAGAAGAGAATAACAAAAGTCTTTGTTTAGATGAGAACGTTGTCAAAAGATGTCCCTAATCCCTTTTGCACCTTTCTTTCAGTTTTCGTTTTCAAATTTTATTGTCATGTTTGATAC
>B596-H_1-10k_transcript_17938
GCACAGAACCTAACCAAAAAAACTCTCAATTAATTGCGAAGAAAGAAAAAAAACTCTATTCAAAAGAACTCGATAATCTAATGGCGAGTAAAGGCGAAGGTCCAGCGATCGGAATCGATCTCGGCACTACCTACTCCTGCGTCGGCGTCTGGCAGCACGACCGCGTCGAAATCATCGCTAACGATCAAGGCAACCGCACCACTCCTTCCTACGTCGCCTTCACCGACAGCGAGCGTCTCATCGGAGACGCCGCCAAGAACCAAGTCGCTATGAACCCTACCAACACCGTCTTCGATGCTAAGCGTCTTATCGGAAGAAGGTTCAGCGACCCCTCCGTTCAAGCGGACATGAGGCACTGGCCTTTCAAGGTCGTCTCCGGCCCAGCAGAGAAGCCCATGATCGTCGTCAACTACAAAGGAGAGGAGAAACAGTTCTCAGCGGAAGAGATCTCCTCAATGGTCCTCACAAAGATGCGTGAGATCGCAGAAGCCTTCCTCGGCACGTCCGTCAAAAACGCCGTCGTTACAGTCCCCGCTTACTTCAACGACTCTCAGCGTCAAGCCACAAAGGACGCCGGAGTCATCTCGGGACTCAACGTGATGCGTATCATCAACGAGCCAACCGCTGCAGCCATTGCCTACGGTCTTGACAAGAAAGCGTCGAGTGTTGGAGAGAAGAATGTGTTGATATTTGACTTGGGAGGTGGGACTTTCGATGTGTCGTTGCTTACGATTGAGGAAGGGATCTTTGAAGTGAAGGCGACGGCTGGTGATACTCATCTCGGTGGGGAGGATTTTGATAACAGGATGGTGAATCACTTCGTTCAGGAGTTTAAGAGGAAGCATAAGAAGGATATCACTGGGAATCCGAGAGCGTTGAGGAGGTTGAGAACGGCGTGTGAGAGAGCCAAGAGGACTCTCTCTTCGACTGCTCAGACGACTATTGAGATTGATTCTCTCTACGAGGGGATTGATTTCTACACGACTATTACCCGCGCGAGGTTTGAGGAGCTGAACATGGATTTGTTCAGGAAGTGTATGGAGCCCGTGGAGAAGTGTTTGAGGGATGCTAAGATGGATAAGAGCAATGTTCATGACGTTGTGCTCGTTGGTGGGTCCACTAGGATTCCTAAGGTGCAGCAGCTCTTGCAAGATTTTTTTAACGGGAAGGAGCTTTGTAAGAGTATTAACCCGGACGAGGCTGTTGCTTATGGAGCGGCTGTTCAGGCCTGCGATATTGAGTGGGGAGGGGAATGAGAAGGTTCAGGACTTGTTGCTTCTTGATGTTACTCCTTTGTCATTGGGGTTGGAGACTGCTGGAGGTGTGATGACTGTTTTGATTCCGAGGAACACGACTATTCCGACTAAGAAGGAGCAGATCTTCTCGACTTATTCGGATAACCAGCCTGGTGTGTTGATTCAGGTCTACGAAGGAGAGAGAGCGAGGACGAAGGATAACAACCTTTTGGGGAAGTTTGAGCTGAGTGGCATCCCGCCTGCACCACGAGGTGTTCCTCAGATCACTGTCTGTTTTGACATAGACGCCAACGGAATCCTGAACGTGTCGGCTGAAGACAAGACGACCGGTCAGAAGAACAAGATCACGATCACTAACGACAAGGGAAGGCTGTCTAAAGAAGAGATTGAGAAGATGGTACAGGAGGCAGAGAAGTATAAAGCTGAGGATGAAGAACACAAGAAGAAGGTGGACGCGAAGAATGCTTTGGAGAACTATGCATACAACATGAGGAACACGATCAAGGACGAGAAGATTGCGTCTAAGCTGGATGCAGCTGACAAGAAGAAGATCGAGGATGCGATCGACCAGGCTATTGAATGGTTGGAGGGTAATCAGCTGGCGGAAGCGGATGAGTTTGAGGATAAGATGAAGGAGCTCGAGTCTCTCTGCAACCCAATCATTGCGAGAATGTACCAAGGCGCTGGTGGTGATATGGGTGGAGCTGGTGGCATGGATGATGATGTTCCTACCGGTGGTAGCGGTGGTGCTGGACCCAAGATTGAAGAAGTTGATTAAGTTTCTAAGCTATTGTTATTTTGAATTTGCTTTAAAGTTTCAGTCGTCTGCATGTTTTGTTAAGCTTTCGCTATGTACTTTAAACCTGGTTGATTTAAGTTGCTTTAAGTCTTTGTGTTGCTTTTTATCATTACATTTAAGCAATGCAACGGGAAGTACGATAAATATGAATAGTCCAAAGATTGAACGAAGATTGAAGAAGTTGA
>B596-H_1-10k_transcript_71220
TACCAATATCTATGGTTCCAGTATTGTATTTTCAAACCTTAGGAAGAAGTCTTCTTCCTAAAAATAATAATTAGACCTTTTCATTTGTATGAATCCTCTCTAAGCTTATCTGTGACAGTGTTTGCTCTGCAAATAGATACATAATCTTCTCTCTTCTTTTCTTATAATTTGCAGTTTAAATTGT
>B596-H_1-10k_transcript_2761
GAGAACTTGGAACGGGAGAAGAACGCGTTTAGATTTGATCCTCCATAGCTCGAGATTTTGATTAACTTCTTCGCCATCGGAGACGCAGTGATCAGATTCAAAGGAGGATTCGTATCCCAGCTACAGATAGCTTGATTGGAATGTGCTGAGGAATAGCCATTTGGGCTCAAGGAAGCCAAAACGAAAGAATAATCCACCAGCATGGGGATTTTCGACGGTTTGCCTGTTCCCTCGGATAAAAGTTACCTTAGGGATGAGCTGGCACGAATAGATGAGAGCTGGGCTGTTGCACGCTTCGACTCTTTGCCACATGTGGTCCATATCCTCACCTCAAAAGACCGTGAGACTGATGTTCTTTTACTAAAGGAACAAAGTGATGTTGTCGAGGAGGTTGTGGATGAAGTTGTGCATGCTTATCATGGTGGTTTCAACAAGGCCATTCAAAACTACTCACAGATCTTGCGATTGTTCAGTGAGTCCACTGAAAAATTAGGCGACTTGAAGCATGATTTGGCAGAAGCAAAGAGGAGCTTGGGTACACGCAACAAGCAGTTGCACCAGCTGTGGTACCGTTCTGTAACATTGCGGCACATCATCGCACTTTTGGATCAAATTGAGGGCATTGCAAAGGTTCCATCCCGTATTGAGAAGCTCATTGCTGATAAGCAGTTTTACGCTGCTATTCAAGTGTATCTTCAGTCGTCTCTGATGCTTGAGCGTGAGGGGCTTCAAACGGTTGGTGCTCTTCAAGATGTCAGATCTGAGCTAACTAAGCTGCGGGGAGCCCTTTTCTTTAAAATTCTAGACGATTTGCATGCACATCTATACAACAGAGGTGAATACAGTTCAGTTGCGTCAAGCATATACGAAAGAGATGATGATGTACCAACAACAACAGCTGTTGCAGCTAGCCGAATGAGCTCACAACCACTGTCTCGTAGAACACGGACACTGAAAGGTGATAGTCAGTTTGGTGTTAGAGGGCTCACAAATGGTTCACATAGAACGTCGTCTATTGAGGAAGGTTCATCATTTGATGGACATGATGAGGACTCTGTCGAACATGATGAAGCTACTGATAGTAAACTGCTTTCTCACCAACTTCCGCCATGGCTTTCTGATTCCACGCCTGACGAGTTTATTGAAGCAGTAAGAAAGAGTGATGATCCACTTCATGTGAAGTATCTACAGACCCTTGTTCAGTGTCTCTGCATGCTTGGAAAAGTTGCAGCTGCTGGTGCTATCATATGCCAAAAACTTCGACCCACAATACATGAGATCATTATATCCAAGATTAAAGCCCATATGGAGACTAGAAATTTGTCAAAATTCGCCTGTAGTCAGGGTGATCAAACGGTAGCGGCGGGATTGCATTTTGTCAAAGGACAACCAGAGGCCTACAGACTATCAAAAGAGAAACCTCAAAACGGGATATCAAATTCAGGAACTCACCTGGCTGTGAGCCCTGTTTCGCCTCTTATGGTTCCTGGAGGGAAGGCGCAAGCTGCAGCAAAAGACCTTCTTGACTCAATTTTAGATACTATTGTCAAGATATTTGAAAATCATGTTGTTATTGGAGAGCTTTTCGAGTTGAAGGCTTCACAACATGACATTAACACACCGAAGTCGCTGCCTACGAATGTGAACTGGAATATCGATTCTGAAGCATCCCAAGTTACTGGAGGCTACACTATCAGTTATCCCTTGACAGTCTTACAGAGTGAATGCCAGCAACTCATATGTGAGATTCTACGAGCAACTCCAGAAGCTGCTTCAGCAGATGCTGCTGCACAAACTGCTAAAGGTGCAAAGAAGGCTTCCAAAAAAGACAAAAGGAATGCACCTGAAGATGGGCTAACATTCACCTTTCGGTTTACAGATGCAACTATATCGATTTCTAATCAGGGAGCTGATCTAATTCGCCAAGGCTGGGGAAAGAAGGCTCCAAATTCATCACAGGAAGGTTATGGTTCTGCAGCAGTATTGCCTGAACAGGGAATATATCTAGCTGCATCTGTATACCGGCCTGTCCTTCAGTTTACAGATAAAATCACTTCGATGTTGCCCAAAAAGCATTCCCAGCTTGTGATTGATGGGTTGCTTACATTCACTGAGAACTTTGTGAAGGACCACCTGTTACCGACAATGTTTGTGGACTATAGGAAAGGCGTACAGCAAGCTATATCAAGTGCCGCCGCATTTAGACCACGTGCACATACAACTACTTACACCCCAACCGTAGAAAAGGGTCGTCCTATCTTACAAGGACTTTTGGCAATAGATCTCCTTGCAAAAGAGGTTCTTGGTTGGGCTCAAGCCATGCCGAAATTTGCTACTGACCTTGTGAAGTATGTTCAGACATTTCTTGAGAGAACATTTGAGAGATGTCGAACATCATACATGGAGGCTGTGCTAGAGAAGCTCAGTTACAGGCTTATTGGGAGGCATGATATTGAGAAATTGATGCGACTTGATCCGGCGAGTGCTTGTTTGCCAGCTCTACTTGGCCATTCTGTTTCTCACTCTGAGGCTGTTGGCTCCGACGTAGAACTCTGTGAACTATTCTTAAGTTTGCCGTCTATCAAGCAGGATAATCTAATTCGTGATGACAACAAACTGATTTTGTTAGCCTCTCTTAGCGACTCTCTTGAATACGTAGCAGACTCTATTGAGAGGCTTGGACAAGCAGTTCCTCGTGCAGCAAGTCAATCTGAAGATAATAGCAGGAATCAAGCAACTTCTCCTAGGAATCTGGCATCATTTGCTGATGAGTACAGAAAACTTGCGACTGATTGCCTAAAGGTTCTTCGTGTTGAGATGCAACTGGAAACAGTCTTTCATCTTCAGGAAATGACGAATCGGGAATACTTGGAGGATGAGGATGCTGAAGAGCCCGACGACTTTGTGATTTCTCTTACTTCACAGATAACACGTAGGGACGAGGGAATGGCGCCTTTCATCTCTGGTGAGAAGCGCAATTATGTTTTTGGCGGCATTTGTGGAATTGCAGCGAATGCGTCCATTAAGGCTTTGGCTGACATGAGATCGATAAACCTTTTTGGAGTTCAACAAATATGTCGGAACACTATTGCATTGGAACAGGCCATGGCAGCTATTCCATATATCGATGGTGAGAGCGTACAACAGAACCTAGATCGTGTCCGTACATACTTTGAACTACTAAACATGCCATTTGAGGCGTTGCTTGCATTCATAGCGGAACATGACCAAATGTTTACACCCACAGAGTATTCTAATCTTCTAAAGGTGAATGTTCCTGGAAGAGATACTCCTACAGATGCTCAATCTCGCCTTTCTGAAATTCTTTCTCACTAATATCAACTCCTCGAGCCATTTGCGGATTACCGTGGATATAAGACAAAGCTTCTCCAGCAGCCATTCTGTTTCATTATTTTCATAAGCTGCAGAAAAAATCACAATGGCAAGAAACATTGAAATGTACATCGTCTTGGTTCTTATGCTGCGATACTAGTTCGGTTCCATTAATTATTTTGTTCACTTGTCTAGCTTGGCGAGTATCTTGTTTTGCCTTGCTTTGTTTTTGTCTAAATTCTTTGGTAGAGATTTCGTTTGTATAAAACTTTCAAAGGTGAGGTCATTTATCTTCTAAGTGAAAAACAAAGACTGAAAGTGAACTTTACTCACTCTC
>B596-H_1-10k_transcript_55740
GATAAACCATGGCGTCTCACTCTTCTCTTCTTCTCATCCTAACCGTTGCTCTCTTCGTCTCTATCATCTCACCGGCGACTTCACAAACATGCTCAACACAGAACGTGCTCTCCGCCGAGAAAACTCCGTTCCAGACATGCCTAGACCTCCCCGAACTCGAATCATACCTCCACTACACTTACAACGCCACCAACTCTTCTCTCTCCGTCGCCTTCGTCGCCGCACCATCTCGCTCCGACGGGTGGATCGCTTGGGCTATCAACCCGACGGCGACCACGATGAGCGGCTCTCAGGCGTTCCTCGCCTACGGATCCGGAGCCGGCGCGCCTCCCGTCGTGAAGACGTACAACATCACTGGCCACAATCTCACCGAGGGGAGACTTGCCTTCGACTTTTGGAACCTACGCGCCGAATCTTTAAACGGCGGTAGGATCGCGATTTTCACGACGGTGAAGGTTCCGGCGGGAGCTGGGAGCGTGAATCAGGTGTGGCAGATCGGTGGGAATGTGAAAAACGGTCGTGTTGGAGTGCATCCTTTCAGTCCGCCGAATTTGAACTCTAGAGCCGTGCTGAATTTAACCGGTACGACGAGTACTGGTGGTGGTGGCTCAAAAACTCCGGGGAACGCGGGGTGGATGATGACAAACGTACATTTAGGGGTGAATTTGGGATTTTTGGTTTTGTTGGGGACTATAATTATTTTCTGAAAATCTTTTTTCTAGTAATAATGCAAGCCACCATATAATGTACTGTTTACCTTTTTAGACTTAGAGGCATTTACTTTTTTTTCACCTATCGCATTGTTCTTAGTTATTTATTAGACGGTGTTCTGGACCACTACGGCACTGCTACTAGTCTACTAGTATCATCTTACCTGTTTATGCAACCGTACTTAGAGACCATTTAGGGTTCTAATGAATAAATTAGTAATTAATATTGTGATTTG
>B596-H_1-10k_transcript_65860
GGTGGAGGCGAGATCTCTGAGTTCAAAGGCAATGAAGCACGTGGTGAAGATCTTGAGCCTGCTAGTGGCAGTCTCTGCCTTTTGGATTGTTCTTTTGCAGGCTGCAATAGTTCCACAAAGTCACACATTGTTGCTACCGATTTACTTTGTAGTGTCACTTGGATGCTATGGTCTGTTAATGGTTGGAATCGGGATAATGCAGTTCCCTACCTGTCCTCAAGAATCAGATCTCTTGAACCATGATATTGCAGAGGCAAAAGACTTTTTAAGCACAAACGGAATAGATATTGGAACGTATTGACACATTTTGTAATATTCTTCTTGTTGACTCTCCCTAGCATTAACATGTTTCTCATTCTGTAATATTTTGCAAGTTTCGTCTTGTTTAGATGCAAGTTGTGAACCCCACTACTTGTTAATACTTCAAAGATTGTCGCTGGCTAGCCTTCAAAGTTTTAATATTAGTACTACAGATAGGTAAAAATGGC
>B596-H_1-10k_transcript_38656
GGAGACCTTTCAATTCTCGAGGATCGATTTGGTTCACAACGGCATCTACTTCGAACACCATGGCTCCTCCAGGAAACCACCACCGCTACTACCCAGAAGTGAAATCTCCTCTTCGTAGACAAGTCCACGCTCCTTCCCCTGTCCGAAAGTTCGGTCTCTCTTGCCCCCGACAAGTTGTTTCTGGTAATGCTGTAGGAGTTTTACTCACAAGTGACTGTAACAGCTTAGAAAGGAAGAAACTTGATTTGCCTTTGGACTACTATAGAACGGAAGTGGTTGATGTTGACGACTACGACGACGAGGTTGATTACGTGGAGGTGATATCTGATGACGACGAGGTTGAAAACGCTGTGGATATGGAAGAGGAGAGTGAAAAGGAAGTGTCTTTAGATGAAGTCAATCCGAAAAACGGGAGCTTTATGGTGGTGGATGAAGAAGCTGTGACTGATGATGTCTGCAGCTTTGAAGCGTATAGAAAGGCTCTCAAGAGCGCTGAGAACAGGACTTCTAAACTGAAAGCCAGAGGCTTTGGTGGTTTTTTGAGAGAACGGTGTCGTGGCTTGTTGCGAAGCTTGCGTTCCTTTTTTAGACAAGACGAAGAACCAGATGTACGGAGTGAACCGTTTGAACCACTTTCCAAAGAAGAGTTGACAGCAGTCAAGGATGCATTCTCAGCTAATTTTCACAACATCTTGGTTTCACATGAGAACTCTAATATTGACATTACTGTGGAAAAACTGAGGTGTCTTAAACCAGGTCAATGGTTGAACGATGAGGTGATTAATCTGTATCTAGTATTGCTGAAGGAAAGGGAAGCTAGAGAACCAAAGAAGTTTCTCAAATGTCATTTTTTCAATACATTTTTCTTCACCAAGTTAGTTAATTCGGCGACTGGATACAACTACAATGCAGTCAGAAGATGGACTTCAATGAAGAAGTTGGGATACCATCTCATAGATTGTGACAAGATATTTATCCCTATACATATGAACATTCACTGGACTTTGGCTGTTATTAGTATAAAGGAACGAAAGTTCCAGTATCTGGACTCGTACAAAGGAAGAGAGCCTAGAATCCTCGATGCGCTGGGTAGATACTTTGTAGATGAAGTTAGGGATAAAAATGAAGTGGACGTTGATGTAAGTCAGTGGAGACAAGAGTTTGTGCAGGACCTTCCTGAGCAGAGTAATGGATTTGATTGTGGAATGTTTATGCTGAAGTACATGGACTTTTACAGCAGAGGTCTGGATCTTTGTTTCACTGAGGAACATATGGCATACTTCCGGGTTAGGACAGCGAAGGAGATTCTGCAACTGAGAGCTGAGTGATTTTGTTTGAAAAGAGAATAGTTTTGAAAGGTTTTTCATGTAGATAGTGTTGGAGAGAGTTACTCGAGTTAGATGTGTGTTCTTAAATATTTTGGTGTACATACAGAAAAGGATAACAATGTGGTTGTCTTATGACTCTTATCTCTGTTGCTAGTGGAAATTTGAATTATTTTTTCACT
>B596-H_1-10k_transcript_11949
GAAAACGAGGGTTAGCAGTTTTCACAAAAAAAAAAAAAAACGAGGGTTGTTGTCAAGCTCTTCCCAAGCTCTTCTTCCTCGTGCAACTTCCGAGAATTCGATCATAAAAACAACTTCAATATCGGATTAGGGTTTCTAAATTCTCCGAAATTCTGAGGACATGTCAGGGAAACGGGTGATAGCAATATGTATGTCCGGAGGGCAGTTTCTAACAGAGAAAGGCGGAGCGCTAACTTACAGAGGCGGCGATGCACACGCAATAGACATTGACGAAGATACGATGTTCAAAGACTTTATCTCAGAGATTGGTGAGATGTTTAACTTCGACGCCACCAGCACAGTTTGTCTCAAATACTTTCTCCCTGATAACAAGAAGACTCTCATCTCCATCTCTAACGATAAAGACTTGAAACGGATGATCAAGTTCCACGAGAACTCTAACTCTGCTGATGTCTATCTCATACCCGAAGAAGCTCCCGAGGCTAGCAGATCTAGCAGAACGACACTGTCCGAAGCGATTCCACCAGCTCCTCTAGACGACATGATAGATGACACAACAGGACCAGAAGATCATCTTCCCCTCTCAGTCTCAGATCCTACTGTTGTAACAATAGAGCAAGTCATGAGCCAAGCTGCAGAAGATTCACAGATCGTTACAACTCCATCGATGATTCTCGACGTCAACAATCCCTCAGGAGACATTCTCGCAAAGGCGAGAACGCAGCAGTGGCAGAACACAATCACAGGCCTCGGACAGAGGTTCAAAAACGTAGGCGAGTTCCGCGAATCGCTGCGCAAGTACGCCATTGCTAACCAGTTCGGTTTCCGTTACAAGAAGAACGATAGCCACCGAGTGACGGTCAGATGCAAAGCGGAGGGCTGTCCCTGGAGGATCCACGCCTCGAGGCTATCGACCACTCAGCTGATATGCATCAAGAAGATGACCCCTTCGCATACCTGCGAAGGCGCGGGTGGCTTCAACGGTCTCCAGACGAGTAGGAGCTGGGTGGCCAGTATTATCAAGGAGAAGCTGAGAGTGTTTCCTAACTATAAACCGAAAGATATCGTCAGCGATATTAAAGAAGAGTATGGGATTCAGCTGAACTACTTTCAAGCTTGGCGCGGGAAAGAGATTGCGAGAGAGCAGCTCCAAGGATCGTACAAGGACGGTTACAAGCAGCTTCCGGTTTACTGCGAGAAGATAATCGAAACAAATCCAGGCAGCATTGTTACATTCGCAACCAAGAAGGATTCGAGCTTCCACCGTGTTTTCGTGTCGTTCCACGCCTCGGTTTACGGTTTTGTTGAAGGTTGTAGACCGTTGGTGTTTCTTGATAGTATCCCCTTGAAGGCAAAGTATCAGGGGACTTTGTTGGCTGCGACTTCTGTTGACGGAGACGACGAAGTGTTTCCGTTAGCGTTTGCGGTTGTTGACGCCGAGAGTGAGGATAACTGGGAGTGGTTTTTGCTCCAGCTGAGAACTGCTATCTCCACCTTCGCGGCTTGTCCGATCACTTTCGTGGCGGACAGGCTCAAGAACCTCCAGGAACTGATCCCGAAAGTGTTTGTTAACTCGTTTCATGCTTACTGCTTACGGTATTTAACCGACGAGCTCATCAGAGACTTGAAAGGACCGTTCTCTCACGAGATCAAGAGGCTAATCGTCGATGAGTTTTACTCGGCGGCTTATGCGCCGAGACAGGACTCGTTTGAGGGATATGTGGGGAACATCAGAGGCCTTTCGCAGGACGCTTACGACTGGATTATGCACAATAGCAAGCCTGATCACTGGGCTAATGTTTACTTTCCTGGTGCTAGGTACAACCACATGACATCAAACTCAGGTGAACCGTTCTTCACCTGGGCTTCAGAGGCCAACGAACTACCTATAACTCAAATGGTTGATCTGATCCTGGGAAAGATAATGGGAATGATTCACGTGAGAAGGATTAATGGAGATGAGGATAATGGAAGAAGATTGACTCCTTCCATGGAGATAAAGCTAGAGAAAGAGTGTTTAAAAGCGCAAGGCGTTAATGTAACGTCCTCATCCACGGATAACAATTTGTTTCAAGTCCAGGGAGAGACGTATGAGGTGGTGAACATGGCGCAGTGTGACTGTAGCTGCAAAGGTTGGCAGTTAACGGGGTTACCGTGTCACCACGCGGTTGCTGTTATAAGCTGTAGTGGACGTAGTCCTTATGACTTTTGTTCTAGATATTACAGTGTTGATAACTATAGGTTGACTTATGCTATGTCGATAAGTCCGGTTCCTTTGTTGGATGGAGAGATGTGTAGAGAGAGCTCAGGGGGTTCTGGGATGACGGTGACACCGCCACCTACACGGCGGCCTCCGGGGAGGCCACCGAAGAAGAAGACACCGGCTGAAGAGGTGATGAAGCGGCAGCTGCAGTGTAGTAAGTGCAAGGGGCTTGGTCACAACAAATCAACTTGTAAAGTATATCCTCCTCTTGAATGCTAGTAAGAAAAGAAAAAAAAAATTTTAAATCATTCTTTAAGAAAGGAATTTACATTTAAGATTTTTTTTATATGATTTTGATTTAATTTTTAAAAAAATTTGCTCAAGTTATCACT
>B596-H_1-10k_transcript_13781
GGAGGGTTAGCAGTTTTCACAAAAAAAAAAAAAAACGAGGGTTGTTGTCAAGCTCTTCCCAAGCTCTTCTTCCTCGTGCAACTTCCGAGAATTCGATCATAAAAACAACTTCAATATCGGATTAGGGTTTCTAAATTCTCCGAAATTCTGAGGACATGTCAGGGAAACGGGTGATAGCAATATGTATGTCCGGAGGGCAGTTTCTAACAGAGAAAGGCGGAGCGCTAACTTACAGAGGCGGCGATGCACACGCAATAGACATTGACGAAGATACGATGTTCAAAGACTTTATCTCAGAGATTGGTGAGATGTTTAACTTCGACGCCACCAGCACAGTTTGTCTCAAATACTTTCTCCCTGATAACAAGAAGACTCTCATCTCCATCTCTAACGATAAAGACTTGAAACGGATGATCAAGTTCCACGAGAACTCTAACTCTGCTGATGTCTATCTCATACCCGAAGAAGCTCCCGAGGCTAGCAGATCTAGCAGAACGACACTGTCCGAAGCGATTCCACCAGCTCCTCTAGACGACATGATAGATGACACAACAGGACCAGAAGATCATCTTCCCCTCTCAGTCTCAGATCCTACTGTTGTAACAATAGAGCAAGTCATGAGCCAAGCTGCAGAAGATTCACAGATCGTTACAACTCCATCGATGATTCTCGACGTCAACAATCCCTCAGGAGACATTCTCGCAAAGGCGAGAACGCAGCAGTGGCAGAACACAATCACAGGCCTCGGACAGAGGTTCAAAAACGTAGGCGAGTTCCGCGAATCGCTGCGCAAGTACGCCATTGCTAACCAGTTCGGTTTCCGTTACAAGAAGAACGATAGCCACCGAGTGACGGTCAGATGCAAAGCGGAGGGCTGTCCCTGGAGGATCCACGCCTCGAGGCTATCGACCACTCAGCTGATATGCATCAAGAAGATGACCCCTTCGCATACCTGCGAAGGCGCGGGTGGCTTCAACGGTCTCCAGACGAGTAGGAGCTGGGTGGCCAGTATTATCAAGGAGAAGCTGAGAGTGTTTCCTAACTATAAACCGAAAGATATCGTCAGCGATATTAAAGAAGAGTATGGGATTCAGCTGAACTACTTTCAAGCTTGGCGCGGGAAAGAGATTGCGAGAGAGCAGCTCCAAGGATCGTACAAGGACGGTTACAAGCAGCTTCCGGTTTACTGCGAGAAGATAATCGAAACAAATCCAGGCAGCATTGTTACATTCGCAACCAAGAAGGATTCGAGCTTCCACCGTGTTTTCGTGTCGTTCCACGCCTCGGTTTACGGTTTTGTTGAAGGTTGTAGACCGTTGGTGTTTCTTGATAGTATCCCCTTGAAGGCAAAGTATCAGGGGACTTTGTTGGCTGCGACTTCTGTTGACGGAGACGACGAAGTGTTTCCGTTAGCGTTTGCGGTTGTTGACGCCGAGAGTGAGGATAACTGGGAGTGGTTTTTGCTCCAGCTGAGAACTGCTATCTCCACCTTCGCGGCTTGTCCGATCACTTTCGTGGCGGACAGGCTCAAGAACCTCCAGGAACTGATCCCGAAAGTGTTTGTTAACTCGTTTCATGCTTACTGCTTACGGTATTTAACCGACGAGCTCATCAGAGACTTGAAAGGACCGTTCTCTCACGAGATCAAGAGGCTAATCGTCGATGAGTTTTACTCGGCGGCTTATGCGCCGAGACAGGACTCGTTTGAGGGATATGTGGGGAACATCAGAGGCCTTTCGCAGGACGCTTACGACTGGATTATGCACAATAGCAAGCCTGATCACTGGGCTAATGTTTACTTTCCTGGTGCTAGGTACAACCACATGACATCAAACTCAGGTGAACCGTTTTTCACCTGGGCTTCAGAGGCCAACGAACTACCTATAACTCAAATGGTTGATCTGATCCTGGGAAAGATAATGGGAATGATTCACGTGAGAAGGATTAATGGAGATGAGGATAATGGAAGAAGATTGACTCCTTCCATGGAGATAAAGCTAGAGAAAGAGTGTTTAAAAGCGCAAGGCGTTAATGTAACGTCCTCATCCACGGATAACAATTTGTTTCAAGTCCAGGGAGAGACGTATGAGGTGGTGAACATGGCGCAGTGTGACTGTAGCTGCAAAGGTTGGCAGTTAACGGGGTTACCGTGTCACCACGCGGTTGCTGTTATAAGCTGTAGTGGACGTAGTCCTTATGACTTTTGTTCTAGATATTACAGTGTTGATAACTATAGGTTGACTTATGCTATGTCGATAAGTCCGGTTCCTTTGTTGGATGGAGAGATGTGTAGAGAGAGCTCAGGGGGTTCTGGGATGACGGTGACACCGCCACCTACACGGCGGCCTCCGGGGAGGCCACCGAAGAAGAAGACACCGGCTGAAGAGGTGATGAAGCGGCAGCTGCAGTGTAGTAAGTGCAAGGGGCTTGGTCACAACAAATCAACTTGTAAAGTATATCCTCCTCTTGAATGCTAGT
>B596-H_1-10k_transcript_64549
ATCATCGAGCTGCTACTCTGCAACCATGTCGAAGCGAGGAAGAGGAGGAACCTCTGGAAACAAGTTCAGGATGTCACTGGGTCTTCCAGTGGCAGCCACTGTGAACTGTGCTGACAACACTGGAGCCAAGAACCTTTACATCATCTCCGTTAAAGGTATCAAGGGTCGTCTTAACCGTTTGCCGTCTGCATGTGTTGGTGACATGGTTATGGCTACTGTCAAGAAAGGTAAACCTGATCTCCGTAAGAAGGTTCTGCCAGCTGTCATTGTTAGGCAGAGGAAGCCTTGGCGCCGAAAGGACGGTGTCTTCATGTACTTCGAGGATAATGCTGGTGTCATTGTCAATCCCAAGGGTGAAATGAAAGGATCTGCTATCACTGGACCAATCGGGAAGGAGTGTGCTGACCTGTGGCCAAGGATCGCAAGTGCTGCAAATGCTATCGTTTAAGATCTCTCAGTTTGTGTTTGTTGAACGTTTATCTCCTCTGTTGAGGATACTTTGTTACTTATAGTTCCAGTTTGTTACTTATAGTTTGGTTTGACCT
>B596-H_1-10k_transcript_2953
GAATATCGTCAACCTTTTCTCTTTAGAAAATACAAAACCTCTTTGTAAATCATTACTCTCTAGATCTCATAAAATCTCTGTGTTCTATAGATCTTCTCTCCAGCGTAGTAATGGATCTTTACCTTCTCCTTGTGACTGTTTCTGCTACACTTTTGTGTAGTAGAATCTTTTCTTTTGTTTATGCCAAGTTCAGAGTCCAAGAAAACAAAATAATTGCTTATTCTCCTTCATCACCATCTCCACCATCTCCCAAGTCAACTTTGCCTCGTAACTGCATACACGATGTCTTCCCTAGCTTCCACGGAGCGGATGTCCGTAAATCCTTTCTCAGTCATCTTCTCAAGGAGTGTGGGATCAAAGGAATCAACCTGTTCATCGATAACGAGATCACTAGAGGAGAGTTCATCGGCCCTGAGCTCAAGAAGGCAATCCAAGGATCAAGAATCGCGATTGTGTTGCTCTCGAAAAGATACGCTTCTTCATCTTGGTGTCTCGACGAGTTAGTGGAGATTATGAAGTGTAAGGAAGAGTTAGGTCAAACGGTGATTCCCGTTTTCTATAAAGTGGATCCAACTGATGTCAAGAAGCAGGCCGGTGAGTTTGGGAAAGTCTTCAAAAAAACTTGTAAAGGTAAAACAAATGAGGTTACTAGGAAATGGAGTCAAGCTCTATCAAAAGTGGCCACACTCGCTGGTTACCATTCAATGAACTGGGATAACGAGGCAAAAATGATAGAAGATGTTGCCATTGATGTTGCAAAGAAGTTGTTTAACTCCACGCCGCCAAGAGATTTCGACGAATTCATTGGGATGGAAGCTCATATGAACAAGATTTCGCCGGTTTTACGCACAGATTTGGATGAAGTGAGGATGATAGGGATTTGGGGCCCCGCTGGGATTGGCAAGACCACCATTGCTAGGTGTCTGTTCCATCAACTATCCCATACTTTTCAATACAGTGTCTTTATGATGAATGTCAAAGCAATGTATACGCCACCGATTTGTTCAGACGACCACAATGTGAAGTTGCTTTTGCAGCAAAAGTTTTTGTCTCAACTACTCAACCAGAAAGAAGATTTCGAGATTTCTCACTTGGGAGTTGCAAGAGAAAGACTGAATGACAAGAAAGTTCTTGTTGTTCTTGATAACGTTGACCGGTTAGTACAACTACAAGCAATGGCCAAAGAAACTGGGTGGTTTGGTCATGGAAGTCGGATTATCGTTACAACGCAAGATCGTAAGATTCTGAAGGCACATGGGATCACTGATATTTACAAGGTTGATTTTCCATCAAATCGTGAGGCTATTCAGATGTTTTGTATGTATGCTTTTGGTCAAAAGTCCCCTGAAGATGGTTTTGAGAAGCTTGTATCGGAAGTAACAAGACTCGTCGGTGAACTCCCTTTGGGACTAAGGGTTATGGGATCTCATTTTCGTGGAATGTCCAAGCAGGAGTGGGAGAATGAACTACCAGAGCTATGGAGATGCCTTGATGGAGAAATTGAGAGCATTTTGATGTTCGGTTATAACGCATTATCTCATGAAAATAAAGATTTGTTTCTTCATATAGCCTGCCTTTTCAACCATGTTATGATAGAGAAAGTGGCAGAGCATCTTTCAACGAGATTTTCTAATATGAGGCAACGGCTTAACGTCTTAGCCGATAAGTCTCTCATATCTTTGGAAATTTCTCTCATATCTTTGGAAAGGGAACGTGTGATTATGCATGATCTTCTAGTCCAGCTGGGTAGAGATATTGTCCGCAAACAGTCCAGTGAGCCTGGACAACGCCAGTTTCTGGTCGATGAAAGAGAGACTTGTGAAGTACTGGCTGATGATGCAGCGGGTAGTGGAAGTGTTATTGGAATAATGTTCTTCTATGGAGACGAAATAAATGTGAGTGAGAGAGCCTTTGAAGGAATGTCTAATCTCCAATTCTTAAGATTGGAAGTGGAACGTGATGGTGGAGGAGATGCATTGCATCTATTTGGTGGACAAAGCTATTTATCTCGTAAACTTAGATTACTAGATTGGAGCTATTTTCCGATGACATGTTTGCATTGTATTCCCAACCCAGAGCTCCTCGTGGAACTATCCATGCATGACAGCAAACTTGAGAAGTTGTGGGAAGGAACTAAACCGCTTACCAATCTCAAGTGGGTGGATTTGAGTGATTCAGAAAATTTGAAGGATGTTTCTAGTCTCTCAACTGCCACTAGTCTACAGGAATTAAATCTCACGAGATGTTCAAGTTTAGTGGAGCTTCCATCTTCTATTGGGAATGCCATTCATCTCAAAAAATTGGATCTCAGTGGATGTTCAAGTATAGTGGAGCTTCCCTCTTCTATTGGGAATGCAATAAGAAACCTCGAGGAATTGGATTTTAGTGATTGCTCAAGTTTAGTGGGAGTCCCTTCCTCTATTGGGAATGCAACTAATCTCCAGTTTCTGTCTCTTCATCGTTGTTCAAGTATAGTGGAGCTTCCCTCTTCTATTGGGAATGCCATAGGAAACCTCGAGGATTTGGATTTTAGTGATTGCTCAAGTTTAGTGGGAGTCCCTTCCTCTATTGGAAACGCCACTAATCTCAAGCGTTTGTATTTTAGAAGATGCTCAAGTCTTGTGGAGCTTCCTGCCTCTATTGGAGACCTCCATAAACTACACTCTTTGATTTTGAGAGAATGTCGCAAGCTGGAGGTTCTTCCTGTCAACATCAACTTGAAATCTCTGACAACACTTGAACTCACTGATTGCTCCTTGATGCAATGTTTTCCTGAGATCTCGACAAACATCGAATCTATGTATCTCACTGGAACTGCGATTAAACAAGTGCCTTCATCGATCAGGTCGTGGCCTCGTCTAGATGAATTGCATATGTCATACAACGAGAACCTCAAGGAGTTCCCTCATGTTCTTGACATCATGACAGGTTTGGTCATGAGCAACACAGAAATACAAGAGATTTCTCCTTGGATCAAGAGAATCTCTCGTCTTCTTCGTCTTGTACTCAACGGATGCAAGAAGCTTTTGTCACTCCCACAGCTTCCAAGTTCATTATCAAAGCTAGACGCAGAAGATTGTGAGTCTCTGGAGAGACTAGACTGCTCCTTTCTTAATCAAAAGATTGATCTCAACTTCGCCAACTGCTTCAAACTGAATAAAGAAGCGAGAGATGTCATCATCAAGTCATCGAGTAATTATATAACGGTGTTACCCGGTAATGAAATGCCTGACTACTTCAATTATCAAGCTAATGGAGGTTCCCTAGTAATAAAGTTGAACGAGAGGCCTTCATCTTCATCAAAGATATGGAAGGCTTGCATCTTGGTTGATGATGAGGTTGAAGCTGGTATAGGAAAAACGGTGGATGTACATCATGGGATCAAACAGAATAGCCTCGATGTCCCGTGCAATCCAAGTTACCACACTCTGTATCGCCCTTTAACGGAACATCTGTACATCTTTGAATTCGAAGCACACGTGACTTCAGACGAACTTTGCTTTGAATTTCGAGTCAACGAAAAAGCATGGATGATAAAAGAATGTGGAGTGCATTACGTTAATACCAGTTGATGGGTTGATACATGTAATATTGTGTTTTTTGTGTATGATTATCAGTCATCCTGTTCTGGTAACGAGGAACCAATTCTCTCATACATTTAGTTATCTTTCTAACTGAGC
>B596-H_1-10k_transcript_54886
AAATAAAGAGTCGAATTCGTATTTTTCTTCTCTTCATCGAAACCATCGTAATGGCTGCACAGTCGCAATCGCTTCCTCTCGCCGGCAGAGTCGCCATAGTCACCGGCTCTTCTCGCGGTATCGGGAGAGCGATAGCGATCCACCTCGCTGAACTCGGTGCGAGAGTCGTCGTCAATTTCACAACTAAATCGGCTGACGCAGAGCTCGTCGCGGCGGAGATCAACGGTCTTCCAGCCATTACCGGAAACGGACCAAGAGCGATCGTGGTTCAGGCCAACGTTTCAGAGCCAAGCCAGGTGAAATCTCTGTTCGATGCGGCGGAGAGGGCCTTCGAGTCGCCGGTTCATATTCTGGTTAACTCGGCGGGAGTCCTCGATCCCAAGTACCCTTCGATCGCAAACACATCAGTCGAAGATTTTGATCGCACGTTCAGTGTCAATACGAAAGGGGCGTTTCTTTGCAGCAAGGAAGCTGCTAACAGACTCAAACAAGGAGGCGGTGGTCGGATCATACTCCTCACATCTTCCATGACCCGAGGTCTGAAGCCTGGATTCGGCGCCTATGCAGCATCAAAAGCAGCAGTGGAAACGATGGTCAAGATCCTTGCGAAAGAGCTTAAAGGAACAGGGATCGCTGCAAACAGCGTAGCTCCCGGACCAATCGCCACCGAGATGTTCTTTGAAGGAAAGAGCTCGGAGGTTGTGGAGAAGATAGCCGCAGAGAATCCTTTTGGGAGAGTCGGCGAAGTCAAAGACGTGGTGCCTCTCGTTGGGTTCTTGGCTGGTGATGGTGGTGAATGGATCAACGGTCAGATCATTCCTGTTAATGGTGGATATGTGTAAACAAAAGAATTGGTCTTTAGTAGCTGTTCTTTTTGAGGCTTACTGATGATATGTTTGCAGATGTGTGTGTGGTTAGGTTGTTGGTTATTCAGATGATAATATAACAATAATAACCAGATAATGATTCTGATTTGATGCCC
>B596-H_1-10k_transcript_60935
CCTTACATTGCTCATCTTTTCAAAGTCTTGAGGACTGGGCTTTGAAGGATGAAATATTGACGGTGAATTGCTTTCTAAAGGCAGCTTTTATTACCTTAGCGCAAGCTTTTGGAGGGTATCTCTTTACTGTTATGTGCAGGTCTCAGCCAAAGCATTTTTTCACAGGGAAACCTTGGTCACACGTTGATGGACCCAGTTTTCTTTCCTTCAAGCTGTCGCAAGATGTTATGATGTTCTGGAATGACTCTTTCCCTCGTTTTGAGGATGTTACACACCCTTGGAGTTTCAGGGTGAAGTTCGTTTTACCTCTGTATGAGGAAGTTACTCTTTGTAGTACCACTTTATTACCTCATTGCGAGGCTGCTACATGGAATTGTGTCTTTGTGGCTATGGATTCTATTGTATCAGACTGGTCTACTTGGCTATGGTGGTCCTGCTCACAGCTATTAGGCTCTTCAGCTTCTCCATCTGCAACATCAATTGGACTCTCAAGTCTCCCGTGTCTTTCGGACTCAATTGTCCCCTGTTTTGCCCTACGCTTAGGGATGGATTTGAATGAGATCACAGGTTTCTTCATCTTTGAAAACCTTGTCACTCTCTTCACTCCTTTATCTTGTTGTTCTAATTTATGCACAGCAATTTGTTTAGCTGTTGCCTTTGCAAAGGGTTTAGTACCCAAACTTTGTTGTTTAAATACTCTAGTTTGAGTTGAGTATGAAATGAAACTGTTGAC
>B596-H_1-10k_transcript_70117
GAACGTGAGAGCTCTGGTTTATGCTCTTTGGGAATCTCTCTGAGTGATTTGTTGTTCTGTTTCTGTCTCTTTTGAATAAAAGCAACCTGTTTTTTTGGATCTAAAGCTGAAAAATTGGGTTTATGGTAATATGTATAATTGACGTTCTGTGGTTTCATCTCATATTTGCTTGCTTAAGCTTTACTTCACCTCTAGAGAGGAGTGTGGAGGACTATAAACAAAAATTTATCTTGC
>B596-H_1-10k_transcript_67470
GATAGAGCATTTCTTGGACTATTTTCCTTGTTTGAAGAAGATGAATATCTATGTCGACGAAGATGTTCCTACGCCGCTTAAGTACGACCGTCGATTTGCCGAACGTGTCTTGGAGATGATAGAAGAGTTCGACTACTCGTACAGTTGCAGTGTCCAGCTCCTTTACGAGTGAAGTGGACTGCACAACGGAGACTCTGAGATCATCACCAAGAGAGGAGGATGGATCTTGTTTGCAGCACAATGTCAAGTCTCTAAGGACGTTTGTTTAGTTTTCTTTATTTTGATGTCGAACTTGATGGTGTTTCAAAACTCTGTTTTGTCTGCATTTTGGTTCGACCAAGACGTTTAATGGTCTGATTTACTCGGTTCAAGTTTTCATAATCGGATTATAAAATGAAAAAAAAAACATTCGG
>B596-H_1-10k_transcript_30215
AAAGGGACGAGAGTTGCCCTAATTTGAAGTGTCAATAGCGCTGCAAAGGTTTTGCATTTTCAGTGTTTCTCTTGCTCCTAGTTTCTGCTACCAACAAGTGAAAAAAATGGATCTCTTGAGCGCTCTACCAGACGATGTTCGTTCTCACATACTATCCTTCCTCACCACAAAGGAAGCCGCTCTGACCTCTGTCCTCTCCAAGAAATGGCGTTATCTGTTCACACGTGTCCCCATCCTCGACGTTGATGACTCTGTCTTTCCTTATCCGGAAGGCTTCATGGATTTTGTGGATCGTGTGTTGTCTCTCCAAGGTGACTCTCCCATCGAGAGATTCACCTTGAAGTGTGAAGACGGCGTTGATCCGGACCGTGTGAACGGTTGGATATGCAACGCGCTGCGACGTGGCGTTTCGGAGCTTGATCTCTCCATCAACTTTGAGGACGAAGACTATCTTCTCCCTCGAGAGATGTTTGTGAGCAGGACGCTCGTGAAGCTGAAGTTAACGAGCGAGTTTGGTCTTCATTGGTGTACTGGACCTGACGCCACTTTCTTACCAATGCTTAAGACTCTTCACATTGCCTCGGAGATGATGAGCATGGACTGCGATGTCAAGATGGAGGAGTTTCTGGCTTGCTTCCCTGTGCTTGAGGAAGCAGAGATGACAAGCATGGACTGGATTGATCCGGTTGATACTGTGTCTAGTCCAACTCTCAAGAAGCTAACGGTTCACACCACGGGCATGAAAACCATTCAGAACCCAAAGAGCATCTCTTTCGACACTCCAAGCGTGCTCTTCTTTGCTTACTCTGATTATGCTGCAGAGGACTATCCACTAGTTAAACTGAACAACGTAGCAGTGGCTAGAATCGCGCTTTCGTTGACTGAAGATCAAACCAGGAGAATGAGAGCGCCACGTAAGGATTTGTCAGAAGGTGATGTTGTTCTACAGTTTGGTAATGCGGTCAAGCTCATGAATGGCTTACAAAATGTTAAGGAGCTTCACTTGCATCCTGATACTCTTGAGGTGCTTTCTCAATGCTGTGAATCAATGCCTGTGTTCAACAACCTCAAGATGTTAATCATTACAAGTGACGAGGGTAGAGGATGGCAAGCAATGCCAGCTCTCCTAAGGAACTGTCCTCAGCTAGAGTTTCTACTCATTAAGGGTCTGGTGCACCATGTGACAAACCAATGCGGTGACGCTTGTGACTGCATTCACAAGAAGCAAAAGGGACGTTCTCTCAAGTCATGTCCGGTGAAAGTGTTTGTGATCAGAGGGTTTACGGGAACGGTGAAAGAGATTAACATGATAGAGCATTTCTTGGACTATTTTCCTTGTTTGAAGAAGATGAATATCTATGTCGACGAAGATGTTCCTACGCCGCTTAAGTACGACCGTCGATTTGCCGAACGTGTCTTGGAGATGATAGAAGAGTTCGACTACTCGTACAGTTGCAGTGTCCAGCTCCTTTACGAGTGAAGTGGACTGCACAACGGAGACTCTGAGATCATCACCAAGAGAGGAGGATGGATCTTGTTTGCAGCACAATGTCAAGTCTCTAAGGACGTTTGTTTAGTTTTCTTTATTTTGATGTCGAACTTGATGGTGTTTCAAAACTCTGTTTTGTCTGCATTTTGGTTCGACCAAGACGTTTAATGGTCTGATTTACTCGGTTCAAGTTTTCATAATCGGATTAT
>B596-H_1-10k_transcript_34807
GCTCCTAGTTTCTGCTACCAACAAGTGAAAAAAATGGATCTCTTGAGCGCTCTACCAGACGATGTTCGTTCTCACATACTATCCTTCCTCACCACAAAGGAAGCCGCTCTGACCTCTGTCCTCTCCAAGAAATGGCGTTATCTGTTCACACGTGTCCCCATCCTCGACGTTGATGACTCTGTCTTTCCTTATCCGGAAGGCTTCATGGATTTTGTGGATCGTGTGTTGTCTCTCCAAGGTGACTCTCCCATCGAGAGATTCACCTTGAAGTGTGAAGACGGCGTTGATCCGGACCGTGTGAACGGTTGGATATGCAACGCGCTGCGACGTGGCGTTTCGGAGCTTGATCTCTCCATCAACTTTGAGGACGAAGACTATCTTCTCCCTCGAGAGATGTTTGTGAGCAGGACGCTCGTGAAGCTGAAGTTAACGAGCGAGTTTGGTCTTCATTGGTGTACTGGACCTGACGCCACTTTCTTACCAATGCTTAAGACTCTTCACATTGCCTCGGAGATGATGAGCATGGACTGCGATGTCAAGATGGAGGAGTTTCTGGCTTGCTTCCCTGTGCTTGAGGAAGCAGAGATGACAAGCATGGACTGGATTGATCCGGTTGATACTGTGTCTAGTCCAACTCTCAAGAAGCTAACGGTTCACACCACGGGCATGAAAACCATTCAGAACCCAAAGAGCATCTCTTTCGACACTCCAAGCGTGCTCTTCTTTGCTTACTCTGATTATGCTGCAGAGGACTATCCACTAGTTAAACTGAACAACGTAGCAGTGGCTAGAATCGCGCTTTCGTTGACTGAAGATCAAACCAGGAGAATGAGAGCGCCACGTAAGGATTTGTCAGAAGGTGATGTTGTTCTACAGTTTGGTAATGCGGTCAAGCTCATGAATGGCTTACAAAATGTTAAGGAGCTTCACTTGCATCCTGATACTCTTGAGGTGCTTTCTCAATGCTGTGAATCAATGCCTGTGTTCAACAACCTCAAGATGTTAATCATTACAAGTGACGAGGGTAGAGGATGGCAAGCAATGCCAGCTCTCCTAAGGAACTGTCCTCAGCTAGAGTTTCTACTCATTAAGGGTCTGGTGCACCATGTGACAAACCAATGCGGTGACGCTTGTGACTGCATTCACAAGAAGCAAAAGGGACGTTCTCTCAAGTCATGTCCGGTGAAAGTGTTTGTGATCAGAGGGTTTACGGGAACGGTGAAAGAGATTAACATGATAGAGCATTTCTTGGACTATTTTCCTTGTTTGAAGAAGATGAATATCTATGTCGACGAAGATGTTCCTACGCCGCTTAAGTACGACCGTCGATTTGCCGAACGTGTCTTGGAGATGATAGAAGAGTTCGACTACTCGTACAGTTGCAGTGTCCAGCTCCTTTACGAGTGAAGTGGACTGCACAACGGAGACTCTGAGATCATCACCAAGAGAGGAGGATGGATCTTGTTTGCAGCACAATGTCAAGTCTCTAAGGACGTTTGTTTAGTTTTCTTTATTTTGATGTCGAACTTGATGGTGTTTCAAAACTCTGTTTTGTCTGCATTTTGGTTCGACCAAGACGTTTAATGGTCTGATTTACTCGGTTCAAGTTTTCATAATCGGATTAT
>B596-H_1-10k_transcript_69328
GACACACACACAACCCTTCAAAAAAAGAAAGAAAGAACAGACAAAAGATCTAAAGAATAAACAAGAACCCTACTACAATCAAATCAAAACCAAACCAAGAAGCAAAAGTTTCCTATTTATATTCTCTTCTCCTCTTCTTGTTCTTGAAAAACTAGGGTTTTGTTTTATTGTCCAAAAGAAAAGATCTTTCATCAGAAAAAGCAACACCAAACTCATGTTTGTGTGTGTGTCTGAATATAGATAAACAAATTACATCACATAATAAGGTTACATGT
>B596-H_1-10k_transcript_67977
AATCTCCGCCGCTACTTCTCATTTTCTGAAATCTAAAACACTATCAGAGGAAGTAAAGGGTTACAACTTTTGTCGAAACCAGCATGAGAGCTAAGTGGAAGAAGAAGCGTATGAGGAGGTTGAAGAGGAAGAGACGAAAGATGAGACAGCGATCTAAGTAGTTTCGAGGAACCTGCTTTGTCTTTCTCCCTTTTGAAACCAAACATTTGTGAGAGTTTTTGTTGGTTTTGCTATCTGAATTTGAATGTTTTTGTTGGAACAAATGGATGCTATGTTTTCTATCAGGATTATGTTATTACATGAAAGGATCCACGTGGGTTCTCGATTTA
>B596-H_1-10k_transcript_65282
GACCGTTCTCTTACGGTCTTGTCGTCCAGTCGGTTTATGACAACGGCTCTGTCTTCAGCCCAGAGGTTCTTGATCTTACGGAAGATGACCTTGTCCAGAAGTTTGCCGCTGGTATCTCAATGGTCACTTCATTGGCTCTAGCTATCTCTTTCCCTACCCTTGCTGCTGCCCCGCATATGTTCATCAATGCCTACAAGAATGCGTTGGCCATCTCTGTTGCCACTGAGTACACTTTCCCTCAAGCAGAGAAAGTTAAAGAGTTCTTGAAGGATCCTAGCAAGTTTGCTGTTGCTGTAGCGGCAGTGTCTGCTGATGCAGGTGGTGGTGCTTCAGCTGGAGCTGCCAAGGTAGAGGAGAAGAAGGAAGTTGTTGAGGAATCAGATGAAGAAGACTATGGTGGTTTCGACATGTTCGGTGATGAATAGATTAATATATCTATCAATGTTTCCTTTTTTTTTTTGTCGATGCTATAAGTGTTACTTCGTTTGTAGTATGATGTTTTTCAATTTTATTGATCTTGGCCAGTTCAAATTTATGCAATTGTTTTTAAGTTTG
>B596-H_1-10k_transcript_26718
GTTATTCTATTCCACCTCTTAGAAAGAAAAGAACTTAAATCAAAATACTTAATAGCATGGCGATACATTTATACAAAACTTCTACCCCGAGCACACGCAATGGAGCCGTAGACAGTCAAGTGAAATCCAATCCACGAAATAATTTGATCTATGGGCAGCATCATTGTGGTAAAGGTCGTAATGCCAGAGGAATCATTACCGTAAGGCATAGAGGGGGAGGTCATAAGCGTCTATACCGTAAAATAGATTTTCGACGAAATACAAAAGACATATATGGTAGAATCGTAACCATAGAATACGACCCTAATCGAAATGCATACATTTGTCTCATACACTATGGGGATGGTGAGAAGAGATATATTTTACATCCCAGAGGGGCTATAATTGGAGATACCATTGTTTCTGGTACAGAAGTTCCTATAAAAATGGGAAATGCCCTACCTTTGAGTGCGGTTTGAACTATTTGATTTACGTAATTGGAAGTAACCAATTAGGTTTACGACAAAACCTAGAAATCGATCACTGATCCAATTTGAGTACCTCTGCAGGATAGACCTCAACAGAAAACTGAAGAGTAACGGCAGCAAGTGATTGAGTTCAGTAGTTCCTCATATAAAATTATTGACTCTAGAGATATAGTAATATGGAGAAGACAAAATTGTTTCAAGCACCGACAGAACCATAAGCGCCCCTTGTTTCAAAGAGAGGAGGACGGGTTATTCACATTTCATTTGATGGTCAGAGGCGAATTGAAAGCTAAGCAGTGGTAATTCTAAAGATTCCCCCGGGGAAAAATAGAGATGTCTCCTACGTTACCCATAATATGTGGAAGTATCGACGTAATTTCATAGAGTCATTCGGTCTGAATGCTACATGAAGAACATAAGCCAGATGACGGAACGGGAAGACCTAGGATGTAGAAGATCATAACATAAGTTATTCGGCAGATTTTGATTCCTATATATCCACTCGTGTGGTACTTCTACCATATATAGAAGAATTCTACGATATATATAAGATAAGATCCATCCGTATAGATATCATCATCTACATTCAGAAAGCCGTATGCTTTGGAAGAAGCTTGTACAGTTTGGGAAGGGGTTTTGATTGATCAAAAAGAAGAATCTACTTCAACCGATATGCCCTTAGGCACGGCCATACATAATATAGAAATCACACTTGGAAAGGGTGGACAATTAGCTAGAGCAGCGGGTGCTGTAGCGAAACTGATTGCAAAAGAGGGGAAATCGGCCACATTAAAATTACCTTCTGGAGAGGTCCGTTTGATATCCAAAAACTGCTCAGCAACAGTCGGACAAGTGGGAAATGTTGGGGTAAACCAGAAAAGTTTGGGTAGAGCCGGATCGAAATGTTGGCTAGGTAAACGTCCTGTAGTAAGAGGAGTAGTTATGAACCCTGTCGACCACCCCCATGGAGGTGGTGAAGGGAGGGCTCCAATTGGTAGAAAAAAACCCGTAACCCCCTGGGGTTATCCTGCGCTTGGAAGAAGAACTAGAAAAAGGAAAAAATATAGTGAGACTTTGATTCTTCGTCGCCGTAGTAAATAGGAGAGAAAATCGAATTTCTTTCTTCGTCTTAAAAAAAATAGGAGTTAATTAACTGTGACACGTTCACTAAAAAAAAATCCTTTTGTAGCAAAGCATTTATTAAGAAAAATAGAGAAGCTTAATACAAAGGCGGAAAAAGAAATCATAATAACTTGGTCCCGGGCATCACGGGCGAACGACGGGAATTGAACCCGCGATGGTGAATTCACAATCCACTGCCTTAATCCACTTGGCTACATCCGCCCCTACTCTACTATACATCATATCTTGTTTGTATTGTCTAAAATAAAAACGCAGCAATATTTTTTTTATCC
>B596-H_1-10k_transcript_38405
ATAACATAACATATGAACAGTAAGAACTAGCATTCTTATTGAGACTAGAACTCATAGGGAAGAAAATCGATTTATGGATGAATCAAATATGCAGTATTTACAGACAAAAGTATTCGGTTATTGGGGAAAAATCAATATACTTTTAATGTCGAATCAGGATTAACTAGGACAGAAATAAAGCATTGGGTCGAACTCTTCTTTGGTGTCAAGGTAATAGCTATGAATAGTCATCGACTCCCCGGAAAGGTTAAAAGAATGGGACCTATTCTGGGACATACAATGCATTACAGACGTATGATCATTACGCTTCAACCGGGTTATTCTATTCCACCTCTTAGAAAGAAAAGAACTTAAATCAAAATACTTAATAGCATGGCGATACATTTATACAAAACTTCTACCCCGAGCACACGCAATGGAGCCGTAGACAGTCAAGTGAAATCCAATCCACGAAATAATTTGATCTATGGGCAGCATCATTGTGGTAAAGGTCGTAATGCCAGAGGAATCATTACCGTAAGGCATAGAGGGGGAGGTCATAAGCGTCTATACCGTAAAATAGATTTTCGACGAAATACAAAAGACATATATGGTAGAATCGTAACCATAGAATACGACCCTAATCGAAATGCATACATTTGTCTCATACACTATGGGGATGGTGAGAAGAGATATATTTTACATCCCAGAGGGGCTATAATTGGAGATACCATTGTTTCTGGTACAGAAGTTCCTATAAAAATGGGAAATGCCCTACCTTTGACCGATATGCCCTTAGGCACGGCCATACATAATATAGAAATCACACTTGGAAAGGGTGGACAATTAGCTAGAGCAGCGGGTGCTGTAGCGAAACTGATTGCAAAAGAGGGGAAATCGGCCACATTAAAATTACCTTCTGGAGAGGTCCGTTTGATATCCAAAAACTGCTCAGCAACAGTCGGACAAGTGGGAAATGTTGGGGTAAACCAGAAAAGTTTGGGTAGAGCCGGATCGAAATGTTGGCTAGGTAAACGTCCTGTAGTAAGAGGAGTAGTTATGAACCCTGTCGACCACCCCCATGGAGGTGGTGAAGGGAGGGCTCCAATTGGTAGAAAAAAACCCGTAACCCCCTGGGGTTATCCTGCGCTTGGAAGAAGAACTAGAAAAAGGAAAAAATATAGTGAGACTTTGATTCTTCGTCGCCGTAGTAAATAGGAGAGAAAATCGAATTTCTTTCTTCGTCTTAAAAAAAATAGGAGTTAATTAACTGTGACACGTTCACTAAAAAAAAATCCTTTTGTAGCAAAGCATTTATTAAGAAAAATAGAGAAGCTTAATACAAAGGCGGAAAAAGAAATCATAATAACTTGGTCCCGGGCATCACGGGCGAACGACGGGAATTGAACCCGCGATGGTGAATTCACAATCCACTGCCTTAATCCACTTGGCTACATCCGCCCCTACTCTACTATACATCATATCTTGTTTGTATTGTCTAAAATAAAAACGCAGCAATATTTTTTTTATCC
>B596-H_1-10k_transcript_61773
GGGTGGACAATTAGCTAGAGCAGCGGGTGCTGTAGCGAAACTGATTGCAAAAGAGGGGAAATCGGCCACATTAAAATTACCTTCTGGAGAGGTCCGTTTGATATCCAAAAACTGCTCAGCAACAGTCGGACAAGTGGGAAATGTTGGGGTAAACCAGAAAAGTTTGGGTAGAGCCGGATCGAAATGTTGGCTAGGTAAACGTCCTGTAGTAAGAGGAGTAGTTATGAACCCTGTCGACCACCCCCATGGAGGTGGTGAAGGGAGGGCTCCAATTGGTAGAAAAAAACCCGTAACCCCCTGGGGTTATCCTGCGCTTGGAAGAAGAACTAGAAAAAGGAAAAAATATAGTGAGACTTTGATTCTTCGTCGCCGTAGTAAATAGGAGAGAAAATCGAATTTCTTTCTTCGTCTTAAAAAAAATAGGAGTTAATTAACTGTGACACGTTCACTAAAAAAAAATCCTTTTGTAGCAAAGCATTTATTAAGAAAAATAGAGAAGCTTAATACAAAGGCGGAAAAAGAAATCATAATAACTTGGTCCCGGGCATCACGGGCGAACGACGGGAATTGAACCCGCGATGGTGAATTCACAATCCACTGCCTTAATCCACTTGGCTACATCCGCCCCTACTCTACTATACATCATATCTTGTTTGTATTGTCTAAAATAAAAACGCAGCAATATTTTTTTTATCC
>B596-H_1-10k_transcript_23752
TTGTTCTTCGTCCTCTGCGTGCGACTCGTAACGCTCTCCAGTCATCTCTCCGGACTTTTAACGGATGGGAACATCATCTGGATCCAACCTCCCTCACCAAATGCTACCTCCACGCCAACAGCTCCAAACCGTTCTCTCCCTCGCATCTTCGGATCCACCCCACTTGTCACGCTCCAGCTCCGGCATCGTCCGTGAATCACCAGCCGAGAGCGCCAGCTCTCAAGAAACCTGGCCGACCTCAAAGTCCATCATGGCAAAGAAGACAGAGAGCGGAGGAAAGTCGGTTACCGACAAGGTGTCGCTACAGGACATAGCTAGAGAGAGAGTGGAGTTAGTCTCCGAGAGGATGCTCCGACTACCAGAAGGATACCTCGAGGAGTTAAAGAACGGGCTCAAAGCTATCCTCGACGGAAACGGTTCACAGCCCGTTGAGGAGTTCATGTTTCTACAGAAGTTCGTCCAGACACGTTCGGATTTGAACTCAAAGACGCTTGTCAGAGCTCACAGAGTGCAGCTCGAGATCCTTGTGGTTATAAAGACTGGTATTCAAGCCTTCCTCCACCCGAACATCAACCTCTCTCAGACAAACCTCATCGAGATCTTCTTGCACAAACGATGCAGAAACATCGCTTGCCAAAACGAGCTCCCGGCAGACGACTGTCGCTGCGAGATGTGCGCTAACAGGAAAGGCTTCTGCAACCTCTGCATGTGTGTGATCTGCAGCAAGTTCGACTTTGCTGTCAACACGTGCCGCTGGATTGGATGCGACGTGTGTTCTCACTGGACTCATACGGACTGTGCGATTAGAGATGGGGAGATCTCGATGGGAGTTTCGGCTAAGAGTGTCTCTGGGATGGGAGAGATGCTGTTCAAGTGTAGAGCTTGCAACCATACCTCTGAGCTGCTCGGTTGGGTTAAAGATGTGTTTCACCACTGTGTGCCGAACTGGGACAGGGAGGCTTTGATGAAGGAGCTTGATTTTGTGCGTAGGATATTCCGTGGGAGTGAAGATACGAGAGGGAGGAAACTGTTTTGGAAGTGTGAGGAGATTATTGACAAGATTAAAGGTGGCTTGGCTGAATCAACAGCTGCAAAGTTGATACTCATGTTCTTCCAAGAAATTGAATTGGACTCTCCAAAGAGCCTTGAAAACGGAGACGGTGGAGGAATGATAGCACCTCAAGACGCATGCAACCGCATTGCTGAAGTTGTGAAGGAGACACTGAGGAAGATGGAGATAGTGGGGGAGGAGAAGTCGAGGATGTACAAGAAAGCGAGGATGGGGCTTGAGGAATGCGAGAGGGAGATGGAAGAGAAGGCAAAGGAAGTAGCGGAGCTGAAGATGGAGAGGCAGAAGAAGAAACAACAGATAGAGGAAGTTGAGAGGATAGTGAGGCTGAAACAAGCAGAGGCAGAGATGTTTCAGTTGAAAGCCAACGAGGCGAAAATGGAAGCAGAGAGGCTGGAGAGGATTGTGAAAGCGAAGAAGGAGAAGACTGAGGAGGAGTATGCGAGTAACTACCTGAAACAGAGGCTGAGCGAGGCGGAGGCAGAGAAAGAGTATCTGTTTCAGAAGTTAAAAGAGCAAGAAAGTGGTGGTAACAGTGGTGGTGGTGAGGCCTCACAGTCTGTGATGTACTCAAAGATCAGAGAGATGCTGAGTGGGTACAATGCACCGTCGCCAAGAGTTGATCCAAGATCAAACCAGAGAAACCATTTCGGATCCAATCCTTGAAATGTTTGTATTCATGTTCAGCTTCGAATCAATTACTGTTGGATTTGCGTGCGTGTTAACTGTGAAGTCTTGTAGTCGTTGTATTTTATTAATGTTTAATACTCCTTCCGTTCTCGAAAGTAAGATCGTTTTAGATTTTTTACTTGTTCCACAAAGATAGATTTTCTATATTTTTAAGATATTTTTTTATAACATTAAATGAAAATATTTGAATTGA
>B596-H_1-10k_transcript_27297
GGTGTGTGTTTTATCATTTGCGCAAGCAGGTCTGTCTCGCATCTCTTCCGCGCTTCATTGAGCAGGGTTTTGAAACAAATGCAGAAACATGTATTTGAAAGCTGAAGAGCAGTGGTCTACTACTAGTAGTACTGCTTTACACCTCCCTTCTCCTCCCTTTTTCTTCTCCACCCTCATCCCTCTTCATCATCCCTCTCAGAATGTTCGAATTAACGCCTCATGGAAGCATGTTCTATGCGAGGACGGTTGACCCTCTTCTTGCTTCTTGACTTCACCCCCATCCCTTTTTTTCTTTTTAGTTTTTTTTTTTTTTTTTGCATCTTGTACTTGTATATTTGTAGCTCTATTTATATTACCCTCTTTCCGCCTAGCATTTTACTAGTAGTGAAGCTAATAATAATCCTATGGAGAAGAAAGGGACTGTGCTGATGCTTCGTTATGAGGTCGGCAAGTTACTTGGCCAGGGTACCTTTGCCAAGGTTTACCATGCCAGGAATCTCATCTCTGGTGATGGTGTCGCTGTTAAGGTCATCGATAAAGATAGAATCCTCAAAGTTGGTGGTATGACCGACCAGATTAAGCGTGAGATCTCTGTCATGAGACTCTTGTCACACCCAAACATTGTCCACCTCCATGAAGTCATGGCCACTAAATCTAAAATCTACTTCGTCATGGAGCACGTTAAGGGCGGTGAGCTTTTCAACCAAGTCTCCACCGGCAAGCTCAGAGAAGGCGTCGCCAGAAAGTATTTCCAACAGCTTGTCCGCGCTGTTCACTACTGCCACACCCTCGGAGTTTGCCACAGGGACTTGAAGCCTGAGAATCTTCTCTTGGATGAGCATGGGAATCTCAAAGTCTCTGATTTCGGACTCAGCGCTCTTTCTGACAATAGACGCCAAGATGGCTTGCTCCACACCACCTGTGGGACCCCTGCTTATGTTGCCCCTGAGGTGATCAACAGGAATGGCTATGACGGGTTTAAAGCCGATGTGTGGTCTTGTGGTGTCATTCTTTTCGTGCTCCTTGCCGGTTATCTCCCTTTCCGTGACTCCAACCTCATTGACTTGTATAAGAAGATTGGTAAAGCCGAGTTCAAGTTCCCCAACTGGTTTGCTCCCGGGGCTAGGAGATTGCTCAAGAAGATCTTGGATCCTAACCCCAACACCAGGATATCTACCGAGAAGATCATGCAGAGTTCTTGGTTCCGTAGAGGCCTAGAAGAGGATAAAGACCATGCTGATGCAGAGACCGACGACACAGAGCCAATGCCGCTTAATGATGACTGTGACAAGGCAAAGAAGCAGTGTATCAACCTGAATGCTTTTGAGATCATTTCGCTTTCCACCGGGTTTGATCTCTCGGGACTGTTTGAGAAAGGCGAAGAGAAGGAGGAGATGAGGTTTACGTCCAACCGAGAGGCGTCAGAGATCATGGAGAAGCTGGTGGAGGTAGGGAGGGAACTTAAGATGAATGTAAGGAAGAAGGAAGAAGGATGGAGGGTGAAGATGGAAGGTAGAAAAGCGGGTGCAGGGGTGGAAGCGGAGGTGTTTGAGATTGCACCAAGCTTCCACATGGTGGTGATGAAGAAGAGCGGTGGAGATACGGCGGAGTATAAGAGATTGATGAAGGAGAGTATAAGGCCGGCTTTGATGGACATTGTATTGGCTTGGCACTGAAACTGTTAACCTACTACTATCTTTTTAATGTTATTTTCTTTCGTACCAAAGTGTTTAGTTTCATTCTTGATTCTGAAGATGTGTGTTTCTTGTTTTGGGGGTGTAAGAGCACTTTCAATGGTGTTCTCGGTGGCTCGGAATCATAAGTAAAGTTTTTAGAATTTTTTATTATTATTATTTTTTATCTG
>B596-H_1-10k_transcript_68835
ACTCCGCCGCCGCCGTCGAGGAAGATGAAGAAGCTGTTCAAGAAAGCTTTCTGTCTTTGGAACAACTAAATATGTGTCCAAAGCTAGGCCGTGATTCATGAGCTGTTCCTTGAGACTTGAGAGCTTGCAAGTGGAGTATTGTTCAAGTTGCAAACAAGACCATCTACTTATCTTAATATATAGTTTCACTACAAAATTACCTTTGTATATGTTCATGTTAGTGACTGCTATTGTGTGAGTTAATGAAAAATCAAATTTGAATTTGTTAGTGAAAAAAACGCAATGCATTACTGTTTTTGAGTTT
>B596-H_1-10k_transcript_61639
GGCCTTGCTCCTCCGAACTAGGGTTTGTGAGCTATAGCAAGGAGGAAGCAGCGGCGCCTGAGTTCACCACCACCACCACCACCACCAGCAAGCTCACGATGGCAAGGATTAAGGTTCACGAGCTCAGAGAGAGATCGAAGACGGATCTTCAGAACCAGCTTCAGGAGTTCAAGGCTGAGCTCGCCCTCCTCCGTGTCGCTAAAGTTACCGGAGGTGCACCTAACAAGCTCTCCAAAATCAAGGTGGTGAGGAAATCCATTGCTCAGGTTCTGACAGTGATCTCACAGAAACAGAAACTAGCACTGAGGGAAGCATACAAGAGCAAGAAGTTCTTGCCTCTTGATCTCCGTCCCAAGAAGACACGTGCTATCCGTAGACGTCTTACCAAGCATCAGGCGTCTTTGAAGACAGAGCGTGAGAAGAAGAAAGAAATGTATTTTCCTCTGAGGAAGTATGCTATCAAAGTCTAGTTTCACTCTCCGGCCTAGTTACTAGAAATGATTCAACTCTTTTTGAATATTCGCTTATGTATTCTCCCTTTTTGCTTTTGGTTTAACTCAAAGTTTTTTTATGGAACAGCCAAATCTCTCTTACTCGAGAGTCATGTATCTCATAAACACAAAAACCACACATTTGAAAATGAGATTTTAGGAACGCATCGTTGGTAGTAAGTATGTAATAATATCTATCGAATTTATCACCCGAGAATGTTTAGAATTC
>B596-H_1-10k_transcript_64944
GGTGAGCTATAGCAAGGAGGAAGCAGCGGCGCCTGAGTTCACCACCACCACCACCACCACCAGCAAGCTCACGATGGCAAGGATTAAGGTTCACGAGCTCAGAGAGAGATCGAAGACGGATCTTCAGAACCAGCTTCAGGAGTTCAAGGCTGAGCTCGCCCTCCTCCGTGTCGCTAAAGTTACCGGAGGTGCACCTAACAAGCTCTCCAAAATCAAGGTGGTGAGGAAATCCATTGCTCAGGTTCTGACAGTGATCTCACAGAAACAGAAACTAGCACTGAGGGAAGCATACAAGAGCAAGAAGTTCTTGCCTCTTGATCTCCGTCCCAAGAAGACACGTGCTATCCGTAGACGTCTTACCAAGCATCAGGCGTCTTTGAAGACAGAGCGTGAGAAGAAGAAAGAAATGTATTTTCCTCTGAGGAAGTATGCTATCAAAGTCTAGTTTCACTCTCCGGCCTAGTTACTAGAAATGATTCAACTCTTTTTGAATATTCGCTTATGTATTCTCCCTTTTTGCTTTTGGTTTAACTCAAAGTTTTTTTATGG
>B596-H_1-10k_transcript_70921
AGCTGTTGCTGATCATAGAGACACAGAGAGAGACGCTCTCGGACAGGGCTTTAGACTAGGCAGGGACTTAAAGTGGTGTTAATTAGACTAAGACAAGCTTTTGCTCATCGTACGGTTATAAAACATAAATGAAACGTGCTTGTGTCCCAAACCCAACACATTCCACAGTATATGGTTATTTGAAACTTGCATTTGCC
>B596-H_1-10k_transcript_27533
CTCTCTAATTTAACCCTAGAAGGTCTCTCCAGTTCTCATCGCCATCTCTCCTTAGAACCGAACCATGGGCGAAGACGAGACCATCGATTTTCAGTCGTTGAAGCAGACACTGGTGTTCTGGAACATGGATGATTACCCAATCCCTGTTGATACTACGGATGATCTTGGTCCTGTTTTTGGTGATATCTCAAAAGCTCTTTATCTCATGGGTTTTCGTCTCGGTTTTATGGACGTGTTATTGTACTCTGAGCAACACAACTACGACAAAACATTTGCCGATATAATCCAGCCATGCTTACCCCAAGGTCGGTCTTATTCGGGTTGTGTTTACAAAGTGCCGGATATCACTTTGCATATGATTCTTCACGCATCATATATTGGACCAGGACCAGTGAATTTTTTTGTAATCGCCAAACCACAAAGGGAGTTACTCAGGGTTCTGCAGTGTTTGAAATTGAGGCGTCACAATGTTCTTCTATTAAAGCCACCGCCGCCTGATGAAGAATGTCTCTTTAGTGTTGACTCTCTGCTTAATTATGCACGACTTTTAGGTGGAGGAAAGCCTATATACAACCCTTTACAAGGTTATATGGATGAGTTTGATAGCTCTCTAGAAAAGTATATAGAGATCAAAGAAGATGTCTCCAAGACGGTAGATTTCTCCGAGCGCATCCCGACCGTCAAGGGGCCTAGGACAGCCGTCTTCTGGGACGCCGTGGATTGCCCTTTCCCTCCTTCTTCCTCTCCTGATGCGATCTACCACTCTATCTCATCAGCCCTTGTGGAAAGGGAGTTTAGTGATAACATTACAATCTGGGCCTATCTTGATGATGATGACGACAAGAAAGGGTCTTGGCTGGGTGGTGACAAGACGTGGGCTTCCAGAATCTACTTTCTTCCCGGAGGGGATAAAGCCTCTAGACGTATCAGAATGATAAATGACATTCATTTATGGATGAGGGACTCTCCGCAGAAGTCCACGAGTTATGAAGCTAGTTTGGTTCTATTCTCAGACCAGTTCAAAGATGACGACGTCTACTACAGAGATATGCTTCAACAATTGGGTAACATGCGTTACTATGTTCTCTTAGTCACTCCGGCTCTGGACATCAACAAACCAGGAACCCCTGAATGGCCTGGATTGCTTCTAGATAGAGGCGCATACTTTTTTGATCAAGTAAAAAGCCAAATCTATCAAGGACCCGATGCTGCGGCGGCCGAAGAAGAAACACCTGCGATTGTGAGTGACATGGATTACAGTCTTCTCCGCCCTTTTGTTGATCAAAAAAGCGACAGCTCTGAAGATGAAGACAGTCCATTCTGGCCACCTCGGACTGATGACATGCTAATAGATGGAGGACAAAGCTCTGCCAAACAAGAATCACCCGTCTACCGCTGGGATCCTTTTACCCTCATGTACAAACTTGAAAGCCTATTTCCCAAAGAGGAGCATGAAGCCGAAGAAGACACACCTGACAAACTTGCCACGCATGGCACTTGTCGCTTGGAAACTAACACTGAGGACATCAAGAAACCAGAAAGCCCTAAATGGCCAGGATGGCAAATACATGGAGGATCAGGCTGGGGAAGCTCTGAAGAACCTTTTCTCAAAAAGCATAAAGCCGATGCGGCCGAAGAAACATCTGATGCGGCCGAAGAAACACCCCTTAGGCGTCGGGACTAGCTTAGCTAGCTACTGTTGTTCGTAGGCCCGTGGATGTGTATTTAAGTTCTTATTTCTCAGTACTTAAGTGTTTATTTATCAAAAACTCTGTTTTAATTAAGTTTGTACTTTTGTATTTTGAACT
>B596-H_1-10k_transcript_37306
ACGAAACAACCATAACTCGGTCTCTCTCTAACCCTTCCTCACTCTAAGTTTTCTCTCGTCAGATCTGTGTCTGCCTCCGGCGCGTGGCCTCCGTTTCGCCGCCGCCGGAGGGCTTCTCTCCCCCCTTTACTTATTTTTCTTTGCTCCTTTGTCCTCACTGTCGTTTTCCACCCGATATGTGTGTCACCCTAGAAGAAGAGCTTCATTAACGACGGATTCGCGACCTGGACTTGGTGGAGTTTGGCTCTCCGGTGTGACTATGAGGCTGGAGATGCGGTGACAAGTCGAAGGGGTCGGCTTTTCAGGGTTTAGAGTGGGTTCTTTTTCCATCTCCGTTTGAACTCACTCGTACAAGACAGTGGTGCGTGTGGGAGATGTGGCGGTTCCTCCTCCAGATCTGGGCTTCAATCGTTAGATCTGCCCGTTGTGGTCTGGTTTCGAGGTGCGGTGCTGGGTTTCCAGGTTGGTGGCTTTCCTCGGCGTCTTGGCTAGCCTTATCTTTTGACCCGGCATCATGAGAGCTCTGGAGTGCTCTCTTCTCGGAGGTGCGTCTTTTCCTAGGGGGTTTCTGGTGCGTGCTAGAGCTTCTAGTGTTGGCGTGTGGAGGTTCAATGGGCTGCGTCCCGATTTGGTCGTCTATGGCCACGTCGTTGCGGTTCCGGAGACCTCTTTCTCATCTGCAATGTCTCTACTCGGTGTCCTTTTTCAGTCCGTCTCAGAAGCTACCGGTAAGTTTTCTTTGGCGTTTGCTCATGTGCTTCCTTGTGGGGTCGTAGCTTTGTCATCGCTGCGACAGTTTGACGATATGAAGCTAGCTGCGTTCTGGTTCTCGGAAACGGCAAGCAGTGAGGTGGTGGCTTAGCTTGGGTAGTCTCCAGCTTCATGTCCCTTCCTCGATGACTCTGCTTGTTGGCTGCATCACATCCCAGTTCTGATGTCTCGCTCCCTACATCAGTAGTGTTGCTTTCTAGTAGCTTTTCAGGTCTTAAGGAGCCTATTGGTATTGGGCGCTGCTGCTATCTTGGATCCGTTTTTTTTGTGAATGAGCCTCTTATTGGTTTGATGGAGTGGACCTTCTTGAATCTCCGTGGTGCGGGGCAGCGGTTTAGGAGGGTAGCACCTTCTTGGGTTAGAGCTTTGGACATAAAAATGGACCATTTGGGGAAGGCGGTAACTCCGATGGTGTGGTCTGTTTCAACTTCCACGGTTTCGGTCCGACGGGTGAAAGTATTGTCTGGTGATGGTTGAATCTGTGTGTCGGCGCCTCTTTTGAAAAGGATATGAAGATACAGTGTTCGGCTTGGCCTTGGCTAAGTCGGTGTCGTTGGCCGCGTTTTTCAGGTGATGACGAGTGACCATTCTGGTCCTTCGAGCCGGAATTCTTTCCCTTCCGCTGTTTATTTCATTTACTTTCCCATGTACTTAGCGATAAGCCCAATCTATTTTCAACGTTCACTGTTTCTTCATCGACTAACCGGAGGTCTTGTTCCGGTTCGCCCTCCGGAGTTGGTTTCGTTAATTAATATATAAGTTAGT
>B596-H_1-10k_transcript_39152
GATATTATTCACACTTTGCTTCAACTACTCTTTCACTCTCTCTCTCTCTCTCTAAAGACCAAAGAGAAAGTCTTTGCTCGTTTTCCTCTTCACCTTGTCTGCAACTTCGATCCACCACATACTTTTTTTTCTATCTTCCCCAAAAACACACCACAGAGATCCCTCTTCCACCGTGTGAAGGGAGAGGCAAATGAGGGAATGTTCTCCTGGTTAGCAAGGATGGCTCTGTTTTGTTTGCGGCCGATGCGTCGGTACGGTCGTATGAACAGAGATGACGATGAAGAAGAAGATGATCGTGAAGACTCCTCTGGAGGTGACTCGCTGCTTTGGTCTAGGGAGCTTGAGAGGCATTCTTTCGGTGATTTCTCCATGGCTGTCGTGCAAGCTAACGAGGTCGTTGAGGATCATAGCCAGGTGGAGACAGGGAAGGGAGCTGTCTTTGTGGGTGTTTATGATGGCCATGGTGGTCCTGAGGCTTCTAGATACATCTCTGACCATCTCTTTGGACATCTGATGAGATTGTCGAAAGAACATGGCGGCATTACAGAGGAGACTCTAAGAGCTGCTTTTTCCGCAACCGAGGAAGGTATCCTCACGCTTGTGAGAAGAACTTGCTCGTTAAAACCGTTGATTGCAGCCGTTGGATCCTGCTGTCTGGTCGGAGTTATCTGGAAAGGAACCTTGCTTATCGCCAACGTTGGAGACTCCCGCGCTGTTCTTGGTTCCAGGAGCAGTACTAATAGATCAAACAAGATTGCAGCTGAGCAGCTGACTAGTGATCACAATGCTGCTTTGGAAGAAGTCAGACAAGAGCTCAAGTCGTTGCATCCTGACGATCCCCACATCGTTGTCCTCAAACACGGCGTGTGGCGCATCAAAGGCATCATCCAGGTGTCAAGATCGATAGGGGACGCGTACTTGAAGCGCCCCGAGTTCTCTCTCGATCCTTCGTTTCCAAAGTTCCATCTCACCGAACGGCTGCAAAGACCGGTCCTATCGGCAGAGCCGTGCGTGTACACGAGAGTCTTGCAAACGAGCGATAAGTTTGTGATATTCGCGTCGGATGGGCTGTGGGAGCAGATGAGCAACCAGCAAGCTGTGGAGATAGTGAACAAACATCCTCGTCCCGGGATAGCGAGGAGGCTGGTGAGGAGAGCGATGAGCATAGCTGCGAAGAAGAGGGAGATGAGGTATGATGATCTGAAGAAAGTGGAGAGGGGAGTGAGGAGATTCTTTCATGATGATATAACGGTGGTTGTGGTGTTCGTGGACAGTGAGCTTCTTATGGTGGAGAAAGCTACTGTTCCTGAGCTCTCCGTTAAAGGTTTCTCTCATACCGTTGGACCTTCCAAGTTCAGTATCTTCTTTTCTTAAAAATAAAATGTTATTTTTCAACATTTATTATCTTTACTCCCACAGATATTAATTTATTATGTTAAAAGAGGAAAGAAAGAACACTGATGTTGTGGAATTGTAACTTTTATATAGGATGGATTATGTACTAACATGTTGATTTTAGTTACAG
>B596-H_1-10k_transcript_728
GGAACCCGAGCCTGAAACTCGCTTCGGTTTCCGAACCTCAGTCATTGCCTCCTGCCCCCCCGCCGTTGAAATAAAAAGTTGCGATCACTTTATCTCTCTCTCTCTCTCTCCGTTAATTCTCGAGCTCGGAAACCCTAAACGCACTCATTCGAAATTGCTGCTGGGAGGAAGAAGAAAGGCTTTCCCTTTGTTGTAGATACATACAAGTGAGATATTGAGAGTATTCCGAGGATGTTAGTTGAAGGCAGCTCATGAATTCTCGAGGAGACGACAATCTTGAACTTTGTTCTGTTTCTATTCGAGGTTCCAGATATTTAGAATAATTCTTAGGAGCTGAATCTATGTCTGGAAACGAATACGGAGAGAGGATCCACAATTTCTTTGGACAAGAAGGCCTATCTCAAGACCAGCATCAGTCTCAGGTGGTTGATGGAAGCTGGTCCGGTTTCAGCAACGGTTTAGTTGGAAACCAGAGGCATATAGACACATCCATTATTAACAATCTGGAGAGTTGTAACACACAACAACAACCTGTTGATCCCGAGAGATGGCAATCTTCAAATTCACACCAGGGTTTGAATTTTACGCAGCAGCAGCAACCTATAAGGGCTGAGTACTCCAGAAGTCTATTGCAAGATAATCAGCAACTCACAAATGGTTACATGAATTGGATGGCGATGCAGAATGGGTCGAATGTTTCGGGAGTGGGTGTAGAATCTAGTAGGGATAACTTATCAGCGAAAGGGTTTACTTCCGACATTCAGAAAACTCCTATGAGGTTTGAGATGGGAGGAGAATCTCCGGTTAATTATGATTTCTTCGGTGGTCAACAGCAATTAAACAGCCAGCCGCCGCCTGGCATCCTCCAGCCGTTTCCAAGGCAGCAGATGACGTTCAATGATATGCAACTACTAAAGCAGCAAGTTATGGCTAAGCAAATGCACGAGTATCAACTTCAACAACAGCTTCATAAGAAACAGCTGCAGGCCAGGCAGCTCAACTCTTTGAATTCAAATGCAGTAAATGGAAATCGCTCAAGTGATAATCAATCACACCTTTTGGTTAATGGGATCCCTCTTCAGGATGCGTCTAGTAATGGTTGGCAGCCTGATCTTGTGTCAGGAAATACAAACTGGATGCATCGCGGCATTTCACCATTTGTTCAAGGTTCATCCAGTGGGCTTGGCGCTGAGCACGGTCAGGCGAACTTACAGTTTGAACCTTCCTTGTACGGCATGCCACTTGGTGAAGCAAATGCACCTCAAAGTTCCTTCTCTCCCGTTCAGATGAACAGATTAGCTTCGGAGCATGGTTCCTCTCTCACCAATCAGCCTGATAGTTTTATGCTACCTAGATCCACATACCAGGAGAGAGCGATGTTCTCAAATTCTTCAGCTCCAGGTTCAAATGATAGCCCAAATTTCGAATGTTTCCAGCAAGATGATCCACACGATAGAAACGTTTCAGCGCAGGAGAAACTCGATCAGATGAAGGGTTCTGGTCCACCAGAAAAATCATATATAAAAGCGCCTGGAAATGTTTCTGGGTCACAGAAGTCGACAGCCTTAGATCCAACAGAAGAAAAGATTTTGTTTGGTTCGGATGACAATTTGTGGGAAGCATTTGGAAACGACACTGATATGAGCTTGACGGGAAACCTGATGTCCAGTAGTTCTGACCTTAATGATGCATGCCCCTCTTTGAAAGGTGGGGGTTGGAGTGCTCTTATGCTATCTGCTGTAGCAGAAACATCCAGTAATGACGCAGGCTTTGGTAACAGGGTCCAGAATCTTGGCGTCAAGGCTTCAAATGCACTAAGTGAGAGACTCCACAATGATTCGGGCTCTATTCAAACGAATGAGGGGATTGGAGATGGATTTGGTATCTGGAAGGCTGCTTCTAATCCAAACTTAGTTGCTCCTGTTGAACAGAAGAATCACTTCACCCAAAATCTACAAATGAAGGCAAACTATGGATTTGGCATTGCCACTGCGGAAAACAAGTCTACTGCTTCTAGGGGTGTCCAGGAAAACCAACAGCATTTGGGTAATAACTCTGTGGAGAAAGCTACCCCTCAAGTGAATCATAGAGATGGCAGTCAAATTAGTCGCAAATTTCACTATCATCCCATGGGGAATATTGGCGTCACTAACGAGCCTTATCGAGAAAAAAATTCTCATTTGCCACCCGCATTGGACCGGGTGTCTGGAGGAAATCAAGGGTATTTTGGGCAGTCAAAGTCACTTGGCCAGCCACCTATGAACATGCAAATTGACAGGGGACTTGTTTCACAAGGCATGGGTTCAGAGAATTCACCTAGTACATCTGCTTCAGCCGACAGAAGTGTTGATATGTGTAATCAAGTGCAGAGTGCGTCAAGGCAGACAATGCTTGAGCTTCTTCACAAGGTGAACCAGCCGGAGGAGCGTTCTGTGGAAACAGATGCTTTCAAAATTCCTGAATCAACACCCTCTGCAGAAAATGGTGGTCAATTTAGGCATAGTCAGTCATCTGCTTCTCAGGGGTTTAGTTTACAGCTGGCTCCGCCATCTCAACCAGCTCCCTCACCTGATAACGTGCAGTTTTCTATGAACTCTTTGCAGCCATTGAATTCACTTCATACTGCCCCTGAAAAAGGAGCAACAAGTCAATCAAGGTTTGCTCCATGGGCATCTAGTCAATCTTTTCCACAGCAATCCACTTATCAAGGACCAGGAGAAAGCAACAATACCTCTGGTTTCCCATATTCCAAAGGGTATCACCAAAATCAACTGCCGCCTGTTTCTACCCGACAGTTAACTCCTAACCATTTAGTCAGATCATCTTCTGAGTTGTCGACCCCTCAAGTGAAAGAAAGAGACCGAAGCAGTGACTATTCAGCACAAACACCTTCCCTGCTAAATCCTACGACCCACAACAACAAAGGAGATTCAGCTGAAGGGTTTCCTATGCTGTCTGCTCCTCAGCCTCGGGTTGGATTCAGTTCGCCTCAGCAGAGTTCCTCTTCTGGTATGAGGTCTGACTCAGGAGCCGGTACTTCAGCACCGCAACATCGGTTTTGGAACCAGCCACCTAAGCCTCAGCCAGATATATTACGGCCGCATCCAGTTACCAATAGCCACGTAGAAGACATCTTCTCAAGGCAGGAGAAGAGAAATCAATTATCCTCTCAAAATGGAGGAGACATGTCATTAAGTGGGAGGGACATGGTGAATATGCATGAGTTGCAGGGTCAAGATATGGGTGCAAAACAAACAGCTGGTGTTGCTTCGATGTTCTCCAAAATGGGGCAGATCAATCATCAAACCTTGGATCGCTCTCTTCCTTCTAACAACCGTCCAAAAGATGACGTGCGTCACAATGAGCGTATGGCTGGAAGTGGGGAGGGTGACGCACCCAAGATGACTGTGAAGAGAGTCGAGGATAGTTCTGTTCATCTTCAAAAGGTAGCTTCCAAAGAGGTGCAACAGTCACCTTTAAGATCTGATGGTTTACTGAGAGATGGATTGAATCACAAGGAATCAGAGAACCACTCGCTACCTTTCGGCCAAACTGTTTCTCAGAGTTTCTCCAATAAGAATCATTCTGCCTCGGCTGGAGCAGATCATCAACAACAAATCAGTCCTCAGATGGCTCCATCCTGGTATAATCAATATGGAACTTTCACCCCCTTGAAGATAGGAGAAAAATCTTCTAATGTTGGGAGTTCGGCTGATGGCTCACATAATGTTCAATCTCCAAAGCAGTTTAATACGCAGAAAATGCCAGGCTCCGCACCAGGAGCGGAGATTCCCTCATCTGAGTCATTGCCTCGTGGTGCAACTGACGAACTTATGAATGTTGTTAAACCAAAGAAGCGCAAAACCGCAACATCAGAGCTTCTATCTTGGAATAAAGAAGTCATGCATGGTTCCCAGAGGCTTAAGACTCTCAGTGAGGCGGAGGTTGATTGGGCCAGAGCAACCAATCAATTTGCTGAAAAGGTGGAATATGGGAATTTACTTGAGGATGGCCCACGACTCAGATCAAAGAGAAGGCTTATATATACAACACAACTCATGCAACAACTATTTCGCCCGCCTCCTGCTAGGGTAATATCTTTGATTGCTAGCTCAAACTATGAGTTTGTTGCATATACTGCTGCAAGAGGTGCACTAGGAGATACATGTAGCTCCACTTTTACTGATAGGAACGAATGCCTTTTGCCCCAGAACAAATCAAACCCGGTGTCTGAGAGAAGGAAAACTGAAACAACCAGTGACCAGTACATCTCCAAAGCTGCTGAAGATTTCATTAGCAGGTCACAGAAACTAGAAAATAACTTTGCA
>B596-H_1-10k_transcript_806
GGAGCCTGAAACTCGCTTCGGTTTCCGAACCTCAGTCATTGCTCCTGCCCCCGCCGTTGAAAAAAAAAAATTGCGATCACTTTATCTCTCTCTCTCTCTCTCCGTTAATTCTCGAGCTCGGAAACCCTAAACGCACTCATTCGAAATTGCTGCTGGGAGGAAGAAGAAAGGCTTTCCCTTTGTTGTAGATACATACAAGTGAGATATTGAGAGTATTCCGAGGATGTTAGTTGAAGGCAGCTCATGAATTCTCGAGGAGACGACAATCTTGAACTTTGTTCTGTTTCTATTCGAGGTTCCAGATATTTAGAATAATTCTTAGGAGCTGAATCTATGTCTGGAAACGAATACGGAGAGAGGATCCACAATTTCTTTGGACAAGAAGGCCTATCTCAAGACCAGCATCAGTCTCAGGTGGTTGATGGAAGCTGGTCCGGTTTCAGCAACGGTTTAGTTGGAAACCAGAGGCATATAGACACATCCATTATTAACAATCTGGAGAGTTGTAACACACAACAACAACCTGTTGATCCCGAGAGATGGCAATCTTCAAATTCACACCAGGGTTTGAATTTTACGCAGCAGCAGCAACCTATAAGGGCTGAGTACTCCAGAAGTCTATTGCAAGATAATCAGCAACTCACAAATGGTTACATGAATTGGATGGCGATGCAGAATGGGTCGAATGTTTCGGGAGTGGGTGTAGAATCTAGTAGGGATAACTTATCAGCGAAAGGGTTTACTTCCGACATTCAGAAAACTCCTATGAGGTTTGAGATGGGAGGAGAATCTCCGGTTAATTATGATTTCTTCGGTGGTCAACAGCAATTAAACAGCCAGCCGCCGCCTGGCATCCTCCAGCCGTTTCCAAGGCAGCAGATGACGTTCAATGATATGCAACTACTAAAGCAGCAAGTTATGGCTAAGCAAATGCACGAGTATCAACTTCAACAACAGCTTCATAAGAAACAGCTGCAGGCCAGGCAGCTCAACTCTTTGAATTCAAATGCAGTAAATGGAAATCGCTCAAGTGATAATCAATCACACCTTTTGGTTAATGGGATCCCTCTTCAGGATGCGTCTAGTAATGGTTGGCAGCCTGATCTTGTGTCAGGAAATACAAACTGGATGCATCGCGGCATTTCACCATTTGTTCAAGGTTCATCCAGTGGGCTTGGCGCTGAGCACGGTCAGGCGAACTTACAGTTTGAACCTTCCTTGTACGGCATGCCACTTGGTGAAGCAAATGCACCTCAAAGTTCCTTCTCTCCCGTTCAGATGAACAGATTAGCTTCGGAGCATGGTTCCTCTCTCACCAATCAGCCTGATAGTTTTATGCTACCTAGATCCACATACCAGGAGAGAGCGATGTTCTCAAATTCTTCAGCTCCAGGTTCAAATGATAGCCCAAATTTCGAATGTTTCCAGCAAGATGATCCACACGATAGAAACGTTTCAGCGCAGGAGAAACTCGATCAGATGAAGGGTTCTGGTCCACCAGAAAAATCATATATAAAAGCGCCTGGAAATGTTTCTGGGTCACAGAAGTCGACAGCCTTAGATCCAACAGAAGAAAAGATTTTGTTTGGTTCGGATGACAATTTGTGGGAAGCATTTGGAAACGACACTGATATGAGCTTGACGGGAAACCTGATGTCCAGTAGTTCTGACCTTAATGATGCATGCCCCTCTTTGAAAGGTGGGGGTTGGAGTGCTCTTATGCTATCTGCTGTAGCAGAAACATCCAGTAATGACGCAGGCTTTGGTAACAGGGTCCAGAATCTTGGCGTCAAGGCTTCAAATGCACTAAGTGAGAGACTCCACAATGATTCGGGCTCTATTCAAACGAATGAGGGGATTGGAGATGGATTTGGTATCTGGAAGGCTGCTTCTAATCCAAACTTAGTTGCTCCTGTTGAACAGAAGAATCACTTCACCCAAAATCTACAAATGAAGGCAAACTATGGATTTGGCATTGCCACTGCGGAAAACAAGTCTACTGCTTCTAGGGGTGTCCAGGAAAACCAACAGCATTTGGGTAATAACTCTGTGGAGAAAGCTACCCCTCAAGTGAATCATAGAGATGGCAGTCAAATTAGTCGCAAATTTCACTATCATCCCATGGGGAATATTGGCGTCACTAACGAGCCTTATCGAGAAAAAAATTCTCATTTGCCACCCGCATTGGACCGGGTGTCTGGAGGAAATCAAGGGTATTTTGGGCAGTCAAAGTCACTTGGCCAGCCACCTATGAACATGCAAATTGACAGGGGACTTGTTTCACAAGGCATGGGTTCAGAGAATTCACCTAGTACATCTGCTTCAGCCGACAGAAGTGTTGATATGTGTAATCAAGTGCAGAGTGCGTCAAGGCAGACAATGCTTGAGCTTCTTCACAAGGTGAACCAGCCGGAGGAGCGTTCTGTGGAAACAGATGCTTTCAAAATTCCTGAATCAACACCCTCTGCAGAAAATGGTGGTCAATTTAGGCATAGTCAGTCATCTGCTTCTCAGGGGTTTAGTTTACAGCTGGCTCCGCCATCTCAACCAGCTCCCTCACCTGATAACGTGCAGTTTTCTATGAACTCTTTGCAGCCATTGAATTCACTTCATACTGCCCCTGAAAAAGGAGCAACAAGTCAATCAAGGTTTGCTCCATGGGCATCTAGTCAATCTTTTCCACAGCAATCCACTTATCAAGGACCAGGAGAAAGCAACAATACCTCTGGTTTCCCATATTCCAAAGGGTATCACCAAAATCAACTGCCGCCTGTTTCTACCCGACAGTTAACTCCTAACCATTTAGTCAGATCATCTTCTGAGTTGTCGACCCCTCAAGTGAAAGAAAGAGACCGAAGCAGTGACTATTCAGCACAAACACCTTCCCTGCTAAATCCTACGACCCACAACAACAAAGGAGATTCAGCTGAAGGGTTTCCTATGCTGTCTGCTCCTCAGCCTCGGGTTGGATTCAGTTCGCCTCAGCAGAGTTCCTCTTCTGGTATGAGGTCTGACTCAGGAGCCGGTACTTCAGCACCGCAACATCGGTTTTGGAACCAGCCACCTAAGCCTCAGCCAGATATATTACGGCCGCATCCAGTTACCAATAGCCACGTAGAAGACATCTTCTCAAGGCAGGAGAAGAGAAATCAATTATCCTCTCAAAATGGAGGAGACATGTCATTAAGTGGGAGGGACATGGTGAATATGCATGAGTTGCAGGGTCAAGATATGGGTGCAAAACAAACAGCTGGTGTTGCTTCGATGTTCTCCAAAATGGGGCAGATCAATCATCAAACCTTGGATCGCTCTCTTCCTTCTAACAACCGTCCAAAAGATGACGTGCGTCACAATGAGCGTATGGCTGGAAGTGGGGAGGGTGACGCACCCAAGATGACTGTGAAGAGAGTCGAGGATAGTTCTGTTCATCTTCAAAAGGTAGCTTCCAAAGAGGTGCAACAGTCACCTTTAAGATCTGATGGTTTACTGAGAGATGGATTGAATCACAAGGAATCAGAGAACCACTCGCTACCTTTCGGCCAAACTGTTTCTCAGAGTTTCTCCAATAAGAATCATTCTGCCTCGGCTGGAGCAGATCATCAACAACAAATCAGTCCTCAGATGGCTCCATCCTGGTATAATCAATATGGAACTTTCACCCCCTTGAAGATAGGAGAAAAATCTTCTAATGTTGGGAGTTCGGCTGATGGCTCACATAATGTTCAATCTCCAAAGCAGTTTAATACGCAGAAAATGCCAGGCTCCGCACCAGGAGCGGAGATTCCCTCATCTGAGTCATTGCCTCGTGGTGCAACTGACGAACTTATGAATGTTGTTAAACCAAAGAAGCGCAAAACCGCAACATCAGAGCTTCTATCTTGGAATAAAGAAGTCATGCATGGTTCCCAGAGGCTTAAGACTCTCAGTGAGGCGGAGGTTGATTGGGCCAGAGCAACCAATCAATTTGCTGAAAAGGTGGAATATGGGAATTTACTTGAGGATGGCCCACGACTCAGATCAAAGAGAAGGCTTATATATACAACACAACTCATGCAACAACTATTTCGCCCGCCTCCTGCTAGGGTAATATCTTTGATTGCTAGCTCAAACTATGAGTTTGTTGCATATACTGCTGCAAGAGGTGCACTAGGAGATACATGTAGCTCCACTTTTACTGATAGGAACGAATGCCTTTTGCCCCAGAACAAATCAAACCCGGTGTCTGAGAGAAGGAAAACTGAAACAACCAGTGACCAGTACATCTCCAAAGCTGCTGAAGATTTCATTAGCAGGTCACAGAAACTAGAAAATAACTTTGCAGGACTACAGAACGGATCAACAATTGCTGACTTGATCGTGGAAGTCCAGGATCTAGAGAAGTTTGCAGTGATCAATCGTTTTGCGAAGTTCCACCCAACATCCTCATCTACAGACCGGAACGTGAGTTCACTTAGGTTAAACCCACAAAGATATGTTACTATAGCTCCAATGCCTCAGAATGTTCCAGACAGGGTACACTGTCTCTCTCTCTAACCATTGATGAATCCATCATATTATTCTGTTTTTGGCCAGTAGTTCCCATTCATATGTATCTCGTGCACCAGATGTTTGTATTTCTTGGGTGGGTATGAGTTAGTAGTTGGTCAGGATTCTGAGAACTGTGAAGGTCTCTATTGTTAAGAAGCCGGAGATTTCCTACTAGACATGAAGAATTAATGTATTCATGATCATATATGATTATTGCAAGTCAGAATATTTTGTATACTTAGTAAAGAAAAATTGCT
>B596-H_1-10k_transcript_61339
ATCAATCACATCCTCTCACTAAGCAAAAAAGAGCAAGAGAATTTGTATTCCCTACACTCAACATATACCCTATTTGCACTCTATACCCTATTTCCCCACCTTTTCGAATCTCAAATGGCTCGTACCAAGCAAACCGCGAGAAAATCCACCGGAGGCAAAGCCCCGAGGAAGCAGCTCGCAACCAAGGCGGCGAGGAAGTCGGCTCCGGCCACCGGAGGAGTGAAGAAGCCGCACAGGTTCCGTCCCGGAACGGTGGCGTTGAGGGAGATCAGGAAGTACCAGAAGAGCACCGAGCTTCTGATCCGCAAGCTCCCCTTCCAGCGCCTTGTCCGCGAGATCGCTCAGGACTTCAAAACCGATCTGAGGTTCCAGAGCAGCGCCGTCGCGGCTCTCCAAGAGGCGGCGGAGGCGTACCTTGTGGGTTTGTTCGAGGATACTAATCTTTGCGCGATTCACGCTAAGAGGGTTACGATCATGCCCAAGGATATTCAGCTCGCGAGGAGGATCCGTGGTGAAAGAGCTTGAAGACTCTTCGTTGATGGGCAAATCTGTTTCTGGGATTTTAGTTTGTCTTTAGTTTATGTGTTCCTATGTTGTGTTTTGTTTTTTTTTTAATTGTTTAGGATTAGTCGTTGTTAACATAGTCTTGAAGGTGTTCGTCGAAATGTCCCAACGAGAATCTCTCTTGTTTAATATAAATCTATTTCCCC
>B596-H_1-10k_transcript_52079
GTCCTCACCAAAAAAAAAAAAAAAACTCAATCTCTCTCTCTCTCACACACTTTCTCTCTCCAATGGCGGCAACACTAGGCAGAGACCAGTACGTCTACATGGCCAAACTCGCCGAGCAAGCCGAGCGCTACGAGGAGATGGTCAACTTCATGGAGAAGCTCGTCACAGGCGCCACACCATCCTCAGAACTCACCGTCGAAGAACGTAACCTCCTCTCCGTGGCTTACAAGAACGTGATCGGATCCCTGCGCGCCGCGTGGCGCATCGTGTCCTCGATCGAGCAGAAGGAAGAGAGCAGGAAGAACGAGGAACACGTGGCGCTCGTGAAGGACTACAGATCTAAAGTGGAGACGGAGCTCTCCTCCGTCTGCGAAGGGATACTAAAGCTTCTCGAGGAGAATCTGATTCCCTCTGCGGCGGCGAGCGAGTCGAAGGTGTTTTATCTGAAGATGAAGGGGGATTACCATCGGTACATGGCGGAGTTTAAGGCCGGTGAGGAGAGGAAAGCGGCGGCGGAGGATACTATGGTTGCTTACAAGGCTGCTCAGGATATTGCAGCTGCTGATATGGCGCCTACTCATCCGATTAGGCTTGGTTTGGCGTTGAATTTCTCGGTGTTTTACTATGAGATTCTTAATTCTTCGGACAAAGCTTGTGACATGGCCAAACAGGCTTTTGAAGAAGCCATAGCTGAGCTTGACACTCTTGGAGAAGAGTCGTACAAAGACAGCACTCTCATCATGCAGCTGCTCAGGGACAATCTTACCCTCTGGACCTCTGATATGCAGGAGCAGATGGACGAGGCATGAGGAGCTTGAGGAAGGGAGAGTGTTATGAGCCGTGTTTCCGCCACCAATTTCGATCTCAACATCCCCCGTAACCTTTGCTCAAAACTGTTGAACCAAAAAAAAAGTATTGAAGTGTTAAGTGTTTATGAAAATTTATGTGCACAGCTTGATGATGATTGATGATCTACTCTATTTAATATTGTCTTAAACTATGTTCTCTAAGGATTTGTCATCTCTTGACTTTTTGCTTAAAACCTTCTTTTTCGTTATACTCGAATCTTGATTCGGGGAAACC
>B596-H_1-10k_transcript_70549
TGAGCCGTGTTTCCGCCACCAATTTCGATCTCAACATCCCCCGTAACCTTTGCTCAAAACTGTTGAACCAAGAAGTATTGAGTGTTAAGTGTTTATGAAGATTTATGTGCACAGCTTGATGATGATTGATGATCTACTCTATTTAATATTGTCTTAAACTATGTCTCTAAGGATTTGTCATCTCTTGACTTTTTGCTTAAGCCTTAAAACCTTCTTTTTCGTC
>B596-H_1-10k_transcript_67408
GGCCAAACAGGCTTTTGAAGAAGCCATAGCTGAGCTTGACACTCTTGGAGAAGAGTCGTACAAAGACAGCACTCTCATCATGCAGCTGCTCAGGGACAATCTTACCCTCTGGACCTCTGATATGCAGGAGCAGATGGACGAGGCATGAGGAGCTTGAGGAAGGGAGAGTGTTATGAGCCGTGTTTCCGCCACCAATTTCGATCTCAACATCCCCCGTAACCTTTGCTCAAAACTGTTGAACCAAAAAAAAAGTATTGAAGTGTTAAGTGTTTATGAAAATTTATGTGCACAGCTTGATGATGATTGATGATCTACTCTATTTAATATTGTCTTAAACTATGTTCTCTAAGGATTTGTCATCTCTTGACTTTTTGCTTAAAACCTTCTTTTTCGCC
>B596-H_1-10k_transcript_55522
GACCAAAAAAAAAAAAAAAACTCAATCTCTCTCTCTCTCACACACTTTCTCTCTCCAATGGCGGCAACACTAGGCAGAGACCAGTACGTCTACATGGCCAAACTCGCCGAGCAAGCCGAGCGCTACGAGGAGATGGTCAACTTCATGGAGAAGCTCGTCACAGGCGCCACACCATCCTCAGAACTCACCGTCGAAGAACGTAACCTCCTCTCCGTGGCTTACAAGAACGTGATCGGATCCCTGCGCGCCGCGTGGCGCATCGTGTCCTCGATCGAGCAGAAGGAAGAGAGCAGGAAGAACGAGGAACACGTGGCGCTCGTGAAGGACTACAGATCTAAAGTGGAGACGGAGCTCTCCTCCGTCTGCGAAGGGATACTAAAGCTTCTCGAGGAGAATCTGATTCCCTCTGCGGCGGCGAGCGAGTCGAAGGTGTTTTATCTGAAGATGAAGGGGGATTACCATCGGTACATGGCGGAGTTTAAGGCCGGTGAGGAGAGGAAAGCGGCGGCGGAGGATACTATGGTTGCTTACAAGGCTGCTCAGGATATTGCAGCTGCTGATATGGCGCCTACTCATCCGATTAGGCTTGGTTTGGCGTTGAATTTCTCGGTGTTTTACTATGAGATTCTTAATTCTTCGGACAAAGCTTGTGACATGGCCAAACAGGCTTTTGAAGAAGCCATAGCTGAGCTTGACACTCTTGGAGAAGAGTCGTACAAAGACAGCACTCTCATCATGCAGCTGCTCAGGGACAATCTTACCCTCTGGACCTCTGATATGCAGGAGCAGATGGACGAGGCATGAGGAGCTTGAGGAAGGGAGAGTGTTATGAGCCGTGTTTCCGCCACCAATTTCGATCTCAACATCCCCCGTAACCTTTGCTCAAAACTGTTGAACCAAAAAAAAAGTATTGAAGTGTTAAGTGTTTATGTAAATTTATGTGCACAGCTTGATGATG
>B596-H_1-10k_transcript_46788
GCTCACCAAAAAAAAAAAAAAAAACTCAATCTCTCTCTCTCTCACACACTTTCTCTCTCCAATGGCGGCAACACTAGGCAGAGACCAGTACGTCTACATGGCCAAACTCGCCGAGCAAGCCGAGCGCTACGAGGAGATGGTCAACTTCATGGAGAAGCTCGTCACAGGCGCCACACCATCCTCAGAACTCACCGTCGAAGAACGTAACCTCCTCTCCGTGGCTTACAAGAACGTGATCGGATCCCTGCGCGCCGCGTGGCGCATCGTGTCCTCGATCGAGCAGAAGGAAGAGAGCAGGAAGAACGAGGAACACGTGGCGCTCGTGAAGGACTACAGATCTAAAGTGGAGACGGAGCTCTCCTCCGTCTGCGAAGGGATACTAAAGCTTCTCGAGGAGAATCTGATTCCCTCTGCGGCGGCGAGCGAGTCGAAGGTGTTTTATCTGAAGATGAAGGGGGATTACCATCGGTACATGGCGGAGTTTAAGGCCGGTGAGGAGAGGAAAGCGGCGGCGGAGGATACTATGGTTGCTTACAAGGCTGCTCAGGTTATATGAGTAAAAAATTATTATTTAGTTTATTTTTTAATTAATTAATTAATCTCGGGGTTTTATTACAAGACTGATGATGGTTTTGTTTTGTCTTTGTTTTGTGAATGTGTTTTGGTGATTAGGATATTGCAGCTGCTGATATGGCGCCTACTCATCCGATTAGGCTTGGTTTGGCGTTGAATTTCTCGGTGTTTTACTATGAGATTCTTAATTCTTCGGACAAAGCTTGTGACATGGCCAAACAGGTTCTGTAATAAAAAAAATTACTGTCTTGAGTTTGTGTTTAGAAGAGTTTGTTTTTTTTTTTATAGATGTGTGTTGACTTAAAGGGGGTTATTGACTACTGCTTGGCTGTTGTCTCTGTAGGCTTTTGAAGAAGCCATAGCTGAGCTTGACACTCTTGGAGAAGAGTCGTACAAAGACAGCACTCTCATCATGCAGCTGCTCAGGGACAATCTTACCCTCTGGACCTCTGATATGCAGGTTAGTAAACTCTCTTCTTCGCATCTTAGTGTGGATAGGAATTTGGTCAACCGTGGTCTGATGCATCACATTGATATGTTCGAGAACTGTGTGTGCTGAGTTGTTAATATTCTTTGTTCAGGAGCAGATGGACGAGGCATGAGGAGCTTGAGGAAGGGAGAGTGTTATGAGCCGTGTTTCCGCCACCAATTTCGATCTCAACATCCCCCGTAACCTTTGCTCAAAACTGTTGAACC
>B596-H_1-10k_transcript_69264
GATTCACGCGAAGAGGGTCACGATCATGCCCAAGGATATTCAGTTGGCGAGGAGGATTCGTGGTGAACGTGCTTAAGATGTTTCTCTGTGTTTTCATTTTTAGATTATGATCGTGTATTATTATTATTAGTGTTTTTTTTCGGATTACATTGTGTTAAACTTTCAACTAGCTCGTTTAATCAAGACTGATATTAATCTTTTTTTTTTTTTAATCATGTTTCTTTGTTGAATCGTTTTGATTGATAATGTTCGAAACATGTTGACAATTATAGAAACCTAATTTATC
>B596-H_1-10k_transcript_61768
GACATCGATTACAAATCTCGCTTCTCTTCAATTCATCCCTCGAGAAAAAGTCGCATCTAGACAATGGCTCGTACGAAGCAAACCGCTAGAAAATCCACCGGAGGAAAAGCTCCCAGGAAGCAGCTCGCCACCAAGGCGGCGAGGAAGTCTGCTCCGACGACCGGAGGAGTCAAGAAGCCGCACCGTTACCGTCCCGGGACCGTTGCGCTTCGTGAGATCAGGAAGTACCAGAAGAGCACGGAGCTTTTGATCCGTAAGCTTCCTTTCCAGCGTCTCGTTCGTGAGATCGCTCAGGACTTCAAGACGGATCTGAGGTTCCAGAGCCACGCGGTGTTGGCTCTGCAGGAGGCGGCTGAGGCGTACCTTGTGGGTTTGTTTGAGGATACCAATCTCTGCGCGATTCACGCGAAGAGGGTCACGATCATGCCCAAGGATATTCAGTTGGCGAGGAGGATTCGTGGTGAACGTGCTTAAGATGTTTCTCTGTGTTTTCATTTTTAGATTATGATCGTGTATTATTATTATTAGTGTTTTTTTTCGGATTACATTGTGTTAAACTTTCAACTAGCTCGTTTAATCAAGACTGATATTAATCTTTTTTTTTTTTTAATCATGTTTCTTTGTTGAATCGTTTTGATTGATAATGTTCGAAACATGTTGACAATTATAGAAACCTAATTT
>B596-H_1-10k_transcript_72125
GTCACGGGCTTGTTGTTCTTTTGTTAAAGAAGTGTGGGCCTTCGTCTCTGTCTCCCCCTATCCATGTGTATATCTTATGTTATGTATGTATTATTACTCGTTCTTCCTAAATAAATTTATTTT
>B596-H_1-10k_transcript_34548
GGATACATACATAACTTGCTTATTACGCAAAGTAACACATCGATCAAACTTTAGTTAAAACCTAGTTGGTTTAATATGGTGATGGGGCCTTCTTCGTTGGATGAGATCAGAAAGGCACAGAGAGCAGACGGTCCTGCAGGCATCTTAGCGATAGGTACGGCCAACCCTGCGAACCATGTGCTCCAAGCTGAGTATCCAGACTACTACTTCCGCATCACCAACAGTGAACACATGACCGACCTTAAGGAGAAGTTCAAGCGCATGTGTATGTCTTAACAAACCCTACTTTGTATATATTTCTCCATTTAGAATTTTGGCATATAATTCATCAGTTTATCATTTTTAGTTTTTAAAATTTGTTGTACATTTTCAAAATACATTTAAATAATTCACCAGTTCTATCCGTATTTTTAGTTCATTAACTAACAAAAAAAAATGTATTAAATAGATAAAACCGAAAATTTAATAGTCTTCTACCTTAAACTATACTTATTAGTATGTTCACATAGTTAACTTGATTATGACTCTAATAGGCGATAAGTCGACCATAAGAAAACGCCACATGCACTTGACCGAGGAGTTCTTGAAAGAGAACCCTAACATGTGCGCCTACATGGCTCCTTCTCTCGACGCTAGACAAGACCTCGTGGTGGTTGAAGTCCCTAAGCTAGGCAAAGATGCAGCAGTGAAGGCCATCAAGGAGTGGGGTCAGCCTAAGTCAAAGATCACACACGTTGTCTTCTGCACCACCTCTGGAGTTGACATGCCTGGTGCTGACTACCAGCTCACCAAGCTCCTTGGCCTTCGCCCTTCCGTGAAGCGTCTCATGATGTACCAGCAAGGTTGCTTCGCCGGCGGCACTGTCCTCCGTCTCGCCAAGGACCTCGCTGAGAACAACCGTGGCGCACGTGTCCTCGTGGTCTGCTCTGAGATCACAGCCGTCACCTTCCGTGGCCCTTCTGACACCCACCTTGACTCACTCGTGGGACAAGCTCTCTTCAGCGACGGTGCAGCCGCGCTCATTGTCGGCTCGGACCCTGATGTCTCTGCTGGAGAGAAGCCCATCTTCGAGATGGTGTCTGCTGCTCAGACCATCCTCCCAGACTCGGACGGTGCCATAGATGGACACTTAAGGGAAGTGGGACTCACCTTCCATCTCCTCAAGGACGTCCCCGGACTCATCTCCAAGAACATTGAGAAGAGTCTAGACGAAGCGTTTAAACCCTTAGGGATAAGTGACTGGAACTCCCTCTTCTGGATAGCTCACCCTGGTGGTCCAGCGATCCTTGACGACGTTGAGAAGAAGCTAGGACTCAAGGCAGAGAAGATGAGAGCCACGCGTCACGTGTTGAGCGAGTATGGAAACATGTCTAGCGCCTGTGTCCTCTTTATATTGGATGAGATGAGGAGGAAGTCTAAGGAAGATGGTGTGGCCACGACAGGTGAAGGGTTAGAATGGGGTGTCTTGTTTGGGTTCGGACCAGGTCTCACCGTGGAGACAGTTGTCCTACACAGCGTTCCTGTCTAAACAGAAAGCTCTCTTCCTATAAATGCCTACCTACCTTTCACATACTTACCATCATATCATGTCTTTATGTTTTTTTTTTTTCAATTTAAGATAATATTTGTAATGCAATAATT
>B596-H_1-10k_transcript_69086
ATATTGGATGAGATGAGGAGGAAGTCTAAGGAAGATGGTGTGGCCACGACAGGTGAAGGGTTAGAATGGGGTGTCTTGTTTGGGTTCGGACCAGGTCTCACCGTGGAGACAGTTGTCCTACACAGCGTTCCTGTCTAATAACAGAAAGCTCTCTTCCTATAAATGCCTACCTACCTTCTTCACATACTTACCATCATATCATGTCTTTATGTTTTTTTTTTTTCAATTTAAGATAATATTTGTAATGCAATAATTAAAAAAAAAAATTCATTAGTGTGACATCATGGGAAATATGTGGACTCGCTGTTT
>B596-H_1-10k_transcript_43110
GATAGTTTCAAAATCTCAAAAAATAAAAACAAAACACATCTAAAATCCACCGACGCGATCCGATCTCATCTCTCTCCCCTTTGAACCATGGTTGACCCGGCGAACACCGTCGGACTCCCGGTGAACCCGACGCCGTTGCTGAAAGACGAGCTCGACATCGTCATTCCCACCATCCGTAACCTCGACTTCCTCGAGATGTGGAGGCCTTTTCTCCAGCCGTACCATCTGATCATCGTCCAGGACGGAGATCCAACGAAGAAGATTCACGTTCCCGAAGGCTACGACTACGAGCTCTACAACAGGAACGACATTAACCGAGTCCTCGGACCTAAAGCCTCTTGCATCTCGTTTAAGGACTCTGCTTGTAGGTGCTTTGGGTACATGGTGTCTAAGAAGAAGTATATCTTCACCATTGATGATGATTGCTTCGTTGCTAAGGACCCATCAGGGAAAGCAGTGAACGCACTTGAGCAACACATCAAGAACCTTCTCTGTCCATCGACTCCTTTGTTCTTCAACACCTTGTACGATCCTTACCGTGAAGGAGCTGACTTCGTCCGTGGATACCCTTTCAGTCTACGTGAGGGTGTAACCACTGCTGTTTCCCATGGACTCTGGCTCAACATCCCTGACTACGATGCTCCCACCCAACTCGTCAAGCCTAAGGAGAGGAACACTAGGTATGTGGATGCTGTCATGACCATCCCAAAGGGAACACTCTTCCCAATGTGCGGTATGAACTTGGCTTTCGACCGTGACTTGATTGGACCAGCTATGTACTTTGGTCTCATGGGTGATGGTCAGCCTATTGGTCGCTACGACGATATGTGGGCTGGTTGGTGCATCAAGGTGATCTGTGACCACTTGGGCTTGGGAGTGAAGACCGGTTTGCCATACATTTACCACAGCAAAGCGAGCAACCCGTTTGTGAACCTGAAGAAGGAATACAAGGGAATCTTCTGGCAGGAGGAGATTATTCCTTTCTTCCAGAACGCAAAGCTATCTAAGGAAGCAACCACTGTTCAGCAGTGCTACATTGAGCTCTCAAAGATGGTCAAGGAGAAGCTGAGTTCCTTAGACCCGTACTTTGACAAGCTTGCAGATGCCATGGTGACATGGATTGAAGCTTGGGATGAGCTTAACCCAACAGCTGCTGCTGCAGCTAATGGCAAAGCTTGAGCAAACTAAAGAAACCGCCACAGTTTTGGTTACTTATTTCTTTAGCTCAAGTTATCTTTTACGTTTCAGTTTCGGATTTTAAGAACTCACTTATGAGTAGTTGACACTTATCATTATCATTGCCTTCTCATGTCCACTAAGTTTATTTATAAACCAGTGGTGGATTTTATGTTTTCTTTGTTTCATTAATAAAAGGCTTTTCCCAAACG
>B596-H_1-10k_transcript_35578
GAGTTTGGCTAATCAATCTACTCACTTTGTCTGCTGTATTCTCACTCACATTTCTGGTCTTACTATTTTCATCAGAGATAAGAATCTGAAAAGCCAACATGAGTACAGTTCCCCGATTGTTGTCGCTTGAGGAAGGATTGGAATATTCAAAGGGTCGACTTCCCCAGAGGCAGCGATACTCATTGTAGCCATGTCGAGAGGAGAGTACACTATCATGCCTCCTAATGCGTCCATGTAACACTCTTGTAGCACCATCATCGTCTTGTGTGGTTCTTGTACCATATTCTGTCCAATATCCCATGGTGGTGTAGGCTAATATTGGATATAAATACAAGTAAGGGTTTTGGAACAAGCGCGTCCACCCAACGCGCTCCCAAATATTCTCTCCCAACCCTATCTCCTCGAGCTCGAATCTCTGGTTTCACCTAGCCTCTCCGGCGCCGATTTGCGTCGTGAGAGGGCTCACAAATCTCCCAACGAGTCCATCTTTCCATGCCTCAACCCTTTGCTGCTCCTCCTCTGTCTTTCCTCCTTGCACGGTGTCTCTGGATTCGTTAAATCGTCGGGAATCAAAGATGTCTTTGATTTTTTCTGGAGTTCTGGCGAGTTGAGACGAGTATGGATTATCTTTGGGGCCTTGGGTCTGCTGCTAGTCACCGATTGCGCTCGGATCTGGGTCAGATCTGGGATCCGAGACCCGCCGGAATTCCTGATGTGTCGCTGCCGTCACCGTTCTAGCCTCGTCGTCTCTCTCCAATCGGTTTTCTTCTATCGGCCTACTCCAAGGTTTGTTGTAGAGCTTCTCCTCTCTATCTAGAGTGACAGGTGGTTTCGAGGTGAGCCACCGAGGACCTCTGTATTTAGTTCAACAGACAACAACCATGGCGGTTTTCACAGTAAGCGTTGGTTCCTTCCTCTTGCTCTTGATGCTGTTCGCTTGGGTTTTGAGGACAACCCTATGTTACGGCGTCGCTTGCGTTAAGGTGGAGCTTTCCTGCTTCCTAGTTGAGTCGCCTGCTTTAAGGAGTTTCGAAGCTCCTTCTGCCCGTCACTTCCCGTGTTTCTCTGCTCCGACAGTTAGCTTTTTGAAGTTTTGATTCTCTACTGCATCTTTTGTGTCGCGTGGCCGGATGGAGCATGTTTAGACCGCCTGCGCTTGACCGTAACCTGTGCTTCCTTGTCTTCTGCGGTGTTGAGTCGAATCTGATCTTTGATTCCTGTCGAGATAGCTTTGGGTGTTTGTTCTATCGGCGTCCTCCTCCAGTGGTGTTCCGGGGTGAGAGCCAGCCACCTCCGTTGAAGCTGCTTGGAGCCACTTCGGTGAGTGTTCGAATGAACTTCCCTATGAGTTTTCTCCTGCTTATGAAGGTTTCTGAATGAGCTGGAAGCGCTTAGGTCTGGGAGTTATATATTGTTGTTTGTTGTTCTAGTTGATATCTTAACTTCAAGCCTACCAATGTCTGGTAACTTGAATTTAAGTTCTTAGGTTCTTAGGAGTTTTTTTAAACTTTTTGCAGCTTCTAAGTAACCAAATGGCTGTCAAAGCAGACTATGGCTGCAAGTCATCTTGTAACCAAAACTTTCATTAGAAATAATGACATTTACAATTTAGCG
>B596-H_1-10k_transcript_13871
GACTGAAACAAAAAGAGAGAGAGAGAGAGAGACATGGCCAGTGAAGGAGACGCGACGTCTGCTGCGACTGCGACGAGCGATGCGGCGAGAGGTACAGGCGGCAAATTAAGGCGACAAACCGCGAGGAGGCACTCAGCAGCGACGCCGTATTCTCGACCACCTCAGAACCAGGCACAAAGGAGGCCGTGGATCTCGAGAATCGTCGATCCCGCTTATCGGATAATTTCCGGCGGCGCCACGAGAATACTTCCCTACTTCTTCTCGAATGCAGCCTCCGCTCCTACTGCTCTCACAGCTCCACCAGAAGATGAAGATCGACACCAAGATGAGTTGCAAGATGATCCAGAGGAGAATGATCCCAGCAGTGTAACACCAAGTTTAAGTAAACCGAAGCTAGCAACAATTGAAGAGGGAGGTACTAGTGGTACAGCAAACGTCAACGAAAGCAATTTCAATATCAGTGCACAGGCTAAAGGCAACATAGCTTTGAATGATGTCGTTGCGATCTCGGAGCTTGAAAGGCTAATGGAAGGAAAAACGTTTTCACGGGCGGAAACTGATCGTCTTATAGAGATATTAAATTCAAGGGCTACTGATCTATCTGATGTCGTGAGAGACGAGCGAGTGGAGATCCCTCTGAGAGAGGGAGTCAAGAAAAATATGAGTTTTCTTGATAAGAGAAAACAACCAATTGGTGCCAAGGATGCTAGTAGTGAGCTTTGGTCTACGCCAACACCACTTGCCAAGTCAATAACTCTTGACGGAGTCAAACAGGTGCGGGATGAAGCTGGTCTATCACCAGCAGAACTTGCTAAGGCGTATATGGGAGGCCAGACACCATCAAGTAGTTCCCAAGGTTTTGTAGCAAGAAATGAAAAGAATAGTCTAGACGGGGGTATGTTTGTAGCAAATTATTCTGGTGCATCACCATCGAGCAAGCCTTCCGCACGTTGGCCTGGTGTCAAGTTAAATGAGCAACTTGGTTTTGCAACTCCTCAAAACCAACGAGAAAATTTTGGGATTCAAAGTTTTCCAAGGACCCCATATCCTAGATCCATCCTCTCAAGTTCTAAGTCAAAGCTGATGCAATTGCAAGACAACAGTAGCAAGCGCCTGAGCACCCTCCAGTCTCCTTCCCAAAGTGCGCAGACAAGATATGGCCAGCTCAAATTTAGCAAGGGAAGTGAGAGTGGAGTTTTTGGACCCAGTAGAAGAGCTCGCCAGAGCGCCACCATGTCTCCGTATTCACGACCTTCCAGGGGGCGTTTTGAAAATTCTGCTAACATGAAGAGCTATGAAGCAGGGGAATCAAGTATATCTATGCCGCAGACAACAACCTATGGGAAGCATATAGTATTAGAAGTTGGTACACCGACTGTGCCTAGACATTCTAGTCAGATCGCTAGGACGATACTGGATCACCTTGAACGGACGCAACCCACCCCGAAAGATAAATCTGCTGAGTTAAAGCTTGCCACTTCTTGGAGATATCCACAATCTTCAAAAACTGTTGAACCAAGCAACTCCAACATCAACAATGTGACAAAAGATGGCTCAGTCAAGTTGAATGAAGATATCCAGAACGTTATCTCTAACGTTCCGTCATCTTCTGTGGCTAGACTACCTGAAGTTACCACCCGTGACGCTCAAAATGCAATAACCAAGACCGCTTCGGCATCAAATGGAATATTCAGTGGAAGTAGCAGTGGTACCACACTCCTCCAATATGAGTTAGGGAAGCCTAAGGACTCTCTCTCCGGAAGGACACATGAAAAGGACGGTACAATAGCTGTTTCCAGTTCGATAGGAGGCGAGCCAGCGAATCTGCCGAAACCACCATCTCAATCACTGGGAAATAATAATAATAATAAACGGCTACTCTCATCGATCTCAGTGACCAAGCCTAACCAAAGATGGGCATTTCCTTCGGGCTCAAACGCTAGCTTCACATTCCCAGTCTCTTCATCCGATGGAGCAACATCTTCAGAGCCCCCAACTCCATCCATCATGCCATTCACAACAAGCACAGCAGCAAGTGGTGATGGTGTTGCCATTACAAGTCATCATGATGAAGCAACAAAAGATGATGAAATTCCTCAGTTTAGTTTCGGTGGTAACAGAAGAGGAGATAAGTCGCCTCTGGTGTTCAATTTTCCATCAGTGAGCGAAGAAGTGATGAATGAGGATGATGAGAAGTTAGGTATCAAATATACATTTGGGTCTAAAAAGCCGGAGAGAATATCATTCAGCTCTGCAGGAAGCGATGGTGTTTGCTGTTAAAACAAGGACGATGTTTTTTGTGATCGATCTTTAGTACCACAGATTGTGTTTTTTTTTTTAGTTTGGGAAACTACTCAACAAAAATTTGTGAGATATTAACACTTGTTAAATTATTGGTTGTGTTACGAAAGTAAACAAAAGCGGCCACCGTAATGTTTGAAATAATTAAAGATGTGGGTTTCGCTG
>B596-H_1-10k_transcript_72349
CAAAGTTGTCAAAACAGAGATTGCTCTGTTGATGTTACTCTTCACTGAACCTATTATGTTTTGCTTTGAGTGATATCTTCAATTTC
>B596-H_1-10k_transcript_22463
ATACACTTAACACAATCTATTTTATAATTCATAATATCCAAGCCACACAAGCCAAAAAAAGAGATCCATGTCGGTAATTATGTGGTGGCTAGTAACGGTGGTTCTGGTGGCGGTTCACTCGGCCTCCGCCAGAGTTGTAGAATTGGAGTGGGAGGTTGAGTATAAGTTCTGGTGGCCAGATTGTAAAGAAGGCATCGTTATGGCCATCAACGGCCAGTTCCCGGGGCCAACGATTGATGCTGTCGCCGGAGACATCGTCATCATTCAACTCACCAACAAACTCTCCACCGAAGGTGTTGTCATCCATTGGCACGGCATACGTCAGAGAGGGACTCCATGGTCAGATGGAGCAGCTGGTGTGACGCAATGCCCCATTAATCCTGGCGAGACTTTCACCTATAATTTCACTGTTGATAAGCCGGGAACACATTTCTACCATGGACACTACGGGATGCAGAGATCCGCGGGACTGTACGGGATGATGATAGTGAGATCGCCTAAAGAAAAACTACGTTACGATGGGGAGTTTAATCTGTTGCTCAGTGATTGGTGGCACCAAAGCACTCACTCTCAAGAACTGGCTCTTTCTTCGAGTCCTATGCGTTGGATAGGCGAGCCTCAGAGTCTATTGATCAATGGGAGAGGACAATTCAACTGTTCACAAGCGGCGTATTTAAGCAACGAAGGGAAGAGGCAGTGCACGTTTAGAAAAAATGATCAATGCGCACCTGAAACGCTGAGAGTCAGGCCTAATAAAGTTTATCGTCTTCGGATCGCTAGCACCACCGCTCTTGCTTCACTCAACTTGGCCGTTGAAGGACACAAGCTAGAAGTCGTTGAAGCCGACGGCAACTACGTCAAGCCGTTCACGGTCGACGACATCGACATCTACTCCGGCGAAACCTACTCCGTTCTCCTCCGAACCCACTCATCTCCAACCAAAAAGCACTTCATCTCCGTCGGAGTCCGTGGTCGGAAACCCAACACGACACAAGCACTCACCGTCTTAAGCTACGTGGACGCACCCGAATCCGCACGCCCAACTCTTCCCCCGCCGGTGACTCCAAGATGGGACGACTACAACCGCAGCATAAGCTTCTCCAACAAGTTCTTCGCCGCAAAAGGATACCCGCCGCCGCCGGAGAAATCAGACGAACAGCTTTACCTCCTCAACACGCAGAATCTCATCGACGGCCACACGAAATGGGCGATCAACAACGTCTCCTTGTCCGTCACGGCGACGCCGTACATCGGAGCCATCAGATACGGGTTGAGCTCGCTTAGCTACTTAAAATCTCCGGCGAAGGAGCTGGTGGAGAGCTACGACATCACGAAACCTCCGGTGAATCCCACCACCACGAAGAGCAGCGGGATATACAAGTTCCCGATGGGGATCGTGGTGGACGTGATTCTCCAAAACGCCAACGTTTTGAAAGGTAAGATCAGCGAGATCCATCCGTGGCATTTGCACGGCCATGACTTTTGGGTTTTGGGTTACGGCGATGGGAAGTTTCGTCCGGGAGTTGATGAGAAGAAGTATAATTTGAAGAATCCGCCGTTACGGAATACGGTGGCGTTGTATCCGTTTGGCTGGACGGCGTTAAGGTTTGTAACGGATAATCCTGGGGTTTGGTTTTTTCACTGTCATATCGAACCGCATTTGCATATGGGTATGGGTGTGGTTTTCGCTGAGGGAGTAGACCGGATTGCGAAGATGGATATACCGGATGAAGTGCTTGGTTGTGGGTTAACCAGGAAATGGCTCATGAACCGGGGACGCCACTAGAGAGCGGTGTTATTCTAATATTAGTTGTGTGTGTTTTTGATGTGTGTGTTATAATACCCTTGTATGATTGTTAAATTATTTTGGTGACAAAACCAAATACTATGTTTTGATTAAGGCTTCATCGAAACAATCTGTTTTATTCTCTTGTCCGTGTTCTCCACTTACAATCTCTCTGTCTTTAATTGATCAAAGAGCATTTTATACTAGCTCTGAAAACATTAATTATAATCATTTGGTT
>B596-H_1-10k_transcript_28420
TGGCTAGTAACGTGGTTCTGGTGGCGGTTCACTCGGCCTCCGCCAGAGTTGTAGAATTGGAGTGGGAGGTTGAGTATAAGTTCTGGTGGCCAGATTGTAAAGAAGGCATCGTTATGGCCATCAACGGCCAGTTCCCGGGGCCAACGATTGATGCTGTCGCCGGAGACATCGTCATCATTCAACTCACCAACAAACTCTCCACCGAAGGTGTTGTCATCCATTGGCACGGCATACGTCAGAGAGGGACTCCATGGTCAGATGGAGCAGCTGGTGTGACGCAATGCCCCATTAATCCTGGCGAGACTTTCACCTATAATTTCACTGTTGATAAGCCGGGAACACATTTCTACCATGGACACTACGGGATGCAGAGATCCGCGGGACTGTACGGGATGATGATAGTGAGATCGCCTAAAGAAAAACTACGTTACGATGGGGAGTTTAATCTGTTGCTCAGTGATTGGTGGCACCAAAGCACTCACTCTCAAGAACTGGCTCTTTCTTCGAGTCCTATGCGTTGGATAGGCGAGCCTCAGAGTCTATTGATCAATGGGAGAGGACAATTCAACTGTTCACAAGCGGCGTATTTAAGCAACGAAGGGAAGAGGCAGTGCACGTTTAGAAAAAATGATCAATGCGCACCTGAAACGCTGAGAGTCAGGCCTAATAAAGTTTATCGTCTTCGGATCGCTAGCACCACCGCTCTTGCTTCACTCAACTTGGCCGTTGAAGGACACAAGCTAGAAGTCGTTGAAGCCGACGGCAACTACGTCAAGCCGTTCACGGTCGACGACATCGACATCTACTCCGGCGAAACCTACTCCGTTCTCCTCCGAACCCACTCATCTCCAACCAAAAAGCACTTCATCTCCGTCGGAGTCCGTGGTCGGAAACCCAACACGACACAAGCACTCACCGTCTTAAGCTACGTGGACGCACCCGAATCCGCACGCCCAACTCTTCCCCCGCCGGTGACTCCAAGATGGGACGACTACAACCGCAGCATAAGCTTCTCCAACAAGTTCTTCGCCGCAAAAGGATACCCGCCGCCGCCGGAGAAATCAGACGAACAGCTTTACCTCCTCAACACGCAGAATCTCATCGACGGCCACACGAAATGGGCGATCAACAACGTCTCCTTGTCCGTCACGGCGACGCCGTACATCGGAGCCATCAGATACGGGTTGAGCTCGCTTAGCTACTTAAAATCTCCGGCGAAGGAGCTGGTGGAGAGCTACGACATCACGAAACCTCCGGTGAATCCCACCACCACGAAGAGCAGCGGGATATACAAGTTCCCGATGGGGATCGTGGTGGACGTGATTCTCCAAAACGCCAACGTTTTGAAAGGTAAGATCAGCGAGATCCATCCGTGGCATTTGCACGGCCATGACTTTTGGGTTTTGGGTTACGGCGATGGGAAGTTTCGTCCGGGAGTTGATGAGAAGAAGTATAATTTGAAGAATCCGCCGTTACGGAATACGGTGGCGTTGTATCCGTTTGGCTGGACGGCGTTAAGGTTTGTAACGGATAATCCTGGGGTTTGGTTTTTTCACTGTCATATCGAACCGCATTTGCATATGGGTATGGGTGTGGTTTTCGCTGAGGGAGTAGACCGGATTGCGAAGATGGATATACCGGATGAAGTGCTTGGTTGTGGGTTAACCAGGAAATGGCTCATGAACCGGGGACGCCACTAGAGAGCGGTGTTATTCTAATATTAGTTGTGTGTGTTTTTGATGTGTGTGTTATAATACCCTTGTATGATTGTTAAATTATTTTGGTGACAAAACCAAATACTATGTTTTGATTAAGGCTTCATCG
>B596-H_1-10k_transcript_40925
GGGATGATGATAGTGAGATCGCCTAAAGAAAAACTACGTTACGATGGGGAGTTTAATCTGTTGCTCAGTGATTGGTGGCACCAAAGCACTCACTCTCAAGAACTGGCTCTTTCTTCGAGTCCTATGCGTTGGATAGGCGAGCCTCAGAGTCTATTGATCAATGGGAGAGGACAATTCAACTGTTCACAAGCGGCGTATTTAAGCAACGAAGGGAAGAGGCAGTGCACGTTTAGAAAAAATGATCAATGCGCACCTGAAACGCTGAGAGTCAGGCCTAATAAAGTTTATCGTCTTCGGATCGCTAGCACCACCGCTCTTGCTTCACTCAACTTGGCCGTTGAAGGACACAAGCTAGAAGTCGTTGAAGCCGACGGCAACTACGTCAAGCCGTTCACGGTCGACGACATCGACATCTACTCCGGCGAAACCTACTCCGTTCTCCTCCGAACCCACTCATCTCCAACCAAAAAGCACTTCATCTCCGTCGGAGTCCGTGGTCGGAAACCCAACACGACACAAGCACTCACCGTCTTAAGCTACGTGGACGCACCCGAATCCGCACGCCCAACTCTTCCCCCGCCGGTGACTCCAAGATGGGACGACTACAACCGCAGCATAAGCTTCTCCAACAAGTTCTTCGCCGCAAAAGGATACCCGCCGCCGCCGGAGAAATCAGACGAACAGCTTTACCTCCTCAACACGCAGAATCTCATCGACGGCCACACGAAATGGGCGATCAACAACGTCTCCTTGTCCGTCACGGCGACGCCGTACATCGGAGCCATCAGATACGGGTTGAGCTCGCTTAGCTACTTAAAATCTCCGGCGAAGGAGCTGGTGGAGAGCTACGACATCACGAAACCTCCGGTGAATCCCACCACCACGAAGAGCAGCGGGATATACAAGTTCCCGATGGGGATCGTGGTGGACGTGATTCTCCAAAACGCCAACGTTTTGAAAGGTAAGATCAGCGAGATCCATCCGTGGCATTTGCACGGCCATGACTTTTGGGTTTTGGGTTACGGCGATGGGAAGTTTCGTCCGGGAGTTGATGAGAAGAAGTATAATTTGAAGAATCCGCCGTTACGGAATACGGTGGCGTTGTATCCGTTTGGCTGGACGGCGTTAAGGTTTGTAACGGATAATCCTGGGGTTTGGTTTTTTCACTGTCATATCGAACCGCATTTGCATATGGGTATGGGTGTGGTTTTCGCTGAGGGAGTAGACCGGATTGCGAAGATGGATATACCGGATGAAGTGCTTGGTTGTGGGTTAACCAGGAAATGGCTCATGAACCGGGGACGCCACTAGAGAGCGGTGTTATTCTAATATTAGTTGTGTGTGTTTTTGATGTGTGTGTTATAATACCCTTGTATGATTGTTAAATTATTTTGGTGACAAAACCAAATACTATGTTTTGATTAAGGCTTCATCGAAACAATCTGTTTTATTCC
>B596-H_1-10k_transcript_52568
GCCGACGGCAACTACGTCAAGCCGTTCACGGTCGACGACATCGACATCTACTCCGGCGAAACCTACTCCGTTCTCCTCCGAACCCACTCATCTCCAACCAAAAAGCACTTCATCTCCGTCGGAGTCCGTGGTCGGAAACCCAACACGACACAAGCACTCACCGTCTTAAGCTACGTGGACGCACCCGAATCCGCACGCCCAACTCTTCCCCCGCCGGTGACTCCAAGATGGGACGACTACAACCGCAGCATAAGCTTCTCCAACAAGTTCTTCGCCGCAAAAGGATACCCGCCGCCGCCGGAGAAATCAGACGAACAGCTTTACCTCCTCAACACGCAGAATCTCATCGACGGCCACACGAAATGGGCGATCAACAACGTCTCCTTGTCCGTCACGGCGACGCCGTACATCGGAGCCATCAGATACGGGTTGAGCTCGCTTAGCTACTTAAAATCTCCGGCGAAGGAGCTGGTGGAGAGCTACGACATCACGAAACCTCCGGTGAATCCCACCACCACGAAGAGCAGCGGGATATACAAGTTCCCGATGGGGATCGTGGTGGACGTGATTCTCCAAAACGCCAACGTTTTGAAAGGTAAGATCAGCGAGATCCATCCGTGGCATTTGCACGGCCATGACTTTTGGGTTTTGGGTTACGGCGATGGGAAGTTTCGTCCGGGAGTTGATAAGAAGAAGTATAATTTGAAGAATCCGCCGTTACGGAATACGGTGGCGTTGTATCCGTTTGGCTGGACGGCGTTAAGGTTTGTAACGGATAATCCTGGGGTTTGGTTTTTTCACTGTCATATCGAACCGCATTTGCATATGGGTATGGGTGTGGTTTTCGCTGAGGGAGTAGACCGGATTGCGAAGATGGATATACCGGATGAAGTGCTTGGTTGTGGGTTAACCAGGAAATGGCTCATGAACCGGGGACGCCACTAGAGAGCGGTGTTATTCTAATATTAGTTGTGTGTGTTTTTGATGTGTGTGTTATAATACCCTTGTATGATTGTTAAATTATTTTGGTGACAAAACCAAATACTATGTTTTGATTAAGGCTTCATCGAAACAATCTGTTTTATTCG
>B596-H_1-10k_transcript_57790
GAAATCAGTAGAAGAAGAAAAAAAAAAGTTCTCAGATTTCCAAAAAAAAAAAGCTTCGAAGGAGGAAAATGGCGGATCAGCTGACCGATGACCAGATCTCAGAGTTCAAGGAAGCTTTCAGCCTCTTCGACAAGGATGGCGATGGTTGCATCACCACCAAGGAGCTCGGAACCGTGATGAGGTCTCTGGGGCAAAACCCGACAGAAGCCGAGCTGCAAGACATGATCAACGAAGTTGACGCTGACGGGAACGGGACCATTGACTTCCCTGAGTTCCTGAACCTGATGGCGAGGAAGATGAAGGACACTGACTCGGAGGAAGAGCTCAAGGAAGCGTTCAGGGTGTTTGATAAGGACCAGAACGGTTTCATCTCCGCGGCTGAGCTTCGACATGTGATGACTAACCTTGGGGAGAAGCTGACCGATGAGGAAGTTGATGAGATGATCCGTGAGGCTGATGTTGATGGCGATGGGCAGATCAACTACGATGAGTTCGTTAAAGTCATGATGGCTAAGTGATCTCATCCTATTCATAAAAAGAGAACGATTTATGATGATGTCTTGACAGTGAATGGTTGCGACATGTTTCGTCTGTTATTTGTCTTTTGTCTTTGCTTTTGGTTAGTGTTATGTGAAGTATGAACTCATGGTTTGCATATCCTTTGACAATTTGATATTCTCTCGTTTTTTTTATTATTGTTTGTTTTCGTCTCTGTTATTTCTCTTCAGTGAATGCGTTTTCTTGCCCTTGAGTTTGGCTCCATCTCTAAAGCAGAACATGTCTAGATGAATTTGCACAACACTAATAAAGTGTCTGGTTGCTAGCATATAATAAGCTTGTTATTAGC
>B596-H_1-10k_transcript_66100
AAGACATGATCAACGAAGTTGACGCTGACGGGAACGGGACCATCGACTTCCCTGAGTTCCTGAACCTGATGGCGAGGAAGATGAAGGACACTGACTCGGAGGAAGAGCTCAAGGAAGCGTTCAGGGTGTTTGATAAGGACCAGAACGGTTTCATCTCCGCGGCTGAGCTCCGACATGTGATGACTAACCTCGGGGAGAAGCTGACCGACGAGGAAGTTGATGAGATGATCCGTGAGGCTGATGTTGATGGCGATGGGCAGATCAACTACGATGAGTTCGTTAAAGTCATGATGGCTAAGTGATCTCATCCCTTCATAAAAAGAGAACGATTTATGATGATGTCTTGACAGTGAACTTGATTCTGGTTGCGACATGTTTCTGTCTGTTATTTGTCTTTGTCTTGCTTTTGGTTAGTGTTATGTGAAGTATGAACTCATGGTTTGCATATCCTTTGACAATTTGATATTCTCTCGTTTTTTTTATTACC
>B596-H_1-10k_transcript_66540
GAAAAGTTCTCAGATTTCCAAAAAAAAAAGCTTCGAAGGAGGAAAATGGCGGATCAGCTGACCGATGACCAGATCTCAGAGCTCAAGGAAGCGTTCAGGGTGTTTGATAAGGACCAGAACGGTTTCATCTCCGCGGCTGAGCTTCGACATGTGATGACTAACCTTGGGGAGAAGCTGACCGATGAGGAAGTTGATGAGATGATCCGTGAGGCTGATGTTGATGGCGATGGGCAGATCAACTACGATGAGTTCGTTAAAGTCATGATGGCTAAGTGATCTCATCCTATTCATAAAAAGAGAACGATTTATGATGATGTCTTGACAGTGAATGGTTGCGACATGTTTCGTCTGTTATTTGTCTTTTGTCTTTGCTTTTGGTTAGTGTTATGTGAAGTATGAACTCATGGTTTGCATATCCTTTGACAATTTGATATTCTCTCGTTTTTTTTATTATTGTTTGTTTTCGTCTCT
>B596-H_1-10k_transcript_61266
GAAATCAGTAGAAGAAGAAAAAAAAAGTTCTCAGATTTCCAAAAAAAAAAGCTTCGAAGGAGGAAAATGGCGGATCAGCTGACCGATGACCAGATCTCAGAGTTCAAGGAAGCTTTCAGCCTCTTCGACAAGGATGGCGATGGTTGCATCACCACCAAGGAGCTCGGAACCGTGATGAGGTCTCTGGGGCAAAACCCGACAGAAGCCGAGCTGCAAGACATGATCAACGAAGTTGACGCTGACGGGAACGGGACCATTGACTTCCCTGAGTTCCTGAACCTGATGGCGAGGAAGATGAAGGACACTGACTCGGAGGAAGAGCTCAAGGAAGCGTTCAGGGTGTTTGATAAGGACCAGAACGGTTTCATCTCCGCGGCTGAGCTTCGACATGTGATGACTAACCTTGGGGAGAAGCTGACCGATGAGGAAGTTGATGAGATGATCCGTGAGGCTGATGTTGATGGCGATGGGCAGATCAACTACGATGAGTTCGTTAAAGTCATGATGGCTAAGTGATCTCATCCTATTCATAAAAAGAGAACGATTTATGATGATGTCTTGACAGTGAATGGTTGCGACATGTTTCGTCTGTTATTTGTCTTTTGTCTTTGCTTTTGGTTAGTGTTATGTGAAGTATGAACTCATGGTTTGCATATCCTTTGACAATTTGATATTCTCTCGTTTTTTTA
>B596-H_1-10k_transcript_72050
GAGAGGAAATTTGATTTTTTTTCTCAGTCACGAGCCTTCTTCTTGGATTACTTCCTGAATCTTTACTTTGTAGGATCAAGATATTGTTGAAAGACAATTTTGTTTCTTTTATTATTAGTGGGATTTTCTCTATTTTAAGTT
>B596-H_1-10k_transcript_36714
GAGCTTGCAAGGTTCTCTTATCAACAATAGAACTCCAAGCTTAGCTTTGTACTGTACTTCAAATACGCAGTCGTCTTAATATTTTTTAATTTCCGTCTTACACAAAATTCGACTCAGAATCATGCAAGCTGTTTCACCTACCTTCTCCTGTGATCTCAAACCCATGATTCAAACGAATCTAACGGCTAAAATCGCGCGTTACTCTCACGTAAACAGAAACCGCGCGTCTGTTCGTTGCAGCTACAAGTCTGAGTCGTTTAGCTTCCCTAATGGTGTCGGCTCGAGCCGAGCTGATTGGCAGAGCTCATGCGCCATCTTAGCAAGCAAAGTGGCTTCCGCTGAGAACTCCAGCTCCATCACCGGTTCCTTAGCCGGTCAAGTAGCTGCCGTTAACGGCCACAGCAACGACTCCGTTAATCTCAGCCTCGTTCCGTCCAACACTCAGAACGGCAAGCCTGGATTGATTCAGCCGTTAACGAATACAGATCTCTCGCCGGCGCCGTCTCACGGATCCACCCTCCGCGTGGCGTATCAAGGAGTTCCCGGCGCGTATTCCGAAGCCGCCGCCGGAAAAGCTTACCCGAAGTCTGAAGCCATTCCGTGTGACCAATTCGACGTCGCGTTTCAGGCGGTGGAGCTCTGGATCGCCGGATCGCGCCGTCCTCCCCGTTGAGAACTCTCTCGGCGGTTCGATCCACAGAAACTACGATCTCCTCCTCCGTCACCGTCTCCACATCGTCGGAGAGGTTCAGATCCCTGTCCACCACTGCCTCCTCGCTCTCCCCGGAGTCCGTCCGGATTGCGTCAGGCGCGTGATCTCGCACCCCAGGCTCTGGCTCAGACCGAGGGATCGCTCAACAAACTCACTCCCGAAAGCCGCGATCGAGGCGTTTCACGACACAGCCGCGGCGGCGGAGTACATCGCGGCGAACAACCTCCGCGACACGGCGGCTGTGGCGAGCGCGAGAGCGGCGAGCTCTACGGGCTCCAGATCCTCGCCGACGGGATCCAGGACGACGCGGGGAACGTCACGCGCTTCCTGATGCTGGCGCGTGACCCGATCATCCCTCGCACGGATCGCCCTTTCAAAACGAGCATCGTCTTCGCCGCTCAGGAGCGCGAAGGAACCAGCGTCCTCTTCAAAGTGCTCTCCGCGTTCGCGTTCCGGAACATCAGCCTGACGAAGATCGAGTCGCGGCCGCACCAGAACTGCCCTGTGAGAGTCGTCGGGGACGGAGGCGTCGGAACAGCGAAGCAGTTCGAGTACACGTTCTACGTTGATTTCGAAGCGTCGATGGCGGAGGCGCGTGCGCAGAACGCGCTATCGGAGGTGCAGGAGTACACGTCATTCCTCAGGGTGCTGGGAAGTTACCCAATGGATATGGCGCCATGGTCCACGTCGCCTAGCGAAGACGCCTGACCGTATATTTGTCTAAATTATAATAATAACATATGATCAAAAAATATCATGTTCGTTGAATTATAAGATACGTGAAACCAAAGTAGAATGTAGAACTCGTTTTGCATGTGAAAGTAGGAGGATAATATATTTTATTTCTCCT
>B596-H_1-10k_transcript_61470
GAGACACCAAGCAAAAAACCAAAACCGATCTCAGATTCGTAACTTCCAATCATCAATGGCGCCCAAGGCAGAGAAGAAGCCCGCGGAGGAGAAATCGAAAGCCGAGAAGGCTCCGGCGGAGAAGAAACCAAAGGCCGGGAAGAAGCTCCCGAAGGAGGCCGGAGCAGGCGCAGGCGGAGACAAGAAGAAGAAGACGAAGAAGAAGAGCGTCGAGACGTACAAGATCTACATCTTCAAGGTCCTGAAGCAGGTTCACCCGGACATCGGAATCTCGAGCAAGGCCATGGGGATCATGAACAGCTTCATCAACGATATCTTCGAGAAGCTCGCTGGTGAGGCCTCGAAGCTCGCGAGGTACAACAAGAAGCCAACCATCACTTCTAGGGAGATTCAGACCGCGGTTAGGCTTGTGCTTCCTGGAGAGTTGGCGAAACACGCCGTGTCGGAAGGGACCAAGGCTGTCACGAAGTTCACCAGTTCCTAGACTATGGGGTTGAATTAGAGTTCCTTTCTTGTTTTTTTTCAGTATTGCAAATTTGCAATTTCACGGTTTGTATGTAGTGCCTATTGCTTTTGTTAAATCAGTTTTCATGTCCTTGTTTGTCTCTAATGTTGCTGTCTGCTTTTGTGGCATTCGATCCTCCCTCCATAGTTGATATTTATTTGTTTGTTTAAGATGCTCCTTTTTTTTC
>B596-H_1-10k_transcript_70703
AACACAGGCGGTGATCACTTGTTTATGAAAACTATTGCGCCAGTGCTTCCGCTTTCAAACCCTATTCTAATAACATCAAAAGAGAAGTGTTCTCTCTTGTCCTTTCATCATTTTGTTTTTTTTTTTTTTCACAACTCTTGAAACAAGCTTTTAAATAAGCCTTACATTTGTGAATGATTGAATTCATCAACAAAGCTTTTTGGTTCCTC
>B596-H_1-10k_transcript_44472
GGCGCTTGCTTTCTCTCCCAACGCGATTCCCGACACCGATTTGTTTTCACCCATCTCCGACGCCGGAGGAGCCCGAGCTCGCCGGCGTCGGGACTCTTCGCCTCATCCCTGTACTTCTGTTGCATTTCTAGTCTTTGGTCCCATGATGACTTCTCTCTGCATTGTCAGTCACTCTATGCTTGTGTTTATCGGTTGGTTTTGTTTCGCCTCCGCCGCCGGACTCACGGATCTATGCCGGCGTCGCCTCCTCTGGGTGTTGCTGCTCATCTGTAGTCCTCTACCGGCTTTCTCCGTCGTCCCTAGCTCAGTGTTCAGAAAAGCTCCAAATCTGAGATTTCGTTCTTTCACCGGCTCCCCCGCTGCAGTCACCATCACGAACAGACTTGGCAAACTCCATAGGCTATCGCATCTACTTTCAGCACAGTCTATTCTCCATGGTTCTCAGTCACCACTCCACCGTAACCTCTGCTCGCGCAACTTGTACTTGCTTTCCAGATCTGAGAGCATGTGCTCCACCACCGCGAAGAGGTTTTTCGGTGTCGACACCACCAAACGCTTCGCCTCTGACACATCTTGCCGTCTCGCAACAGCGGTCCAGCTCCCACGACACATCAATGGATCCGTGTTCAGCCTTGACGATGAGCCTCATCGGACTTCATCATTTTCCGACGGGAAAACTGATTACGGCGCATGTGGTCTCACTGCTCACCACAAAACCCTAATCTCTTTTTGGGCCTTATCTAAATGGGCATTCTCTACAAGTGACTGGGCCACAAATGGTCTCACAAGCTCTGGCCCATTTCTCAAGATCAAGAGTCCAAGGCAGCGGCACCATGGTTCCCTCCGACAAATCCCTCCGGATAAGTTCGTTTCAGTGCCAAATTCACAATCGGAGATGAAAAGAGTTTCAATCACCTCACCATCTCGCTTACCGATCTTTTTGCTACCCGGATCTATTGAGATTCACCTAGTCTCCCGGGGCAACATAGACGGCGGTTATAGAGCTGTTCTCTTTCGTTTGATGGGTGCGCTAGCCTGCTTCCCACCCATCTTCAAACCCCTTTCACCAGGGTATTTCAACGTCGTTTTAGACTATTTAAAGCTCTCTCGAGCTGTGGTTTCAAGGATTCAAGTGAAGATTATCTGCGGATCTCTCTACTTCGAGCTAGTCTCTCCTTTTAACACTTCTATCCTCAGTTTTATTGTTTTCATGTTATTGTTGTTCATCTTACCGTCGAGCATACCTCCGGTTAAAATCGTTGTAGCGTCTTAGATTTGAATTAATGAAATTTGTGAC
>B596-H_1-10k_transcript_44036
GATCAGATCACAGAAACAATCGAGTTTAGGTTTCTCATTCAAAACTCGTTTCGATCTCAGGCAAAGCAAAATGGCGGCGACAAGCGAGAAACAGAACGGATCAAAGGCTCCTCCTTTGCCTTCTCCCCTCCGCAACTCCAAGTTTCTCCAGTCGAATATGAGGATCTTGATCTCGGGAGGAGCTGGCTTCATCGGTTCTCATTTGGTTGATAAGCTCATGGAGAACGAGAAGAATGAGGTTGTTGTTGCTGATAACTATTTCACTGGCTCTAAAGAGAACCTCAAGAAGTGGATCGGTCACCCCAGGTTCGAGCTTATTCGTCACGATGTTACGGAGCCTTTGTTGCTTGAGGTTGATAGGATCTACCATCTTGCTTGTCCTGCCTCTCCTATCTTCTACAAGTACAACCCCGTCAAGACAATCAAGACCAATGTGATGGGTACAATGAACATGCTCGGTCTTGCCAAGCGTGTTGGAGCAAGGATTCTGCTCACCTCAACCTCGGAAGTGTATGGAGACCCTCTCATCCACCCTCAACCAGAGAGCTACTGGGGAAATGTCAACCCCATTGGTGTTCGGAGTTGTTATGACGAAGGCAAGCGTGTAGCTGAGACTTTGATGTTTGACTACCACAGGCAACACGGCATTGAAATCCGCATTGCTAGAATCTTCAACACGTATGGTCCTCGGATGAACATCGATGACGGGCGTGTGGTGAGCAACTTCATTGCTCAAGCACTCCGAGGTGAGGCGTTGACGGTTCAGAAACCGGGGACACAGACCCGCAGTTTCTGCTATGTCTCCGACATGGTTGATGGACTTATCCGTCTCATGGAAGGGAATGATACTGGCCCTATCAACATCGGTAACCCAGGTGAATTCACAATGGTGGAACTAGCTGAAACGGTTAAGGAGCTTATCAATCCGAGCATAGAGATAAAGATGGTGGAGAACACGCCGGACGATCCAAGACAGAGGAAGCCGGACATAAGTAAGGCTAAAGAAGTGTTGGGTTGGGAGCCAAAGGTGAAGCTCAGAGAAGGACTTCCTCTCATGGAAGAAGATTTCCGTCTAAGGCTTAACGTTCCCAAAAACTGAAAACGCAAACGCACTGGAGAACGCAGACGCGTTCTTTGATTTGAGGAGTTTGTCAGTTTTTGAGTGATATGATGCTTTACAATATTCTACAAAGTGGTGTTTTGGTTTTGGCTTCATGTGTTTTTTATTGATCTTTGCTTCTGTTCGTAGAGAAATAAGTTGGGATATGTTTTTGTTTAATTGAGGAACGACTCTTTTCTGTTTTTGATTTCAATATTATTAAATATAATAAAAGAAATGTATAATATACTCTTTTGG
>B596-H_1-10k_transcript_68398
GGGAGCCAAAGGTGAAGCTCAGAGAAGGACTTCCTCTCATGGAAGAAGATTTCCGTCTAAGGCTTAACGTTCCCAAAAACTGAAAACGCAAACGCACTGGAGAACGCAGACGCGTTCTTTGATTTGAGGAGTTTGTCAGTTTTTGAGTGATATGATGCTTTACAATATTCTACAAAGTGGTGTTTTGGTTTTGGCTTCATGTGTTTTTATTGATCTTTGCTTCTGTTCGTAGAGAAATAAGTTGGGATATGTTTTTGTTTAATTGAGGAACGACTCTTTTCTGTTTTTGATTTCAATATTATTAAATATAT
>B596-H_1-10k_transcript_72139
TGATTGTTCTAAATAAGTTAAAGAAACTCTTCTTATTTATATAATGCACCAAAAGTCATATACAGTAGTGTTTGTAAACTAGATAAATGCCATATCTAATGTCAAACACAAACTGTTCCT
>B596-H_1-10k_transcript_63093
GGATTTCTTTTTCTTTTCTCACTGGCGAACTCTTATCTTCTTCTTTCTTTTCCATCGAGAACTCACCACCACAGTCTTTCTTCTCCACATCAATCTGCAAATACACATCACTCCTATACGCTCCTCCTCTCCTCCTATCCGAATGGCTCCTTCTCCTCCCTGACCCTTTCTCCGTGAAGCTTCCTCCGTTCTCCTCCTCCGACCGCCTTCTCCACGAAGCCTTGTCCTCCGGTTTGGTGACGAAGATGAAAGCGTGAAAGGAGACGACGTCATGAAGAAGGAAGATACAGCGGAGGTGGTACGGAGATGACAGAGGAAGAAGACGATGCAGTGGAGATGGTGGTAGTGACAAACCAGACACGGAGGCAGAGGTAGATGCGGTTCAGAAAAAGGTGATTTGAGGCTGAGGCATGAAGCACAAGGAGGCGCCGAGACGCGGAAGCAAGTCGTAGCAGATGAGACGAGGTGGTGGGCGGCTGCTTAGGTTTAGGTTAATTAGGTTTTGGTTTAATGTGTTTTAGTTAGTGTATGGTTTAATTTGTTCTGGTTTACTTTACTTTTTAATTTTGGTTTAGTTTTGTAAAACTGATTTTATTGTAAACTGATTTTAATTAATAAATAAAATTTTATTTTAATT
>B596-H_1-10k_transcript_34173
GGACGCGGTGTATAAAAATGGATGCTCAGATCCGGCGGTGATTACCTAATTCTCAACCAGTTTCTCCTTCAGATTGGGGTGGGAGTTAGATTCGTGATCGAGGTCTAACATGGCTGACTTTGATGAATATATGGCTGATGAATACGACATGGATGATTTGGAGGATGAGATGAATGCAGAGTTTGATGCTAGAGATATCGATGCGTCTGATTCTGAAGTCGAAGATTTCGAACAATTGAACAAGGCTGCGGATACTTCTGCAGCTCAGGCTCGGAATGGGAAGGACATTCAGGGTATACCGTGGGATAGACTTAGCGTTACTAGAAAAGACTACAGGAAAACTAGGCTTGAACAGTATAAGAACTATGAGAATGTTCCTCATTCCGGAGAAGAAGCTGGCAAGCATTGTACGGATACGGAGAAGGGGAGCTCTTTCTATACGTTTAGGAGCAATTCTAGATCTGTGAGATCAACCATTCTTCATTTTCAGTTGAGGAATTTGGTCTGGGCTACGTCAAAACATGATGTTTACCTCTTGTCCAACTACTCTATCAGCCACTGGTCTTCTTTGACAGGTTCCAGGAATGAAATTCTCAACGTTAAAGGTCATGTTGCTCCTTCTGAGAAACATCCGGAGAGTTTGTTGGAAGGGTTTACAGAAACTCAAGTTAGCACTCTTGCAGTAAAAGAAAGGCTGCTGGTTGCTGGTGGGTTTCAAGGAGAGCTTATTTGCAAGCATCTTGATAGACCTGGTGTGAGTTTCTGCTCACGTACAACTTACACGGAAAACGCTATCACCAACGCAGTAGATATATACAGAAACTCCAGCGGCGCGCTTCATTTCATGGCCTCAAATAATGACTGTGGAGTCAGGGACTTTGACATGGAGAGATATCAGCTTGTCCAACTCTTCCGTTATCTTTGGCCCGTCAACCATAGCTCCCTAAGTCCTGATGGAAAACTAGTAGCAGTCGTCGGAGATGACCCAAATGGTCTATTGGTAGACTCAAGCAACGGACAGACGATCGGGACGCTAAAAGGTCACTTAGACTATTCATTTGCATCAGCTTGGCATCCCAACGGTGTGACATTTGCCACAGGAAACCAAGACAAGACCTGTCGCATTTGGGACACAAGGAAAACCTCGGAGTCAGTCGCTGTACTAAGAGGCAACCTTGGAGCGATCCGGTCCATTAGGTTCACATCGGACGGACGGTACATTGCGATGGCAGAGCCAGCAGATTTTGTCCATGTGTATGATACAACAGCAGGTTACAAGAAGGAGCAAGAGATTGATTTCTTTGGAGAGATTTCGGGGATATCGTTTAGTCCAGACACTGAGTCTCTCTTCATCGGTGTTTGGGACCGGACTTATGGAAGTCTCTTGGAGTATGGTCGAACCATTAATTATAGAAGTGGACGTCACATAGTTAAGGAATAGTGAATTAAAAAAACATTAATTATAGAAGATCCTACGTATGTATATATACACTATATGGAGCTGTCAGCTTATCGTGGACTTGGACTTTGACATGTAATTGGGACATATCTTATCGAGTTAGTCGACATATGTTTTATTACGATTAATAGACTATGACCCGTCTTTTAAAATGATCAATACTATTAAAAGGAAAGTAGTCCTAAAAAATCTACCT
>B596-H_1-10k_transcript_35719
GAAGGGAAGAGGGTAAAGATTTGGAGACGCGGTGTATAAAAATGGATGCTCAGATCCGGCGGTGATTACCTAATTCTCAACCAGTTTCTCCTTCAGATTGGGGTGGGAGTTAGATTCGTGATCGAGGTCTAACATGGCTGACTTTGATGAATATATGGCTGATGAATACGACATGGATGATTTGGAGGATGAGATGAATGCAGAGTTTGATGCTAGAGATATCGATGCGTCTGATTCTGAAGTCGAAGATTTCGAACAATTGAACAAGGCTGCGGATACTTCTGCAGCTCAGGCTCGGAATGGGAAGGACATTCAGGGTATACCGTGGGATAGACTTAGCGTTACTAGAAAAGACTACAGGAAAACTAGGCTTGAACAGTATAAGAACTATGAGAATGTTCCTCATTCCGGAGAAGAAGCTGGCAAGCATTGTACGGATACGGAGAAGGGGAGCTCTTTCTATACGTTTAGGAGCAATTCTAGATCTGTGAGATCAACCATTCTTCATTTTCAGTTGAGGAATTTGGTCTGGGCTACGTCAAAACATGATGTTTACCTCTTGTCCAACTACTCTATCAGCCACTGGTCTTCTTTGACAGGTTCCAGGAATGAAATTCTCAACGTTAAAGGTCATGTTGCTCCTTCTGAGAAACATCCGGAGAGTTTGTTGGAAGGGTTTACAGAAACTCAAGTTAGCACTCTTGCAGTAAAAGAAAGGCTGCTGGTTGCTGGTGGGTTTCAAGGAGAGCTTATTTGCAAGCATCTTGATAGACCTGGTGTGAGTTTCTGCTCACGTACAACTTACACGGAAAACGCTATCACCAACGCAGTAGATATATACAGAAACTCCAGCGGCGCGCTTCATTTCATGGCCTCAAATAATGACTGTGGAGTCAGGGACTTTGACATGGAGAGATATCAGCTTGTCCAACTCTTCCGTTATCTTTGGCCCGTCAACCATAGCTCCCTAAGTCCTGATGGAAAACTAGTAGCAGTCGTCGGAGATGACCCAAATGGTCTATTGGTAGACTCAAGCAACGGACAGACGATCGGGACGCTAAAAGGTCACTTAGACTATTCATTTGCATCAGCTTGGCATCCCAACGGTGTGACATTTGCCACAGGAAACCAAGACAAGACCTGTCGCATTTGGGACACAAGGAAAACCTCGGAGTCAGTCGCTGTACTAAGAGGCAACCTTGGAGCGATCCGGTCCATTAGGTTCACATCGGACGGACGGTACATTGCGATGGCAGAGCCAGCAGATTTTGTCCATGTGTATGATACAACAGCAGGTTACAAGAAGGAGCAAGAGATTGATTTCTTTGGAGAGATTTCGGGGATATCGTTTAGTCCAGACACTGAGTCTCTCTTCATCGGTGTTTGGGACCGGACTTATGGAAGTCTCTTGGAGTATGGTCGAACCATTAATTATAGAAGTGGACGTCACATAGTTAAGGAATAGTGAATTAAAAAAACATTAATTATAGAAGATCCTACGTATGTATATATACACTATATGGAGCTGTCAGCTTATCGTGGACTTGGACTTTGACATGTAATTGGGACATATCTTATCGAGTTAGTCGACATATGTTTTATTACGAT
>B596-H_1-10k_transcript_72325
GATGATCATAGAGGCAGAGCCAAACAAAACAATTGCATAGCTCATTGTCAAGTTCACCAGAATGTTTCAATTAAAAGTCACTGAGATTTCACCTT
>B596-H_1-10k_transcript_72328
GTGTTCAATAAGAGGGTCTGCGATACATATTAGTTTTCAATAAGACGGTGTGATGTTATTATTGGATCATTAATATCTAATGGGCTTTGTTT
>B596-H_1-10k_transcript_36021
GGAAAGCTCTTCTTTCTTTTTCCTCTTAAATCTTGGACAGAGTTGTCAAGGGACAAAACCTTAATGGATCTCTTCCTAAAGAGTTTGCAGGACTTCCTTTTCTACAGGAGATGTAAGAATAGCAAATATTATCCCCCTTGATTTTTTGGAATCTTTTTTCTCTCTCTAAAAACTTTTCTCCACCATCTCTCTAACCTAGTTTCAGCTTCAGCCAGCCTCGCTCCTCCCTGCTCCGGCGGCGGTGGTCCTTCTAGGTCGTCGTCGGAGGCTCGTGTCTTCTCTTTCTGTTTTGCTTCATCGGCTTTTCCCTTCTCCCTTCGGTCTTGCCAAAGCCCTGGATCTGTCCCCTCCGCCTCAGACTTCTCATCTATCCGTGATAGATCCGGTGGTTTGGTTCTCGCGGTAGTCGATCTGGTGTGACGGCGACGATTGGTGCAAGGGACTGTCGGTGGAGTCGGCTACGTGGGTGGTTGGTGCCGTATGTATCTTTGCTGGAGCTCCTGCAGTAGATCTGTTGGTACCGAGGCGGTGTTCTAGAGGTTAGCGCTAGGACCAGCGTCGATCCTCTCTCCCGCTTTCAGGTCGCTGGATTTTCTCTCAGCTTTTTCCTGGATCTAGGGTTCCGACCATGAGAGCGACGGCGCGTGGAGTTTAGATGAGATTTCTACCCTGCGGTTCTTCATTGTCACGCTTCCTTGGTGGCTCGAGTGAGGTTTGTGTTTCATGGCTGGGTTTTTATGTCTGGGTTTTTGGATCCGTCCAGAGCCTCTTTACTTTTGGGAGATCCTGTTGCTGGTTCTCAGTTATGGGTGCGTGTGAGGTGCTTCTTCTTTCGGTGTTGTCGTCCGAGCTTGGAGGTTCCTGTGACAGTACGTAACGAGTCACGAGACAGCATCCGCGTCTCATTGGTGGTCTCTGTCTTCCAGAGTCGAGCTCTTGACTGTGGCAGCGCGTAAGTCTCTCTCTTTCCTGCAATAAAGGCGTCATCTTTTTGGAGTTGTAGCTTCTGTGAAAGCGGTATGGTCTGTAGAGTGTGGATAGGAGGTAGTTTGGCACTCGGTTCTCTTACTAGTTCGAAGGTTGCTCTTTTCCGGAGGAGGTGTGCCCGATATGTCTCACTGATCCTCTTGTTCGGTGGGTTAAATGGGTGTATACGGTCTTGGGTTTGGAGGGTTGGAGGCAGCAATCTCCAGTTCACCGTCCCGCACGACGGCACCGCCTATCTGTGGACTCCTCCTCGTGCTGCCGGTGGGGCGATGTTGAATGGGTTTGCAGCATCGTGATGTATTTCTTTGTGGTTGTGTTGATGATTGAGTCTCTTGGAAGCTGTAGGTCTTTACCCGTTGTTTCAAGGTTTGAGCCGCCTTTCTCTCTGGGAGCTCGCGGCAACTGAGAGCTTAGTCCCCTCACACTTCTCCTTTGGGTCATCGTCTCTACGTTACCTCCGGTTCATCTCTTAGGCTATTCTTCTTTGTAATAGAAAGTGCATTTTCATTATAGATGCTTTGTTTAGTTTTAATTTCTGCAATTCCGTTTCTAGTCTTCTTCGTATTTCTGTAAAAAAAGAAAATTTGGTATAATAATCTTAACATTTTACCT
>B596-H_1-10k_transcript_65641
GACTGAGAAAAACGAGCTGCGAGATGAGAAACAGAGGCTGAAGACAGAGAAAGAGAAGCTGGAGCAACAGCTGAAAGCCATGAATGCTCCTCAACCAAGCTTCTTCCCAGCTCCACCTATGATGCCAACTGCTTTTGCTTCTGCTGCGCAAGGCCAAGCTCCCGGAAACAAGATGGTGCCATTCATCAGTTACCCAGGAGTTGCCATGTGGCAGTTCATGCCTCCTGCTTCCGTCGATACCTCTCAGGATCATGTCCTTCGTCCACCAGTTGCTTAACTTGGAGGAAAAAAAATCATCGACTGGTTTGCTTCTTGCTTCCGCTGAAAAAAGAAATGAAAAGTCCATTTGTTTTGCTCTCCACTTTCTCGGCTTTCTTAGTCTTATCGTTGCTTTCGTTTTATCGTGTTATGGTCGTATGAACAACTGTTATCTGCTGAACAACTGTAAACTCCAATTGCTTGGTGCAATGTTATCTATTTACATGTAAATTTAAGTAGAGTTTGGCT
>B596-H_1-10k_transcript_44985
AGTGAGCCACAGACATTTGTCTGATCACCTATCAGAGCTGGTTGAGAACACCTTGTCTGATCTTGAAGCCAGTAAGTGCATTGAAATAGAGGATGAGATGGACCTCTCTGCTCTCAACCTTGGTATGATTTCATCCTACTATTACATCAGTTACACCACCATCGAGCGCTTCAGTTCTCTTCTGTCTTCTAAAACCAAGATGAAGGGACTTCTTGAGATCTTAACATCGGCTTCAGAGTATGACATGATCCCAATAAGGCCTGGCGAAGAGGACAGAGTTAGGAGGCTCATCAATCACCAGAGGTTCTCGTTTGAAAACCCAAACTGCACAGATCCTCATGTGAAAGCAAACGCTCTTCTTCAGGCTCATTTCTCGAGGCAAAGCATTACCACTAACTTGGAAATGGATCAGCGTGAGGTCCTTCTATCAGCAACCAGACTTCTACAGGCGATGGTGGATGTGATATCAAGCAATGGCTGGCTGAATCTTGCTCTGTTAGCAATGGAAGCAAGCCAGATGGTGACTCAAGGCATGTGGGAGCGTGACTCGATGCTTTTGCAGCTCCCCCACTTCACAAAGGACTTGGCAAAAAGATGCCAGGAGAATAACATTGAAACCGTATTTGATCTTGTGGAGATGGAGGATGAAGAACGCCAAGAGCTTCTCAAGATGAAGGACACTGAGCTTTTAGACATTGCCAGATTCTGCAACCGCTTCCCAAACATTGACCTGACTTACGAGGTTGTGGGCAGTGAAGATGTGACCGCAGGGAAAGAGGTGACGTTGCAGGTGATGCTTGAGAGAGACATGGAGGGGAGGACAGAAGTGGGAGCTGTGGATGCACCCAGGTATCCCAAGACCAAAGAAGAAGGGTGGTGGCTGGTTGTGGGGGACACCAAGACGAACCAGTTGGTGGCCATCAAGCGTGTATCCTTGCAGAAGAAAGCGAAGGTGAAGCTGGATTTCCAAGTACCGAGTGAAGCAGGAGAGAAGTCGTACACACTCTACTTCATGTGCGACTCTTACTTGGGTTGTGACCAAGAGTACGCTTTCTCTGTTGATGTCAAGGAATCTGGCGCCGAAAACCACATGGAAGAATGATCATCTGTTTCAGGCGTTGCTGGATTCTGGAGAAGAGCATTCTCACTTTTATGTAATATGCGTCTTTAGTTTTAGACCAAAATCTATGGTTTTGTTCCTTGTTTTTTTGTCTGGACCAAAATCTAAACAGTAGACGTGTCAAAAACTTGTTTTGAGTTCTGTTACTCTGAAAGCTGAGATTTGACAAACGAATAATAATGAAATGCAGCAAGTTTTATTAAGGCC
>B596-H_1-10k_transcript_93
GAGAGTCCGTCAGAGTTAAGAGGACGACGCGAGAACGAAGAAGAAAACCCCTAATCTACACGAAGCTTTCTTCTACAAGATTCACTATCTGCAGATAAGATTCGAGCTGTAGAAGAGATTACATAGGGTTCCAGTGATGGCGAACTTGGGAGGCGGTGCGGAAGCTCATGCTAGATTCAAGCAGTACGAGTACAGAGCCAACTCTAGCTTGGTGCTAACCAGCGAGAATCGTCCTCGCGATACGCACGAGCCTACCGGAGAGCCTGAGACTCTGTGGGGGAAGATTGATCCCAAGTCGTTTGGAGATAGAGTTGCTAAGGGAAGACCTCAGGAGCTGGATGATAAGCTTAAGAAGTCGAAGAAGAAGGAGCGTGATGCTGTTGCGGATGATACTGTTTCTGCTCGCCAGAGCAAGAGGCGTCGGCTCAGGGAAGAGAGTGTGCTCACGGATACTGACGATGTTGTTTATCAGCCCAAGACTAAGGAGACGAGGGCTGCTTATGAGGCTATGCTTAGTCTGATTCAGCAGCAGCTCGGTGGTTTGCCTCTGAATGTTGTTAGTGGTGCTGCAGATGAGATCTTGGCTGTTCTCAAGAATGACGCTGTGAAGAACTCTGACAAGAAGGCGGAGATTCAGAAGCTGCTGAACCCTGCACCTGATCAGATTCATCAGGTTTTTGATCAGCTTGTTTCCATTGGGAAATTGATCACCGACTTTCAAGAAGGTGGTGATTCTGGTGGTGGTAAAGCCAATGTAGATGAGGGGCTTGATGATGACGATGTTGGCGTGGCTGTTGAGTTTGAGGACAATGAAGAAGATGGCGAGGAGAGTGATCCTGATATGGTACAGGAGGAAGACGATGAAGAGGATGATGAGCCTCAGAAAACTGGAGGGATGCAAGTGGATGCAGGGATAAATGAGGAGGATGCAGGAGATGCGAATGAGGGCACCAGTCTGAACGTTCTGGATATTGATGCTTACTGGCTCCAGAGAAAGATATCTCAGGCTTATGAACAGCAGATTGATCCGCAACAGTGCCAAGTACTAGCTGAAGAGCTGCTTAAGATACTCGCTGAAGGGGATGATAGAGATGTTGAGACCAAGCTGCTTATGCATCTTCAGTTTGAAAAGTTCAGCCTCGTTAAGTTTCTGCTGCGGAACCGTTTTAAAATTGTCTGGTGTACGCGTTTGGGTAGGGCAGAGGACCAGGAAGAGAGGAATAGAATTGAAGAGGAGATGAGAGGGTTGGGTCTGGAACTGGCAGCAATTGTGGATCAGTTGCATTCAACAAGAGCAACAGCGAAAGAGAGGGAGGAGAACGTGCAGAAAAGTATTAATGAAGAGGCCCGACGTATGAAGGAAGAAACTGTTGGAGATGGAGGTCGAGGCAGGAGAGATGTTACTGATAGAGATTCAGAGAGTGGTTGGTTGAAGGGTCAGCGTCAGATGCTGGACTTGGAGAGCTTGGCTTTTGACCAAGGTGGTCTCCTGATGGCGAATAAGAAGTGTGACCTTCCAGCTGGCTCCTACAGAACACATGGAAAGGGATATGAAGAAGTTCATGTGCCATGGGTTTCTAAAAAGGTGGATATCAGTGAGAAGCTTGTGAAGATCACCGAGATGCCAGATTGGGCTCAGCCGGCTTTTAAGGGAATGCAACAGCTGAACAGGGTTCAGAGCAAAGTGTATGATACAGCGCTATTTAAAGCAGATAACATACTTCTTTGTGCTCCTACTGGTGCTGGGAAAACCAATGTTGCCATGCTCACCATACTGCAGCAAATTGAGTCGAGTAGGAACGAAGATGGAACACTCAACCATGGAAAGTACAAAATTGTGTATGTTGCACCCATGAAAGCCCTTGTTGCTGAGGTTGTAAGTAACCTGTCTAATCGTCTGAAGGATTATGGAGTCACTGTGAGGGAACTCAGTGGGGATCAGTCCCTCAGTGGGAAGGAAATTGAAGAGACCCAGATCATTGTCACCACACCAGAGAAGTGGGATATCATCACAAGGAAGTCTGGTGATCGCACTTACACCCAGCTTGTGAGACTTCTTATAATCGATGAGATTCATCTTCTTCATGATAATCGAGGGCCTGTGCTTGAAAGCATTGTCGCTAGGACTCTGAGGCAGATTGAAACCACGAAGGAGAATATTCGCTTGGTGGGGTTGTCAGCTACACTGCCAAATTACGAAGATGTGGCCTTATTTTTGCGGGTTGATCTTAAGAAAGGGTTGTTTAAATTCGACCGCAGCTACAGACCGGTGCCTCTTGGTCAGCAGTATATTGGAATCAGTGTGAGAAAACCATTGCAGAGGTTCCAGCTGATGAATGATCTTTGTTATGAGAAAGTATTGGCTGGTGCTGGAAAGCAACAGGTTCTTATTTTTGTTCACTCGAGGAAGGAAACAGCAAAAACTGCAAATGCAATAAAGGACACCGCAATGGCGAACGATACACTCAGCAGATTCTTGAAAGAAGACAGTGCAAGTCGTGAAGTTCTTCAGAGTCAGATTGATCTTATAAAGAATGTTGATCTGAAAAATCTTCTGCCTTACGGTTTTGCTATTCATCATGCTGGGCTAACAAGGGGTGATCGTGAGATAGTTGAGGCTCTTTTTGGTGAAGGGCATGTGCAAGTCTTGGTTTCCACAGCAACTCTTGCATGGGGTGTGAATCTCCCTGCTCATACTGTCATAATCAAAGGAACACAGGTCTATAATCCTGAGAAAGGGGCGTGGATGGAACTCAGTCCCCTGGATGTTATGCAGATGCTTGGTCGTGCTGGAAGACCTCAGTATGATGAATATGGGGAGGGTATAATTATCACTGGCTACAGCGAGCTGCAGTATTACCTGTCTTTGATGAATGAGCAACTACCTATTGAAAGCCAGTTCATTTCCAAACTTGCTGATCAGCTTAATGCCGAAATTGTTCTTGGAACTGTTCAGAATGCTAAAGAGGCTTGCCACTGGCTTGGGTATACGTATCTCTATATCCGTATGGTTCGTAATCCGACGCTGTATGGTTTAGCGCCTGATGCCCTTGTAAAAGACGTAGTCTTGGAGGAAAGGAGAGCTGACCTGATACACTCAGCTGCTACTATCTTGGACAAAAACAACTTGGTCAAGTATGACAGGAAAAGTGGATATTTCCAAGTTACTGATTTGGGAAGGATTGCTAGCTACTACTATATAAGTCATGGGACCATAGCTACGTACAATGAGCATTTGAAGCCAACGATGGGTGATATAGATCTTTATCGTCTGTTCTCACTGAGTGAGGAGTTCAAGTATGTTACTGTTCGGCAAGATGAGAAGATGGAACTGGCCAAACTTCTGGATCGTGTCCCAATTCCGATCAAGGAAACTCTGGAAGAGCCAGTGCAAAGATTAATGTTTTGCTACAGGCATACATTTCACAGCTAAAGCTTGAGGGTCTTTCTTTGACATCAGACATGGTTTATATAACTCAGAGCGCTGGACGTCTTGTACGAGCTCTCTATGAAATTGTATTGAAGCGCGGATGGGCTCAACTGGCTGAGAAAGCTCTGAACTTGTCTAAAATGGTTGGGAAGAGGATGTGGAGTGTCCAGACACCTCTTCGTCAGTTTCATGGAATTCCAAATGAGATTTTGATGAAGTTGGAGAAGAAGGATTTGGTGTGGGAGAGGTACTATGACCTGTCGTCACAAGAGCTAGGAGAGCTTATTCGTAGTCCTAAGATGGGCAGACCGCTTCACAAGTTCATCCACCAGTTCCCTAAATTGGTTCTTGCAGCACAAGTTCAGCCAATTACTCGAACTGTTCTGCGGGTGGAGCTCACGATTACACCCGACTTCCAGTGGGACGAAAAAATTCATAAATATGTGGAGCCGTTTTGGATCATTGTGGAAGACAGTGATTGTGAGAAGATCCTTCATCATGAGTATTTTCTATTGAAGAAGCAGTATATCAGTGAGGATCACACTTTAAACTTCACTGTCCCAATCTTTGAACCGCTGCCACCTCAGTATTTTGTCCGAGTGGTTTCAGACAAGTGGCTTGGCTCGCAGACTGTGTTGCCTGTATCCTTTAGACACCTTATACTTCCAGAAAAGTACCCACCACCTACAGAGCTACTGGACTTGCAGCCCCTCCCTGTCACAGCGCTTAGGAATCCGAGTTATGTGAGACTCTATCAGGATTTCAAGCATTTCAATCCGGTGCAGACTCAGGTCTTTAATGTTTTGTATAACACTAATGATAATGTGTTGGTTGCTGCTCCAACTGGAAGTGGGAAGACTATATGTGCTGAGTTTGCTATATTGAAGAATCATCAAGAAGTACTCCTAAGGCAGCAAGATGATACTAAAAGACAAAGCGGACCTGATACTACGACGATGCGTGTTGTCTATATTGCACCGTTAGAGGCTATTGCTAAGGAGCAGTTTCGCATCTGGGAGAGGAAGTTTGGGAAGGATCTTGGTTTACGGGTTGTTGAGCTGACCGGGGAGACAGCGTTGGATCTTAAGCTACTGGAGAAGAGTCAGATAGTCATAAGTACTCCTGAGAAATGGGATGCTCTTTCTCGCAGGTGGAAACAGAGAAAATACGTACAACAGGTTAGTCTTTTCATTGTGGACGAGCTTCATCTAATTGGTGAAGGTCAAGGCGGTACAGTGCTGGAGGTGATAGTCTCTAGAATGAGATATATTTCTAGCCAGGGTGAGAATAAAATCAGGATTGTTGCGCTTTCCACTTCCCTTGCAAATGCGAAAGATCTTGGCGAATGGATTGGGGCCAGTTCTCACGGCCTATTCAATTTCCCTCCTGGAGTCCGTCCTGTTCCACTGGAGATCCACATTCAAGGAGTGGATATATCCAGTTTTGAAGCCAGGATGCAGGCAATGACCAAGCCAACCTACACCGCCATAGTCCAGCATGCCAAGAACAAGAAGCCGGCTATAGTTTTTGTCCCAACCCGTACACATGTCCGCTTGACTGCTGTGGATCTGATGGCTTACTCTCACATTGACAACCCACAGAGCCCTGATTTCCTGTTAGGGAAACTAGAAGAACTTGAGGATTTTGTTGACAAACTCCGCGAGGAAACTTTGAAGGAGACACTGCGCCATGGTATTGGCTACTTGCACGAGGGTTTATGCAGTCAGGATCAGGAGATTGTGACACAGCTCTTTGAAGCTGGACGGATTCAGGTTTGTGTGATGAGCAGTTCATTGTGTTGGGGCACTCCATTAACTGCACATCTGGTGGTGGTGATGGGGACGCAGTACTACGATGGAAGGGAGAATTCACACTCAGATTATGCAGTCTCTGATTTGCTTCAGATGATGGGGCGTGCTAGCCGACCTCTACTTGACAATGCTGGGAAGTGTGTGATATTCTGTCATTCTCCTCGTAAAGAGTATTACAAGAAGTTTCTTTATGAAGCCTTCCCTGTGGAAAGTCATCTCCAGCATTTTTTGCATAATAATTTCAACGCAGAAGTGGTTGCTGGGGTTATAGAGAACAAGCAAGATGCAGTGGATTATCTTACATGGACTTTGATGTACAGGAGGCTTCCCCAGAATCCTAACTACTACAATCTTCAAGGAGTGAGCCACAGACATTTGTCTGATCACCTATCAGAGCTGGTTGAGAACACCTTGTCTGATCTTGAAGCCAGTAAGTGCATTGAAATAGAGGATGAGATGGACCTCTCTGCTCTCAACCTTGGTATGATTTCATCCTACTATTACATCAGTTACACCACCATCGAGCGCTTCAGTTCTCTTCTGTCTTCTAAAACCAAGATGAAGGGACTTCTTGAGATCTTAACATCGGCTTCAGAGTATGACATGATCCCAATAAGGCCTGGCGAAGAGGACAGAGTTAGGAGGCTCATCAATCACCAGAGGTTCTCGTTTGAAAACCCAAACTGCACAGATCCTCATGTGAAAGCAAACGCTCTTCTTCAGGCTCATTTCTCGAGGCAAAGCATTACCACTAACTTGGAAATGGATCAGCGTGAGGTCCTTCTATCAGCAACCAGACTTCTACAGGCGATGGTGGATGTGATATCAAGCAATGGCTGGCTGAATCTTGCTCTGTTAGCAATGGAAGCAAGCCAGATGGTGACTCAAGGCATGTGGGAGCGTGACTCGATGCTTTTGCAGCTCCCCCACTTCACAAAGGACTTGGCAAAAAGATGCCAGGAGAATAACATTGAAACCGTATTTGATCTTGTGGAGATGGAGGATGAAGAACGCCAAGAGCTTCTCAAGATGAAGGACACTGAGCTTTTAGACATTGCCAGATTCTGCAACCGCTTCCCAAACATTGACCTGACTTACGAGGTTGTGGGCAGTGAAGATGTGACCGCAGGGAAAGAGGTGACGTTGCAGGTGATGCTTGAGAGAGACATGGAGGGGAGGACAGAAGTGGGAGCTGTGGATGCACCCAGGTATCCCAAGACCAAAGAAGAAGGGTGGTGGCTGGTTGTGGGGGACACCAAGACGAACCAGTTGGTGGCCATCAAGCGTGTATCCTTGCAGAAGAAAGCGAAGGTGAAGCTGGATTTCCAAGTACCGAGTGAAGCAGGAGAGAAGTCGTACACACTCTACTTCATGTGCGACTCTTACTTGGGTTGTGACCAAGAGTACGCTTTCTCTGTTGATGTCAAGGAATCTGGCGCCGAAAACCACATGGAAGAATGATCATCTGTTTCAGGCGTTGCTGGATTCTGGAGAAGAGCATTCTCACTTTTATGTAATATGCGTCTTTAGTTTTAGACCAAAATCTATGGTTTTGTTCCTTGTTTTTTTGTCTGGACCAAAATCTAAACAGTAGACGTGTCAAAAACTTGTTTTGAGTTCTGTTACTCTGAAAGCTGAGATTTGACAAACGAATAATAATGAAATGCAGCAAGTTTTAT
>B596-H_1-10k_transcript_2514
GGAAAAGTGGATATTTCCAAGTTACTGATTTGGGAAGGATTGCTAGCTACTACTATATAAGTCATGGGACCATAGCTACGTACAATGAGCATTTGAAGCCAACGATGGGTGATATAGATCTTTATCGTCTGTTCTCACTGAGTGAGGAGTTCAAGTATGTTACTGTTCGGCAAGATGAGAAGATGGAACTGGCCAAACTTCTGGATCGTGTCCCAATTCCGATCAAGGAAACTCTGGAAGAGCCCAGTGCAAAGATTAATGTTTTGCTACAGGCATACATTTCACAGCTAAAGCTTGAGGGTCTTTCTTTGACATCAGACATGGTTTATATAACTCAGAGCGCTGGACGTCTTGTACGAGCTCTCTATGAAATTGTATTGAAGCGCGGATGGGCTCAACTGGCTGAGAAAGCTCTGAACTTGTCTAAAATGGTTGGGAAGAGGATGTGGAGTGTCCAGACACCTCTTCGTCAGTTTCATGGAATTCCAAATGAGATTTTGATGAAGTTGGAGAAGAAGGATTTGGTGTGGGAGAGGTACTATGACCTGTCGTCACAAGAGCTAGGAGAGCTTATTCGTAGTCCTAAGATGGGCAGACCGCTTCACAAGTTCATCCACCAGTTCCCTAAATTGGTTCTTGCAGCACAAGTTCAGCCAATTACTCGAACTGTTCTGCGGGTGGAGCTCACGATTACACCCGACTTCCAGTGGGACGAAAAAATTCATAAATATGTGGAGCCGTTTTGGATCATTGTGGAAGACAGTGATTGTTAGAAGATCCTTCATCATGAGTATTTTCTATTGAAGAAGCAGTATATCAGTGAGGATCACACTTTAACTTCACTGTCCCAATCTTTGAACCGCTGCCACCTCAGTATTTTGTCCGAGTGGTTTCAGACAAGTGGCTTGGCTCGCAGACTGTGTTGCCTGTATCCTTTAGACACCTTATACTTCCAGAAAAGTACCCACCACCTACAGAGCTACTGGACTTGCAGCCCCTCCCTGTCACAGCGCTTAGGAATCCGAGTTATGTGAGACTCTATCAGGATTTCAAGCATTTCAATCCGGTGCAGACTCAGGTCTTTAATGTTTTGTATAACACTAATGATAATGTGTTGGTTGCTGCTCCAACTGGAAGTGGGAAGACTATATGTGCTGAGTTTGCTATATTGAAGAATCATCAAGAAGTACTCCTAAGGCAGCAAGATGATACTAAAAGACAAAGCGGACCTGATACTACGACGATGCGTGTTGTCTATATTGCACCGTTAGAGGCTATTGCTAAGGAGCAGTTTCGCATCTGGGAGAGGAAGTTTGGGAAGGATCTTGGTTTACGGGTTGTTGAGCTGACCGGGGAGACAGCGTTGGATCTTAAGCTACTGGAGAAGAGTCAGATAGTCATAAGTACTCCTGAGAAATGGGATGCTCTTTCTCGCAGGTGGAAACAGAGAAAATACGTACAACAGGTTAGTCTTTTCATTGTGGACGAGCTTCATCTAATTGGTGAAGGTCAAGGCGGTACAGTGCTGGAGGTGATAGTCTCTAGAATGAGATATATTTCTAGCCAGGGTGAGAATAAAATCAGGATTGTTGCGCTTTCCACTTCCCTTGCAAATGCGAAAGATCTTGGCGAATGGATTGGGGCCAGTTCTCACGGCCTATTCAATTTCCCTCCTGGAGTCCGTCCTGTTCCACTGGAGATCCACATTCAAGGAGTGGATATATCCAGTTTTGAAGCCAGGATGCAGGCAATGACCAAGCCAACCTACACCGCCATAGTCCAGCATGCCAAGAACAAGAAGCCGGCTATAGTTTTTGTCCCAACCCGTACACATGTCCGCTTGACTGCTGTGGATCTGATGGCTTACTCTCACATTGACAACCCACAGAGCCCTGATTTCCTGTTAGGGAAACTAGAAGAACTTGAGGATTTTGTTGACAAACTCCGCGAGGAAACTTTGAAGGAGACACTGCGCCATGGTATTGGCTACTTGCACGAGGGTTTATGCAGTCAGGATCAGGAGATTGTGACACAGCTCTTTGAAGCTGGACGGATTCAGGTTTGTGTGATGAGCAGTTCATTGTGTTGGGGCACTCCATTAACTGCACATCTGGTGGTGGTGATGGGGACGCAGTACTACGATGGAAGGGAGAATTCACACTCAGATTATGCAGTCTCTGATTTGCTTCAGATGATGGGGCGTGCTAGCCGACCTCTACTTGACAATGCTGGGAAGTGTGTGATATTCTGTCATTCTCCTCGTAAAGAGTATTACAAGAAGTTTCTTTATGAAGCCTTCCCTGTGGAAAGTCATCTCCAGCATTTTTTGCATAATAATTTCAACGCAGAAGTGGTTGCTGGGGTTATAGAGAACAAGCAAGATGCAGTGGATTATCTTACATGGACTTTGATGTACAGGAGGCTTCCCCAGAATCCTAACTACTACAATCTTCAAGGAGTGAGCCACAGACATTTGTCTGATCACCTATCAGAGCTGGTTGAGAACACCTTGTCTGATCTTGAAGCCAGTAAGTGCATTGAAATAGAGGATGAGATGGACCTCTCTGCTCTCAACCTTGGTATGATTTCATCCTACTATTACATCAGTTACACCACCATCGAGCGCTTCAGTTCTCTTCTGTCTTCTAAAACCAAGATGAAGGGACTTCTTGAGATCTTAACATCGGCTTCAGAGTATGACATGATCCCAATAAGGCCTGGCGAAGAGGACAGAGTTAGGAGGCTCATCAATCACCAGAGGTTCTCGTTTGAAAACCCAAACTGCACAGATCCTCATGTGAAAGCAAACGCTCTTCTTCAGGCTCATTTCTCGAGGCAAAGCATTACCACTAACTTGGAAATGGATCAGCGTGAGGTCCTTCTATCAGCAACCAGACTTCTACAGGCGATGGTGGATGTGATATCAAGCAATGGCTGGCTGAATCTTGCTCTGTTAGCAATGGAAGCAAGCCAGATGGTGACTCAAGGCATGTGGGAGCGTGACTCGATGCTTTTGCAGCTCCCCCACTTCACAAAGGACTTGGCAAAAAGATGCCAGGAGAATAACATTGAAACCGTATTTGATCTTGTGGAGATGGAGGATGAAGAACGCCAAGAGCTTCTCAAGATGAAGGACACTGAGCTTTTAGACATTGCCAGATTCTGCAACCGCTTCCCAAACATTGACCTGACTTACGAGGTTGTGGGCAGTGAAGATGTGACCGCAGGGAAAGAGGTGACGTTGCAGGTGATGCTTGAGAGAGACATGGAGGGGAGGACAGAAGTGGGAGCTGTGGATGCACCCAGGTATCCCAAGACCAAAGAAGAAGGGTGGTGGCTGGTTGTGGGGGACACCAAGACGAACCAGTTGGTGGCCATCAAGCGTGTATCCTTGCAGAAGAAAGCGAAGGTGAAGCTGGATTTCCAAGTACCGAGTGAAGCAGGAGAGAAGTCGTACACACTCTACTTCATGTGCGACTCTTACTTGGGTTGTGACCAAGAGTACGCTTTCTCTGTTGATGTCAAGGAATCTGGCGCCGAAAACCACATGGAAGAATGATCATCTGTTTCAGGCGTTGCTGGATTCTGGAGAAGAGCATTCTCACTTTTATGTAATATGCGTCTTTAGTTTTAGACCAAAATCTATGGTTTTGTTCCTTGTTTTTTTGTCTGGACCAAAATCTAAACAGTAGACGTGTCAAAAACTTGTTTTGAGTTCTGTTACTCTGAAAGCTGAGATTTGACAAACGAATAATAATGAAATGCAGCAAGTTTTACT
>B596-H_1-10k_transcript_4226
GTCTTGTACGAGCTCTCTATGAAATTGTATTGAAGCGCGGATGGGCTCAACTGGCTGAGAAAGCTCTGAACTTGTCTAAAATGGTTGGGAAGAGGATGTGGAGTGTCCAGACACCTCTTCGTCAGTTTCATGGAATTCCAAATGAGATTTTGATGAAGTTGGAGAAGAAGGATTTGGTGTGGGAGAGGTACTATGACCTGTCGTCACAAGAGCTAGGAGAGCTTATTCGTAGTCCTAAGATGGGCAGACCGCTTCACAAGTTCATCCACCAGTTCCCTAAATTGGTTCTTGCAGCACAAGTTCAGCCAATTACTCGAACTGTTCTGCGGGTGGAGCTCACGATTACACCCGACTTCCAGTGGGACGAAAAAATTCATAAATATGTGGAGCCGTTTTGGATCATTGTGGAAGACAGTGATTGTGAGAAGATCCTTCATCATGAGTATTTTCTATTGAAGAAGCAGTATATCAGTGAGGATCACACTTTAAACTTCACTGTCCCAATCTTTGAACCGCTGCCACCTCAGTATTTTGTCCGAGTGGTTTCAGACAAGTGGCTTGGCTCGCAGACTGTGTTGCCTGTATCCTTTAGACACCTTATACTTCCAGAAAAGTACCCACCACCTACAGAGCTACTGGACTTGCAGCCCCTCCCTGTCACAGCGCTTAGGAATCCGAGTTATGTGAGACTCTATCAGGATTTCAAGCATTTCAATCCGGTGCAGACTCAGGTCTTTAATGTTTTGTATAACACTAATGATAATGTGTTGGTTGCTGCTCCAACTGGAAGTGGGAAGACTATATGTGCTGAGTTTGCTATATTGAAGAATCATCAAGAAGTACTCCTAAGGCAGCAAGATGATACTAAAAGACAAAGCGGACCTGATACTACGACGATGCGTGTTGTCTATATTGCACCGTTAGAGGCTATTGCTAAGGAGCAGTTTCGCATCTGGGAGAGGAAGTTTGGGAAGGATCTTGGTTTACGGGTTGTTGAGCTGACCGGGGAGACAGCGTTGGATCTTAAGCTACTGGAGAAGAGTCAGATAGTCATAAGTACTCCTGAGAAATGGGATGCTCTTTCTCGCAGGTGGAAACAGAGAAAATACGTACAACAGGTTAGTCTTTTCATTGTGGACGAGCTTCATCTAATTGGTGAAGGTCAAGGCGGTACAGTGCTGGAGGTGATAGTCTCTAGAATGAGATATATTTCTAGCCAGGGTGAGAATAAAATCAGGATTGTTGCGCTTTCCACTTCCCTTGCAAATGCGAAAGATCTTGGCGAATGGATTGGGGCCAGTTCTCACGGCCTATTCAATTTCCCTCCTGGAGTCCGTCCTGTTCCACTGGAGATCCACATTCAAGGAGTGGATATATCCAGTTTTGAAGCCAGGATGCAGGCAATGACCAAGCCAACCTACACCGCCATAGTCCAGCATGCCAAGAACAAGAAGCCGGCTATAGTTTTTGTCCCAACCCGTACACATGTCCGCTTGACTGCTGTGGATCTGATGGCTTACTCTCACATTGACAACCCACAGAGCCCTGATTTCCTGTTAGGGAAACTAGAAGAACTTGAGGATTTTGTTGACAAACTCCGCGAGGAAACTTTGAAGGAGACACTGCGCCATGGTATTGGCTACTTGCACGAGGGTTTATGCAGTCAGGATCAGGAGATTGTGACACAGCTCTTTGAAGCTGGACGGATTCAGGTTTGTGTGATGAGCAGTTCATTGTGTTGGGGCACTCCATTAACTGCACATCTGGTGGTGGTGATGGGGACGCAGTACTACGATGGAAGGGAGAATTCACACTCAGATTATGCAGTCTCTGATTTGCTTCAGATGATGGGGCGTGCTAGCCGACCTCTACTTGACAATGCTGGGAAGTGTGTGATATTCTGTCATTCTCCTCGTAAAGAGTATTACAAGAAGTTTCTTTATGAAGCCTTCCCTGTGGAAAGTCATCTCCAGCATTTTTTGCATAATAATTTCAACGCAGAAGTGGTTGCTGGGGTTATAGAGAACAAGCAAGATGCAGTGGATTATCTTACATGGACTTTGATGTACAGGAGGCTTCCCCAGAATCCTAACTACTACAATCTTCAAGGAGTGAGCCACAGACATTTGTCTGATCACCTATCAGAGCTGGTTGAGAACACCTTGTCTGATCTTGAAGCCAGTAAGTGCATTGAATAGAGGATGAGATGGACCTCTCTGCTCTCAACCTTGGTATGATTTCATCCTACTATTACATCAGTTACACCACCATCGAGCGCTTCAGTTCTCTTCTGTCTTCTAAAACCAAGATGAAGGGACTTCTTGAGATCTTAACATCGGCTTCAGAGTATGACATGATCCCAATAAGGCCTGGCGAAGAGGACAGAGTTAGGAGGCTCATCAATCACCAGAGGTTCTCGTTTGAAAACCCAAACTGCACAGATCCTCATGTGAAAGCAAACGCTCTTCTTCAGGCTCATTTCTCGAGGCAAAGCATTACCACTAACTTGGAAATGGATCAGCGTGAGGTCCTTCTATCAGCAACCAGACTTCTACAGGCGATGGTGGATGTGATATCAAGCAATGGCTGGCTGAATCTTGCTCTGTTAGCAATGGAAGCAAGCCAGATGGTGACTCAAGGCATGTGGGAGCGTGACTCGATGCTTTTGCAGCTCCCCCACTTCACAAAGGACTTGGCAAAAAGATGCCAGGAGAATAACATTGAAACCGTATTTGATCTTGTGGAGATGGAGGATGAAGAACGCCAAGAGCTTCTCAAGATGAAGGACACTGAGCTTTTAGACATTGCCAGATTCTGCAACCGCTTCCCAAACATTGACCTGACTTACGAGGTTGTGGGCAGTGAAGATGTGACCGCAGGGAAAGAGGTGACGTTGCAGGTGATGCTTGAGAGAGACATGGAGGGGAGGACAGAAGTGGGAGCTGTGGATGCACCCAGGTATCCCAAGACCAAAGAAGAAGGGTGGTGGCTGGTTGTGGGGGACACCAAGACGAACCAGTTGGTGGCCATCAAGCGTGTATCCTTGCAGAAGAAAGCGAAGGTGAAGCTGGATTTCCAAGTACCGAGTGAAGCAGGAGAGAAGTCGTACACACTCTACTTCATGTGCGACTCTTACTTGGGTTGTGACCAAGAGTACGCTTTCTCTGTTGATGTCAAGGAATCTGGCGCCGAAAACCACATGGAAGAATGATCATCTGTTTCAGGCGTTGCTGGATTCTGGAGAAGAGCATTCTCACTTTTATGTAATATGCGTCTTTAGTTTTAGACCAAAATCTATGGTTTTGTTCCTTGTTTTTTTGTCTGGACCAAAATCTAAACAGTAGACGTGTCAAAAACTTGTTTTGAGTTCTGTTACTCTGAAAGCTGAGATTTGACAAACGAGT
>B596-H_1-10k_transcript_48539
GAGAGTCCGTCAGAGTTAGAGGACGACGCGAGAACGAAGAAGAAAACCCCTAATCTACACGAAGCTTTCTTCTACAAGATTCACTATCTGCAGATAAGATTCGAGCTGTAGAAGAGACTACATAGGGTTCCAGTGATGGCGAACTTGGGAGGCGGTGCGGAAGCTCATGCTAGATTCAAGCAGTACGAGTACAGAGCCAACTCTAGCTTGGTGCTAACCAGCGAGAATCGTCCTCGCGATACGCACGAGCCTACCGGAGAGCCTGAGACTCTGTGGGGGAAGATTGATCCCAAGTCGTTTGGAGATAGAGTTGCTAAGGGAAGACCTCAGGAGCTGGATGATAAGCTTAAGAAGTCGAAGAAGAAGGGGCGTGATGCTGTTGCGGATGATACTGTTTCTGCTCGCCAGAGCAAGAGGCGTCGGCTCAGGGAAGAGAGTGTGCTCACGGATACTGACGATGTGGTTTATCAGCCCAAGACTAAGGAGACGAGGGCTGCTTATGAGGCTATGCTTAGTCTGATTCAACAGCAGCTCGGTGGTTTGCCTCTGAATGTTGTTAGTGGTGCTGCGGATGAGATCTTGGCTGTTCTCAAGAATGATGCTGTGAAGAACTCTGACAAGAAGGCGGAGATTCAGAAGCTGCTGAACCCTGCACCTGATCAGATTCATCAGGTTTTTGATCAGCTTGTTTCCATTGGGAAGTTGATCACCGACTTTCAAGAAGGTGGTGATTCTGGTGGTGGTAAAGCCAATGTAGATGAGGGGCTTGATGATGACGATGTTGGCGTGGCTGTTGAGTTTGAGGACAATGAAGAAGATGGCGAGGAGAGTGATCCTGATATGGTACAGGAGGAAGACGATGAAGAGGATGATGAACCTCAGAAAACGGGAGGGATGCAAGTGGATGCAGGGATAAATGAGGAGGATGCAGGAGATGCGAATGAGGGCACCAGTCTGAACGTTCTGGATATTGATGCTTACTGGCTCCAGAGAAAGATATCTCAGGCTTATGAACAGCAGATTGATCCGCAACAGTGCCAAGTACTAGCTGAAGAGCTGCTTAAGATACTCGCTGAAGGGGATGATAGAGATGTTGAGACCAAGCTGCTTATGCATCTTCAGTTTGAAAAGTTCAGCCTCGTTAAGTTTCTGCTGCGGAACCGTTTTAAAATTGTCTGGTGTACGCGTTTGGGTAGGGCAGAGGACCAGGAAGAGAG
>B596-H_1-10k_transcript_57832
GGGGGTCTCTCTCTCTCTCTCTCTCATATTTTTCTTTTGCTCTTCCTTCTCCCTAGGTCCATCGTCTTCGTGTTAATCGTTTTCGGCCGGCGGAGAGGGCTTCAATCACCACCGCCATTCTTGATTTGTTTCTCATTTCTCTAATTTCTCTATTTGCATGCTCTTTTGTTTTGGTTATAAGACTCTTAGATAGCTTTCTAGATCTAGATCTTCAGATCTGTCTTTTGGTGTTCAAGATTCATCGAGGAGAGGGGGGGGGGGGGGTCAATCGGTGGCCTGTCTGTCGTGGATCCTTCTTCTCCGACGTGGTTTCTTATTCTCGAGATTCGATCGGTTCTTTTTGATGCCCTTGTTTTCGATCCCAGTTCAAGGCCATGTTGCTTGCGCCAGTGGTTCCTCTTCTAGATCTGATTGTATGTTTGTTGTTTCCTCTTGTGGTGGTTTTCCCGAGGGTGGGTGGTGTGCTTTTCCTTGTTTTAGTCTGCCACAGGATAGAGCCTGGTTTGTGGTTTATCTTCTATTTCATGCAAAGGTTCTCGGGCTGGGCTTCGGCTCTCTGCATCATGTCGTGGGAGGTTGAAAATTAAAAGGTGTCTTTCATCTCCTTGGGTTTGCTTGTTTGCGTTTGTTCCTCTTGGCTCGTTGAAGTGAGATATTCAAAGAAATATGATGAGGTGTGTTTGCTTCATAAATAAAGTTTGACTGGTTGATGTGCATTTATTGGTAGGAAGGTTGTTTCCTGCTAGTTTAGTTTTCGGAGGAAGGTTGTTTCGTGCCGGCTTAGCTTCTAAGAGTCATCATGACTCGTTAGCTTTGTATCCTACATTGTGTACTACTTTAATAAAAAATCAAAAACTTTTTAAGT
>B596-H_1-10k_transcript_72363
CTTGTTTGTTTGAAACAAAAAAAAAAACAAAACATCTTTGTGAAACTAGAAACTGGAAATCTTTCTGGTTTTGTTTGGTCT
>B596-H_1-10k_transcript_9469
GAATCGAATTAAAGAACGTAGTCGAATCTGGGTGATCGGGTACAATGCTGGATCTGGGTCCGTTCTCAGACGAGAAGTTCGATGCGAAGCGGTGGGTGAACTCGTCGTGCAAAGCGCGCCACCCTCAGGACTCGCTCGAGAGACACCTCGTGGATCTGGAAATGAAGCTCCAGATGGCCTCCGAGGAGATCGGAGCGTCTCTCGAAGAGCAGAGCGGAGGCGCCCTCCTCCGTGTCCCTCGCGCCACTCGCGACGTCTTGCGACTGCGTGATGACGCGGTGTCTCTCCGTAGCTCAGTCGCCGGAATCCTCCAGAAACTCAAGAAGGCGGAGGGATCTTCCGCGGAGTGTATAGCTACACTTGCTAGAGTGGACTGTGTCAAACAGAGAATGGAGGCTGCCTACAAAACTTTGCAGGATGCTGCTGGGTTGACTCAGTTAAGCTCCACGGTCGAGGATGTTTTTGCTAGTGGAGATCTTCCCCGTGCTGCGGAAACTCTTGCCAGCATGAGAAATTGCTTGTCTGCTGTTGGAGAGGTTGCAGAATTTGCCAATGTTAGAAAGCAACTAGAAGTGTTGGAGGATAGGTTGGAGGCAATGGTGCAGCCACGTCTTACTGATGCATTGACTTATCACAAGGTTGATGTTGCCCAAGATTTGCGAGGGATTCTCATCCGGATTGGGAGATTCAAGTCTCTGGAGTTGCAATATTCAAAAGTGCGTTTAAAGCCAATAAAACAACTCTGGGATGATTTCGACACTAAGCAAAGAGCTAACAAGCTTGCCAGTGAGAGAAGTGAAACCCAAAGGTTGTCTAGTGGCGATGAGGTTCAGTTGACATCATCAACTCAGACATCCTTCGCTAGTTGGCTACCAACCTTTTACGACGAGTTGCTACTCTATCTTGAGCAGGAGTGGAAATGGTGTATGGTTGCCTTCCCTGATGATTATATGACTCTCGTCCCAAAGCTGTTGGTTGAGACCATGGGAGTACTTGGGGCTAGTTTCGCTTCTCGTCTCAACCTTGCAACAGGAGATGCTGTTCCTGAAACTAAAACACTCGCCAAAGGTGTGATGGATCTATTATCCGGAGACTTACCCAAGGGTATTAACATACAGACCAAGCATCTTGAGGCCCTTATTGACTTGCACAACGTAACTGGGTCCTTTGCAAGAAATGTTCAGCACCTGTTTGCCGAATCGGAAGTTAGAGTCTTAATAGATACGCTAAAGGCCGTGTACTCACCCTTTGAATCGTTTAAGCAAAAGTATGGGAAAATGGAACGTGCTGTTTTGTCCTCTGAGATCGCAGTTGTAGATCTGAGAGGGGCTGTTACACGTGGTGTTGGGGCTCAAGGAATAGAACTCAGCGAGACAGTGCGTAGGATGGAAGAGTCTATCCCCCAAGTTGTTGTTCTTCTTGAAGCTGCGGTTGAGAGGTGTATTGGCTTCACTGGCGGCTCAGAGGCAGACGAGCTGATACTTGCACTAGATGACATAATGCTGCAGTATATCTCCATGCTTCAGGAAACACTCAAATCTTTGAGAGTTGTGTTTGGAGTAGATGGTTCAGGCGATGGAGTTAGCTCAGAGAAAAGGGAGAGCTCTCGCAAGATGGACCTGTCTTCAAATGAAGAGTGGTCCATTGTCCAGGGAGCACTACAGATACTTACTGTATCAGATTGTCTTACGAGCAGGTCTTCTGTATTAGAAGCTTCCTTGAGAGCCACTCTAGCTAGACTGAACTCCAGCCTGTCTATTTCATTATTTGGCACAAATTTGGATCAGAACCTATCACATTTGACAAGTGAACAAACAGCTGGAGATTTGTCTATGGCTGGACGAGCTTCCCTGGAGGTAGCAGCTATTCGATTGGTTGATGTTCCGGAGAAGGCTCGCAAACTCCTAAACCTGTTGGAGCAGTCCAAAGATCCAAGGTTCCATGCACTGCCTTTGGCATCTCAGAGAGTCGCCACATTTGCCGATACAGTCAACGAACTTGTGTATGACATCCTCATATCAAAAGTCAGGCAACGACTAGGGGAAGTATCTCGCCTACCAATTTGGTCTTCATCTGAGGAACAGAGCGCTTTTCCGTTACCAAGCTTCAGCTCATACCCTCAGTCTTATGTTACAAGCGTTGGAGAATATCTCCTCACTTTGCCTCAGCAGCTTGAGCCTCTTGCTGAAGGAATATCAACCAATGGCGATTCGAACAACGAGGACGCACAGTTCTTTGCAACCGAGTGGATGTTCAAGGTAGCAGAAGGTGCAACGGCTCTGTATGTGGAGCAGCTGAGAGGAATCCAATACATTACAGACCGAGGAGCACAACAACTGTCTGTAGATATAGAGTACTTGAGCAATGTGCTTTTGGCTTTGTCCATGCCGATTCCGCCTGTGCTGGCAACTTTCCAGACGTGTTTGGCTACACCAAGAGATGAGCTCAAAGATGTGATGAAATCAGAAGCTGGTAGTGAACTTGATTTCCCTACGGCTAATCTTGTCTGTAAGATGCGTCGTATCAGTTTCGATTAGTCTCACAATTTGGAGGTCCATCCATACCCATTATGGTGGTGTCTACGAGACTAAGTTAACAAATCGGTTTGGCCATATTGAAAGTTTTGATGCTATATAAAAGGATAAGTTTCGCATTTCGTAGTAAAAAGGTTCAAATTAATGTTATCAAGATATAAATACTTTTTAATGTATGGAATATTTCTCTTAACTAGTATGAACCCCATGCTACGCATGGGTCAATTTACTGTT
>B596-H_1-10k_transcript_7565
GGGTATGCGGAACACAAACAAATAGATAAAATATGTTTTGTAAAGAGTCGCCGAGTCTCCAGACCTTGAGCACAGCACAGAGCCTCAGCTCTCTGTTCCCTAAACCATCAGCACTCATCAACCCCATTTTGACAGGACGTCGAGACAAGCCGTGTCGTCGTCAAAACTTCCGTGGACGATGTAGGATCACAGCCTCACAGTTCAATATTGCACAGAAAGGTAAATTACTGAAAGAGAAAGTTAAGAGAATCAAAGTTAAGGGATTCATAACTGCTGAAGAAGGGCTGCTGGAGAGCTTAAGTTGGTTGAGACCTCTCGATGTCATTACAGATATCCGCGGCAGATCACTGCTCGTCGAGCTTATTAGCGCCGAGACTGACACCCGGACGGTTATGGAGGAGGGTCCAGTAGAAGGCTATGCACAACGTGTATGGTTCGAATCCCGTAATGAGAAGTACGAGTGCGTGTTCGACATGCCCGAAGACTTTGGAACCGTGGGGGCCATCAGGGTACAAAACCAGCACCATAGAGAAATGTTCATCAAGGAGATGAAGCTTGAGTTACCCAGCGGCTCCGTAACGTTTACATGTAACTCATGGGTGACCCCCAAGTCCATTGACCCAACCAAGCGGATATTTTTCTCCAACAAGTCCTACTTGCCATCCGCAACTCCGGAGCCTCTCAAAAAGCTGCGGAAGGAAGAGCTGGAGACCTTGCAAGGCAACAACCGCGAGCGAGTTGGTGAATTCGCCAAGTACGAACGCGTTTACGACTATGATGTGTACAACGATGTGGGTGACCCTGAAAAAGATGAAAGACTTGCCCGTCCTGTTATGGGAGGCCTCTCTCATCCGTACCCGAGACGGTGCAAGACTGGTCGCAAACCCTGCGAGAAAGATGCCTCCTCAGAGAAACGCGAAGGGGAGTTCTATGTCCCCAGAGACGAGGAGTTCTCTTCAACAAAGGGCACTGCATTCACGGGCAAGGCTATCTTAGCAGCTCTTCCCTCCGTGTTCCCACAGATCGAGGCTGCTCTACTTGATCCCAACTTGCCTTTCCCACACTTCAAGTCCATTGAAGATCTCTTTGAAGTTGGCATCGACATTCCCAAGGACACTGGCCTTTTACCTATGATCCCCAAACTTATCAAAGTTGTTGCTGAAGCTCAAGACAATCTTCTACAGTTTGACCCCCCTATTCTTCTTAACAGTACCAACAACCGTGCCTCCCTGTTTCTTCTTTAATTAGTCTCCCTTACACTTGCAAGCCTAATCTATACTACAATTTATCTGATTTACAGTGCCTTTCATCTGATATTTGATTCAGAGGATAGATTTCGTGGATCCGAGACGACGAATTTGCTCGCCAGACACTTGCAGGCCTTAATCCATATTGCATTCAGCTAGTTACAGAGTGGCCGTTGAAAAGCAAACTAGACCCCGCGGTTTATGGCGATTCCAAGTCACTCATTACTTGGGACATTGTGGAAAAAGAAATCAGAGGAGTCATGTCAGTTGATGAAGCCCTAAAGAATAAGAGATTATTCATGTTGGATTACCACGATTTGCTTCTACCGTATGTGAACAAAGTGAGAGAGTTGGACGACACCACCTTATATGCTTCTAGAACACTATTCTTCCTCAGCGATGATAGCACATTGAGGCCTGTTGCCATTGAGTTGACTCGTCCCCCTGATGTCAACAGGCCCCAATGGAGTCAGGTCTTCACACCAGGCTATGATGCTACCTCCTGCTGGCTATGGAATCTTGCTAAGACTCACGCTGTTGCTCATGATGCTGGTTATCATCAGCTTATTTCTCACTGGCTGAGGACTCATTGTTGTATGGAACCATACATAATAGCTGCAAACAGACAACTAAGTGCCATGCATCCTATCTATAGGCTGTTGCACCCCCACTTCCGCTACACCATGGAGATCAACGCTCGCGCACGCCAAAGTCTCGTCAACGCAGGTGGAATCATTGAGACTTGTTTCTGGCCAGGCAAATATTCATTAGAGCTAAGTTCAGATGTTTATGCTAAACTATGGAGGTTCGACAGGGAAGGTTTACCTGCAGACCTCATCAGCAGGGGGCTGGCAGTGGAAGATGAGACCGCAGAACATGGACTGCGGCTTACTATACCAGACTACCCATTTGCGAATGACGGTTTAATGTTGTGGGATGCACTCAAGGAATGGATCACAGAATCTGTGAAGCATTATTATCCCGATGCGGCACTGATCACGTGTGATGAGGAACTCCAAGCATGGTGGAGTGAAGTGAGGAACATAGGGCATGGAGACAAGAAAGACGAACCATGGTGGCCTGTCCTCAGAACACAAGATGACTTAATTGGCGTCGTGACCACGATTGCGTGGGTGGCTTCAGGTCACCATGCAGCTGTAAACTTTGGACAGTACGGGTATGGAGGATACTTTCCCAACCGACCAACCACAACAAGGATAAGAATGCCAGTTGAAGAGCCAACAGAGGAAGAGCTAAAAGAGTTCTATGAGGAGCCAGAGAAGGTGTTGCTTAAGACATTCCCGTCGCAGAAGCAGGCGACGCAAGTGATGGTGACTCTGGATCTTCTATCGACCCATTCACCAGACGAAGAGTATCTTGGAGAAGAGCCAGAAGCATCTTGGGTCGACGATCCTGTTATCTTTGCTGCATATGAACGGTTCAAAGGCAGGCTCAAACATCTTGAAGACGTGATAGATGAGAGGAACGTGAACGTTTCTCTAAAGAACAGAGCTGGAGCAGGTGTTGTTAAGTATGAGCTTCTGAAGCCCATCTCCCAACCCGGTGTTACCGGAATGGGTGTTCCCTATAGTGTTTCTATCTAAATGCATTATTGTTTCTCTAGTAAAAAAAAAAGTGAACGATCCATTTCCCTTTTTGTTTTCATAATACTAAATCTCAACTGTCCAAAAACTCTTCGTCACCACAAGCTGAAGAGAAAACACAGCAATTTCT
[truncated: 3,433,608 more chars]
