# Supplementary material for: Molecular Analysis Uncovers the Mechanism of Fertility Restoration in Temperature-Sensitive Polima Cytoplasmic Male-Sterile Brassica napus
Source: Int J Mol Sci. 2021 Nov 18;22(22):12450. doi: 10.3390/ijms222212450 (PMC8617660; doi:10.3390/ijms222212450)
Supplement: Supplementary file 1 [file ijms-22-12450-s001.zip › DataS1/novel transcripts/596-H_novel.gtf]

seqName	source	feature	start	end	score	strand	frame	attributes
scaffoldA01	MatchAnnot	transcript	8046706	8048212	.	+	.	gene_id "B596-H_1-10k_transcript_51709"; transcript_id "B596-H_1-10k_transcript_51709";
scaffold0025	MatchAnnot	transcript	51500	52174	.	+	.	gene_id "B596-H_1-10k_transcript_62183"; transcript_id "B596-H_1-10k_transcript_62183";
scaffold0025	MatchAnnot	transcript	52169	52296	.	-	.	gene_id "B596-H_1-10k_transcript_72058"; transcript_id "B596-H_1-10k_transcript_72058";
scaffoldC01	MatchAnnot	transcript	19858620	19860163	.	+	.	gene_id "B596-H_1-10k_transcript_58183"; transcript_id "B596-H_1-10k_transcript_58183";
scaffold0025	MatchAnnot	transcript	556885	557166	.	-	.	gene_id "B596-H_1-10k_transcript_68289"; transcript_id "B596-H_1-10k_transcript_68289";
scaffold0025	MatchAnnot	transcript	596868	597666	.	-	.	gene_id "B596-H_1-10k_transcript_57578"; transcript_id "B596-H_1-10k_transcript_57578";
scaffoldC03	MatchAnnot	transcript	61153541	61156076	.	-	.	gene_id "B596-H_1-10k_transcript_43559"; transcript_id "B596-H_1-10k_transcript_43559";
scaffoldA09	MatchAnnot	transcript	57638787	57641907	.	-	.	gene_id "B596-H_1-10k_transcript_14938"; transcript_id "B596-H_1-10k_transcript_14938";
scaffold0025	MatchAnnot	transcript	598042	598209	.	-	.	gene_id "B596-H_1-10k_transcript_70403"; transcript_id "B596-H_1-10k_transcript_70403";
scaffold0025	MatchAnnot	transcript	600683	601265	.	-	.	gene_id "B596-H_1-10k_transcript_63979"; transcript_id "B596-H_1-10k_transcript_63979";
scaffold0025	MatchAnnot	transcript	600854	601305	.	-	.	gene_id "B596-H_1-10k_transcript_65471"; transcript_id "B596-H_1-10k_transcript_65471";
scaffold0025	MatchAnnot	transcript	601025	601508	.	-	.	gene_id "B596-H_1-10k_transcript_65480"; transcript_id "B596-H_1-10k_transcript_65480";
scaffold0025	MatchAnnot	transcript	634495	638993	.	-	.	gene_id "B596-H_1-10k_transcript_57131"; transcript_id "B596-H_1-10k_transcript_57131";
scaffold0025	MatchAnnot	transcript	634963	635365	.	-	.	gene_id "B596-H_1-10k_transcript_66133"; transcript_id "B596-H_1-10k_transcript_66133";
scaffold0025	MatchAnnot	transcript	635231	635370	.	+	.	gene_id "B596-H_1-10k_transcript_71690"; transcript_id "B596-H_1-10k_transcript_71690";
scaffold0025	MatchAnnot	transcript	638117	638811	.	-	.	gene_id "B596-H_1-10k_transcript_61575"; transcript_id "B596-H_1-10k_transcript_61575";
scaffold0025	MatchAnnot	transcript	1087954	1088058	.	-	.	gene_id "B596-H_1-10k_transcript_72064"; transcript_id "B596-H_1-10k_transcript_72064";
scaffold0025	MatchAnnot	transcript	1129701	1129862	.	+	.	gene_id "B596-H_1-10k_transcript_70502"; transcript_id "B596-H_1-10k_transcript_70502";
scaffold0025	MatchAnnot	transcript	1142574	1142818	.	+	.	gene_id "B596-H_1-10k_transcript_69920"; transcript_id "B596-H_1-10k_transcript_69920";
scaffold0025	MatchAnnot	transcript	3665905	3670202	.	+	.	gene_id "B596-H_1-10k_transcript_1837"; transcript_id "B596-H_1-10k_transcript_1837";
scaffold0025	MatchAnnot	transcript	3969719	3970097	.	-	.	gene_id "B596-H_1-10k_transcript_67647"; transcript_id "B596-H_1-10k_transcript_67647";
scaffold0026	MatchAnnot	transcript	1635999	1636276	.	-	.	gene_id "B596-H_1-10k_transcript_69080"; transcript_id "B596-H_1-10k_transcript_69080";
scaffold0026	MatchAnnot	transcript	4385484	4385655	.	-	.	gene_id "B596-H_1-10k_transcript_71448"; transcript_id "B596-H_1-10k_transcript_71448";
scaffold0026	MatchAnnot	transcript	5442027	5443780	.	-	.	gene_id "B596-H_1-10k_transcript_35496"; transcript_id "B596-H_1-10k_transcript_35496";
scaffold0026	MatchAnnot	transcript	6988866	6989047	.	-	.	gene_id "B596-H_1-10k_transcript_71710"; transcript_id "B596-H_1-10k_transcript_71710";
scaffold0026	MatchAnnot	transcript	7364536	7364820	.	-	.	gene_id "B596-H_1-10k_transcript_69360"; transcript_id "B596-H_1-10k_transcript_69360";
scaffold0026	MatchAnnot	transcript	7448774	7449128	.	+	.	gene_id "B596-H_1-10k_transcript_66986"; transcript_id "B596-H_1-10k_transcript_66986";
scaffoldA09	MatchAnnot	transcript	59951886	59955082	.	-	.	gene_id "B596-H_1-10k_transcript_24702"; transcript_id "B596-H_1-10k_transcript_24702";
scaffold0026	MatchAnnot	transcript	8387969	8390334	.	+	.	gene_id "B596-H_1-10k_transcript_28379"; transcript_id "B596-H_1-10k_transcript_28379";
scaffold0026	MatchAnnot	transcript	8387991	8390334	.	+	.	gene_id "B596-H_1-10k_transcript_15975"; transcript_id "B596-H_1-10k_transcript_15975";
scaffold0026	MatchAnnot	transcript	8388090	8390539	.	+	.	gene_id "B596-H_1-10k_transcript_23158"; transcript_id "B596-H_1-10k_transcript_23158";
scaffold0026	MatchAnnot	transcript	8388339	8390539	.	+	.	gene_id "B596-H_1-10k_transcript_18775"; transcript_id "B596-H_1-10k_transcript_18775";
scaffold0026	MatchAnnot	transcript	8401397	8403334	.	+	.	gene_id "B596-H_1-10k_transcript_24815"; transcript_id "B596-H_1-10k_transcript_24815";
scaffold0026	MatchAnnot	transcript	8401485	8403788	.	+	.	gene_id "B596-H_1-10k_transcript_16764"; transcript_id "B596-H_1-10k_transcript_16764";
scaffold0026	MatchAnnot	transcript	8401875	8403054	.	+	.	gene_id "B596-H_1-10k_transcript_47088"; transcript_id "B596-H_1-10k_transcript_47088";
scaffold0026	MatchAnnot	transcript	8410040	8413344	.	-	.	gene_id "B596-H_1-10k_transcript_4875"; transcript_id "B596-H_1-10k_transcript_4875";
scaffold0026	MatchAnnot	transcript	8410536	8412944	.	-	.	gene_id "B596-H_1-10k_transcript_34977"; transcript_id "B596-H_1-10k_transcript_34977";
scaffold0026	MatchAnnot	transcript	8415753	8416508	.	+	.	gene_id "B596-H_1-10k_transcript_60416"; transcript_id "B596-H_1-10k_transcript_60416";
scaffold0026	MatchAnnot	transcript	8419565	8422715	.	-	.	gene_id "B596-H_1-10k_transcript_5880"; transcript_id "B596-H_1-10k_transcript_5880";
scaffold0026	MatchAnnot	transcript	8420124	8422806	.	-	.	gene_id "B596-H_1-10k_transcript_10641"; transcript_id "B596-H_1-10k_transcript_10641";
scaffold0026	MatchAnnot	transcript	8420124	8420990	.	-	.	gene_id "B596-H_1-10k_transcript_56865"; transcript_id "B596-H_1-10k_transcript_56865";
scaffold0026	MatchAnnot	transcript	8420677	8422805	.	-	.	gene_id "B596-H_1-10k_transcript_19975"; transcript_id "B596-H_1-10k_transcript_19975";
scaffold0026	MatchAnnot	transcript	8420808	8422809	.	-	.	gene_id "B596-H_1-10k_transcript_22939"; transcript_id "B596-H_1-10k_transcript_22939";
scaffold0026	MatchAnnot	transcript	8420984	8422809	.	-	.	gene_id "B596-H_1-10k_transcript_27761"; transcript_id "B596-H_1-10k_transcript_27761";
scaffold0026	MatchAnnot	transcript	8421547	8422809	.	-	.	gene_id "B596-H_1-10k_transcript_46497"; transcript_id "B596-H_1-10k_transcript_46497";
scaffold0026	MatchAnnot	transcript	8421904	8422809	.	-	.	gene_id "B596-H_1-10k_transcript_56326"; transcript_id "B596-H_1-10k_transcript_56326";
scaffold0026	MatchAnnot	transcript	8422161	8423307	.	+	.	gene_id "B596-H_1-10k_transcript_50250"; transcript_id "B596-H_1-10k_transcript_50250";
scaffold0026	MatchAnnot	transcript	8422555	8422809	.	-	.	gene_id "B596-H_1-10k_transcript_69585"; transcript_id "B596-H_1-10k_transcript_69585";
scaffold0026	MatchAnnot	transcript	8422956	8423184	.	-	.	gene_id "B596-H_1-10k_transcript_70252"; transcript_id "B596-H_1-10k_transcript_70252";
scaffold0026	MatchAnnot	transcript	8426407	8428864	.	-	.	gene_id "B596-H_1-10k_transcript_12631"; transcript_id "B596-H_1-10k_transcript_12631";
scaffold0026	MatchAnnot	transcript	8426407	8427463	.	-	.	gene_id "B596-H_1-10k_transcript_52699"; transcript_id "B596-H_1-10k_transcript_52699";
scaffold0026	MatchAnnot	transcript	8427201	8428911	.	-	.	gene_id "B596-H_1-10k_transcript_32538"; transcript_id "B596-H_1-10k_transcript_32538";
scaffold0026	MatchAnnot	transcript	8427201	8427510	.	-	.	gene_id "B596-H_1-10k_transcript_68759"; transcript_id "B596-H_1-10k_transcript_68759";
scaffold0026	MatchAnnot	transcript	8428297	8428911	.	-	.	gene_id "B596-H_1-10k_transcript_63614"; transcript_id "B596-H_1-10k_transcript_63614";
scaffold0026	MatchAnnot	transcript	8430614	8430959	.	-	.	gene_id "B596-H_1-10k_transcript_68114"; transcript_id "B596-H_1-10k_transcript_68114";
scaffold0026	MatchAnnot	transcript	8452344	8455281	.	-	.	gene_id "B596-H_1-10k_transcript_7614"; transcript_id "B596-H_1-10k_transcript_7614";
scaffold0026	MatchAnnot	transcript	8457333	8458314	.	+	.	gene_id "B596-H_1-10k_transcript_52796"; transcript_id "B596-H_1-10k_transcript_52796";
scaffold0026	MatchAnnot	transcript	8459368	8460004	.	-	.	gene_id "B596-H_1-10k_transcript_62556"; transcript_id "B596-H_1-10k_transcript_62556";
scaffold0027	MatchAnnot	transcript	369813	373248	.	-	.	gene_id "B596-H_1-10k_transcript_10757"; transcript_id "B596-H_1-10k_transcript_10757";
scaffold0027	MatchAnnot	transcript	481203	484856	.	-	.	gene_id "B596-H_1-10k_transcript_12270"; transcript_id "B596-H_1-10k_transcript_12270";
scaffold0027	MatchAnnot	transcript	481204	484856	.	-	.	gene_id "B596-H_1-10k_transcript_11160"; transcript_id "B596-H_1-10k_transcript_11160";
scaffold0027	MatchAnnot	transcript	1424103	1425263	.	+	.	gene_id "B596-H_1-10k_transcript_49829"; transcript_id "B596-H_1-10k_transcript_49829";
scaffold0027	MatchAnnot	transcript	3519328	3519598	.	-	.	gene_id "B596-H_1-10k_transcript_69411"; transcript_id "B596-H_1-10k_transcript_69411";
scaffold0027	MatchAnnot	transcript	3520465	3520891	.	-	.	gene_id "B596-H_1-10k_transcript_67324"; transcript_id "B596-H_1-10k_transcript_67324";
scaffold0027	MatchAnnot	transcript	4750883	4751130	.	-	.	gene_id "B596-H_1-10k_transcript_70040"; transcript_id "B596-H_1-10k_transcript_70040";
scaffold0027	MatchAnnot	transcript	6086518	6086834	.	+	.	gene_id "B596-H_1-10k_transcript_68608"; transcript_id "B596-H_1-10k_transcript_68608";
scaffold0027	MatchAnnot	transcript	6088708	6089447	.	+	.	gene_id "B596-H_1-10k_transcript_60797"; transcript_id "B596-H_1-10k_transcript_60797";
scaffold0027	MatchAnnot	transcript	6091997	6094665	.	-	.	gene_id "B596-H_1-10k_transcript_10934"; transcript_id "B596-H_1-10k_transcript_10934";
scaffold0027	MatchAnnot	transcript	6092138	6094663	.	-	.	gene_id "B596-H_1-10k_transcript_49432"; transcript_id "B596-H_1-10k_transcript_49432";
scaffold0057	MatchAnnot	transcript	16637	16881	.	-	.	gene_id "B596-H_1-10k_transcript_69910"; transcript_id "B596-H_1-10k_transcript_69910";
scaffold0070	MatchAnnot	transcript	6000	7855	.	-	.	gene_id "B596-H_1-10k_transcript_47622"; transcript_id "B596-H_1-10k_transcript_47622";
scaffold0070	MatchAnnot	transcript	9072	10638	.	+	.	gene_id "B596-H_1-10k_transcript_36045"; transcript_id "B596-H_1-10k_transcript_36045";
scaffold0070	MatchAnnot	transcript	9072	10694	.	+	.	gene_id "B596-H_1-10k_transcript_47157"; transcript_id "B596-H_1-10k_transcript_47157";
scaffoldA08	MatchAnnot	transcript	27669892	27675123	.	+	.	gene_id "B596-H_1-10k_transcript_4914"; transcript_id "B596-H_1-10k_transcript_4914";
scaffold0123	MatchAnnot	transcript	3043	4631	.	+	.	gene_id "B596-H_1-10k_transcript_36273"; transcript_id "B596-H_1-10k_transcript_36273";
scaffold0123	MatchAnnot	transcript	14554	14726	.	-	.	gene_id "B596-H_1-10k_transcript_71342"; transcript_id "B596-H_1-10k_transcript_71342";
scaffold0174	MatchAnnot	transcript	2067	2245	.	+	.	gene_id "B596-H_1-10k_transcript_71286"; transcript_id "B596-H_1-10k_transcript_71286";
scaffoldC01	MatchAnnot	transcript	54423804	54426430	.	-	.	gene_id "B596-H_1-10k_transcript_28193"; transcript_id "B596-H_1-10k_transcript_28193";
scaffold0315	MatchAnnot	transcript	43	4621	.	-	.	gene_id "B596-H_1-10k_transcript_16601"; transcript_id "B596-H_1-10k_transcript_16601";
scaffold0315	MatchAnnot	transcript	3209	4627	.	-	.	gene_id "B596-H_1-10k_transcript_63198"; transcript_id "B596-H_1-10k_transcript_63198";
scaffoldA08	MatchAnnot	transcript	3704610	3706397	.	+	.	gene_id "B596-H_1-10k_transcript_41401"; transcript_id "B596-H_1-10k_transcript_41401";
scaffold0451	MatchAnnot	transcript	1361	2165	.	-	.	gene_id "B596-H_1-10k_transcript_59306"; transcript_id "B596-H_1-10k_transcript_59306";
scaffold0451	MatchAnnot	transcript	6842	7033	.	+	.	gene_id "B596-H_1-10k_transcript_70997"; transcript_id "B596-H_1-10k_transcript_70997";
scaffoldC06	MatchAnnot	transcript	15560471	15565079	.	+	.	gene_id "B596-H_1-10k_transcript_10604"; transcript_id "B596-H_1-10k_transcript_10604";
scaffoldC06	MatchAnnot	transcript	15560474	15565079	.	+	.	gene_id "B596-H_1-10k_transcript_9413"; transcript_id "B596-H_1-10k_transcript_9413";
scaffold0451	MatchAnnot	transcript	13073	13623	.	-	.	gene_id "B596-H_1-10k_transcript_64458"; transcript_id "B596-H_1-10k_transcript_64458";
scaffold0451	MatchAnnot	transcript	16622	17379	.	-	.	gene_id "B596-H_1-10k_transcript_60318"; transcript_id "B596-H_1-10k_transcript_60318";
scaffold0451	MatchAnnot	transcript	18151	18526	.	+	.	gene_id "B596-H_1-10k_transcript_67649"; transcript_id "B596-H_1-10k_transcript_67649";
scaffold0462	MatchAnnot	transcript	14787	15349	.	+	.	gene_id "B596-H_1-10k_transcript_64848"; transcript_id "B596-H_1-10k_transcript_64848";
scaffold0470	MatchAnnot	transcript	2941	3049	.	-	.	gene_id "B596-H_1-10k_transcript_72106"; transcript_id "B596-H_1-10k_transcript_72106";
scaffold0500	MatchAnnot	transcript	5681	6202	.	+	.	gene_id "B596-H_1-10k_transcript_65379"; transcript_id "B596-H_1-10k_transcript_65379";
scaffold0500	MatchAnnot	transcript	8000	9820	.	-	.	gene_id "B596-H_1-10k_transcript_46335"; transcript_id "B596-H_1-10k_transcript_46335";
scaffold0500	MatchAnnot	transcript	8141	9820	.	-	.	gene_id "B596-H_1-10k_transcript_50470"; transcript_id "B596-H_1-10k_transcript_50470";
scaffold0517	MatchAnnot	transcript	26722	26837	.	-	.	gene_id "B596-H_1-10k_transcript_72148"; transcript_id "B596-H_1-10k_transcript_72148";
scaffold0517	MatchAnnot	transcript	31903	32523	.	-	.	gene_id "B596-H_1-10k_transcript_63461"; transcript_id "B596-H_1-10k_transcript_63461";
scaffold0540	MatchAnnot	transcript	229	820	.	-	.	gene_id "B596-H_1-10k_transcript_64102"; transcript_id "B596-H_1-10k_transcript_64102";
scaffold0540	MatchAnnot	transcript	10349	11231	.	-	.	gene_id "B596-H_1-10k_transcript_57092"; transcript_id "B596-H_1-10k_transcript_57092";
scaffold0540	MatchAnnot	transcript	10485	10662	.	-	.	gene_id "B596-H_1-10k_transcript_70913"; transcript_id "B596-H_1-10k_transcript_70913";
scaffold0540	MatchAnnot	transcript	11104	12382	.	-	.	gene_id "B596-H_1-10k_transcript_46246"; transcript_id "B596-H_1-10k_transcript_46246";
scaffold0540	MatchAnnot	transcript	11575	11727	.	-	.	gene_id "B596-H_1-10k_transcript_71754"; transcript_id "B596-H_1-10k_transcript_71754";
scaffold0540	MatchAnnot	transcript	12797	12973	.	+	.	gene_id "B596-H_1-10k_transcript_71290"; transcript_id "B596-H_1-10k_transcript_71290";
scaffoldA07	MatchAnnot	transcript	11388748	11389108	.	-	.	gene_id "B596-H_1-10k_transcript_66992"; transcript_id "B596-H_1-10k_transcript_66992";
scaffold0553	MatchAnnot	transcript	4434	5004	.	-	.	gene_id "B596-H_1-10k_transcript_63694"; transcript_id "B596-H_1-10k_transcript_63694";
scaffold0553	MatchAnnot	transcript	17481	17946	.	-	.	gene_id "B596-H_1-10k_transcript_66306"; transcript_id "B596-H_1-10k_transcript_66306";
scaffold0964	MatchAnnot	transcript	2055	3467	.	-	.	gene_id "B596-H_1-10k_transcript_42905"; transcript_id "B596-H_1-10k_transcript_42905";
scaffoldA05	MatchAnnot	transcript	10407715	10409046	.	-	.	gene_id "B596-H_1-10k_transcript_43738"; transcript_id "B596-H_1-10k_transcript_43738";
scaffold1071	MatchAnnot	transcript	4917	5671	.	+	.	gene_id "B596-H_1-10k_transcript_60431"; transcript_id "B596-H_1-10k_transcript_60431";
scaffold1071	MatchAnnot	transcript	10282	10758	.	+	.	gene_id "B596-H_1-10k_transcript_65916"; transcript_id "B596-H_1-10k_transcript_65916";
scaffold1333	MatchAnnot	transcript	7453	8106	.	+	.	gene_id "B596-H_1-10k_transcript_62750"; transcript_id "B596-H_1-10k_transcript_62750";
scaffold1478	MatchAnnot	transcript	3283	4512	.	-	.	gene_id "B596-H_1-10k_transcript_46855"; transcript_id "B596-H_1-10k_transcript_46855";
scaffold1478	MatchAnnot	transcript	9063	9874	.	-	.	gene_id "B596-H_1-10k_transcript_59010"; transcript_id "B596-H_1-10k_transcript_59010";
scaffold1516	MatchAnnot	transcript	2687	3760	.	+	.	gene_id "B596-H_1-10k_transcript_51072"; transcript_id "B596-H_1-10k_transcript_51072";
scaffold1516	MatchAnnot	transcript	3524	3925	.	+	.	gene_id "B596-H_1-10k_transcript_66799"; transcript_id "B596-H_1-10k_transcript_66799";
scaffold1516	MatchAnnot	transcript	7097	7744	.	+	.	gene_id "B596-H_1-10k_transcript_62340"; transcript_id "B596-H_1-10k_transcript_62340";
scaffold1532	MatchAnnot	transcript	19656	19916	.	+	.	gene_id "B596-H_1-10k_transcript_69668"; transcript_id "B596-H_1-10k_transcript_69668";
scaffold1613	MatchAnnot	transcript	10444	10578	.	+	.	gene_id "B596-H_1-10k_transcript_71999"; transcript_id "B596-H_1-10k_transcript_71999";
scaffold1644	MatchAnnot	transcript	7807	9021	.	-	.	gene_id "B596-H_1-10k_transcript_47758"; transcript_id "B596-H_1-10k_transcript_47758";
scaffold1727	MatchAnnot	transcript	10393	10642	.	+	.	gene_id "B596-H_1-10k_transcript_69800"; transcript_id "B596-H_1-10k_transcript_69800";
scaffold1731	MatchAnnot	transcript	7756	8466	.	+	.	gene_id "B596-H_1-10k_transcript_59937"; transcript_id "B596-H_1-10k_transcript_59937";
scaffold1978	MatchAnnot	transcript	477	598	.	+	.	gene_id "B596-H_1-10k_transcript_71772"; transcript_id "B596-H_1-10k_transcript_71772";
scaffold2044	MatchAnnot	transcript	18793	18884	.	-	.	gene_id "B596-H_1-10k_transcript_72102"; transcript_id "B596-H_1-10k_transcript_72102";
scaffold2044	MatchAnnot	transcript	21601	22558	.	-	.	gene_id "B596-H_1-10k_transcript_54007"; transcript_id "B596-H_1-10k_transcript_54007";
scaffold2085	MatchAnnot	transcript	13516	13954	.	-	.	gene_id "B596-H_1-10k_transcript_66711"; transcript_id "B596-H_1-10k_transcript_66711";
scaffold2085	MatchAnnot	transcript	13653	13954	.	-	.	gene_id "B596-H_1-10k_transcript_68865"; transcript_id "B596-H_1-10k_transcript_68865";
scaffold2085	MatchAnnot	transcript	17703	20913	.	-	.	gene_id "B596-H_1-10k_transcript_4920"; transcript_id "B596-H_1-10k_transcript_4920";
scaffold2085	MatchAnnot	transcript	18187	20734	.	-	.	gene_id "B596-H_1-10k_transcript_12761"; transcript_id "B596-H_1-10k_transcript_12761";
scaffold2085	MatchAnnot	transcript	18398	20682	.	-	.	gene_id "B596-H_1-10k_transcript_16626"; transcript_id "B596-H_1-10k_transcript_16626";
scaffold2085	MatchAnnot	transcript	18877	20890	.	-	.	gene_id "B596-H_1-10k_transcript_21752"; transcript_id "B596-H_1-10k_transcript_21752";
scaffold2085	MatchAnnot	transcript	19192	20717	.	-	.	gene_id "B596-H_1-10k_transcript_38526"; transcript_id "B596-H_1-10k_transcript_38526";
scaffold2085	MatchAnnot	transcript	19621	20912	.	-	.	gene_id "B596-H_1-10k_transcript_46349"; transcript_id "B596-H_1-10k_transcript_46349";
scaffold2085	MatchAnnot	transcript	19830	20812	.	-	.	gene_id "B596-H_1-10k_transcript_54802"; transcript_id "B596-H_1-10k_transcript_54802";
scaffold2101	MatchAnnot	transcript	20923	22233	.	+	.	gene_id "B596-H_1-10k_transcript_45502"; transcript_id "B596-H_1-10k_transcript_45502";
scaffold2101	MatchAnnot	transcript	20923	21843	.	+	.	gene_id "B596-H_1-10k_transcript_56425"; transcript_id "B596-H_1-10k_transcript_56425";
scaffold2159	MatchAnnot	transcript	12933	13071	.	+	.	gene_id "B596-H_1-10k_transcript_71935"; transcript_id "B596-H_1-10k_transcript_71935";
scaffold2179	MatchAnnot	transcript	1706	3521	.	+	.	gene_id "B596-H_1-10k_transcript_34314"; transcript_id "B596-H_1-10k_transcript_34314";
scaffold2206	MatchAnnot	transcript	13872	14466	.	+	.	gene_id "B596-H_1-10k_transcript_64040"; transcript_id "B596-H_1-10k_transcript_64040";
scaffold2279	MatchAnnot	transcript	7570	9518	.	-	.	gene_id "B596-H_1-10k_transcript_22562"; transcript_id "B596-H_1-10k_transcript_22562";
scaffold2279	MatchAnnot	transcript	7570	8239	.	-	.	gene_id "B596-H_1-10k_transcript_62379"; transcript_id "B596-H_1-10k_transcript_62379";
scaffold2279	MatchAnnot	transcript	7572	9654	.	-	.	gene_id "B596-H_1-10k_transcript_37768"; transcript_id "B596-H_1-10k_transcript_37768";
scaffold2279	MatchAnnot	transcript	7724	9518	.	-	.	gene_id "B596-H_1-10k_transcript_47056"; transcript_id "B596-H_1-10k_transcript_47056";
scaffold2279	MatchAnnot	transcript	7775	9604	.	-	.	gene_id "B596-H_1-10k_transcript_26661"; transcript_id "B596-H_1-10k_transcript_26661";
scaffold2279	MatchAnnot	transcript	7776	8378	.	-	.	gene_id "B596-H_1-10k_transcript_63016"; transcript_id "B596-H_1-10k_transcript_63016";
scaffold2279	MatchAnnot	transcript	7892	9518	.	-	.	gene_id "B596-H_1-10k_transcript_51897"; transcript_id "B596-H_1-10k_transcript_51897";
scaffold2279	MatchAnnot	transcript	8149	9518	.	-	.	gene_id "B596-H_1-10k_transcript_43532"; transcript_id "B596-H_1-10k_transcript_43532";
scaffold2279	MatchAnnot	transcript	8200	9518	.	-	.	gene_id "B596-H_1-10k_transcript_59816"; transcript_id "B596-H_1-10k_transcript_59816";
scaffold2279	MatchAnnot	transcript	8336	9518	.	-	.	gene_id "B596-H_1-10k_transcript_49271"; transcript_id "B596-H_1-10k_transcript_49271";
scaffoldA06	MatchAnnot	transcript	15021546	15022996	.	-	.	gene_id "B596-H_1-10k_transcript_55140"; transcript_id "B596-H_1-10k_transcript_55140";
scaffold2279	MatchAnnot	transcript	9699	10018	.	-	.	gene_id "B596-H_1-10k_transcript_68533"; transcript_id "B596-H_1-10k_transcript_68533";
scaffold2279	MatchAnnot	transcript	9804	10090	.	-	.	gene_id "B596-H_1-10k_transcript_69177"; transcript_id "B596-H_1-10k_transcript_69177";
scaffold2363	MatchAnnot	transcript	18697	18788	.	-	.	gene_id "B596-H_1-10k_transcript_72239"; transcript_id "B596-H_1-10k_transcript_72239";
scaffold2794	MatchAnnot	transcript	879	1919	.	+	.	gene_id "B596-H_1-10k_transcript_51895"; transcript_id "B596-H_1-10k_transcript_51895";
scaffold2794	MatchAnnot	transcript	879	1462	.	+	.	gene_id "B596-H_1-10k_transcript_64080"; transcript_id "B596-H_1-10k_transcript_64080";
scaffold2794	MatchAnnot	transcript	895	1283	.	+	.	gene_id "B596-H_1-10k_transcript_67280"; transcript_id "B596-H_1-10k_transcript_67280";
scaffold2794	MatchAnnot	transcript	4964	5525	.	-	.	gene_id "B596-H_1-10k_transcript_64635"; transcript_id "B596-H_1-10k_transcript_64635";
scaffold2794	MatchAnnot	transcript	5380	6367	.	-	.	gene_id "B596-H_1-10k_transcript_54834"; transcript_id "B596-H_1-10k_transcript_54834";
scaffold2794	MatchAnnot	transcript	6520	7275	.	+	.	gene_id "B596-H_1-10k_transcript_60403"; transcript_id "B596-H_1-10k_transcript_60403";
scaffoldC08	MatchAnnot	transcript	48770031	48773493	.	+	.	gene_id "B596-H_1-10k_transcript_29858"; transcript_id "B596-H_1-10k_transcript_29858";
scaffold2902	MatchAnnot	transcript	161	515	.	+	.	gene_id "B596-H_1-10k_transcript_67994"; transcript_id "B596-H_1-10k_transcript_67994";
scaffold3064	MatchAnnot	transcript	3611	5073	.	-	.	gene_id "B596-H_1-10k_transcript_53918"; transcript_id "B596-H_1-10k_transcript_53918";
scaffoldC03	MatchAnnot	transcript	23039580	23043448	.	+	.	gene_id "B596-H_1-10k_transcript_18734"; transcript_id "B596-H_1-10k_transcript_18734";
scaffoldA06	MatchAnnot	transcript	48505129	48507570	.	+	.	gene_id "B596-H_1-10k_transcript_28524"; transcript_id "B596-H_1-10k_transcript_28524";
scaffoldA01	MatchAnnot	transcript	570912	572694	.	-	.	gene_id "B596-H_1-10k_transcript_49216"; transcript_id "B596-H_1-10k_transcript_49216";
scaffoldA01	MatchAnnot	transcript	590227	591301	.	-	.	gene_id "B596-H_1-10k_transcript_49833"; transcript_id "B596-H_1-10k_transcript_49833";
scaffoldA01	MatchAnnot	transcript	620768	622029	.	-	.	gene_id "B596-H_1-10k_transcript_59753"; transcript_id "B596-H_1-10k_transcript_59753";
scaffoldA01	MatchAnnot	transcript	620810	621120	.	-	.	gene_id "B596-H_1-10k_transcript_67951"; transcript_id "B596-H_1-10k_transcript_67951";
scaffoldA01	MatchAnnot	transcript	620820	621731	.	-	.	gene_id "B596-H_1-10k_transcript_62483"; transcript_id "B596-H_1-10k_transcript_62483";
scaffoldA01	MatchAnnot	transcript	620828	621524	.	-	.	gene_id "B596-H_1-10k_transcript_65047"; transcript_id "B596-H_1-10k_transcript_65047";
scaffoldA01	MatchAnnot	transcript	620917	622029	.	-	.	gene_id "B596-H_1-10k_transcript_62888"; transcript_id "B596-H_1-10k_transcript_62888";
scaffoldA01	MatchAnnot	transcript	843579	844746	.	+	.	gene_id "B596-H_1-10k_transcript_54113"; transcript_id "B596-H_1-10k_transcript_54113";
scaffoldC09	MatchAnnot	transcript	359666	360813	.	-	.	gene_id "B596-H_1-10k_transcript_41931"; transcript_id "B596-H_1-10k_transcript_41931";
scaffoldA01	MatchAnnot	transcript	1718284	1719288	.	+	.	gene_id "B596-H_1-10k_transcript_66730"; transcript_id "B596-H_1-10k_transcript_66730";
scaffoldA01	MatchAnnot	transcript	1789174	1790716	.	+	.	gene_id "B596-H_1-10k_transcript_37222"; transcript_id "B596-H_1-10k_transcript_37222";
scaffoldA01	MatchAnnot	transcript	1789174	1790715	.	+	.	gene_id "B596-H_1-10k_transcript_38307"; transcript_id "B596-H_1-10k_transcript_38307";
scaffoldA01	MatchAnnot	transcript	1909319	1910007	.	-	.	gene_id "B596-H_1-10k_transcript_61738"; transcript_id "B596-H_1-10k_transcript_61738";
scaffoldA01	MatchAnnot	transcript	2177732	2177871	.	+	.	gene_id "B596-H_1-10k_transcript_71944"; transcript_id "B596-H_1-10k_transcript_71944";
scaffoldA03	MatchAnnot	transcript	13184362	13187792	.	+	.	gene_id "B596-H_1-10k_transcript_9621"; transcript_id "B596-H_1-10k_transcript_9621";
scaffoldA01	MatchAnnot	transcript	2340321	2341506	.	-	.	gene_id "B596-H_1-10k_transcript_60475"; transcript_id "B596-H_1-10k_transcript_60475";
scaffoldA01	MatchAnnot	transcript	2997531	3000415	.	-	.	gene_id "B596-H_1-10k_transcript_17611"; transcript_id "B596-H_1-10k_transcript_17611";
scaffoldA01	MatchAnnot	transcript	2997532	3000441	.	-	.	gene_id "B596-H_1-10k_transcript_19450"; transcript_id "B596-H_1-10k_transcript_19450";
scaffoldA01	MatchAnnot	transcript	2997551	2998032	.	-	.	gene_id "B596-H_1-10k_transcript_66010"; transcript_id "B596-H_1-10k_transcript_66010";
scaffoldA01	MatchAnnot	transcript	3046967	3049308	.	-	.	gene_id "B596-H_1-10k_transcript_38773"; transcript_id "B596-H_1-10k_transcript_38773";
scaffoldA01	MatchAnnot	transcript	3186800	3188407	.	+	.	gene_id "B596-H_1-10k_transcript_35615"; transcript_id "B596-H_1-10k_transcript_35615";
scaffoldA01	MatchAnnot	transcript	3202199	3204566	.	+	.	gene_id "B596-H_1-10k_transcript_21776"; transcript_id "B596-H_1-10k_transcript_21776";
scaffoldA01	MatchAnnot	transcript	3202256	3203275	.	+	.	gene_id "B596-H_1-10k_transcript_54321"; transcript_id "B596-H_1-10k_transcript_54321";
scaffoldA01	MatchAnnot	transcript	3204921	3207063	.	+	.	gene_id "B596-H_1-10k_transcript_31788"; transcript_id "B596-H_1-10k_transcript_31788";
scaffoldC01	MatchAnnot	transcript	4341944	4353669	.	-	.	gene_id "B596-H_1-10k_transcript_30365"; transcript_id "B596-H_1-10k_transcript_30365";
scaffoldA01	MatchAnnot	transcript	3479391	3482211	.	-	.	gene_id "B596-H_1-10k_transcript_32307"; transcript_id "B596-H_1-10k_transcript_32307";
scaffoldA01	MatchAnnot	transcript	3479391	3479715	.	-	.	gene_id "B596-H_1-10k_transcript_68133"; transcript_id "B596-H_1-10k_transcript_68133";
scaffoldA01	MatchAnnot	transcript	3489344	3489460	.	+	.	gene_id "B596-H_1-10k_transcript_72167"; transcript_id "B596-H_1-10k_transcript_72167";
scaffoldA01	MatchAnnot	transcript	3711098	3711557	.	+	.	gene_id "B596-H_1-10k_transcript_67624"; transcript_id "B596-H_1-10k_transcript_67624";
scaffoldA01	MatchAnnot	transcript	4302426	4304146	.	+	.	gene_id "B596-H_1-10k_transcript_61413"; transcript_id "B596-H_1-10k_transcript_61413";
scaffoldA01	MatchAnnot	transcript	4303875	4304115	.	+	.	gene_id "B596-H_1-10k_transcript_69911"; transcript_id "B596-H_1-10k_transcript_69911";
scaffoldA01	MatchAnnot	transcript	4519219	4520912	.	+	.	gene_id "B596-H_1-10k_transcript_46515"; transcript_id "B596-H_1-10k_transcript_46515";
scaffoldA01	MatchAnnot	transcript	4560967	4562688	.	-	.	gene_id "B596-H_1-10k_transcript_49770"; transcript_id "B596-H_1-10k_transcript_49770";
scaffoldA01	MatchAnnot	transcript	5148179	5150174	.	-	.	gene_id "B596-H_1-10k_transcript_33109"; transcript_id "B596-H_1-10k_transcript_33109";
scaffoldA01	MatchAnnot	transcript	5148194	5150081	.	-	.	gene_id "B596-H_1-10k_transcript_33029"; transcript_id "B596-H_1-10k_transcript_33029";
scaffoldA03	MatchAnnot	transcript	3048548	3050546	.	+	.	gene_id "B596-H_1-10k_transcript_42542"; transcript_id "B596-H_1-10k_transcript_42542";
scaffoldA01	MatchAnnot	transcript	6601339	6603736	.	+	.	gene_id "B596-H_1-10k_transcript_43514"; transcript_id "B596-H_1-10k_transcript_43514";
scaffoldC01	MatchAnnot	transcript	9715968	9717757	.	-	.	gene_id "B596-H_1-10k_transcript_46372"; transcript_id "B596-H_1-10k_transcript_46372";
scaffoldA01	MatchAnnot	transcript	6997455	6998300	.	-	.	gene_id "B596-H_1-10k_transcript_58221"; transcript_id "B596-H_1-10k_transcript_58221";
scaffoldA01	MatchAnnot	transcript	7455102	7457869	.	+	.	gene_id "B596-H_1-10k_transcript_18960"; transcript_id "B596-H_1-10k_transcript_18960";
scaffoldA01	MatchAnnot	transcript	7613350	7616162	.	+	.	gene_id "B596-H_1-10k_transcript_16022"; transcript_id "B596-H_1-10k_transcript_16022";
scaffoldA01	MatchAnnot	transcript	7815638	7816913	.	+	.	gene_id "B596-H_1-10k_transcript_46865"; transcript_id "B596-H_1-10k_transcript_46865";
scaffoldA01	MatchAnnot	transcript	7815638	7816788	.	+	.	gene_id "B596-H_1-10k_transcript_49662"; transcript_id "B596-H_1-10k_transcript_49662";
scaffoldA01	MatchAnnot	transcript	7928371	7930814	.	+	.	gene_id "B596-H_1-10k_transcript_33465"; transcript_id "B596-H_1-10k_transcript_33465";
scaffoldA01	MatchAnnot	transcript	7928371	7930809	.	+	.	gene_id "B596-H_1-10k_transcript_34555"; transcript_id "B596-H_1-10k_transcript_34555";
scaffoldA01	MatchAnnot	transcript	7928371	7930781	.	+	.	gene_id "B596-H_1-10k_transcript_35362"; transcript_id "B596-H_1-10k_transcript_35362";
scaffoldA01	MatchAnnot	transcript	7928371	7930809	.	+	.	gene_id "B596-H_1-10k_transcript_36371"; transcript_id "B596-H_1-10k_transcript_36371";
scaffoldA01	MatchAnnot	transcript	7929490	7930809	.	+	.	gene_id "B596-H_1-10k_transcript_57191"; transcript_id "B596-H_1-10k_transcript_57191";
scaffoldA01	MatchAnnot	transcript	7930521	7930808	.	+	.	gene_id "B596-H_1-10k_transcript_69350"; transcript_id "B596-H_1-10k_transcript_69350";
scaffoldA01	MatchAnnot	transcript	8314111	8317442	.	+	.	gene_id "B596-H_1-10k_transcript_11750"; transcript_id "B596-H_1-10k_transcript_11750";
scaffoldA01	MatchAnnot	transcript	8315343	8317445	.	+	.	gene_id "B596-H_1-10k_transcript_40316"; transcript_id "B596-H_1-10k_transcript_40316";
scaffoldA01	MatchAnnot	transcript	8597024	8599485	.	+	.	gene_id "B596-H_1-10k_transcript_48933"; transcript_id "B596-H_1-10k_transcript_48933";
scaffoldA01	MatchAnnot	transcript	8597097	8599505	.	+	.	gene_id "B596-H_1-10k_transcript_46686"; transcript_id "B596-H_1-10k_transcript_46686";
scaffoldA03	MatchAnnot	transcript	21998373	22005047	.	+	.	gene_id "B596-H_1-10k_transcript_2563"; transcript_id "B596-H_1-10k_transcript_2563";
scaffoldA01	MatchAnnot	transcript	8978073	8981044	.	-	.	gene_id "B596-H_1-10k_transcript_48577"; transcript_id "B596-H_1-10k_transcript_48577";
scaffoldA01	MatchAnnot	transcript	9186089	9186668	.	+	.	gene_id "B596-H_1-10k_transcript_64965"; transcript_id "B596-H_1-10k_transcript_64965";
scaffoldA01	MatchAnnot	transcript	9560218	9563425	.	-	.	gene_id "B596-H_1-10k_transcript_10860"; transcript_id "B596-H_1-10k_transcript_10860";
scaffoldA01	MatchAnnot	transcript	9784144	9784318	.	-	.	gene_id "B596-H_1-10k_transcript_71325"; transcript_id "B596-H_1-10k_transcript_71325";
scaffoldA01	MatchAnnot	transcript	10035073	10035167	.	+	.	gene_id "B596-H_1-10k_transcript_72257"; transcript_id "B596-H_1-10k_transcript_72257";
scaffoldA01	MatchAnnot	transcript	10204269	10207011	.	+	.	gene_id "B596-H_1-10k_transcript_26420"; transcript_id "B596-H_1-10k_transcript_26420";
scaffoldA01	MatchAnnot	transcript	10206864	10207021	.	+	.	gene_id "B596-H_1-10k_transcript_71949"; transcript_id "B596-H_1-10k_transcript_71949";
scaffoldA01	MatchAnnot	transcript	10527022	10527980	.	-	.	gene_id "B596-H_1-10k_transcript_55446"; transcript_id "B596-H_1-10k_transcript_55446";
scaffoldA01	MatchAnnot	transcript	10566369	10568377	.	+	.	gene_id "B596-H_1-10k_transcript_51969"; transcript_id "B596-H_1-10k_transcript_51969";
scaffoldA01	MatchAnnot	transcript	11298290	11299937	.	-	.	gene_id "B596-H_1-10k_transcript_50557"; transcript_id "B596-H_1-10k_transcript_50557";
scaffoldA01	MatchAnnot	transcript	11298294	11299937	.	-	.	gene_id "B596-H_1-10k_transcript_47838"; transcript_id "B596-H_1-10k_transcript_47838";
scaffoldA01	MatchAnnot	transcript	11298393	11299937	.	-	.	gene_id "B596-H_1-10k_transcript_53713"; transcript_id "B596-H_1-10k_transcript_53713";
scaffoldA01	MatchAnnot	transcript	11663847	11664068	.	+	.	gene_id "B596-H_1-10k_transcript_70828"; transcript_id "B596-H_1-10k_transcript_70828";
scaffoldA01	MatchAnnot	transcript	12254674	12257953	.	-	.	gene_id "B596-H_1-10k_transcript_9074"; transcript_id "B596-H_1-10k_transcript_9074";
scaffoldA01	MatchAnnot	transcript	12369141	12370585	.	-	.	gene_id "B596-H_1-10k_transcript_39618"; transcript_id "B596-H_1-10k_transcript_39618";
scaffoldA01	MatchAnnot	transcript	12482077	12484361	.	+	.	gene_id "B596-H_1-10k_transcript_34949"; transcript_id "B596-H_1-10k_transcript_34949";
scaffoldA01	MatchAnnot	transcript	12499307	12501876	.	+	.	gene_id "B596-H_1-10k_transcript_18361"; transcript_id "B596-H_1-10k_transcript_18361";
scaffoldA01	MatchAnnot	transcript	12588709	12588913	.	+	.	gene_id "B596-H_1-10k_transcript_69955"; transcript_id "B596-H_1-10k_transcript_69955";
scaffoldC09	MatchAnnot	transcript	65252223	65254578	.	-	.	gene_id "B596-H_1-10k_transcript_31538"; transcript_id "B596-H_1-10k_transcript_31538";
scaffoldA01	MatchAnnot	transcript	13329801	13330400	.	-	.	gene_id "B596-H_1-10k_transcript_62381"; transcript_id "B596-H_1-10k_transcript_62381";
scaffoldC02	MatchAnnot	transcript	56172031	56173411	.	+	.	gene_id "B596-H_1-10k_transcript_50581"; transcript_id "B596-H_1-10k_transcript_50581";
scaffoldA01	MatchAnnot	transcript	17400763	17401080	.	-	.	gene_id "B596-H_1-10k_transcript_68587"; transcript_id "B596-H_1-10k_transcript_68587";
scaffoldA10	MatchAnnot	transcript	22327005	22328185	.	+	.	gene_id "B596-H_1-10k_transcript_56742"; transcript_id "B596-H_1-10k_transcript_56742";
scaffoldA01	MatchAnnot	transcript	22929711	22930438	.	+	.	gene_id "B596-H_1-10k_transcript_60912"; transcript_id "B596-H_1-10k_transcript_60912";
scaffoldA07	MatchAnnot	transcript	19584809	19587186	.	+	.	gene_id "B596-H_1-10k_transcript_31583"; transcript_id "B596-H_1-10k_transcript_31583";
scaffoldA01	MatchAnnot	transcript	26339146	26340458	.	+	.	gene_id "B596-H_1-10k_transcript_45530"; transcript_id "B596-H_1-10k_transcript_45530";
scaffoldA01	MatchAnnot	transcript	26339229	26340522	.	+	.	gene_id "B596-H_1-10k_transcript_45867"; transcript_id "B596-H_1-10k_transcript_45867";
scaffoldA01	MatchAnnot	transcript	26339229	26340414	.	+	.	gene_id "B596-H_1-10k_transcript_47267"; transcript_id "B596-H_1-10k_transcript_47267";
scaffoldC05	MatchAnnot	transcript	55338626	55342545	.	+	.	gene_id "B596-H_1-10k_transcript_9738"; transcript_id "B596-H_1-10k_transcript_9738";
scaffoldC05	MatchAnnot	transcript	55338626	55342545	.	+	.	gene_id "B596-H_1-10k_transcript_11087"; transcript_id "B596-H_1-10k_transcript_11087";
scaffoldA01	MatchAnnot	transcript	27822105	27823351	.	-	.	gene_id "B596-H_1-10k_transcript_47421"; transcript_id "B596-H_1-10k_transcript_47421";
scaffoldA01	MatchAnnot	transcript	28360092	28360296	.	+	.	gene_id "B596-H_1-10k_transcript_70648"; transcript_id "B596-H_1-10k_transcript_70648";
scaffoldA01	MatchAnnot	transcript	30378562	30379685	.	-	.	gene_id "B596-H_1-10k_transcript_50980"; transcript_id "B596-H_1-10k_transcript_50980";
scaffoldA01	MatchAnnot	transcript	30378564	30380352	.	-	.	gene_id "B596-H_1-10k_transcript_41337"; transcript_id "B596-H_1-10k_transcript_41337";
scaffoldA01	MatchAnnot	transcript	30615315	30619015	.	+	.	gene_id "B596-H_1-10k_transcript_11342"; transcript_id "B596-H_1-10k_transcript_11342";
scaffoldA01	MatchAnnot	transcript	30700106	30701588	.	+	.	gene_id "B596-H_1-10k_transcript_48966"; transcript_id "B596-H_1-10k_transcript_48966";
scaffoldA01	MatchAnnot	transcript	30798867	30802121	.	+	.	gene_id "B596-H_1-10k_transcript_9759"; transcript_id "B596-H_1-10k_transcript_9759";
scaffoldA06	MatchAnnot	transcript	45315352	45316960	.	-	.	gene_id "B596-H_1-10k_transcript_35062"; transcript_id "B596-H_1-10k_transcript_35062";
scaffoldA01	MatchAnnot	transcript	31890371	31893231	.	+	.	gene_id "B596-H_1-10k_transcript_15212"; transcript_id "B596-H_1-10k_transcript_15212";
scaffoldA01	MatchAnnot	transcript	31987530	31992393	.	-	.	gene_id "B596-H_1-10k_transcript_49285"; transcript_id "B596-H_1-10k_transcript_49285";
scaffoldA01	MatchAnnot	transcript	31987536	31989782	.	-	.	gene_id "B596-H_1-10k_transcript_41441"; transcript_id "B596-H_1-10k_transcript_41441";
scaffoldA01	MatchAnnot	transcript	31987732	31992668	.	-	.	gene_id "B596-H_1-10k_transcript_50123"; transcript_id "B596-H_1-10k_transcript_50123";
scaffoldA01	MatchAnnot	transcript	32658091	32660992	.	+	.	gene_id "B596-H_1-10k_transcript_13244"; transcript_id "B596-H_1-10k_transcript_13244";
scaffoldA01	MatchAnnot	transcript	32683076	32683603	.	+	.	gene_id "B596-H_1-10k_transcript_68081"; transcript_id "B596-H_1-10k_transcript_68081";
scaffoldA01	MatchAnnot	transcript	32683379	32683548	.	+	.	gene_id "B596-H_1-10k_transcript_71409"; transcript_id "B596-H_1-10k_transcript_71409";
scaffoldA05	MatchAnnot	transcript	39773384	39775772	.	-	.	gene_id "B596-H_1-10k_transcript_24228"; transcript_id "B596-H_1-10k_transcript_24228";
scaffoldA01	MatchAnnot	transcript	32875672	32876565	.	+	.	gene_id "B596-H_1-10k_transcript_67754"; transcript_id "B596-H_1-10k_transcript_67754";
scaffoldA01	MatchAnnot	transcript	32877629	32880761	.	+	.	gene_id "B596-H_1-10k_transcript_17938"; transcript_id "B596-H_1-10k_transcript_17938";
scaffoldA01	MatchAnnot	transcript	33098467	33098649	.	-	.	gene_id "B596-H_1-10k_transcript_71220"; transcript_id "B596-H_1-10k_transcript_71220";
scaffoldA01	MatchAnnot	transcript	34414563	34423266	.	+	.	gene_id "B596-H_1-10k_transcript_2761"; transcript_id "B596-H_1-10k_transcript_2761";
scaffoldA01	MatchAnnot	transcript	34824701	34825855	.	+	.	gene_id "B596-H_1-10k_transcript_65860"; transcript_id "B596-H_1-10k_transcript_65860";
scaffoldA01	MatchAnnot	transcript	34898025	34900106	.	+	.	gene_id "B596-H_1-10k_transcript_38656"; transcript_id "B596-H_1-10k_transcript_38656";
scaffoldA01	MatchAnnot	transcript	35319949	35323170	.	+	.	gene_id "B596-H_1-10k_transcript_11949"; transcript_id "B596-H_1-10k_transcript_11949";
scaffoldA01	MatchAnnot	transcript	35319954	35323062	.	+	.	gene_id "B596-H_1-10k_transcript_13781"; transcript_id "B596-H_1-10k_transcript_13781";
scaffoldA01	MatchAnnot	transcript	35844539	35845500	.	-	.	gene_id "B596-H_1-10k_transcript_64549"; transcript_id "B596-H_1-10k_transcript_64549";
scaffoldA01	MatchAnnot	transcript	36077587	36102532	.	+	.	gene_id "B596-H_1-10k_transcript_2953"; transcript_id "B596-H_1-10k_transcript_2953";
scaffoldA01	MatchAnnot	transcript	36089917	36091494	.	-	.	gene_id "B596-H_1-10k_transcript_54886"; transcript_id "B596-H_1-10k_transcript_54886";
scaffoldA01	MatchAnnot	transcript	36172252	36172984	.	-	.	gene_id "B596-H_1-10k_transcript_60935"; transcript_id "B596-H_1-10k_transcript_60935";
scaffoldA01	MatchAnnot	transcript	36465607	36465838	.	+	.	gene_id "B596-H_1-10k_transcript_70117"; transcript_id "B596-H_1-10k_transcript_70117";
scaffoldA01	MatchAnnot	transcript	36481153	36481691	.	-	.	gene_id "B596-H_1-10k_transcript_67470"; transcript_id "B596-H_1-10k_transcript_67470";
scaffoldA01	MatchAnnot	transcript	36481175	36483258	.	-	.	gene_id "B596-H_1-10k_transcript_30215"; transcript_id "B596-H_1-10k_transcript_30215";
scaffoldA01	MatchAnnot	transcript	36481175	36483066	.	-	.	gene_id "B596-H_1-10k_transcript_34807"; transcript_id "B596-H_1-10k_transcript_34807";
scaffoldC03	MatchAnnot	transcript	25320868	25322457	.	-	.	gene_id "B596-H_1-10k_transcript_38667"; transcript_id "B596-H_1-10k_transcript_38667";
scaffoldA01	MatchAnnot	transcript	36968837	36969108	.	+	.	gene_id "B596-H_1-10k_transcript_69328"; transcript_id "B596-H_1-10k_transcript_69328";
scaffoldC04	MatchAnnot	transcript	989746	991896	.	-	.	gene_id "B596-H_1-10k_transcript_29900"; transcript_id "B596-H_1-10k_transcript_29900";
scaffoldA01	MatchAnnot	transcript	37580394	37580816	.	-	.	gene_id "B596-H_1-10k_transcript_67977"; transcript_id "B596-H_1-10k_transcript_67977";
scaffoldA01	MatchAnnot	transcript	37641950	37642586	.	-	.	gene_id "B596-H_1-10k_transcript_65282"; transcript_id "B596-H_1-10k_transcript_65282";
scaffoldA01	MatchAnnot	transcript	37703104	37704984	.	-	.	gene_id "B596-H_1-10k_transcript_26718"; transcript_id "B596-H_1-10k_transcript_26718";
scaffoldA01	MatchAnnot	transcript	37703104	37705301	.	-	.	gene_id "B596-H_1-10k_transcript_38405"; transcript_id "B596-H_1-10k_transcript_38405";
scaffoldA01	MatchAnnot	transcript	37703104	37703798	.	-	.	gene_id "B596-H_1-10k_transcript_61773"; transcript_id "B596-H_1-10k_transcript_61773";
scaffoldA02	MatchAnnot	transcript	341729	341780	.	-	.	gene_id "B596-H_1-10k_transcript_55740"; transcript_id "B596-H_1-10k_transcript_55740";
scaffoldA02	MatchAnnot	transcript	536365	538479	.	-	.	gene_id "B596-H_1-10k_transcript_27297"; transcript_id "B596-H_1-10k_transcript_27297";
scaffoldA02	MatchAnnot	transcript	655699	656342	.	-	.	gene_id "B596-H_1-10k_transcript_68835"; transcript_id "B596-H_1-10k_transcript_68835";
scaffoldA02	MatchAnnot	transcript	782524	783555	.	+	.	gene_id "B596-H_1-10k_transcript_61639"; transcript_id "B596-H_1-10k_transcript_61639";
scaffoldA02	MatchAnnot	transcript	782549	783410	.	+	.	gene_id "B596-H_1-10k_transcript_64944"; transcript_id "B596-H_1-10k_transcript_64944";
scaffoldA02	MatchAnnot	transcript	1029100	1029303	.	+	.	gene_id "B596-H_1-10k_transcript_70921"; transcript_id "B596-H_1-10k_transcript_70921";
scaffoldC02	MatchAnnot	transcript	939607	939848	.	+	.	gene_id "B596-H_1-10k_transcript_27533"; transcript_id "B596-H_1-10k_transcript_27533";
scaffoldA02	MatchAnnot	transcript	1426785	1428301	.	+	.	gene_id "B596-H_1-10k_transcript_37306"; transcript_id "B596-H_1-10k_transcript_37306";
scaffoldA02	MatchAnnot	transcript	1482252	1484452	.	-	.	gene_id "B596-H_1-10k_transcript_39152"; transcript_id "B596-H_1-10k_transcript_39152";
scaffoldA02	MatchAnnot	transcript	1696397	1701822	.	+	.	gene_id "B596-H_1-10k_transcript_728"; transcript_id "B596-H_1-10k_transcript_728";
scaffoldA02	MatchAnnot	transcript	1696402	1702388	.	+	.	gene_id "B596-H_1-10k_transcript_806"; transcript_id "B596-H_1-10k_transcript_806";
scaffoldC02	MatchAnnot	transcript	2390246	2393216	.	-	.	gene_id "B596-H_1-10k_transcript_24274"; transcript_id "B596-H_1-10k_transcript_24274";
scaffoldA02	MatchAnnot	transcript	2064402	2065111	.	-	.	gene_id "B596-H_1-10k_transcript_61339"; transcript_id "B596-H_1-10k_transcript_61339";
scaffoldA02	MatchAnnot	transcript	2079894	2081342	.	-	.	gene_id "B596-H_1-10k_transcript_52079"; transcript_id "B596-H_1-10k_transcript_52079";
scaffoldA02	MatchAnnot	transcript	2079922	2080142	.	-	.	gene_id "B596-H_1-10k_transcript_70549"; transcript_id "B596-H_1-10k_transcript_70549";
scaffoldA02	MatchAnnot	transcript	2079923	2080428	.	-	.	gene_id "B596-H_1-10k_transcript_67408"; transcript_id "B596-H_1-10k_transcript_67408";
scaffoldA02	MatchAnnot	transcript	2080014	2081337	.	-	.	gene_id "B596-H_1-10k_transcript_55522"; transcript_id "B596-H_1-10k_transcript_55522";
scaffoldA02	MatchAnnot	transcript	2080074	2081340	.	-	.	gene_id "B596-H_1-10k_transcript_46788"; transcript_id "B596-H_1-10k_transcript_46788";
scaffoldA02	MatchAnnot	transcript	2187630	2187912	.	-	.	gene_id "B596-H_1-10k_transcript_69264"; transcript_id "B596-H_1-10k_transcript_69264";
scaffoldA02	MatchAnnot	transcript	2187633	2188504	.	-	.	gene_id "B596-H_1-10k_transcript_61768"; transcript_id "B596-H_1-10k_transcript_61768";
scaffoldA02	MatchAnnot	transcript	2327872	2327995	.	-	.	gene_id "B596-H_1-10k_transcript_72125"; transcript_id "B596-H_1-10k_transcript_72125";
scaffoldA02	MatchAnnot	transcript	2833234	2834871	.	+	.	gene_id "B596-H_1-10k_transcript_34548"; transcript_id "B596-H_1-10k_transcript_34548";
scaffoldA02	MatchAnnot	transcript	2834622	2834926	.	+	.	gene_id "B596-H_1-10k_transcript_69086"; transcript_id "B596-H_1-10k_transcript_69086";
scaffoldA02	MatchAnnot	transcript	3217525	3219656	.	+	.	gene_id "B596-H_1-10k_transcript_43110"; transcript_id "B596-H_1-10k_transcript_43110";
scaffoldA02	MatchAnnot	transcript	31965391	31965793	.	-	.	gene_id "B596-H_1-10k_transcript_66232"; transcript_id "B596-H_1-10k_transcript_66232";
scaffoldA09	MatchAnnot	transcript	48822086	48825247	.	+	.	gene_id "B596-H_1-10k_transcript_9873"; transcript_id "B596-H_1-10k_transcript_9873";
scaffoldA02	MatchAnnot	transcript	4331900	4333511	.	+	.	gene_id "B596-H_1-10k_transcript_35578"; transcript_id "B596-H_1-10k_transcript_35578";
scaffoldA02	MatchAnnot	transcript	4510031	4510116	.	-	.	gene_id "B596-H_1-10k_transcript_72349"; transcript_id "B596-H_1-10k_transcript_72349";
scaffoldA02	MatchAnnot	transcript	4606302	4608913	.	+	.	gene_id "B596-H_1-10k_transcript_22463"; transcript_id "B596-H_1-10k_transcript_22463";
scaffoldA02	MatchAnnot	transcript	4606389	4608790	.	+	.	gene_id "B596-H_1-10k_transcript_28420"; transcript_id "B596-H_1-10k_transcript_28420";
scaffoldA02	MatchAnnot	transcript	4607012	4608821	.	+	.	gene_id "B596-H_1-10k_transcript_40925"; transcript_id "B596-H_1-10k_transcript_40925";
scaffoldA02	MatchAnnot	transcript	4607721	4608821	.	+	.	gene_id "B596-H_1-10k_transcript_52568"; transcript_id "B596-H_1-10k_transcript_52568";
scaffoldA02	MatchAnnot	transcript	4634970	4636056	.	-	.	gene_id "B596-H_1-10k_transcript_57790"; transcript_id "B596-H_1-10k_transcript_57790";
scaffoldA02	MatchAnnot	transcript	4635104	4636035	.	-	.	gene_id "B596-H_1-10k_transcript_66540"; transcript_id "B596-H_1-10k_transcript_66540";
scaffoldA02	MatchAnnot	transcript	4635122	4635601	.	-	.	gene_id "B596-H_1-10k_transcript_66100"; transcript_id "B596-H_1-10k_transcript_66100";
scaffoldA02	MatchAnnot	transcript	4635127	4636056	.	-	.	gene_id "B596-H_1-10k_transcript_61266"; transcript_id "B596-H_1-10k_transcript_61266";
scaffoldC06	MatchAnnot	transcript	49018241	49020326	.	-	.	gene_id "B596-H_1-10k_transcript_40836"; transcript_id "B596-H_1-10k_transcript_40836";
scaffoldA02	MatchAnnot	transcript	4826800	4826936	.	-	.	gene_id "B596-H_1-10k_transcript_72050"; transcript_id "B596-H_1-10k_transcript_72050";
scaffoldA03	MatchAnnot	transcript	6985842	6988409	.	-	.	gene_id "B596-H_1-10k_transcript_37102"; transcript_id "B596-H_1-10k_transcript_37102";
scaffoldA02	MatchAnnot	transcript	4896355	4897917	.	+	.	gene_id "B596-H_1-10k_transcript_36714"; transcript_id "B596-H_1-10k_transcript_36714";
scaffoldA09	MatchAnnot	transcript	64086922	64088867	.	+	.	gene_id "B596-H_1-10k_transcript_38654"; transcript_id "B596-H_1-10k_transcript_38654";
scaffoldA02	MatchAnnot	transcript	5372095	5372785	.	-	.	gene_id "B596-H_1-10k_transcript_61470"; transcript_id "B596-H_1-10k_transcript_61470";
scaffoldA02	MatchAnnot	transcript	5502038	5502225	.	+	.	gene_id "B596-H_1-10k_transcript_70703"; transcript_id "B596-H_1-10k_transcript_70703";
scaffoldA02	MatchAnnot	transcript	5567517	5568807	.	+	.	gene_id "B596-H_1-10k_transcript_44472"; transcript_id "B596-H_1-10k_transcript_44472";
scaffoldA02	MatchAnnot	transcript	5628353	5630577	.	+	.	gene_id "B596-H_1-10k_transcript_44036"; transcript_id "B596-H_1-10k_transcript_44036";
scaffoldA02	MatchAnnot	transcript	5630227	5630547	.	+	.	gene_id "B596-H_1-10k_transcript_68398"; transcript_id "B596-H_1-10k_transcript_68398";
scaffoldA02	MatchAnnot	transcript	5875929	5876044	.	+	.	gene_id "B596-H_1-10k_transcript_72139"; transcript_id "B596-H_1-10k_transcript_72139";
scaffoldA02	MatchAnnot	transcript	6024204	6024856	.	-	.	gene_id "B596-H_1-10k_transcript_63093"; transcript_id "B596-H_1-10k_transcript_63093";
scaffoldA08	MatchAnnot	transcript	15007	19564	.	-	.	gene_id "B596-H_1-10k_transcript_9072"; transcript_id "B596-H_1-10k_transcript_9072";
scaffoldA05	MatchAnnot	transcript	45090886	45109188	.	+	.	gene_id "B596-H_1-10k_transcript_20849"; transcript_id "B596-H_1-10k_transcript_20849";
scaffoldA02	MatchAnnot	transcript	6808598	6808771	.	+	.	gene_id "B596-H_1-10k_transcript_35719"; transcript_id "B596-H_1-10k_transcript_35719";
scaffoldA02	MatchAnnot	transcript	6808608	6808802	.	+	.	gene_id "B596-H_1-10k_transcript_34173"; transcript_id "B596-H_1-10k_transcript_34173";
scaffoldA02	MatchAnnot	transcript	6839272	6839366	.	-	.	gene_id "B596-H_1-10k_transcript_72325"; transcript_id "B596-H_1-10k_transcript_72325";
scaffoldA02	MatchAnnot	transcript	6978042	6978133	.	+	.	gene_id "B596-H_1-10k_transcript_72328"; transcript_id "B596-H_1-10k_transcript_72328";
scaffoldA02	MatchAnnot	transcript	7115473	7116920	.	+	.	gene_id "B596-H_1-10k_transcript_36021"; transcript_id "B596-H_1-10k_transcript_36021";
scaffoldA02	MatchAnnot	transcript	7162328	7162833	.	-	.	gene_id "B596-H_1-10k_transcript_65641"; transcript_id "B596-H_1-10k_transcript_65641";
scaffoldA02	MatchAnnot	transcript	7295978	7297393	.	-	.	gene_id "B596-H_1-10k_transcript_44985"; transcript_id "B596-H_1-10k_transcript_44985";
scaffoldA02	MatchAnnot	transcript	7295983	7304325	.	-	.	gene_id "B596-H_1-10k_transcript_93"; transcript_id "B596-H_1-10k_transcript_93";
scaffoldA02	MatchAnnot	transcript	7295984	7300404	.	-	.	gene_id "B596-H_1-10k_transcript_2514"; transcript_id "B596-H_1-10k_transcript_2514";
scaffoldA02	MatchAnnot	transcript	7296010	7299503	.	-	.	gene_id "B596-H_1-10k_transcript_4226"; transcript_id "B596-H_1-10k_transcript_4226";
scaffoldA02	MatchAnnot	transcript	7303030	7304325	.	-	.	gene_id "B596-H_1-10k_transcript_48539"; transcript_id "B596-H_1-10k_transcript_48539";
scaffoldC01	MatchAnnot	transcript	49556762	49559733	.	+	.	gene_id "B596-H_1-10k_transcript_25352"; transcript_id "B596-H_1-10k_transcript_25352";
scaffoldA02	MatchAnnot	transcript	7477982	7479113	.	-	.	gene_id "B596-H_1-10k_transcript_57832"; transcript_id "B596-H_1-10k_transcript_57832";
scaffoldA02	MatchAnnot	transcript	7736842	7736922	.	+	.	gene_id "B596-H_1-10k_transcript_72363"; transcript_id "B596-H_1-10k_transcript_72363";
scaffoldC02	MatchAnnot	transcript	16208389	16208532	.	+	.	gene_id "B596-H_1-10k_transcript_7565"; transcript_id "B596-H_1-10k_transcript_7565";
scaffoldA02	MatchAnnot	transcript	8713553	8717138	.	+	.	gene_id "B596-H_1-10k_transcript_7926"; transcript_id "B596-H_1-10k_transcript_7926";
scaffoldA02	MatchAnnot	transcript	8713556	8716827	.	+	.	gene_id "B596-H_1-10k_transcript_13358"; transcript_id "B596-H_1-10k_transcript_13358";
scaffoldA02	MatchAnnot	transcript	8713556	8715143	.	+	.	gene_id "B596-H_1-10k_transcript_40799"; transcript_id "B596-H_1-10k_transcript_40799";
scaffoldA02	MatchAnnot	transcript	8713556	8715143	.	+	.	gene_id "B596-H_1-10k_transcript_44546"; transcript_id "B596-H_1-10k_transcript_44546";
scaffoldA02	MatchAnnot	transcript	8713556	8713779	.	+	.	gene_id "B596-H_1-10k_transcript_70308"; transcript_id "B596-H_1-10k_transcript_70308";
scaffoldA02	MatchAnnot	transcript	8713556	8717264	.	+	.	gene_id "B596-H_1-10k_transcript_8085"; transcript_id "B596-H_1-10k_transcript_8085";
scaffoldA02	MatchAnnot	transcript	8713558	8717138	.	+	.	gene_id "B596-H_1-10k_transcript_7039"; transcript_id "B596-H_1-10k_transcript_7039";
scaffoldA02	MatchAnnot	transcript	8714207	8717083	.	+	.	gene_id "B596-H_1-10k_transcript_17310"; transcript_id "B596-H_1-10k_transcript_17310";
scaffoldA02	MatchAnnot	transcript	8715060	8717138	.	+	.	gene_id "B596-H_1-10k_transcript_36850"; transcript_id "B596-H_1-10k_transcript_36850";
scaffoldA02	MatchAnnot	transcript	8715105	8717092	.	+	.	gene_id "B596-H_1-10k_transcript_35961"; transcript_id "B596-H_1-10k_transcript_35961";
scaffoldA02	MatchAnnot	transcript	8715542	8717157	.	+	.	gene_id "B596-H_1-10k_transcript_44224"; transcript_id "B596-H_1-10k_transcript_44224";
scaffoldA02	MatchAnnot	transcript	8715959	8717125	.	+	.	gene_id "B596-H_1-10k_transcript_52551"; transcript_id "B596-H_1-10k_transcript_52551";
scaffoldA02	MatchAnnot	transcript	8716411	8717092	.	+	.	gene_id "B596-H_1-10k_transcript_62348"; transcript_id "B596-H_1-10k_transcript_62348";
scaffoldA02	MatchAnnot	transcript	8728111	8728320	.	-	.	gene_id "B596-H_1-10k_transcript_70617"; transcript_id "B596-H_1-10k_transcript_70617";
scaffoldA02	MatchAnnot	transcript	8825026	8826489	.	+	.	gene_id "B596-H_1-10k_transcript_45657"; transcript_id "B596-H_1-10k_transcript_45657";
scaffoldA02	MatchAnnot	transcript	9569033	9572288	.	+	.	gene_id "B596-H_1-10k_transcript_11817"; transcript_id "B596-H_1-10k_transcript_11817";
scaffoldA02	MatchAnnot	transcript	9912619	9912673	.	-	.	gene_id "B596-H_1-10k_transcript_42557"; transcript_id "B596-H_1-10k_transcript_42557";
scaffoldA02	MatchAnnot	transcript	9912619	9912673	.	-	.	gene_id "B596-H_1-10k_transcript_42557"; transcript_id "B596-H_1-10k_transcript_42557";
scaffoldA02	MatchAnnot	transcript	10080945	10084383	.	+	.	gene_id "B596-H_1-10k_transcript_39714"; transcript_id "B596-H_1-10k_transcript_39714";
scaffoldA02	MatchAnnot	transcript	10083638	10084998	.	+	.	gene_id "B596-H_1-10k_transcript_60315"; transcript_id "B596-H_1-10k_transcript_60315";
scaffoldA02	MatchAnnot	transcript	10148648	10148731	.	-	.	gene_id "B596-H_1-10k_transcript_5638"; transcript_id "B596-H_1-10k_transcript_5638";
scaffoldA10	MatchAnnot	transcript	19243132	19248411	.	+	.	gene_id "B596-H_1-10k_transcript_5967"; transcript_id "B596-H_1-10k_transcript_5967";
scaffoldA02	MatchAnnot	transcript	10287599	10287645	.	-	.	gene_id "B596-H_1-10k_transcript_671"; transcript_id "B596-H_1-10k_transcript_671";
scaffoldA02	MatchAnnot	transcript	11057342	11057531	.	+	.	gene_id "B596-H_1-10k_transcript_71072"; transcript_id "B596-H_1-10k_transcript_71072";
scaffoldA02	MatchAnnot	transcript	11231346	11233701	.	+	.	gene_id "B596-H_1-10k_transcript_59767"; transcript_id "B596-H_1-10k_transcript_59767";
scaffoldC09	MatchAnnot	transcript	15505164	15506900	.	-	.	gene_id "B596-H_1-10k_transcript_36943"; transcript_id "B596-H_1-10k_transcript_36943";
scaffoldA02	MatchAnnot	transcript	12452038	12452133	.	+	.	gene_id "B596-H_1-10k_transcript_71883"; transcript_id "B596-H_1-10k_transcript_71883";
scaffoldA02	MatchAnnot	transcript	12461374	12462201	.	+	.	gene_id "B596-H_1-10k_transcript_57568"; transcript_id "B596-H_1-10k_transcript_57568";
scaffoldA09	MatchAnnot	transcript	60296004	60299064	.	+	.	gene_id "B596-H_1-10k_transcript_33226"; transcript_id "B596-H_1-10k_transcript_33226";
scaffoldA02	MatchAnnot	transcript	12791910	12792092	.	+	.	gene_id "B596-H_1-10k_transcript_71239"; transcript_id "B596-H_1-10k_transcript_71239";
scaffoldA02	MatchAnnot	transcript	13170817	13171834	.	-	.	gene_id "B596-H_1-10k_transcript_54091"; transcript_id "B596-H_1-10k_transcript_54091";
scaffoldA02	MatchAnnot	transcript	13430833	13432928	.	-	.	gene_id "B596-H_1-10k_transcript_54555"; transcript_id "B596-H_1-10k_transcript_54555";
scaffoldC06	MatchAnnot	transcript	15231235	15240217	.	-	.	gene_id "B596-H_1-10k_transcript_42486"; transcript_id "B596-H_1-10k_transcript_42486";
scaffoldA02	MatchAnnot	transcript	14079741	14079957	.	+	.	gene_id "B596-H_1-10k_transcript_70419"; transcript_id "B596-H_1-10k_transcript_70419";
scaffoldC01	MatchAnnot	transcript	6897194	6899234	.	+	.	gene_id "B596-H_1-10k_transcript_37379"; transcript_id "B596-H_1-10k_transcript_37379";
scaffoldA02	MatchAnnot	transcript	15097175	15098000	.	-	.	gene_id "B596-H_1-10k_transcript_59728"; transcript_id "B596-H_1-10k_transcript_59728";
scaffoldA02	MatchAnnot	transcript	15191737	15191931	.	+	.	gene_id "B596-H_1-10k_transcript_70917"; transcript_id "B596-H_1-10k_transcript_70917";
scaffoldA02	MatchAnnot	transcript	15766282	15766541	.	-	.	gene_id "B596-H_1-10k_transcript_13122"; transcript_id "B596-H_1-10k_transcript_13122";
scaffoldA09	MatchAnnot	transcript	19048901	19050097	.	+	.	gene_id "B596-H_1-10k_transcript_56080"; transcript_id "B596-H_1-10k_transcript_56080";
scaffoldA02	MatchAnnot	transcript	18130504	18130703	.	-	.	gene_id "B596-H_1-10k_transcript_70651"; transcript_id "B596-H_1-10k_transcript_70651";
scaffoldC02	MatchAnnot	transcript	3028670	3033470	.	-	.	gene_id "B596-H_1-10k_transcript_7047"; transcript_id "B596-H_1-10k_transcript_7047";
scaffoldA02	MatchAnnot	transcript	24320778	24321711	.	+	.	gene_id "B596-H_1-10k_transcript_55754"; transcript_id "B596-H_1-10k_transcript_55754";
scaffoldA02	MatchAnnot	transcript	25341308	25344050	.	+	.	gene_id "B596-H_1-10k_transcript_30868"; transcript_id "B596-H_1-10k_transcript_30868";
scaffoldA02	MatchAnnot	transcript	25858677	25859659	.	-	.	gene_id "B596-H_1-10k_transcript_54795"; transcript_id "B596-H_1-10k_transcript_54795";
scaffoldA02	MatchAnnot	transcript	26020162	26021599	.	+	.	gene_id "B596-H_1-10k_transcript_38316"; transcript_id "B596-H_1-10k_transcript_38316";
scaffoldA02	MatchAnnot	transcript	26020162	26021617	.	+	.	gene_id "B596-H_1-10k_transcript_39196"; transcript_id "B596-H_1-10k_transcript_39196";
scaffoldA02	MatchAnnot	transcript	26508099	26509861	.	+	.	gene_id "B596-H_1-10k_transcript_42685"; transcript_id "B596-H_1-10k_transcript_42685";
scaffoldA02	MatchAnnot	transcript	27150998	27151599	.	+	.	gene_id "B596-H_1-10k_transcript_65464"; transcript_id "B596-H_1-10k_transcript_65464";
scaffoldA02	MatchAnnot	transcript	27823747	27824673	.	+	.	gene_id "B596-H_1-10k_transcript_56228"; transcript_id "B596-H_1-10k_transcript_56228";
scaffoldA02	MatchAnnot	transcript	28101862	28102041	.	-	.	gene_id "B596-H_1-10k_transcript_71252"; transcript_id "B596-H_1-10k_transcript_71252";
scaffoldA02	MatchAnnot	transcript	28101886	28103593	.	-	.	gene_id "B596-H_1-10k_transcript_63441"; transcript_id "B596-H_1-10k_transcript_63441";
scaffoldA02	MatchAnnot	transcript	28143066	28143323	.	+	.	gene_id "B596-H_1-10k_transcript_69637"; transcript_id "B596-H_1-10k_transcript_69637";
scaffoldA02	MatchAnnot	transcript	28623118	28623976	.	+	.	gene_id "B596-H_1-10k_transcript_60229"; transcript_id "B596-H_1-10k_transcript_60229";
scaffoldA02	MatchAnnot	transcript	28625085	28625728	.	+	.	gene_id "B596-H_1-10k_transcript_64677"; transcript_id "B596-H_1-10k_transcript_64677";
scaffoldA02	MatchAnnot	transcript	28720137	28720255	.	+	.	gene_id "B596-H_1-10k_transcript_72153"; transcript_id "B596-H_1-10k_transcript_72153";
scaffoldA05	MatchAnnot	transcript	31161604	31168341	.	+	.	gene_id "B596-H_1-10k_transcript_1226"; transcript_id "B596-H_1-10k_transcript_1226";
scaffoldA02	MatchAnnot	transcript	29434945	29438735	.	-	.	gene_id "B596-H_1-10k_transcript_9906"; transcript_id "B596-H_1-10k_transcript_9906";
scaffoldA05	MatchAnnot	transcript	39994748	39997267	.	+	.	gene_id "B596-H_1-10k_transcript_24965"; transcript_id "B596-H_1-10k_transcript_24965";
scaffoldA02	MatchAnnot	transcript	30188960	30190921	.	+	.	gene_id "B596-H_1-10k_transcript_29969"; transcript_id "B596-H_1-10k_transcript_29969";
scaffoldA02	MatchAnnot	transcript	30451055	30455515	.	+	.	gene_id "B596-H_1-10k_transcript_15803"; transcript_id "B596-H_1-10k_transcript_15803";
scaffoldA02	MatchAnnot	transcript	30458674	30463793	.	+	.	gene_id "B596-H_1-10k_transcript_16724"; transcript_id "B596-H_1-10k_transcript_16724";
scaffoldA02	MatchAnnot	transcript	30461897	30463793	.	+	.	gene_id "B596-H_1-10k_transcript_47589"; transcript_id "B596-H_1-10k_transcript_47589";
scaffoldC07	MatchAnnot	transcript	46016507	46019111	.	-	.	gene_id "B596-H_1-10k_transcript_30756"; transcript_id "B596-H_1-10k_transcript_30756";
scaffoldA02	MatchAnnot	transcript	31577562	31578439	.	-	.	gene_id "B596-H_1-10k_transcript_57459"; transcript_id "B596-H_1-10k_transcript_57459";
scaffoldA02	MatchAnnot	transcript	32324876	32326103	.	-	.	gene_id "B596-H_1-10k_transcript_59884"; transcript_id "B596-H_1-10k_transcript_59884";
scaffoldA02	MatchAnnot	transcript	32356441	32357765	.	-	.	gene_id "B596-H_1-10k_transcript_57843"; transcript_id "B596-H_1-10k_transcript_57843";
scaffoldA02	MatchAnnot	transcript	32532656	32535846	.	+	.	gene_id "B596-H_1-10k_transcript_12362"; transcript_id "B596-H_1-10k_transcript_12362";
scaffoldA02	MatchAnnot	transcript	32532656	32535507	.	+	.	gene_id "B596-H_1-10k_transcript_15814"; transcript_id "B596-H_1-10k_transcript_15814";
scaffoldA02	MatchAnnot	transcript	32568431	32569649	.	+	.	gene_id "B596-H_1-10k_transcript_62104"; transcript_id "B596-H_1-10k_transcript_62104";
scaffoldA02	MatchAnnot	transcript	33017650	33031947	.	-	.	gene_id "B596-H_1-10k_transcript_45474"; transcript_id "B596-H_1-10k_transcript_45474";
scaffoldA02	MatchAnnot	transcript	33142187	33146405	.	+	.	gene_id "B596-H_1-10k_transcript_13571"; transcript_id "B596-H_1-10k_transcript_13571";
scaffoldA02	MatchAnnot	transcript	33142187	33146285	.	+	.	gene_id "B596-H_1-10k_transcript_14383"; transcript_id "B596-H_1-10k_transcript_14383";
scaffoldA02	MatchAnnot	transcript	33143847	33146323	.	+	.	gene_id "B596-H_1-10k_transcript_27502"; transcript_id "B596-H_1-10k_transcript_27502";
scaffoldA02	MatchAnnot	transcript	33189732	33192129	.	+	.	gene_id "B596-H_1-10k_transcript_39741"; transcript_id "B596-H_1-10k_transcript_39741";
scaffoldA02	MatchAnnot	transcript	33250773	33264920	.	+	.	gene_id "B596-H_1-10k_transcript_46514"; transcript_id "B596-H_1-10k_transcript_46514";
scaffoldA02	MatchAnnot	transcript	33250788	33257382	.	+	.	gene_id "B596-H_1-10k_transcript_41874"; transcript_id "B596-H_1-10k_transcript_41874";
scaffoldA02	MatchAnnot	transcript	33419512	33421953	.	-	.	gene_id "B596-H_1-10k_transcript_32745"; transcript_id "B596-H_1-10k_transcript_32745";
scaffoldA02	MatchAnnot	transcript	33460711	33462239	.	-	.	gene_id "B596-H_1-10k_transcript_57934"; transcript_id "B596-H_1-10k_transcript_57934";
scaffoldA02	MatchAnnot	transcript	33956711	33957590	.	+	.	gene_id "B596-H_1-10k_transcript_57208"; transcript_id "B596-H_1-10k_transcript_57208";
scaffoldA08	MatchAnnot	transcript	15998770	16001906	.	+	.	gene_id "B596-H_1-10k_transcript_20443"; transcript_id "B596-H_1-10k_transcript_20443";
scaffoldA02	MatchAnnot	transcript	35314737	35315941	.	+	.	gene_id "B596-H_1-10k_transcript_47138"; transcript_id "B596-H_1-10k_transcript_47138";
scaffoldC01	MatchAnnot	transcript	9575383	9575496	.	+	.	gene_id "B596-H_1-10k_transcript_58203"; transcript_id "B596-H_1-10k_transcript_58203";
scaffoldA02	MatchAnnot	transcript	35908706	35910766	.	-	.	gene_id "B596-H_1-10k_transcript_42208"; transcript_id "B596-H_1-10k_transcript_42208";
scaffoldA03	MatchAnnot	transcript	62639	64925	.	+	.	gene_id "B596-H_1-10k_transcript_20337"; transcript_id "B596-H_1-10k_transcript_20337";
scaffoldA03	MatchAnnot	transcript	62639	64925	.	+	.	gene_id "B596-H_1-10k_transcript_23460"; transcript_id "B596-H_1-10k_transcript_23460";
scaffoldA03	MatchAnnot	transcript	78627	78842	.	+	.	gene_id "B596-H_1-10k_transcript_70994"; transcript_id "B596-H_1-10k_transcript_70994";
scaffoldA07	MatchAnnot	transcript	14691292	14694269	.	-	.	gene_id "B596-H_1-10k_transcript_57130"; transcript_id "B596-H_1-10k_transcript_57130";
scaffoldA03	MatchAnnot	transcript	409009	410249	.	-	.	gene_id "B596-H_1-10k_transcript_60760"; transcript_id "B596-H_1-10k_transcript_60760";
scaffoldA03	MatchAnnot	transcript	409113	409808	.	-	.	gene_id "B596-H_1-10k_transcript_65298"; transcript_id "B596-H_1-10k_transcript_65298";
scaffoldA03	MatchAnnot	transcript	409130	410249	.	-	.	gene_id "B596-H_1-10k_transcript_62324"; transcript_id "B596-H_1-10k_transcript_62324";
scaffoldA03	MatchAnnot	transcript	434329	435319	.	-	.	gene_id "B596-H_1-10k_transcript_56220"; transcript_id "B596-H_1-10k_transcript_56220";
scaffoldA03	MatchAnnot	transcript	470757	470911	.	-	.	gene_id "B596-H_1-10k_transcript_71569"; transcript_id "B596-H_1-10k_transcript_71569";
scaffoldC01	MatchAnnot	transcript	9575383	9575494	.	+	.	gene_id "B596-H_1-10k_transcript_40851"; transcript_id "B596-H_1-10k_transcript_40851";
scaffoldA03	MatchAnnot	transcript	524388	524850	.	-	.	gene_id "B596-H_1-10k_transcript_67588"; transcript_id "B596-H_1-10k_transcript_67588";
scaffoldA10	MatchAnnot	transcript	216238	217803	.	-	.	gene_id "B596-H_1-10k_transcript_52759"; transcript_id "B596-H_1-10k_transcript_52759";
scaffoldA03	MatchAnnot	transcript	1067576	1068724	.	-	.	gene_id "B596-H_1-10k_transcript_49417"; transcript_id "B596-H_1-10k_transcript_49417";
scaffoldA03	MatchAnnot	transcript	1225075	1226298	.	+	.	gene_id "B596-H_1-10k_transcript_50356"; transcript_id "B596-H_1-10k_transcript_50356";
scaffoldA03	MatchAnnot	transcript	1294694	1295053	.	-	.	gene_id "B596-H_1-10k_transcript_67888"; transcript_id "B596-H_1-10k_transcript_67888";
scaffoldA03	MatchAnnot	transcript	2406905	2407978	.	+	.	gene_id "B596-H_1-10k_transcript_51754"; transcript_id "B596-H_1-10k_transcript_51754";
scaffoldA03	MatchAnnot	transcript	2688532	2690340	.	+	.	gene_id "B596-H_1-10k_transcript_38084"; transcript_id "B596-H_1-10k_transcript_38084";
scaffoldA03	MatchAnnot	transcript	2688564	2690209	.	+	.	gene_id "B596-H_1-10k_transcript_43398"; transcript_id "B596-H_1-10k_transcript_43398";
scaffoldA03	MatchAnnot	transcript	2788760	2789098	.	+	.	gene_id "B596-H_1-10k_transcript_68149"; transcript_id "B596-H_1-10k_transcript_68149";
scaffoldA03	MatchAnnot	transcript	3028760	3032885	.	+	.	gene_id "B596-H_1-10k_transcript_40597"; transcript_id "B596-H_1-10k_transcript_40597";
scaffoldA03	MatchAnnot	transcript	3028763	3032888	.	+	.	gene_id "B596-H_1-10k_transcript_39759"; transcript_id "B596-H_1-10k_transcript_39759";
scaffoldA03	MatchAnnot	transcript	3031043	3039711	.	+	.	gene_id "B596-H_1-10k_transcript_39661"; transcript_id "B596-H_1-10k_transcript_39661";
scaffoldA03	MatchAnnot	transcript	3033551	3035317	.	+	.	gene_id "B596-H_1-10k_transcript_40387"; transcript_id "B596-H_1-10k_transcript_40387";
scaffoldA03	MatchAnnot	transcript	3035653	3037579	.	+	.	gene_id "B596-H_1-10k_transcript_39164"; transcript_id "B596-H_1-10k_transcript_39164";
scaffoldA03	MatchAnnot	transcript	3038031	3039701	.	+	.	gene_id "B596-H_1-10k_transcript_39124"; transcript_id "B596-H_1-10k_transcript_39124";
scaffoldA10	MatchAnnot	transcript	21591379	21595370	.	-	.	gene_id "B596-H_1-10k_transcript_28699"; transcript_id "B596-H_1-10k_transcript_28699";
scaffoldA03	MatchAnnot	transcript	3585991	3587915	.	+	.	gene_id "B596-H_1-10k_transcript_25457"; transcript_id "B596-H_1-10k_transcript_25457";
scaffoldA03	MatchAnnot	transcript	3586805	3587944	.	+	.	gene_id "B596-H_1-10k_transcript_59722"; transcript_id "B596-H_1-10k_transcript_59722";
scaffoldA03	MatchAnnot	transcript	4036919	4039477	.	-	.	gene_id "B596-H_1-10k_transcript_53107"; transcript_id "B596-H_1-10k_transcript_53107";
scaffoldA03	MatchAnnot	transcript	4265974	4270365	.	+	.	gene_id "B596-H_1-10k_transcript_1757"; transcript_id "B596-H_1-10k_transcript_1757";
scaffoldA03	MatchAnnot	transcript	4265978	4270310	.	+	.	gene_id "B596-H_1-10k_transcript_1620"; transcript_id "B596-H_1-10k_transcript_1620";
scaffoldA03	MatchAnnot	transcript	4267424	4270368	.	+	.	gene_id "B596-H_1-10k_transcript_10799"; transcript_id "B596-H_1-10k_transcript_10799";
scaffoldA03	MatchAnnot	transcript	4589001	4590543	.	-	.	gene_id "B596-H_1-10k_transcript_53891"; transcript_id "B596-H_1-10k_transcript_53891";
scaffoldA03	MatchAnnot	transcript	4589133	4589350	.	-	.	gene_id "B596-H_1-10k_transcript_70491"; transcript_id "B596-H_1-10k_transcript_70491";
scaffoldA03	MatchAnnot	transcript	4589144	4590546	.	-	.	gene_id "B596-H_1-10k_transcript_57470"; transcript_id "B596-H_1-10k_transcript_57470";
scaffoldA03	MatchAnnot	transcript	4797840	4800757	.	-	.	gene_id "B596-H_1-10k_transcript_18645"; transcript_id "B596-H_1-10k_transcript_18645";
scaffoldA03	MatchAnnot	transcript	4981823	4983582	.	+	.	gene_id "B596-H_1-10k_transcript_43957"; transcript_id "B596-H_1-10k_transcript_43957";
scaffoldA03	MatchAnnot	transcript	5018193	5018946	.	-	.	gene_id "B596-H_1-10k_transcript_63211"; transcript_id "B596-H_1-10k_transcript_63211";
scaffoldA03	MatchAnnot	transcript	5022177	5024405	.	+	.	gene_id "B596-H_1-10k_transcript_48095"; transcript_id "B596-H_1-10k_transcript_48095";
scaffoldA03	MatchAnnot	transcript	5186466	5188006	.	-	.	gene_id "B596-H_1-10k_transcript_51284"; transcript_id "B596-H_1-10k_transcript_51284";
scaffoldA03	MatchAnnot	transcript	5186577	5187498	.	-	.	gene_id "B596-H_1-10k_transcript_58305"; transcript_id "B596-H_1-10k_transcript_58305";
scaffoldA03	MatchAnnot	transcript	5186582	5186808	.	-	.	gene_id "B596-H_1-10k_transcript_69342"; transcript_id "B596-H_1-10k_transcript_69342";
scaffoldA03	MatchAnnot	transcript	5186583	5188004	.	-	.	gene_id "B596-H_1-10k_transcript_53481"; transcript_id "B596-H_1-10k_transcript_53481";
scaffoldA03	MatchAnnot	transcript	5186602	5188007	.	-	.	gene_id "B596-H_1-10k_transcript_56450"; transcript_id "B596-H_1-10k_transcript_56450";
scaffoldA03	MatchAnnot	transcript	5462108	5464755	.	+	.	gene_id "B596-H_1-10k_transcript_28997"; transcript_id "B596-H_1-10k_transcript_28997";
scaffoldA03	MatchAnnot	transcript	5517494	5517594	.	-	.	gene_id "B596-H_1-10k_transcript_72343"; transcript_id "B596-H_1-10k_transcript_72343";
scaffoldA03	MatchAnnot	transcript	5541025	5542151	.	-	.	gene_id "B596-H_1-10k_transcript_56176"; transcript_id "B596-H_1-10k_transcript_56176";
scaffoldA03	MatchAnnot	transcript	5541029	5542147	.	-	.	gene_id "B596-H_1-10k_transcript_58219"; transcript_id "B596-H_1-10k_transcript_58219";
scaffoldA03	MatchAnnot	transcript	5947706	5947892	.	-	.	gene_id "B596-H_1-10k_transcript_71128"; transcript_id "B596-H_1-10k_transcript_71128";
scaffoldC03	MatchAnnot	transcript	7454147	7457633	.	+	.	gene_id "B596-H_1-10k_transcript_6814"; transcript_id "B596-H_1-10k_transcript_6814";
scaffoldA03	MatchAnnot	transcript	6283530	6283712	.	-	.	gene_id "B596-H_1-10k_transcript_71177"; transcript_id "B596-H_1-10k_transcript_71177";
scaffoldA03	MatchAnnot	transcript	6296137	6297660	.	+	.	gene_id "B596-H_1-10k_transcript_38521"; transcript_id "B596-H_1-10k_transcript_38521";
scaffoldA03	MatchAnnot	transcript	6296227	6297647	.	+	.	gene_id "B596-H_1-10k_transcript_48543"; transcript_id "B596-H_1-10k_transcript_48543";
scaffoldA03	MatchAnnot	transcript	6574287	6575844	.	-	.	gene_id "B596-H_1-10k_transcript_52081"; transcript_id "B596-H_1-10k_transcript_52081";
scaffoldA03	MatchAnnot	transcript	6574454	6575853	.	-	.	gene_id "B596-H_1-10k_transcript_56106"; transcript_id "B596-H_1-10k_transcript_56106";
scaffoldA03	MatchAnnot	transcript	6723845	6724836	.	+	.	gene_id "B596-H_1-10k_transcript_66236"; transcript_id "B596-H_1-10k_transcript_66236";
scaffoldA03	MatchAnnot	transcript	7416734	7418211	.	+	.	gene_id "B596-H_1-10k_transcript_44295"; transcript_id "B596-H_1-10k_transcript_44295";
scaffoldA03	MatchAnnot	transcript	7706982	7707151	.	+	.	gene_id "B596-H_1-10k_transcript_71438"; transcript_id "B596-H_1-10k_transcript_71438";
scaffoldA03	MatchAnnot	transcript	7763558	7764590	.	+	.	gene_id "B596-H_1-10k_transcript_58298"; transcript_id "B596-H_1-10k_transcript_58298";
scaffoldA03	MatchAnnot	transcript	7774385	7775913	.	+	.	gene_id "B596-H_1-10k_transcript_55841"; transcript_id "B596-H_1-10k_transcript_55841";
scaffoldA03	MatchAnnot	transcript	7774783	7775913	.	+	.	gene_id "B596-H_1-10k_transcript_62153"; transcript_id "B596-H_1-10k_transcript_62153";
scaffoldA03	MatchAnnot	transcript	7775412	7775912	.	+	.	gene_id "B596-H_1-10k_transcript_67316"; transcript_id "B596-H_1-10k_transcript_67316";
scaffoldA03	MatchAnnot	transcript	7775602	7775913	.	+	.	gene_id "B596-H_1-10k_transcript_68961"; transcript_id "B596-H_1-10k_transcript_68961";
scaffoldA03	MatchAnnot	transcript	7775823	7775947	.	+	.	gene_id "B596-H_1-10k_transcript_55264"; transcript_id "B596-H_1-10k_transcript_55264";
scaffoldA03	MatchAnnot	transcript	7934895	7938520	.	+	.	gene_id "B596-H_1-10k_transcript_5444"; transcript_id "B596-H_1-10k_transcript_5444";
scaffoldA03	MatchAnnot	transcript	8011272	8011439	.	-	.	gene_id "B596-H_1-10k_transcript_70937"; transcript_id "B596-H_1-10k_transcript_70937";
scaffoldA03	MatchAnnot	transcript	8022626	8022818	.	+	.	gene_id "B596-H_1-10k_transcript_71149"; transcript_id "B596-H_1-10k_transcript_71149";
scaffoldA03	MatchAnnot	transcript	8134270	8135783	.	-	.	gene_id "B596-H_1-10k_transcript_44901"; transcript_id "B596-H_1-10k_transcript_44901";
scaffoldA03	MatchAnnot	transcript	9174770	9174997	.	-	.	gene_id "B596-H_1-10k_transcript_70359"; transcript_id "B596-H_1-10k_transcript_70359";
scaffoldA03	MatchAnnot	transcript	9363921	9365866	.	+	.	gene_id "B596-H_1-10k_transcript_50940"; transcript_id "B596-H_1-10k_transcript_50940";
scaffoldA03	MatchAnnot	transcript	9418807	9420147	.	-	.	gene_id "B596-H_1-10k_transcript_67023"; transcript_id "B596-H_1-10k_transcript_67023";
scaffoldA03	MatchAnnot	transcript	9662652	9662875	.	+	.	gene_id "B596-H_1-10k_transcript_70392"; transcript_id "B596-H_1-10k_transcript_70392";
scaffoldA03	MatchAnnot	transcript	10155362	10155619	.	-	.	gene_id "B596-H_1-10k_transcript_69766"; transcript_id "B596-H_1-10k_transcript_69766";
scaffoldA03	MatchAnnot	transcript	10155478	10157348	.	-	.	gene_id "B596-H_1-10k_transcript_48512"; transcript_id "B596-H_1-10k_transcript_48512";
scaffoldA03	MatchAnnot	transcript	10257824	10258194	.	-	.	gene_id "B596-H_1-10k_transcript_68551"; transcript_id "B596-H_1-10k_transcript_68551";
scaffoldA03	MatchAnnot	transcript	10808179	10808453	.	-	.	gene_id "B596-H_1-10k_transcript_69251"; transcript_id "B596-H_1-10k_transcript_69251";
scaffoldA03	MatchAnnot	transcript	11021435	11021887	.	-	.	gene_id "B596-H_1-10k_transcript_68726"; transcript_id "B596-H_1-10k_transcript_68726";
scaffoldA03	MatchAnnot	transcript	11021463	11021579	.	-	.	gene_id "B596-H_1-10k_transcript_49739"; transcript_id "B596-H_1-10k_transcript_49739";
scaffoldA03	MatchAnnot	transcript	11021463	11022210	.	-	.	gene_id "B596-H_1-10k_transcript_66780"; transcript_id "B596-H_1-10k_transcript_66780";
scaffoldA03	MatchAnnot	transcript	11352507	11361152	.	-	.	gene_id "B596-H_1-10k_transcript_53445"; transcript_id "B596-H_1-10k_transcript_53445";
scaffoldA03	MatchAnnot	transcript	11361475	11362293	.	-	.	gene_id "B596-H_1-10k_transcript_66219"; transcript_id "B596-H_1-10k_transcript_66219";
scaffoldA03	MatchAnnot	transcript	11629862	11630515	.	-	.	gene_id "B596-H_1-10k_transcript_67436"; transcript_id "B596-H_1-10k_transcript_67436";
scaffoldA03	MatchAnnot	transcript	11740025	11741784	.	+	.	gene_id "B596-H_1-10k_transcript_57794"; transcript_id "B596-H_1-10k_transcript_57794";
scaffoldA03	MatchAnnot	transcript	13009198	13011987	.	-	.	gene_id "B596-H_1-10k_transcript_13828"; transcript_id "B596-H_1-10k_transcript_13828";
scaffoldA03	MatchAnnot	transcript	13009303	13011991	.	-	.	gene_id "B596-H_1-10k_transcript_15644"; transcript_id "B596-H_1-10k_transcript_15644";
scaffoldA05	MatchAnnot	transcript	2760047	2763152	.	+	.	gene_id "B596-H_1-10k_transcript_35103"; transcript_id "B596-H_1-10k_transcript_35103";
scaffoldA05	MatchAnnot	transcript	37164913	37165099	.	-	.	gene_id "B596-H_1-10k_transcript_23860"; transcript_id "B596-H_1-10k_transcript_23860";
scaffoldA03	MatchAnnot	transcript	13201863	13203418	.	-	.	gene_id "B596-H_1-10k_transcript_39580"; transcript_id "B596-H_1-10k_transcript_39580";
scaffoldA03	MatchAnnot	transcript	13201865	13202010	.	-	.	gene_id "B596-H_1-10k_transcript_71861"; transcript_id "B596-H_1-10k_transcript_71861";
scaffoldA03	MatchAnnot	transcript	13415031	13417997	.	-	.	gene_id "B596-H_1-10k_transcript_27991"; transcript_id "B596-H_1-10k_transcript_27991";
scaffoldA03	MatchAnnot	transcript	13439855	13440774	.	-	.	gene_id "B596-H_1-10k_transcript_65620"; transcript_id "B596-H_1-10k_transcript_65620";
scaffoldA03	MatchAnnot	transcript	13690900	13700444	.	-	.	gene_id "B596-H_1-10k_transcript_46353"; transcript_id "B596-H_1-10k_transcript_46353";
scaffoldA03	MatchAnnot	transcript	13690919	13691093	.	-	.	gene_id "B596-H_1-10k_transcript_70901"; transcript_id "B596-H_1-10k_transcript_70901";
scaffoldA03	MatchAnnot	transcript	13700177	13700444	.	-	.	gene_id "B596-H_1-10k_transcript_69396"; transcript_id "B596-H_1-10k_transcript_69396";
scaffoldA03	MatchAnnot	transcript	14040087	14041665	.	+	.	gene_id "B596-H_1-10k_transcript_45996"; transcript_id "B596-H_1-10k_transcript_45996";
scaffoldA03	MatchAnnot	transcript	14040740	14041667	.	+	.	gene_id "B596-H_1-10k_transcript_56776"; transcript_id "B596-H_1-10k_transcript_56776";
scaffoldA03	MatchAnnot	transcript	14154312	14154744	.	+	.	gene_id "B596-H_1-10k_transcript_66796"; transcript_id "B596-H_1-10k_transcript_66796";
scaffoldA03	MatchAnnot	transcript	14364387	14364547	.	-	.	gene_id "B596-H_1-10k_transcript_71597"; transcript_id "B596-H_1-10k_transcript_71597";
scaffoldA03	MatchAnnot	transcript	14364393	14367001	.	-	.	gene_id "B596-H_1-10k_transcript_51331"; transcript_id "B596-H_1-10k_transcript_51331";
scaffoldA03	MatchAnnot	transcript	14401733	14403880	.	+	.	gene_id "B596-H_1-10k_transcript_56802"; transcript_id "B596-H_1-10k_transcript_56802";
scaffoldA03	MatchAnnot	transcript	14519685	14521930	.	+	.	gene_id "B596-H_1-10k_transcript_32030"; transcript_id "B596-H_1-10k_transcript_32030";
scaffoldA03	MatchAnnot	transcript	14577560	14579638	.	+	.	gene_id "B596-H_1-10k_transcript_21394"; transcript_id "B596-H_1-10k_transcript_21394";
scaffoldA03	MatchAnnot	transcript	14744776	14751948	.	+	.	gene_id "B596-H_1-10k_transcript_4607"; transcript_id "B596-H_1-10k_transcript_4607";
scaffoldA03	MatchAnnot	transcript	14884666	14888469	.	-	.	gene_id "B596-H_1-10k_transcript_21361"; transcript_id "B596-H_1-10k_transcript_21361";
scaffoldA03	MatchAnnot	transcript	15021265	15021833	.	-	.	gene_id "B596-H_1-10k_transcript_64413"; transcript_id "B596-H_1-10k_transcript_64413";
scaffoldA03	MatchAnnot	transcript	15097784	15099192	.	+	.	gene_id "B596-H_1-10k_transcript_59933"; transcript_id "B596-H_1-10k_transcript_59933";
scaffoldA03	MatchAnnot	transcript	15119154	15119629	.	-	.	gene_id "B596-H_1-10k_transcript_66130"; transcript_id "B596-H_1-10k_transcript_66130";
scaffoldA03	MatchAnnot	transcript	15222566	15224883	.	+	.	gene_id "B596-H_1-10k_transcript_43044"; transcript_id "B596-H_1-10k_transcript_43044";
scaffoldA03	MatchAnnot	transcript	15487330	15490481	.	+	.	gene_id "B596-H_1-10k_transcript_16399"; transcript_id "B596-H_1-10k_transcript_16399";
scaffoldA03	MatchAnnot	transcript	15490817	15492141	.	+	.	gene_id "B596-H_1-10k_transcript_63320"; transcript_id "B596-H_1-10k_transcript_63320";
scaffoldA03	MatchAnnot	transcript	15491595	15492114	.	+	.	gene_id "B596-H_1-10k_transcript_68059"; transcript_id "B596-H_1-10k_transcript_68059";
scaffoldA03	MatchAnnot	transcript	15491891	15492115	.	+	.	gene_id "B596-H_1-10k_transcript_70356"; transcript_id "B596-H_1-10k_transcript_70356";
scaffoldA03	MatchAnnot	transcript	16489834	16490236	.	+	.	gene_id "B596-H_1-10k_transcript_68582"; transcript_id "B596-H_1-10k_transcript_68582";
scaffoldA03	MatchAnnot	transcript	16490039	16490239	.	+	.	gene_id "B596-H_1-10k_transcript_70893"; transcript_id "B596-H_1-10k_transcript_70893";
scaffoldA03	MatchAnnot	transcript	16524810	16525449	.	+	.	gene_id "B596-H_1-10k_transcript_63008"; transcript_id "B596-H_1-10k_transcript_63008";
scaffoldA03	MatchAnnot	transcript	16548648	16548756	.	+	.	gene_id "B596-H_1-10k_transcript_72227"; transcript_id "B596-H_1-10k_transcript_72227";
scaffoldA03	MatchAnnot	transcript	16553906	16554752	.	+	.	gene_id "B596-H_1-10k_transcript_66413"; transcript_id "B596-H_1-10k_transcript_66413";
scaffoldA03	MatchAnnot	transcript	16554555	16554739	.	+	.	gene_id "B596-H_1-10k_transcript_71218"; transcript_id "B596-H_1-10k_transcript_71218";
scaffoldA03	MatchAnnot	transcript	16559962	16561386	.	+	.	gene_id "B596-H_1-10k_transcript_62113"; transcript_id "B596-H_1-10k_transcript_62113";
scaffoldA03	MatchAnnot	transcript	16576455	16577437	.	-	.	gene_id "B596-H_1-10k_transcript_62256"; transcript_id "B596-H_1-10k_transcript_62256";
scaffoldA03	MatchAnnot	transcript	16576550	16576749	.	-	.	gene_id "B596-H_1-10k_transcript_70854"; transcript_id "B596-H_1-10k_transcript_70854";
scaffoldA03	MatchAnnot	transcript	16576563	16577435	.	-	.	gene_id "B596-H_1-10k_transcript_64429"; transcript_id "B596-H_1-10k_transcript_64429";
scaffoldA03	MatchAnnot	transcript	16672868	16674761	.	+	.	gene_id "B596-H_1-10k_transcript_47519"; transcript_id "B596-H_1-10k_transcript_47519";
scaffoldA03	MatchAnnot	transcript	16673877	16674746	.	+	.	gene_id "B596-H_1-10k_transcript_61589"; transcript_id "B596-H_1-10k_transcript_61589";
scaffoldA03	MatchAnnot	transcript	16674291	16674760	.	+	.	gene_id "B596-H_1-10k_transcript_67417"; transcript_id "B596-H_1-10k_transcript_67417";
scaffoldA03	MatchAnnot	transcript	16674455	16674737	.	+	.	gene_id "B596-H_1-10k_transcript_68212"; transcript_id "B596-H_1-10k_transcript_68212";
scaffoldA03	MatchAnnot	transcript	16736844	16739644	.	+	.	gene_id "B596-H_1-10k_transcript_41185"; transcript_id "B596-H_1-10k_transcript_41185";
scaffoldA03	MatchAnnot	transcript	16812404	16821221	.	-	.	gene_id "B596-H_1-10k_transcript_3102"; transcript_id "B596-H_1-10k_transcript_3102";
scaffoldA03	MatchAnnot	transcript	16955383	16955768	.	+	.	gene_id "B596-H_1-10k_transcript_68712"; transcript_id "B596-H_1-10k_transcript_68712";
scaffoldA03	MatchAnnot	transcript	17043082	17046505	.	+	.	gene_id "B596-H_1-10k_transcript_40913"; transcript_id "B596-H_1-10k_transcript_40913";
scaffoldA03	MatchAnnot	transcript	17051573	17051760	.	-	.	gene_id "B596-H_1-10k_transcript_71080"; transcript_id "B596-H_1-10k_transcript_71080";
scaffoldA03	MatchAnnot	transcript	17415564	17415660	.	-	.	gene_id "B596-H_1-10k_transcript_72308"; transcript_id "B596-H_1-10k_transcript_72308";
scaffoldA03	MatchAnnot	transcript	17440588	17443053	.	-	.	gene_id "B596-H_1-10k_transcript_21508"; transcript_id "B596-H_1-10k_transcript_21508";
scaffoldA03	MatchAnnot	transcript	17698795	17704281	.	-	.	gene_id "B596-H_1-10k_transcript_7974"; transcript_id "B596-H_1-10k_transcript_7974";
scaffoldA03	MatchAnnot	transcript	17698818	17702446	.	-	.	gene_id "B596-H_1-10k_transcript_19254"; transcript_id "B596-H_1-10k_transcript_19254";
scaffoldA03	MatchAnnot	transcript	17698821	17699016	.	-	.	gene_id "B596-H_1-10k_transcript_71020"; transcript_id "B596-H_1-10k_transcript_71020";
scaffoldA03	MatchAnnot	transcript	17698826	17716199	.	-	.	gene_id "B596-H_1-10k_transcript_8579"; transcript_id "B596-H_1-10k_transcript_8579";
scaffoldA03	MatchAnnot	transcript	17698830	17715230	.	-	.	gene_id "B596-H_1-10k_transcript_13294"; transcript_id "B596-H_1-10k_transcript_13294";
scaffoldA03	MatchAnnot	transcript	17698871	17716202	.	-	.	gene_id "B596-H_1-10k_transcript_8888"; transcript_id "B596-H_1-10k_transcript_8888";
scaffoldA03	MatchAnnot	transcript	17699249	17704284	.	-	.	gene_id "B596-H_1-10k_transcript_14135"; transcript_id "B596-H_1-10k_transcript_14135";
scaffoldA03	MatchAnnot	transcript	17705374	17706821	.	+	.	gene_id "B596-H_1-10k_transcript_59871"; transcript_id "B596-H_1-10k_transcript_59871";
scaffoldA03	MatchAnnot	transcript	17709180	17710505	.	-	.	gene_id "B596-H_1-10k_transcript_60757"; transcript_id "B596-H_1-10k_transcript_60757";
scaffoldA03	MatchAnnot	transcript	17856570	17859156	.	+	.	gene_id "B596-H_1-10k_transcript_40987"; transcript_id "B596-H_1-10k_transcript_40987";
scaffoldA03	MatchAnnot	transcript	17968336	17974652	.	+	.	gene_id "B596-H_1-10k_transcript_4509"; transcript_id "B596-H_1-10k_transcript_4509";
scaffoldA03	MatchAnnot	transcript	18034547	18037044	.	+	.	gene_id "B596-H_1-10k_transcript_40249"; transcript_id "B596-H_1-10k_transcript_40249";
scaffoldA03	MatchAnnot	transcript	18037785	18039680	.	+	.	gene_id "B596-H_1-10k_transcript_39798"; transcript_id "B596-H_1-10k_transcript_39798";
scaffoldA03	MatchAnnot	transcript	18039243	18039689	.	+	.	gene_id "B596-H_1-10k_transcript_66657"; transcript_id "B596-H_1-10k_transcript_66657";
scaffoldA03	MatchAnnot	transcript	18131510	18132275	.	+	.	gene_id "B596-H_1-10k_transcript_66539"; transcript_id "B596-H_1-10k_transcript_66539";
scaffoldA10	MatchAnnot	transcript	23065983	23068464	.	+	.	gene_id "B596-H_1-10k_transcript_23236"; transcript_id "B596-H_1-10k_transcript_23236";
scaffoldC02	MatchAnnot	transcript	36083272	36084716	.	+	.	gene_id "B596-H_1-10k_transcript_36795"; transcript_id "B596-H_1-10k_transcript_36795";
scaffoldA06	MatchAnnot	transcript	35568415	35571054	.	-	.	gene_id "B596-H_1-10k_transcript_36267"; transcript_id "B596-H_1-10k_transcript_36267";
scaffoldA03	MatchAnnot	transcript	18851428	18852613	.	+	.	gene_id "B596-H_1-10k_transcript_48780"; transcript_id "B596-H_1-10k_transcript_48780";
scaffoldA06	MatchAnnot	transcript	39777114	39777248	.	-	.	gene_id "B596-H_1-10k_transcript_48112"; transcript_id "B596-H_1-10k_transcript_48112";
scaffoldA03	MatchAnnot	transcript	18885351	18888133	.	-	.	gene_id "B596-H_1-10k_transcript_29967"; transcript_id "B596-H_1-10k_transcript_29967";
scaffoldA03	MatchAnnot	transcript	18938327	18938492	.	-	.	gene_id "B596-H_1-10k_transcript_71520"; transcript_id "B596-H_1-10k_transcript_71520";
scaffoldA03	MatchAnnot	transcript	18942709	18944216	.	-	.	gene_id "B596-H_1-10k_transcript_47698"; transcript_id "B596-H_1-10k_transcript_47698";
scaffoldA03	MatchAnnot	transcript	19444389	19445817	.	+	.	gene_id "B596-H_1-10k_transcript_41616"; transcript_id "B596-H_1-10k_transcript_41616";
scaffoldA03	MatchAnnot	transcript	19502652	19502945	.	+	.	gene_id "B596-H_1-10k_transcript_68994"; transcript_id "B596-H_1-10k_transcript_68994";
scaffoldA03	MatchAnnot	transcript	20080758	20082206	.	+	.	gene_id "B596-H_1-10k_transcript_41752"; transcript_id "B596-H_1-10k_transcript_41752";
scaffoldA03	MatchAnnot	transcript	20237229	20242117	.	+	.	gene_id "B596-H_1-10k_transcript_12330"; transcript_id "B596-H_1-10k_transcript_12330";
scaffoldA03	MatchAnnot	transcript	20546613	20550109	.	-	.	gene_id "B596-H_1-10k_transcript_44091"; transcript_id "B596-H_1-10k_transcript_44091";
scaffoldA03	MatchAnnot	transcript	20703003	20703082	.	+	.	gene_id "B596-H_1-10k_transcript_72366"; transcript_id "B596-H_1-10k_transcript_72366";
scaffoldA03	MatchAnnot	transcript	20953348	20953484	.	-	.	gene_id "B596-H_1-10k_transcript_71939"; transcript_id "B596-H_1-10k_transcript_71939";
scaffoldA03	MatchAnnot	transcript	21216976	21217084	.	+	.	gene_id "B596-H_1-10k_transcript_72332"; transcript_id "B596-H_1-10k_transcript_72332";
scaffoldA03	MatchAnnot	transcript	21458555	21461115	.	+	.	gene_id "B596-H_1-10k_transcript_34135"; transcript_id "B596-H_1-10k_transcript_34135";
scaffoldA03	MatchAnnot	transcript	21458555	21461008	.	+	.	gene_id "B596-H_1-10k_transcript_38669"; transcript_id "B596-H_1-10k_transcript_38669";
scaffoldA03	MatchAnnot	transcript	21462754	21465081	.	-	.	gene_id "B596-H_1-10k_transcript_33849"; transcript_id "B596-H_1-10k_transcript_33849";
scaffoldA03	MatchAnnot	transcript	21998373	22005047	.	+	.	gene_id "B596-H_1-10k_transcript_2563"; transcript_id "B596-H_1-10k_transcript_2563";
scaffoldA03	MatchAnnot	transcript	30951829	30951883	.	-	.	gene_id "B596-H_1-10k_transcript_2624"; transcript_id "B596-H_1-10k_transcript_2624";
scaffoldA03	MatchAnnot	transcript	21998423	22002570	.	+	.	gene_id "B596-H_1-10k_transcript_6312"; transcript_id "B596-H_1-10k_transcript_6312";
scaffoldA03	MatchAnnot	transcript	22894094	22895165	.	+	.	gene_id "B596-H_1-10k_transcript_52420"; transcript_id "B596-H_1-10k_transcript_52420";
scaffoldA03	MatchAnnot	transcript	22988599	22989002	.	+	.	gene_id "B596-H_1-10k_transcript_67251"; transcript_id "B596-H_1-10k_transcript_67251";
scaffoldA03	MatchAnnot	transcript	23930602	23932360	.	-	.	gene_id "B596-H_1-10k_transcript_48445"; transcript_id "B596-H_1-10k_transcript_48445";
scaffoldA10	MatchAnnot	transcript	21136494	21138971	.	-	.	gene_id "B596-H_1-10k_transcript_28853"; transcript_id "B596-H_1-10k_transcript_28853";
scaffoldA03	MatchAnnot	transcript	25043958	25046836	.	-	.	gene_id "B596-H_1-10k_transcript_21003"; transcript_id "B596-H_1-10k_transcript_21003";
scaffoldA03	MatchAnnot	transcript	25044083	25046828	.	-	.	gene_id "B596-H_1-10k_transcript_24016"; transcript_id "B596-H_1-10k_transcript_24016";
scaffoldA03	MatchAnnot	transcript	25052994	25053912	.	+	.	gene_id "B596-H_1-10k_transcript_66137"; transcript_id "B596-H_1-10k_transcript_66137";
scaffoldA03	MatchAnnot	transcript	25067963	25070266	.	+	.	gene_id "B596-H_1-10k_transcript_49022"; transcript_id "B596-H_1-10k_transcript_49022";
scaffoldA03	MatchAnnot	transcript	25154539	25155651	.	-	.	gene_id "B596-H_1-10k_transcript_60439"; transcript_id "B596-H_1-10k_transcript_60439";
scaffoldA03	MatchAnnot	transcript	25572980	25574261	.	+	.	gene_id "B596-H_1-10k_transcript_63310"; transcript_id "B596-H_1-10k_transcript_63310";
scaffoldA03	MatchAnnot	transcript	25770803	25773512	.	-	.	gene_id "B596-H_1-10k_transcript_30226"; transcript_id "B596-H_1-10k_transcript_30226";
scaffoldA03	MatchAnnot	transcript	26222042	26222307	.	-	.	gene_id "B596-H_1-10k_transcript_69499"; transcript_id "B596-H_1-10k_transcript_69499";
scaffoldA03	MatchAnnot	transcript	27378875	27387708	.	-	.	gene_id "B596-H_1-10k_transcript_11791"; transcript_id "B596-H_1-10k_transcript_11791";
scaffoldA05	MatchAnnot	transcript	471928	473581	.	+	.	gene_id "B596-H_1-10k_transcript_42987"; transcript_id "B596-H_1-10k_transcript_42987";
scaffoldA03	MatchAnnot	transcript	27978096	27979382	.	+	.	gene_id "B596-H_1-10k_transcript_54042"; transcript_id "B596-H_1-10k_transcript_54042";
scaffoldA03	MatchAnnot	transcript	28040215	28040457	.	+	.	gene_id "B596-H_1-10k_transcript_69971"; transcript_id "B596-H_1-10k_transcript_69971";
scaffoldA03	MatchAnnot	transcript	28678390	28680194	.	-	.	gene_id "B596-H_1-10k_transcript_29059"; transcript_id "B596-H_1-10k_transcript_29059";
scaffoldA03	MatchAnnot	transcript	28906619	28907967	.	-	.	gene_id "B596-H_1-10k_transcript_43326"; transcript_id "B596-H_1-10k_transcript_43326";
scaffoldA10	MatchAnnot	transcript	22841293	22843024	.	+	.	gene_id "B596-H_1-10k_transcript_51703"; transcript_id "B596-H_1-10k_transcript_51703";
scaffoldA03	MatchAnnot	transcript	29289668	29289883	.	+	.	gene_id "B596-H_1-10k_transcript_70481"; transcript_id "B596-H_1-10k_transcript_70481";
scaffoldA03	MatchAnnot	transcript	29316087	29316750	.	+	.	gene_id "B596-H_1-10k_transcript_64928"; transcript_id "B596-H_1-10k_transcript_64928";
scaffoldA03	MatchAnnot	transcript	29319492	29322910	.	-	.	gene_id "B596-H_1-10k_transcript_11891"; transcript_id "B596-H_1-10k_transcript_11891";
scaffoldA03	MatchAnnot	transcript	29383933	29386307	.	+	.	gene_id "B596-H_1-10k_transcript_37438"; transcript_id "B596-H_1-10k_transcript_37438";
scaffoldC08	MatchAnnot	transcript	4480202	4483831	.	+	.	gene_id "B596-H_1-10k_transcript_18987"; transcript_id "B596-H_1-10k_transcript_18987";
scaffoldA03	MatchAnnot	transcript	30235673	30237473	.	+	.	gene_id "B596-H_1-10k_transcript_49012"; transcript_id "B596-H_1-10k_transcript_49012";
scaffoldA03	MatchAnnot	transcript	30235676	30237472	.	+	.	gene_id "B596-H_1-10k_transcript_46462"; transcript_id "B596-H_1-10k_transcript_46462";
scaffoldA03	MatchAnnot	transcript	30476714	30478231	.	-	.	gene_id "B596-H_1-10k_transcript_57879"; transcript_id "B596-H_1-10k_transcript_57879";
scaffoldA03	MatchAnnot	transcript	30765829	30766815	.	+	.	gene_id "B596-H_1-10k_transcript_54635"; transcript_id "B596-H_1-10k_transcript_54635";
scaffoldA10	MatchAnnot	transcript	20943214	20945640	.	+	.	gene_id "B596-H_1-10k_transcript_14487"; transcript_id "B596-H_1-10k_transcript_14487";
scaffoldA03	MatchAnnot	transcript	30951829	30951883	.	-	.	gene_id "B596-H_1-10k_transcript_2624"; transcript_id "B596-H_1-10k_transcript_2624";
scaffoldA03	MatchAnnot	transcript	31257048	31257245	.	-	.	gene_id "B596-H_1-10k_transcript_71242"; transcript_id "B596-H_1-10k_transcript_71242";
scaffoldA03	MatchAnnot	transcript	31540550	31540809	.	-	.	gene_id "B596-H_1-10k_transcript_69778"; transcript_id "B596-H_1-10k_transcript_69778";
scaffoldA03	MatchAnnot	transcript	31672478	31673919	.	-	.	gene_id "B596-H_1-10k_transcript_44469"; transcript_id "B596-H_1-10k_transcript_44469";
scaffoldA03	MatchAnnot	transcript	31672479	31672608	.	-	.	gene_id "B596-H_1-10k_transcript_72045"; transcript_id "B596-H_1-10k_transcript_72045";
scaffoldC07	MatchAnnot	transcript	60377564	60379061	.	-	.	gene_id "B596-H_1-10k_transcript_48720"; transcript_id "B596-H_1-10k_transcript_48720";
scaffoldA03	MatchAnnot	transcript	33134331	33135443	.	-	.	gene_id "B596-H_1-10k_transcript_51210"; transcript_id "B596-H_1-10k_transcript_51210";
scaffoldA03	MatchAnnot	transcript	37245871	37247068	.	+	.	gene_id "B596-H_1-10k_transcript_48599"; transcript_id "B596-H_1-10k_transcript_48599";
scaffoldA03	MatchAnnot	transcript	39342401	39347122	.	-	.	gene_id "B596-H_1-10k_transcript_876"; transcript_id "B596-H_1-10k_transcript_876";
scaffoldA03	MatchAnnot	transcript	39346015	39347122	.	-	.	gene_id "B596-H_1-10k_transcript_51060"; transcript_id "B596-H_1-10k_transcript_51060";
scaffoldA03	MatchAnnot	transcript	39978682	39985370	.	+	.	gene_id "B596-H_1-10k_transcript_65407"; transcript_id "B596-H_1-10k_transcript_65407";
scaffoldA03	MatchAnnot	transcript	41511100	41515249	.	+	.	gene_id "B596-H_1-10k_transcript_13331"; transcript_id "B596-H_1-10k_transcript_13331";
scaffoldA03	MatchAnnot	transcript	42750210	42751095	.	-	.	gene_id "B596-H_1-10k_transcript_71299"; transcript_id "B596-H_1-10k_transcript_71299";
scaffoldA03	MatchAnnot	transcript	43499748	43500964	.	+	.	gene_id "B596-H_1-10k_transcript_48255"; transcript_id "B596-H_1-10k_transcript_48255";
scaffoldA04	MatchAnnot	transcript	316295	316368	.	+	.	gene_id "B596-H_1-10k_transcript_72372"; transcript_id "B596-H_1-10k_transcript_72372";
scaffoldA04	MatchAnnot	transcript	379851	380032	.	-	.	gene_id "B596-H_1-10k_transcript_71140"; transcript_id "B596-H_1-10k_transcript_71140";
scaffoldA04	MatchAnnot	transcript	884189	884343	.	+	.	gene_id "B596-H_1-10k_transcript_71626"; transcript_id "B596-H_1-10k_transcript_71626";
scaffoldA04	MatchAnnot	transcript	1047903	1049395	.	-	.	gene_id "B596-H_1-10k_transcript_54623"; transcript_id "B596-H_1-10k_transcript_54623";
scaffoldA06	MatchAnnot	transcript	11407871	11410701	.	+	.	gene_id "B596-H_1-10k_transcript_21849"; transcript_id "B596-H_1-10k_transcript_21849";
scaffoldC03	MatchAnnot	transcript	76642473	76646185	.	-	.	gene_id "B596-H_1-10k_transcript_5384"; transcript_id "B596-H_1-10k_transcript_5384";
scaffoldA04	MatchAnnot	transcript	2507527	2508994	.	-	.	gene_id "B596-H_1-10k_transcript_39226"; transcript_id "B596-H_1-10k_transcript_39226";
scaffoldA04	MatchAnnot	transcript	2518051	2519098	.	+	.	gene_id "B596-H_1-10k_transcript_51058"; transcript_id "B596-H_1-10k_transcript_51058";
scaffoldA04	MatchAnnot	transcript	2830705	2831561	.	-	.	gene_id "B596-H_1-10k_transcript_57961"; transcript_id "B596-H_1-10k_transcript_57961";
scaffoldA04	MatchAnnot	transcript	2886567	2886627	.	-	.	gene_id "B596-H_1-10k_transcript_33989"; transcript_id "B596-H_1-10k_transcript_33989";
scaffoldA04	MatchAnnot	transcript	3163368	3169075	.	-	.	gene_id "B596-H_1-10k_transcript_53425"; transcript_id "B596-H_1-10k_transcript_53425";
scaffoldA04	MatchAnnot	transcript	3344445	3344746	.	+	.	gene_id "B596-H_1-10k_transcript_68863"; transcript_id "B596-H_1-10k_transcript_68863";
scaffoldA04	MatchAnnot	transcript	3352721	3353481	.	+	.	gene_id "B596-H_1-10k_transcript_60282"; transcript_id "B596-H_1-10k_transcript_60282";
scaffoldA04	MatchAnnot	transcript	4344872	4345566	.	-	.	gene_id "B596-H_1-10k_transcript_61737"; transcript_id "B596-H_1-10k_transcript_61737";
scaffoldA04	MatchAnnot	transcript	4408147	4410721	.	-	.	gene_id "B596-H_1-10k_transcript_12079"; transcript_id "B596-H_1-10k_transcript_12079";
scaffoldA04	MatchAnnot	transcript	4805153	4809147	.	-	.	gene_id "B596-H_1-10k_transcript_18435"; transcript_id "B596-H_1-10k_transcript_18435";
scaffoldA04	MatchAnnot	transcript	4805155	4809192	.	-	.	gene_id "B596-H_1-10k_transcript_17962"; transcript_id "B596-H_1-10k_transcript_17962";
scaffoldA04	MatchAnnot	transcript	4821524	4821677	.	+	.	gene_id "B596-H_1-10k_transcript_71725"; transcript_id "B596-H_1-10k_transcript_71725";
scaffoldA04	MatchAnnot	transcript	6205009	6206340	.	-	.	gene_id "B596-H_1-10k_transcript_44984"; transcript_id "B596-H_1-10k_transcript_44984";
scaffoldA04	MatchAnnot	transcript	7889537	7891477	.	-	.	gene_id "B596-H_1-10k_transcript_24940"; transcript_id "B596-H_1-10k_transcript_24940";
scaffoldA04	MatchAnnot	transcript	7889647	7891474	.	-	.	gene_id "B596-H_1-10k_transcript_27053"; transcript_id "B596-H_1-10k_transcript_27053";
scaffoldA04	MatchAnnot	transcript	7891254	7893431	.	-	.	gene_id "B596-H_1-10k_transcript_19301"; transcript_id "B596-H_1-10k_transcript_19301";
scaffoldA04	MatchAnnot	transcript	8534326	8538365	.	+	.	gene_id "B596-H_1-10k_transcript_1987"; transcript_id "B596-H_1-10k_transcript_1987";
scaffoldA04	MatchAnnot	transcript	10698490	10698668	.	+	.	gene_id "B596-H_1-10k_transcript_71294"; transcript_id "B596-H_1-10k_transcript_71294";
scaffoldA04	MatchAnnot	transcript	12741635	12744604	.	+	.	gene_id "B596-H_1-10k_transcript_45187"; transcript_id "B596-H_1-10k_transcript_45187";
scaffoldA04	MatchAnnot	transcript	12741635	12744605	.	+	.	gene_id "B596-H_1-10k_transcript_49014"; transcript_id "B596-H_1-10k_transcript_49014";
scaffoldA04	MatchAnnot	transcript	12743389	12744605	.	+	.	gene_id "B596-H_1-10k_transcript_57065"; transcript_id "B596-H_1-10k_transcript_57065";
scaffoldA04	MatchAnnot	transcript	12760330	12761276	.	+	.	gene_id "B596-H_1-10k_transcript_55756"; transcript_id "B596-H_1-10k_transcript_55756";
scaffoldA04	MatchAnnot	transcript	13216357	13218103	.	-	.	gene_id "B596-H_1-10k_transcript_46185"; transcript_id "B596-H_1-10k_transcript_46185";
scaffoldA04	MatchAnnot	transcript	13277114	13278704	.	+	.	gene_id "B596-H_1-10k_transcript_51043"; transcript_id "B596-H_1-10k_transcript_51043";
scaffoldA07	MatchAnnot	transcript	24881567	24883964	.	-	.	gene_id "B596-H_1-10k_transcript_27736"; transcript_id "B596-H_1-10k_transcript_27736";
scaffoldA04	MatchAnnot	transcript	14254953	14255033	.	+	.	gene_id "B596-H_1-10k_transcript_17474"; transcript_id "B596-H_1-10k_transcript_17474";
scaffoldA04	MatchAnnot	transcript	14468434	14469579	.	+	.	gene_id "B596-H_1-10k_transcript_46505"; transcript_id "B596-H_1-10k_transcript_46505";
scaffoldA04	MatchAnnot	transcript	14468434	14469579	.	+	.	gene_id "B596-H_1-10k_transcript_46819"; transcript_id "B596-H_1-10k_transcript_46819";
scaffoldA04	MatchAnnot	transcript	14468434	14469579	.	+	.	gene_id "B596-H_1-10k_transcript_52844"; transcript_id "B596-H_1-10k_transcript_52844";
scaffoldA04	MatchAnnot	transcript	15000376	15001414	.	-	.	gene_id "B596-H_1-10k_transcript_59204"; transcript_id "B596-H_1-10k_transcript_59204";
scaffoldA04	MatchAnnot	transcript	15847590	15849312	.	+	.	gene_id "B596-H_1-10k_transcript_31482"; transcript_id "B596-H_1-10k_transcript_31482";
scaffoldA04	MatchAnnot	transcript	15924698	15924851	.	-	.	gene_id "B596-H_1-10k_transcript_71719"; transcript_id "B596-H_1-10k_transcript_71719";
scaffoldA04	MatchAnnot	transcript	16305621	16305790	.	+	.	gene_id "B596-H_1-10k_transcript_71011"; transcript_id "B596-H_1-10k_transcript_71011";
scaffoldA04	MatchAnnot	transcript	16306988	16307093	.	+	.	gene_id "B596-H_1-10k_transcript_72352"; transcript_id "B596-H_1-10k_transcript_72352";
scaffoldA05	MatchAnnot	transcript	12237996	12240145	.	-	.	gene_id "B596-H_1-10k_transcript_31134"; transcript_id "B596-H_1-10k_transcript_31134";
scaffoldA05	MatchAnnot	transcript	12237996	12238631	.	-	.	gene_id "B596-H_1-10k_transcript_61271"; transcript_id "B596-H_1-10k_transcript_61271";
scaffoldA04	MatchAnnot	transcript	16901294	16901531	.	-	.	gene_id "B596-H_1-10k_transcript_69788"; transcript_id "B596-H_1-10k_transcript_69788";
scaffoldA04	MatchAnnot	transcript	17066311	17067697	.	-	.	gene_id "B596-H_1-10k_transcript_41354"; transcript_id "B596-H_1-10k_transcript_41354";
scaffoldA04	MatchAnnot	transcript	17154452	17154538	.	+	.	gene_id "B596-H_1-10k_transcript_72347"; transcript_id "B596-H_1-10k_transcript_72347";
scaffoldA04	MatchAnnot	transcript	17227559	17227999	.	+	.	gene_id "B596-H_1-10k_transcript_66871"; transcript_id "B596-H_1-10k_transcript_66871";
scaffoldA04	MatchAnnot	transcript	17227575	17234143	.	+	.	gene_id "B596-H_1-10k_transcript_65069"; transcript_id "B596-H_1-10k_transcript_65069";
scaffoldA04	MatchAnnot	transcript	17227575	17228028	.	+	.	gene_id "B596-H_1-10k_transcript_65664"; transcript_id "B596-H_1-10k_transcript_65664";
scaffoldA04	MatchAnnot	transcript	17227807	17228030	.	+	.	gene_id "B596-H_1-10k_transcript_70421"; transcript_id "B596-H_1-10k_transcript_70421";
scaffoldA06	MatchAnnot	transcript	4610431	4614043	.	+	.	gene_id "B596-H_1-10k_transcript_8189"; transcript_id "B596-H_1-10k_transcript_8189";
scaffoldA04	MatchAnnot	transcript	17504626	17505779	.	+	.	gene_id "B596-H_1-10k_transcript_52682"; transcript_id "B596-H_1-10k_transcript_52682";
scaffoldA04	MatchAnnot	transcript	17639656	17639811	.	+	.	gene_id "B596-H_1-10k_transcript_71580"; transcript_id "B596-H_1-10k_transcript_71580";
scaffoldA04	MatchAnnot	transcript	17974812	17975975	.	+	.	gene_id "B596-H_1-10k_transcript_59271"; transcript_id "B596-H_1-10k_transcript_59271";
scaffoldA04	MatchAnnot	transcript	18356075	18356253	.	-	.	gene_id "B596-H_1-10k_transcript_71280"; transcript_id "B596-H_1-10k_transcript_71280";
scaffoldA04	MatchAnnot	transcript	18548393	18550984	.	+	.	gene_id "B596-H_1-10k_transcript_29206"; transcript_id "B596-H_1-10k_transcript_29206";
scaffoldA04	MatchAnnot	transcript	18548399	18550984	.	+	.	gene_id "B596-H_1-10k_transcript_22241"; transcript_id "B596-H_1-10k_transcript_22241";
scaffoldA04	MatchAnnot	transcript	18549081	18550989	.	+	.	gene_id "B596-H_1-10k_transcript_35386"; transcript_id "B596-H_1-10k_transcript_35386";
scaffoldA04	MatchAnnot	transcript	18915550	18916170	.	+	.	gene_id "B596-H_1-10k_transcript_62873"; transcript_id "B596-H_1-10k_transcript_62873";
scaffoldA05	MatchAnnot	transcript	7038057	7039677	.	-	.	gene_id "B596-H_1-10k_transcript_32102"; transcript_id "B596-H_1-10k_transcript_32102";
scaffoldC04	MatchAnnot	transcript	70815106	70816360	.	+	.	gene_id "B596-H_1-10k_transcript_43772"; transcript_id "B596-H_1-10k_transcript_43772";
scaffoldC01	MatchAnnot	transcript	20626467	20629176	.	-	.	gene_id "B596-H_1-10k_transcript_9001"; transcript_id "B596-H_1-10k_transcript_9001";
scaffoldA04	MatchAnnot	transcript	19751683	19753222	.	-	.	gene_id "B596-H_1-10k_transcript_51010"; transcript_id "B596-H_1-10k_transcript_51010";
scaffoldA04	MatchAnnot	transcript	19751717	19753486	.	-	.	gene_id "B596-H_1-10k_transcript_47536"; transcript_id "B596-H_1-10k_transcript_47536";
scaffoldA04	MatchAnnot	transcript	19854044	19854952	.	+	.	gene_id "B596-H_1-10k_transcript_55085"; transcript_id "B596-H_1-10k_transcript_55085";
scaffoldA04	MatchAnnot	transcript	20142926	20143877	.	-	.	gene_id "B596-H_1-10k_transcript_55620"; transcript_id "B596-H_1-10k_transcript_55620";
scaffoldA04	MatchAnnot	transcript	20599250	20601715	.	+	.	gene_id "B596-H_1-10k_transcript_43710"; transcript_id "B596-H_1-10k_transcript_43710";
scaffoldA04	MatchAnnot	transcript	20969455	20975232	.	+	.	gene_id "B596-H_1-10k_transcript_1010"; transcript_id "B596-H_1-10k_transcript_1010";
scaffoldA04	MatchAnnot	transcript	20969455	20975230	.	+	.	gene_id "B596-H_1-10k_transcript_870"; transcript_id "B596-H_1-10k_transcript_870";
scaffoldA05	MatchAnnot	transcript	43193812	43195403	.	+	.	gene_id "B596-H_1-10k_transcript_52344"; transcript_id "B596-H_1-10k_transcript_52344";
scaffoldA04	MatchAnnot	transcript	21451417	21452867	.	+	.	gene_id "B596-H_1-10k_transcript_59560"; transcript_id "B596-H_1-10k_transcript_59560";
scaffoldA04	MatchAnnot	transcript	22142819	22143181	.	-	.	gene_id "B596-H_1-10k_transcript_67672"; transcript_id "B596-H_1-10k_transcript_67672";
scaffoldA04	MatchAnnot	transcript	22798762	22799648	.	+	.	gene_id "B596-H_1-10k_transcript_62864"; transcript_id "B596-H_1-10k_transcript_62864";
scaffoldA04	MatchAnnot	transcript	22799465	22799650	.	+	.	gene_id "B596-H_1-10k_transcript_71281"; transcript_id "B596-H_1-10k_transcript_71281";
scaffoldA04	MatchAnnot	transcript	22801415	22802352	.	+	.	gene_id "B596-H_1-10k_transcript_61643"; transcript_id "B596-H_1-10k_transcript_61643";
scaffoldA04	MatchAnnot	transcript	22802105	22802277	.	+	.	gene_id "B596-H_1-10k_transcript_71188"; transcript_id "B596-H_1-10k_transcript_71188";
scaffoldA04	MatchAnnot	transcript	22880530	22884491	.	+	.	gene_id "B596-H_1-10k_transcript_24255"; transcript_id "B596-H_1-10k_transcript_24255";
scaffoldA04	MatchAnnot	transcript	23087788	23090446	.	+	.	gene_id "B596-H_1-10k_transcript_19666"; transcript_id "B596-H_1-10k_transcript_19666";
scaffoldA04	MatchAnnot	transcript	23091144	23093670	.	+	.	gene_id "B596-H_1-10k_transcript_19309"; transcript_id "B596-H_1-10k_transcript_19309";
scaffoldC04	MatchAnnot	transcript	68612813	68614011	.	-	.	gene_id "B596-H_1-10k_transcript_62304"; transcript_id "B596-H_1-10k_transcript_62304";
scaffoldA04	MatchAnnot	transcript	23460227	23460359	.	-	.	gene_id "B596-H_1-10k_transcript_71899"; transcript_id "B596-H_1-10k_transcript_71899";
scaffoldA04	MatchAnnot	transcript	23523776	23524684	.	+	.	gene_id "B596-H_1-10k_transcript_60546"; transcript_id "B596-H_1-10k_transcript_60546";
scaffoldA04	MatchAnnot	transcript	23985767	23987234	.	+	.	gene_id "B596-H_1-10k_transcript_58432"; transcript_id "B596-H_1-10k_transcript_58432";
scaffoldA04	MatchAnnot	transcript	23986730	23987191	.	+	.	gene_id "B596-H_1-10k_transcript_67577"; transcript_id "B596-H_1-10k_transcript_67577";
scaffoldA04	MatchAnnot	transcript	24449430	24450146	.	+	.	gene_id "B596-H_1-10k_transcript_65598"; transcript_id "B596-H_1-10k_transcript_65598";
scaffoldA04	MatchAnnot	transcript	24449434	24450008	.	+	.	gene_id "B596-H_1-10k_transcript_66606"; transcript_id "B596-H_1-10k_transcript_66606";
scaffoldA04	MatchAnnot	transcript	24449714	24450023	.	+	.	gene_id "B596-H_1-10k_transcript_68431"; transcript_id "B596-H_1-10k_transcript_68431";
scaffoldA04	MatchAnnot	transcript	24535050	24535205	.	-	.	gene_id "B596-H_1-10k_transcript_71905"; transcript_id "B596-H_1-10k_transcript_71905";
scaffoldA04	MatchAnnot	transcript	24835851	24836661	.	-	.	gene_id "B596-H_1-10k_transcript_66072"; transcript_id "B596-H_1-10k_transcript_66072";
scaffoldA04	MatchAnnot	transcript	24879131	24879280	.	-	.	gene_id "B596-H_1-10k_transcript_71961"; transcript_id "B596-H_1-10k_transcript_71961";
scaffoldA04	MatchAnnot	transcript	25505961	25506141	.	+	.	gene_id "B596-H_1-10k_transcript_71507"; transcript_id "B596-H_1-10k_transcript_71507";
scaffoldA04	MatchAnnot	transcript	25520588	25524638	.	+	.	gene_id "B596-H_1-10k_transcript_4297"; transcript_id "B596-H_1-10k_transcript_4297";
scaffoldA05	MatchAnnot	transcript	79852	82654	.	-	.	gene_id "B596-H_1-10k_transcript_34429"; transcript_id "B596-H_1-10k_transcript_34429";
scaffoldA05	MatchAnnot	transcript	657538	659256	.	+	.	gene_id "B596-H_1-10k_transcript_44166"; transcript_id "B596-H_1-10k_transcript_44166";
scaffoldA05	MatchAnnot	transcript	657557	659341	.	+	.	gene_id "B596-H_1-10k_transcript_44668"; transcript_id "B596-H_1-10k_transcript_44668";
scaffoldA05	MatchAnnot	transcript	923996	924153	.	+	.	gene_id "B596-H_1-10k_transcript_71624"; transcript_id "B596-H_1-10k_transcript_71624";
scaffoldA05	MatchAnnot	transcript	1002578	1006174	.	-	.	gene_id "B596-H_1-10k_transcript_11910"; transcript_id "B596-H_1-10k_transcript_11910";
scaffoldA05	MatchAnnot	transcript	1573285	1578616	.	+	.	gene_id "B596-H_1-10k_transcript_10517"; transcript_id "B596-H_1-10k_transcript_10517";
scaffoldA05	MatchAnnot	transcript	2133219	2136608	.	+	.	gene_id "B596-H_1-10k_transcript_8372"; transcript_id "B596-H_1-10k_transcript_8372";
scaffoldA09	MatchAnnot	transcript	64086945	64088867	.	+	.	gene_id "B596-H_1-10k_transcript_42101"; transcript_id "B596-H_1-10k_transcript_42101";
scaffoldA05	MatchAnnot	transcript	2737045	2738004	.	-	.	gene_id "B596-H_1-10k_transcript_65369"; transcript_id "B596-H_1-10k_transcript_65369";
scaffoldA05	MatchAnnot	transcript	3235178	3235606	.	+	.	gene_id "B596-H_1-10k_transcript_67654"; transcript_id "B596-H_1-10k_transcript_67654";
scaffoldA05	MatchAnnot	transcript	3394481	3397920	.	+	.	gene_id "B596-H_1-10k_transcript_17984"; transcript_id "B596-H_1-10k_transcript_17984";
scaffoldC04	MatchAnnot	transcript	6162126	6162200	.	+	.	gene_id "B596-H_1-10k_transcript_34621"; transcript_id "B596-H_1-10k_transcript_34621";
scaffoldC04	MatchAnnot	transcript	6162132	6162200	.	+	.	gene_id "B596-H_1-10k_transcript_34792"; transcript_id "B596-H_1-10k_transcript_34792";
scaffoldA05	MatchAnnot	transcript	3930540	3931316	.	-	.	gene_id "B596-H_1-10k_transcript_59900"; transcript_id "B596-H_1-10k_transcript_59900";
scaffoldA05	MatchAnnot	transcript	3930546	3931316	.	-	.	gene_id "B596-H_1-10k_transcript_63349"; transcript_id "B596-H_1-10k_transcript_63349";
scaffoldA05	MatchAnnot	transcript	3933825	3934707	.	-	.	gene_id "B596-H_1-10k_transcript_61902"; transcript_id "B596-H_1-10k_transcript_61902";
scaffoldA05	MatchAnnot	transcript	3933826	3933947	.	-	.	gene_id "B596-H_1-10k_transcript_71061"; transcript_id "B596-H_1-10k_transcript_71061";
scaffoldA05	MatchAnnot	transcript	3933830	3934707	.	-	.	gene_id "B596-H_1-10k_transcript_65618"; transcript_id "B596-H_1-10k_transcript_65618";
scaffoldA05	MatchAnnot	transcript	4279799	4281379	.	-	.	gene_id "B596-H_1-10k_transcript_51299"; transcript_id "B596-H_1-10k_transcript_51299";
scaffoldA05	MatchAnnot	transcript	4286987	4289143	.	-	.	gene_id "B596-H_1-10k_transcript_45820"; transcript_id "B596-H_1-10k_transcript_45820";
scaffoldA05	MatchAnnot	transcript	4294170	4295903	.	-	.	gene_id "B596-H_1-10k_transcript_49554"; transcript_id "B596-H_1-10k_transcript_49554";
scaffoldA05	MatchAnnot	transcript	4373618	4373826	.	+	.	gene_id "B596-H_1-10k_transcript_71353"; transcript_id "B596-H_1-10k_transcript_71353";
scaffoldA05	MatchAnnot	transcript	4764898	4768836	.	+	.	gene_id "B596-H_1-10k_transcript_36827"; transcript_id "B596-H_1-10k_transcript_36827";
scaffoldA05	MatchAnnot	transcript	4780747	4782384	.	+	.	gene_id "B596-H_1-10k_transcript_34694"; transcript_id "B596-H_1-10k_transcript_34694";
scaffoldA05	MatchAnnot	transcript	4954928	4961029	.	+	.	gene_id "B596-H_1-10k_transcript_7077"; transcript_id "B596-H_1-10k_transcript_7077";
scaffoldA05	MatchAnnot	transcript	4954932	4960949	.	+	.	gene_id "B596-H_1-10k_transcript_22309"; transcript_id "B596-H_1-10k_transcript_22309";
scaffoldA05	MatchAnnot	transcript	4954950	4960968	.	+	.	gene_id "B596-H_1-10k_transcript_6921"; transcript_id "B596-H_1-10k_transcript_6921";
scaffoldC04	MatchAnnot	transcript	9146117	9146172	.	+	.	gene_id "B596-H_1-10k_transcript_65907"; transcript_id "B596-H_1-10k_transcript_65907";
scaffoldA05	MatchAnnot	transcript	5033935	5034112	.	-	.	gene_id "B596-H_1-10k_transcript_71084"; transcript_id "B596-H_1-10k_transcript_71084";
scaffoldA05	MatchAnnot	transcript	5188421	5188469	.	-	.	gene_id "B596-H_1-10k_transcript_511"; transcript_id "B596-H_1-10k_transcript_511";
scaffoldA05	MatchAnnot	transcript	5633068	5633760	.	-	.	gene_id "B596-H_1-10k_transcript_64295"; transcript_id "B596-H_1-10k_transcript_64295";
scaffoldA05	MatchAnnot	transcript	6201103	6201223	.	+	.	gene_id "B596-H_1-10k_transcript_72101"; transcript_id "B596-H_1-10k_transcript_72101";
scaffoldA05	MatchAnnot	transcript	6550789	6553285	.	-	.	gene_id "B596-H_1-10k_transcript_13378"; transcript_id "B596-H_1-10k_transcript_13378";
scaffoldA05	MatchAnnot	transcript	6648730	6652506	.	+	.	gene_id "B596-H_1-10k_transcript_14929"; transcript_id "B596-H_1-10k_transcript_14929";
scaffoldA05	MatchAnnot	transcript	6791418	6792836	.	-	.	gene_id "B596-H_1-10k_transcript_62720"; transcript_id "B596-H_1-10k_transcript_62720";
scaffoldA05	MatchAnnot	transcript	7049480	7051927	.	-	.	gene_id "B596-H_1-10k_transcript_21081"; transcript_id "B596-H_1-10k_transcript_21081";
scaffoldA05	MatchAnnot	transcript	8012048	8013033	.	-	.	gene_id "B596-H_1-10k_transcript_54761"; transcript_id "B596-H_1-10k_transcript_54761";
scaffoldA05	MatchAnnot	transcript	8350833	8352153	.	-	.	gene_id "B596-H_1-10k_transcript_44998"; transcript_id "B596-H_1-10k_transcript_44998";
scaffoldA05	MatchAnnot	transcript	9184660	9185808	.	+	.	gene_id "B596-H_1-10k_transcript_61789"; transcript_id "B596-H_1-10k_transcript_61789";
scaffoldA05	MatchAnnot	transcript	10083013	10083129	.	+	.	gene_id "B596-H_1-10k_transcript_72154"; transcript_id "B596-H_1-10k_transcript_72154";
scaffoldA05	MatchAnnot	transcript	10379153	10379360	.	-	.	gene_id "B596-H_1-10k_transcript_70630"; transcript_id "B596-H_1-10k_transcript_70630";
scaffoldA05	MatchAnnot	transcript	10596945	10598245	.	-	.	gene_id "B596-H_1-10k_transcript_53035"; transcript_id "B596-H_1-10k_transcript_53035";
scaffoldA05	MatchAnnot	transcript	10722795	10722855	.	+	.	gene_id "B596-H_1-10k_transcript_37212"; transcript_id "B596-H_1-10k_transcript_37212";
scaffoldA05	MatchAnnot	transcript	11267466	11269295	.	-	.	gene_id "B596-H_1-10k_transcript_36542"; transcript_id "B596-H_1-10k_transcript_36542";
scaffoldA05	MatchAnnot	transcript	12844009	12844049	.	+	.	gene_id "B596-H_1-10k_transcript_19795"; transcript_id "B596-H_1-10k_transcript_19795";
scaffoldA05	MatchAnnot	transcript	16041229	16044080	.	+	.	gene_id "B596-H_1-10k_transcript_5790"; transcript_id "B596-H_1-10k_transcript_5790";
scaffoldA10	MatchAnnot	transcript	22627122	22631111	.	-	.	gene_id "B596-H_1-10k_transcript_11963"; transcript_id "B596-H_1-10k_transcript_11963";
scaffoldA05	MatchAnnot	transcript	17922282	17923326	.	+	.	gene_id "B596-H_1-10k_transcript_55548"; transcript_id "B596-H_1-10k_transcript_55548";
scaffoldA05	MatchAnnot	transcript	17922504	17923336	.	+	.	gene_id "B596-H_1-10k_transcript_58783"; transcript_id "B596-H_1-10k_transcript_58783";
scaffoldA05	MatchAnnot	transcript	17923877	17924026	.	-	.	gene_id "B596-H_1-10k_transcript_71803"; transcript_id "B596-H_1-10k_transcript_71803";
scaffoldA05	MatchAnnot	transcript	18443825	18443995	.	+	.	gene_id "B596-H_1-10k_transcript_71433"; transcript_id "B596-H_1-10k_transcript_71433";
scaffoldA10	MatchAnnot	transcript	339364	344724	.	+	.	gene_id "B596-H_1-10k_transcript_1788"; transcript_id "B596-H_1-10k_transcript_1788";
scaffoldA06	MatchAnnot	transcript	43712414	43714857	.	+	.	gene_id "B596-H_1-10k_transcript_26338"; transcript_id "B596-H_1-10k_transcript_26338";
scaffoldA05	MatchAnnot	transcript	34106571	34109615	.	+	.	gene_id "B596-H_1-10k_transcript_10005"; transcript_id "B596-H_1-10k_transcript_10005";
scaffoldA05	MatchAnnot	transcript	34958140	34960551	.	-	.	gene_id "B596-H_1-10k_transcript_45560"; transcript_id "B596-H_1-10k_transcript_45560";
scaffoldA05	MatchAnnot	transcript	35054399	35055885	.	-	.	gene_id "B596-H_1-10k_transcript_39593"; transcript_id "B596-H_1-10k_transcript_39593";
scaffoldA05	MatchAnnot	transcript	35297718	35299047	.	+	.	gene_id "B596-H_1-10k_transcript_55419"; transcript_id "B596-H_1-10k_transcript_55419";
scaffoldA05	MatchAnnot	transcript	35587823	35589774	.	+	.	gene_id "B596-H_1-10k_transcript_40513"; transcript_id "B596-H_1-10k_transcript_40513";
scaffoldA05	MatchAnnot	transcript	35599180	35599328	.	+	.	gene_id "B596-H_1-10k_transcript_71442"; transcript_id "B596-H_1-10k_transcript_71442";
scaffoldC05	MatchAnnot	transcript	48050549	48053083	.	+	.	gene_id "B596-H_1-10k_transcript_44234"; transcript_id "B596-H_1-10k_transcript_44234";
scaffoldA05	MatchAnnot	transcript	35820917	35822647	.	+	.	gene_id "B596-H_1-10k_transcript_56749"; transcript_id "B596-H_1-10k_transcript_56749";
scaffoldA05	MatchAnnot	transcript	37088150	37089075	.	+	.	gene_id "B596-H_1-10k_transcript_56429"; transcript_id "B596-H_1-10k_transcript_56429";
scaffoldA05	MatchAnnot	transcript	37164913	37165099	.	-	.	gene_id "B596-H_1-10k_transcript_23860"; transcript_id "B596-H_1-10k_transcript_23860";
scaffoldA05	MatchAnnot	transcript	37182537	37182634	.	-	.	gene_id "B596-H_1-10k_transcript_72299"; transcript_id "B596-H_1-10k_transcript_72299";
scaffoldC04	MatchAnnot	transcript	12132524	12133812	.	+	.	gene_id "B596-H_1-10k_transcript_51892"; transcript_id "B596-H_1-10k_transcript_51892";
scaffoldA05	MatchAnnot	transcript	37942212	37944959	.	-	.	gene_id "B596-H_1-10k_transcript_16920"; transcript_id "B596-H_1-10k_transcript_16920";
scaffoldA10	MatchAnnot	transcript	18266046	18266162	.	-	.	gene_id "B596-H_1-10k_transcript_12213"; transcript_id "B596-H_1-10k_transcript_12213";
scaffoldA10	MatchAnnot	transcript	18266046	18266162	.	-	.	gene_id "B596-H_1-10k_transcript_13671"; transcript_id "B596-H_1-10k_transcript_13671";
scaffoldA05	MatchAnnot	transcript	38045380	38047037	.	+	.	gene_id "B596-H_1-10k_transcript_45624"; transcript_id "B596-H_1-10k_transcript_45624";
scaffoldA05	MatchAnnot	transcript	38123717	38125829	.	+	.	gene_id "B596-H_1-10k_transcript_24068"; transcript_id "B596-H_1-10k_transcript_24068";
scaffoldA05	MatchAnnot	transcript	38168049	38169123	.	-	.	gene_id "B596-H_1-10k_transcript_52229"; transcript_id "B596-H_1-10k_transcript_52229";
scaffoldA05	MatchAnnot	transcript	38430598	38431898	.	-	.	gene_id "B596-H_1-10k_transcript_45785"; transcript_id "B596-H_1-10k_transcript_45785";
scaffoldA05	MatchAnnot	transcript	38430802	38431899	.	-	.	gene_id "B596-H_1-10k_transcript_51635"; transcript_id "B596-H_1-10k_transcript_51635";
scaffoldA05	MatchAnnot	transcript	38904633	38906129	.	-	.	gene_id "B596-H_1-10k_transcript_58689"; transcript_id "B596-H_1-10k_transcript_58689";
scaffoldA05	MatchAnnot	transcript	39190760	39192899	.	-	.	gene_id "B596-H_1-10k_transcript_37795"; transcript_id "B596-H_1-10k_transcript_37795";
scaffoldA05	MatchAnnot	transcript	39190862	39192902	.	-	.	gene_id "B596-H_1-10k_transcript_40134"; transcript_id "B596-H_1-10k_transcript_40134";
scaffoldA05	MatchAnnot	transcript	39507862	39510293	.	-	.	gene_id "B596-H_1-10k_transcript_40939"; transcript_id "B596-H_1-10k_transcript_40939";
scaffoldA05	MatchAnnot	transcript	40238412	40238540	.	+	.	gene_id "B596-H_1-10k_transcript_71984"; transcript_id "B596-H_1-10k_transcript_71984";
scaffoldA05	MatchAnnot	transcript	40267839	40269755	.	+	.	gene_id "B596-H_1-10k_transcript_55150"; transcript_id "B596-H_1-10k_transcript_55150";
scaffoldA05	MatchAnnot	transcript	40297025	40297268	.	-	.	gene_id "B596-H_1-10k_transcript_69843"; transcript_id "B596-H_1-10k_transcript_69843";
scaffoldA05	MatchAnnot	transcript	40957673	40959905	.	+	.	gene_id "B596-H_1-10k_transcript_41810"; transcript_id "B596-H_1-10k_transcript_41810";
scaffoldA05	MatchAnnot	transcript	40980826	40982222	.	-	.	gene_id "B596-H_1-10k_transcript_59295"; transcript_id "B596-H_1-10k_transcript_59295";
scaffoldA05	MatchAnnot	transcript	41262194	41262385	.	+	.	gene_id "B596-H_1-10k_transcript_71013"; transcript_id "B596-H_1-10k_transcript_71013";
scaffoldA05	MatchAnnot	transcript	41303033	41303182	.	-	.	gene_id "B596-H_1-10k_transcript_71788"; transcript_id "B596-H_1-10k_transcript_71788";
scaffoldA05	MatchAnnot	transcript	41322710	41323649	.	-	.	gene_id "B596-H_1-10k_transcript_64325"; transcript_id "B596-H_1-10k_transcript_64325";
scaffoldA05	MatchAnnot	transcript	41333230	41336166	.	+	.	gene_id "B596-H_1-10k_transcript_32430"; transcript_id "B596-H_1-10k_transcript_32430";
scaffoldA05	MatchAnnot	transcript	41333240	41336180	.	+	.	gene_id "B596-H_1-10k_transcript_35791"; transcript_id "B596-H_1-10k_transcript_35791";
scaffoldA05	MatchAnnot	transcript	41351935	41352599	.	+	.	gene_id "B596-H_1-10k_transcript_63530"; transcript_id "B596-H_1-10k_transcript_63530";
scaffoldA05	MatchAnnot	transcript	41352190	41352597	.	+	.	gene_id "B596-H_1-10k_transcript_66605"; transcript_id "B596-H_1-10k_transcript_66605";
scaffoldA05	MatchAnnot	transcript	41420438	41422118	.	+	.	gene_id "B596-H_1-10k_transcript_46629"; transcript_id "B596-H_1-10k_transcript_46629";
scaffoldA05	MatchAnnot	transcript	41421633	41422118	.	+	.	gene_id "B596-H_1-10k_transcript_67306"; transcript_id "B596-H_1-10k_transcript_67306";
scaffoldC05	MatchAnnot	transcript	54252814	54257505	.	+	.	gene_id "B596-H_1-10k_transcript_6061"; transcript_id "B596-H_1-10k_transcript_6061";
scaffoldA05	MatchAnnot	transcript	41640736	41641917	.	-	.	gene_id "B596-H_1-10k_transcript_59738"; transcript_id "B596-H_1-10k_transcript_59738";
scaffoldA05	MatchAnnot	transcript	41680421	41681785	.	+	.	gene_id "B596-H_1-10k_transcript_42482"; transcript_id "B596-H_1-10k_transcript_42482";
scaffoldA05	MatchAnnot	transcript	41693704	41696429	.	-	.	gene_id "B596-H_1-10k_transcript_38020"; transcript_id "B596-H_1-10k_transcript_38020";
scaffoldA05	MatchAnnot	transcript	41789900	41790042	.	+	.	gene_id "B596-H_1-10k_transcript_71380"; transcript_id "B596-H_1-10k_transcript_71380";
scaffoldA05	MatchAnnot	transcript	41859070	41859505	.	-	.	gene_id "B596-H_1-10k_transcript_68115"; transcript_id "B596-H_1-10k_transcript_68115";
scaffoldA05	MatchAnnot	transcript	41859122	41859302	.	-	.	gene_id "B596-H_1-10k_transcript_70896"; transcript_id "B596-H_1-10k_transcript_70896";
scaffoldA05	MatchAnnot	transcript	42094190	42094328	.	+	.	gene_id "B596-H_1-10k_transcript_71985"; transcript_id "B596-H_1-10k_transcript_71985";
scaffoldA05	MatchAnnot	transcript	42106305	42107466	.	-	.	gene_id "B596-H_1-10k_transcript_49234"; transcript_id "B596-H_1-10k_transcript_49234";
scaffoldA05	MatchAnnot	transcript	42215538	42216555	.	-	.	gene_id "B596-H_1-10k_transcript_52994"; transcript_id "B596-H_1-10k_transcript_52994";
scaffoldA05	MatchAnnot	transcript	43077941	43078680	.	+	.	gene_id "B596-H_1-10k_transcript_61253"; transcript_id "B596-H_1-10k_transcript_61253";
scaffoldC05	MatchAnnot	transcript	56325902	56329480	.	-	.	gene_id "B596-H_1-10k_transcript_20207"; transcript_id "B596-H_1-10k_transcript_20207";
scaffoldA05	MatchAnnot	transcript	44231399	44231515	.	-	.	gene_id "B596-H_1-10k_transcript_72268"; transcript_id "B596-H_1-10k_transcript_72268";
scaffoldA05	MatchAnnot	transcript	44538337	44538480	.	-	.	gene_id "B596-H_1-10k_transcript_71869"; transcript_id "B596-H_1-10k_transcript_71869";
scaffoldA05	MatchAnnot	transcript	45088402	45089955	.	+	.	gene_id "B596-H_1-10k_transcript_37397"; transcript_id "B596-H_1-10k_transcript_37397";
scaffoldC06	MatchAnnot	transcript	16034353	16036505	.	-	.	gene_id "B596-H_1-10k_transcript_22521"; transcript_id "B596-H_1-10k_transcript_22521";
scaffoldA06	MatchAnnot	transcript	662240	663273	.	-	.	gene_id "B596-H_1-10k_transcript_53375"; transcript_id "B596-H_1-10k_transcript_53375";
scaffoldA06	MatchAnnot	transcript	779662	779810	.	-	.	gene_id "B596-H_1-10k_transcript_71850"; transcript_id "B596-H_1-10k_transcript_71850";
scaffoldA06	MatchAnnot	transcript	807963	808154	.	+	.	gene_id "B596-H_1-10k_transcript_70710"; transcript_id "B596-H_1-10k_transcript_70710";
scaffoldA06	MatchAnnot	transcript	1142802	1143323	.	+	.	gene_id "B596-H_1-10k_transcript_66900"; transcript_id "B596-H_1-10k_transcript_66900";
scaffoldA06	MatchAnnot	transcript	1445829	1447673	.	+	.	gene_id "B596-H_1-10k_transcript_31786"; transcript_id "B596-H_1-10k_transcript_31786";
scaffoldC06	MatchAnnot	transcript	13091594	13091670	.	-	.	gene_id "B596-H_1-10k_transcript_36532"; transcript_id "B596-H_1-10k_transcript_36532";
scaffoldA06	MatchAnnot	transcript	1445829	1452623	.	+	.	gene_id "B596-H_1-10k_transcript_63275"; transcript_id "B596-H_1-10k_transcript_63275";
scaffoldA06	MatchAnnot	transcript	1445970	1453665	.	+	.	gene_id "B596-H_1-10k_transcript_38850"; transcript_id "B596-H_1-10k_transcript_38850";
scaffoldA06	MatchAnnot	transcript	1450668	1453740	.	+	.	gene_id "B596-H_1-10k_transcript_36539"; transcript_id "B596-H_1-10k_transcript_36539";
scaffoldA06	MatchAnnot	transcript	1618935	1622298	.	-	.	gene_id "B596-H_1-10k_transcript_6581"; transcript_id "B596-H_1-10k_transcript_6581";
scaffoldA06	MatchAnnot	transcript	1619523	1622269	.	-	.	gene_id "B596-H_1-10k_transcript_13874"; transcript_id "B596-H_1-10k_transcript_13874";
scaffoldA06	MatchAnnot	transcript	1623407	1625201	.	-	.	gene_id "B596-H_1-10k_transcript_29950"; transcript_id "B596-H_1-10k_transcript_29950";
scaffoldC06	MatchAnnot	transcript	11513469	11516096	.	+	.	gene_id "B596-H_1-10k_transcript_44568"; transcript_id "B596-H_1-10k_transcript_44568";
scaffoldA06	MatchAnnot	transcript	2315548	2318347	.	+	.	gene_id "B596-H_1-10k_transcript_16279"; transcript_id "B596-H_1-10k_transcript_16279";
scaffoldA06	MatchAnnot	transcript	2540233	2540406	.	+	.	gene_id "B596-H_1-10k_transcript_71354"; transcript_id "B596-H_1-10k_transcript_71354";
scaffoldA06	MatchAnnot	transcript	2570521	2570656	.	+	.	gene_id "B596-H_1-10k_transcript_71221"; transcript_id "B596-H_1-10k_transcript_71221";
scaffoldA06	MatchAnnot	transcript	2570595	2573159	.	+	.	gene_id "B596-H_1-10k_transcript_42919"; transcript_id "B596-H_1-10k_transcript_42919";
scaffoldA06	MatchAnnot	transcript	2570595	2573067	.	+	.	gene_id "B596-H_1-10k_transcript_48273"; transcript_id "B596-H_1-10k_transcript_48273";
scaffoldA06	MatchAnnot	transcript	2570595	2573063	.	+	.	gene_id "B596-H_1-10k_transcript_54634"; transcript_id "B596-H_1-10k_transcript_54634";
scaffoldA06	MatchAnnot	transcript	2570595	2573063	.	+	.	gene_id "B596-H_1-10k_transcript_56660"; transcript_id "B596-H_1-10k_transcript_56660";
scaffoldA06	MatchAnnot	transcript	2570595	2572035	.	+	.	gene_id "B596-H_1-10k_transcript_69666"; transcript_id "B596-H_1-10k_transcript_69666";
scaffoldA06	MatchAnnot	transcript	2572514	2573069	.	+	.	gene_id "B596-H_1-10k_transcript_64972"; transcript_id "B596-H_1-10k_transcript_64972";
scaffoldA06	MatchAnnot	transcript	2599497	2604204	.	-	.	gene_id "B596-H_1-10k_transcript_23458"; transcript_id "B596-H_1-10k_transcript_23458";
scaffoldA06	MatchAnnot	transcript	2599573	2603901	.	-	.	gene_id "B596-H_1-10k_transcript_32238"; transcript_id "B596-H_1-10k_transcript_32238";
scaffoldA06	MatchAnnot	transcript	2599594	2600278	.	-	.	gene_id "B596-H_1-10k_transcript_60809"; transcript_id "B596-H_1-10k_transcript_60809";
scaffoldA06	MatchAnnot	transcript	2599601	2604244	.	-	.	gene_id "B596-H_1-10k_transcript_23819"; transcript_id "B596-H_1-10k_transcript_23819";
scaffoldA06	MatchAnnot	transcript	2599601	2601797	.	-	.	gene_id "B596-H_1-10k_transcript_39501"; transcript_id "B596-H_1-10k_transcript_39501";
scaffoldC01	MatchAnnot	transcript	24631385	24631836	.	+	.	gene_id "B596-H_1-10k_transcript_66081"; transcript_id "B596-H_1-10k_transcript_66081";
scaffoldA06	MatchAnnot	transcript	7930194	7931407	.	-	.	gene_id "B596-H_1-10k_transcript_45021"; transcript_id "B596-H_1-10k_transcript_45021";
scaffoldA06	MatchAnnot	transcript	2638235	2638408	.	+	.	gene_id "B596-H_1-10k_transcript_71391"; transcript_id "B596-H_1-10k_transcript_71391";
scaffoldA06	MatchAnnot	transcript	2950117	2950525	.	-	.	gene_id "B596-H_1-10k_transcript_67241"; transcript_id "B596-H_1-10k_transcript_67241";
scaffoldA06	MatchAnnot	transcript	3024736	3024913	.	+	.	gene_id "B596-H_1-10k_transcript_70196"; transcript_id "B596-H_1-10k_transcript_70196";
scaffoldA06	MatchAnnot	transcript	3072514	3076202	.	-	.	gene_id "B596-H_1-10k_transcript_26165"; transcript_id "B596-H_1-10k_transcript_26165";
scaffoldA06	MatchAnnot	transcript	3297422	3301613	.	-	.	gene_id "B596-H_1-10k_transcript_43986"; transcript_id "B596-H_1-10k_transcript_43986";
scaffoldA06	MatchAnnot	transcript	3297444	3300194	.	-	.	gene_id "B596-H_1-10k_transcript_47697"; transcript_id "B596-H_1-10k_transcript_47697";
scaffoldA06	MatchAnnot	transcript	3444997	3447114	.	+	.	gene_id "B596-H_1-10k_transcript_56482"; transcript_id "B596-H_1-10k_transcript_56482";
scaffoldA06	MatchAnnot	transcript	3457716	3460837	.	-	.	gene_id "B596-H_1-10k_transcript_34750"; transcript_id "B596-H_1-10k_transcript_34750";
scaffoldA06	MatchAnnot	transcript	3457801	3458564	.	-	.	gene_id "B596-H_1-10k_transcript_66520"; transcript_id "B596-H_1-10k_transcript_66520";
scaffoldA06	MatchAnnot	transcript	3457810	3460843	.	-	.	gene_id "B596-H_1-10k_transcript_40392"; transcript_id "B596-H_1-10k_transcript_40392";
scaffoldA06	MatchAnnot	transcript	3457822	3458257	.	-	.	gene_id "B596-H_1-10k_transcript_68539"; transcript_id "B596-H_1-10k_transcript_68539";
scaffoldA06	MatchAnnot	transcript	3457824	3460837	.	-	.	gene_id "B596-H_1-10k_transcript_36993"; transcript_id "B596-H_1-10k_transcript_36993";
scaffoldA06	MatchAnnot	transcript	3458419	3460843	.	-	.	gene_id "B596-H_1-10k_transcript_50679"; transcript_id "B596-H_1-10k_transcript_50679";
scaffoldA06	MatchAnnot	transcript	3458419	3459563	.	-	.	gene_id "B596-H_1-10k_transcript_66312"; transcript_id "B596-H_1-10k_transcript_66312";
scaffoldA06	MatchAnnot	transcript	3973972	3975112	.	+	.	gene_id "B596-H_1-10k_transcript_53402"; transcript_id "B596-H_1-10k_transcript_53402";
scaffoldA06	MatchAnnot	transcript	4005103	4007294	.	-	.	gene_id "B596-H_1-10k_transcript_26355"; transcript_id "B596-H_1-10k_transcript_26355";
scaffoldA06	MatchAnnot	transcript	4008802	4011055	.	-	.	gene_id "B596-H_1-10k_transcript_26556"; transcript_id "B596-H_1-10k_transcript_26556";
scaffoldA06	MatchAnnot	transcript	4008821	4011055	.	-	.	gene_id "B596-H_1-10k_transcript_23848"; transcript_id "B596-H_1-10k_transcript_23848";
scaffoldA06	MatchAnnot	transcript	4009042	4011055	.	-	.	gene_id "B596-H_1-10k_transcript_29999"; transcript_id "B596-H_1-10k_transcript_29999";
scaffoldA06	MatchAnnot	transcript	4010356	4011055	.	-	.	gene_id "B596-H_1-10k_transcript_65394"; transcript_id "B596-H_1-10k_transcript_65394";
scaffoldA06	MatchAnnot	transcript	4266695	4270054	.	+	.	gene_id "B596-H_1-10k_transcript_8407"; transcript_id "B596-H_1-10k_transcript_8407";
scaffoldA06	MatchAnnot	transcript	4315523	4319010	.	+	.	gene_id "B596-H_1-10k_transcript_8321"; transcript_id "B596-H_1-10k_transcript_8321";
scaffoldA06	MatchAnnot	transcript	4315523	4318905	.	+	.	gene_id "B596-H_1-10k_transcript_9248"; transcript_id "B596-H_1-10k_transcript_9248";
scaffoldA06	MatchAnnot	transcript	4315527	4318719	.	+	.	gene_id "B596-H_1-10k_transcript_11596"; transcript_id "B596-H_1-10k_transcript_11596";
scaffoldA06	MatchAnnot	transcript	4315535	4318917	.	+	.	gene_id "B596-H_1-10k_transcript_8448"; transcript_id "B596-H_1-10k_transcript_8448";
scaffoldA06	MatchAnnot	transcript	4319776	4328562	.	+	.	gene_id "B596-H_1-10k_transcript_10094"; transcript_id "B596-H_1-10k_transcript_10094";
scaffoldA06	MatchAnnot	transcript	4574748	4576700	.	-	.	gene_id "B596-H_1-10k_transcript_39259"; transcript_id "B596-H_1-10k_transcript_39259";
scaffoldA06	MatchAnnot	transcript	4643539	4645731	.	-	.	gene_id "B596-H_1-10k_transcript_28862"; transcript_id "B596-H_1-10k_transcript_28862";
scaffoldA06	MatchAnnot	transcript	4647950	4650285	.	-	.	gene_id "B596-H_1-10k_transcript_48867"; transcript_id "B596-H_1-10k_transcript_48867";
scaffoldA06	MatchAnnot	transcript	4661384	4663470	.	-	.	gene_id "B596-H_1-10k_transcript_28350"; transcript_id "B596-H_1-10k_transcript_28350";
scaffoldA06	MatchAnnot	transcript	5406377	5410636	.	+	.	gene_id "B596-H_1-10k_transcript_10035"; transcript_id "B596-H_1-10k_transcript_10035";
scaffoldA06	MatchAnnot	transcript	5799043	5799100	.	-	.	gene_id "B596-H_1-10k_transcript_42048"; transcript_id "B596-H_1-10k_transcript_42048";
scaffoldA06	MatchAnnot	transcript	6106122	6106282	.	-	.	gene_id "B596-H_1-10k_transcript_71596"; transcript_id "B596-H_1-10k_transcript_71596";
scaffoldA06	MatchAnnot	transcript	6156659	6159246	.	-	.	gene_id "B596-H_1-10k_transcript_13298"; transcript_id "B596-H_1-10k_transcript_13298";
scaffoldA06	MatchAnnot	transcript	6156747	6159152	.	-	.	gene_id "B596-H_1-10k_transcript_15097"; transcript_id "B596-H_1-10k_transcript_15097";
scaffoldA06	MatchAnnot	transcript	6223551	6224885	.	-	.	gene_id "B596-H_1-10k_transcript_42054"; transcript_id "B596-H_1-10k_transcript_42054";
scaffoldA06	MatchAnnot	transcript	6223551	6224885	.	-	.	gene_id "B596-H_1-10k_transcript_47877"; transcript_id "B596-H_1-10k_transcript_47877";
scaffoldA06	MatchAnnot	transcript	6387866	6391348	.	-	.	gene_id "B596-H_1-10k_transcript_33567"; transcript_id "B596-H_1-10k_transcript_33567";
scaffoldA06	MatchAnnot	transcript	6489454	6491755	.	-	.	gene_id "B596-H_1-10k_transcript_26327"; transcript_id "B596-H_1-10k_transcript_26327";
scaffoldA06	MatchAnnot	transcript	6493182	6497343	.	-	.	gene_id "B596-H_1-10k_transcript_19342"; transcript_id "B596-H_1-10k_transcript_19342";
scaffoldA06	MatchAnnot	transcript	42739368	42742129	.	-	.	gene_id "B596-H_1-10k_transcript_24609"; transcript_id "B596-H_1-10k_transcript_24609";
scaffoldA08	MatchAnnot	transcript	26127042	26130695	.	+	.	gene_id "B596-H_1-10k_transcript_5694"; transcript_id "B596-H_1-10k_transcript_5694";
scaffoldA06	MatchAnnot	transcript	7897599	7900002	.	-	.	gene_id "B596-H_1-10k_transcript_18917"; transcript_id "B596-H_1-10k_transcript_18917";
scaffoldA06	MatchAnnot	transcript	8566624	8568563	.	-	.	gene_id "B596-H_1-10k_transcript_26562"; transcript_id "B596-H_1-10k_transcript_26562";
scaffoldA09	MatchAnnot	transcript	11340142	11340347	.	+	.	gene_id "B596-H_1-10k_transcript_30716"; transcript_id "B596-H_1-10k_transcript_30716";
scaffoldA09	MatchAnnot	transcript	11340142	11340347	.	+	.	gene_id "B596-H_1-10k_transcript_33122"; transcript_id "B596-H_1-10k_transcript_33122";
scaffoldA06	MatchAnnot	transcript	8739168	8739354	.	+	.	gene_id "B596-H_1-10k_transcript_71095"; transcript_id "B596-H_1-10k_transcript_71095";
scaffoldA06	MatchAnnot	transcript	9117618	9119423	.	-	.	gene_id "B596-H_1-10k_transcript_34031"; transcript_id "B596-H_1-10k_transcript_34031";
scaffoldA07	MatchAnnot	transcript	31642566	31644311	.	+	.	gene_id "B596-H_1-10k_transcript_47810"; transcript_id "B596-H_1-10k_transcript_47810";
scaffoldA06	MatchAnnot	transcript	9319865	9322314	.	-	.	gene_id "B596-H_1-10k_transcript_27354"; transcript_id "B596-H_1-10k_transcript_27354";
scaffoldA06	MatchAnnot	transcript	9726176	9728363	.	+	.	gene_id "B596-H_1-10k_transcript_49871"; transcript_id "B596-H_1-10k_transcript_49871";
scaffoldA06	MatchAnnot	transcript	9726178	9728628	.	+	.	gene_id "B596-H_1-10k_transcript_41585"; transcript_id "B596-H_1-10k_transcript_41585";
scaffoldA06	MatchAnnot	transcript	10027657	10027713	.	+	.	gene_id "B596-H_1-10k_transcript_57897"; transcript_id "B596-H_1-10k_transcript_57897";
scaffoldA06	MatchAnnot	transcript	10029006	10029155	.	+	.	gene_id "B596-H_1-10k_transcript_71844"; transcript_id "B596-H_1-10k_transcript_71844";
scaffoldA07	MatchAnnot	transcript	19923456	19925668	.	-	.	gene_id "B596-H_1-10k_transcript_37570"; transcript_id "B596-H_1-10k_transcript_37570";
scaffoldA06	MatchAnnot	transcript	10985352	10986240	.	-	.	gene_id "B596-H_1-10k_transcript_57221"; transcript_id "B596-H_1-10k_transcript_57221";
scaffoldA06	MatchAnnot	transcript	11440775	11441540	.	+	.	gene_id "B596-H_1-10k_transcript_60205"; transcript_id "B596-H_1-10k_transcript_60205";
scaffoldA06	MatchAnnot	transcript	11994095	11998994	.	+	.	gene_id "B596-H_1-10k_transcript_6449"; transcript_id "B596-H_1-10k_transcript_6449";
scaffoldA06	MatchAnnot	transcript	11994114	11998892	.	+	.	gene_id "B596-H_1-10k_transcript_7579"; transcript_id "B596-H_1-10k_transcript_7579";
scaffoldA06	MatchAnnot	transcript	12041771	12044092	.	+	.	gene_id "B596-H_1-10k_transcript_16378"; transcript_id "B596-H_1-10k_transcript_16378";
scaffoldA06	MatchAnnot	transcript	12203925	12205286	.	+	.	gene_id "B596-H_1-10k_transcript_54659"; transcript_id "B596-H_1-10k_transcript_54659";
scaffoldA06	MatchAnnot	transcript	13153464	13153629	.	-	.	gene_id "B596-H_1-10k_transcript_71421"; transcript_id "B596-H_1-10k_transcript_71421";
scaffoldA06	MatchAnnot	transcript	13730647	13732727	.	+	.	gene_id "B596-H_1-10k_transcript_65057"; transcript_id "B596-H_1-10k_transcript_65057";
scaffoldA06	MatchAnnot	transcript	14939550	14951066	.	-	.	gene_id "B596-H_1-10k_transcript_71579"; transcript_id "B596-H_1-10k_transcript_71579";
scaffoldA06	MatchAnnot	transcript	14941908	14945077	.	+	.	gene_id "B596-H_1-10k_transcript_15377"; transcript_id "B596-H_1-10k_transcript_15377";
scaffoldA06	MatchAnnot	transcript	14941908	14945077	.	+	.	gene_id "B596-H_1-10k_transcript_5942"; transcript_id "B596-H_1-10k_transcript_5942";
scaffoldA06	MatchAnnot	transcript	14971064	14971269	.	-	.	gene_id "B596-H_1-10k_transcript_70646"; transcript_id "B596-H_1-10k_transcript_70646";
scaffoldA06	MatchAnnot	transcript	14985807	14986135	.	+	.	gene_id "B596-H_1-10k_transcript_68407"; transcript_id "B596-H_1-10k_transcript_68407";
scaffoldA06	MatchAnnot	transcript	14993731	14993867	.	+	.	gene_id "B596-H_1-10k_transcript_71467"; transcript_id "B596-H_1-10k_transcript_71467";
scaffoldA06	MatchAnnot	transcript	14993947	14994217	.	+	.	gene_id "B596-H_1-10k_transcript_69357"; transcript_id "B596-H_1-10k_transcript_69357";
scaffoldC06	MatchAnnot	transcript	8339635	8340152	.	+	.	gene_id "B596-H_1-10k_transcript_64887"; transcript_id "B596-H_1-10k_transcript_64887";
scaffoldA06	MatchAnnot	transcript	22469571	22470443	.	-	.	gene_id "B596-H_1-10k_transcript_57576"; transcript_id "B596-H_1-10k_transcript_57576";
scaffoldA06	MatchAnnot	transcript	22470004	22470893	.	-	.	gene_id "B596-H_1-10k_transcript_56710"; transcript_id "B596-H_1-10k_transcript_56710";
scaffoldA06	MatchAnnot	transcript	26798488	26798739	.	-	.	gene_id "B596-H_1-10k_transcript_69757"; transcript_id "B596-H_1-10k_transcript_69757";
scaffoldA06	MatchAnnot	transcript	30561539	30561574	.	-	.	gene_id "B596-H_1-10k_transcript_45034"; transcript_id "B596-H_1-10k_transcript_45034";
scaffoldA06	MatchAnnot	transcript	35156908	35157033	.	-	.	gene_id "B596-H_1-10k_transcript_71666"; transcript_id "B596-H_1-10k_transcript_71666";
scaffoldC03	MatchAnnot	transcript	74203539	74205357	.	-	.	gene_id "B596-H_1-10k_transcript_43196"; transcript_id "B596-H_1-10k_transcript_43196";
scaffoldA06	MatchAnnot	transcript	36006900	36007058	.	+	.	gene_id "B596-H_1-10k_transcript_71643"; transcript_id "B596-H_1-10k_transcript_71643";
scaffoldA06	MatchAnnot	transcript	37099528	37101814	.	-	.	gene_id "B596-H_1-10k_transcript_16955"; transcript_id "B596-H_1-10k_transcript_16955";
scaffoldA06	MatchAnnot	transcript	37334043	37335266	.	+	.	gene_id "B596-H_1-10k_transcript_50593"; transcript_id "B596-H_1-10k_transcript_50593";
scaffoldA06	MatchAnnot	transcript	38007269	38009994	.	-	.	gene_id "B596-H_1-10k_transcript_17437"; transcript_id "B596-H_1-10k_transcript_17437";
scaffoldA08	MatchAnnot	transcript	26622948	26624659	.	-	.	gene_id "B596-H_1-10k_transcript_26191"; transcript_id "B596-H_1-10k_transcript_26191";
scaffoldA08	MatchAnnot	transcript	26517727	26624659	.	-	.	gene_id "B596-H_1-10k_transcript_22483"; transcript_id "B596-H_1-10k_transcript_22483";
scaffoldA06	MatchAnnot	transcript	38367323	38367486	.	-	.	gene_id "B596-H_1-10k_transcript_71450"; transcript_id "B596-H_1-10k_transcript_71450";
scaffoldA06	MatchAnnot	transcript	38427147	38429180	.	+	.	gene_id "B596-H_1-10k_transcript_54133"; transcript_id "B596-H_1-10k_transcript_54133";
scaffoldA06	MatchAnnot	transcript	38427173	38429168	.	+	.	gene_id "B596-H_1-10k_transcript_55199"; transcript_id "B596-H_1-10k_transcript_55199";
scaffoldA06	MatchAnnot	transcript	38907432	38907689	.	-	.	gene_id "B596-H_1-10k_transcript_69627"; transcript_id "B596-H_1-10k_transcript_69627";
scaffoldA06	MatchAnnot	transcript	39183981	39185700	.	+	.	gene_id "B596-H_1-10k_transcript_61749"; transcript_id "B596-H_1-10k_transcript_61749";
scaffoldA06	MatchAnnot	transcript	39188003	39189897	.	-	.	gene_id "B596-H_1-10k_transcript_34085"; transcript_id "B596-H_1-10k_transcript_34085";
scaffoldA06	MatchAnnot	transcript	39389614	39389864	.	+	.	gene_id "B596-H_1-10k_transcript_69697"; transcript_id "B596-H_1-10k_transcript_69697";
scaffoldA06	MatchAnnot	transcript	39777114	39777248	.	-	.	gene_id "B596-H_1-10k_transcript_48112"; transcript_id "B596-H_1-10k_transcript_48112";
scaffoldA06	MatchAnnot	transcript	39926417	39928239	.	+	.	gene_id "B596-H_1-10k_transcript_50051"; transcript_id "B596-H_1-10k_transcript_50051";
scaffoldA06	MatchAnnot	transcript	39926419	39928242	.	+	.	gene_id "B596-H_1-10k_transcript_40626"; transcript_id "B596-H_1-10k_transcript_40626";
scaffoldA06	MatchAnnot	transcript	39927039	39928241	.	+	.	gene_id "B596-H_1-10k_transcript_48625"; transcript_id "B596-H_1-10k_transcript_48625";
scaffoldA06	MatchAnnot	transcript	39927261	39928244	.	+	.	gene_id "B596-H_1-10k_transcript_63182"; transcript_id "B596-H_1-10k_transcript_63182";
scaffoldA06	MatchAnnot	transcript	39928155	39928242	.	+	.	gene_id "B596-H_1-10k_transcript_72338"; transcript_id "B596-H_1-10k_transcript_72338";
scaffoldA06	MatchAnnot	transcript	40008391	40009235	.	-	.	gene_id "B596-H_1-10k_transcript_58248"; transcript_id "B596-H_1-10k_transcript_58248";
scaffoldA06	MatchAnnot	transcript	40274283	40275096	.	-	.	gene_id "B596-H_1-10k_transcript_59033"; transcript_id "B596-H_1-10k_transcript_59033";
scaffoldA06	MatchAnnot	transcript	40401085	40401146	.	+	.	gene_id "B596-H_1-10k_transcript_24529"; transcript_id "B596-H_1-10k_transcript_24529";
scaffoldA06	MatchAnnot	transcript	41028748	41030058	.	+	.	gene_id "B596-H_1-10k_transcript_44454"; transcript_id "B596-H_1-10k_transcript_44454";
scaffoldA06	MatchAnnot	transcript	41262260	41263613	.	-	.	gene_id "B596-H_1-10k_transcript_50246"; transcript_id "B596-H_1-10k_transcript_50246";
scaffoldA06	MatchAnnot	transcript	41262336	41263290	.	-	.	gene_id "B596-H_1-10k_transcript_58492"; transcript_id "B596-H_1-10k_transcript_58492";
scaffoldA06	MatchAnnot	transcript	41262341	41262679	.	-	.	gene_id "B596-H_1-10k_transcript_67857"; transcript_id "B596-H_1-10k_transcript_67857";
scaffoldA06	MatchAnnot	transcript	41775427	41775523	.	+	.	gene_id "B596-H_1-10k_transcript_72302"; transcript_id "B596-H_1-10k_transcript_72302";
scaffoldA06	MatchAnnot	transcript	41879687	41879792	.	-	.	gene_id "B596-H_1-10k_transcript_72250"; transcript_id "B596-H_1-10k_transcript_72250";
scaffoldA10	MatchAnnot	transcript	13749738	13750339	.	-	.	gene_id "B596-H_1-10k_transcript_61040"; transcript_id "B596-H_1-10k_transcript_61040";
scaffoldA06	MatchAnnot	transcript	42171119	42171684	.	-	.	gene_id "B596-H_1-10k_transcript_65586"; transcript_id "B596-H_1-10k_transcript_65586";
scaffoldA06	MatchAnnot	transcript	42541455	42542371	.	-	.	gene_id "B596-H_1-10k_transcript_63523"; transcript_id "B596-H_1-10k_transcript_63523";
scaffoldA06	MatchAnnot	transcript	42775656	42775984	.	-	.	gene_id "B596-H_1-10k_transcript_70046"; transcript_id "B596-H_1-10k_transcript_70046";
scaffoldA06	MatchAnnot	transcript	42818625	42824060	.	-	.	gene_id "B596-H_1-10k_transcript_437"; transcript_id "B596-H_1-10k_transcript_437";
scaffoldC07	MatchAnnot	transcript	46984635	46988313	.	+	.	gene_id "B596-H_1-10k_transcript_24309"; transcript_id "B596-H_1-10k_transcript_24309";
scaffoldA06	MatchAnnot	transcript	43464493	43465539	.	-	.	gene_id "B596-H_1-10k_transcript_52769"; transcript_id "B596-H_1-10k_transcript_52769";
scaffoldA06	MatchAnnot	transcript	43529883	43531756	.	+	.	gene_id "B596-H_1-10k_transcript_38573"; transcript_id "B596-H_1-10k_transcript_38573";
scaffoldA06	MatchAnnot	transcript	43563317	43564633	.	+	.	gene_id "B596-H_1-10k_transcript_47809"; transcript_id "B596-H_1-10k_transcript_47809";
scaffoldA06	MatchAnnot	transcript	43616685	43617184	.	+	.	gene_id "B596-H_1-10k_transcript_69755"; transcript_id "B596-H_1-10k_transcript_69755";
scaffoldA06	MatchAnnot	transcript	43617071	43617200	.	+	.	gene_id "B596-H_1-10k_transcript_72074"; transcript_id "B596-H_1-10k_transcript_72074";
scaffoldA06	MatchAnnot	transcript	44354276	44354517	.	-	.	gene_id "B596-H_1-10k_transcript_25494"; transcript_id "B596-H_1-10k_transcript_25494";
scaffoldA06	MatchAnnot	transcript	44512896	44514371	.	-	.	gene_id "B596-H_1-10k_transcript_40076"; transcript_id "B596-H_1-10k_transcript_40076";
scaffoldA06	MatchAnnot	transcript	44596748	44599783	.	+	.	gene_id "B596-H_1-10k_transcript_19736"; transcript_id "B596-H_1-10k_transcript_19736";
scaffoldA08	MatchAnnot	transcript	16824596	16825696	.	-	.	gene_id "B596-H_1-10k_transcript_50100"; transcript_id "B596-H_1-10k_transcript_50100";
scaffoldA06	MatchAnnot	transcript	44803501	44805193	.	-	.	gene_id "B596-H_1-10k_transcript_41302"; transcript_id "B596-H_1-10k_transcript_41302";
scaffoldA06	MatchAnnot	transcript	44926448	44926591	.	-	.	gene_id "B596-H_1-10k_transcript_71865"; transcript_id "B596-H_1-10k_transcript_71865";
scaffoldA06	MatchAnnot	transcript	45025484	45027273	.	+	.	gene_id "B596-H_1-10k_transcript_34706"; transcript_id "B596-H_1-10k_transcript_34706";
scaffoldA06	MatchAnnot	transcript	45799254	45803710	.	-	.	gene_id "B596-H_1-10k_transcript_4630"; transcript_id "B596-H_1-10k_transcript_4630";
scaffoldA06	MatchAnnot	transcript	45799269	45803204	.	-	.	gene_id "B596-H_1-10k_transcript_6838"; transcript_id "B596-H_1-10k_transcript_6838";
scaffoldA06	MatchAnnot	transcript	45799270	45802019	.	-	.	gene_id "B596-H_1-10k_transcript_21996"; transcript_id "B596-H_1-10k_transcript_21996";
scaffoldA06	MatchAnnot	transcript	45799271	45799548	.	-	.	gene_id "B596-H_1-10k_transcript_69022"; transcript_id "B596-H_1-10k_transcript_69022";
scaffoldA06	MatchAnnot	transcript	45799272	45800741	.	-	.	gene_id "B596-H_1-10k_transcript_54928"; transcript_id "B596-H_1-10k_transcript_54928";
scaffoldA06	MatchAnnot	transcript	45800962	45803710	.	-	.	gene_id "B596-H_1-10k_transcript_17955"; transcript_id "B596-H_1-10k_transcript_17955";
scaffoldA06	MatchAnnot	transcript	46035157	46035279	.	-	.	gene_id "B596-H_1-10k_transcript_72114"; transcript_id "B596-H_1-10k_transcript_72114";
scaffoldA06	MatchAnnot	transcript	46706373	46706658	.	-	.	gene_id "B596-H_1-10k_transcript_69514"; transcript_id "B596-H_1-10k_transcript_69514";
scaffoldA06	MatchAnnot	transcript	47181541	47182941	.	+	.	gene_id "B596-H_1-10k_transcript_57318"; transcript_id "B596-H_1-10k_transcript_57318";
scaffoldA06	MatchAnnot	transcript	47181564	47182803	.	+	.	gene_id "B596-H_1-10k_transcript_61159"; transcript_id "B596-H_1-10k_transcript_61159";
scaffoldA06	MatchAnnot	transcript	47364379	47367014	.	+	.	gene_id "B596-H_1-10k_transcript_11229"; transcript_id "B596-H_1-10k_transcript_11229";
scaffoldA06	MatchAnnot	transcript	47728912	47730484	.	+	.	gene_id "B596-H_1-10k_transcript_43366"; transcript_id "B596-H_1-10k_transcript_43366";
scaffoldA06	MatchAnnot	transcript	47729331	47730484	.	+	.	gene_id "B596-H_1-10k_transcript_50060"; transcript_id "B596-H_1-10k_transcript_50060";
scaffoldA06	MatchAnnot	transcript	47730365	47730486	.	+	.	gene_id "B596-H_1-10k_transcript_72094"; transcript_id "B596-H_1-10k_transcript_72094";
scaffoldA06	MatchAnnot	transcript	47871271	47874034	.	-	.	gene_id "B596-H_1-10k_transcript_29580"; transcript_id "B596-H_1-10k_transcript_29580";
scaffoldA06	MatchAnnot	transcript	48357507	48359230	.	-	.	gene_id "B596-H_1-10k_transcript_31763"; transcript_id "B596-H_1-10k_transcript_31763";
scaffoldA06	MatchAnnot	transcript	48424348	48425481	.	-	.	gene_id "B596-H_1-10k_transcript_62842"; transcript_id "B596-H_1-10k_transcript_62842";
scaffoldA06	MatchAnnot	transcript	48563050	48563753	.	+	.	gene_id "B596-H_1-10k_transcript_60297"; transcript_id "B596-H_1-10k_transcript_60297";
scaffoldA06	MatchAnnot	transcript	48696957	48698335	.	+	.	gene_id "B596-H_1-10k_transcript_42470"; transcript_id "B596-H_1-10k_transcript_42470";
scaffoldA07	MatchAnnot	transcript	606490	609873	.	-	.	gene_id "B596-H_1-10k_transcript_25546"; transcript_id "B596-H_1-10k_transcript_25546";
scaffoldA07	MatchAnnot	transcript	685495	685608	.	+	.	gene_id "B596-H_1-10k_transcript_72246"; transcript_id "B596-H_1-10k_transcript_72246";
scaffoldA07	MatchAnnot	transcript	726998	731607	.	-	.	gene_id "B596-H_1-10k_transcript_19272"; transcript_id "B596-H_1-10k_transcript_19272";
scaffoldA07	MatchAnnot	transcript	1412601	1414113	.	+	.	gene_id "B596-H_1-10k_transcript_38710"; transcript_id "B596-H_1-10k_transcript_38710";
scaffoldA07	MatchAnnot	transcript	1412759	1414001	.	+	.	gene_id "B596-H_1-10k_transcript_47367"; transcript_id "B596-H_1-10k_transcript_47367";
scaffoldA07	MatchAnnot	transcript	1412762	1413971	.	+	.	gene_id "B596-H_1-10k_transcript_48366"; transcript_id "B596-H_1-10k_transcript_48366";
scaffoldC07	MatchAnnot	transcript	6605460	6606591	.	-	.	gene_id "B596-H_1-10k_transcript_48586"; transcript_id "B596-H_1-10k_transcript_48586";
scaffoldA07	MatchAnnot	transcript	1841876	1842103	.	+	.	gene_id "B596-H_1-10k_transcript_70241"; transcript_id "B596-H_1-10k_transcript_70241";
scaffoldA07	MatchAnnot	transcript	2577056	2581044	.	-	.	gene_id "B596-H_1-10k_transcript_7082"; transcript_id "B596-H_1-10k_transcript_7082";
scaffoldC06	MatchAnnot	transcript	20011449	20013428	.	-	.	gene_id "B596-H_1-10k_transcript_31743"; transcript_id "B596-H_1-10k_transcript_31743";
scaffoldA07	MatchAnnot	transcript	16639373	16639688	.	+	.	gene_id "B596-H_1-10k_transcript_51260"; transcript_id "B596-H_1-10k_transcript_51260";
scaffoldA07	MatchAnnot	transcript	11912164	11915714	.	+	.	gene_id "B596-H_1-10k_transcript_3457"; transcript_id "B596-H_1-10k_transcript_3457";
scaffoldA07	MatchAnnot	transcript	12068849	12070592	.	-	.	gene_id "B596-H_1-10k_transcript_30993"; transcript_id "B596-H_1-10k_transcript_30993";
scaffoldA07	MatchAnnot	transcript	12076891	12081602	.	-	.	gene_id "B596-H_1-10k_transcript_13066"; transcript_id "B596-H_1-10k_transcript_13066";
scaffoldA07	MatchAnnot	transcript	12165389	12165463	.	+	.	gene_id "B596-H_1-10k_transcript_31635"; transcript_id "B596-H_1-10k_transcript_31635";
scaffoldA07	MatchAnnot	transcript	13064773	13065698	.	+	.	gene_id "B596-H_1-10k_transcript_56264"; transcript_id "B596-H_1-10k_transcript_56264";
scaffoldA07	MatchAnnot	transcript	13104822	13105795	.	+	.	gene_id "B596-H_1-10k_transcript_62321"; transcript_id "B596-H_1-10k_transcript_62321";
scaffoldA07	MatchAnnot	transcript	14545547	14547063	.	+	.	gene_id "B596-H_1-10k_transcript_38743"; transcript_id "B596-H_1-10k_transcript_38743";
scaffoldA07	MatchAnnot	transcript	14691292	14691371	.	-	.	gene_id "B596-H_1-10k_transcript_72339"; transcript_id "B596-H_1-10k_transcript_72339";
scaffoldA07	MatchAnnot	transcript	15075090	15075155	.	-	.	gene_id "B596-H_1-10k_transcript_66324"; transcript_id "B596-H_1-10k_transcript_66324";
scaffoldA07	MatchAnnot	transcript	16023528	16024253	.	-	.	gene_id "B596-H_1-10k_transcript_63957"; transcript_id "B596-H_1-10k_transcript_63957";
scaffoldA07	MatchAnnot	transcript	16023710	16024248	.	-	.	gene_id "B596-H_1-10k_transcript_64711"; transcript_id "B596-H_1-10k_transcript_64711";
scaffoldA07	MatchAnnot	transcript	16362129	16362204	.	-	.	gene_id "B596-H_1-10k_transcript_49067"; transcript_id "B596-H_1-10k_transcript_49067";
scaffoldA07	MatchAnnot	transcript	16639373	16639688	.	+	.	gene_id "B596-H_1-10k_transcript_51260"; transcript_id "B596-H_1-10k_transcript_51260";
scaffoldA07	MatchAnnot	transcript	16900540	16902121	.	+	.	gene_id "B596-H_1-10k_transcript_39475"; transcript_id "B596-H_1-10k_transcript_39475";
scaffoldA07	MatchAnnot	transcript	16994081	16995467	.	+	.	gene_id "B596-H_1-10k_transcript_46366"; transcript_id "B596-H_1-10k_transcript_46366";
scaffoldA07	MatchAnnot	transcript	16994088	17002298	.	+	.	gene_id "B596-H_1-10k_transcript_98"; transcript_id "B596-H_1-10k_transcript_98";
scaffoldA07	MatchAnnot	transcript	16994426	17002298	.	+	.	gene_id "B596-H_1-10k_transcript_126"; transcript_id "B596-H_1-10k_transcript_126";
scaffoldA07	MatchAnnot	transcript	16996561	17002298	.	+	.	gene_id "B596-H_1-10k_transcript_1069"; transcript_id "B596-H_1-10k_transcript_1069";
scaffoldA07	MatchAnnot	transcript	16999215	17002304	.	+	.	gene_id "B596-H_1-10k_transcript_7628"; transcript_id "B596-H_1-10k_transcript_7628";
scaffoldA07	MatchAnnot	transcript	17000774	17002266	.	+	.	gene_id "B596-H_1-10k_transcript_42614"; transcript_id "B596-H_1-10k_transcript_42614";
scaffoldA07	MatchAnnot	transcript	17001858	17002277	.	+	.	gene_id "B596-H_1-10k_transcript_68455"; transcript_id "B596-H_1-10k_transcript_68455";
scaffoldA07	MatchAnnot	transcript	17007785	17008957	.	+	.	gene_id "B596-H_1-10k_transcript_57618"; transcript_id "B596-H_1-10k_transcript_57618";
scaffoldA07	MatchAnnot	transcript	17007785	17008855	.	+	.	gene_id "B596-H_1-10k_transcript_59187"; transcript_id "B596-H_1-10k_transcript_59187";
scaffoldA07	MatchAnnot	transcript	17008464	17008856	.	+	.	gene_id "B596-H_1-10k_transcript_67338"; transcript_id "B596-H_1-10k_transcript_67338";
scaffoldA07	MatchAnnot	transcript	17670729	17673369	.	+	.	gene_id "B596-H_1-10k_transcript_12150"; transcript_id "B596-H_1-10k_transcript_12150";
scaffoldA07	MatchAnnot	transcript	17670785	17672571	.	+	.	gene_id "B596-H_1-10k_transcript_29855"; transcript_id "B596-H_1-10k_transcript_29855";
scaffoldA07	MatchAnnot	transcript	17670788	17673238	.	+	.	gene_id "B596-H_1-10k_transcript_14173"; transcript_id "B596-H_1-10k_transcript_14173";
scaffoldA07	MatchAnnot	transcript	17671732	17673374	.	+	.	gene_id "B596-H_1-10k_transcript_34487"; transcript_id "B596-H_1-10k_transcript_34487";
scaffoldA07	MatchAnnot	transcript	17672736	17673352	.	+	.	gene_id "B596-H_1-10k_transcript_63565"; transcript_id "B596-H_1-10k_transcript_63565";
scaffoldA07	MatchAnnot	transcript	17770714	17773302	.	+	.	gene_id "B596-H_1-10k_transcript_25209"; transcript_id "B596-H_1-10k_transcript_25209";
scaffoldA07	MatchAnnot	transcript	17940294	17940407	.	-	.	gene_id "B596-H_1-10k_transcript_72335"; transcript_id "B596-H_1-10k_transcript_72335";
scaffoldA07	MatchAnnot	transcript	18820011	18822562	.	+	.	gene_id "B596-H_1-10k_transcript_20536"; transcript_id "B596-H_1-10k_transcript_20536";
scaffoldA07	MatchAnnot	transcript	18820016	18822459	.	+	.	gene_id "B596-H_1-10k_transcript_21509"; transcript_id "B596-H_1-10k_transcript_21509";
scaffoldA07	MatchAnnot	transcript	18820688	18822423	.	+	.	gene_id "B596-H_1-10k_transcript_36123"; transcript_id "B596-H_1-10k_transcript_36123";
scaffoldA07	MatchAnnot	transcript	18821131	18822423	.	+	.	gene_id "B596-H_1-10k_transcript_48021"; transcript_id "B596-H_1-10k_transcript_48021";
scaffoldA07	MatchAnnot	transcript	18822357	18822423	.	+	.	gene_id "B596-H_1-10k_transcript_72384"; transcript_id "B596-H_1-10k_transcript_72384";
scaffoldA07	MatchAnnot	transcript	19427444	19429800	.	+	.	gene_id "B596-H_1-10k_transcript_39597"; transcript_id "B596-H_1-10k_transcript_39597";
scaffoldA07	MatchAnnot	transcript	19850431	19854842	.	+	.	gene_id "B596-H_1-10k_transcript_20413"; transcript_id "B596-H_1-10k_transcript_20413";
scaffoldC06	MatchAnnot	transcript	27129143	27131081	.	+	.	gene_id "B596-H_1-10k_transcript_38671"; transcript_id "B596-H_1-10k_transcript_38671";
scaffoldA07	MatchAnnot	transcript	20445832	20447016	.	-	.	gene_id "B596-H_1-10k_transcript_60949"; transcript_id "B596-H_1-10k_transcript_60949";
scaffoldA07	MatchAnnot	transcript	20446134	20447018	.	-	.	gene_id "B596-H_1-10k_transcript_67229"; transcript_id "B596-H_1-10k_transcript_67229";
scaffoldA07	MatchAnnot	transcript	20549723	20550693	.	-	.	gene_id "B596-H_1-10k_transcript_63847"; transcript_id "B596-H_1-10k_transcript_63847";
scaffoldA07	MatchAnnot	transcript	20551040	20552395	.	-	.	gene_id "B596-H_1-10k_transcript_48578"; transcript_id "B596-H_1-10k_transcript_48578";
scaffoldA07	MatchAnnot	transcript	20620371	20620980	.	+	.	gene_id "B596-H_1-10k_transcript_63392"; transcript_id "B596-H_1-10k_transcript_63392";
scaffoldA07	MatchAnnot	transcript	20646014	20646914	.	-	.	gene_id "B596-H_1-10k_transcript_65165"; transcript_id "B596-H_1-10k_transcript_65165";
scaffoldA07	MatchAnnot	transcript	20646031	20646914	.	-	.	gene_id "B596-H_1-10k_transcript_65851"; transcript_id "B596-H_1-10k_transcript_65851";
scaffoldA07	MatchAnnot	transcript	20790818	20792122	.	+	.	gene_id "B596-H_1-10k_transcript_64394"; transcript_id "B596-H_1-10k_transcript_64394";
scaffoldA07	MatchAnnot	transcript	21617637	21617767	.	+	.	gene_id "B596-H_1-10k_transcript_72044"; transcript_id "B596-H_1-10k_transcript_72044";
scaffoldA07	MatchAnnot	transcript	21714501	21715684	.	-	.	gene_id "B596-H_1-10k_transcript_63356"; transcript_id "B596-H_1-10k_transcript_63356";
scaffoldA07	MatchAnnot	transcript	21883855	21887448	.	-	.	gene_id "B596-H_1-10k_transcript_34654"; transcript_id "B596-H_1-10k_transcript_34654";
scaffoldA07	MatchAnnot	transcript	21921093	21924095	.	+	.	gene_id "B596-H_1-10k_transcript_37728"; transcript_id "B596-H_1-10k_transcript_37728";
scaffoldA07	MatchAnnot	transcript	22734536	22738734	.	-	.	gene_id "B596-H_1-10k_transcript_6152"; transcript_id "B596-H_1-10k_transcript_6152";
scaffoldA07	MatchAnnot	transcript	22734730	22738734	.	-	.	gene_id "B596-H_1-10k_transcript_7800"; transcript_id "B596-H_1-10k_transcript_7800";
scaffoldA07	MatchAnnot	transcript	22734850	22737281	.	-	.	gene_id "B596-H_1-10k_transcript_35889"; transcript_id "B596-H_1-10k_transcript_35889";
scaffoldA07	MatchAnnot	transcript	22734850	22738734	.	-	.	gene_id "B596-H_1-10k_transcript_7938"; transcript_id "B596-H_1-10k_transcript_7938";
scaffoldA07	MatchAnnot	transcript	22734851	22736633	.	-	.	gene_id "B596-H_1-10k_transcript_41243"; transcript_id "B596-H_1-10k_transcript_41243";
scaffoldA07	MatchAnnot	transcript	22734852	22735522	.	-	.	gene_id "B596-H_1-10k_transcript_62261"; transcript_id "B596-H_1-10k_transcript_62261";
scaffoldA07	MatchAnnot	transcript	22734855	22736425	.	-	.	gene_id "B596-H_1-10k_transcript_45526"; transcript_id "B596-H_1-10k_transcript_45526";
scaffoldA07	MatchAnnot	transcript	22734859	22738734	.	-	.	gene_id "B596-H_1-10k_transcript_8470"; transcript_id "B596-H_1-10k_transcript_8470";
scaffoldA07	MatchAnnot	transcript	22734886	22738086	.	-	.	gene_id "B596-H_1-10k_transcript_17869"; transcript_id "B596-H_1-10k_transcript_17869";
scaffoldA07	MatchAnnot	transcript	22735330	22738734	.	-	.	gene_id "B596-H_1-10k_transcript_15799"; transcript_id "B596-H_1-10k_transcript_15799";
scaffoldA07	MatchAnnot	transcript	22736630	22738734	.	-	.	gene_id "B596-H_1-10k_transcript_43210"; transcript_id "B596-H_1-10k_transcript_43210";
scaffoldA07	MatchAnnot	transcript	22738507	22738733	.	-	.	gene_id "B596-H_1-10k_transcript_70120"; transcript_id "B596-H_1-10k_transcript_70120";
scaffoldA07	MatchAnnot	transcript	23052039	23052973	.	-	.	gene_id "B596-H_1-10k_transcript_59311"; transcript_id "B596-H_1-10k_transcript_59311";
scaffoldA07	MatchAnnot	transcript	24154048	24154189	.	+	.	gene_id "B596-H_1-10k_transcript_71900"; transcript_id "B596-H_1-10k_transcript_71900";
scaffoldA07	MatchAnnot	transcript	24310347	24314189	.	-	.	gene_id "B596-H_1-10k_transcript_50779"; transcript_id "B596-H_1-10k_transcript_50779";
scaffoldA07	MatchAnnot	transcript	24554628	24554759	.	+	.	gene_id "B596-H_1-10k_transcript_72218"; transcript_id "B596-H_1-10k_transcript_72218";
scaffoldA07	MatchAnnot	transcript	24629258	24631144	.	-	.	gene_id "B596-H_1-10k_transcript_38652"; transcript_id "B596-H_1-10k_transcript_38652";
scaffoldA10	MatchAnnot	transcript	25567461	25569889	.	+	.	gene_id "B596-H_1-10k_transcript_51138"; transcript_id "B596-H_1-10k_transcript_51138";
scaffoldA07	MatchAnnot	transcript	25877700	25877909	.	+	.	gene_id "B596-H_1-10k_transcript_70619"; transcript_id "B596-H_1-10k_transcript_70619";
scaffoldA07	MatchAnnot	transcript	25877704	25881509	.	+	.	gene_id "B596-H_1-10k_transcript_4358"; transcript_id "B596-H_1-10k_transcript_4358";
scaffoldA07	MatchAnnot	transcript	25877704	25881511	.	+	.	gene_id "B596-H_1-10k_transcript_5886"; transcript_id "B596-H_1-10k_transcript_5886";
scaffoldA07	MatchAnnot	transcript	25877704	25881509	.	+	.	gene_id "B596-H_1-10k_transcript_7345"; transcript_id "B596-H_1-10k_transcript_7345";
scaffoldA07	MatchAnnot	transcript	25877704	25881651	.	+	.	gene_id "B596-H_1-10k_transcript_7768"; transcript_id "B596-H_1-10k_transcript_7768";
scaffoldA07	MatchAnnot	transcript	25877704	25881511	.	+	.	gene_id "B596-H_1-10k_transcript_7906"; transcript_id "B596-H_1-10k_transcript_7906";
scaffoldA07	MatchAnnot	transcript	25877704	25881526	.	+	.	gene_id "B596-H_1-10k_transcript_8596"; transcript_id "B596-H_1-10k_transcript_8596";
scaffoldA07	MatchAnnot	transcript	25878280	25881612	.	+	.	gene_id "B596-H_1-10k_transcript_13471"; transcript_id "B596-H_1-10k_transcript_13471";
scaffoldA07	MatchAnnot	transcript	25878314	25881507	.	+	.	gene_id "B596-H_1-10k_transcript_14984"; transcript_id "B596-H_1-10k_transcript_14984";
scaffoldA07	MatchAnnot	transcript	25879450	25881555	.	+	.	gene_id "B596-H_1-10k_transcript_36300"; transcript_id "B596-H_1-10k_transcript_36300";
scaffoldA07	MatchAnnot	transcript	25879860	25881524	.	+	.	gene_id "B596-H_1-10k_transcript_46078"; transcript_id "B596-H_1-10k_transcript_46078";
scaffoldA07	MatchAnnot	transcript	25880315	25917311	.	+	.	gene_id "B596-H_1-10k_transcript_57077"; transcript_id "B596-H_1-10k_transcript_57077";
scaffoldA07	MatchAnnot	transcript	25880835	25881527	.	+	.	gene_id "B596-H_1-10k_transcript_61836"; transcript_id "B596-H_1-10k_transcript_61836";
scaffoldA07	MatchAnnot	transcript	25888013	25892362	.	+	.	gene_id "B596-H_1-10k_transcript_19391"; transcript_id "B596-H_1-10k_transcript_19391";
scaffoldA07	MatchAnnot	transcript	25888013	25898454	.	+	.	gene_id "B596-H_1-10k_transcript_8151"; transcript_id "B596-H_1-10k_transcript_8151";
scaffoldA07	MatchAnnot	transcript	25889431	25917391	.	+	.	gene_id "B596-H_1-10k_transcript_32635"; transcript_id "B596-H_1-10k_transcript_32635";
scaffoldA07	MatchAnnot	transcript	25903231	25908497	.	+	.	gene_id "B596-H_1-10k_transcript_8305"; transcript_id "B596-H_1-10k_transcript_8305";
scaffoldA07	MatchAnnot	transcript	25903952	25908473	.	+	.	gene_id "B596-H_1-10k_transcript_13427"; transcript_id "B596-H_1-10k_transcript_13427";
scaffoldA07	MatchAnnot	transcript	25904557	25917345	.	+	.	gene_id "B596-H_1-10k_transcript_26050"; transcript_id "B596-H_1-10k_transcript_26050";
scaffoldA07	MatchAnnot	transcript	25913461	25913742	.	+	.	gene_id "B596-H_1-10k_transcript_69204"; transcript_id "B596-H_1-10k_transcript_69204";
scaffoldA07	MatchAnnot	transcript	25913461	25917501	.	+	.	gene_id "B596-H_1-10k_transcript_7138"; transcript_id "B596-H_1-10k_transcript_7138";
scaffoldA07	MatchAnnot	transcript	25913461	25917413	.	+	.	gene_id "B596-H_1-10k_transcript_7159"; transcript_id "B596-H_1-10k_transcript_7159";
scaffoldA07	MatchAnnot	transcript	25913461	25917369	.	+	.	gene_id "B596-H_1-10k_transcript_8534"; transcript_id "B596-H_1-10k_transcript_8534";
scaffoldA07	MatchAnnot	transcript	25916661	25917413	.	+	.	gene_id "B596-H_1-10k_transcript_60417"; transcript_id "B596-H_1-10k_transcript_60417";
scaffoldA07	MatchAnnot	transcript	25991516	25991674	.	-	.	gene_id "B596-H_1-10k_transcript_71716"; transcript_id "B596-H_1-10k_transcript_71716";
scaffoldA07	MatchAnnot	transcript	26093214	26094735	.	-	.	gene_id "B596-H_1-10k_transcript_43629"; transcript_id "B596-H_1-10k_transcript_43629";
scaffoldA08	MatchAnnot	transcript	27931970	27933895	.	+	.	gene_id "B596-H_1-10k_transcript_27577"; transcript_id "B596-H_1-10k_transcript_27577";
scaffoldA07	MatchAnnot	transcript	26285772	26288060	.	-	.	gene_id "B596-H_1-10k_transcript_45776"; transcript_id "B596-H_1-10k_transcript_45776";
scaffoldC06	MatchAnnot	transcript	43020350	43020417	.	+	.	gene_id "B596-H_1-10k_transcript_10563"; transcript_id "B596-H_1-10k_transcript_10563";
scaffoldA07	MatchAnnot	transcript	26776707	26778113	.	-	.	gene_id "B596-H_1-10k_transcript_42136"; transcript_id "B596-H_1-10k_transcript_42136";
scaffoldA07	MatchAnnot	transcript	26777241	26778113	.	-	.	gene_id "B596-H_1-10k_transcript_57863"; transcript_id "B596-H_1-10k_transcript_57863";
scaffoldA07	MatchAnnot	transcript	26777477	26778113	.	-	.	gene_id "B596-H_1-10k_transcript_63372"; transcript_id "B596-H_1-10k_transcript_63372";
scaffoldA07	MatchAnnot	transcript	26777826	26778113	.	-	.	gene_id "B596-H_1-10k_transcript_69263"; transcript_id "B596-H_1-10k_transcript_69263";
scaffoldA07	MatchAnnot	transcript	27675655	27678214	.	+	.	gene_id "B596-H_1-10k_transcript_27151"; transcript_id "B596-H_1-10k_transcript_27151";
scaffoldA07	MatchAnnot	transcript	27731165	27731330	.	-	.	gene_id "B596-H_1-10k_transcript_10460"; transcript_id "B596-H_1-10k_transcript_10460";
scaffoldA07	MatchAnnot	transcript	27892467	27892642	.	+	.	gene_id "B596-H_1-10k_transcript_70983"; transcript_id "B596-H_1-10k_transcript_70983";
scaffoldA07	MatchAnnot	transcript	28589005	28589207	.	+	.	gene_id "B596-H_1-10k_transcript_70788"; transcript_id "B596-H_1-10k_transcript_70788";
scaffoldA07	MatchAnnot	transcript	28694304	28695480	.	+	.	gene_id "B596-H_1-10k_transcript_48889"; transcript_id "B596-H_1-10k_transcript_48889";
scaffoldA07	MatchAnnot	transcript	28844634	28844793	.	+	.	gene_id "B596-H_1-10k_transcript_71523"; transcript_id "B596-H_1-10k_transcript_71523";
scaffoldA07	MatchAnnot	transcript	29239585	29240495	.	+	.	gene_id "B596-H_1-10k_transcript_56259"; transcript_id "B596-H_1-10k_transcript_56259";
scaffoldA07	MatchAnnot	transcript	29239585	29240376	.	+	.	gene_id "B596-H_1-10k_transcript_59349"; transcript_id "B596-H_1-10k_transcript_59349";
scaffoldA07	MatchAnnot	transcript	29250128	29250938	.	+	.	gene_id "B596-H_1-10k_transcript_58535"; transcript_id "B596-H_1-10k_transcript_58535";
scaffoldA07	MatchAnnot	transcript	29402692	29404121	.	+	.	gene_id "B596-H_1-10k_transcript_40940"; transcript_id "B596-H_1-10k_transcript_40940";
scaffoldA07	MatchAnnot	transcript	29403787	29404120	.	+	.	gene_id "B596-H_1-10k_transcript_68324"; transcript_id "B596-H_1-10k_transcript_68324";
scaffoldA07	MatchAnnot	transcript	29468300	29469237	.	-	.	gene_id "B596-H_1-10k_transcript_55951"; transcript_id "B596-H_1-10k_transcript_55951";
scaffoldA07	MatchAnnot	transcript	29568266	29569081	.	-	.	gene_id "B596-H_1-10k_transcript_57066"; transcript_id "B596-H_1-10k_transcript_57066";
scaffoldA07	MatchAnnot	transcript	29648202	29648444	.	-	.	gene_id "B596-H_1-10k_transcript_69952"; transcript_id "B596-H_1-10k_transcript_69952";
scaffoldA07	MatchAnnot	transcript	29877843	29880044	.	+	.	gene_id "B596-H_1-10k_transcript_49894"; transcript_id "B596-H_1-10k_transcript_49894";
scaffoldA07	MatchAnnot	transcript	29952860	29955230	.	+	.	gene_id "B596-H_1-10k_transcript_47436"; transcript_id "B596-H_1-10k_transcript_47436";
scaffoldA07	MatchAnnot	transcript	29952861	29955097	.	+	.	gene_id "B596-H_1-10k_transcript_51525"; transcript_id "B596-H_1-10k_transcript_51525";
scaffoldA07	MatchAnnot	transcript	29952864	29952970	.	+	.	gene_id "B596-H_1-10k_transcript_72221"; transcript_id "B596-H_1-10k_transcript_72221";
scaffoldA07	MatchAnnot	transcript	30184859	30186290	.	+	.	gene_id "B596-H_1-10k_transcript_45134"; transcript_id "B596-H_1-10k_transcript_45134";
scaffoldA07	MatchAnnot	transcript	30366784	30368288	.	-	.	gene_id "B596-H_1-10k_transcript_38425"; transcript_id "B596-H_1-10k_transcript_38425";
scaffoldA07	MatchAnnot	transcript	30409435	30411401	.	-	.	gene_id "B596-H_1-10k_transcript_42145"; transcript_id "B596-H_1-10k_transcript_42145";
scaffoldA07	MatchAnnot	transcript	30409452	30411401	.	-	.	gene_id "B596-H_1-10k_transcript_51255"; transcript_id "B596-H_1-10k_transcript_51255";
scaffoldA07	MatchAnnot	transcript	30530760	30531327	.	+	.	gene_id "B596-H_1-10k_transcript_66144"; transcript_id "B596-H_1-10k_transcript_66144";
scaffoldA07	MatchAnnot	transcript	30536717	30537258	.	+	.	gene_id "B596-H_1-10k_transcript_66124"; transcript_id "B596-H_1-10k_transcript_66124";
scaffoldA07	MatchAnnot	transcript	30536970	30537264	.	+	.	gene_id "B596-H_1-10k_transcript_68592"; transcript_id "B596-H_1-10k_transcript_68592";
scaffoldA07	MatchAnnot	transcript	30718026	30719425	.	+	.	gene_id "B596-H_1-10k_transcript_59940"; transcript_id "B596-H_1-10k_transcript_59940";
scaffoldA07	MatchAnnot	transcript	30953024	30953169	.	-	.	gene_id "B596-H_1-10k_transcript_71759"; transcript_id "B596-H_1-10k_transcript_71759";
scaffoldA07	MatchAnnot	transcript	31116040	31117919	.	-	.	gene_id "B596-H_1-10k_transcript_26575"; transcript_id "B596-H_1-10k_transcript_26575";
scaffoldA07	MatchAnnot	transcript	31640094	31642475	.	+	.	gene_id "B596-H_1-10k_transcript_46731"; transcript_id "B596-H_1-10k_transcript_46731";
scaffoldA07	MatchAnnot	transcript	31642566	31644311	.	+	.	gene_id "B596-H_1-10k_transcript_47810"; transcript_id "B596-H_1-10k_transcript_47810";
scaffoldA07	MatchAnnot	transcript	31706207	31707593	.	+	.	gene_id "B596-H_1-10k_transcript_60877"; transcript_id "B596-H_1-10k_transcript_60877";
scaffoldA07	MatchAnnot	transcript	31767464	31767903	.	-	.	gene_id "B596-H_1-10k_transcript_68628"; transcript_id "B596-H_1-10k_transcript_68628";
scaffoldC06	MatchAnnot	transcript	52035459	52037604	.	-	.	gene_id "B596-H_1-10k_transcript_44133"; transcript_id "B596-H_1-10k_transcript_44133";
scaffoldA07	MatchAnnot	transcript	31974960	31979197	.	+	.	gene_id "B596-H_1-10k_transcript_4130"; transcript_id "B596-H_1-10k_transcript_4130";
scaffoldA08	MatchAnnot	transcript	180980	182777	.	-	.	gene_id "B596-H_1-10k_transcript_29664"; transcript_id "B596-H_1-10k_transcript_29664";
scaffoldA08	MatchAnnot	transcript	194129	202014	.	-	.	gene_id "B596-H_1-10k_transcript_22765"; transcript_id "B596-H_1-10k_transcript_22765";
scaffoldA08	MatchAnnot	transcript	1077460	1080346	.	-	.	gene_id "B596-H_1-10k_transcript_35082"; transcript_id "B596-H_1-10k_transcript_35082";
scaffoldA08	MatchAnnot	transcript	1077482	1080410	.	-	.	gene_id "B596-H_1-10k_transcript_32987"; transcript_id "B596-H_1-10k_transcript_32987";
scaffoldA08	MatchAnnot	transcript	1145863	1147109	.	+	.	gene_id "B596-H_1-10k_transcript_47327"; transcript_id "B596-H_1-10k_transcript_47327";
scaffoldA08	MatchAnnot	transcript	1182748	1185243	.	+	.	gene_id "B596-H_1-10k_transcript_39805"; transcript_id "B596-H_1-10k_transcript_39805";
scaffoldA08	MatchAnnot	transcript	1458713	1460495	.	-	.	gene_id "B596-H_1-10k_transcript_45973"; transcript_id "B596-H_1-10k_transcript_45973";
scaffoldA08	MatchAnnot	transcript	1458722	1460495	.	-	.	gene_id "B596-H_1-10k_transcript_62328"; transcript_id "B596-H_1-10k_transcript_62328";
scaffoldA08	MatchAnnot	transcript	1659837	1663624	.	+	.	gene_id "B596-H_1-10k_transcript_6114"; transcript_id "B596-H_1-10k_transcript_6114";
scaffoldA08	MatchAnnot	transcript	1661241	1663721	.	+	.	gene_id "B596-H_1-10k_transcript_25559"; transcript_id "B596-H_1-10k_transcript_25559";
scaffoldA08	MatchAnnot	transcript	1663508	1663624	.	+	.	gene_id "B596-H_1-10k_transcript_71979"; transcript_id "B596-H_1-10k_transcript_71979";
scaffoldA08	MatchAnnot	transcript	1760615	1763761	.	+	.	gene_id "B596-H_1-10k_transcript_5934"; transcript_id "B596-H_1-10k_transcript_5934";
scaffoldA08	MatchAnnot	transcript	2123805	2126297	.	-	.	gene_id "B596-H_1-10k_transcript_12896"; transcript_id "B596-H_1-10k_transcript_12896";
scaffoldA08	MatchAnnot	transcript	3125769	3125978	.	+	.	gene_id "B596-H_1-10k_transcript_30250"; transcript_id "B596-H_1-10k_transcript_30250";
scaffoldC06	MatchAnnot	transcript	27258428	27259995	.	+	.	gene_id "B596-H_1-10k_transcript_51398"; transcript_id "B596-H_1-10k_transcript_51398";
scaffoldA08	MatchAnnot	transcript	4375746	4380174	.	-	.	gene_id "B596-H_1-10k_transcript_6682"; transcript_id "B596-H_1-10k_transcript_6682";
scaffoldA08	MatchAnnot	transcript	4375773	4378160	.	-	.	gene_id "B596-H_1-10k_transcript_34709"; transcript_id "B596-H_1-10k_transcript_34709";
scaffoldA08	MatchAnnot	transcript	4375852	4380174	.	-	.	gene_id "B596-H_1-10k_transcript_7275"; transcript_id "B596-H_1-10k_transcript_7275";
scaffoldA08	MatchAnnot	transcript	4751992	4754270	.	+	.	gene_id "B596-H_1-10k_transcript_42732"; transcript_id "B596-H_1-10k_transcript_42732";
scaffoldA08	MatchAnnot	transcript	4810070	4811278	.	-	.	gene_id "B596-H_1-10k_transcript_59236"; transcript_id "B596-H_1-10k_transcript_59236";
scaffoldA08	MatchAnnot	transcript	4810146	4810448	.	-	.	gene_id "B596-H_1-10k_transcript_68861"; transcript_id "B596-H_1-10k_transcript_68861";
scaffoldA08	MatchAnnot	transcript	4810231	4811278	.	-	.	gene_id "B596-H_1-10k_transcript_62505"; transcript_id "B596-H_1-10k_transcript_62505";
scaffoldA08	MatchAnnot	transcript	4840987	4842279	.	-	.	gene_id "B596-H_1-10k_transcript_59367"; transcript_id "B596-H_1-10k_transcript_59367";
scaffoldA08	MatchAnnot	transcript	4841072	4841300	.	-	.	gene_id "B596-H_1-10k_transcript_70225"; transcript_id "B596-H_1-10k_transcript_70225";
scaffoldA08	MatchAnnot	transcript	5113147	5113640	.	+	.	gene_id "B596-H_1-10k_transcript_65813"; transcript_id "B596-H_1-10k_transcript_65813";
scaffoldA08	MatchAnnot	transcript	5966358	5966532	.	-	.	gene_id "B596-H_1-10k_transcript_71298"; transcript_id "B596-H_1-10k_transcript_71298";
scaffoldA08	MatchAnnot	transcript	7273686	7273884	.	-	.	gene_id "B596-H_1-10k_transcript_68953"; transcript_id "B596-H_1-10k_transcript_68953";
scaffoldA08	MatchAnnot	transcript	7274434	7274596	.	-	.	gene_id "B596-H_1-10k_transcript_71455"; transcript_id "B596-H_1-10k_transcript_71455";
scaffoldA08	MatchAnnot	transcript	7274799	7275059	.	-	.	gene_id "B596-H_1-10k_transcript_70013"; transcript_id "B596-H_1-10k_transcript_70013";
scaffoldA08	MatchAnnot	transcript	12262540	12264680	.	+	.	gene_id "B596-H_1-10k_transcript_37680"; transcript_id "B596-H_1-10k_transcript_37680";
scaffoldA08	MatchAnnot	transcript	14123923	14124461	.	-	.	gene_id "B596-H_1-10k_transcript_64723"; transcript_id "B596-H_1-10k_transcript_64723";
scaffoldA08	MatchAnnot	transcript	14702190	14703540	.	-	.	gene_id "B596-H_1-10k_transcript_44444"; transcript_id "B596-H_1-10k_transcript_44444";
scaffoldA08	MatchAnnot	transcript	14749506	14750508	.	+	.	gene_id "B596-H_1-10k_transcript_63276"; transcript_id "B596-H_1-10k_transcript_63276";
scaffoldA08	MatchAnnot	transcript	15487033	15487232	.	-	.	gene_id "B596-H_1-10k_transcript_70839"; transcript_id "B596-H_1-10k_transcript_70839";
scaffoldA08	MatchAnnot	transcript	15744015	15744754	.	-	.	gene_id "B596-H_1-10k_transcript_65412"; transcript_id "B596-H_1-10k_transcript_65412";
scaffoldA08	MatchAnnot	transcript	16226543	16226674	.	+	.	gene_id "B596-H_1-10k_transcript_23770"; transcript_id "B596-H_1-10k_transcript_23770";
scaffoldA08	MatchAnnot	transcript	16384060	16384200	.	+	.	gene_id "B596-H_1-10k_transcript_16680"; transcript_id "B596-H_1-10k_transcript_16680";
scaffoldA08	MatchAnnot	transcript	16386153	16399303	.	+	.	gene_id "B596-H_1-10k_transcript_66"; transcript_id "B596-H_1-10k_transcript_66";
scaffoldA08	MatchAnnot	transcript	16386153	16399291	.	+	.	gene_id "B596-H_1-10k_transcript_72"; transcript_id "B596-H_1-10k_transcript_72";
scaffoldA08	MatchAnnot	transcript	16395017	16399300	.	+	.	gene_id "B596-H_1-10k_transcript_4034"; transcript_id "B596-H_1-10k_transcript_4034";
scaffoldA09	MatchAnnot	transcript	4935195	4936604	.	-	.	gene_id "B596-H_1-10k_transcript_59394"; transcript_id "B596-H_1-10k_transcript_59394";
scaffoldA08	MatchAnnot	transcript	16824596	16825696	.	-	.	gene_id "B596-H_1-10k_transcript_50100"; transcript_id "B596-H_1-10k_transcript_50100";
scaffoldC01	MatchAnnot	transcript	8427589	8430171	.	-	.	gene_id "B596-H_1-10k_transcript_43159"; transcript_id "B596-H_1-10k_transcript_43159";
scaffoldA08	MatchAnnot	transcript	17467148	17467833	.	-	.	gene_id "B596-H_1-10k_transcript_63790"; transcript_id "B596-H_1-10k_transcript_63790";
scaffoldA08	MatchAnnot	transcript	17726029	17726245	.	-	.	gene_id "B596-H_1-10k_transcript_70460"; transcript_id "B596-H_1-10k_transcript_70460";
scaffoldA08	MatchAnnot	transcript	17951475	17952872	.	-	.	gene_id "B596-H_1-10k_transcript_39345"; transcript_id "B596-H_1-10k_transcript_39345";
scaffoldA08	MatchAnnot	transcript	18126601	18128472	.	-	.	gene_id "B596-H_1-10k_transcript_48935"; transcript_id "B596-H_1-10k_transcript_48935";
scaffoldC05	MatchAnnot	transcript	54426762	54430055	.	+	.	gene_id "B596-H_1-10k_transcript_19425"; transcript_id "B596-H_1-10k_transcript_19425";
scaffoldC05	MatchAnnot	transcript	54428387	54430055	.	+	.	gene_id "B596-H_1-10k_transcript_49896"; transcript_id "B596-H_1-10k_transcript_49896";
scaffoldA08	MatchAnnot	transcript	18427964	18428956	.	+	.	gene_id "B596-H_1-10k_transcript_54539"; transcript_id "B596-H_1-10k_transcript_54539";
scaffoldA08	MatchAnnot	transcript	18665376	18666509	.	-	.	gene_id "B596-H_1-10k_transcript_50713"; transcript_id "B596-H_1-10k_transcript_50713";
scaffoldA08	MatchAnnot	transcript	18828606	18831420	.	+	.	gene_id "B596-H_1-10k_transcript_22900"; transcript_id "B596-H_1-10k_transcript_22900";
scaffoldA08	MatchAnnot	transcript	19613546	19615269	.	+	.	gene_id "B596-H_1-10k_transcript_39514"; transcript_id "B596-H_1-10k_transcript_39514";
scaffoldA08	MatchAnnot	transcript	19613546	19615270	.	+	.	gene_id "B596-H_1-10k_transcript_42139"; transcript_id "B596-H_1-10k_transcript_42139";
scaffoldA08	MatchAnnot	transcript	19851558	19852915	.	-	.	gene_id "B596-H_1-10k_transcript_43299"; transcript_id "B596-H_1-10k_transcript_43299";
scaffoldA08	MatchAnnot	transcript	19851576	19851825	.	-	.	gene_id "B596-H_1-10k_transcript_69813"; transcript_id "B596-H_1-10k_transcript_69813";
scaffoldA08	MatchAnnot	transcript	19900805	19903402	.	-	.	gene_id "B596-H_1-10k_transcript_31323"; transcript_id "B596-H_1-10k_transcript_31323";
scaffoldA08	MatchAnnot	transcript	19921247	19924468	.	+	.	gene_id "B596-H_1-10k_transcript_19147"; transcript_id "B596-H_1-10k_transcript_19147";
scaffoldA08	MatchAnnot	transcript	19921255	19924499	.	+	.	gene_id "B596-H_1-10k_transcript_17106"; transcript_id "B596-H_1-10k_transcript_17106";
scaffoldA08	MatchAnnot	transcript	19921255	19924354	.	+	.	gene_id "B596-H_1-10k_transcript_20195"; transcript_id "B596-H_1-10k_transcript_20195";
scaffoldA08	MatchAnnot	transcript	20567550	20568290	.	-	.	gene_id "B596-H_1-10k_transcript_58557"; transcript_id "B596-H_1-10k_transcript_58557";
scaffoldA08	MatchAnnot	transcript	20590426	20591511	.	+	.	gene_id "B596-H_1-10k_transcript_51727"; transcript_id "B596-H_1-10k_transcript_51727";
scaffoldA08	MatchAnnot	transcript	21002892	21003053	.	-	.	gene_id "B596-H_1-10k_transcript_71574"; transcript_id "B596-H_1-10k_transcript_71574";
scaffoldA08	MatchAnnot	transcript	21192717	21196305	.	-	.	gene_id "B596-H_1-10k_transcript_16084"; transcript_id "B596-H_1-10k_transcript_16084";
scaffoldA08	MatchAnnot	transcript	21210269	21210424	.	-	.	gene_id "B596-H_1-10k_transcript_71683"; transcript_id "B596-H_1-10k_transcript_71683";
scaffoldA08	MatchAnnot	transcript	21421275	21421445	.	+	.	gene_id "B596-H_1-10k_transcript_71339"; transcript_id "B596-H_1-10k_transcript_71339";
scaffoldA08	MatchAnnot	transcript	22419513	22421079	.	+	.	gene_id "B596-H_1-10k_transcript_36766"; transcript_id "B596-H_1-10k_transcript_36766";
scaffoldA08	MatchAnnot	transcript	22554320	22555041	.	+	.	gene_id "B596-H_1-10k_transcript_61421"; transcript_id "B596-H_1-10k_transcript_61421";
scaffoldA08	MatchAnnot	transcript	22687466	22688350	.	-	.	gene_id "B596-H_1-10k_transcript_56965"; transcript_id "B596-H_1-10k_transcript_56965";
scaffoldA08	MatchAnnot	transcript	22687622	22688377	.	-	.	gene_id "B596-H_1-10k_transcript_60388"; transcript_id "B596-H_1-10k_transcript_60388";
scaffoldA08	MatchAnnot	transcript	22907953	22909359	.	+	.	gene_id "B596-H_1-10k_transcript_45043"; transcript_id "B596-H_1-10k_transcript_45043";
scaffoldA08	MatchAnnot	transcript	22907953	22909341	.	+	.	gene_id "B596-H_1-10k_transcript_47523"; transcript_id "B596-H_1-10k_transcript_47523";
scaffoldA08	MatchAnnot	transcript	22997535	22999130	.	-	.	gene_id "B596-H_1-10k_transcript_59901"; transcript_id "B596-H_1-10k_transcript_59901";
scaffoldA08	MatchAnnot	transcript	22997566	22999109	.	-	.	gene_id "B596-H_1-10k_transcript_60076"; transcript_id "B596-H_1-10k_transcript_60076";
scaffoldA08	MatchAnnot	transcript	23038366	23045449	.	+	.	gene_id "B596-H_1-10k_transcript_6096"; transcript_id "B596-H_1-10k_transcript_6096";
scaffoldA08	MatchAnnot	transcript	23038366	23045449	.	+	.	gene_id "B596-H_1-10k_transcript_6295"; transcript_id "B596-H_1-10k_transcript_6295";
scaffoldA08	MatchAnnot	transcript	23049320	23055560	.	+	.	gene_id "B596-H_1-10k_transcript_4094"; transcript_id "B596-H_1-10k_transcript_4094";
scaffoldC06	MatchAnnot	transcript	47202458	47202906	.	-	.	gene_id "B596-H_1-10k_transcript_65731"; transcript_id "B596-H_1-10k_transcript_65731";
scaffoldA08	MatchAnnot	transcript	23148709	23148910	.	+	.	gene_id "B596-H_1-10k_transcript_71141"; transcript_id "B596-H_1-10k_transcript_71141";
scaffoldA08	MatchAnnot	transcript	23529938	23530188	.	-	.	gene_id "B596-H_1-10k_transcript_69774"; transcript_id "B596-H_1-10k_transcript_69774";
scaffoldA09	MatchAnnot	transcript	50593279	50594507	.	-	.	gene_id "B596-H_1-10k_transcript_57455"; transcript_id "B596-H_1-10k_transcript_57455";
scaffoldA08	MatchAnnot	transcript	24863764	24866601	.	-	.	gene_id "B596-H_1-10k_transcript_14058"; transcript_id "B596-H_1-10k_transcript_14058";
scaffoldA08	MatchAnnot	transcript	24863820	24864017	.	-	.	gene_id "B596-H_1-10k_transcript_70852"; transcript_id "B596-H_1-10k_transcript_70852";
scaffoldA08	MatchAnnot	transcript	24903991	24904139	.	+	.	gene_id "B596-H_1-10k_transcript_71769"; transcript_id "B596-H_1-10k_transcript_71769";
scaffoldA08	MatchAnnot	transcript	25029677	25032137	.	+	.	gene_id "B596-H_1-10k_transcript_36838"; transcript_id "B596-H_1-10k_transcript_36838";
scaffoldA08	MatchAnnot	transcript	25228131	25229520	.	-	.	gene_id "B596-H_1-10k_transcript_45956"; transcript_id "B596-H_1-10k_transcript_45956";
scaffoldA08	MatchAnnot	transcript	25228330	25229520	.	-	.	gene_id "B596-H_1-10k_transcript_52172"; transcript_id "B596-H_1-10k_transcript_52172";
scaffoldA08	MatchAnnot	transcript	25599746	25601643	.	+	.	gene_id "B596-H_1-10k_transcript_34036"; transcript_id "B596-H_1-10k_transcript_34036";
scaffoldA08	MatchAnnot	transcript	25805664	25807967	.	-	.	gene_id "B596-H_1-10k_transcript_33711"; transcript_id "B596-H_1-10k_transcript_33711";
scaffoldA08	MatchAnnot	transcript	26133987	26134726	.	-	.	gene_id "B596-H_1-10k_transcript_60201"; transcript_id "B596-H_1-10k_transcript_60201";
scaffoldA08	MatchAnnot	transcript	26134093	26134726	.	-	.	gene_id "B596-H_1-10k_transcript_62351"; transcript_id "B596-H_1-10k_transcript_62351";
scaffoldA08	MatchAnnot	transcript	26229341	26231413	.	-	.	gene_id "B596-H_1-10k_transcript_32125"; transcript_id "B596-H_1-10k_transcript_32125";
scaffoldA08	MatchAnnot	transcript	26239805	26242104	.	-	.	gene_id "B596-H_1-10k_transcript_48596"; transcript_id "B596-H_1-10k_transcript_48596";
scaffoldA08	MatchAnnot	transcript	26658686	26662263	.	-	.	gene_id "B596-H_1-10k_transcript_9978"; transcript_id "B596-H_1-10k_transcript_9978";
scaffoldA08	MatchAnnot	transcript	26801921	26803575	.	+	.	gene_id "B596-H_1-10k_transcript_31580"; transcript_id "B596-H_1-10k_transcript_31580";
scaffoldA08	MatchAnnot	transcript	26916256	26918359	.	+	.	gene_id "B596-H_1-10k_transcript_43517"; transcript_id "B596-H_1-10k_transcript_43517";
scaffoldA08	MatchAnnot	transcript	27198254	27199548	.	+	.	gene_id "B596-H_1-10k_transcript_62585"; transcript_id "B596-H_1-10k_transcript_62585";
scaffoldA08	MatchAnnot	transcript	27199012	27199550	.	+	.	gene_id "B596-H_1-10k_transcript_68284"; transcript_id "B596-H_1-10k_transcript_68284";
scaffoldA08	MatchAnnot	transcript	27200089	27200695	.	+	.	gene_id "B596-H_1-10k_transcript_63562"; transcript_id "B596-H_1-10k_transcript_63562";
scaffoldA08	MatchAnnot	transcript	27692265	27692359	.	-	.	gene_id "B596-H_1-10k_transcript_72319"; transcript_id "B596-H_1-10k_transcript_72319";
scaffoldA08	MatchAnnot	transcript	27752993	27757607	.	-	.	gene_id "B596-H_1-10k_transcript_4175"; transcript_id "B596-H_1-10k_transcript_4175";
scaffoldA08	MatchAnnot	transcript	27848969	27850519	.	-	.	gene_id "B596-H_1-10k_transcript_45090"; transcript_id "B596-H_1-10k_transcript_45090";
scaffoldA08	MatchAnnot	transcript	27922814	27924742	.	+	.	gene_id "B596-H_1-10k_transcript_53475"; transcript_id "B596-H_1-10k_transcript_53475";
scaffoldA08	MatchAnnot	transcript	28138078	28141139	.	+	.	gene_id "B596-H_1-10k_transcript_23677"; transcript_id "B596-H_1-10k_transcript_23677";
scaffoldA08	MatchAnnot	transcript	28138078	28141038	.	+	.	gene_id "B596-H_1-10k_transcript_28687"; transcript_id "B596-H_1-10k_transcript_28687";
scaffoldA08	MatchAnnot	transcript	28138078	28140574	.	+	.	gene_id "B596-H_1-10k_transcript_38337"; transcript_id "B596-H_1-10k_transcript_38337";
scaffoldA08	MatchAnnot	transcript	28138078	28139174	.	+	.	gene_id "B596-H_1-10k_transcript_64284"; transcript_id "B596-H_1-10k_transcript_64284";
scaffoldA08	MatchAnnot	transcript	28247383	28249356	.	+	.	gene_id "B596-H_1-10k_transcript_38285"; transcript_id "B596-H_1-10k_transcript_38285";
scaffoldA09	MatchAnnot	transcript	273775	273914	.	-	.	gene_id "B596-H_1-10k_transcript_72053"; transcript_id "B596-H_1-10k_transcript_72053";
scaffoldA09	MatchAnnot	transcript	968102	969522	.	+	.	gene_id "B596-H_1-10k_transcript_56068"; transcript_id "B596-H_1-10k_transcript_56068";
scaffoldA09	MatchAnnot	transcript	968729	969511	.	+	.	gene_id "B596-H_1-10k_transcript_63513"; transcript_id "B596-H_1-10k_transcript_63513";
scaffoldA09	MatchAnnot	transcript	1796554	1798921	.	+	.	gene_id "B596-H_1-10k_transcript_51650"; transcript_id "B596-H_1-10k_transcript_51650";
scaffoldA09	MatchAnnot	transcript	2280537	2280622	.	+	.	gene_id "B596-H_1-10k_transcript_72350"; transcript_id "B596-H_1-10k_transcript_72350";
scaffoldA09	MatchAnnot	transcript	2786132	2786420	.	+	.	gene_id "B596-H_1-10k_transcript_69057"; transcript_id "B596-H_1-10k_transcript_69057";
scaffoldA09	MatchAnnot	transcript	3519833	3520905	.	-	.	gene_id "B596-H_1-10k_transcript_64451"; transcript_id "B596-H_1-10k_transcript_64451";
scaffoldA09	MatchAnnot	transcript	3519941	3520905	.	-	.	gene_id "B596-H_1-10k_transcript_66066"; transcript_id "B596-H_1-10k_transcript_66066";
scaffoldA09	MatchAnnot	transcript	3696786	3700531	.	-	.	gene_id "B596-H_1-10k_transcript_14294"; transcript_id "B596-H_1-10k_transcript_14294";
scaffoldA09	MatchAnnot	transcript	3848625	3850883	.	-	.	gene_id "B596-H_1-10k_transcript_17515"; transcript_id "B596-H_1-10k_transcript_17515";
scaffoldA09	MatchAnnot	transcript	4462833	4466336	.	+	.	gene_id "B596-H_1-10k_transcript_13510"; transcript_id "B596-H_1-10k_transcript_13510";
scaffoldA09	MatchAnnot	transcript	4567219	4569830	.	-	.	gene_id "B596-H_1-10k_transcript_16370"; transcript_id "B596-H_1-10k_transcript_16370";
scaffoldA09	MatchAnnot	transcript	4567327	4569133	.	-	.	gene_id "B596-H_1-10k_transcript_27793"; transcript_id "B596-H_1-10k_transcript_27793";
scaffoldA09	MatchAnnot	transcript	4567328	4569830	.	-	.	gene_id "B596-H_1-10k_transcript_17018"; transcript_id "B596-H_1-10k_transcript_17018";
scaffoldA09	MatchAnnot	transcript	4567329	4569828	.	-	.	gene_id "B596-H_1-10k_transcript_23305"; transcript_id "B596-H_1-10k_transcript_23305";
scaffoldA09	MatchAnnot	transcript	4567654	4569830	.	-	.	gene_id "B596-H_1-10k_transcript_26923"; transcript_id "B596-H_1-10k_transcript_26923";
scaffoldA09	MatchAnnot	transcript	4569748	4569830	.	-	.	gene_id "B596-H_1-10k_transcript_58403"; transcript_id "B596-H_1-10k_transcript_58403";
scaffoldA09	MatchAnnot	transcript	4886492	4886819	.	+	.	gene_id "B596-H_1-10k_transcript_68279"; transcript_id "B596-H_1-10k_transcript_68279";
scaffoldA09	MatchAnnot	transcript	5240818	5242383	.	+	.	gene_id "B596-H_1-10k_transcript_60843"; transcript_id "B596-H_1-10k_transcript_60843";
scaffoldA09	MatchAnnot	transcript	5385601	5385746	.	+	.	gene_id "B596-H_1-10k_transcript_10904"; transcript_id "B596-H_1-10k_transcript_10904";
scaffoldA09	MatchAnnot	transcript	5385601	5385698	.	+	.	gene_id "B596-H_1-10k_transcript_14773"; transcript_id "B596-H_1-10k_transcript_14773";
scaffoldA09	MatchAnnot	transcript	5856682	5858788	.	+	.	gene_id "B596-H_1-10k_transcript_41638"; transcript_id "B596-H_1-10k_transcript_41638";
scaffoldA09	MatchAnnot	transcript	5857149	5858788	.	+	.	gene_id "B596-H_1-10k_transcript_53861"; transcript_id "B596-H_1-10k_transcript_53861";
scaffoldA09	MatchAnnot	transcript	5858371	5858788	.	+	.	gene_id "B596-H_1-10k_transcript_68178"; transcript_id "B596-H_1-10k_transcript_68178";
scaffoldA09	MatchAnnot	transcript	6140015	6142307	.	+	.	gene_id "B596-H_1-10k_transcript_15311"; transcript_id "B596-H_1-10k_transcript_15311";
scaffoldA09	MatchAnnot	transcript	6160935	6183709	.	+	.	gene_id "B596-H_1-10k_transcript_24572"; transcript_id "B596-H_1-10k_transcript_24572";
scaffoldA09	MatchAnnot	transcript	6162040	6163738	.	+	.	gene_id "B596-H_1-10k_transcript_49379"; transcript_id "B596-H_1-10k_transcript_49379";
scaffoldA09	MatchAnnot	transcript	6162335	6163721	.	+	.	gene_id "B596-H_1-10k_transcript_55875"; transcript_id "B596-H_1-10k_transcript_55875";
scaffoldC04	MatchAnnot	transcript	30250275	30253033	.	-	.	gene_id "B596-H_1-10k_transcript_11061"; transcript_id "B596-H_1-10k_transcript_11061";
scaffoldA09	MatchAnnot	transcript	6162526	6163738	.	+	.	gene_id "B596-H_1-10k_transcript_58612"; transcript_id "B596-H_1-10k_transcript_58612";
scaffoldA09	MatchAnnot	transcript	6163021	6163738	.	+	.	gene_id "B596-H_1-10k_transcript_65131"; transcript_id "B596-H_1-10k_transcript_65131";
scaffoldA09	MatchAnnot	transcript	6163354	6163717	.	+	.	gene_id "B596-H_1-10k_transcript_67322"; transcript_id "B596-H_1-10k_transcript_67322";
scaffoldA09	MatchAnnot	transcript	6181000	6183688	.	+	.	gene_id "B596-H_1-10k_transcript_32505"; transcript_id "B596-H_1-10k_transcript_32505";
scaffoldA09	MatchAnnot	transcript	6181231	6183688	.	+	.	gene_id "B596-H_1-10k_transcript_35495"; transcript_id "B596-H_1-10k_transcript_35495";
scaffoldA09	MatchAnnot	transcript	6181674	6183688	.	+	.	gene_id "B596-H_1-10k_transcript_43190"; transcript_id "B596-H_1-10k_transcript_43190";
scaffoldA09	MatchAnnot	transcript	6199254	6202069	.	-	.	gene_id "B596-H_1-10k_transcript_28872"; transcript_id "B596-H_1-10k_transcript_28872";
scaffoldA09	MatchAnnot	transcript	6406350	6407089	.	+	.	gene_id "B596-H_1-10k_transcript_60294"; transcript_id "B596-H_1-10k_transcript_60294";
scaffoldC06	MatchAnnot	transcript	52481528	52481879	.	+	.	gene_id "B596-H_1-10k_transcript_29583"; transcript_id "B596-H_1-10k_transcript_29583";
scaffoldA09	MatchAnnot	transcript	6809414	6810783	.	-	.	gene_id "B596-H_1-10k_transcript_42502"; transcript_id "B596-H_1-10k_transcript_42502";
scaffoldA09	MatchAnnot	transcript	6809414	6810783	.	-	.	gene_id "B596-H_1-10k_transcript_46199"; transcript_id "B596-H_1-10k_transcript_46199";
scaffoldA09	MatchAnnot	transcript	7362708	7362833	.	+	.	gene_id "B596-H_1-10k_transcript_72235"; transcript_id "B596-H_1-10k_transcript_72235";
scaffoldA09	MatchAnnot	transcript	7418177	7421300	.	+	.	gene_id "B596-H_1-10k_transcript_25689"; transcript_id "B596-H_1-10k_transcript_25689";
scaffoldA09	MatchAnnot	transcript	7418195	7421301	.	+	.	gene_id "B596-H_1-10k_transcript_25013"; transcript_id "B596-H_1-10k_transcript_25013";
scaffoldA09	MatchAnnot	transcript	8197885	8198109	.	+	.	gene_id "B596-H_1-10k_transcript_70321"; transcript_id "B596-H_1-10k_transcript_70321";
scaffoldA09	MatchAnnot	transcript	8756665	8759598	.	-	.	gene_id "B596-H_1-10k_transcript_10948"; transcript_id "B596-H_1-10k_transcript_10948";
scaffoldA09	MatchAnnot	transcript	8812641	8815499	.	-	.	gene_id "B596-H_1-10k_transcript_33167"; transcript_id "B596-H_1-10k_transcript_33167";
scaffoldA09	MatchAnnot	transcript	8812643	8815525	.	-	.	gene_id "B596-H_1-10k_transcript_28075"; transcript_id "B596-H_1-10k_transcript_28075";
scaffoldA09	MatchAnnot	transcript	9647572	9650234	.	-	.	gene_id "B596-H_1-10k_transcript_40142"; transcript_id "B596-H_1-10k_transcript_40142";
scaffoldA09	MatchAnnot	transcript	10785093	10786415	.	-	.	gene_id "B596-H_1-10k_transcript_44542"; transcript_id "B596-H_1-10k_transcript_44542";
scaffoldA09	MatchAnnot	transcript	11112936	11114215	.	-	.	gene_id "B596-H_1-10k_transcript_50187"; transcript_id "B596-H_1-10k_transcript_50187";
scaffoldA09	MatchAnnot	transcript	11184023	11196472	.	+	.	gene_id "B596-H_1-10k_transcript_3"; transcript_id "B596-H_1-10k_transcript_3";
scaffoldA09	MatchAnnot	transcript	11189624	11196469	.	+	.	gene_id "B596-H_1-10k_transcript_334"; transcript_id "B596-H_1-10k_transcript_334";
scaffoldA09	MatchAnnot	transcript	11232041	11238836	.	+	.	gene_id "B596-H_1-10k_transcript_362"; transcript_id "B596-H_1-10k_transcript_362";
scaffoldA09	MatchAnnot	transcript	11649149	11650843	.	+	.	gene_id "B596-H_1-10k_transcript_31775"; transcript_id "B596-H_1-10k_transcript_31775";
scaffoldA09	MatchAnnot	transcript	11661380	11663113	.	+	.	gene_id "B596-H_1-10k_transcript_31104"; transcript_id "B596-H_1-10k_transcript_31104";
scaffoldA09	MatchAnnot	transcript	11904776	11907367	.	+	.	gene_id "B596-H_1-10k_transcript_47361"; transcript_id "B596-H_1-10k_transcript_47361";
scaffoldA09	MatchAnnot	transcript	12032171	12034888	.	+	.	gene_id "B596-H_1-10k_transcript_41537"; transcript_id "B596-H_1-10k_transcript_41537";
scaffoldA09	MatchAnnot	transcript	12032685	12034937	.	+	.	gene_id "B596-H_1-10k_transcript_43715"; transcript_id "B596-H_1-10k_transcript_43715";
scaffoldA09	MatchAnnot	transcript	12034599	12034956	.	+	.	gene_id "B596-H_1-10k_transcript_69045"; transcript_id "B596-H_1-10k_transcript_69045";
scaffoldA09	MatchAnnot	transcript	12034794	12034954	.	+	.	gene_id "B596-H_1-10k_transcript_71285"; transcript_id "B596-H_1-10k_transcript_71285";
scaffoldA09	MatchAnnot	transcript	12039310	12042664	.	-	.	gene_id "B596-H_1-10k_transcript_4915"; transcript_id "B596-H_1-10k_transcript_4915";
scaffoldA09	MatchAnnot	transcript	12566180	12566882	.	-	.	gene_id "B596-H_1-10k_transcript_61090"; transcript_id "B596-H_1-10k_transcript_61090";
scaffoldA09	MatchAnnot	transcript	12566283	12566882	.	-	.	gene_id "B596-H_1-10k_transcript_63747"; transcript_id "B596-H_1-10k_transcript_63747";
scaffoldA09	MatchAnnot	transcript	13324859	13326350	.	+	.	gene_id "B596-H_1-10k_transcript_38859"; transcript_id "B596-H_1-10k_transcript_38859";
scaffoldA09	MatchAnnot	transcript	14974481	14974678	.	-	.	gene_id "B596-H_1-10k_transcript_70821"; transcript_id "B596-H_1-10k_transcript_70821";
scaffoldA09	MatchAnnot	transcript	15219473	15220837	.	+	.	gene_id "B596-H_1-10k_transcript_53675"; transcript_id "B596-H_1-10k_transcript_53675";
scaffoldA09	MatchAnnot	transcript	15834671	15841183	.	-	.	gene_id "B596-H_1-10k_transcript_9205"; transcript_id "B596-H_1-10k_transcript_9205";
scaffoldA09	MatchAnnot	transcript	15978481	15978674	.	-	.	gene_id "B596-H_1-10k_transcript_71226"; transcript_id "B596-H_1-10k_transcript_71226";
scaffoldA09	MatchAnnot	transcript	15979603	15981023	.	-	.	gene_id "B596-H_1-10k_transcript_56902"; transcript_id "B596-H_1-10k_transcript_56902";
scaffoldA09	MatchAnnot	transcript	16574485	16575817	.	-	.	gene_id "B596-H_1-10k_transcript_51431"; transcript_id "B596-H_1-10k_transcript_51431";
scaffoldA09	MatchAnnot	transcript	16590175	16591642	.	-	.	gene_id "B596-H_1-10k_transcript_49079"; transcript_id "B596-H_1-10k_transcript_49079";
scaffoldA09	MatchAnnot	transcript	16590201	16590650	.	-	.	gene_id "B596-H_1-10k_transcript_70375"; transcript_id "B596-H_1-10k_transcript_70375";
scaffoldA09	MatchAnnot	transcript	16590206	16591640	.	-	.	gene_id "B596-H_1-10k_transcript_41433"; transcript_id "B596-H_1-10k_transcript_41433";
scaffoldA09	MatchAnnot	transcript	16590237	16590557	.	-	.	gene_id "B596-H_1-10k_transcript_68332"; transcript_id "B596-H_1-10k_transcript_68332";
scaffoldA09	MatchAnnot	transcript	16987252	16987404	.	+	.	gene_id "B596-H_1-10k_transcript_71786"; transcript_id "B596-H_1-10k_transcript_71786";
scaffoldA09	MatchAnnot	transcript	18040976	18041043	.	+	.	gene_id "B596-H_1-10k_transcript_30129"; transcript_id "B596-H_1-10k_transcript_30129";
scaffoldA09	MatchAnnot	transcript	18489147	18489605	.	-	.	gene_id "B596-H_1-10k_transcript_66374"; transcript_id "B596-H_1-10k_transcript_66374";
scaffoldA09	MatchAnnot	transcript	19048901	19050097	.	+	.	gene_id "B596-H_1-10k_transcript_56080"; transcript_id "B596-H_1-10k_transcript_56080";
scaffoldC05	MatchAnnot	transcript	50246520	50246817	.	+	.	gene_id "B596-H_1-10k_transcript_14828"; transcript_id "B596-H_1-10k_transcript_14828";
scaffoldA09	MatchAnnot	transcript	27869413	27869572	.	-	.	gene_id "B596-H_1-10k_transcript_71317"; transcript_id "B596-H_1-10k_transcript_71317";
scaffoldA09	MatchAnnot	transcript	33309765	33311481	.	+	.	gene_id "B596-H_1-10k_transcript_32551"; transcript_id "B596-H_1-10k_transcript_32551";
scaffoldA09	MatchAnnot	transcript	35060159	35061920	.	-	.	gene_id "B596-H_1-10k_transcript_28976"; transcript_id "B596-H_1-10k_transcript_28976";
scaffoldA09	MatchAnnot	transcript	36539339	36539472	.	-	.	gene_id "B596-H_1-10k_transcript_72012"; transcript_id "B596-H_1-10k_transcript_72012";
scaffoldA09	MatchAnnot	transcript	61854031	61860636	.	+	.	gene_id "B596-H_1-10k_transcript_4409"; transcript_id "B596-H_1-10k_transcript_4409";
scaffoldA09	MatchAnnot	transcript	42227604	42227672	.	+	.	gene_id "B596-H_1-10k_transcript_40295"; transcript_id "B596-H_1-10k_transcript_40295";
scaffoldA09	MatchAnnot	transcript	44943437	44943696	.	+	.	gene_id "B596-H_1-10k_transcript_69994"; transcript_id "B596-H_1-10k_transcript_69994";
scaffoldA09	MatchAnnot	transcript	45729105	45729244	.	+	.	gene_id "B596-H_1-10k_transcript_71920"; transcript_id "B596-H_1-10k_transcript_71920";
scaffoldA09	MatchAnnot	transcript	46301966	46302067	.	+	.	gene_id "B596-H_1-10k_transcript_72294"; transcript_id "B596-H_1-10k_transcript_72294";
scaffoldA09	MatchAnnot	transcript	48021302	48022890	.	+	.	gene_id "B596-H_1-10k_transcript_48511"; transcript_id "B596-H_1-10k_transcript_48511";
scaffoldA09	MatchAnnot	transcript	48021377	48022888	.	+	.	gene_id "B596-H_1-10k_transcript_37861"; transcript_id "B596-H_1-10k_transcript_37861";
scaffoldC01	MatchAnnot	transcript	54324184	54326420	.	+	.	gene_id "B596-H_1-10k_transcript_31861"; transcript_id "B596-H_1-10k_transcript_31861";
scaffoldA09	MatchAnnot	transcript	48975981	48976104	.	-	.	gene_id "B596-H_1-10k_transcript_71898"; transcript_id "B596-H_1-10k_transcript_71898";
scaffoldA09	MatchAnnot	transcript	49498703	49499532	.	-	.	gene_id "B596-H_1-10k_transcript_58866"; transcript_id "B596-H_1-10k_transcript_58866";
scaffoldA09	MatchAnnot	transcript	49591190	49593200	.	-	.	gene_id "B596-H_1-10k_transcript_41093"; transcript_id "B596-H_1-10k_transcript_41093";
scaffoldA09	MatchAnnot	transcript	49638447	49640097	.	-	.	gene_id "B596-H_1-10k_transcript_49555"; transcript_id "B596-H_1-10k_transcript_49555";
scaffoldA10	MatchAnnot	transcript	26503570	26505328	.	+	.	gene_id "B596-H_1-10k_transcript_28486"; transcript_id "B596-H_1-10k_transcript_28486";
scaffoldA09	MatchAnnot	transcript	49945748	49945887	.	+	.	gene_id "B596-H_1-10k_transcript_70414"; transcript_id "B596-H_1-10k_transcript_70414";
scaffoldA09	MatchAnnot	transcript	49951148	49953594	.	+	.	gene_id "B596-H_1-10k_transcript_16065"; transcript_id "B596-H_1-10k_transcript_16065";
scaffoldA09	MatchAnnot	transcript	49951148	49953486	.	+	.	gene_id "B596-H_1-10k_transcript_19887"; transcript_id "B596-H_1-10k_transcript_19887";
scaffoldA09	MatchAnnot	transcript	49952269	49953510	.	+	.	gene_id "B596-H_1-10k_transcript_48171"; transcript_id "B596-H_1-10k_transcript_48171";
scaffoldA09	MatchAnnot	transcript	49953270	49953490	.	+	.	gene_id "B596-H_1-10k_transcript_70986"; transcript_id "B596-H_1-10k_transcript_70986";
scaffoldA09	MatchAnnot	transcript	50052658	50054883	.	+	.	gene_id "B596-H_1-10k_transcript_38629"; transcript_id "B596-H_1-10k_transcript_38629";
scaffoldA09	MatchAnnot	transcript	50052670	50054884	.	+	.	gene_id "B596-H_1-10k_transcript_41235"; transcript_id "B596-H_1-10k_transcript_41235";
scaffoldA09	MatchAnnot	transcript	50300476	50301544	.	-	.	gene_id "B596-H_1-10k_transcript_52061"; transcript_id "B596-H_1-10k_transcript_52061";
scaffoldA09	MatchAnnot	transcript	51003685	51003839	.	+	.	gene_id "B596-H_1-10k_transcript_71708"; transcript_id "B596-H_1-10k_transcript_71708";
scaffoldA09	MatchAnnot	transcript	52192162	52192229	.	-	.	gene_id "B596-H_1-10k_transcript_56127"; transcript_id "B596-H_1-10k_transcript_56127";
scaffoldA09	MatchAnnot	transcript	52349129	52350865	.	+	.	gene_id "B596-H_1-10k_transcript_30780"; transcript_id "B596-H_1-10k_transcript_30780";
scaffoldA09	MatchAnnot	transcript	52349129	52350865	.	+	.	gene_id "B596-H_1-10k_transcript_33127"; transcript_id "B596-H_1-10k_transcript_33127";
scaffoldA09	MatchAnnot	transcript	52501725	52504091	.	+	.	gene_id "B596-H_1-10k_transcript_23306"; transcript_id "B596-H_1-10k_transcript_23306";
scaffoldA09	MatchAnnot	transcript	52830871	52832477	.	-	.	gene_id "B596-H_1-10k_transcript_45672"; transcript_id "B596-H_1-10k_transcript_45672";
scaffoldA09	MatchAnnot	transcript	52830892	52832447	.	-	.	gene_id "B596-H_1-10k_transcript_49543"; transcript_id "B596-H_1-10k_transcript_49543";
scaffoldC08	MatchAnnot	transcript	40452219	40452667	.	+	.	gene_id "B596-H_1-10k_transcript_65885"; transcript_id "B596-H_1-10k_transcript_65885";
scaffoldA09	MatchAnnot	transcript	53477134	53477935	.	-	.	gene_id "B596-H_1-10k_transcript_64247"; transcript_id "B596-H_1-10k_transcript_64247";
scaffoldA09	MatchAnnot	transcript	53477137	53478414	.	-	.	gene_id "B596-H_1-10k_transcript_60464"; transcript_id "B596-H_1-10k_transcript_60464";
scaffoldA09	MatchAnnot	transcript	53477148	53477463	.	-	.	gene_id "B596-H_1-10k_transcript_68475"; transcript_id "B596-H_1-10k_transcript_68475";
scaffoldA09	MatchAnnot	transcript	53670318	53670399	.	+	.	gene_id "B596-H_1-10k_transcript_72361"; transcript_id "B596-H_1-10k_transcript_72361";
scaffoldA09	MatchAnnot	transcript	53760077	53760710	.	+	.	gene_id "B596-H_1-10k_transcript_62385"; transcript_id "B596-H_1-10k_transcript_62385";
scaffoldA09	MatchAnnot	transcript	53865329	53867223	.	+	.	gene_id "B596-H_1-10k_transcript_49590"; transcript_id "B596-H_1-10k_transcript_49590";
scaffoldA09	MatchAnnot	transcript	53867228	53867405	.	-	.	gene_id "B596-H_1-10k_transcript_71327"; transcript_id "B596-H_1-10k_transcript_71327";
scaffoldA09	MatchAnnot	transcript	54088671	54088856	.	-	.	gene_id "B596-H_1-10k_transcript_70918"; transcript_id "B596-H_1-10k_transcript_70918";
scaffoldA09	MatchAnnot	transcript	54659207	54661432	.	+	.	gene_id "B596-H_1-10k_transcript_36570"; transcript_id "B596-H_1-10k_transcript_36570";
scaffoldA09	MatchAnnot	transcript	54729871	54730022	.	-	.	gene_id "B596-H_1-10k_transcript_71770"; transcript_id "B596-H_1-10k_transcript_71770";
scaffoldA09	MatchAnnot	transcript	55561156	55563412	.	-	.	gene_id "B596-H_1-10k_transcript_43445"; transcript_id "B596-H_1-10k_transcript_43445";
scaffoldA09	MatchAnnot	transcript	55561156	55562797	.	-	.	gene_id "B596-H_1-10k_transcript_56389"; transcript_id "B596-H_1-10k_transcript_56389";
scaffoldA09	MatchAnnot	transcript	55561156	55561522	.	-	.	gene_id "B596-H_1-10k_transcript_68053"; transcript_id "B596-H_1-10k_transcript_68053";
scaffoldA09	MatchAnnot	transcript	56267046	56269122	.	+	.	gene_id "B596-H_1-10k_transcript_32082"; transcript_id "B596-H_1-10k_transcript_32082";
scaffoldA09	MatchAnnot	transcript	56519826	56520448	.	-	.	gene_id "B596-H_1-10k_transcript_66185"; transcript_id "B596-H_1-10k_transcript_66185";
scaffoldA09	MatchAnnot	transcript	56723741	56724686	.	-	.	gene_id "B596-H_1-10k_transcript_55830"; transcript_id "B596-H_1-10k_transcript_55830";
scaffoldC08	MatchAnnot	transcript	45485191	45486247	.	+	.	gene_id "B596-H_1-10k_transcript_65338"; transcript_id "B596-H_1-10k_transcript_65338";
scaffoldC01	MatchAnnot	transcript	49799979	49802638	.	-	.	gene_id "B596-H_1-10k_transcript_25280"; transcript_id "B596-H_1-10k_transcript_25280";
scaffoldA09	MatchAnnot	transcript	56958622	56958798	.	-	.	gene_id "B596-H_1-10k_transcript_71305"; transcript_id "B596-H_1-10k_transcript_71305";
scaffoldA09	MatchAnnot	transcript	57067541	57070884	.	-	.	gene_id "B596-H_1-10k_transcript_23451"; transcript_id "B596-H_1-10k_transcript_23451";
scaffoldC08	MatchAnnot	transcript	46523086	46524020	.	+	.	gene_id "B596-H_1-10k_transcript_58063"; transcript_id "B596-H_1-10k_transcript_58063";
scaffoldA09	MatchAnnot	transcript	57702822	57706089	.	-	.	gene_id "B596-H_1-10k_transcript_36047"; transcript_id "B596-H_1-10k_transcript_36047";
scaffoldA09	MatchAnnot	transcript	58425037	58426361	.	-	.	gene_id "B596-H_1-10k_transcript_44008"; transcript_id "B596-H_1-10k_transcript_44008";
scaffoldA09	MatchAnnot	transcript	59213858	59217567	.	-	.	gene_id "B596-H_1-10k_transcript_27637"; transcript_id "B596-H_1-10k_transcript_27637";
scaffoldA09	MatchAnnot	transcript	59515744	59515829	.	+	.	gene_id "B596-H_1-10k_transcript_72233"; transcript_id "B596-H_1-10k_transcript_72233";
scaffoldA09	MatchAnnot	transcript	60068590	60071604	.	+	.	gene_id "B596-H_1-10k_transcript_48713"; transcript_id "B596-H_1-10k_transcript_48713";
scaffoldA09	MatchAnnot	transcript	60071052	60071545	.	+	.	gene_id "B596-H_1-10k_transcript_67119"; transcript_id "B596-H_1-10k_transcript_67119";
scaffoldA09	MatchAnnot	transcript	60280559	60283404	.	-	.	gene_id "B596-H_1-10k_transcript_10431"; transcript_id "B596-H_1-10k_transcript_10431";
scaffoldA09	MatchAnnot	transcript	60280569	60283404	.	-	.	gene_id "B596-H_1-10k_transcript_12920"; transcript_id "B596-H_1-10k_transcript_12920";
scaffoldA09	MatchAnnot	transcript	60607768	60607934	.	+	.	gene_id "B596-H_1-10k_transcript_71501"; transcript_id "B596-H_1-10k_transcript_71501";
scaffoldA09	MatchAnnot	transcript	60768951	60770896	.	-	.	gene_id "B596-H_1-10k_transcript_44497"; transcript_id "B596-H_1-10k_transcript_44497";
scaffoldA09	MatchAnnot	transcript	60768965	60770902	.	-	.	gene_id "B596-H_1-10k_transcript_45806"; transcript_id "B596-H_1-10k_transcript_45806";
scaffoldA09	MatchAnnot	transcript	60769002	60770526	.	-	.	gene_id "B596-H_1-10k_transcript_49198"; transcript_id "B596-H_1-10k_transcript_49198";
scaffoldA09	MatchAnnot	transcript	60777559	60777976	.	+	.	gene_id "B596-H_1-10k_transcript_66741"; transcript_id "B596-H_1-10k_transcript_66741";
scaffoldA09	MatchAnnot	transcript	60994206	60996318	.	+	.	gene_id "B596-H_1-10k_transcript_18571"; transcript_id "B596-H_1-10k_transcript_18571";
scaffoldA09	MatchAnnot	transcript	61347245	61349483	.	+	.	gene_id "B596-H_1-10k_transcript_17583"; transcript_id "B596-H_1-10k_transcript_17583";
scaffoldA09	MatchAnnot	transcript	61413898	61415271	.	+	.	gene_id "B596-H_1-10k_transcript_41543"; transcript_id "B596-H_1-10k_transcript_41543";
scaffoldA09	MatchAnnot	transcript	61624672	61624869	.	+	.	gene_id "B596-H_1-10k_transcript_70844"; transcript_id "B596-H_1-10k_transcript_70844";
scaffoldA09	MatchAnnot	transcript	61671195	61672632	.	+	.	gene_id "B596-H_1-10k_transcript_56536"; transcript_id "B596-H_1-10k_transcript_56536";
scaffoldA09	MatchAnnot	transcript	61671783	61672583	.	+	.	gene_id "B596-H_1-10k_transcript_64854"; transcript_id "B596-H_1-10k_transcript_64854";
scaffoldA09	MatchAnnot	transcript	61758753	61761628	.	-	.	gene_id "B596-H_1-10k_transcript_8079"; transcript_id "B596-H_1-10k_transcript_8079";
scaffoldA09	MatchAnnot	transcript	61818081	61819827	.	-	.	gene_id "B596-H_1-10k_transcript_34693"; transcript_id "B596-H_1-10k_transcript_34693";
scaffoldA09	MatchAnnot	transcript	61908224	61910414	.	+	.	gene_id "B596-H_1-10k_transcript_18758"; transcript_id "B596-H_1-10k_transcript_18758";
scaffoldA09	MatchAnnot	transcript	62061156	62065573	.	-	.	gene_id "B596-H_1-10k_transcript_2762"; transcript_id "B596-H_1-10k_transcript_2762";
scaffoldA09	MatchAnnot	transcript	62062477	62065488	.	-	.	gene_id "B596-H_1-10k_transcript_7492"; transcript_id "B596-H_1-10k_transcript_7492";
scaffoldA09	MatchAnnot	transcript	62369129	62371598	.	-	.	gene_id "B596-H_1-10k_transcript_23477"; transcript_id "B596-H_1-10k_transcript_23477";
scaffoldA09	MatchAnnot	transcript	62513181	62513268	.	+	.	gene_id "B596-H_1-10k_transcript_37916"; transcript_id "B596-H_1-10k_transcript_37916";
scaffoldA09	MatchAnnot	transcript	62374017	62375767	.	-	.	gene_id "B596-H_1-10k_transcript_34883"; transcript_id "B596-H_1-10k_transcript_34883";
scaffoldA09	MatchAnnot	transcript	62374017	62375333	.	-	.	gene_id "B596-H_1-10k_transcript_45177"; transcript_id "B596-H_1-10k_transcript_45177";
scaffoldA09	MatchAnnot	transcript	62513181	62513268	.	+	.	gene_id "B596-H_1-10k_transcript_37916"; transcript_id "B596-H_1-10k_transcript_37916";
scaffoldA09	MatchAnnot	transcript	62875883	62876005	.	-	.	gene_id "B596-H_1-10k_transcript_72097"; transcript_id "B596-H_1-10k_transcript_72097";
scaffoldA09	MatchAnnot	transcript	62947250	62949340	.	-	.	gene_id "B596-H_1-10k_transcript_49645"; transcript_id "B596-H_1-10k_transcript_49645";
scaffoldA09	MatchAnnot	transcript	62947269	62949345	.	-	.	gene_id "B596-H_1-10k_transcript_44886"; transcript_id "B596-H_1-10k_transcript_44886";
scaffoldA09	MatchAnnot	transcript	62961133	62962424	.	-	.	gene_id "B596-H_1-10k_transcript_55066"; transcript_id "B596-H_1-10k_transcript_55066";
scaffoldA09	MatchAnnot	transcript	62979047	62982252	.	+	.	gene_id "B596-H_1-10k_transcript_44489"; transcript_id "B596-H_1-10k_transcript_44489";
scaffoldA09	MatchAnnot	transcript	62979130	62982248	.	+	.	gene_id "B596-H_1-10k_transcript_42345"; transcript_id "B596-H_1-10k_transcript_42345";
scaffoldA09	MatchAnnot	transcript	63013088	63016215	.	+	.	gene_id "B596-H_1-10k_transcript_34778"; transcript_id "B596-H_1-10k_transcript_34778";
scaffoldA09	MatchAnnot	transcript	63013096	63014821	.	+	.	gene_id "B596-H_1-10k_transcript_57300"; transcript_id "B596-H_1-10k_transcript_57300";
scaffoldA09	MatchAnnot	transcript	63144076	63144278	.	-	.	gene_id "B596-H_1-10k_transcript_71014"; transcript_id "B596-H_1-10k_transcript_71014";
scaffoldA09	MatchAnnot	transcript	63190092	63190698	.	+	.	gene_id "B596-H_1-10k_transcript_66607"; transcript_id "B596-H_1-10k_transcript_66607";
scaffoldA09	MatchAnnot	transcript	63190469	63190696	.	+	.	gene_id "B596-H_1-10k_transcript_69919"; transcript_id "B596-H_1-10k_transcript_69919";
scaffoldA09	MatchAnnot	transcript	63456760	63458711	.	-	.	gene_id "B596-H_1-10k_transcript_41852"; transcript_id "B596-H_1-10k_transcript_41852";
scaffoldA09	MatchAnnot	transcript	63459513	63461544	.	-	.	gene_id "B596-H_1-10k_transcript_44753"; transcript_id "B596-H_1-10k_transcript_44753";
scaffoldA09	MatchAnnot	transcript	63858182	63858994	.	-	.	gene_id "B596-H_1-10k_transcript_68385"; transcript_id "B596-H_1-10k_transcript_68385";
scaffoldA09	MatchAnnot	transcript	63858189	63859379	.	-	.	gene_id "B596-H_1-10k_transcript_63114"; transcript_id "B596-H_1-10k_transcript_63114";
scaffoldA09	MatchAnnot	transcript	64010852	64014430	.	-	.	gene_id "B596-H_1-10k_transcript_16740"; transcript_id "B596-H_1-10k_transcript_16740";
scaffoldA09	MatchAnnot	transcript	64010899	64013356	.	-	.	gene_id "B596-H_1-10k_transcript_37272"; transcript_id "B596-H_1-10k_transcript_37272";
scaffoldA09	MatchAnnot	transcript	64010903	64013800	.	-	.	gene_id "B596-H_1-10k_transcript_25242"; transcript_id "B596-H_1-10k_transcript_25242";
scaffoldA09	MatchAnnot	transcript	64010963	64014430	.	-	.	gene_id "B596-H_1-10k_transcript_18503"; transcript_id "B596-H_1-10k_transcript_18503";
scaffoldA09	MatchAnnot	transcript	64103576	64105516	.	+	.	gene_id "B596-H_1-10k_transcript_41287"; transcript_id "B596-H_1-10k_transcript_41287";
scaffoldA09	MatchAnnot	transcript	64105416	64107571	.	-	.	gene_id "B596-H_1-10k_transcript_41647"; transcript_id "B596-H_1-10k_transcript_41647";
scaffoldA09	MatchAnnot	transcript	64113726	64119392	.	+	.	gene_id "B596-H_1-10k_transcript_539"; transcript_id "B596-H_1-10k_transcript_539";
scaffoldA09	MatchAnnot	transcript	64113914	64116300	.	+	.	gene_id "B596-H_1-10k_transcript_23374"; transcript_id "B596-H_1-10k_transcript_23374";
scaffoldA09	MatchAnnot	transcript	64203659	64203805	.	+	.	gene_id "B596-H_1-10k_transcript_71551"; transcript_id "B596-H_1-10k_transcript_71551";
scaffoldA09	MatchAnnot	transcript	64214468	64215962	.	-	.	gene_id "B596-H_1-10k_transcript_39347"; transcript_id "B596-H_1-10k_transcript_39347";
scaffoldA09	MatchAnnot	transcript	64214997	64215962	.	-	.	gene_id "B596-H_1-10k_transcript_54970"; transcript_id "B596-H_1-10k_transcript_54970";
scaffoldA09	MatchAnnot	transcript	64231200	64233898	.	+	.	gene_id "B596-H_1-10k_transcript_26747"; transcript_id "B596-H_1-10k_transcript_26747";
scaffoldA09	MatchAnnot	transcript	64231200	64233894	.	+	.	gene_id "B596-H_1-10k_transcript_28410"; transcript_id "B596-H_1-10k_transcript_28410";
scaffoldA09	MatchAnnot	transcript	65500772	65502418	.	-	.	gene_id "B596-H_1-10k_transcript_37234"; transcript_id "B596-H_1-10k_transcript_37234";
scaffoldA09	MatchAnnot	transcript	65176654	65178978	.	+	.	gene_id "B596-H_1-10k_transcript_36914"; transcript_id "B596-H_1-10k_transcript_36914";
scaffoldA10	MatchAnnot	transcript	395587	398163	.	+	.	gene_id "B596-H_1-10k_transcript_48085"; transcript_id "B596-H_1-10k_transcript_48085";
scaffoldA09	MatchAnnot	transcript	65714760	65714935	.	-	.	gene_id "B596-H_1-10k_transcript_71469"; transcript_id "B596-H_1-10k_transcript_71469";
scaffoldA10	MatchAnnot	transcript	252206	252319	.	-	.	gene_id "B596-H_1-10k_transcript_26097"; transcript_id "B596-H_1-10k_transcript_26097";
scaffoldA10	MatchAnnot	transcript	346902	347029	.	-	.	gene_id "B596-H_1-10k_transcript_71938"; transcript_id "B596-H_1-10k_transcript_71938";
scaffoldA10	MatchAnnot	transcript	25493669	25495850	.	+	.	gene_id "B596-H_1-10k_transcript_23095"; transcript_id "B596-H_1-10k_transcript_23095";
scaffoldA10	MatchAnnot	transcript	773320	773355	.	-	.	gene_id "B596-H_1-10k_transcript_17398"; transcript_id "B596-H_1-10k_transcript_17398";
scaffoldA10	MatchAnnot	transcript	785964	786148	.	-	.	gene_id "B596-H_1-10k_transcript_71068"; transcript_id "B596-H_1-10k_transcript_71068";
scaffoldA10	MatchAnnot	transcript	1021698	1021781	.	+	.	gene_id "B596-H_1-10k_transcript_39911"; transcript_id "B596-H_1-10k_transcript_39911";
scaffoldA10	MatchAnnot	transcript	1255773	1256115	.	-	.	gene_id "B596-H_1-10k_transcript_69801"; transcript_id "B596-H_1-10k_transcript_69801";
scaffoldA10	MatchAnnot	transcript	1255780	1258541	.	-	.	gene_id "B596-H_1-10k_transcript_29275"; transcript_id "B596-H_1-10k_transcript_29275";
scaffoldA10	MatchAnnot	transcript	1259988	1261890	.	+	.	gene_id "B596-H_1-10k_transcript_49920"; transcript_id "B596-H_1-10k_transcript_49920";
scaffoldA10	MatchAnnot	transcript	1438977	1439838	.	-	.	gene_id "B596-H_1-10k_transcript_56636"; transcript_id "B596-H_1-10k_transcript_56636";
scaffoldA10	MatchAnnot	transcript	1502233	1503432	.	+	.	gene_id "B596-H_1-10k_transcript_63587"; transcript_id "B596-H_1-10k_transcript_63587";
scaffoldA10	MatchAnnot	transcript	1510831	1515494	.	-	.	gene_id "B596-H_1-10k_transcript_20643"; transcript_id "B596-H_1-10k_transcript_20643";
scaffoldA10	MatchAnnot	transcript	1512334	1515497	.	-	.	gene_id "B596-H_1-10k_transcript_27692"; transcript_id "B596-H_1-10k_transcript_27692";
scaffoldA10	MatchAnnot	transcript	2698178	2698943	.	-	.	gene_id "B596-H_1-10k_transcript_58757"; transcript_id "B596-H_1-10k_transcript_58757";
scaffoldA10	MatchAnnot	transcript	2979945	2997850	.	+	.	gene_id "B596-H_1-10k_transcript_60238"; transcript_id "B596-H_1-10k_transcript_60238";
scaffoldA10	MatchAnnot	transcript	4783607	4784315	.	-	.	gene_id "B596-H_1-10k_transcript_61459"; transcript_id "B596-H_1-10k_transcript_61459";
scaffoldA10	MatchAnnot	transcript	4791917	4792495	.	-	.	gene_id "B596-H_1-10k_transcript_63672"; transcript_id "B596-H_1-10k_transcript_63672";
scaffoldA10	MatchAnnot	transcript	13708172	13708597	.	-	.	gene_id "B596-H_1-10k_transcript_67016"; transcript_id "B596-H_1-10k_transcript_67016";
scaffoldA10	MatchAnnot	transcript	13749738	13750339	.	-	.	gene_id "B596-H_1-10k_transcript_61040"; transcript_id "B596-H_1-10k_transcript_61040";
scaffoldA10	MatchAnnot	transcript	14397854	14399961	.	-	.	gene_id "B596-H_1-10k_transcript_33828"; transcript_id "B596-H_1-10k_transcript_33828";
scaffoldA10	MatchAnnot	transcript	14398022	14399965	.	-	.	gene_id "B596-H_1-10k_transcript_39423"; transcript_id "B596-H_1-10k_transcript_39423";
scaffoldA10	MatchAnnot	transcript	16025168	16025403	.	-	.	gene_id "B596-H_1-10k_transcript_22810"; transcript_id "B596-H_1-10k_transcript_22810";
scaffoldA10	MatchAnnot	transcript	16422656	16427102	.	+	.	gene_id "B596-H_1-10k_transcript_10775"; transcript_id "B596-H_1-10k_transcript_10775";
scaffoldA10	MatchAnnot	transcript	16426881	16427096	.	+	.	gene_id "B596-H_1-10k_transcript_70397"; transcript_id "B596-H_1-10k_transcript_70397";
scaffoldA10	MatchAnnot	transcript	16563657	16564302	.	-	.	gene_id "B596-H_1-10k_transcript_62552"; transcript_id "B596-H_1-10k_transcript_62552";
scaffoldA10	MatchAnnot	transcript	16929900	16930947	.	-	.	gene_id "B596-H_1-10k_transcript_59424"; transcript_id "B596-H_1-10k_transcript_59424";
scaffoldA10	MatchAnnot	transcript	17030201	17031385	.	+	.	gene_id "B596-H_1-10k_transcript_49201"; transcript_id "B596-H_1-10k_transcript_49201";
scaffoldA10	MatchAnnot	transcript	18121199	18122676	.	-	.	gene_id "B596-H_1-10k_transcript_51263"; transcript_id "B596-H_1-10k_transcript_51263";
scaffoldA10	MatchAnnot	transcript	18175690	18177845	.	+	.	gene_id "B596-H_1-10k_transcript_53464"; transcript_id "B596-H_1-10k_transcript_53464";
scaffoldA10	MatchAnnot	transcript	18206841	18208655	.	-	.	gene_id "B596-H_1-10k_transcript_41583"; transcript_id "B596-H_1-10k_transcript_41583";
scaffoldA10	MatchAnnot	transcript	18266046	18266162	.	-	.	gene_id "B596-H_1-10k_transcript_12213"; transcript_id "B596-H_1-10k_transcript_12213";
scaffoldA10	MatchAnnot	transcript	18266046	18266162	.	-	.	gene_id "B596-H_1-10k_transcript_13671"; transcript_id "B596-H_1-10k_transcript_13671";
scaffoldA10	MatchAnnot	transcript	18954616	18955307	.	+	.	gene_id "B596-H_1-10k_transcript_61665"; transcript_id "B596-H_1-10k_transcript_61665";
scaffoldA10	MatchAnnot	transcript	19096135	19103086	.	+	.	gene_id "B596-H_1-10k_transcript_27433"; transcript_id "B596-H_1-10k_transcript_27433";
scaffoldA10	MatchAnnot	transcript	19100809	19103700	.	+	.	gene_id "B596-H_1-10k_transcript_17875"; transcript_id "B596-H_1-10k_transcript_17875";
scaffoldA10	MatchAnnot	transcript	19148832	19148898	.	-	.	gene_id "B596-H_1-10k_transcript_43972"; transcript_id "B596-H_1-10k_transcript_43972";
scaffoldA10	MatchAnnot	transcript	20058447	20058813	.	+	.	gene_id "B596-H_1-10k_transcript_67825"; transcript_id "B596-H_1-10k_transcript_67825";
scaffoldA10	MatchAnnot	transcript	20106926	20110995	.	-	.	gene_id "B596-H_1-10k_transcript_22043"; transcript_id "B596-H_1-10k_transcript_22043";
scaffoldA10	MatchAnnot	transcript	20107034	20110995	.	-	.	gene_id "B596-H_1-10k_transcript_25197"; transcript_id "B596-H_1-10k_transcript_25197";
scaffoldA10	MatchAnnot	transcript	20119468	20122070	.	-	.	gene_id "B596-H_1-10k_transcript_25087"; transcript_id "B596-H_1-10k_transcript_25087";
scaffoldA10	MatchAnnot	transcript	20119468	20121650	.	-	.	gene_id "B596-H_1-10k_transcript_36247"; transcript_id "B596-H_1-10k_transcript_36247";
scaffoldA10	MatchAnnot	transcript	20639304	20643799	.	-	.	gene_id "B596-H_1-10k_transcript_14134"; transcript_id "B596-H_1-10k_transcript_14134";
scaffoldA10	MatchAnnot	transcript	20330713	20330745	.	+	.	gene_id "B596-H_1-10k_transcript_38605"; transcript_id "B596-H_1-10k_transcript_38605";
scaffoldA10	MatchAnnot	transcript	20344008	20344178	.	+	.	gene_id "B596-H_1-10k_transcript_71636"; transcript_id "B596-H_1-10k_transcript_71636";
scaffoldA10	MatchAnnot	transcript	20622016	20624107	.	-	.	gene_id "B596-H_1-10k_transcript_42990"; transcript_id "B596-H_1-10k_transcript_42990";
scaffoldC09	MatchAnnot	transcript	59541008	59542426	.	-	.	gene_id "B596-H_1-10k_transcript_44488"; transcript_id "B596-H_1-10k_transcript_44488";
scaffoldA10	MatchAnnot	transcript	21523933	21526080	.	+	.	gene_id "B596-H_1-10k_transcript_43943"; transcript_id "B596-H_1-10k_transcript_43943";
scaffoldA10	MatchAnnot	transcript	21546201	21546420	.	-	.	gene_id "B596-H_1-10k_transcript_70422"; transcript_id "B596-H_1-10k_transcript_70422";
scaffoldA10	MatchAnnot	transcript	21894842	21897157	.	-	.	gene_id "B596-H_1-10k_transcript_18978"; transcript_id "B596-H_1-10k_transcript_18978";
scaffoldA10	MatchAnnot	transcript	21894872	21896750	.	-	.	gene_id "B596-H_1-10k_transcript_26861"; transcript_id "B596-H_1-10k_transcript_26861";
scaffoldA10	MatchAnnot	transcript	21918870	21919663	.	-	.	gene_id "B596-H_1-10k_transcript_63938"; transcript_id "B596-H_1-10k_transcript_63938";
scaffoldA10	MatchAnnot	transcript	22157500	22157725	.	+	.	gene_id "B596-H_1-10k_transcript_70451"; transcript_id "B596-H_1-10k_transcript_70451";
scaffoldA10	MatchAnnot	transcript	22192479	22194262	.	-	.	gene_id "B596-H_1-10k_transcript_40579"; transcript_id "B596-H_1-10k_transcript_40579";
scaffoldA10	MatchAnnot	transcript	22192479	22192753	.	-	.	gene_id "B596-H_1-10k_transcript_69348"; transcript_id "B596-H_1-10k_transcript_69348";
scaffoldA10	MatchAnnot	transcript	22303378	22303513	.	-	.	gene_id "B596-H_1-10k_transcript_71975"; transcript_id "B596-H_1-10k_transcript_71975";
scaffoldA10	MatchAnnot	transcript	22303382	22304123	.	-	.	gene_id "B596-H_1-10k_transcript_67394"; transcript_id "B596-H_1-10k_transcript_67394";
scaffoldA10	MatchAnnot	transcript	22362437	22363891	.	-	.	gene_id "B596-H_1-10k_transcript_40309"; transcript_id "B596-H_1-10k_transcript_40309";
scaffoldA10	MatchAnnot	transcript	22362533	22363668	.	-	.	gene_id "B596-H_1-10k_transcript_50668"; transcript_id "B596-H_1-10k_transcript_50668";
scaffoldA10	MatchAnnot	transcript	22363203	22363891	.	-	.	gene_id "B596-H_1-10k_transcript_61874"; transcript_id "B596-H_1-10k_transcript_61874";
scaffoldA10	MatchAnnot	transcript	22363611	22363891	.	-	.	gene_id "B596-H_1-10k_transcript_69133"; transcript_id "B596-H_1-10k_transcript_69133";
scaffoldA10	MatchAnnot	transcript	22363722	22363994	.	-	.	gene_id "B596-H_1-10k_transcript_69743"; transcript_id "B596-H_1-10k_transcript_69743";
scaffoldA10	MatchAnnot	transcript	22522043	22524083	.	-	.	gene_id "B596-H_1-10k_transcript_56824"; transcript_id "B596-H_1-10k_transcript_56824";
scaffoldA10	MatchAnnot	transcript	22522079	22524101	.	-	.	gene_id "B596-H_1-10k_transcript_57362"; transcript_id "B596-H_1-10k_transcript_57362";
scaffoldA10	MatchAnnot	transcript	22706948	22708504	.	-	.	gene_id "B596-H_1-10k_transcript_39810"; transcript_id "B596-H_1-10k_transcript_39810";
scaffoldA10	MatchAnnot	transcript	22707039	22707600	.	-	.	gene_id "B596-H_1-10k_transcript_65039"; transcript_id "B596-H_1-10k_transcript_65039";
scaffoldC09	MatchAnnot	transcript	62190331	62191712	.	-	.	gene_id "B596-H_1-10k_transcript_43462"; transcript_id "B596-H_1-10k_transcript_43462";
scaffoldA10	MatchAnnot	transcript	22722243	22723446	.	-	.	gene_id "B596-H_1-10k_transcript_56316"; transcript_id "B596-H_1-10k_transcript_56316";
scaffoldA10	MatchAnnot	transcript	23222323	23222468	.	+	.	gene_id "B596-H_1-10k_transcript_71723"; transcript_id "B596-H_1-10k_transcript_71723";
scaffoldA10	MatchAnnot	transcript	23309569	23309711	.	+	.	gene_id "B596-H_1-10k_transcript_18130"; transcript_id "B596-H_1-10k_transcript_18130";
scaffoldA10	MatchAnnot	transcript	23540050	23540392	.	-	.	gene_id "B596-H_1-10k_transcript_68175"; transcript_id "B596-H_1-10k_transcript_68175";
scaffoldA10	MatchAnnot	transcript	23610395	23610428	.	+	.	gene_id "B596-H_1-10k_transcript_26548"; transcript_id "B596-H_1-10k_transcript_26548";
scaffoldA10	MatchAnnot	transcript	23847803	23848428	.	+	.	gene_id "B596-H_1-10k_transcript_62829"; transcript_id "B596-H_1-10k_transcript_62829";
scaffoldA10	MatchAnnot	transcript	23849132	23849727	.	+	.	gene_id "B596-H_1-10k_transcript_63388"; transcript_id "B596-H_1-10k_transcript_63388";
scaffoldA10	MatchAnnot	transcript	24055035	24055224	.	+	.	gene_id "B596-H_1-10k_transcript_71227"; transcript_id "B596-H_1-10k_transcript_71227";
scaffoldA10	MatchAnnot	transcript	24698743	24699815	.	-	.	gene_id "B596-H_1-10k_transcript_59149"; transcript_id "B596-H_1-10k_transcript_59149";
scaffoldA10	MatchAnnot	transcript	25214812	25217214	.	+	.	gene_id "B596-H_1-10k_transcript_41601"; transcript_id "B596-H_1-10k_transcript_41601";
scaffoldA10	MatchAnnot	transcript	25522624	25522672	.	+	.	gene_id "B596-H_1-10k_transcript_40246"; transcript_id "B596-H_1-10k_transcript_40246";
scaffoldA10	MatchAnnot	transcript	25819697	25821708	.	+	.	gene_id "B596-H_1-10k_transcript_46878"; transcript_id "B596-H_1-10k_transcript_46878";
scaffoldA10	MatchAnnot	transcript	26039843	26040536	.	-	.	gene_id "B596-H_1-10k_transcript_61922"; transcript_id "B596-H_1-10k_transcript_61922";
scaffoldA10	MatchAnnot	transcript	26139890	26142034	.	+	.	gene_id "B596-H_1-10k_transcript_25060"; transcript_id "B596-H_1-10k_transcript_25060";
scaffoldA10	MatchAnnot	transcript	26140621	26142026	.	+	.	gene_id "B596-H_1-10k_transcript_42313"; transcript_id "B596-H_1-10k_transcript_42313";
scaffoldA10	MatchAnnot	transcript	26186904	26187960	.	+	.	gene_id "B596-H_1-10k_transcript_63491"; transcript_id "B596-H_1-10k_transcript_63491";
scaffoldA10	MatchAnnot	transcript	26309665	26312327	.	+	.	gene_id "B596-H_1-10k_transcript_16001"; transcript_id "B596-H_1-10k_transcript_16001";
scaffoldA10	MatchAnnot	transcript	26309665	26312209	.	+	.	gene_id "B596-H_1-10k_transcript_17784"; transcript_id "B596-H_1-10k_transcript_17784";
scaffoldA10	MatchAnnot	transcript	26310286	26312178	.	+	.	gene_id "B596-H_1-10k_transcript_25530"; transcript_id "B596-H_1-10k_transcript_25530";
scaffoldA10	MatchAnnot	transcript	26310971	26312178	.	+	.	gene_id "B596-H_1-10k_transcript_47388"; transcript_id "B596-H_1-10k_transcript_47388";
scaffoldA10	MatchAnnot	transcript	26311301	26312179	.	+	.	gene_id "B596-H_1-10k_transcript_57497"; transcript_id "B596-H_1-10k_transcript_57497";
scaffoldC09	MatchAnnot	transcript	68069013	68071378	.	+	.	gene_id "B596-H_1-10k_transcript_38655"; transcript_id "B596-H_1-10k_transcript_38655";
scaffoldC03	MatchAnnot	transcript	23504467	23506740	.	+	.	gene_id "B596-H_1-10k_transcript_27546"; transcript_id "B596-H_1-10k_transcript_27546";
scaffoldC01	MatchAnnot	transcript	1232575	1232629	.	-	.	gene_id "B596-H_1-10k_transcript_19774"; transcript_id "B596-H_1-10k_transcript_19774";
scaffoldC01	MatchAnnot	transcript	1381544	1381714	.	+	.	gene_id "B596-H_1-10k_transcript_71394"; transcript_id "B596-H_1-10k_transcript_71394";
scaffoldC01	MatchAnnot	transcript	1504066	1505931	.	+	.	gene_id "B596-H_1-10k_transcript_32744"; transcript_id "B596-H_1-10k_transcript_32744";
scaffoldC01	MatchAnnot	transcript	1614715	1616315	.	+	.	gene_id "B596-H_1-10k_transcript_43698"; transcript_id "B596-H_1-10k_transcript_43698";
scaffoldC01	MatchAnnot	transcript	1614747	1616320	.	+	.	gene_id "B596-H_1-10k_transcript_41779"; transcript_id "B596-H_1-10k_transcript_41779";
scaffoldC01	MatchAnnot	transcript	1614747	1616428	.	+	.	gene_id "B596-H_1-10k_transcript_43184"; transcript_id "B596-H_1-10k_transcript_43184";
scaffoldC01	MatchAnnot	transcript	1614747	1625730	.	+	.	gene_id "B596-H_1-10k_transcript_44709"; transcript_id "B596-H_1-10k_transcript_44709";
scaffoldC01	MatchAnnot	transcript	1614747	1616313	.	+	.	gene_id "B596-H_1-10k_transcript_45408"; transcript_id "B596-H_1-10k_transcript_45408";
scaffoldC01	MatchAnnot	transcript	1618317	1619275	.	+	.	gene_id "B596-H_1-10k_transcript_57573"; transcript_id "B596-H_1-10k_transcript_57573";
scaffoldC01	MatchAnnot	transcript	1626996	1628666	.	+	.	gene_id "B596-H_1-10k_transcript_42780"; transcript_id "B596-H_1-10k_transcript_42780";
scaffoldC01	MatchAnnot	transcript	1891578	1891728	.	+	.	gene_id "B596-H_1-10k_transcript_71864"; transcript_id "B596-H_1-10k_transcript_71864";
scaffoldC01	MatchAnnot	transcript	1989131	1993576	.	-	.	gene_id "B596-H_1-10k_transcript_4568"; transcript_id "B596-H_1-10k_transcript_4568";
scaffoldC01	MatchAnnot	transcript	2185574	2186375	.	-	.	gene_id "B596-H_1-10k_transcript_59299"; transcript_id "B596-H_1-10k_transcript_59299";
scaffoldC01	MatchAnnot	transcript	2185675	2186372	.	-	.	gene_id "B596-H_1-10k_transcript_61603"; transcript_id "B596-H_1-10k_transcript_61603";
scaffoldC01	MatchAnnot	transcript	14812254	14813202	.	+	.	gene_id "B596-H_1-10k_transcript_66759"; transcript_id "B596-H_1-10k_transcript_66759";
scaffoldC01	MatchAnnot	transcript	2907178	2909563	.	+	.	gene_id "B596-H_1-10k_transcript_27844"; transcript_id "B596-H_1-10k_transcript_27844";
scaffoldC01	MatchAnnot	transcript	3418651	3420234	.	-	.	gene_id "B596-H_1-10k_transcript_59696"; transcript_id "B596-H_1-10k_transcript_59696";
scaffoldC01	MatchAnnot	transcript	3637073	3637274	.	-	.	gene_id "B596-H_1-10k_transcript_70801"; transcript_id "B596-H_1-10k_transcript_70801";
scaffoldC01	MatchAnnot	transcript	3662572	3663961	.	+	.	gene_id "B596-H_1-10k_transcript_53357"; transcript_id "B596-H_1-10k_transcript_53357";
scaffoldC01	MatchAnnot	transcript	3663879	3666851	.	-	.	gene_id "B596-H_1-10k_transcript_17228"; transcript_id "B596-H_1-10k_transcript_17228";
scaffoldC01	MatchAnnot	transcript	4377040	4377204	.	-	.	gene_id "B596-H_1-10k_transcript_48805"; transcript_id "B596-H_1-10k_transcript_48805";
scaffoldC01	MatchAnnot	transcript	4706162	4709058	.	-	.	gene_id "B596-H_1-10k_transcript_31159"; transcript_id "B596-H_1-10k_transcript_31159";
scaffoldC01	MatchAnnot	transcript	4706175	4707995	.	-	.	gene_id "B596-H_1-10k_transcript_48115"; transcript_id "B596-H_1-10k_transcript_48115";
scaffoldC01	MatchAnnot	transcript	4706211	4706942	.	-	.	gene_id "B596-H_1-10k_transcript_65032"; transcript_id "B596-H_1-10k_transcript_65032";
scaffoldC01	MatchAnnot	transcript	4742711	4745072	.	+	.	gene_id "B596-H_1-10k_transcript_22524"; transcript_id "B596-H_1-10k_transcript_22524";
scaffoldC01	MatchAnnot	transcript	4744352	4745089	.	+	.	gene_id "B596-H_1-10k_transcript_60805"; transcript_id "B596-H_1-10k_transcript_60805";
scaffoldC01	MatchAnnot	transcript	4753371	4753491	.	-	.	gene_id "B596-H_1-10k_transcript_72127"; transcript_id "B596-H_1-10k_transcript_72127";
scaffoldC01	MatchAnnot	transcript	4876917	4878121	.	+	.	gene_id "B596-H_1-10k_transcript_47862"; transcript_id "B596-H_1-10k_transcript_47862";
scaffoldC01	MatchAnnot	transcript	5092209	5092555	.	+	.	gene_id "B596-H_1-10k_transcript_69526"; transcript_id "B596-H_1-10k_transcript_69526";
scaffoldC01	MatchAnnot	transcript	5842990	5844691	.	+	.	gene_id "B596-H_1-10k_transcript_49574"; transcript_id "B596-H_1-10k_transcript_49574";
scaffoldC01	MatchAnnot	transcript	5874555	5876318	.	-	.	gene_id "B596-H_1-10k_transcript_50345"; transcript_id "B596-H_1-10k_transcript_50345";
scaffoldC01	MatchAnnot	transcript	5930147	5930269	.	+	.	gene_id "B596-H_1-10k_transcript_72095"; transcript_id "B596-H_1-10k_transcript_72095";
scaffoldC01	MatchAnnot	transcript	6358765	6360373	.	+	.	gene_id "B596-H_1-10k_transcript_49514"; transcript_id "B596-H_1-10k_transcript_49514";
scaffoldC01	MatchAnnot	transcript	6367383	6368965	.	-	.	gene_id "B596-H_1-10k_transcript_36471"; transcript_id "B596-H_1-10k_transcript_36471";
scaffoldC01	MatchAnnot	transcript	6367514	6368965	.	-	.	gene_id "B596-H_1-10k_transcript_40828"; transcript_id "B596-H_1-10k_transcript_40828";
scaffoldC01	MatchAnnot	transcript	6839725	6841647	.	-	.	gene_id "B596-H_1-10k_transcript_44357"; transcript_id "B596-H_1-10k_transcript_44357";
scaffoldC01	MatchAnnot	transcript	7090276	7092058	.	-	.	gene_id "B596-H_1-10k_transcript_50455"; transcript_id "B596-H_1-10k_transcript_50455";
scaffoldC01	MatchAnnot	transcript	8093286	8093451	.	-	.	gene_id "B596-H_1-10k_transcript_71775"; transcript_id "B596-H_1-10k_transcript_71775";
scaffoldC01	MatchAnnot	transcript	8642506	8648880	.	+	.	gene_id "B596-H_1-10k_transcript_419"; transcript_id "B596-H_1-10k_transcript_419";
scaffoldC01	MatchAnnot	transcript	8642553	8648866	.	+	.	gene_id "B596-H_1-10k_transcript_479"; transcript_id "B596-H_1-10k_transcript_479";
scaffoldC01	MatchAnnot	transcript	9060285	9060512	.	-	.	gene_id "B596-H_1-10k_transcript_70254"; transcript_id "B596-H_1-10k_transcript_70254";
scaffoldC01	MatchAnnot	transcript	9439969	9443081	.	-	.	gene_id "B596-H_1-10k_transcript_9618"; transcript_id "B596-H_1-10k_transcript_9618";
scaffoldC01	MatchAnnot	transcript	9971067	9971150	.	-	.	gene_id "B596-H_1-10k_transcript_48108"; transcript_id "B596-H_1-10k_transcript_48108";
scaffoldC01	MatchAnnot	transcript	10124584	10126406	.	-	.	gene_id "B596-H_1-10k_transcript_42242"; transcript_id "B596-H_1-10k_transcript_42242";
scaffoldC01	MatchAnnot	transcript	10392389	10394341	.	+	.	gene_id "B596-H_1-10k_transcript_24567"; transcript_id "B596-H_1-10k_transcript_24567";
scaffoldC01	MatchAnnot	transcript	10392391	10396329	.	+	.	gene_id "B596-H_1-10k_transcript_2034"; transcript_id "B596-H_1-10k_transcript_2034";
scaffoldC01	MatchAnnot	transcript	10564395	10566078	.	+	.	gene_id "B596-H_1-10k_transcript_49522"; transcript_id "B596-H_1-10k_transcript_49522";
scaffoldC01	MatchAnnot	transcript	10715059	10716503	.	+	.	gene_id "B596-H_1-10k_transcript_62529"; transcript_id "B596-H_1-10k_transcript_62529";
scaffoldC02	MatchAnnot	transcript	54322210	54323455	.	-	.	gene_id "B596-H_1-10k_transcript_53072"; transcript_id "B596-H_1-10k_transcript_53072";
scaffoldC01	MatchAnnot	transcript	11566620	11566856	.	-	.	gene_id "B596-H_1-10k_transcript_70053"; transcript_id "B596-H_1-10k_transcript_70053";
scaffoldC01	MatchAnnot	transcript	12935149	12936119	.	-	.	gene_id "B596-H_1-10k_transcript_56602"; transcript_id "B596-H_1-10k_transcript_56602";
scaffoldC01	MatchAnnot	transcript	13121400	13124564	.	+	.	gene_id "B596-H_1-10k_transcript_13308"; transcript_id "B596-H_1-10k_transcript_13308";
scaffoldC08	MatchAnnot	transcript	45348047	45349542	.	+	.	gene_id "B596-H_1-10k_transcript_38302"; transcript_id "B596-H_1-10k_transcript_38302";
scaffoldC01	MatchAnnot	transcript	15272299	15273817	.	-	.	gene_id "B596-H_1-10k_transcript_37072"; transcript_id "B596-H_1-10k_transcript_37072";
scaffoldC01	MatchAnnot	transcript	15363753	15367172	.	+	.	gene_id "B596-H_1-10k_transcript_13282"; transcript_id "B596-H_1-10k_transcript_13282";
scaffoldC01	MatchAnnot	transcript	15374807	15378072	.	-	.	gene_id "B596-H_1-10k_transcript_11030"; transcript_id "B596-H_1-10k_transcript_11030";
scaffoldC01	MatchAnnot	transcript	15907344	15908298	.	-	.	gene_id "B596-H_1-10k_transcript_55550"; transcript_id "B596-H_1-10k_transcript_55550";
scaffoldC01	MatchAnnot	transcript	16112834	16114504	.	-	.	gene_id "B596-H_1-10k_transcript_33544"; transcript_id "B596-H_1-10k_transcript_33544";
scaffoldC01	MatchAnnot	transcript	16374903	16377583	.	+	.	gene_id "B596-H_1-10k_transcript_29934"; transcript_id "B596-H_1-10k_transcript_29934";
scaffoldC01	MatchAnnot	transcript	16375586	16377586	.	+	.	gene_id "B596-H_1-10k_transcript_40863"; transcript_id "B596-H_1-10k_transcript_40863";
scaffoldC01	MatchAnnot	transcript	16376920	16377583	.	+	.	gene_id "B596-H_1-10k_transcript_65840"; transcript_id "B596-H_1-10k_transcript_65840";
scaffoldC01	MatchAnnot	transcript	16377115	16377607	.	+	.	gene_id "B596-H_1-10k_transcript_67670"; transcript_id "B596-H_1-10k_transcript_67670";
scaffoldC01	MatchAnnot	transcript	16708601	16708720	.	-	.	gene_id "B596-H_1-10k_transcript_72144"; transcript_id "B596-H_1-10k_transcript_72144";
scaffoldC01	MatchAnnot	transcript	18569573	18569689	.	-	.	gene_id "B596-H_1-10k_transcript_72161"; transcript_id "B596-H_1-10k_transcript_72161";
scaffoldC01	MatchAnnot	transcript	19008244	19010209	.	+	.	gene_id "B596-H_1-10k_transcript_44846"; transcript_id "B596-H_1-10k_transcript_44846";
scaffoldC01	MatchAnnot	transcript	19737259	19740280	.	-	.	gene_id "B596-H_1-10k_transcript_11418"; transcript_id "B596-H_1-10k_transcript_11418";
scaffoldC01	MatchAnnot	transcript	19737260	19740563	.	-	.	gene_id "B596-H_1-10k_transcript_9519"; transcript_id "B596-H_1-10k_transcript_9519";
scaffoldC01	MatchAnnot	transcript	20128858	20131369	.	-	.	gene_id "B596-H_1-10k_transcript_13165"; transcript_id "B596-H_1-10k_transcript_13165";
scaffoldC01	MatchAnnot	transcript	20571821	20572259	.	+	.	gene_id "B596-H_1-10k_transcript_66697"; transcript_id "B596-H_1-10k_transcript_66697";
scaffoldC01	MatchAnnot	transcript	20864454	20865587	.	-	.	gene_id "B596-H_1-10k_transcript_62568"; transcript_id "B596-H_1-10k_transcript_62568";
scaffoldC01	MatchAnnot	transcript	21017840	21018639	.	-	.	gene_id "B596-H_1-10k_transcript_59463"; transcript_id "B596-H_1-10k_transcript_59463";
scaffoldC01	MatchAnnot	transcript	21716444	21718403	.	+	.	gene_id "B596-H_1-10k_transcript_25104"; transcript_id "B596-H_1-10k_transcript_25104";
scaffoldC01	MatchAnnot	transcript	21716449	21718795	.	+	.	gene_id "B596-H_1-10k_transcript_42903"; transcript_id "B596-H_1-10k_transcript_42903";
scaffoldC01	MatchAnnot	transcript	23712275	23713495	.	+	.	gene_id "B596-H_1-10k_transcript_54425"; transcript_id "B596-H_1-10k_transcript_54425";
scaffoldC01	MatchAnnot	transcript	24631385	24631836	.	+	.	gene_id "B596-H_1-10k_transcript_66081"; transcript_id "B596-H_1-10k_transcript_66081";
scaffoldC01	MatchAnnot	transcript	24693316	24694076	.	+	.	gene_id "B596-H_1-10k_transcript_64889"; transcript_id "B596-H_1-10k_transcript_64889";
scaffoldC01	MatchAnnot	transcript	26167853	26168944	.	+	.	gene_id "B596-H_1-10k_transcript_57230"; transcript_id "B596-H_1-10k_transcript_57230";
scaffoldC01	MatchAnnot	transcript	26167853	26168820	.	+	.	gene_id "B596-H_1-10k_transcript_61322"; transcript_id "B596-H_1-10k_transcript_61322";
scaffoldC01	MatchAnnot	transcript	26559682	26561299	.	+	.	gene_id "B596-H_1-10k_transcript_38013"; transcript_id "B596-H_1-10k_transcript_38013";
scaffoldC04	MatchAnnot	transcript	9337209	9338265	.	-	.	gene_id "B596-H_1-10k_transcript_64818"; transcript_id "B596-H_1-10k_transcript_64818";
scaffoldC01	MatchAnnot	transcript	28780038	28780731	.	+	.	gene_id "B596-H_1-10k_transcript_63799"; transcript_id "B596-H_1-10k_transcript_63799";
scaffoldC04	MatchAnnot	transcript	9136928	9197132	.	+	.	gene_id "B596-H_1-10k_transcript_10372"; transcript_id "B596-H_1-10k_transcript_10372";
scaffoldC01	MatchAnnot	transcript	34211067	34212520	.	+	.	gene_id "B596-H_1-10k_transcript_49173"; transcript_id "B596-H_1-10k_transcript_49173";
scaffoldC01	MatchAnnot	transcript	34212157	34212467	.	+	.	gene_id "B596-H_1-10k_transcript_68633"; transcript_id "B596-H_1-10k_transcript_68633";
scaffoldC01	MatchAnnot	transcript	34717951	34721328	.	+	.	gene_id "B596-H_1-10k_transcript_4407"; transcript_id "B596-H_1-10k_transcript_4407";
scaffoldC01	MatchAnnot	transcript	34754116	34757539	.	-	.	gene_id "B596-H_1-10k_transcript_3643"; transcript_id "B596-H_1-10k_transcript_3643";
scaffoldC01	MatchAnnot	transcript	34754257	34757539	.	-	.	gene_id "B596-H_1-10k_transcript_4760"; transcript_id "B596-H_1-10k_transcript_4760";
scaffoldC01	MatchAnnot	transcript	34754378	34757755	.	-	.	gene_id "B596-H_1-10k_transcript_4213"; transcript_id "B596-H_1-10k_transcript_4213";
scaffoldC01	MatchAnnot	transcript	34754381	34757539	.	-	.	gene_id "B596-H_1-10k_transcript_4764"; transcript_id "B596-H_1-10k_transcript_4764";
scaffoldC01	MatchAnnot	transcript	34754388	34756453	.	-	.	gene_id "B596-H_1-10k_transcript_21160"; transcript_id "B596-H_1-10k_transcript_21160";
scaffoldC01	MatchAnnot	transcript	34754710	34757540	.	-	.	gene_id "B596-H_1-10k_transcript_9040"; transcript_id "B596-H_1-10k_transcript_9040";
scaffoldC01	MatchAnnot	transcript	34754846	34757539	.	-	.	gene_id "B596-H_1-10k_transcript_10603"; transcript_id "B596-H_1-10k_transcript_10603";
scaffoldC01	MatchAnnot	transcript	34754975	34757539	.	-	.	gene_id "B596-H_1-10k_transcript_12417"; transcript_id "B596-H_1-10k_transcript_12417";
scaffoldC01	MatchAnnot	transcript	34755226	34757539	.	-	.	gene_id "B596-H_1-10k_transcript_16189"; transcript_id "B596-H_1-10k_transcript_16189";
scaffoldC01	MatchAnnot	transcript	34755379	34757539	.	-	.	gene_id "B596-H_1-10k_transcript_19534"; transcript_id "B596-H_1-10k_transcript_19534";
scaffoldC01	MatchAnnot	transcript	34755538	34757539	.	-	.	gene_id "B596-H_1-10k_transcript_23320"; transcript_id "B596-H_1-10k_transcript_23320";
scaffoldC01	MatchAnnot	transcript	34755657	34757539	.	-	.	gene_id "B596-H_1-10k_transcript_25181"; transcript_id "B596-H_1-10k_transcript_25181";
scaffoldC01	MatchAnnot	transcript	34755657	34756454	.	-	.	gene_id "B596-H_1-10k_transcript_59159"; transcript_id "B596-H_1-10k_transcript_59159";
scaffoldC01	MatchAnnot	transcript	34755813	34757539	.	-	.	gene_id "B596-H_1-10k_transcript_31703"; transcript_id "B596-H_1-10k_transcript_31703";
scaffoldC01	MatchAnnot	transcript	34755981	34757539	.	-	.	gene_id "B596-H_1-10k_transcript_37330"; transcript_id "B596-H_1-10k_transcript_37330";
scaffoldC01	MatchAnnot	transcript	34756127	34757539	.	-	.	gene_id "B596-H_1-10k_transcript_36036"; transcript_id "B596-H_1-10k_transcript_36036";
scaffoldC01	MatchAnnot	transcript	34756127	34756454	.	-	.	gene_id "B596-H_1-10k_transcript_68438"; transcript_id "B596-H_1-10k_transcript_68438";
scaffoldC01	MatchAnnot	transcript	34756233	34757539	.	-	.	gene_id "B596-H_1-10k_transcript_45244"; transcript_id "B596-H_1-10k_transcript_45244";
scaffoldC01	MatchAnnot	transcript	34756380	34757539	.	-	.	gene_id "B596-H_1-10k_transcript_49869"; transcript_id "B596-H_1-10k_transcript_49869";
scaffoldC01	MatchAnnot	transcript	34756592	34757539	.	-	.	gene_id "B596-H_1-10k_transcript_55762"; transcript_id "B596-H_1-10k_transcript_55762";
scaffoldC01	MatchAnnot	transcript	34756945	34757539	.	-	.	gene_id "B596-H_1-10k_transcript_63862"; transcript_id "B596-H_1-10k_transcript_63862";
scaffoldC01	MatchAnnot	transcript	34757124	34757539	.	-	.	gene_id "B596-H_1-10k_transcript_66740"; transcript_id "B596-H_1-10k_transcript_66740";
scaffoldC01	MatchAnnot	transcript	34757297	34757540	.	-	.	gene_id "B596-H_1-10k_transcript_69921"; transcript_id "B596-H_1-10k_transcript_69921";
scaffoldC01	MatchAnnot	transcript	34757360	34757524	.	-	.	gene_id "B596-H_1-10k_transcript_71066"; transcript_id "B596-H_1-10k_transcript_71066";
scaffoldC01	MatchAnnot	transcript	34761440	34761553	.	-	.	gene_id "B596-H_1-10k_transcript_71755"; transcript_id "B596-H_1-10k_transcript_71755";
scaffoldC01	MatchAnnot	transcript	34766590	34767189	.	-	.	gene_id "B596-H_1-10k_transcript_63881"; transcript_id "B596-H_1-10k_transcript_63881";
scaffoldC01	MatchAnnot	transcript	34774766	34774967	.	+	.	gene_id "B596-H_1-10k_transcript_71002"; transcript_id "B596-H_1-10k_transcript_71002";
scaffoldC03	MatchAnnot	transcript	36387070	36388814	.	+	.	gene_id "B596-H_1-10k_transcript_28932"; transcript_id "B596-H_1-10k_transcript_28932";
scaffoldC01	MatchAnnot	transcript	35955327	35958190	.	+	.	gene_id "B596-H_1-10k_transcript_49561"; transcript_id "B596-H_1-10k_transcript_49561";
scaffoldC01	MatchAnnot	transcript	35955337	35958189	.	+	.	gene_id "B596-H_1-10k_transcript_47427"; transcript_id "B596-H_1-10k_transcript_47427";
scaffoldC01	MatchAnnot	transcript	37330517	37330931	.	-	.	gene_id "B596-H_1-10k_transcript_67305"; transcript_id "B596-H_1-10k_transcript_67305";
scaffoldC01	MatchAnnot	transcript	37832936	37834140	.	-	.	gene_id "B596-H_1-10k_transcript_47601"; transcript_id "B596-H_1-10k_transcript_47601";
scaffoldC01	MatchAnnot	transcript	38271961	38274382	.	+	.	gene_id "B596-H_1-10k_transcript_18560"; transcript_id "B596-H_1-10k_transcript_18560";
scaffoldC01	MatchAnnot	transcript	38271961	38274277	.	+	.	gene_id "B596-H_1-10k_transcript_21157"; transcript_id "B596-H_1-10k_transcript_21157";
scaffoldC01	MatchAnnot	transcript	38272480	38274358	.	+	.	gene_id "B596-H_1-10k_transcript_27052"; transcript_id "B596-H_1-10k_transcript_27052";
scaffoldC01	MatchAnnot	transcript	39634515	39635823	.	+	.	gene_id "B596-H_1-10k_transcript_45567"; transcript_id "B596-H_1-10k_transcript_45567";
scaffoldC01	MatchAnnot	transcript	39634515	39635707	.	+	.	gene_id "B596-H_1-10k_transcript_48732"; transcript_id "B596-H_1-10k_transcript_48732";
scaffoldC01	MatchAnnot	transcript	39673969	39675951	.	+	.	gene_id "B596-H_1-10k_transcript_71957"; transcript_id "B596-H_1-10k_transcript_71957";
scaffoldC01	MatchAnnot	transcript	40563591	40564553	.	-	.	gene_id "B596-H_1-10k_transcript_55376"; transcript_id "B596-H_1-10k_transcript_55376";
scaffoldC01	MatchAnnot	transcript	41063751	41066421	.	+	.	gene_id "B596-H_1-10k_transcript_40846"; transcript_id "B596-H_1-10k_transcript_40846";
scaffoldC01	MatchAnnot	transcript	41279651	41279845	.	-	.	gene_id "B596-H_1-10k_transcript_70969"; transcript_id "B596-H_1-10k_transcript_70969";
scaffoldC01	MatchAnnot	transcript	41280963	41282147	.	-	.	gene_id "B596-H_1-10k_transcript_49086"; transcript_id "B596-H_1-10k_transcript_49086";
scaffoldC01	MatchAnnot	transcript	41280963	41281119	.	-	.	gene_id "B596-H_1-10k_transcript_71650"; transcript_id "B596-H_1-10k_transcript_71650";
scaffoldC01	MatchAnnot	transcript	41281116	41282016	.	-	.	gene_id "B596-H_1-10k_transcript_56806"; transcript_id "B596-H_1-10k_transcript_56806";
scaffoldC01	MatchAnnot	transcript	41281850	41282007	.	-	.	gene_id "B596-H_1-10k_transcript_71615"; transcript_id "B596-H_1-10k_transcript_71615";
scaffoldC01	MatchAnnot	transcript	41282722	41285292	.	-	.	gene_id "B596-H_1-10k_transcript_26597"; transcript_id "B596-H_1-10k_transcript_26597";
scaffoldC01	MatchAnnot	transcript	41282722	41284101	.	-	.	gene_id "B596-H_1-10k_transcript_43256"; transcript_id "B596-H_1-10k_transcript_43256";
scaffoldC01	MatchAnnot	transcript	41283328	41285680	.	-	.	gene_id "B596-H_1-10k_transcript_33656"; transcript_id "B596-H_1-10k_transcript_33656";
scaffoldC01	MatchAnnot	transcript	41312261	41312735	.	-	.	gene_id "B596-H_1-10k_transcript_66141"; transcript_id "B596-H_1-10k_transcript_66141";
scaffoldC01	MatchAnnot	transcript	41312261	41312501	.	-	.	gene_id "B596-H_1-10k_transcript_69174"; transcript_id "B596-H_1-10k_transcript_69174";
scaffoldC01	MatchAnnot	transcript	41312454	41313043	.	-	.	gene_id "B596-H_1-10k_transcript_64002"; transcript_id "B596-H_1-10k_transcript_64002";
scaffoldC01	MatchAnnot	transcript	41312789	41313112	.	-	.	gene_id "B596-H_1-10k_transcript_68457"; transcript_id "B596-H_1-10k_transcript_68457";
scaffoldC01	MatchAnnot	transcript	41323673	41324468	.	-	.	gene_id "B596-H_1-10k_transcript_60074"; transcript_id "B596-H_1-10k_transcript_60074";
scaffoldC01	MatchAnnot	transcript	41324321	41325038	.	-	.	gene_id "B596-H_1-10k_transcript_61252"; transcript_id "B596-H_1-10k_transcript_61252";
scaffoldC01	MatchAnnot	transcript	41324461	41325015	.	-	.	gene_id "B596-H_1-10k_transcript_64840"; transcript_id "B596-H_1-10k_transcript_64840";
scaffoldC01	MatchAnnot	transcript	41324814	41326025	.	-	.	gene_id "B596-H_1-10k_transcript_48705"; transcript_id "B596-H_1-10k_transcript_48705";
scaffoldC01	MatchAnnot	transcript	41325950	41326216	.	-	.	gene_id "B596-H_1-10k_transcript_69430"; transcript_id "B596-H_1-10k_transcript_69430";
scaffoldC04	MatchAnnot	transcript	9026409	9031115	.	+	.	gene_id "B596-H_1-10k_transcript_3836"; transcript_id "B596-H_1-10k_transcript_3836";
scaffoldC01	MatchAnnot	transcript	44226760	44228928	.	-	.	gene_id "B596-H_1-10k_transcript_35592"; transcript_id "B596-H_1-10k_transcript_35592";
scaffoldC01	MatchAnnot	transcript	44856406	44856462	.	-	.	gene_id "B596-H_1-10k_transcript_72392"; transcript_id "B596-H_1-10k_transcript_72392";
scaffoldC01	MatchAnnot	transcript	46869851	46870720	.	-	.	gene_id "B596-H_1-10k_transcript_70583"; transcript_id "B596-H_1-10k_transcript_70583";
scaffoldC01	MatchAnnot	transcript	46938444	46939389	.	+	.	gene_id "B596-H_1-10k_transcript_54339"; transcript_id "B596-H_1-10k_transcript_54339";
scaffoldC01	MatchAnnot	transcript	47053164	47055045	.	-	.	gene_id "B596-H_1-10k_transcript_39473"; transcript_id "B596-H_1-10k_transcript_39473";
scaffoldC01	MatchAnnot	transcript	47053169	47053587	.	-	.	gene_id "B596-H_1-10k_transcript_67038"; transcript_id "B596-H_1-10k_transcript_67038";
scaffoldC01	MatchAnnot	transcript	47096082	47097614	.	-	.	gene_id "B596-H_1-10k_transcript_42947"; transcript_id "B596-H_1-10k_transcript_42947";
scaffoldC01	MatchAnnot	transcript	47856057	47859498	.	+	.	gene_id "B596-H_1-10k_transcript_8523"; transcript_id "B596-H_1-10k_transcript_8523";
scaffoldC01	MatchAnnot	transcript	47856057	47859498	.	+	.	gene_id "B596-H_1-10k_transcript_8984"; transcript_id "B596-H_1-10k_transcript_8984";
scaffoldC01	MatchAnnot	transcript	49561248	49561317	.	-	.	gene_id "B596-H_1-10k_transcript_15808"; transcript_id "B596-H_1-10k_transcript_15808";
scaffoldC01	MatchAnnot	transcript	50122932	50129454	.	-	.	gene_id "B596-H_1-10k_transcript_4550"; transcript_id "B596-H_1-10k_transcript_4550";
scaffoldC01	MatchAnnot	transcript	52035332	52061921	.	+	.	gene_id "B596-H_1-10k_transcript_16017"; transcript_id "B596-H_1-10k_transcript_16017";
scaffoldC01	MatchAnnot	transcript	52120443	52122733	.	+	.	gene_id "B596-H_1-10k_transcript_22794"; transcript_id "B596-H_1-10k_transcript_22794";
scaffoldC01	MatchAnnot	transcript	53690770	53692108	.	-	.	gene_id "B596-H_1-10k_transcript_44565"; transcript_id "B596-H_1-10k_transcript_44565";
scaffoldC01	MatchAnnot	transcript	54238005	54240897	.	+	.	gene_id "B596-H_1-10k_transcript_28922"; transcript_id "B596-H_1-10k_transcript_28922";
scaffoldC01	MatchAnnot	transcript	54361226	54362720	.	+	.	gene_id "B596-H_1-10k_transcript_44611"; transcript_id "B596-H_1-10k_transcript_44611";
scaffoldC01	MatchAnnot	transcript	54361226	54361276	.	+	.	gene_id "B596-H_1-10k_transcript_44871"; transcript_id "B596-H_1-10k_transcript_44871";
scaffoldC01	MatchAnnot	transcript	54362834	54364782	.	-	.	gene_id "B596-H_1-10k_transcript_49882"; transcript_id "B596-H_1-10k_transcript_49882";
scaffoldC01	MatchAnnot	transcript	54365454	54366618	.	+	.	gene_id "B596-H_1-10k_transcript_66850"; transcript_id "B596-H_1-10k_transcript_66850";
scaffoldC01	MatchAnnot	transcript	54369387	54372294	.	+	.	gene_id "B596-H_1-10k_transcript_26488"; transcript_id "B596-H_1-10k_transcript_26488";
scaffoldC01	MatchAnnot	transcript	54415465	54416382	.	-	.	gene_id "B596-H_1-10k_transcript_63187"; transcript_id "B596-H_1-10k_transcript_63187";
scaffoldC01	MatchAnnot	transcript	54415533	54415937	.	-	.	gene_id "B596-H_1-10k_transcript_68575"; transcript_id "B596-H_1-10k_transcript_68575";
scaffoldC01	MatchAnnot	transcript	54415539	54415728	.	-	.	gene_id "B596-H_1-10k_transcript_70838"; transcript_id "B596-H_1-10k_transcript_70838";
scaffoldC01	MatchAnnot	transcript	54415540	54416201	.	-	.	gene_id "B596-H_1-10k_transcript_66411"; transcript_id "B596-H_1-10k_transcript_66411";
scaffoldC01	MatchAnnot	transcript	54509442	54510831	.	+	.	gene_id "B596-H_1-10k_transcript_49340"; transcript_id "B596-H_1-10k_transcript_49340";
scaffoldC01	MatchAnnot	transcript	54809549	54809752	.	-	.	gene_id "B596-H_1-10k_transcript_70766"; transcript_id "B596-H_1-10k_transcript_70766";
scaffoldC01	MatchAnnot	transcript	56154043	56154316	.	+	.	gene_id "B596-H_1-10k_transcript_69243"; transcript_id "B596-H_1-10k_transcript_69243";
scaffoldC01	MatchAnnot	transcript	56851436	56852946	.	-	.	gene_id "B596-H_1-10k_transcript_52227"; transcript_id "B596-H_1-10k_transcript_52227";
scaffoldC01	MatchAnnot	transcript	56892818	56893075	.	-	.	gene_id "B596-H_1-10k_transcript_18870"; transcript_id "B596-H_1-10k_transcript_18870";
scaffoldC01	MatchAnnot	transcript	57035212	57037625	.	+	.	gene_id "B596-H_1-10k_transcript_31645"; transcript_id "B596-H_1-10k_transcript_31645";
scaffoldC01	MatchAnnot	transcript	57320326	57322090	.	+	.	gene_id "B596-H_1-10k_transcript_59748"; transcript_id "B596-H_1-10k_transcript_59748";
scaffoldC01	MatchAnnot	transcript	57325394	57325511	.	-	.	gene_id "B596-H_1-10k_transcript_34438"; transcript_id "B596-H_1-10k_transcript_34438";
scaffoldC02	MatchAnnot	transcript	503018	503340	.	-	.	gene_id "B596-H_1-10k_transcript_68513"; transcript_id "B596-H_1-10k_transcript_68513";
scaffoldC02	MatchAnnot	transcript	939607	939848	.	+	.	gene_id "B596-H_1-10k_transcript_27533"; transcript_id "B596-H_1-10k_transcript_27533";
scaffoldC02	MatchAnnot	transcript	1517031	1517159	.	-	.	gene_id "B596-H_1-10k_transcript_53305"; transcript_id "B596-H_1-10k_transcript_53305";
scaffoldC02	MatchAnnot	transcript	2057895	2063916	.	+	.	gene_id "B596-H_1-10k_transcript_917"; transcript_id "B596-H_1-10k_transcript_917";
scaffoldC02	MatchAnnot	transcript	2560285	2560933	.	-	.	gene_id "B596-H_1-10k_transcript_62182"; transcript_id "B596-H_1-10k_transcript_62182";
scaffoldC02	MatchAnnot	transcript	2560285	2560831	.	-	.	gene_id "B596-H_1-10k_transcript_64873"; transcript_id "B596-H_1-10k_transcript_64873";
scaffoldC02	MatchAnnot	transcript	2584406	2585796	.	-	.	gene_id "B596-H_1-10k_transcript_53726"; transcript_id "B596-H_1-10k_transcript_53726";
scaffoldC02	MatchAnnot	transcript	2698329	2698647	.	-	.	gene_id "B596-H_1-10k_transcript_68477"; transcript_id "B596-H_1-10k_transcript_68477";
scaffoldC02	MatchAnnot	transcript	2698382	2699157	.	-	.	gene_id "B596-H_1-10k_transcript_64884"; transcript_id "B596-H_1-10k_transcript_64884";
scaffoldC02	MatchAnnot	transcript	3654466	3656136	.	+	.	gene_id "B596-H_1-10k_transcript_42131"; transcript_id "B596-H_1-10k_transcript_42131";
scaffoldC02	MatchAnnot	transcript	3821010	3822579	.	-	.	gene_id "B596-H_1-10k_transcript_49995"; transcript_id "B596-H_1-10k_transcript_49995";
scaffoldC02	MatchAnnot	transcript	3821055	3821271	.	-	.	gene_id "B596-H_1-10k_transcript_70485"; transcript_id "B596-H_1-10k_transcript_70485";
scaffoldC02	MatchAnnot	transcript	4300250	4303143	.	+	.	gene_id "B596-H_1-10k_transcript_43246"; transcript_id "B596-H_1-10k_transcript_43246";
scaffoldC02	MatchAnnot	transcript	4302449	4303146	.	+	.	gene_id "B596-H_1-10k_transcript_63287"; transcript_id "B596-H_1-10k_transcript_63287";
scaffoldC02	MatchAnnot	transcript	4412554	4412763	.	+	.	gene_id "B596-H_1-10k_transcript_69084"; transcript_id "B596-H_1-10k_transcript_69084";
scaffoldC02	MatchAnnot	transcript	4473773	4475126	.	+	.	gene_id "B596-H_1-10k_transcript_59039"; transcript_id "B596-H_1-10k_transcript_59039";
scaffoldC02	MatchAnnot	transcript	4474900	4475115	.	+	.	gene_id "B596-H_1-10k_transcript_70496"; transcript_id "B596-H_1-10k_transcript_70496";
scaffoldC02	MatchAnnot	transcript	5066305	5069666	.	-	.	gene_id "B596-H_1-10k_transcript_23091"; transcript_id "B596-H_1-10k_transcript_23091";
scaffoldC02	MatchAnnot	transcript	5066330	5069632	.	-	.	gene_id "B596-H_1-10k_transcript_26881"; transcript_id "B596-H_1-10k_transcript_26881";
scaffoldC02	MatchAnnot	transcript	5129086	5129269	.	-	.	gene_id "B596-H_1-10k_transcript_71170"; transcript_id "B596-H_1-10k_transcript_71170";
scaffoldC02	MatchAnnot	transcript	6884195	6886816	.	+	.	gene_id "B596-H_1-10k_transcript_21896"; transcript_id "B596-H_1-10k_transcript_21896";
scaffoldC02	MatchAnnot	transcript	6888806	6892319	.	+	.	gene_id "B596-H_1-10k_transcript_28327"; transcript_id "B596-H_1-10k_transcript_28327";
scaffoldC02	MatchAnnot	transcript	6934811	6935146	.	-	.	gene_id "B596-H_1-10k_transcript_68563"; transcript_id "B596-H_1-10k_transcript_68563";
scaffoldC02	MatchAnnot	transcript	6934835	6935885	.	-	.	gene_id "B596-H_1-10k_transcript_62444"; transcript_id "B596-H_1-10k_transcript_62444";
scaffoldC02	MatchAnnot	transcript	7287358	7287474	.	+	.	gene_id "B596-H_1-10k_transcript_72190"; transcript_id "B596-H_1-10k_transcript_72190";
scaffoldC02	MatchAnnot	transcript	8162378	8163542	.	+	.	gene_id "B596-H_1-10k_transcript_54648"; transcript_id "B596-H_1-10k_transcript_54648";
scaffoldC02	MatchAnnot	transcript	8814925	8815037	.	+	.	gene_id "B596-H_1-10k_transcript_72226"; transcript_id "B596-H_1-10k_transcript_72226";
scaffoldC02	MatchAnnot	transcript	9569094	9569867	.	+	.	gene_id "B596-H_1-10k_transcript_59307"; transcript_id "B596-H_1-10k_transcript_59307";
scaffoldC02	MatchAnnot	transcript	11515837	11517880	.	+	.	gene_id "B596-H_1-10k_transcript_36103"; transcript_id "B596-H_1-10k_transcript_36103";
scaffoldC02	MatchAnnot	transcript	11902229	11902443	.	-	.	gene_id "B596-H_1-10k_transcript_70618"; transcript_id "B596-H_1-10k_transcript_70618";
scaffoldC02	MatchAnnot	transcript	12049209	12050162	.	+	.	gene_id "B596-H_1-10k_transcript_55022"; transcript_id "B596-H_1-10k_transcript_55022";
scaffoldC02	MatchAnnot	transcript	12396468	12397117	.	+	.	gene_id "B596-H_1-10k_transcript_62064"; transcript_id "B596-H_1-10k_transcript_62064";
scaffoldC09	MatchAnnot	transcript	62472353	62474502	.	+	.	gene_id "B596-H_1-10k_transcript_52931"; transcript_id "B596-H_1-10k_transcript_52931";
scaffoldC02	MatchAnnot	transcript	14340390	14341957	.	+	.	gene_id "B596-H_1-10k_transcript_42483"; transcript_id "B596-H_1-10k_transcript_42483";
scaffoldC02	MatchAnnot	transcript	16208389	16208532	.	+	.	gene_id "B596-H_1-10k_transcript_7565"; transcript_id "B596-H_1-10k_transcript_7565";
scaffoldC03	MatchAnnot	transcript	36645815	36647745	.	+	.	gene_id "B596-H_1-10k_transcript_29330"; transcript_id "B596-H_1-10k_transcript_29330";
scaffoldC02	MatchAnnot	transcript	17899037	17900873	.	+	.	gene_id "B596-H_1-10k_transcript_50839"; transcript_id "B596-H_1-10k_transcript_50839";
scaffoldC02	MatchAnnot	transcript	18563020	18564835	.	+	.	gene_id "B596-H_1-10k_transcript_43004"; transcript_id "B596-H_1-10k_transcript_43004";
scaffoldC02	MatchAnnot	transcript	19807838	19810737	.	-	.	gene_id "B596-H_1-10k_transcript_20537"; transcript_id "B596-H_1-10k_transcript_20537";
scaffoldC02	MatchAnnot	transcript	19807842	19810714	.	-	.	gene_id "B596-H_1-10k_transcript_24157"; transcript_id "B596-H_1-10k_transcript_24157";
scaffoldC02	MatchAnnot	transcript	19807842	19808192	.	-	.	gene_id "B596-H_1-10k_transcript_67984"; transcript_id "B596-H_1-10k_transcript_67984";
scaffoldC02	MatchAnnot	transcript	19807845	19810712	.	-	.	gene_id "B596-H_1-10k_transcript_23867"; transcript_id "B596-H_1-10k_transcript_23867";
scaffoldC02	MatchAnnot	transcript	20116005	20116243	.	+	.	gene_id "B596-H_1-10k_transcript_69947"; transcript_id "B596-H_1-10k_transcript_69947";
scaffoldC02	MatchAnnot	transcript	20120243	20120343	.	-	.	gene_id "B596-H_1-10k_transcript_72285"; transcript_id "B596-H_1-10k_transcript_72285";
scaffoldC02	MatchAnnot	transcript	20120248	20122643	.	-	.	gene_id "B596-H_1-10k_transcript_42763"; transcript_id "B596-H_1-10k_transcript_42763";
scaffoldC02	MatchAnnot	transcript	23139391	23139519	.	-	.	gene_id "B596-H_1-10k_transcript_72159"; transcript_id "B596-H_1-10k_transcript_72159";
scaffoldC02	MatchAnnot	transcript	23174247	23174337	.	-	.	gene_id "B596-H_1-10k_transcript_32328"; transcript_id "B596-H_1-10k_transcript_32328";
scaffoldC02	MatchAnnot	transcript	23868207	23871029	.	-	.	gene_id "B596-H_1-10k_transcript_23480"; transcript_id "B596-H_1-10k_transcript_23480";
scaffoldC02	MatchAnnot	transcript	24266246	24266325	.	-	.	gene_id "B596-H_1-10k_transcript_20336"; transcript_id "B596-H_1-10k_transcript_20336";
scaffoldC02	MatchAnnot	transcript	24615345	24615521	.	-	.	gene_id "B596-H_1-10k_transcript_71386"; transcript_id "B596-H_1-10k_transcript_71386";
scaffoldC02	MatchAnnot	transcript	25116845	25117500	.	+	.	gene_id "B596-H_1-10k_transcript_62497"; transcript_id "B596-H_1-10k_transcript_62497";
scaffoldC02	MatchAnnot	transcript	25126041	25126949	.	+	.	gene_id "B596-H_1-10k_transcript_56521"; transcript_id "B596-H_1-10k_transcript_56521";
scaffoldC02	MatchAnnot	transcript	25473353	25482798	.	+	.	gene_id "B596-H_1-10k_transcript_37276"; transcript_id "B596-H_1-10k_transcript_37276";
scaffoldC02	MatchAnnot	transcript	26796183	26796317	.	-	.	gene_id "B596-H_1-10k_transcript_71988"; transcript_id "B596-H_1-10k_transcript_71988";
scaffoldC02	MatchAnnot	transcript	27224143	27226207	.	-	.	gene_id "B596-H_1-10k_transcript_53902"; transcript_id "B596-H_1-10k_transcript_53902";
scaffoldC02	MatchAnnot	transcript	27264264	27265396	.	+	.	gene_id "B596-H_1-10k_transcript_65866"; transcript_id "B596-H_1-10k_transcript_65866";
scaffoldC02	MatchAnnot	transcript	28291458	28292694	.	+	.	gene_id "B596-H_1-10k_transcript_66581"; transcript_id "B596-H_1-10k_transcript_66581";
scaffoldC02	MatchAnnot	transcript	28292574	28292689	.	+	.	gene_id "B596-H_1-10k_transcript_72174"; transcript_id "B596-H_1-10k_transcript_72174";
scaffoldC02	MatchAnnot	transcript	28607567	28608873	.	-	.	gene_id "B596-H_1-10k_transcript_41594"; transcript_id "B596-H_1-10k_transcript_41594";
scaffoldC02	MatchAnnot	transcript	29747637	29747834	.	-	.	gene_id "B596-H_1-10k_transcript_23540"; transcript_id "B596-H_1-10k_transcript_23540";
scaffoldC02	MatchAnnot	transcript	30483195	30483340	.	+	.	gene_id "B596-H_1-10k_transcript_71796"; transcript_id "B596-H_1-10k_transcript_71796";
scaffoldC02	MatchAnnot	transcript	30647104	30653052	.	+	.	gene_id "B596-H_1-10k_transcript_31243"; transcript_id "B596-H_1-10k_transcript_31243";
scaffoldC02	MatchAnnot	transcript	30647104	30653052	.	+	.	gene_id "B596-H_1-10k_transcript_35147"; transcript_id "B596-H_1-10k_transcript_35147";
scaffoldC02	MatchAnnot	transcript	30797405	30799827	.	+	.	gene_id "B596-H_1-10k_transcript_43356"; transcript_id "B596-H_1-10k_transcript_43356";
scaffoldC02	MatchAnnot	transcript	31075291	31077037	.	+	.	gene_id "B596-H_1-10k_transcript_35630"; transcript_id "B596-H_1-10k_transcript_35630";
scaffoldC02	MatchAnnot	transcript	31648675	31650099	.	-	.	gene_id "B596-H_1-10k_transcript_50403"; transcript_id "B596-H_1-10k_transcript_50403";
scaffoldC02	MatchAnnot	transcript	31662414	31662660	.	+	.	gene_id "B596-H_1-10k_transcript_69859"; transcript_id "B596-H_1-10k_transcript_69859";
scaffoldC02	MatchAnnot	transcript	31681094	31682693	.	+	.	gene_id "B596-H_1-10k_transcript_41399"; transcript_id "B596-H_1-10k_transcript_41399";
scaffoldC02	MatchAnnot	transcript	31759072	31761179	.	+	.	gene_id "B596-H_1-10k_transcript_32079"; transcript_id "B596-H_1-10k_transcript_32079";
scaffoldC02	MatchAnnot	transcript	31760361	31761147	.	+	.	gene_id "B596-H_1-10k_transcript_63116"; transcript_id "B596-H_1-10k_transcript_63116";
scaffoldC06	MatchAnnot	transcript	50264090	50266586	.	-	.	gene_id "B596-H_1-10k_transcript_48223"; transcript_id "B596-H_1-10k_transcript_48223";
scaffoldC02	MatchAnnot	transcript	32508112	32509632	.	+	.	gene_id "B596-H_1-10k_transcript_38593"; transcript_id "B596-H_1-10k_transcript_38593";
scaffoldC02	MatchAnnot	transcript	32841022	32842988	.	+	.	gene_id "B596-H_1-10k_transcript_26921"; transcript_id "B596-H_1-10k_transcript_26921";
scaffoldC02	MatchAnnot	transcript	36084547	36084717	.	+	.	gene_id "B596-H_1-10k_transcript_71440"; transcript_id "B596-H_1-10k_transcript_71440";
scaffoldC02	MatchAnnot	transcript	37411198	37411275	.	+	.	gene_id "B596-H_1-10k_transcript_48477"; transcript_id "B596-H_1-10k_transcript_48477";
scaffoldC02	MatchAnnot	transcript	44893281	44893902	.	+	.	gene_id "B596-H_1-10k_transcript_63542"; transcript_id "B596-H_1-10k_transcript_63542";
scaffoldC02	MatchAnnot	transcript	48460211	48462314	.	-	.	gene_id "B596-H_1-10k_transcript_20599"; transcript_id "B596-H_1-10k_transcript_20599";
scaffoldC02	MatchAnnot	transcript	48460211	48463864	.	-	.	gene_id "B596-H_1-10k_transcript_2653"; transcript_id "B596-H_1-10k_transcript_2653";
scaffoldC02	MatchAnnot	transcript	48460211	48462326	.	-	.	gene_id "B596-H_1-10k_transcript_49687"; transcript_id "B596-H_1-10k_transcript_49687";
scaffoldC02	MatchAnnot	transcript	48463288	48463465	.	+	.	gene_id "B596-H_1-10k_transcript_71331"; transcript_id "B596-H_1-10k_transcript_71331";
scaffoldC02	MatchAnnot	transcript	48464337	48465869	.	-	.	gene_id "B596-H_1-10k_transcript_37568"; transcript_id "B596-H_1-10k_transcript_37568";
scaffoldC02	MatchAnnot	transcript	49461935	49471362	.	-	.	gene_id "B596-H_1-10k_transcript_6344"; transcript_id "B596-H_1-10k_transcript_6344";
scaffoldC02	MatchAnnot	transcript	49892899	49893527	.	+	.	gene_id "B596-H_1-10k_transcript_64679"; transcript_id "B596-H_1-10k_transcript_64679";
scaffoldC02	MatchAnnot	transcript	50483650	50484251	.	-	.	gene_id "B596-H_1-10k_transcript_65600"; transcript_id "B596-H_1-10k_transcript_65600";
scaffoldC02	MatchAnnot	transcript	53434523	53434706	.	-	.	gene_id "B596-H_1-10k_transcript_71130"; transcript_id "B596-H_1-10k_transcript_71130";
scaffoldC08	MatchAnnot	transcript	8146194	8147094	.	-	.	gene_id "B596-H_1-10k_transcript_55909"; transcript_id "B596-H_1-10k_transcript_55909";
scaffoldC02	MatchAnnot	transcript	53715601	53716613	.	+	.	gene_id "B596-H_1-10k_transcript_53874"; transcript_id "B596-H_1-10k_transcript_53874";
scaffoldC02	MatchAnnot	transcript	54736776	54746233	.	-	.	gene_id "B596-H_1-10k_transcript_47695"; transcript_id "B596-H_1-10k_transcript_47695";
scaffoldC02	MatchAnnot	transcript	54811780	54814148	.	+	.	gene_id "B596-H_1-10k_transcript_28240"; transcript_id "B596-H_1-10k_transcript_28240";
scaffoldC02	MatchAnnot	transcript	54811780	54814149	.	+	.	gene_id "B596-H_1-10k_transcript_30276"; transcript_id "B596-H_1-10k_transcript_30276";
scaffoldC02	MatchAnnot	transcript	55035551	55036489	.	+	.	gene_id "B596-H_1-10k_transcript_55798"; transcript_id "B596-H_1-10k_transcript_55798";
scaffoldC02	MatchAnnot	transcript	55480122	55483637	.	-	.	gene_id "B596-H_1-10k_transcript_6523"; transcript_id "B596-H_1-10k_transcript_6523";
scaffoldC02	MatchAnnot	transcript	55563187	55564344	.	-	.	gene_id "B596-H_1-10k_transcript_48631"; transcript_id "B596-H_1-10k_transcript_48631";
scaffoldC06	MatchAnnot	transcript	29457640	29459258	.	-	.	gene_id "B596-H_1-10k_transcript_42531"; transcript_id "B596-H_1-10k_transcript_42531";
scaffoldC02	MatchAnnot	transcript	57031990	57032025	.	+	.	gene_id "B596-H_1-10k_transcript_59191"; transcript_id "B596-H_1-10k_transcript_59191";
scaffoldC02	MatchAnnot	transcript	57939256	57940082	.	-	.	gene_id "B596-H_1-10k_transcript_58700"; transcript_id "B596-H_1-10k_transcript_58700";
scaffoldC02	MatchAnnot	transcript	58460832	58461745	.	-	.	gene_id "B596-H_1-10k_transcript_56082"; transcript_id "B596-H_1-10k_transcript_56082";
scaffoldC02	MatchAnnot	transcript	58460936	58461757	.	-	.	gene_id "B596-H_1-10k_transcript_59148"; transcript_id "B596-H_1-10k_transcript_59148";
scaffoldC02	MatchAnnot	transcript	59078282	59078475	.	+	.	gene_id "B596-H_1-10k_transcript_71062"; transcript_id "B596-H_1-10k_transcript_71062";
scaffoldC02	MatchAnnot	transcript	59260156	59260271	.	+	.	gene_id "B596-H_1-10k_transcript_72120"; transcript_id "B596-H_1-10k_transcript_72120";
scaffoldC02	MatchAnnot	transcript	59748353	59748545	.	-	.	gene_id "B596-H_1-10k_transcript_71266"; transcript_id "B596-H_1-10k_transcript_71266";
scaffoldC02	MatchAnnot	transcript	59748364	59749619	.	-	.	gene_id "B596-H_1-10k_transcript_59656"; transcript_id "B596-H_1-10k_transcript_59656";
scaffoldC02	MatchAnnot	transcript	59960235	59963578	.	+	.	gene_id "B596-H_1-10k_transcript_12531"; transcript_id "B596-H_1-10k_transcript_12531";
scaffoldC02	MatchAnnot	transcript	59960235	59963422	.	+	.	gene_id "B596-H_1-10k_transcript_15233"; transcript_id "B596-H_1-10k_transcript_15233";
scaffoldC02	MatchAnnot	transcript	59960235	59963242	.	+	.	gene_id "B596-H_1-10k_transcript_16208"; transcript_id "B596-H_1-10k_transcript_16208";
scaffoldC02	MatchAnnot	transcript	60009903	60011043	.	+	.	gene_id "B596-H_1-10k_transcript_61109"; transcript_id "B596-H_1-10k_transcript_61109";
scaffoldC02	MatchAnnot	transcript	60457312	60458002	.	-	.	gene_id "B596-H_1-10k_transcript_61858"; transcript_id "B596-H_1-10k_transcript_61858";
scaffoldC02	MatchAnnot	transcript	60650008	60651307	.	-	.	gene_id "B596-H_1-10k_transcript_55405"; transcript_id "B596-H_1-10k_transcript_55405";
scaffoldC02	MatchAnnot	transcript	60667364	60667507	.	+	.	gene_id "B596-H_1-10k_transcript_71797"; transcript_id "B596-H_1-10k_transcript_71797";
scaffoldC02	MatchAnnot	transcript	60692826	60695778	.	-	.	gene_id "B596-H_1-10k_transcript_26955"; transcript_id "B596-H_1-10k_transcript_26955";
scaffoldC02	MatchAnnot	transcript	60692826	60721771	.	-	.	gene_id "B596-H_1-10k_transcript_30932"; transcript_id "B596-H_1-10k_transcript_30932";
scaffoldC02	MatchAnnot	transcript	60692827	60693635	.	-	.	gene_id "B596-H_1-10k_transcript_64583"; transcript_id "B596-H_1-10k_transcript_64583";
scaffoldC02	MatchAnnot	transcript	60692844	60693182	.	-	.	gene_id "B596-H_1-10k_transcript_68119"; transcript_id "B596-H_1-10k_transcript_68119";
scaffoldC02	MatchAnnot	transcript	61035506	61039965	.	+	.	gene_id "B596-H_1-10k_transcript_13621"; transcript_id "B596-H_1-10k_transcript_13621";
scaffoldC02	MatchAnnot	transcript	61035506	61039864	.	+	.	gene_id "B596-H_1-10k_transcript_14478"; transcript_id "B596-H_1-10k_transcript_14478";
scaffoldC02	MatchAnnot	transcript	61035537	61039436	.	+	.	gene_id "B596-H_1-10k_transcript_22889"; transcript_id "B596-H_1-10k_transcript_22889";
scaffoldC02	MatchAnnot	transcript	61037147	61039842	.	+	.	gene_id "B596-H_1-10k_transcript_32080"; transcript_id "B596-H_1-10k_transcript_32080";
scaffoldC02	MatchAnnot	transcript	61039073	61039916	.	+	.	gene_id "B596-H_1-10k_transcript_60168"; transcript_id "B596-H_1-10k_transcript_60168";
scaffoldC02	MatchAnnot	transcript	61039617	61039829	.	+	.	gene_id "B596-H_1-10k_transcript_70746"; transcript_id "B596-H_1-10k_transcript_70746";
scaffoldC02	MatchAnnot	transcript	61118868	61120671	.	+	.	gene_id "B596-H_1-10k_transcript_50948"; transcript_id "B596-H_1-10k_transcript_50948";
scaffoldC02	MatchAnnot	transcript	61401554	61401664	.	+	.	gene_id "B596-H_1-10k_transcript_72215"; transcript_id "B596-H_1-10k_transcript_72215";
scaffoldC02	MatchAnnot	transcript	62413873	62441577	.	+	.	gene_id "B596-H_1-10k_transcript_58232"; transcript_id "B596-H_1-10k_transcript_58232";
scaffoldC02	MatchAnnot	transcript	62598894	62600677	.	-	.	gene_id "B596-H_1-10k_transcript_29811"; transcript_id "B596-H_1-10k_transcript_29811";
scaffoldC02	MatchAnnot	transcript	63548070	63549361	.	+	.	gene_id "B596-H_1-10k_transcript_46106"; transcript_id "B596-H_1-10k_transcript_46106";
scaffoldC02	MatchAnnot	transcript	64247689	64249857	.	+	.	gene_id "B596-H_1-10k_transcript_57942"; transcript_id "B596-H_1-10k_transcript_57942";
scaffoldC02	MatchAnnot	transcript	64894465	64894581	.	+	.	gene_id "B596-H_1-10k_transcript_72170"; transcript_id "B596-H_1-10k_transcript_72170";
scaffoldC02	MatchAnnot	transcript	64898022	64900454	.	+	.	gene_id "B596-H_1-10k_transcript_14385"; transcript_id "B596-H_1-10k_transcript_14385";
scaffoldC02	MatchAnnot	transcript	65191687	65191812	.	+	.	gene_id "B596-H_1-10k_transcript_72112"; transcript_id "B596-H_1-10k_transcript_72112";
scaffoldC03	MatchAnnot	transcript	445355	447386	.	-	.	gene_id "B596-H_1-10k_transcript_40655"; transcript_id "B596-H_1-10k_transcript_40655";
scaffoldC03	MatchAnnot	transcript	461300	461666	.	-	.	gene_id "B596-H_1-10k_transcript_67949"; transcript_id "B596-H_1-10k_transcript_67949";
scaffoldC03	MatchAnnot	transcript	461303	461868	.	-	.	gene_id "B596-H_1-10k_transcript_65921"; transcript_id "B596-H_1-10k_transcript_65921";
scaffoldC03	MatchAnnot	transcript	582543	585074	.	-	.	gene_id "B596-H_1-10k_transcript_29722"; transcript_id "B596-H_1-10k_transcript_29722";
scaffoldC03	MatchAnnot	transcript	582600	582807	.	-	.	gene_id "B596-H_1-10k_transcript_70659"; transcript_id "B596-H_1-10k_transcript_70659";
scaffoldC03	MatchAnnot	transcript	1612846	1614060	.	+	.	gene_id "B596-H_1-10k_transcript_50790"; transcript_id "B596-H_1-10k_transcript_50790";
scaffoldC03	MatchAnnot	transcript	1859964	1860588	.	+	.	gene_id "B596-H_1-10k_transcript_66172"; transcript_id "B596-H_1-10k_transcript_66172";
scaffoldC03	MatchAnnot	transcript	2250941	2253135	.	+	.	gene_id "B596-H_1-10k_transcript_18202"; transcript_id "B596-H_1-10k_transcript_18202";
scaffoldC03	MatchAnnot	transcript	2250941	2253164	.	+	.	gene_id "B596-H_1-10k_transcript_20661"; transcript_id "B596-H_1-10k_transcript_20661";
scaffoldC03	MatchAnnot	transcript	2252115	2253138	.	+	.	gene_id "B596-H_1-10k_transcript_58096"; transcript_id "B596-H_1-10k_transcript_58096";
scaffoldC04	MatchAnnot	transcript	47083433	47083496	.	+	.	gene_id "B596-H_1-10k_transcript_63536"; transcript_id "B596-H_1-10k_transcript_63536";
scaffoldC03	MatchAnnot	transcript	2414868	2416527	.	-	.	gene_id "B596-H_1-10k_transcript_53294"; transcript_id "B596-H_1-10k_transcript_53294";
scaffoldC03	MatchAnnot	transcript	2716243	2718282	.	+	.	gene_id "B596-H_1-10k_transcript_53361"; transcript_id "B596-H_1-10k_transcript_53361";
scaffoldC03	MatchAnnot	transcript	3166008	3166039	.	+	.	gene_id "B596-H_1-10k_transcript_52734"; transcript_id "B596-H_1-10k_transcript_52734";
scaffoldC03	MatchAnnot	transcript	3333132	3334881	.	+	.	gene_id "B596-H_1-10k_transcript_39935"; transcript_id "B596-H_1-10k_transcript_39935";
scaffoldC03	MatchAnnot	transcript	3333717	3334775	.	+	.	gene_id "B596-H_1-10k_transcript_52731"; transcript_id "B596-H_1-10k_transcript_52731";
scaffoldC03	MatchAnnot	transcript	3612834	3615347	.	+	.	gene_id "B596-H_1-10k_transcript_23309"; transcript_id "B596-H_1-10k_transcript_23309";
scaffoldC03	MatchAnnot	transcript	3798511	3802299	.	+	.	gene_id "B596-H_1-10k_transcript_35312"; transcript_id "B596-H_1-10k_transcript_35312";
scaffoldC03	MatchAnnot	transcript	3798511	3802299	.	+	.	gene_id "B596-H_1-10k_transcript_37882"; transcript_id "B596-H_1-10k_transcript_37882";
scaffoldC03	MatchAnnot	transcript	3800473	3802380	.	+	.	gene_id "B596-H_1-10k_transcript_37043"; transcript_id "B596-H_1-10k_transcript_37043";
scaffoldC03	MatchAnnot	transcript	5005115	5005180	.	+	.	gene_id "B596-H_1-10k_transcript_53118"; transcript_id "B596-H_1-10k_transcript_53118";
scaffoldC03	MatchAnnot	transcript	5065614	5068249	.	-	.	gene_id "B596-H_1-10k_transcript_52152"; transcript_id "B596-H_1-10k_transcript_52152";
scaffoldC08	MatchAnnot	transcript	4845340	4847790	.	-	.	gene_id "B596-H_1-10k_transcript_41755"; transcript_id "B596-H_1-10k_transcript_41755";
scaffoldC03	MatchAnnot	transcript	5686164	5687777	.	-	.	gene_id "B596-H_1-10k_transcript_35487"; transcript_id "B596-H_1-10k_transcript_35487";
scaffoldC03	MatchAnnot	transcript	5686252	5687777	.	-	.	gene_id "B596-H_1-10k_transcript_54951"; transcript_id "B596-H_1-10k_transcript_54951";
scaffoldC03	MatchAnnot	transcript	6018591	6023915	.	-	.	gene_id "B596-H_1-10k_transcript_3940"; transcript_id "B596-H_1-10k_transcript_3940";
scaffoldC03	MatchAnnot	transcript	6028221	6033562	.	-	.	gene_id "B596-H_1-10k_transcript_3788"; transcript_id "B596-H_1-10k_transcript_3788";
scaffoldC03	MatchAnnot	transcript	6028301	6033562	.	-	.	gene_id "B596-H_1-10k_transcript_4019"; transcript_id "B596-H_1-10k_transcript_4019";
scaffoldC03	MatchAnnot	transcript	6198362	6198572	.	+	.	gene_id "B596-H_1-10k_transcript_70449"; transcript_id "B596-H_1-10k_transcript_70449";
scaffoldC03	MatchAnnot	transcript	6207190	6210468	.	+	.	gene_id "B596-H_1-10k_transcript_12545"; transcript_id "B596-H_1-10k_transcript_12545";
scaffoldC03	MatchAnnot	transcript	6355266	6357570	.	+	.	gene_id "B596-H_1-10k_transcript_46006"; transcript_id "B596-H_1-10k_transcript_46006";
scaffoldC03	MatchAnnot	transcript	6447676	6448206	.	+	.	gene_id "B596-H_1-10k_transcript_65180"; transcript_id "B596-H_1-10k_transcript_65180";
scaffoldC03	MatchAnnot	transcript	6513822	6515299	.	-	.	gene_id "B596-H_1-10k_transcript_51744"; transcript_id "B596-H_1-10k_transcript_51744";
scaffoldC03	MatchAnnot	transcript	6664139	6665083	.	-	.	gene_id "B596-H_1-10k_transcript_63704"; transcript_id "B596-H_1-10k_transcript_63704";
scaffoldC03	MatchAnnot	transcript	8566139	8566222	.	+	.	gene_id "B596-H_1-10k_transcript_57952"; transcript_id "B596-H_1-10k_transcript_57952";
scaffoldC03	MatchAnnot	transcript	9442369	9444150	.	+	.	gene_id "B596-H_1-10k_transcript_34276"; transcript_id "B596-H_1-10k_transcript_34276";
scaffoldC03	MatchAnnot	transcript	10242509	10244050	.	+	.	gene_id "B596-H_1-10k_transcript_37957"; transcript_id "B596-H_1-10k_transcript_37957";
scaffoldC03	MatchAnnot	transcript	10242522	10243949	.	+	.	gene_id "B596-H_1-10k_transcript_42119"; transcript_id "B596-H_1-10k_transcript_42119";
scaffoldC03	MatchAnnot	transcript	10252140	10252224	.	-	.	gene_id "B596-H_1-10k_transcript_72353"; transcript_id "B596-H_1-10k_transcript_72353";
scaffoldC03	MatchAnnot	transcript	10278344	10280585	.	+	.	gene_id "B596-H_1-10k_transcript_28320"; transcript_id "B596-H_1-10k_transcript_28320";
scaffoldC03	MatchAnnot	transcript	10773204	10773299	.	-	.	gene_id "B596-H_1-10k_transcript_71613"; transcript_id "B596-H_1-10k_transcript_71613";
scaffoldC03	MatchAnnot	transcript	10927347	10929242	.	-	.	gene_id "B596-H_1-10k_transcript_39040"; transcript_id "B596-H_1-10k_transcript_39040";
scaffoldC03	MatchAnnot	transcript	10927349	10929242	.	-	.	gene_id "B596-H_1-10k_transcript_38266"; transcript_id "B596-H_1-10k_transcript_38266";
scaffoldC03	MatchAnnot	transcript	11026383	11026486	.	-	.	gene_id "B596-H_1-10k_transcript_313"; transcript_id "B596-H_1-10k_transcript_313";
scaffoldC03	MatchAnnot	transcript	11614255	11615413	.	+	.	gene_id "B596-H_1-10k_transcript_63659"; transcript_id "B596-H_1-10k_transcript_63659";
scaffoldC03	MatchAnnot	transcript	11615068	11615346	.	+	.	gene_id "B596-H_1-10k_transcript_70829"; transcript_id "B596-H_1-10k_transcript_70829";
scaffoldC03	MatchAnnot	transcript	11615193	11615406	.	+	.	gene_id "B596-H_1-10k_transcript_70351"; transcript_id "B596-H_1-10k_transcript_70351";
scaffoldC03	MatchAnnot	transcript	11897337	11897537	.	+	.	gene_id "B596-H_1-10k_transcript_2905"; transcript_id "B596-H_1-10k_transcript_2905";
scaffoldC03	MatchAnnot	transcript	12080447	12080585	.	-	.	gene_id "B596-H_1-10k_transcript_71808"; transcript_id "B596-H_1-10k_transcript_71808";
scaffoldC03	MatchAnnot	transcript	12201671	12201826	.	-	.	gene_id "B596-H_1-10k_transcript_71948"; transcript_id "B596-H_1-10k_transcript_71948";
scaffoldC03	MatchAnnot	transcript	12211070	12211256	.	-	.	gene_id "B596-H_1-10k_transcript_71461"; transcript_id "B596-H_1-10k_transcript_71461";
scaffoldC03	MatchAnnot	transcript	12455821	12457897	.	+	.	gene_id "B596-H_1-10k_transcript_49531"; transcript_id "B596-H_1-10k_transcript_49531";
scaffoldC03	MatchAnnot	transcript	12522890	12524221	.	-	.	gene_id "B596-H_1-10k_transcript_67340"; transcript_id "B596-H_1-10k_transcript_67340";
scaffoldC03	MatchAnnot	transcript	13010898	13012251	.	+	.	gene_id "B596-H_1-10k_transcript_44100"; transcript_id "B596-H_1-10k_transcript_44100";
scaffoldC03	MatchAnnot	transcript	13404528	13405913	.	+	.	gene_id "B596-H_1-10k_transcript_42906"; transcript_id "B596-H_1-10k_transcript_42906";
scaffoldC03	MatchAnnot	transcript	13405667	13405834	.	+	.	gene_id "B596-H_1-10k_transcript_71189"; transcript_id "B596-H_1-10k_transcript_71189";
scaffoldC03	MatchAnnot	transcript	22970001	22971487	.	-	.	gene_id "B596-H_1-10k_transcript_53495"; transcript_id "B596-H_1-10k_transcript_53495";
scaffoldC03	MatchAnnot	transcript	13611854	13614462	.	-	.	gene_id "B596-H_1-10k_transcript_29424"; transcript_id "B596-H_1-10k_transcript_29424";
scaffoldC03	MatchAnnot	transcript	13611854	13612091	.	-	.	gene_id "B596-H_1-10k_transcript_70230"; transcript_id "B596-H_1-10k_transcript_70230";
scaffoldC03	MatchAnnot	transcript	13611856	13614462	.	-	.	gene_id "B596-H_1-10k_transcript_30830"; transcript_id "B596-H_1-10k_transcript_30830";
scaffoldC03	MatchAnnot	transcript	13611856	13612499	.	-	.	gene_id "B596-H_1-10k_transcript_64771"; transcript_id "B596-H_1-10k_transcript_64771";
scaffoldC03	MatchAnnot	transcript	13611892	13613052	.	-	.	gene_id "B596-H_1-10k_transcript_54840"; transcript_id "B596-H_1-10k_transcript_54840";
scaffoldC03	MatchAnnot	transcript	13611892	13612945	.	-	.	gene_id "B596-H_1-10k_transcript_57719"; transcript_id "B596-H_1-10k_transcript_57719";
scaffoldC03	MatchAnnot	transcript	13611893	13614462	.	-	.	gene_id "B596-H_1-10k_transcript_31297"; transcript_id "B596-H_1-10k_transcript_31297";
scaffoldC03	MatchAnnot	transcript	13611893	13613982	.	-	.	gene_id "B596-H_1-10k_transcript_45829"; transcript_id "B596-H_1-10k_transcript_45829";
scaffoldC03	MatchAnnot	transcript	13611909	13612707	.	-	.	gene_id "B596-H_1-10k_transcript_63115"; transcript_id "B596-H_1-10k_transcript_63115";
scaffoldC03	MatchAnnot	transcript	13611909	13612349	.	-	.	gene_id "B596-H_1-10k_transcript_68429"; transcript_id "B596-H_1-10k_transcript_68429";
scaffoldC03	MatchAnnot	transcript	13612996	13614462	.	-	.	gene_id "B596-H_1-10k_transcript_60988"; transcript_id "B596-H_1-10k_transcript_60988";
scaffoldC03	MatchAnnot	transcript	13729089	13732083	.	-	.	gene_id "B596-H_1-10k_transcript_20272"; transcript_id "B596-H_1-10k_transcript_20272";
scaffoldC03	MatchAnnot	transcript	13769023	13770236	.	+	.	gene_id "B596-H_1-10k_transcript_48363"; transcript_id "B596-H_1-10k_transcript_48363";
scaffoldC03	MatchAnnot	transcript	13769023	13770116	.	+	.	gene_id "B596-H_1-10k_transcript_51737"; transcript_id "B596-H_1-10k_transcript_51737";
scaffoldC03	MatchAnnot	transcript	13812684	13815808	.	-	.	gene_id "B596-H_1-10k_transcript_15154"; transcript_id "B596-H_1-10k_transcript_15154";
scaffoldC03	MatchAnnot	transcript	13812687	13815819	.	-	.	gene_id "B596-H_1-10k_transcript_22422"; transcript_id "B596-H_1-10k_transcript_22422";
scaffoldC08	MatchAnnot	transcript	2067163	2068928	.	-	.	gene_id "B596-H_1-10k_transcript_51510"; transcript_id "B596-H_1-10k_transcript_51510";
scaffoldC03	MatchAnnot	transcript	14496951	14498249	.	-	.	gene_id "B596-H_1-10k_transcript_44825"; transcript_id "B596-H_1-10k_transcript_44825";
scaffoldC03	MatchAnnot	transcript	14533551	14534620	.	+	.	gene_id "B596-H_1-10k_transcript_52214"; transcript_id "B596-H_1-10k_transcript_52214";
scaffoldC03	MatchAnnot	transcript	14687039	14687201	.	-	.	gene_id "B596-H_1-10k_transcript_71512"; transcript_id "B596-H_1-10k_transcript_71512";
scaffoldC03	MatchAnnot	transcript	14773017	14775361	.	-	.	gene_id "B596-H_1-10k_transcript_41894"; transcript_id "B596-H_1-10k_transcript_41894";
scaffoldC04	MatchAnnot	transcript	9457376	9457556	.	+	.	gene_id "B596-H_1-10k_transcript_4110"; transcript_id "B596-H_1-10k_transcript_4110";
scaffoldC03	MatchAnnot	transcript	15874527	15876589	.	-	.	gene_id "B596-H_1-10k_transcript_52428"; transcript_id "B596-H_1-10k_transcript_52428";
scaffoldC03	MatchAnnot	transcript	15876839	15877688	.	-	.	gene_id "B596-H_1-10k_transcript_66113"; transcript_id "B596-H_1-10k_transcript_66113";
scaffoldC03	MatchAnnot	transcript	15942663	15942775	.	-	.	gene_id "B596-H_1-10k_transcript_72188"; transcript_id "B596-H_1-10k_transcript_72188";
scaffoldC03	MatchAnnot	transcript	16015278	16015440	.	+	.	gene_id "B596-H_1-10k_transcript_71552"; transcript_id "B596-H_1-10k_transcript_71552";
scaffoldC03	MatchAnnot	transcript	16319138	16319322	.	-	.	gene_id "B596-H_1-10k_transcript_71119"; transcript_id "B596-H_1-10k_transcript_71119";
scaffoldC05	MatchAnnot	transcript	56632539	56633963	.	+	.	gene_id "B596-H_1-10k_transcript_39574"; transcript_id "B596-H_1-10k_transcript_39574";
scaffoldC03	MatchAnnot	transcript	17171556	17172517	.	-	.	gene_id "B596-H_1-10k_transcript_58696"; transcript_id "B596-H_1-10k_transcript_58696";
scaffoldC03	MatchAnnot	transcript	17306924	17309539	.	-	.	gene_id "B596-H_1-10k_transcript_21544"; transcript_id "B596-H_1-10k_transcript_21544";
scaffoldC03	MatchAnnot	transcript	17306954	17308706	.	-	.	gene_id "B596-H_1-10k_transcript_38846"; transcript_id "B596-H_1-10k_transcript_38846";
scaffoldC03	MatchAnnot	transcript	17306968	17308303	.	-	.	gene_id "B596-H_1-10k_transcript_49159"; transcript_id "B596-H_1-10k_transcript_49159";
scaffoldC03	MatchAnnot	transcript	19166675	19169424	.	+	.	gene_id "B596-H_1-10k_transcript_15143"; transcript_id "B596-H_1-10k_transcript_15143";
scaffoldC03	MatchAnnot	transcript	19183435	19186121	.	-	.	gene_id "B596-H_1-10k_transcript_15264"; transcript_id "B596-H_1-10k_transcript_15264";
scaffoldC03	MatchAnnot	transcript	19636307	19637866	.	-	.	gene_id "B596-H_1-10k_transcript_43417"; transcript_id "B596-H_1-10k_transcript_43417";
scaffoldC03	MatchAnnot	transcript	19636795	19637479	.	-	.	gene_id "B596-H_1-10k_transcript_54491"; transcript_id "B596-H_1-10k_transcript_54491";
scaffoldC03	MatchAnnot	transcript	19870082	19871231	.	-	.	gene_id "B596-H_1-10k_transcript_58764"; transcript_id "B596-H_1-10k_transcript_58764";
scaffoldC03	MatchAnnot	transcript	21162099	21162337	.	-	.	gene_id "B596-H_1-10k_transcript_70034"; transcript_id "B596-H_1-10k_transcript_70034";
scaffoldC03	MatchAnnot	transcript	21249165	21250224	.	+	.	gene_id "B596-H_1-10k_transcript_51927"; transcript_id "B596-H_1-10k_transcript_51927";
scaffoldC03	MatchAnnot	transcript	22027906	22030208	.	-	.	gene_id "B596-H_1-10k_transcript_49930"; transcript_id "B596-H_1-10k_transcript_49930";
scaffoldC03	MatchAnnot	transcript	22028012	22030134	.	-	.	gene_id "B596-H_1-10k_transcript_55558"; transcript_id "B596-H_1-10k_transcript_55558";
scaffoldC03	MatchAnnot	transcript	22345396	22345570	.	+	.	gene_id "B596-H_1-10k_transcript_71548"; transcript_id "B596-H_1-10k_transcript_71548";
scaffoldC03	MatchAnnot	transcript	22821116	22829360	.	+	.	gene_id "B596-H_1-10k_transcript_4328"; transcript_id "B596-H_1-10k_transcript_4328";
scaffoldC03	MatchAnnot	transcript	22821248	22821460	.	+	.	gene_id "B596-H_1-10k_transcript_69781"; transcript_id "B596-H_1-10k_transcript_69781";
scaffoldC03	MatchAnnot	transcript	22828235	22829369	.	+	.	gene_id "B596-H_1-10k_transcript_60634"; transcript_id "B596-H_1-10k_transcript_60634";
scaffoldC03	MatchAnnot	transcript	23269755	23271180	.	+	.	gene_id "B596-H_1-10k_transcript_58083"; transcript_id "B596-H_1-10k_transcript_58083";
scaffoldC03	MatchAnnot	transcript	23269758	23271064	.	+	.	gene_id "B596-H_1-10k_transcript_60750"; transcript_id "B596-H_1-10k_transcript_60750";
scaffoldC03	MatchAnnot	transcript	23307246	23307557	.	-	.	gene_id "B596-H_1-10k_transcript_69104"; transcript_id "B596-H_1-10k_transcript_69104";
scaffoldC03	MatchAnnot	transcript	23526177	23526412	.	-	.	gene_id "B596-H_1-10k_transcript_70137"; transcript_id "B596-H_1-10k_transcript_70137";
scaffoldC07	MatchAnnot	transcript	22610441	22612652	.	-	.	gene_id "B596-H_1-10k_transcript_40757"; transcript_id "B596-H_1-10k_transcript_40757";
scaffoldC03	MatchAnnot	transcript	23854303	23857707	.	+	.	gene_id "B596-H_1-10k_transcript_12986"; transcript_id "B596-H_1-10k_transcript_12986";
scaffoldC03	MatchAnnot	transcript	23859157	23859564	.	+	.	gene_id "B596-H_1-10k_transcript_69849"; transcript_id "B596-H_1-10k_transcript_69849";
scaffoldC03	MatchAnnot	transcript	23859396	23859585	.	+	.	gene_id "B596-H_1-10k_transcript_69464"; transcript_id "B596-H_1-10k_transcript_69464";
scaffoldC03	MatchAnnot	transcript	24092638	24092772	.	-	.	gene_id "B596-H_1-10k_transcript_72136"; transcript_id "B596-H_1-10k_transcript_72136";
scaffoldC03	MatchAnnot	transcript	24190378	24191462	.	+	.	gene_id "B596-H_1-10k_transcript_63442"; transcript_id "B596-H_1-10k_transcript_63442";
scaffoldC03	MatchAnnot	transcript	24191040	24191459	.	+	.	gene_id "B596-H_1-10k_transcript_68471"; transcript_id "B596-H_1-10k_transcript_68471";
scaffoldC03	MatchAnnot	transcript	24191238	24191447	.	+	.	gene_id "B596-H_1-10k_transcript_70639"; transcript_id "B596-H_1-10k_transcript_70639";
scaffoldC03	MatchAnnot	transcript	24224808	24228846	.	+	.	gene_id "B596-H_1-10k_transcript_21814"; transcript_id "B596-H_1-10k_transcript_21814";
scaffoldC03	MatchAnnot	transcript	24232985	24235146	.	-	.	gene_id "B596-H_1-10k_transcript_32057"; transcript_id "B596-H_1-10k_transcript_32057";
scaffoldC03	MatchAnnot	transcript	24233167	24235181	.	-	.	gene_id "B596-H_1-10k_transcript_37092"; transcript_id "B596-H_1-10k_transcript_37092";
scaffoldC03	MatchAnnot	transcript	24799598	24800993	.	+	.	gene_id "B596-H_1-10k_transcript_50199"; transcript_id "B596-H_1-10k_transcript_50199";
scaffoldC03	MatchAnnot	transcript	25313825	25313919	.	+	.	gene_id "B596-H_1-10k_transcript_72334"; transcript_id "B596-H_1-10k_transcript_72334";
scaffoldC03	MatchAnnot	transcript	25354914	25355864	.	-	.	gene_id "B596-H_1-10k_transcript_62758"; transcript_id "B596-H_1-10k_transcript_62758";
scaffoldC03	MatchAnnot	transcript	25354940	25355134	.	-	.	gene_id "B596-H_1-10k_transcript_71096"; transcript_id "B596-H_1-10k_transcript_71096";
scaffoldC03	MatchAnnot	transcript	25355016	25355864	.	-	.	gene_id "B596-H_1-10k_transcript_64922"; transcript_id "B596-H_1-10k_transcript_64922";
scaffoldC03	MatchAnnot	transcript	25355035	25355608	.	-	.	gene_id "B596-H_1-10k_transcript_68217"; transcript_id "B596-H_1-10k_transcript_68217";
scaffoldC03	MatchAnnot	transcript	25473334	25475404	.	+	.	gene_id "B596-H_1-10k_transcript_47626"; transcript_id "B596-H_1-10k_transcript_47626";
scaffoldC03	MatchAnnot	transcript	25474728	25475330	.	+	.	gene_id "B596-H_1-10k_transcript_65107"; transcript_id "B596-H_1-10k_transcript_65107";
scaffoldC03	MatchAnnot	transcript	25570236	25570432	.	-	.	gene_id "B596-H_1-10k_transcript_70993"; transcript_id "B596-H_1-10k_transcript_70993";
scaffoldC03	MatchAnnot	transcript	25689453	25698469	.	-	.	gene_id "B596-H_1-10k_transcript_2946"; transcript_id "B596-H_1-10k_transcript_2946";
scaffoldC03	MatchAnnot	transcript	26021239	26021699	.	+	.	gene_id "B596-H_1-10k_transcript_67704"; transcript_id "B596-H_1-10k_transcript_67704";
scaffoldC03	MatchAnnot	transcript	26021464	26021633	.	+	.	gene_id "B596-H_1-10k_transcript_71458"; transcript_id "B596-H_1-10k_transcript_71458";
scaffoldC03	MatchAnnot	transcript	26068167	26070029	.	-	.	gene_id "B596-H_1-10k_transcript_43283"; transcript_id "B596-H_1-10k_transcript_43283";
scaffoldC03	MatchAnnot	transcript	26445217	26447214	.	-	.	gene_id "B596-H_1-10k_transcript_29488"; transcript_id "B596-H_1-10k_transcript_29488";
scaffoldC03	MatchAnnot	transcript	26667854	26669325	.	+	.	gene_id "B596-H_1-10k_transcript_57227"; transcript_id "B596-H_1-10k_transcript_57227";
scaffoldC03	MatchAnnot	transcript	26711868	26712099	.	-	.	gene_id "B596-H_1-10k_transcript_70217"; transcript_id "B596-H_1-10k_transcript_70217";
scaffoldC03	MatchAnnot	transcript	26711870	26714425	.	-	.	gene_id "B596-H_1-10k_transcript_19570"; transcript_id "B596-H_1-10k_transcript_19570";
scaffoldC03	MatchAnnot	transcript	26716681	26717882	.	+	.	gene_id "B596-H_1-10k_transcript_48715"; transcript_id "B596-H_1-10k_transcript_48715";
scaffoldC03	MatchAnnot	transcript	26838249	26838862	.	-	.	gene_id "B596-H_1-10k_transcript_63719"; transcript_id "B596-H_1-10k_transcript_63719";
scaffoldC03	MatchAnnot	transcript	26838252	26838640	.	-	.	gene_id "B596-H_1-10k_transcript_70068"; transcript_id "B596-H_1-10k_transcript_70068";
scaffoldC03	MatchAnnot	transcript	26913678	26913854	.	-	.	gene_id "B596-H_1-10k_transcript_71300"; transcript_id "B596-H_1-10k_transcript_71300";
scaffoldC03	MatchAnnot	transcript	26949933	26952327	.	-	.	gene_id "B596-H_1-10k_transcript_24191"; transcript_id "B596-H_1-10k_transcript_24191";
scaffoldC03	MatchAnnot	transcript	26966351	26969899	.	-	.	gene_id "B596-H_1-10k_transcript_13736"; transcript_id "B596-H_1-10k_transcript_13736";
scaffoldC03	MatchAnnot	transcript	26966466	26969899	.	-	.	gene_id "B596-H_1-10k_transcript_15465"; transcript_id "B596-H_1-10k_transcript_15465";
scaffoldC03	MatchAnnot	transcript	27397765	27403172	.	-	.	gene_id "B596-H_1-10k_transcript_8922"; transcript_id "B596-H_1-10k_transcript_8922";
scaffoldC03	MatchAnnot	transcript	27599329	27601919	.	+	.	gene_id "B596-H_1-10k_transcript_37703"; transcript_id "B596-H_1-10k_transcript_37703";
[truncated: 970 more rows]
