# Supplementary material for: Molecular Analysis Uncovers the Mechanism of Fertility Restoration in Temperature-Sensitive Polima Cytoplasmic Male-Sterile Brassica napus
Source: Int J Mol Sci. 2021 Nov 18;22(22):12450. doi: 10.3390/ijms222212450 (PMC8617660; doi:10.3390/ijms222212450)
Supplement: Supplementary file 1 [file ijms-22-12450-s001.zip › DataS1/novel transcripts/596-L_novel.fa]

>B596-L_1-10k_transcript_58146
AGAGGGACTATGGCCGTTTAGGCCAAGGAAGTTTGAGGCAATAACAGGTCTGTGATGCCCTTAGATGTTCTGGGCCGCACGCGCGCTACACTGATGTATTCAACGAGTTCACACCTTGGCCGACAGGCCCGGGTAATCTTTGAAATTTCATCGTGATGGGGATAGATCATTGCAATTGTTGGTCTTCAACGAGGAATTCCTAGTAAGCGCGAGTCATCAGCTCGCGTTGACTACGTCCCTGCCCTTTGTACACACCGCCCG
>B596-L_1-10k_transcript_60244
GAATGATCCGGTGAAGTGTTCGGATCGCGGCGACGTGGGTGGTTCGCCGTCTGCGACGTCGCGAGAAGTCCACTAAACCTTATCATTTAGAGG
>B596-L_1-10k_transcript_47272
GCCCCCATCGTCTAGTGGTTCAGGACATCTCTCTTTCAAGGAGGCAGCGGGGATTCGACTTCCCCTGGGGGTAGGGTACTACGAAAGGAAGTTGATTATGGATTATCCATAAAGTTCGAATAGAGTCTTCCTGGGTCGATGCCCGAGCGGTTAATGGGGACGGACTGTAAATTCGTTGGCAATATGTCTACGCTGGTTCAAATCCAGCTCGGCCCAATAATTCGCTGTCTACATAACCTTTTTTGTTTTGCATAATTGACAGAGAAGGGTAAGAAAAAAGTCAAATATCTGGGTATATTTCGACTTTACTTTTTTCTTTATTTCTTGTGGCTCGTTACTTTTTGTTTCCATAAAAAATTACAATAAAAAATAGATTATCAATCGATTTTAGAATAATGCAAGGATTACTAGTAATCGGCCTTGATATCACTTTAGTGATATCCATATAGATATCAATATATTACTTGTGATTTTCTTTGTTACAAAACACTAATTTGAATCTAAAATTGAAATGATTCAAATGAAATCATAAGAAGGAATATGTAAGCTACCCGCTTTATTTCCATGGGATTGTAGTTCAATTGGTCAGAGCACCGCCCTGTCAAGGCGGAAGCTGCGGGTTCGAGCCCCGTCAGTCCCGGCGGATTCAATTAAAAAAAAAAGACATAAACTCCCCTTTTTGTTTCTGGGCAAGGGGATCAAAATGGTTTCGGTTATCTTTTTGTTTTATTTTTATTTTTTCATCAAGC
>B596-L_1-10k_transcript_59527
TGCAGCAGAGGGAGATGTATGGTTGGAGCTGTGGGGCGAAGGGGAATCCTGAAAATGGCTGGAATCCCGAGACTGGCTCCCCGTACCACCACGACCACGACGCTGTCGAGGCCGGGTCTGATCATCATGAGACCTGT
>B596-L_1-10k_transcript_55198
AAGCCAGTGGCGCGAAGCTACCGTGCGCTGGATTATGACTGAACGCCTCTAAGTCAGAATCCGGGCTAGAAGCGACGCATGCGCCCGCCGCCCGATTGCCGACCCTCAGTAGGAGCTTCGGCTCCCAAAGGCACGTGTCGTTGGCTAAGTCCGTTCGGTGGAAGCGCCGTTCGGACCGCCTTGAATTATAATTACCACCGAGTGGCGGGTAGAATCCTTTGCAGACGACTTAAATACGCGACGGGGTATTGTAAGTGGCAGAGTGGCCTTGCTGCCACGATCCACTGAGATTCAGCCCTTTGTCGCTAAGATTCGACCCTCCCCCTTTCCAATCACATGTTCCTCCCC
>B596-L_1-10k_transcript_44983
GGCTGGGGCGGCACATCTGTTAAAAGATAACGCAGGTGTCCTAAGATGAGCTCAACGAGAACAGAAATCTCGTGTGGAACAAAAGGGTAAAAGCTCGTTTGATTCTGATTTTCAGTACGAATACGAACCGTGAAAGCGTGGCCTATCGATCCTTTAGACCTTCGGAATTTGAAGCTAGAGGTGTCAGAAAAGTTACCACAGGGATAACTGGCTTGTGGCAGCCAAGCGTTCATAGCGACGTTGCTTTTTGATCCTTCGATGTCGGCTCTTCCTATCATTGTGAAGCAGAATTCACCAAGTGTTGGATTGTTCACCCACCAATAGGGAACGTGAGCTGGGTTTAGACCGTCGTGAGACAGGTTAGTTTTACCCTACTGATGCCCGCGTCGCAATAGTAATTCAACCTAGTACGAGAGGAACCGTTGATTCGCACAATTGGTCATCGCGCTTGGTTGAAAAGCCAGTGGCGCGAAGCTACCGTGCGCTGGATTATGACTGAACGCCTCTAAGTCAGAATCCGGGCTAGAAGCGACGCATGCGCCCGCCGCCCGATTGCCGACCCTCAGTAGGAGCTTCGGCTCCCAAAGGCACGTGTCGTTGGCTAAGTCCGTTCGGTGGAAGCGCCGTTCGGACCGCCTTGAATTATAATTACCACCGAGTGGCGGGTAGAATCCTTTGCAGACGACTTAAATACGCGACGGGGTATTGTAAGTGGCAGAGTGGCCTTGCTGCCACGATCCACTGAGATTCAGCCCTTTGTCGCTAAGATTCGACCCTCCCCCTTTCCAATCACATGTTCCTCCCC
>B596-L_1-10k_transcript_58577
GGACGGACTGGGAACGGCTCTTTCGGGAGCTTTCCCCGGGCGTCGAACAGCCAACTCAGAACTGGTACGGACAAGGGGAATCCGACTGTTTAATTAAAACAAAGCATTGCGATGGTCCCTGCGGATGCTAACGCAATGTGATTTCTGCCCAGTGCTCTGAATGTCAAAGTGAAGAAATTCAACCAAGCGCGGGTAAACGGCGGGAGTAACTATGACTCTCTTAAGGTAGCC
>B596-L_1-10k_transcript_59308
GCACGCGGTTGGCCAAAATCCGAGCTAAGGACGTCAGGAGCGTCTTGACATGCGGTGGTGAATTTAATTCTCGTCATATAGTCAGACGTTCCGGTCCAAAAGCTCTTGATGACCCAAAGTCCTCAACGCGACCCCAGGTCAGGCGGGATCACCCGCTGAGTTTAAGCATATCAATAAGCG
>B596-L_1-10k_transcript_51235
GACTATGGCCGTTTAGGCCAAGGAAGTTTGAGGCAATAACAGGTCTGTGATGCCCTTAGATGTTCTGGGCCGCACGCGCGCTACACTGATGTATTCAACGAGTTCACACCTTGGCCGACAGGCCCGGGTAATCTTTGAAATTTCATCGTGATGGGGATAGATCATTGCAATTGTTGGTCTTCAACGAGGAATTCCTAGTAAGCGCGAGTCATCAGCTCGCGTTGACTACGTCCCTGCCCTTTGTACACACCGCCCGTCGCTCCTACCGATTGAATGATCCGGTGAAGTGTTCGGATCGCGGCGACGTGGGTGGTTCGCCGTCTGCGACGTCGCGAGAAGTCCACTAAACCTTATCATTTAGAGGAAGGAGAAGTCGTAACAAGGTTTCCGTAGGTGAACCTGCGGAAGGATCATTGTCGTACCCTGGAAACAGAACGACCTGAGAACGATGAAACATCACTCTCGGTAGGCCGGTTTCTTACTGTGCCTGCTGATTCCGTGGTTATGCGTTCATCCTTGGCCAAGACTTCAGTTTTGGTTGGATCGTACGCATAGCTTCCGGATATCACCAAACCCCGGCACGAAAAGTGTCAAGG
>B596-L_1-10k_transcript_57726
GTGATGGGGATAGATCATTGCAATTGTTGGTCTTCAACGAGGAATTCCTAGTAAGCGCGAGTCATCAGCTCGCGTTGACTACGTCCCTGCCCTTTGTACACACCGCCCGTCGCTCCTACCGATTGAATGATCCGGTGAAGTGTTCGGATCGCGGCGACGTGGGTGGTTCGCCGTCTGCGACGTCGCGAGAAGTCCACTAAACCTTATCATTTAGAGGAAGGAGAAGTCGTAACAAGGTTTCCGTAGGTGAACCTGCGGAAGGATCATTGTCGTACCCTGG
>B596-L_1-10k_transcript_52285
GGCCTACCATGGTGGTAACGGGTGACGGAGAATTAGGGTTCGATTCCGGAGAGGGAGCCTGAGAAACGGCTACCACATCCAAGGAAGGCAGCAGGCGCGCAAATTACCCAATCCTGACACGGGGAGGTAGTGACAATAAATAACAATACCGGGCTCTTTGAGTCTGGTAATTGGAATGAGTACAATCTAAATCCCTTAACGAGGATCCATTGGAGGGCAAGTCTGGTGCCAGCAGCCGCGGTAATTCCAGCTCCAATAGCGTATATTTAAGTTGTTGCAGTTAAAAAGCTCGTAGTTGAACCTTGGGATGGGTCGCCCGGTCCGCCTTCGGTGAGCACCGGTCGGCTTGTCTCTTCTGTCGGCGATACGCTCCTGGCCTTAACTGGCCGGGTCGTGCCTCCGGCGCTGTTACTTTGAAGAAATTAGAGTGCTCAAAGCAAGCCTACGCTCTGTATACATTAGCATGGGATAACATCATAGGATTTCGATCCTATTGTGTTGGCCTTCGGGATCGGAGTAATGATTAACAGGGACAGTCGGGGGCATTCGTATTCATAGTC
>B596-L_1-10k_transcript_59825
GTGCTGGCGACGCATCATTCAAATTTCTGCCCTATCAACTTTCGATGGTAGGATAGTGGCCTACCATGGTGGTAACGGGTGACGGAGAATTAGGGTTCGATTCCGGAGAGGGAGCCTGAGAAACGGCTACCACATCCAAGGAAGGCAGCAGGCGCGC
>B596-L_1-10k_transcript_11905
ACTCTACCACTGAGTTAAAAGGGCCGTCTTGATTTAATTCCTGACTGAGTCGATAGGTAAATCAAATATATATATATATTAAATATATATACAATAGACGCATAGTGGTTAGTAGCTCATTTCGCAACTAGAAGCGAGAATCGATAACTTAACTTATCAATCCATCGTCTAATTAGGGAAGAAAGATGGATTCTGTCTGACTTTCTTGGGTTAGTGTTAGATAGGGACACTACTATTTCTTAACAATGAGATGAGGCAATCTATGAAGTAAAGTAAAAAAACGAAACTTAACCCTCTTTTTTATTTTTTTTCTGTCAGACCAATCACTTCTTTAAAAGATTTTAGACTAGACTTTTTTTCGATTTTTTTTTTTTTTCATATTTCCACTTCAAATATAAAAAGAAAATATATCGATTTTTTTTATAGAATTGTGATTAGAATATGAATATAAATGTAAAATAAAAAAATGATATAGAATGCTATAGAAAAAAATCAAAAATCTTATAAGCTAGTCATACCATTTGATTATATTGACAATTTTAAAAAACTGATCATACTATGATCATAGTATGATGGCGGTTGAGCAAGTATGCCCCCATCGTCTAGTGGTTCAGGACATCTCTCTTTCAAGGAGGCAGCGGGGATTCGACTTCCCCTGGGGGTAGGGTACTACGAAAGGAAGTTGATTATGGATTATCCATAAAGTTCGAATAGAGTCTTCCTGGGTCGATGCCCGAGCGGTTAATGGGGACGGACTGTAAATTCGTTGGCAATATGTCTACGCTGGTTCAAATCCAGCTCGGCCCAATAATTCGCTGTCTACATAACCTTTTTTGTTTTGCATAATTGACAGAGAAGGGTAAGAAAAAAGTCAAATATCTGGGTATATTTCGACTTTACTTTTTTCTTTATTTCTTGTGGCTCGTTACTTTTTGTTTCCATAAAAAATTACAATAAAAAATAGATTATCAATCGATTTTAGAATAATGCAAGGATTACTAGTAATCGGCCTTGATATCACTTTAGTGATATCCATATAGATATCAATATATTACTTGTGATTTTCTTTGTTACAAAACACTAATTTGAATCTAAAATTGAAATGATTCAAATGAAATCATAAGAAGGAATATGTAAGCTACCCGCTTTATTTCCATGGGATTGTAGTTCAATTGGTCAGAGCACCGCCCTGTCAAGGCGGAAGCTGCGGGTTCGAGCCCCGTCAGTCCCGGCGGATTCAATTAAAAAAAAAAGACATAAACTCCCCTTTTTGTTTCTGGGCAAGGGGATCAAAATGGTTTCGGTTATCTTTTTGTTTTATTTTTATTTTTTCATCAAGCAAAAGAAAGGGGTATTTCTGTAGCACCAATTTAAAGACATATGTAAATTAGTATAATTATAATTATTGAGAGCATTCACCACTTCAAGAACGAGATACTGTATGGGGTTTCCTCTTTTTGTCAATTAATCTCCCATTAACTCGTGTAGGAAAATCAAATAGGATAGCGTATAATACGTTTGCCAAGAGTACCTATATATACTTTTGTTTCTATGAAGTCAAGGAAGTGAAAATAGTTCGAATCCAACCAAGTAAAGAGGATGTTTCAAAAAAAAGATCAAATTAGTCTTCCCTAATGAATATGCTCTTTTAAAGATTAGAGTCGATGTCGAAGAAAAACTCGTAAGAAAATTTAATATAGTTAATTTTTTGGAATATTTTAGTTTTTTTTTATCGGGACTCGTCTTTATCACATTTCCTTTGTTTTACAAAAAGATCATAGACCCTTACAAAAACAAAATTTTGAAAATTTCAATTTGAAATTTCGTACTTGTTTTCTCTATTTGATTTCTATTGTTTATTTAAGGTTCTTTAGAAACTCTTTTTATAAACAATCGAAGTAGAAAAGGTTTTTTATGATATTTCATCAGATGATTGTACAAGGAAAGTACTAGGTTGTAGAAAAGAAAGCGGTGAAAAAGAATCATAAATAAATAGTTTTTTATTGGATCAGGAATCTCATTATGTATTTGGTGTGGATAAAAGATCTTCCTATGTTATACTATTAAATTCTTGACGATGAATCGATTTTATAGCTCCGATATTGTTATTCATGATATTTCTTTCATTCGATATCATCGAAATCTAATTCATCTGAGTGAGTTTACAAGCGAAAGATTTCTCATCTCTATGGGATTAAATCCCGAGATATTCC
>B596-L_1-10k_transcript_55573
GAAATTTCGTACTTGTTTTCTCTATTTGATTTCTATTGTTTATTTAAGGTTCTTTAGAAACTCTTTTTATAAACAATCGAAGTAGAAAAGGTTTTTTATGATATTTCATCAGATGATTGTACAAGGAAAGTACTAGGTTGTAGAAAAGAAAGCGGTGAAAAAGAATCATAAATAAATAGTTTTTTATTGGATCAGGAATCTCATTATGTATTTGGTGTGGATAAAAGATCTTCCTATGTTATACTATTAAATTCTTGACGATGAATCGATTTTATAGCTCCGATATTGTTATTCATGATATTTCTTTCATTCGATATCATCGAAATCTAATTCATCTGAGTGAGTTTACAAGCGAAAGATTTCTCATCTCTATGGGATTAAATCCCGAGATATTCC
>B596-L_1-10k_transcript_47873
ATCTCATTATGTATTTGGTGTGGATAAAAGATCTTCCTATGTTATACTATTAAATTCTTGACGATGAATCGATTTTATAGCTCCGATATTGTTATTCATGATATTTCTTTCATTCGATATCATCGAAATCTAATTCATCTGAGTGAGTTTACAAGCGAAAGATTTCTCATCTCTATGGGATTAAATCCCGAGATATTCCAAAGAAAAAAAAATAAATAATAAACGATTTAATTATGGAAGTCAATATTCTTGCATTTATTGCTACTGCACTCTTCATTCTCGTTCCTACTGCTTTTTTGCTTATAATTTACGTAAAAACGGTTAGTCAAAATAATTAATTTGAATACAATTTGACTATCAATGACAAAAAAGGATGTCAATTTCTCGTCTTAAATGAAAGGAATGCATTAGATTCAGTAGTATCCTAAGGGGCCCGCTAGTATGGTAGAAAGAGATCTCTTTCTACCATACTAGCCATTATGGTTATTGTAATGTATAAAGATACAAGTGAAATATTTTAATATAAAGGAATCCACCCATATCTCTCTTTTTCTTTATAAATGTAAATATAAATTAATATAGAATATGAAATCTATGTACATACTTTCTCAATTTCATTTGTTTGTTTGATCCATTTAATACGGATAATCCGAATTCGATGGAAACCTCTTGAGATTTCGAAAGGGGGTTATCCCATGAATGGTTAACGGTATAAACTCTGATATC
>B596-L_1-10k_transcript_57197
GACGATGAATCGATTTTATAGCTCCGATATTGTTATTCATGATATTTCTTTCATTCGATATCATCGAAATCTAATTCATCTGAGTGAGTTTACAAGCGAAAGATTTCTCATCTCTATGGGATTAAATCCCGAGATATTCCAAAGAAAAAAAAATAAATAATAAACGATTTAATTATGGAAGTCAATATTCTTGCATTTATTGCTACTGCACTCTTCATTCTCGTTCCTACTGCTTTTTTGCTTATAATTTACGTAAAAACGGTTAGTCAAAATAATTAATTTGAATACAATTTGACTATCAATGAC
>B596-L_1-10k_transcript_36552
CATAGAAACAAAAGTATATATAGGTACTCTTGGCAAACGTATTATACGCTATCCTATTTGATTTTCCTACACGAGTTAATGGGAGATTAATTGACAAAAAGAGGAAACCCCATACAGTATCTCGTTCTTGAAGTGGTGAATGCTCTCAATAATTATAATTATACTAATTTACATATGTCTTTAAATTGGTGCTACAGAAATACCCCTTTCTTTTGCTTGATGAAAAAATAAAAATAAAACAAAAAGATAACCGAAACCATTTTGATCCCCTTGCCCAGAAACAAAAAGGGGAGTTTATGTCTTTTTTTTTTAATTGAATCCGCCGGGACTGACGGGGCTCGAACCCGCAGCTTCCGCCTTGACAGGGCGGTGCTCTGACCAATTGAACTACAATCCCATGGAAATAAAGCGGGTAGCTTACATATTCCTTCTTATGATTTCATTTGAATCATTTCAATTTTAGATTCAAATTAGTGTTTTGTAACAAAGAAAATCACAAGTAATATATTGATATCTATATGGATATCACTAAAGTGATATCAAGGCCGATTACTAGTAATCCTTGCATTATTCTAAAATCGATTGATAATCTATTTTTTATTGTAATTTTTTATGGAAACAAAAAGTAACGAGCCACAAGAAATAAAGAAAAAAGTAAAGTCGAAATATACCCAGATATTTGACTTTTTTCTTACCCTTCTCTGTCAATTATGCAAAACAAAAAAGGTTATGTAGACAGCGAATTATTGGGCCGAGCTGGATTTGAACCAGCGTAGACATATTGCCAACGAATTTACAGTCCGTCCCCATTAACCGCTCGGGCATCGACCCAGGAAGACTCTATTCGAACTTTATGGATAATCCATAATCAACTTCCTTTCGTAGTACCCTACCCCCAGGGGAAGTCGAATCCCCGCTGCCTCCTTGAAAGAGAGATGTCCTGAACCACTAGACGATGGGGGCATACTTGCTCAACCGCCATCATACTATGATCATAGTATGATCAGTTTTTTAAAATTGTCAATATAATCAAATGGTATGACTAGCTTATAAGATTTTTGATTTTTTTCTATAGCATTCTATATCATTTTTTTATTTTACATTTATATTCATATTCTAATCACAATTCTATAAAAAAGATCGATATATTTTCTTTTTATATTTGAAGTGG
>B596-L_1-10k_transcript_5265
TATGAGTCAGATTTTTTGGATACTTCGAAAAGTATCTGTTTACTTGTGTTTACATCTTGTCGATTCTACTAGAAATTCTATAATTAAGAATAACTCATTATAAGATAAGTGGATTTTTTGGAGTAGTTCATCAATGGTGACCAAATATCTCTCCCTTTTTTTGACTCTGCACCAGTGATTTCACTATTATTAGTGAACAATAATGGAAAAGTTTCTTCATATTCATAGGGGACAGAATTCACATGGATATAGTAAGTCTCGCATGGGCTGGTTTAATGGTAGTTTTTACATTTTCCCTCTCTCTCGTAGTGTGGGGAAGAAGTGGACTCTAGAAGTACTCCTAATTGCGATAATAATCAAACTCTATCAACCTGTATCAATTGTTTTAGTTTTCTAGACCGGCCGGCAATTTTTTTTAAGATCTTTTTTTAGAAATTGGATTTATGTTTTGTTTTATTGACTCATTTTTTTTTTTGATATCAGAGTTTATACCGTTAACCATTCATGGGATAACCCCCTTTCGAAATCTCAAGAGGTTTCCATCGAATTCGGATTATCCGTATTAAATGGATCAAACAAACAAATGAAATTGAGAAAGTATGTACATAGATTTCATATTCTATATTAATTTATATTTACATTTATAAAGAAAAAGAGAGATATGGGTGGATTCCTTTATATTAAAATATTTCACTTGTATCTTTATACATTACAATAACCATAATGGCTAGTATGGTAGAAAGAGATCTCTTTCTACCATACTAGCGGGCCCCTTAGGATACTACTGAATCTAATGCATTCCTTTCATTTAAGACGAGAAATTGACATCCTTTTTTGTCATTGATAGTCAAATTGTATTCAAATTAATTATTTTGACTAACCGTTTTTACGTAAATTATAAGCAAAAAAGCAGTAGGAACGAGAATGAAGAGTGCAGTAGCAATAAATGCAAGAATATTGACTTCCATAATTAAATCGTTTATTATTTATTTTTTTTTTCTTTGGAATATCTCGGGATTTAATCCCATAGAGATGAGAAATCTTTCGCTTGTAAACTCACTCAGATGAATTAGATTTCGATGATATCGAATGAAAGAAATATCATGAATAACAATATCGGAGCTATAAAATCGATTCATCGTCAAGAATTTAATAGTATAACATAGGAAGATCTTTTATCCACACCAAATACATAATGAGATTCCTGATCCAATAAAAAACTATTTATTTATGATTCTTTTTCACCGCTTTCTTTTCTACAACCTAGTACTTTCCTTGTACAATCATCTGATGAAATATCATAAAAAACCTTTTCTACTTCGATTGTTTATAAAAAGAGTTTCTAAAGAACCTTAAATAAACAATAGAAATCAAATAGAGAAAACAAGTACGAAATTTCAAATTGAAATTTTCAAAATTTTGTTTTTGTAAGGGTCTATGATCTTTTTGTAAAACAAAGGAAATGTGATAAAGACGAGTCCCGATAAAAAAAAACTAAAATATTCCAAAAATTAACTATATTAAATTTTCTTACGAGTTTTTCTTCGACATCGACTCTAATCTTTAAAAAGAGCATATTCATTAGGGAAGACTAATTTGATCTTTTTTTTGAAACATCCTCTTTACTTGGTTGGATTCGAACTATTTTCACTTCCTTGACTTCATAGAAACAAAAGTATATATAGGTACTCTTGGCAAACGTATTATACGCTATCCTATTTGATTTTCCTACACGAGTTAATGGGAGATTAATTGACAAAAAGAGGAAACCCCATACAGTATCTCGTTCTTGAAGTGGTGAATGCTCTCAATAATTATAATTATACTAATTTACATATGTCTTTAAATTGGTGCTACAGAAATACCCCTTTCTTTTGCTTGATGAAAAAATAAAAATAAAACAAAAAGATAACCGAAACCATTTTGATCCCCTTGCCCAGAAACAAAAAGGGGAGTTTATGTCTTTTTTTTTTAATTGAATCCGCCGGGACTGACGGGGCTCGAACCCGCAGCTTCCGCCTTGACAGGGCGGTGCTCTGACCAATTGAACTACAATCCCATGGAAATAAAGCGGGTAGCTTACATATTCCTTCTTATGATTTCATTTGAATCATTTCAATTTTAGATTCAAATTAGTGTTTTGTAACAAAGAAAATCACAAGTAATATATTGATATCTATATGGATATCACTAAAGTGATATCAAGGCCGATTACTAGTAATCCTTGCATTATTCTAAAATCGATTGATAATCTATTTTTTATTGTAATTTTTTATGGAAACAAAAAGTAACGAGCCACAAGAAATAAAGAAAAAAGTAAAGTCGAAATATACCCAGATATTTGACTTTTTTCTTACCCTTCTCTGTCAATTATGCAAAACAAAAAAGGTTATGTAGACAGCGAATTATTGGGCCGAGCTGGATTTGAACCAGCGTAGACATATTGCCAACGAATTTACAGTCCGTCCCCATTAACCGCTCGGGCATCGACCCAGGAAGACTCTATTCGAACTTTATGGATAATCCATAATCAACTTCCTTTCGTAGTACCCTACCCCCAGGGGAAGTCGAATCCCCGCTGCCTCCTTGAAAGAGAGATGTCCTGAACCACTAGACGATGGGGGCATACTTGCTCAACCGCCATCATACTATGATCATAGTATGATCAGTTTTTTAAAATTGTCAATATAATCAAATGGTATGACTAGCTTATAAGATTTTTGATTTTTTTCTATAGCATTCTATATCATTTTTTTATTTTACATTTATATTCATATTCTAATCACAATTCTATAAAAAAAATCGATATATTTTCTTTTTATATTTGAAGTGG
>B596-L_1-10k_transcript_60073
AGAACCTTAAATAAACAATAGAAATCAAATAGAGAAAACAAGTACGAAATTTCAAATTGAAATTTTCAAAATTTTGTTTTTGTAAGGGTCTATGATCTTTTTGTAAAACAAAGGAAATGTGATAAAGACGAGTCCCGAT
>B596-L_1-10k_transcript_52273
AAGAATAACTCATTATAAGATAAGTGGATTTTTTGGAGTAGTTCATCAATGGTGACCAAATATCTCTCCCTTTTTTTGACTCTGCACCAGTGATTTCACTATTATTAGTGAACAATAATGGAAAAGTTTCTTCATATTCATAGGGGACAGAATTCACATGGATATAGTAAGTCTCGCATGGGCTGGTTTAATGGTAGTTTTTACATTTTCCCTCTCTCTCGTAGTGTGGGGAAGAAGTGGACTCTAGAAGTACTCCTAATTGCGATAATAATCAAACTCTATCAACCTGTATCAATTGTTTTAGTTTTCTAGACCGGCCGGCAATTTTTTTTAAGATCTTTTTTTAGAAATTGGATTTATGTTTTGTTTTATTGACTCATTTTTTTTTTTGATATCAGAGTTTATACCGTTAACCATTCATGGGATAACCCCCTTTCGAAATCTCAAGAGGTTTCCATCGAATTCGGATTATCCGTATTAAATGGATCAAACAAACAAATGAAATTGAGAAAGTATGTACATAGATTTCATATTCTATATTAATTTATATTTACATTTAT
>B596-L_1-10k_transcript_47575
GCCAAGAGTACCTATATATACTTTTGTTTCTATGAAGTCAAGGAAGTGAAAATAGTTCGAATCCAACCAAGTAAAGAGGATGTTTCAAAAAAAAAGATCAAATTAGTCTTCCCTAATGAATATGCTCTTTTTAAAGATTAGAGTCGATGTCGAAGAAAAACTCGTAAGAAAATTTAATATAGTTAATTTTTTGGAATATTTTAGTTTTTTTTTATCGGGACTCGTCTTTATCACATTTCCTTTGTTTTACAAAAAGATCATAGACCCTTACAAAAACAAAATTTTGAAAATTTCAATTTGAAATTTCGTACTTGTTTTCTCTATTTGATTTCTATTGTTTATTTAAGGTTCTTTAGAAACTCTTTTTATAAACAATCGAAGTAGAAAAGGTTTTTTATGATATTTCATCAGATGATTGTACAAGGAAAGTACTAGGTTGTAGAAAAGAAAGCGGTGAAAAAGAATCATAAATAAATAGTTTTTTATTGGATCAGGAATCTCATTATGTATTTGGTGTGGATAAAAGATCTTCCTATGTTATACTATTAAATTCTTGACGATGAATCGATTTTATAGCTCCGATATTGTTATTCATGATATTTCTTTCATTCGATATCATCGAAATCTAATTCATCTGAGTGAGTTTACAAGCGAAAGATTTCTCATCTCTATGGGATTAAATCCCGAGATATTCC
>B596-L_1-10k_transcript_45537
CGAACAGCCAACTCAGAACTGGTACGGACAAGGGGAATCCGACTGTTTAATTAAAACAAAGCATTGCGATGGTCCCTGCGGATGCTAACGCAATGTGATTTCTGCCCAGTGCTCTGAATGTCAAAGTGAAGAAATTCAACCAAGCGCGGGTAAACGGCGGGAGTAACTATGACTCTCTTAAGGTAGCCAAATGCCTCGTCATCTAATTAGTGACGCGCATGAATGGATTAACGAGATTCCCACTGTCCCTGTCTACTATCCAGCGAAACCACAGCCAAGGGAACGGGCTTGGCAGAATCAGCGGGGAAAGAAGACCCTGTTGAGCTTGACTCTAGTCCGACTTTGTGAAATGACTTGAGAGGTGTAGAATAAGTGGGAGCTCCGGCGCAAGTGAAATACCACTACTTTTAACGTTATTTTACTTACTCCGTGAATCGGAGGCGGGGTAACAACCCCTTCTTTTAGACCCAAGACTCGCTTCGGCGGGTCGATCCGGGCGGAGGACATTGTCAGGTGGGGAGTTTGGCTGGGGCGGCACATCTGTTAAAAGATAACGCAGGTGTCCTAAGATGAGCTCAACGAGAACAGAAATCTCGTGTGGAACAAAAGGGTAAAAGCTCGTTTGATTCTGATTTTCAGTACGAATACGAACCGTGAAAGCGTGGCCTATCGATCCTTTAGACCTTCGGAATTTGAAGCTAGAGGTGTCAGAAAAGTTACCACAGGGATAACTGGCTTGTGGCAGCCAAGCGTTCATAGCGACGTTGCTTTTTGATCCTTCGATGTCGGCTCTTCCTATCATTGTGAAGCAGAATTCACC
>B596-L_1-10k_transcript_59376
ACGACCTGAGAACGATGAAACATCACTCTCGGTAGGCCGGTTTCTTACTGTGCCTGCTGATTCCGTGGTTATGCGTTCATCCTTGGCCAAGACTTCAGTTTTGGTTGGATCGTACGCATAGCTTCCGGATATCACCAAACCCCGGCACGAAAAGTGTCAAGG
>B596-L_1-10k_transcript_52147
GGGAACGTGAGCTGGGTTAGACCGTCGTGAGACAGGTTAGTTTTACCCTACTGATGCCCGCGTCGCAATAGTAATTCAACCTAGTACGAGAGGAACCGTTGATTCGCACAATTGGTCATCGCGCTTGGTTGAAAAGCCAGTGGCGCGAAGCTACCGTGCGCTGGATTATGACTGAACGCCTCTAAGTCAGAATCCGGGCTAGAAGCGACGCATGCGCCCGCCGCCCGATTGCCGACCCTCAGTAGGAGCTTCGGCTCCCAAAGGCACGTGTCGTTGGCTAAGTCCGTTCGGTGGAAGCGCCGTTCGGACCGCCTTGAATTATAATTACCACCGAGTGGCGGGTAGAATCCTTTGCAGACGACTTAAATACGCGACGGGGTATTGTAAGTGGCAGAGTGGCCTTGCTGCCACGATCCACTGAGATTCAGCCCTTTGTCGCTAAGATTCG
>B596-L_1-10k_transcript_50597
ATGCCCTTCCCTTTACGGTCGCTCCTGCGGTTGGTGGAGTTGGTGGAAGAAGTTTCTTTCGTCTCCTCCTTATCCCAATGCGCACACAACTCCTTCCAGACCGTGTCGTTCATCGACTTTGGGACCTTTTAATAAAAAAAAAAAAATAGTTTAATAAATTAAAAAATAGTTTAATAAATTAAAAAATTGTTTAATAAATTAAATCGAACCTTATTGATTTCCCACTTCTTCTTCCACTCGTGGATCTGCTTCCCATAGTTGTCCATTACTTTATGGACGAAGTGGTGATAGATAAAGAGCGTCTCATCGGAATTCCAGTTGAACTCTTGCTGAAAAAAAAAACACAATTAGTAGAAAATTTATATTAAAGATTAAAAATATAAGTAAAAAATTAGAATACTTACCGCAAACTGACGAAACCACAGAAGCTGCTTGTCGGTAGGGAAGTGAGTGAAAGTCGGATGTCCACTGTCGAGGGCCGAGTACATCATACGGTTGATCCATGCGCTGATCCCGTTCCCGGATCGGTTGAACCTAATAAAAAGAACAAACGGTTAATAATGAATCC
>B596-L_1-10k_transcript_31060
CACGCTCTCTCTCTCTCTCTCTCTTTCTTTCTCAATTCATCGAAAACCTCTCTGCTTCTCCTTTTAACCACCGATCCACCCATCAAAACACAAACTTTCTTCGATTTGATCCATAAAAATCTCACCTTTTCTGATCATTCTCCTCATATGGGCAACATCAGCAGCAGCACCGGAGGCGACGGTAGACGCCGCAGACAACAACGGCGGAGCAACACCCTTCCAACATCTTCTCCTTCTCCTTCTCCACCACCGCCGCCTCCTTCTCTTCCTCCACCTAATCGCATCGTCTTCGCCGCCGCTACACCGTACCCAAACCCTAATTACCAGTACCCAGGCTACTACCCTCCTCCTCCTCCGGGGCCTTACGACCAGCACCATCACATCCACTATCCTCCTCCTCCGCAGCATCCTTATTACGGAAGATACCCTTACAATGGACCCATGATGCCTCCACAGCTTCCCTGCGTCGAGCATCAGAAAGCCGTGACCATTCGTAACGACGTTAATCTAAAAAAGGAGTCTTTAAAGCTCGAACCCGACCCGGATAACCCGGGTCGGGTCCTCGTCTCCTTCACGTTTGATGCAACCGTCTCCGGAAGAATCACAGTCATATTCTTTGCTAAAGAAACCGAACAATGCGTCCTCACAGCTACAAAGGAAGACACTTTACCACCGATCACAATGGACTTCGAGAGAGGGCTTGGTCAGAAGTTCAAACAGCCTCCCGGTTCGGGTATAGATTTGTCGTTATTCGAAGAATCCGAGCTGTTTAAGGCGGCAGCGTTAGAGACTGATGTCTATCCGTTGGCGGTTAAGGCGGAAGCAGTTAGTTCGGGTGAAGAGAGTCTGTCTAAGAACGCGCAGATTACGCAAGCGGTTTACGAGAAGGACAAAGGAGAGGTTAAGATAAGAGTCGTGAAGCAGATACTATGGGTCAACGGGACTAGATATGAGTTGCAGGAGATTTATGGGATTGGGAATACGGTTGGTGGGGACGATGATGGGGATGAGGATGGGGATGATCAGGGGAAAGAGTGTGTTATTTGTTTGTCTGAGCCGTCAGACACGACTGTTCTTCCTTGTCGACATATGTGTATGTGCAGTGGATGTGCTAAGGTGTTGAGGTTTCAGACGAATCGATGCCCGATTTGTAGGCAGCCTGTTGAGAGGCTTTTGGAGATACAAGTTCATGGTAATAGTGGGAGTGGGAATGATGCTGAGCAAAGAGGAGGAACAGCTGAACAAGAGTAGCCAATCACGGATAGAATGGACCATCGATATACATGTATATGCATGTTTGATCCATGTGTAACATGTTAACAATAAATGTCCTGATTGCCAAATTATAATATAGAAATTTCAAAGTCATTTCGATTCT
>B596-L_1-10k_transcript_42706
AGCCCTTTGGTCTGAGCTAGAGATGCTTAGACCTCAATCATTTGAGCCGGATGTGTTGAATGAAAGAAGGGAGCAAGATAAAGTGTTTGGGCTCCTCCTAACTCTCAGTCTCACCTTCAGTGGCCTCATCAAACACCTATTGAGGTCTGAGAAGCTACCTACCCTTGAAGAGGTGTGTGCTCAAGTCCAAAAGGAGGAGGGCTCACACGGATTGTTTGGAGCAAAGGAACCACTTACCTTTGCCTCACACGCTGAAGGAAGCTCTCAGCCCATGAAAACGGTGTACAAGAAGGGGGATAGAAGAGGCCTGAGGTGTGAGCATTGCAAGAGGGATGGACACACCAAGGAGAGGTGTTGGATACTGAATCCAAGCCTCAAACCTGCCAAGTTCAAGTGAGCCGTGTCCATGGAGGTTCAAGAGATCAGCTCGGATCTCTTGGTTGTAAGCAAACCTCCTAACCCTTAATAAGAGCTTGTGTCTTTATTTATTGTGCTGTGAGTGGTGTCTAGAGTCCCAGAATCTCATGTTTTGGGTTATTGCATTGTCTTGTGTGTTGCCATAGCTTGAATCATCATGAATGGGTTGTAGAATTGAGTAGAATGTCTCTACTACTTGCATCATGTTTGAAAAGCTGTTTTGCATACATAAGCATGTCTCATATTGTCTAAGTTCAATCCGAGTGTGTACTGATGCTAATGCCTATGTTTAATCCATCAATGAAAGTCTAGCATCAATTAGAAATTGTCTAAGTTGCTTGCATCATTTGTTTTGATTGAAACTGTTGAGCATAGCTTTAATATGTCTCATGGATTGAACCTGTTGCATTCATATAGCTAATGCTTTAAGATTGTGCATTCATGTAGTGATGCATTTAAAAATGAACCTAAATTGCAAATGTATTGATGTAAGCTTGCATTGCATTTAGAGAACTT
>B596-L_1-10k_transcript_58487
GACCAATTGAAAGGGATGTAGCGCAGCTTGGTAGCGCCTTTGTTTTGAGTCAAAAATGTCACAGGTTCGAATCCTCAAATGATAGGATCATCTGAGACTTCTCCTGTCATCCCTACCTATTCTTTCTCCTCTGAGCAGTAAGGAGGGATCAATTTGAGATCGATTCAAATTGGACATAGATAATCTTTCAATTTCTCATATTATATATAATAGTATAGGCGTGGAAAATTTATTGGGGTT
>B596-L_1-10k_transcript_55318
GGGGACAAGTGAATCATCGCTTTTGGGCGCAGGCATCCCTCTACCATCCATCCCATAGCATTCCATCGTCTCGTATTGTACTGTACCGTATCAGACCAGATAGATCTATTGAGTGAGAGAAAGGTAGTGTAACTAATTAGATATTCTTCATATTCTTATTGATAGGGATCCCCATTCATTCCTAGATTCCCGTCATTACGGATGCCCCTACCTAACTACATGGTAGTGGTCTAGGGAGCGCAATTGCTAGAGCACGGGAGAATGAAGAGTAATGATTTCAGCAAGAGCAGCCGGACGGACTATTCTAGTGAGTCTAGTGACTACTAGAGTAGAGTTGAGTCAAAAGGTATGGTATAGCAGCCTTTCCGAGCGAGCCTCTGGGATCTCCTGTAAACCCCCATGATGTGGT
>B596-L_1-10k_transcript_58804
CAATTAGTAGAAAATTTATATTAAAGATTAAAAATATAAGTAAAAAATTAGAATACTTACCGCAAACTGACGAAACCACAGAACCTGCTTGTCGGTTGGGAAGTGAGTGAAAGTCGGATGTCCACTGTCGAGGGCCGAGTACATCATACGGTTGATCCATGCGCTGATCCCGTTCCCGGATCGGTTGAACCTTATTAAAAGAACAAACGGTTAATAATGAATCC
>B596-L_1-10k_transcript_52459
CCTGGAAAATTTAGGGGCGTTGAGAACAAAGAAATTGTTAGGAGTTCCTTTTTTTTATTTTTATCTAGTATGAATATGAATAGGACTTGGTAGTAAGAAAAGATCTTTTACAAGAAGGTTGGCTAGGGATTTCTTGTAAAAACATTAGCCCCGCTTAGTTCATAATGACATCAAATTTTTCCATATCCATATATTTATTATTTTCATTATGCACCTAAAGGAGGAGCCGTATGAGATGAAAATCTCACATACGGTTCTGAAACGGAGAATTCGTTAAAGCGAATGACGACCGTAACGGATGTCGGCTCAATCTGAAGGAAATTATGCGGAAGCATTACAGAATTATTATGAAGCTATGCGACTAGAAATTGACCCCTATGATCGAAGTTATATACTCTATAATATAGGCCTTATCCACACAAGTAATGGGGAACATACCAAAGCTTTAGAATATTATTTTCGGGCATTAGAACGAAACCCCTTTTTACCACAAGCTTTTAATAATATGGCTGTGATCTGTCATTACGTGCGACTATCTCC
>B596-L_1-10k_transcript_761
GCCATCAACATAGATGATGAAGTGGTGATTGTTGATGAGAAGATCAATGATGCGATTTTGGAGAAGATTGTCGAAGCCAAAGGTAAAGGAAAGGTTGGGAGAAAGAAGAAAACAGTGAAAGATGGTGAAGTTGTTGTTCCACCAAGTGAGAATTCTTTTGTTCCTCCTCCCTATGAACCCAAACTTTCATTCCCTGGTAGATTCAAGAGGCAGCTGCTAGAGAAGTACAAAGCTCTATTTGAGAAGCAGATGAATGAAGTCGAGTCACAATGCCCGTTATTGATGCTTTCATGTTGATTCCTCAATATAGCAAGTTCATGAAAGATGTTGTAGCTGCAAAGAAGAAAGAGATGGAGGGCATGATGATTCTCACTCATGAGTGCAGTGCCATCATCCAGAGCCTTGTTGTTCCAAAGAAGCTTGAAGATCCAGGATGCTTCACATTACCTTGTGCTCTTGGACCTATGGTATTTGACAGATGTTTCTGCGATTTGGGAGCTAGTGTTAGCTTGATGTCTTTATCTGTTGCTAAGAAGCTTGGTTTCACGCAGTACAAGAAGTGTAGACTTTCTCTGGTATTGGTTGATCGTTCAGTGAAGTACCCTGTGGGTATCTTGGAGGACCTCCCTGTGATGGTTGGAAACTATGAGATCCCTACAGACTTTGTGGTGCTTGAGATGGGTGAGGAAGCTCAAGATCCCTTAATCCTTTGAAGGCCTTTCTTAGCTACAGCAGGAGCTATTGTTAATGTGAAAGAGGGCAAGATTGATCTCCACATGGGTAAAGGGCACATTCTCCACTTTGACATCAAGGAGGTAATGAAGAAACCAACGATTCAAGGGCAAGTCTTCTACATTGAAGAGATGGACGCCCTTGCTGATGAGCTCCTTGAAGAGTTGTCACTAGGAGACCCTCTACAGCATGCTTTGACGATAGAGAGAGAGGTTGAAGTGATTGAGAACCTGGAGAGTACTGCCTATGGGATGATGTTGGATTCACACAAAGGGTTTGTTAGTAAGGATCAGTATGAGGAGTTGCCACAAGTGGTTCATCAAGAAACCTTAGTCACTCAACAAGAGGACACCCAGCAAGATGACTGGAGCGAGCTTAAGGCGCCTAAAGTGGAGTTTAAACCTCTCCCCATGGTGTAAGGTATGCATTCCTTGGTCCTAATGAAACTTATCCTGTCATTGTGAGTAGTGAACTTACTGAAACTGAGCTATCTGAACTTTTGAAAACACTTAAAAGATTTAGAAAAACAATAGGTTACTCACTTGATGACATCAAAGGAATATCACCCTCTTTGTGCATGCATATGATACATCTTGAGGATGAATCAATGACTTCTATCGAGCATCAAAGAAGGTTAAATCCTAACCTGAAGGAAGTTGTAAAGAAAGAGATTCTTAAACTCTTAGATGCTGGTGTTATTTACCATATTTCAGATTCTAAATGGGTATCTCCTGTGCATGTTGTACCAAAGAAAGGTGGTATCACTGTAATTAGAAATGACAAGGATGAATTGATACCAACAAGAACCATCACAAGTCATAGAATGTGCATTGATTACTGAAAACTAAACTCTGTATCTAGAAAAGATCATTTCCCTTTACCATTTATTGATCAGATGCTTGAGAGACTTGCAAATCACCCATTTTATTGCTTTCTTGATGGATATTCAGGGTTCTTCCAAGTCCCCATACATCCCAATGATCAAGAGAAAACGACATTCGCATGTCCTTATGGTACCTTCGCATATCGAAGAATGTCATTTGGTCTATGTAATGCTCCAGCCACCTTTCAAAGGTGCATGATGTCAATCTTCTCTGATCTAATTGAGGATGTTGTGGAGGTGTTTATGGATGATTTCTCTGTCTACGGATCTTCATTTTCTGCTTGTTTGTCAAATTTGTGCAGGGTCCTACAGAGATGTGAAGACACCAACCTTGTGCTGAATTGGGAGAAGTGTCACTTCATGGTTAAGGAAGGGATTGTGCTGGGACACAAGATTTCAGAGAAGGGGATTGAGGTGGATAAGGCTAAGATCGATGTTATGGTTGGTTTGCCCCCACCAAAAACAGTGGAAGACATCAGAAGTTTTCTTGGTCATGTTGGGTTCTACAGAAGGTTCATCAAGGACTTCTCCATGATCACTAGACCATTGACCAGGTTGCTGTGCAAATAAGCCACTTTCAGCTTTGATGTGGAATGTCTAGAAGCCTTCAAGAAGCTGAAAGGTGAACTCATCAGTGCTCTGATTGTCCAGCCACCTGATTGGGATCTCCCTTTTGAGATCATGTGTGATGCTAGTGACTATGCTGTGGGAGCTTTTTTGGGGCAGAAGAAAGATGGCAAGGCCCATGTGATCTACTACGCGAGCCAAACCCTGAATGATGCTCAGATGAGGTATGCCACAACAGAGAAGGAGATGCTAGCCATTGTCTTTGCCTTTGAGAAGTTCAGAAGCTACTTGGTGGGATCTAAAGTCATTGTCTACACAGATCATGCTGCTTTGAGACACCTTTTGGCCAAGAAGGATGCAAAACCCAGGCTCTTGAGATGGATTTTGCTTCAAGAGTTTGATTTATAGATCAAAGACAAGCCAGGAGTTGAGAATGGTGTAGCTGATCACTTGTCCAGGCTGAGAGTGAAGTGTGGCATTCCTATTGACGAAGGACTTCCAGGGAGCAGATCATAGCTATTGGAGCAGTGATGGAAGTTTGTGAGACTGGTAGAAAGCTTGAAGAAGTCAAGGCAACAGAAGAGAAAGAACTTTGGTATGCTGATTTGGTGAACTACCTAGCCACAGGAAAGAACCTTTGAATCATGTGGGCTATGCCAAGAAGATGTTCTACAAGGATGTGAAGAGGTACTACTGGGATGAGCCATACCTCTACATTCTCTGCAAGGATCAACTTTATAGGAGAGTGGTTGCTAATGAGGAGATTGATGGGATCCTTACACAATGTCATGGATCATCCTATGGAGGCCACTTTGCTACCTTCAAGACTGTTGCAAAGGTGCTACAAGCTGGATTCTGGTGGCCACACATGTTTAAGGATACACAAGACTTTGTTTCAAAGTGTGATTCATGCCAAAGGAGAGGGAACATCACCAAAGGAATGAGATGCCTCAAAATCCAATCCTTGAAGTTGAAGTGTTTGATGTGTGGGGTATTGACTTCATGGGACCATTTCCATCATCTTTGGCAACAAATACATCCTTGTAGTTGTTGATTATGTCTCCAAATGGGTGGAAGCTATTGCAAGCCCCACCAATGATGCTAGAGTTGTAACCAAGATGTTCAGGAGCATCATCTTTCCAAGGTTTGGAGTTCCAAGAGTTGTGATCAGTGATGGAGGTTCCTATTTCATCAACAAACTGCTTGAGGGACTTCTCAAGAAGAACGGTGTAAAGCATAAGGTAGCAACTCCTTACCATCCTCAAACAAGTGGTCAAGTTGAGATTTCTAACAGAGAGATCAAGTCCATTCTGGAGAAGATTGTGGGGATTACAAGGAAGGATTGGTCCATTAAGTTTGATGATGCGCTTTGGGCTTATAGGACAGCTTACAAGACACCTCTGGGACCACACCTTTCAACCTAGTGTACTGGAAAGCTTGCCATCTGCCAGTGGAGCTTGAGTACAAGGCACTATGGGCAGTAAAGTTGTTGAACTTTACATCAAAGTGCCAAGGAGAAAAGACTCTTCAGCTACATGAGCTTGATGAGATAAGAATGGATGCTTTCGAAACTCAAGATCTATAAGGAGAAGACTAAGCTTTCCATGACAAGAATATCCTGAAGAGAGAGTTTAAAGAAGGAGATCAAGTTCTTCTCTACAACTCTAGGTTGAAGCTATTTCCAGGAAAGCTTAAGTCAAGATGGTCCGGTCCTTTCAAGGTCAAGGAGGTTAGGCCATATGGGGCAATAGTTTTGTGGAGTACTGATGGAAGAGACTTCACAGTCAATGGCAAAGGGTTAAGCTCTACATGGCGACTGCACCAGAGGAAGATGGGGTTTCAACTCCACTTTCTGATCCTACCCCGGTCTAATCTAAAAGGAGGCAAAGTCAAGCTAGAGACTTAAAACAAGCTCACTTGGGAGGAAGTCCCATGCTTATCCTTGTACATATTGCATTAGTATTTCATTTTTCATCTTATTGC
>B596-L_1-10k_transcript_58021
TGCATAAGCTACTCAGGTGCAAAGTAGTGTTCTTTACAAGGCATTTAAAATCATTGCTCCCAATGCAAGTAAATGCAACCTATATGCTCTAGACTCTCCTAGAAATGCCAATGATGCAAACTAAATGAATTTTTTTTTTATGCAAATATATATATAATGCAATGCATGAGACTCAAAATCATCAAAGCAAACGTGATCAAATACTTGGTACCTCCCCCAAACTTAAATGACACAGTCTCTGTGTTGTCAAGGAGAGAGAGATACCC
>B596-L_1-10k_transcript_28861
GGATAGAGAGATAAGGGGACCAGAAGCGTTAGATAGATAGAGAGAGAGAGAGATTTGTAATCCTTCAGACACACACAGAAAGAAGATTATGTTGCCCGTAAGAAAAACCAAAAGAGCTTTTTACTCCGCCTATGCTGGAGACGGCGTCTTTACGCCGGGAAAGAAACGACGAAGATGTCTTTCTTCTCCTGCGTCGGTATCTAAAGCCGGACCAGATTTGTTAGATACAATCCCAGACGATCTTGTTGTTTCTATCCTTCGCAGACTTGCTTCTACATCTCGATGCCCTGCTGATTTCATCAACGTTTTAATGACATGTAAGAGATTGAAGAGTTTAGCTACGAGTCCTCTTGTTCTGTCGAGATTGTCTCGGAAAGCGATTGCCGTAAAGGCTCAGAATTGGTCGGAAGATGCTCACCGGTTTCTCAAACGCTGCGTCGACGCCGGAAGCCTCGAAGCTTGCTACACTCTCGGCATGATTCGGTTTTACTGTCTGCAAAACAGAGGAAACGGCGCGTCGCTGATGGCTAAAGCCGCGATTAGCTCCTACGCGCCTGCGTTATACTCTTTAGCCGTGATTCAGTTCAACGGAAGCGGCGGCTCCAAGAACGACAAGGATCTCCGAGCAGGCGTGGCTTTGTGCGCGCGTGCGGCTTTTTTGGGACACGTCGACGCGCTGCGTGAGCTCGGTCACTGTCTCCAAGACGGTTACGGTGTTCCGCAGAACGTCACCGAAGGTCGGAGATTCCTCGTTCAAGCCAACGCTCGTGAGCTCGCCGCCGTCTTATCCTCCGGGAACGAAGCTTGCTCGTGGCTCACTTTGTCGCAGCCTCAAGTCACTAACCAAATCCGTGGTTGTCCGTTGCTGAGTGATTTCGGATGTAATGTTCCGGCGCCGGAGATACATCCGGCGAACCGGTTTTTAGCGGATTGGTTCGCCGTGCGCGGCGGAGATGCTCCCGGAGATGGGTTGAGGTTGTGTTCTCACGGCGGATGTGGACGGCCGGAGACGAGGAAACATGAGTTTAGGAGGTGTTCTGTTTGCGGCGTTGTGAATTACTGTTCACGCGCTTGTCAAGCTCTTGATTGGAAACTCCGGCATAAGATGGATTGTGCTCCGGTGGATCAAGATGCGGCTGGTGGTGACGGAGAAGGTAACGTTCAGATTGAGGGAAACGGTAACGGTGATAACGTATTGGTGCCCATGAGTTGACGGTGAACAAGTAACGGCTGCTTTAATTAGACGCGAAGAAGATGAGAGGTAAACGAAGCTTTGTTTAGTTTCGTTTTTTGTTTAATTAGTGGAAAGATTAGGATTAAAATATTACCAACGGTTAGATGTGGCGTTAAAAGAGTAAATTTTGTATTCTAATCGATTGTAAAGATGAGTATCAATGAACGGCTAGAATGCTTTTTTTCTAATTTTTTGGTTCGAGTTTTAATTTATTTAGTTAATACTTTTCTCC
>B596-L_1-10k_transcript_33027
GGAGATAGAGAGATAAGGGGACCAGAAGCGTTAGATAGATAGAGAGAGAGAGAGATTTGTAATCCTTCAGACACACACAGAAAGAAGATTATGTTGCCCGTAAGAAAAACCAAAAGAGCTTTTTACTCCGCCTATGCTGGAGACGGCGTCTTTACGCCGGGAAAGAAACGACGAAGATGTCTTTCTTCTCCTGCGTCGGTATCTAAAGCCGGACCAGATTTGTTAGATACAATCCCAGACGATCTTGTTGTTTCTATCCTTCGCAGACTTGCTTCTACATCTCGATGCCCTGCTTATTTCATCAACGTTTTAATGACATGTAAGAGATTGAAGAGTTTAGCTACGAGTCCTCTTGTTCTGTCGAGATTGTCTCGGAAAGCGATTGCCGTAAAGGCTCAGAATTGGTCGGAAGATGCTCACCGGTTTCTCAAACGCTGCGTCGACGCCGGAAGCCTCGAAGCTTGCTACACTCTCGGCATGATTCGGTTTTACTGTCTGCAAAACAGAGGAAACGGCGCGTCGCTGATGGCTAAAGCCGCGATTAGCTCCTACGCGCCTGCGTTATACTCTTTAGCCGTGATTCAGTTCAACGGAAGCGGCGGCTCCAAGAACGACAAGGATCTCCGAGCAGGCGTGGCTTTGTGCGCGCGTGCGGCTTTTTTGGGACACGTCGACGCGCTGCGTGAGCTCGGTCACTGTCTCCAAGACGGTTACGGTGTTCCGCAGAACGTCACCGAAGGTCGGAGATTCCTCGTTCAAGCCAACGCTCGTGAGCTCGCCGCCGTCTTATCCTCCGGGAACGAAGCTTGCTCGTGGCTCACTTTGTCGCAGCCTCAAGTCACTAACCAAATCCGTGGTTGTCCGTTGCTGAGTGATTTCGGATGTAATGTTCCGGCGCCGGAGATACATCCGGCGAACCGGTTTTTAGCGGATTGGTTCGCCGTGCGCGGCGGAGATGCTCCCGGAGATGGGTTGAGGTTGTGTTCTCACGGCGGATGTGGACGGCCGGAGACGAGGAAACATGAGTTTAGGAGGTGTTCTGTTTGCGGCGTTGTGAATTACTGTTCACGCGCTTGTCAAGCTCTTGATTGGAAACTCCGGCATAAGATGGATTGTGCTCCGGTGGATCAAGATGCGGCTGGTGGTGACGGAGAAGGTAACGTTCAGATTGAGGGAAACGGTAACGGTGATAACGTATTGGTGCCCATGAGTTGACGGTGAACAAGTAACGGCTGCTTTAATTAGACGCGAAGAAGATGAGAGGTAAACGAAGCTTTGTTTAGTTTCGTTTTTTGTTTAATTAGTGG
>B596-L_1-10k_transcript_58524
CCCATATTTTGAATCAAAAGCTTGAGTTTTTTGGATGAATATAGAGAGAAAGTGAAAGAAATGTTGTTTTTAGTTCATAACAATTGAAACAGAGAGAGTGTAAAGAGATTTACGTGCATTAAAGGGCATTAAAAGCTCCAAACAGTTCGTACAAGGTTGTTGCCACTATTCATTGCAGTGGCAGTATTGTAAATACTTGAAGAAGATGAGGTTGAGACAGTAAAGAAGCCATTTTCG
>B596-L_1-10k_transcript_1696
ATAGCTTCCTTCTTCGTAGACAAAGCTGATTCGGAATTGTCTTTCATTCCAAGTCATAACTTGTATCCATGCGCTTCATATTCGCATGGAGTTCGCTCCCAGAAATATAGCTACCCCTACCCCCTCACGTCAATCCCACGAGCCTCTTATCCATTCTTATTCGATCACAGCGAGGGAGCAAGTCAAAATAGAAAAACTCACATTCATTGGGTTTAGGGATAATCAGGCTCGAACTGATGACTTCCACCACGTCAAGGTGACACTCTACCGCTGAGTTATATCCCTTCCCCCATCAAGAAATAGAACTGACTAATCCTAAGTCAAAGGGTCGAGAAACTCAAGGCCACTATTCTTGAACAACTTGGATTGGAGCCGGGCTTTCCTTTCGCACTATTACGGGTATGAAATGAAAATAATGGAAAAAGTTGGATTCAATTGTCAACTACTCCTATCGGAAATAGGATTGACTACGGATTCGAGCCATAGCACATGGTTTCATAAAACCGTACGATTCTCCCGATCTAAATCAAGCCGGTTTTACATGAAGAAGATTTTACTCAGCATGTTCTATTCGATACGGGTAGGAGAAACGGTATTCTTTTCTTAAACTTCAAAAAATAGAGAAATCAGAACCAAGTCAAGATGATACGGATTAATCCTTTATTCTTGCGCCAAAGATCTTCCTATTTCCAAAGGAACTGGAGTTACATCTCTTTTCCATTTCCATTCAAGAGTTCTTATGTGTTTCCACGCCCCTTTAAGACCCCGAAAAATTAACAAATTCCCTTTTCTTAGGAACACGTGCGAGATAAAAAAAAAAAGAGAGAATGGTAACCCCACGATTAACTATTTCATTTATGAATTTCATAGTAATAGAAATACATGTCCTACCGAAACAGAATTTGTAACTTGCTATCCTATAATCTTGCCTAGCAGGCAAAGATTTCACTCCGCGAAAAAGATGATTCATTCAGATCAACATGAAAGCCCAACTACATTGCATTGCCAGAATTCATGTTATCTATTGGAAAGAGGTTGACCTCCTTGCTTCTATGGTACAATCCTCTTCCCGCTGAGCCTCCTTTCTTCCGTGATTAACTGTTGGCACCAGTCCTACATTTTGTCTCTGTGGACCGAGAAGAAAGGACTCACTGCGCCAAGATCACTAACTAACACTAATCTAATAGAATAGAAAATCCTAATATAATAGAAAAGAACTGTCTTTTCTGTATACTTATGTATACTTTCCCCGGTTCCGTTGCTACTGCGGGCTTTACGCAATCGATCGGATCATCTAGATATCCCTTCAACACAACATAGGTCGTCGAAAGGATCTCGGAGACCCGCCAAAGCACGAAAGCCAGGATCTTTCAGAAAATAAATTCCTATTCGAAGAGTGCATAACCGCATGGATAAGCTCACACTAACCCGTCAATTTGGGATCCAATTCGGGATTTTCCTTGAGGGATATTGGTAAGGAATTGGAATGTAATAATATCGATTCATAATGGATTCATATCGATACAGAAGAAAAGGTTCTCTATCGATTCAACAAGTGCTGTACTTATGGGAAAGCGATAGAGAAAGAGAAAAAAAAAAACGAAGATTTCACATAGTGATTTTTTTTTGATCAAAAAAAAATATGATTGAATTTATTTCGTACCCTTCGCTCAATGAGAACATGGGTCAGATTCTATAGGATCAAACCTATGGGACTTAAGAATGATGGAAGGGAATAAAATCAAAAAAGAAATCAAATAAAGAAAAGAGAGGGAAAATAAAGAAATAATAAGTAAATAAAAATGAAGTAGAAGAACCCAGATTACAAATGAACAAATTCAAACTTGAAAAAGTCTCTTTCTGATTCTCGAAGAATGAGGGGCAAAGAGATTGATCGAGAAAGATCTCTTGTTCTTATTATAAGATCGTGTGATTGGACCCGCAGATGTTTGGTAAAAAGAATAATCTTATCCTTTGAGAATAATCAAAAATAGAAAGTGTTCAATTGGAACATGAAAACGTGACCGAGTTTATCCTAGTTACTCTTCGGGACGGAGGAGATTCGCGAACGAGGAAAGGGACCCAATGACTTCGAAAGAATTGAACGAGGAGCCGTATGAGGTGAAAATCTCATGTCCGGTTCTGTAGAGTGGCAGTAAGGGTGACTTATCTGTCAACTTTTCCACTATCACCCCCAAAAAACCAAACTCTGCCTTACGTAAAGTTGCCAGAGTACGATTAACCTCGGGATTTGAAATCACTGCTTATATACCTGGTATTGGCCATAATTTACAAGAACATTCTGTAGTCTTAGTAAGAGGGGGAAGGGTTAAGGATTTACCCGGTGTGAGATATCACATTGTTCGAGGAACCCTAGATGCTGTCGGAGTAAAGGATCGTCAACAAGGGCGTTCTAGTGCGTTGTAGATTCTTATCCAAGACTTGTATCATTTGATGATGCCATGTGAATCGCTAGAAACATGTGAAGTGTATGGCTAACCCAATAACGAAAGTTTCGTAAGGGGACTGAAGCAGGCTACCATGAGACAAAAGATCTTCTTTCAAAAGAGATTCAATTCGGAACTCTTATATGTCCAAGGTTCAATATTGAAATAATTTCAGAGGTTTTCCCTGACTTTGTCCGTGTCAACAAACAATTCGAAATGCCTCGACTTTTTTAGAACAGGTCCGGGTCAAATAGCAATGATTCGAAGCACTTATTTTTACACTATTTCGGAAACCCAAGGACTCAATCGTATGGATATGTAAAATACAGGATTTCCAATCCTAGCAGGAAAAGGAGGGAAACGGATACTCAATTTAAAAGTGAGTAAACAGAATTCCATACTCGATTTCATAGATACATATAGAATTCTGTGGAAAGCCGTATTCGATGAAAGTCGTATGTACGGTTTGGAGGGAGATCTTTCATATCTTTCGAGATCCACCCTACAATATGGGGTCAAAAAGCCAAAATAAAAGATTTGAGCCCTTATAAAAAGAAAACAGATTCTTGAACCCCTTTCACGCTCATGTCACGTCGAGGTACTGCAGAAGAAAAAACTGCAAAATCCGATCCAATTTATCGTAATCGATTAGTTAACATGTTGGTTAACCGTATTCTGAAACACGGAAAAAAATCATTGGCTTATCAAATTATCTATCGAGCCTTGAAAAAGATTCAACAAAAGACAGAAACAAATCCACTATCTGTTTTACGTCAAGCAATACGTGGAGTAACTCCCGATATAGCAGTAAAAGCAAGACGTGTAGGCGGATCAACTCATCAAGTTCCCATTGAAATAGGATCCACGCAAGGAAAAGCACTTGCCATTCGTTGGTTATTAGGGGCATCCCGAAAACGTCCGGGTCGAAATATGGCTTTCAAATTAAGTTCCGAATTAGTGGATGCTGCCAAAGGGAGTGGCGATGCCATACGCAAAAAGGAAGAGACTCATAGAATGGCAGAGGCAAATAGAGCGTTTGCACATTTTCGTTAATCCATGAACAGGATCTATATAGACACATAGATCCGTGGATCCATACATCTCGATCCG
>B596-L_1-10k_transcript_8076
CTATGGTACAATCCTCTTCCCGCTGAGCCTCCTTTCTTCCGTGATTAACTGTTGGCACCAGTCCTACATTTTGTCTCTGTGGACCGAGAAGAAAGGACTCACTGCGCCAAGATCACTAACTAACACTAATCTAATAGAATAGAAAATCCTAATATAATAGAAAAGAACTGTCTTTTCTGTATACTTATGTATACTTTCCCCGGTTCCGTTGCTACTGCGGGCTTTACGCAATCGATCGGATCATCTAGATATCCCTTCAACACAACATAGGTCGTCGAAAGGATCTCGGAGACCCGCCAAAGCACGAAAGCCAGGATCTTTCAGAAAATAAATTCCTATTCGAAGAGTGCATAACCGCATGGATAAGCTCACACTAACCCGTCAATTTGGGATCCAATTCGGGATTTTCCTTGAGGGATATTGGTAAGGAATTGGAATGTAATAATATCGATTCATAATGGATTCATATCGATACAGAAGAAAAGGTTCTCTATCGATTCAACAAGTGCTGTACTTATGGGAAAGCGATAGAGAAAGAGAAAAAAAAAAACGAAGATTTCACATAGTGATTTTTTTTTGATCAAAAAAAAATATGATTGAATTTATTTCGTACCCTTCGCTCAATGAGAACATGGGTCAGATTCTATAGGATCAAACCTATGGGACTTAAGAATGATGGAAGGGAATAAAATCAAAAAAGAAATCAAATAAAGAAAAGAGAGGGAAAATAAAGAAATAATAAGTAAATAAAAATGAAGTAGAAGAACCCAGATTACAAATGAACAAATTCAAACTTGAAAAAGTCTCTTTCTGATTCTCGAAGAATGAGGGGCAAAGAGATTGATCGAGAAAGATCTCTTGTTCTTATTATAAGATCGTGTGATTGGACCCGCAGATGTTTGGTAAAAAGAATAATCTTATCCTTTGAGAATAATCAAAAATAGAAAGTGTTCAATTGGAACATGAAAACGTGACCGAGTTTATCCTAGTTACTCTTCGGGACGGAGGAGATTCGCGAACGAGGAAAGGGACCCAATGACTTCGAAAGAATTGAACGAGGAGCCGTATGAGGTGAAAATCTCATGTCCGGTTCTGTAGAGTGGCAGTAAGGGTGACTTATCTGTCAACTTTTCCACTATCACCCCCAAAAAACCAAACTCTGCCTTACGTAAAGTTGCCAGAGTACGATTAACCTCGGGATTTGAAATCACTGCTTATATACCTGGTATTGGCCATAATTTACAAGAACATTCTGTAGTCTTAGTAAGAGGGGGAAGGGTTAAGGATTTACCCGGTGTGAGATATCACATTGTTCGAGGAACCCTAGATGCTGTCGGAGTAAAGGATCGTCAACAAGGGCGTTCTAGTGCGTTGTAGATTCTTATCCAAGACTTGTATCATTTGATGATGCCATGTGAATCGCTAGAAACATGTGAAGTGTATGGCTAACCCAATAACGAAAGTTTCGTAAGGGGACTGAAGCAGGCTACCATGAGACAAAAGATCTTCTTTCAAAAGAGATTCAATTCGGAACTCTTATATGTCCAAGGTTCAATATTGAAATAATTTCAGAGGTTTTCCCTGACTTTGTCCGTGTCAACAAACAATTCGAAATGCCTCGACTTTTTTAGAACAGGTCCGGGTCAAATAGCAATGATTCGAAGCACTTATTTTTACACTATTTCGGAAACCCAAGGACTCAATCGTATGGATATGTAAAATACAGGATTTCCAATCCTAGCAGGAAAAGGAGGGAAACGGATACTCAATTTAAAAGTGAGTAAACAGAATTCCATACTCGATTTCATAGATACATATAGAATTCTGTGGAAAGCCGTATTCGATGAAAGTCGTATGTACGGTTTGGAGGGAGATCTTTCATATCTTTCGAGATCCACCCTACAATATGGGGTCAAAAAGCCAAAATAAAAGATTTGAGCCCTTATAAAAAGAAAACAGATTCTTGAACCCCTTTCACGCTCATGTCACGTCGAGGTACTGCAGAAGAAAAAACTGCAAAATCCGATCCAATTTATCGTAATCGATTAGTTAACATGTTGGTTAACCGTATTCTGAAACACGGAAAAAATCATTGGCTTATCAAATTATCTATCGAGCCTTGAAAAAGATTCAACAAAAGACAGAAACAAATCCACTATCTGTTTTACGTCAAGCAATACGTGGAGTAACTCCCGATATAGCAGTAAAAGCAAGACGTGTAGGCGGATCAACTCATCAAGTTCCCATTGAAATAGGATCCACGCAAGGAAAAGCACTTGCCATTCGTTGGTTATTAGGGGCATCCCGAAAACGTCCGGGTCGAAATATGGCTTTCAAATTAAGTTCCGAATTAGTGGATGCTGCCAAAGGGAGTGGCGATGCCATACGCAAAAAGGAAGAGACTCATAGAATGGCAGAGGCAAATAGAGCGTTTGCACATTTTCGTTAATCCATGAACAGGATCTATATAGACACATAGATCCGTGGATCCATACATCTCGATCCG
>B596-L_1-10k_transcript_7700
GAACTGTCTTTTCTGTATACTTATGTATACTTTCCCCGGTTCCGTTGCTACTGCGGGCTTTACGCAATCGATCGGATCATCTAGATATCCCTTCAACACAACATAGGTCGTCGAAAGGATCTCGGAGACCCGCCAAAGCACGAAAGCCAGGATCTTTCAGAAAATAAATTCCTATTCGAAGAGTGCATAACCGCATGGATAAGCTCACACTAACCCGTCAATTTGGGATCCAATTCGGGATTTTCCTTGAGGGATATTGGTAAGGAATTGGAATGTAATAATATCGATTCATAATGGATTCATATCGATACAGAAGAAAAGGTTCTCTATCGATTCAACAAGTGCTGTACTTATGGGAAAGCGATAGAGAAAGAGAAAAAAAAAAACGAAGATTTCACATAGTGATTTTTTTTTGATCAAAAAAAAATATGATTGAATTTATTTCGTACCCTTCGCTCAATGAGAACATGGGTCAGATTCTATAGGATCAAACCTATGGGACTTAAGAATGATGGAAGGGAATAAAATCAAAAAAGAAATCAAATAAAGAAAAGAGAGGGAAAATAAAGAAATAATAAGTAAATAAAAATGAAGTAGAAGAACCCAGATTACAAATGAACAAATTCAAACTTGAAAAAGTCTCTTTCTGATTCTCGAAGAATGAGGGGCAAAGAGATTGATCGAGAAAGATCTCTTGTTCTTATTATAAGATCGTGTGATTGGACCCGCAGATGTTTGGTAAAAAGAATAATCTTATCCTTTGAGAATAATCAAAAATAGAAAGTGTTCAATTGGAACATGAAAACGTGACCGAGTTTATCCTAGTTACTCTTCGGGACGGAGGAGATTCGCGAACGAGGAAAGGGACCCAATGACTTCGAAAGAATTGAACGAGGAGCCGTATGAGGTGAAAATCTCATGTCCGGTTCTGTAGAGTGGCAGTAAGGGTGACTTATCTGTCAACTTTTCCACTATCACCCCCAAAAAACCAAACTCTGCCTTACGTAAAGTTGCCAGAGTACGATTAACCTCGGGATTTGAAATCACTGCTTATATACCTGGTATTGGCCATAATTTACAAGAACATTCTGTAGTCTTAGTAAGAGGGGGAAGGGTTAAGGATTTACCCGGTGTGAGATATCACATTGTTCGAGGAACCCTAGATGCTGTCGGAGTAAAGGATCGTCAACAAGGGCGTTCTAGTGCGTTGTAGATTCTTATCCAAGACTTGTATCATTTGATGATGCCATGTGAATCGCTAGAAACATGTGAAGTGTATGGCTAACCCAATAACGAAAGTTTCGTAAGGGGACTGAAGCAGGCTACCATGAGACAAAAGATCTTCTTTCAAAAGAGATTCAATTCGGAACTCTTATATGTCCAAGGTTCAATATTGAAATAATTTCAGAGGTTTTCCCTGACTTTGTCCGTGTCAACAAACAATTCGAAATGCCTCGACTTTTTTAGAACAGGTCCGGGTCAAATAGCAATGATTCGAAGCACTTATTTTTACACTATTTCGGAAACCCAAGGACTCAATCGTATGGATATGTAAAATACAGGATTTCCAATCCTAGCAGGAAAAGGAGGGAAACGGATACTCAATTTAAAAGTGAGTAAACAGAATTCCATACTCGATTTCATAGATACATATAGAATTCTGTGGAAAGCCGTATTCGATGAAAGTCGTATGTACGGTTTGGAGGGAGATCTTTCATATCTTTCGAGATCCACCCTACAATATGGGGTCAAAAAGCCAAAATAAAAGATTTGAGCCCTTATAAAAAGAAAACAGATTCTTGAACCCCTTTCACGCTCATGTCACGTCGAGGTACTGCAGAAGAAAAAACTGCAAAATCCGATCCAATTTATCGTAATCGATTAGTTAACATGTTGGTTAACCGTATTCTGAAACACGGAAAAAAATCATTGGCTTATCAAATTATCTATCGAGCCTTGAAAAAGATTCAACAAAAGACAGAAACAAATCCACTATCTGTTTTACGTCAAGCAATACGTGGAGTAACTCCCGATATAGCAGTAAAAGCAAGACGTGTAGGCGGATCAACTCATCAAGTTCCCATTGAAATAGGATCCACGCAAGGAAAAGCACTTGCCATTCGTTGGTTATTAGGGGCATCCCGAAAACGTCCGGGTCGAAATATGGCTTTCAAATTAAGTTCCGAATTAGTGGATGCTGCCAAAGGGAGTGGCGATGCCATACGCAAAAAGGAAGAGACTCATAGAATGGCAGAGGCAAATAGAGCGTTTGCACATTTTCGTTAATCCATGAACAGGATCTATATAGACACATAGATCCGTGGATCCATACATCTCGATCCGAAAAGAATCAATAGAAAAAGAAAAAATCGGAATTGATCGATCTCTTTCTCGAAACAAACGAAAAGGAAAGAAAAGACGAAACATAAATCATGGATCAACTAAGCCCTCTCGGGGACTTGCTTAAGAATAAGAAAGAGCAATCTCATGTAAATACCATGGAATAAGGTTTTAACCTATTCATGGGGATTCCGTAAATATTCCATTC
>B596-L_1-10k_transcript_17015
CAACATAGGTCGTCGAAAGGATCTCGGAGACCCGCCAAAGCACGAAAGCCAGGATCTTTCAGAAAATAAATTCCTATTCGAAGAGTGCATAACCGCATGGATAAGCTCACACTAACCCGTCAATTTGGGATCCAATTCGGGATTTTCCTTGAGGGATATTGGTAAGGAATTGGAATGTAATAATATCGATTCATAATGGATTCATATCGATACAGAAGAAAAGGTTCTCTATCGATTCAACAAGTGCTGTACTTATGGGAAAGCGATAGAGAAAGAGAAAAAAAAAAACGAAGATTTCACATAGTGATTTTTTTTTGATCAAAAAAAAATATGATTGAATTTATTTCGTACCCTTCGCTCAATGAGAACATGGGTCAGATTCTATAGGATCAAACCTATGGGACTTAAGAATGATGGAAGGGAATAAAATCAAAAAAGAAATCAAATAAAGAAAAGAGAGGGAAAATAAAGAAATAATAAGTAAATAAAAATGAAGTAGAAGAACCCAGATTACAAATGAACAAATTCAAACTTGAAAAAGTCTCTTTCTGATTCTCGAAGAATGAGGGGCAAAGAGATTGATCGAGAAAGATCTCTTGTTCTTATTATAAGATCGTGTGATTGGACCCGCAGATGTTTGGTAAAAAGAATAATCTTATCCTTTGAGAATAATCAAAAATAGAAAGTGTTCAATTGGAACATGAAAACGTGACCGAGTTTATCCTAGTTACTCTTCGGGACGGAGGAGATTCGCGAACGAGGAAAGGGACCCAATGACTTCGAAAGAATTGAACGAGGAGCCGTATGAGGTGAAAATCTCATGTCCGGTTCTGTAGAGTGGCAGTAAGGGTGACTTATCTGTCAACTTTTCCACTATCACCCCCAAAAAACCAAACTCTGCCTTACGTAAAGTTGCCAGAGTACGATTAACCTCGGGATTTGAAATCACTGCTTATATACCTGGTATTGGCCATAATTTACAAGAACATTCTGTAGTCTTAGTAAGAGGGGGAAGGGTTAAGGATTTACCCGGTGTGAGATATCACATTGTTCGAGGAACCCTAGATGCTGTCGGAGTAAAGGATCGTCAACAAGGGCGTTCTAAATATGGGGTCAAAAAGCCAAAATAAAAGATTTGAGCCCTTATAAAAAGAAAACAGATTCTTGAACCCCTTTCACGCTCATGTCACGTCGAGGTACTGCAGAAGAAAAAACTGCAAAATCCGATCCAATTTATCGTAATCGATTAGTTAACATGTTGGTTAACCGTATTCTGAAACACGGAAAAAAATCATTGGCTTATCAAATTATCTATCGAGCCTTGAAAAAGATTCAACAAAAGACAGAAACAAATCCACTATCTGTTTTACGTCAAGCAATACGTGGAGTAACTCCCGATATAGCAGTAAAAGCAAGACGTGTAGGCGGATCAACTCATCAAGTTCCCATTGAAATAGGATCCACGCAAGGAAAAGCACTTGCCATTCGTTGGTTATTAGGGGCATCCCGAAAACGTCCGGGTCGAAATATGGCTTTCAAATTAAGTTCCGAATTAGTGGATGCTGCCAAAGGGAGTGGCGATGCCATACGCAAAAAGGAAGAGACTCATAGAATGGCAGAGGCAAATAGAGCGTTTGCACATTTTCGTTAATCCATGAACAGGATCTATATAGACACATAGATCCGTGGATCCATACATCTCGATCCGAAAAGAATCAATAGAAAAAGAAAAAATCGGAATTGATCGATCTCTTTCTCGAAACAAACGAAAAGGAAAGAAAAGACGAAACATAAATCATGGATCAACTAAGCCCTCTCGGGGACTTGCTTAAGAATAAGAAAGAGCAATCTCATGTAAATACCATGGAATAAGGTTTTAACCTATTCATGGGGATTCCGTAAATATTCCATTC
>B596-L_1-10k_transcript_20613
GCAACATAGGTCGTCGAAAGGATCTCGGAGACCCGCCAAAGCACGAAAGCCAGGATCTTTCAGAAAATAAATTCCTATTCGAAGAGTGCATAACCGCATGGATAAGCTCACACTAACCCGTCAATTTGGGATCCAATTCGGGATTTTCCTTGAGGGATATTGGTAAGGAATTGGAATGTAATAATATCGATTCATAATGGATTCATATCGATACAGAAGAAAAGGTTCTCTATCGATTCAACAAGTGCTGTACTTATGGGAAAGCGATAGAGAAAGAGAAAAAAAAAAACGAAGATTTCACATAGTGATTTTTTTTTGATCAAAAAAAAATATGATTGAATTTATTTCGTACCCTTCGCTCAATGAGAACATGGGTCAGATTCTATAGGATCAAACCTATGGGACTTAAGAATGATGGAAGGGAATAAAATCAAAAAAGAAATCAAATAAAGAAAAGAGAGGGAAAATAAAGAAATAATAAGTAAATAAAAATGAAGTAGAAGAACCCAGATTACAAATGAACAAATTCAAACTTGAAAAAGTCTCTTTCTGATTCTCGAAGAATGAGGGGCAAAGAGATTGATCGAGAAAGATCTCTTGTTCTTATTATAAGATCGTGTGATTGGACCCGCAGATGTTTGGTAAAAAGAATAATCTTATCCTTTGAGAATAATCAAAAATAGAAAGTGTTCAATTGGAACATGAAAACGTGACCGAGTTTATCCTAGTTACTCTTCGGGACGGAGGAGATTCGCGAACGAGGAAAGGGACCCAATGACTTCGAAAGAATTGAACGAGGAGCCGTATGAGGTGAAAATCTCATGTCCGGTTCTGTAGAGTGGCAGTAAGGGTGACTTATCTGTCAACTTTTCCACTATCACCCCCAAAAAACCAAACTCTGCCTTACGTAAAGTTGCCAGAGTACGATTAACCTCGGGATTTGAAATCACTGCTTATATACCTGGTATTGGCCATAATTTACAAGAACATTCTGTAGTCTTAGTAAGAGGGGGAAGGGTTAAGGATTTACCCGGTGTGAGATATCACATTGTTCGAGGAACCCTAGATGCTGTCGGAGTAAAGGATCGTCAACAAGGGCGTTCTAAATATGGGGTCAAAAAGCCAAAATAAAAGATTTGAGCCCTTATAAAAAGAAAACAGATTCTTGAACCCCTTTCACGCTCATGTCACGTCGAGGTACTGCAGAAGAAAAAACTGCAAAATCCGATCCAATTTATCGTAATCGATTAGTTAACATGTTGGTTAACCGTATTCTGAAACACGGAAAAAAATCATTGGCTTATCAAATTATCTATCGAGCCTTGAAAAAGATTCAACAAAAGACAGAAACAAATCCACTATCTGTTTTACGTCAAGCAATACGTGGAGTAACTCCCGATATAGCAGTAAAAGCAAGACGTGTAGGCGGATCAACTCATCAAGTTCCCATTGAAATAGGATCCACGCAAGGAAAAGCACTTGCCATTCGTTGGTTATTAGGGGCATCCCGAAAACGTCCGGGTCGAAATATGGCTTTCAAATTAAGTTCCGAATTAGTGGATGCTGCCAAAGGGAGTGGCGATGCCATACGCAAAAAGGAAGAGACTCATAGAATGGCAGAGGCAAATAGAGCGTTTGCACATTTTCGTTAATCCATGAACAGGATCTATATAGACACATAGATCCGTGGATCCATACATCTCGATCCGAAAAGAATCAATAGAAAAAGAAAAAATCGGAATTGATCGATCTCTTTCTCG
>B596-L_1-10k_transcript_15408
TGGCTGAATGGTTAAAGCGCCCAACTCATAATTGGCGAATTCGTAGGTTCAATTCCTACTGGATGCACGCCAATGGGACCCTCCAATAAGTCTATTGGAATTGGCTCTGTATCAATGGAATCTTCTCATCATCTATACATAACGAATTGGTGTGGTATATTCATATCATAACATAACATATGAACAGTAAGAACTAGCATTCTTATTGAGACTAGAACTCATAGGGAAGAAAATCGATTTATGGATGGAATCAAATATGCAGTATTTACAGACAAAAGTATTCGGTTATTGGGGAAAAATCAATATACTTTTAATGTCGAATCAGGATCAACTAGGACAGAAATAAAGCATTGGGTCGAACTCTTCTTTGGTGTCAAGGTAATAGCTATGAATAGTCATCGACTCCCCGGAAAGGTTAAAAGAATGGGACCTATTCTGGGACATACAATGCATTACAGACGTATGATCATTACGCTTCAACCGGGTTATTCTATTCCACCTCTTAGAAAGAAAAGAACTTAAATCAAAATACTTAATAGCATGGCGATACATTTATACAAAACTTCTACCCCGAGCACACGCAATGGAGCCGTAGACAGTCAAGTGAAATCCAATCCACGAAATAATTTGATCTATGGGCAGCATCATTGTGGTAAAGGTCGTAATGCCAGAGGAATCATTACCGTAAGGCATAGAGGGGGAGGTCATAAGCGTCTATACCGTAAAATAGATTTTCGACGAAATACAAAAGACATATATGGTAGAATCGTAACCATAGAATACGACCCTAATCGAAATGCATACATTTGTCTCATACACTATGGGGATGGTGAGAAGAGATATATTTTACATCCCAGAGGGGCTATAATTGGAGATACCATTGTTTCTGGTACAGAAGTTCCTATAAAAATGGGAAATGCCCTACCTTTGAGTGCGGTTTGAACTATTTGATTTACGTAATTGGAAGTAACCAATTAGGTTTACGACAAAACCTAGAAATCGATCACTGATCCAATTTGAGTACCTCTGCAGGATAGACCTCAACAGAAAACTGAAGAGTAACGGCAGCAAGTGATTGAGTTCAGTAGTTCCTCATATAAAATTATTGACTCTAGAGATATAGTAATATGGAGAAGACAAAATTGTTTCAAGCACCGACAGAACCATAAGCGCCCCTTGTTTCAAAGAGAGGAGGACGGGTTATTCACATTTCATTTGATGGTCAGAGGCGAATTGAAAGCTAAGCAGTGGTAATTCTAAAGATTCCCCCGGGGAAAAATAGAGATGTCTCCTACGTTACCCATAATATGTGGAAGTATCGACGTAATTTCATAGAGTCATTCGGTCTGAATGCTACATGAAGAACATAAGCCAGATGACGGAACGGGAAGACCTAGGATGTAGAAGATCATAACATAAGTTATTCGGCAGATTTTGATTCCTATATATCCACTCGTGTGGTACTTCTACCATATATAGAAGAATTCTACGATATATATA
>B596-L_1-10k_transcript_19157
AACATATGAACAGTAAGAACTAGCATTCTTATTGAGACTAGAACTCATAGGGAAGAAAATCGATTTATGGATGGAATCAAATATGCAGTATTTACAGACAAAAGTATTCGGTTATTGGGGAAAAATCAATATACTTTTAATGTCGAATCAGGATTAACTAGGACAGAAATAAAGCATTGGGTCGAACTCTTCTTTGGTGTCAAGGTAATAGCTATGAATAGTCATCGACTCCCCGGAAAGGTTAAAAGAATGGGACCTATTCTGGGACATACAATGCATTACAGACGTATGATCATTACGCTTCAACCGGGTTATTCTATTCCACCTCTTAGAAAGAAAAGAACTTAAATCAAAATACTTAATAGCATGGCGATACATTTATACAAAACTTCTACCCCGAGCACACGCAATGGAGCCGTAGACAGTCAAGTGAAATCCAATCCACGAAATAATTTGATCTATGGGCAGCATCATTGTGGTAAAGGTCGTAATGCCAGAGGAATCATTACCGTAAGGCATAGAGGGGGAGGTCATAAGCGTCTATACCGTAAAATAGATTTTCGACGAAATACAAAAGACATATATGGTAGAATCGTAACCATAGAATACGACCCTAATCGAAATGCATACATTTGTCTCATACACTATGGGGATGGTGAGAAGAGATATATTTTACATCCCAGAGGGGCTATAATTGGAGATACCATTGTTTCTGGTACAGAAGTTCCTATAAAAATGGGAAATGCCCTACCTTTGAGTGCGGTTTGAACTATTTGATTTACGTAATTGGAAGTAACCAATTAGGTTTACGACAAAACCTAGAAATCGATCACTGATCCAATTTGAGTACCTCTGCAGGATAGACCTCAACAGAAAACTGAAGAGTAACGGCAGCAAGTGATTGAGTTCAGTAGTTCCTCATATAAAATTATTGACTCTAGAGATATAGTAATATGGAGAAGACAAAATTGTTTCAAGCACCGACAGAACCATAAGCGCCCCTTGTTTCAAAGAGAGGAGGACGGGTTATTCACATTTCATTTGATGGTCAGAGGCGAATTGAAAGCTAAGCAGTGGTAATTCTAAAGATTCCCCCGGGGAAAAATAGAGATGTCTCCTACGTTACCCATAATATGTGGAAGTATCGACGTAATTTCATAGAGTCATTCGGTCTGAATGCTACATGAAGAACATAAGCCAGATGACGGAACGGGAAGACCTAGGATGTAGAAGATCATAACATAAGTTATTCGGCAGATTTTGATTCCTATATATCCACTCGTGTGGTACTTCTACCATATATAGAAGAATTCTACGATATATATAAGATAAGATCCATCCGTATAGATATCATCATCTACATTCAGAAAGCCGTATGCTTTGGAAGAAGCTTGTACAGTTTGGGAAGGGGTTTTGATTGATCAAAAAGAAGAATCTACTTCAACCGATATGCCCTTAGGCACGGCCATACATAATATAGAAATCACACTTGGAAAGGGTGGACAATTAGCTAGAGCAGCGGGTGCTGTAGCGAAACTGATTGCAAAAGAGGGGAAATCGGCCACATTAAAATTACCTTCTGGAGAGGTCCGTTTGATATCCAAAAACTGCTCAGCAACAGTCGGACAAGTGGGAAATGTTGGGGTAAACCAGAAAAGTTTGGGTAGAGCCGGATCGAAATGTTGGCTAGGTAAACGTCCTGTAGTAAGAGGAGTAGTTATGAACCCTGTCGACCACCCCCATGGAGGTGGTGAAGGGAGGGCTCCAATTGGTAGAAAAAAACCCGTAACCCCCTGGGGTTATCCTGCGCTTGGAAGAAGAACTAG
>B596-L_1-10k_transcript_12959
GTCGAATCAGGATCAACTAGGACAGAAATAAAGCATTGGGTCGAACTCTTCTTTGGTGTCAAGGTAATAGCTATGAATAGTCATCGACTCCCCGGAAAGGTTAAAAGAATGGGACCTATTCTGGGACATACAATGCATTACAGACGTATGATCATTACGCTTCAACCGGGTTATTCTATTCCACCTCTTAGAAAGAAAAGAACTTAAATCAAAATACTTAATAGCATGGCGATACATTTATACAAAACTTCTACCCCGAGCACACGCAATGGAGCCGTAGACAGTCAAGTGAAATCCAATCCACGAAATAATTTGATCTATGGGCAGCATCATTGTGGTAAAGGTCGTAATGCCAGAGGAATCATTACCGTAAGGCATAGAGGGGGAGGTCATAAGCGTCTATACCGTAAAATAGATTTTCGACGAAATACAAAAGACATATATGGTAGAATCGTAACCATAGAATACGACCCTAATCGAAATGCATACATTTGTCTCATACACTATGGGGATGGTGAGAAGAGATATATTTTACATCCCAGAGGGGCTATAATTGGAGATACCATTGTTTCTGGTACAGAAGTTCCTATAAAAATGGGAAATGCCCTACCTTTGAGTGCGGTTTGAACTATTTGATTTACGTAATTGGAAGTAACCAATTAGGTTTACGACAAAACCTAGAAATCGATCACTGATCCAATTTGAGTACCTCTGCAGGATAGACCTCAACAGAAAACTGAAGAGTAACGGCAGCAAGTGATTGAGTTCAGTAGTTCCTCATATAAAATTATTGACTCTAGAGATATAGTAATATGGAGAAGACAAAATTGTTTCAAGCACCGACAGAACCATAAGCGCCCCTTGTTTCAAAGAGAGGAGGACGGGTTATTCACATTTCATTTGATGGTCAGAGGCGAATTGAAAGCTAAGCAGTGGTAATTCTAAAGATTCCCCCGGGGAAAAATAGAGATGTCTCCTACGTTACCCATAATATGTGGAAGTATCGACGTAATTTCATAGAGTCATTCGGTCTGAATGCTACATGAAGAACATAAGCCAGATGACGGAACGGGAAGACCTAGGATGTAGAAGATCATAACATAAGTTATTCGGCAGATTTTGATTCCTATATATCCACTCGTGTGGTACTTCTACCATATATAGAAGAATTCTACGATATATATAAGATAAGATCCATCCGTATAGATATCATCATCTACATTCAGAAAGCCGTATGCTTTGGAAGAAGCTTGTACAGTTTGGGAAGGGGTTTTGATTGATCAAAAAGAAGAATCTACTTCAACCGATATGCCCTTAGGCACGGCCATACATAATATAGAAATCACACTTGGAAAGGGTGGACAATTAGCTAGAGCAGCGGGTGCTGTAGCGAAACTGATTGCAAAAGAGGGGAAATCGGCCACATTAAAATTACCTTCTGGAGAGGTCCGTTTGATATCCAAAAACTGCTCAGCAACAGTCGGACAAGTGGGAAATGTTGGGGTAAACCAGAAAAGTTTGGGTAGAGCCGGATCGAAATGTTGGCTAGGTAAACGTCCTGTAGTAAGAGGAGTAGTTATGAACCCTGTCGACCACCCCCATGGAGGTGGTGAAGGGAGGGCTCCAATTGGTAGAAAAAAACCCGTAACCCCCTGGGGTTATCCTGCGCTTGGAAGAAGAACTAGAAAAAGGAAAAAATATAGTGAGACTTTGATTCTTCGTCGCCGTAGTAAATAGGAGAGAAAATCGAATTTCTTTCTTCGTCTTAAAAAAAATAGGAGTTAATTAACTGTGACACGTTCACTAAAAAAAAATCCTTTTGTAGCAAAGCATTTATTAAGAAAAATAGAGAAGCTTAATACAAAGGCGGAAAAAGAAATCATAATAACTTGGTCCCGGGCATCTACTATTATACCCACAATGATTGGCCATACTATCGCTATACATAATGGAAGGGAACACTTACCCGTTTATATAATCGACCTTATGGTAGGACATAAATTGGGAGAATTTTCACCTACTATAAATTTTAGAGGACACGCGAAAAATGATAATAGATCTCGTCGTTAATTAAATGAATTCAAAAAAATGAATAATGAATATAATTTTTTTTTTAGTGAGAGGTAAACCTTATGAC
>B596-L_1-10k_transcript_6777
CAAACCTATTTTACTTAATAAAATTAATTTAGATATGTATCTAGGGAGAATTCATTTTGAAATGACTACTCCCTAGATACCCACGCCTTTTATTTTACAATTGAATAAATTTAATTAAAAAAGACCTAAAGTTAGAGATTTATCAATTGGTAATGTTGCTCCAATACCTAACCACAGGGCCACCACGGTGCCAATCAAAAAGACGGTTGTCGCGACTGGACGACGAAATGGATTTTGGAACTTATTAACATTTTCCAAAAAGGGTACGGTTAATAATCCCGCCGGTACTGAAGCCATTAAAAGAACACCCAATAATTTGTTAGGCACTGTACGAAGTATTTGAAATACAGGAAAGAAATACCATTCAGGTAATATTTCCAAAGGAGTTGCAAAAGGATCCGCAGGTTCACCAATCATTGATGGTTCTAAAACCGCTAAGCCTACGTTACAGGCAATGGTACCAAGAATGACTACTGGAAAAATATATAAAAGATCATTGGGCCATGCGGGCTCTCCGTAATAATTATGACCCATACCTTTAGCTAATTTAGCTCGTAATACAGGATCATTCAAATCTGGTTTTTTTGTTATTGGGATAGGTGAATTCTTATGGATCCATCCCCCGAGGGAACCGGACATGATAATTTTTCATCATCCGGCTCGAGCAAGAATTAACCAAACTAAATTAATACATACAAAAAATATATATGTTATCAACAAGTATTTAATATGTAAAAAAAGAATTATCCGATTCCAAAGTTATTGCAACTAAAGATTACCATAAATTCCATTCTTACAGGTAAATGCTCAACACCCACGTAAGCTTAAAAGTTGATCATGATTAAGTGCTTTCTGGATCGTCTCATACCTTATCAATTAATCCTTAATCTCAAAAATTATATCGAGATTTTTCAAATACAAAGGATTTACTTGTTACTAATGAAGTCTACCCTCTACTCTTCATTAGATCCTGTATTCACTCCGATAGTATCAGAAATCGAGTCGATGCAGAGGAAATGAATGCATTTACATACTATTAATTTTTTATGTTTTTAGCTATTTTTTACTAAAAAATAGCTAAAAACATAATCCTGATTATGTTCCATCCCTTAATCTCCTGGATTTTTGGATTTTACGGAGCCCACTCATCCACGACATCGTCGGGTATTATGATCATAGAAAAGATTCTCTTCAAGTGAACCAGCCTATCCCCTGTATGGGGCTTACACAGTGGTTGGAACAAAGACACATTTGGTTGTGAATTCCAATGTAGCAGATAAAGTCATATTTCTGCACGGCCCGATCAATAGTTCAAGTCACACACTCCCATAATCCATTTTCTCTTCATAGAATTCCCTTCAACTTTTTATGTCAAAAAAATAATACAATATTGTGGAGTTGAAGGGAAATATCCAAATACATGTCTTATTTTTTTAATAATCCATATTTATAGCAATAAAATACGATTGTTCCTTCACCAAGTAATAAGATAAATTAGTAATTAAAAATATCTAGAATCTATATTATTTATAAGGGACCAGAAATACCTTGCTTACGTATCATTAAGAAATGCATTAACATAAATACAGCCGTAAGAAGAGGTAATACAAAAGTGTGTAAACTATAAAAACGAGTCAAAGTGGATTGTCCAACACTAGCACTTCCGCGTAATAATTCTACAAGAGGCGATCCTATTACCGGAATAGCGTCAGGTACACCTGTTACAATTTTGACTGCCCAATAGCCAATTTGATCCCAAGGTAAAGAATAACCTGTTACACCAAAAGATGCGGTCAATACACCCAGAACCACACCAGTAACCCAAGTTAATTCGCGAGGTTTTTTAAAACCACCGGTGAGGTATACACGAAATACGTGCAGGATCATCATTAGGACCATCATACTTGCCGACCATCGATGAACTGATCGGATTAACCAACCAAAGTTAGCTTCAGTCATTATATATTGAACAGAAGCAAAAGCCTCAGTAACAGTTGGACGGTAATAAAAAGTCATAGCAAATCCCGTAGCTACTTGTACTAAAAAACAAGTAAGGGTAATTCCTCCTAGACAATAAAATATGTTGACATGCGGAGGAACATATTTACTAGTTATATCGTCTGCAATCGCTTGAATCTCAAGACGTTCTTCGAACCAATCATAAACTTTATTGAGATAGGTAAACCAAGGTTCCTCCCCCTCCAAGAACTGTATATGAGAATTTCATCTCGTACAGCTCAAACAAAAAAAAGACCCAAATACTGATTGAAACGGATATGGAATATAAAGTTTTAAACTTCTCTCTCATTCAATATTATTTAAGAGTCAAAATGCGAAAGCTCTTCTTTGTGGTTAAATGCCAAAAACTCAAGTCAGCTCATACGTCTTTATGTTGTGTTGATCGTTACAGGCCTCTTGAATCTTCTAGATTACCTATCGTTATTGTCTTTTTTAGTTGGTATTTGTATGGAATGGGAATACGGATTTCTTCTTGTTTTCTTTATTATTGATAGGAATTTTCTTGTTAAGACCCTACTTATTAATTGAAACCTCAGATTCATACGAAAACCACGATAATTCAATGAAACCTTCAAAGTCCAAAGTTCACTGAGTGAGAACCATTGGATCATCACTTATTC
>B596-L_1-10k_transcript_14985
GACCACAATGGATCTATGCTAAGATCGTTTATTTACAACGGAATGGTATACAAAGTCAACAGATCGTAATGAATACAAAATAAGATTTATGGCTACACAAACTGTTGAAGATAGTTCTAGATCTGGTCCAAGAAGCACTACTGTAGGGAAGTTATTGAAACCGTTGAATTCTGAATATGGTAAAGTAGCTCCTGGATGGGGAACGACCCCTTTGATGGGTGTTGCAATGGCACTATTTGCGGTATTCCTATCTATTATTTTGGAGATTTATAATTCCTCTGTTCTACTGGATGGAATTTCAATGAATTAGACTGAGAAGAATCTTGAAGTCCTAGCTTTTTGTTCGATACAAAAAAGTAAAGTATGTAGGTCTAAAATTTTGCACCTATTCTCCTTTGGTAGTTCGACCGCGAAATTTTTTTCTGCATTGTATATTTCCGGAATATGAGTAAAGTTTATGATTGGTTCGAAGAACGTCTTGAGATTCAAGCGATTGCAGACGATATAACTAGTAAATATGTTCCTCCGCATGTCAACATATTTTATTGTCTAGGAGGAATTACCCTTACTTGTTTTTTAGTACAAGTAGCTACGGGATTTGCTATGACTTTTTATTACCGTCCAACTGTTACTGAGGCTTTTGCTTCTGTTCAATATATAATGACTGAAGCTAACTTTGGTTGGTTAATCCGATCAGTTCATCGATGGTCGGCAAGTATGATGGTCCTAATGATGATCCTGCACGTATTTCGTGTATACCTCACCGGTGGTTTTAAAAAACCTCGCGAATTAACTTGGGTTACTGGTGTGGTTCTGGGTGTATTGACCGCATCTTTTGGTGTAACAGGTTATTCTTTACCTTGGGATCAAATTGGCTATTGGGCAGTCAAAATTGTAACAGGTGTACCTGACGCTATTCCGGTAATAGGATCGCCTCTTGTAGAATTATTACGCGGAAGTGCTAGTGTTGGACAATCCACTTTGACTCGTTTTTATAGTTTACACACTTTTGTATTACCTCTTCTTACGGCTGTATTTATGTTAATGCATTTCTTAATGATACGTAAGCAAGGTATTTCTGGTCCCTTATAAATAATATAGATTCTAGATATTTTTAATTACTAATTTATCTTATTACTTGGTGAAGGAACAATCGTATTTTATTGCTATAAATATGGATTATTAAAAAAATAAGACATGTATTTGGATATTTCCCTTCAACTCCACAATATTGTATTATTTTTTTGACATAAAAAGTTGAAGGGAATTCTATGAAGAGAAAATGGATTATGGGAGTGTGTGACTTGAACTATTGATCGGGCCGTGCAGAAATATGACTTTATCTGCTACATTGGAATTCACAACCAAATGTGTCTTTGTTCCAACCACTGTGTAAGCCCCATACAGGGGATAGGCTGGTTCACTTGAAGAGAATCTTTTCTATGATCATAATACCCGACGATGTCGTGGATGAGTGGGCTCCGTAAAATCCAAAAATCCAGGAGATTAAGGGATGGAACATAATCAGGATTATGTTTTTAGCTATTTTTTAGTAAAAAATAGCTAAAAACATAAAAAATTAATAGTATGTAAATGCATTCATTTCCTCTGCATCGACTCGATTTCTGATACTATCGGAGTGAATACAGGATCTAATGAAGAGTAGAGGGTAGACTTCATTAGTAACAAGTAAATCCTTTGTATTTGAAAAATCTCGATATAATTTTTGAGATTAAGGATTAATTGATAAGGTATGAGACGATCCAGAAAGCACTTAATCATGATCAACTTTTAAGCTTACGTGGGTGTTGAGCATTTACCTGTAAGAATGGAATTTATGGTAATCTTTAGTTGCAATAACTTTGGAATCGGATAATTCTTTTTTTACATATTAAATACTTGTTGATAACATATATATTTTTTGTATGTATTAATTTAGTTTGGTTAATTCTTGCTCGAGCCGGATGATGAAAAATTATCATGTCCGGTTCCCTCGGGGGATGGATCCATAAGAATTCACCTATCCC
>B596-L_1-10k_transcript_35583
TCGGGCCGTGCAGAAATATGACTTTATCTGCTACATTGGAATTCACAACCAAATGTGTCTTTGTTCCAACCACTGTGTAAGCCCCATACAGGGGATAGGCTGGTTCACTTGAAGAGAATCTTTTCTATGATCATAATACCCGACGATGTCGTGGATGAGTGGGCTCCGTAAAATCCAAAAATCCAGGAGATTAAGGGATGGAACATAATCAGGATTATGTTTTTAGCTATTTTTTAGTAAAAAATAGCTAAAAACATAAAAAATTAATAGTATGTAAATGCATTCATTTCCTCTGCATCGACTCGATTTCTGATACTATCGGAGTGAATACAGGATCTAATGAAGAGTAGAGGGTAGACTTCATTAGTAACAAGTAAATCCTTTGTATTTGAAAAATCTCGATATAATTTTTGAGATTAAGGATTAATTGATAAGGTATGAGACGATCCAGAAAGCACTTAATCATGATCAACTTTTAAGCTTACGTGGGTGTTGAGCATTTACCTGTAAGAATGGAATTTATGGTAATCTTTAGTTGCAATAACTTTGGAATCGGATAATTCTTTTTTTACATATTAAATACTTGTTGATAACATATATATTTTTTGTATGTATTAATTTAGTTTGGTTAATTCTTGCTCGAGCCGGATGATGAAAAATTATCATGTCCGGTTCCCTCGGGGGATGGATCCATAAGAATTCACCTATCCCAATAACAAAAAAACCAGATTTGAATGATCCTGTATTACGAGCTAAATTAGCTAAAGGTATGGGTCATAATTATTACGGAGAGCCCGCATGGCCCAATGATCTTTTATATATTTTTCCAGTAGTCATTCTTGGTACCATTGCCTGTAACGTAGGCTTAGCGGTTTTAGAACCATCAATGATTGGTGAACCTGCGGATCCTTTTGCAACTCCTTTGGAAATATTACCTGAATGGTATTTCTTTCCTGTATTTCAAATACTTCGTACAGTGCCTAACAAATTATTGGGTGTTCTTTTAATGGCTTCAGTACCGGCGGGATTATTAACCGTACCCTTTTTGGAAAATGTTAATAAGTTCCAAAATCCATTTCGTCGTCCAGTCGCGACAACCGTCTTTTTGATTGGCACCGTGGTGGCCCTGTGGTTAGGTATTGGAGCAACATTACCAATTGATAAATCTCTAACTTTAGGTCTTTTTTAATTAAATTTATTCAATTGT
>B596-L_1-10k_transcript_3412
ATGACTCAACAGAGAATAAGAGCTTTAGTTTCGGCTCGTCGGGATAGGGGTAAAAGAAAAAGGGATTTTCGTCGTTTATGGATCACTCGAATAAATGCCGTAATTCACGAAACGGAGGTATTCTATAGTTATAACCGATTCATACACAATCTGTACAAGAAGCAATTACTTCTTAATCGAAAAATACTTGCACAAATAGCTCTATTAAATAGGAGTTGTCTTTATACGATTTCAAATGAGATCAAAAAATGAGGGGATTGGAAGAAATCCACTAAAATATTTGAAATAGAGTTCTTAAGTAGAATAAGCTCGGGGAGGGTAGAGTAGAAATTAGTATTATAAAAAAAGTCGTCAAAACAAAACGAGGGTATATAGTCGCTAAAAAAAGACTTATTCTTTTTCTTTTCGACGATTCTTTTCTTTTCTTTTTTTTTTTTTTATGACAGAAACAGACGTAACAATCAAATTTTGATTCTTGATTGGATTTGTCGAACAAAATATTAACCTCTTTTTTTAATTCCTTCAGATTAGTTATTCAATTGAAGAATAAGTCTATTTTTTTCTGGTTCTAAGGCTAGTAGTTCTAGGGGTCGACTCACTTCTTTCAAATTGTTTCTGATTATTAAGAAAAGGTAACAAAGATAAAATACGAGCTTGTTTTATAGCAATAGTAATTAATCGTTGTTGTTTTAAAGTTACTCTATTCACCCGTCTAGATAATATTTTTCCTTGTTCACTAATAAATCGACTAATTAAACTCATGTTTCTATAATCAATTCGATCCCCCGATTGGATCGGGGGCAAACGCCGACGAAAAGATCGCTTGGATTTAGTAAAAGGTCGCTTAGATTTATTCATAATTTTTTATTCCTTACCTATAAAATCCTATTTTGATTGGATCAAAATAAAAACGATTTCTATTTCTATATAGGATAGAGTTTCTATATAGAATTAAGAATATAGGATTTGATTTCTTTCTATTATTTTATTTGTTTATATTTATATATATGTAATAATACGTAGATACTCTCATTATTCCTGTTCTTAAAATAAAATTTGACATACAAGCACTCAATTTTATCTATTTCTTAATTTCCCCATGAATTGTATGTTTATAACAATAGGGACAGAATTTTCTCAATTCCAATCGACTAGGAGTGTTATGCCGATTCTTTTGAGTAATATATCTGGAAATTCCAGCCGATTCTTTCTTAATATCATTTCGAACACAACTGGTACATTCCAAAATAATTGTTACTCGAACATCTTTACCTTTGGCCATGAAACCTCCTTTGGATTTATGATTCACCCCCAATCTTCTATTTTAATTTTAGGGTCCATAAAGAACAAGAACAAAAAAAAATAGAAGCTGTTAATTAACTCAAAAAAATGTCTTAAATATTTCGTTGCAATGAATATTAATTAGTAATTAAATAAAAAGAAAATAATAAGTAATATAATGATTTTTTGAAAACTATATTTCAAATCTTTGTACAGTATTTTTTTTAAGTATCTCGTAGGATACTCTTTCCCTAGCAACACTTTTTTTTTTATTGGATTCTGAACCCTCGTTTTTATGACCCTTTCGGCCCCCTTTTTTTTTTTCTAATTCTTTTTTATTCTTAAAAAAGAATTAGAAAAAAAAAAGGGGGGGTTATTCCCCGATCGTTGATCGTATCTCTAAATTTTTTTATCCTTTCTGATGTTAATAACTAGAATTAAAAAAAGGGAAATGTTAATGCATCTGGAAATAAACGATTAATCTCTATTAATAAACCTGCTAACGAAACGAACCATAGAGTACTTAGTACCGGTGCTACGGAAAGATATGTTTTTAGATCTCGCATTTGAAATCCTCCTTCTTTCTTCTTTATTGTATTACAATATATATAGTAATATATATAACTATAGATGTACATGTAGTTAAGAAGTTCTTGTATTTGTATATGTAACCCCCCATTTTCAAAATTAGAATTGAAATATTGTCTACTAGAACGATCTTATAGATTCCATTTTCAAATGGAAACGCCTTTTTATGTAAATTTGAAATTGATAGGATTTGCCTAAAAAAAGTAATTTTTTTAATTATACTTATATATATGTTTGTTATCTGATATGAAACAAAAAAAAAGAAGGATGTGGAAAACAAGATAGGAATTGTTTACAATGACACTGTAAACCAATCGAAAGGGATGTAGCGCAGCTTGGTAGCGCGTTTGTTTTGGGTACAAAATGTCACGGGTTCAAATCCTGTCATCCCTACCTAATTACTGCTCAGAAGAGCAGTAACGAGGAATCCATTTTAGATTTATCTTTTTTTAATAAAATTGGACATACATATAATTCTGAATTTTATGATATACTATGATATAGTATATACGTACAAAATCGATTCGAGTTAAAGAATGTCCTCTTTCTAGCCTTTTCGTTTTTTTAGAAAAAACAAGAAAAGCGCTCTTAGTTCAGTTCGGTAGAACGTGGGTCTCCAAAACCCAATGTCGTAGGTTCAAATCCTACAGAGCGTGATGTCACTCTTGTTTATTAGATTGTGTCAAAATTCCACTGTTCGCAAATAATTGAGCAGCAATCTGAATTCGACCTCCCGCATATGAAAGCAAGAAGGAGGTCAGTAAAAAAAAAGAGATGTTAATTAATCAAAAGTCCAACTGATCACCACGTCTGTATTGTAAATAAGCAGTTACGAATAATCCAGCCAAAGTAATAGGAATTAGACCTAAGACGATTCCAAATAAAGAAACTTCAATCATTTCAATTTTCTTTTGTTTTCATTTTTGAAAGGGAGAAAAGAGAGGTACTATCTATTCCTAGCTCTTAATCTGTATTGCCGACGAATCTCAATGACCAAAATTGGGTAATTAACACGGTAAGGAACTATCGAACATATGAAATACCATATAAATCTTTTTTGATCAAAAAAGATTCATTCAATTAATTTCAAATAAGTCGTATTTTGCTTAGACCAATAAATAGAACTGAGGTTATAGTTAAAGCTGCTAGTAGAAAACCGAAATAACTAGTTATAGTAGGCATGAAGGGACTCAATAAAATATGTTTTTTTATACATATGTTTCTAAAGTACTTCCCGAAGTTTCAATAAAAAAATTTTTAAAAGTAAAGATAGATACAAATACTAGTTCC
>B596-L_1-10k_transcript_34910
GCTAGTAGAAAACCGAAATAACTAGTTATAGTAGGCATGAAGGGACTCAATAAAATATGTTTTTTTATACATATGTTTCTAAAGTACTTCCCGAAGTTTCAATAAAAAAATTTTTAAAAGTAAAGATAGATACAAATACTAGTTCCAAGAATCAAAAAATTAAATTGAAAATTTGTGAGTTATCAAGCATTATCGGTGGTATGAACAAAAATAGAGAAAAAGAAAAAACGAAATTCATCGTCTTTGGCATCTGCACCATCTCAGGATTCAGAATTCACGTAACTGATTCATTGAAAAACTCTTTAAGAAATTAATAAGAAAAAATAATACATAAAAAAATAACTCTATTATATAACTTCAGTTAAAACATAGAACTTTTTTTGAATAAACATGTAAAAATTAAAAAAAAAGTTGTTTGATTCTTTTTTTTTTAAGTGACCTTAGAACCTAGAATACGCCCCCTTCTACATTTATTCAAATTGAAATAAATTCAATTTTGAATAAAGTAGATTAATATAGTAGAGCAGTTTTCTTCATTTAATCTATGAAATTAAACCAAAAAGCAGTATCCTACACGGAGAACGAGATCAGTCAAAAAAAGAGTTATTTATTTTAACTAGATTTTTAAAACTTGTAATTAGCAATTTCTATTATCGTTTCCTTTCTAGGTTTTAGGTTTTTTTCTTTCGATATTATATAGAAAATAGAGTGAAAAACCCATCATCTTTGTAGTTAGTTAAAGAAAGAAAAAACCTTTAAATTGAATACAACAAAACAATGCACGCATTCCAAAGATTTAGTATTATTATTTTTTTATTATTTGTTGTTCTTTTGAATTGATCCAAAACTATTCTTCCTTTTCTTGTTACTGTAAATTAATTCCTTAAAATAAAATGAAATAAAAAGCAAAAACGGGGGGGGTCACATTATCATTACAAAAAAATCTCTTCTACAATTATGCATATGCAACAAAAATGAAATTGATGGTTTTTGGATTCAATTGACTTGGGACAATATGAGAATTTCCTTAATGAATTATTAGAATTAGAAACCACCCTCTTGAATTTTCATTTTATCTAATCTTTAGTTTATTTTCTAGTCCAAAACAAATAAAGGATCAAAGCCCCTATAGATTACAGATACAGGAATTTGAAGAAGTGGAACATGGTTATACATCGACAAGC
>B596-L_1-10k_transcript_6086
TCTTGGAACTAGTATTTGTATCTATCTTTACTTTTAAAAATTTTTTTATTGAAACTTCGGGAAGTACTTTAGAAACATATGTATAAAAAAACATATTTTATTGAGTCCCTTCATGCCTACTATAACTAGTTATTTCGGTTTTCTACTAGCAGCTTTAACTATAACCTCAGTTCTATTTATTGGTCTAAGCAAAATACGACTTATTTGAAATTAATTGAATGAATCTTTTTTGATCAAAAAAGATTTATATGGTATTTCATATGTTCGATAGTTCCTTACCGTGTTAATTACCCAATTTTGGTCATTGAGATTCGTCGGCAATACAGATTAAGAGCTAGGAATAGATAGTACCTCTCTTTTCTCCCTTTCAAAAATGAAAACAAAAGAAAATTGAAATGATTGAAGTTTCTTTATTTGGAATCGTCTTAGGTCTAATTCCTATTACTTTGGCTGGATTATTCGTAACTGCTTATTTACAATACAGACGTGGTGATCAGTTGGACTTTTGATTAATTAACATCTCTTTTTTTTTACTGACCTCCTTCTTGCTTTCATATGCGGGAGGTCGAATTCAGATTGCTGCTCAATTATTTGCGAACAGTGGAATTTTGACACAATCTAATAAACAAGAGTGACATCACGCTCTGTAGGATTTGAACCTACGACATTGGGTTTTGGAGACCCACGTTCTACCGAACTGAACTAAGAGCGCTTTTCTTGTTTTTTCTAAAAAAACGAAAAGGCTAGAAAGAGGACATTCTTTAACTCGAATCGATTTTGTACGTATATACTATATCATAGTATATCATAAAATTCAGAATTATATGTATGTCCAATTTTATTAAAAAAAGATAAATCTAAAATGGATTCCTCGTTACTGCTCTTCTGAGCAGTAATTAGGTAGGGATGACAGGATTTGAACCCGTGACATTTTGTACCCAAAACAAACGCGCTACCAAGCTGCGCTACATCCCTTTCGATTGGTTTACAGTGTCATTGTAAACAATTCCTATCTTGTTTTCCACATCCTTCTTTTTTTTTGTTTCATATCAGATAACAAACATATATATAAGTATAATTAAAAAAATTACTTTTTTTAGGCAAATCCTATCAATTTCAAATTTACATAAAAAGGCGTTTCCATTTGAAAATGGAATCTATAAGATCGTTCTAGTAGACAATATTTCAATTCTAATTTTGAAAATGGGGGGTTACATATACAAATACAAGAACTTCTTAACTACATGTACATCTATAGTTATATATATTACTATATATATTGTAATACAATAAAGAAGAAAGAAGGAGGATTTCAAATGCGAGATCTAAAAACATATCTTTCCGTAGCACCGGTACTAAGTACTCTATGGTTCGTTTCGTTAGCAGGTTTATTAATAGAGATTAATCGTTTATTTCCAGATGCATTAACATTTCCCTTTTTTTAATTCTAGTTATTAACATCAGAAAGGATAAAAAAATTTAGAGATACGATCAACGATCGGGGAATAACCCCCCCTTTTTTTTTCTAATTCTTTTTTAAGAATAAAAAAGAATTAGAAAAAAAAAAAGGGGGCCGAAAGGGTCATAAAAACGAGGGTTCAGAATCCAATAAAAAAAAAGTGTTGCTAGGGAAAGAGTATCCTACGAGATACTTAAAAAAAATACTGTACAAAGATTTGAAATATAGTTTTCAAAAAATCATTATATTACTTATTATTTTCTTTTTATTTAATTACTAATTAATATTCATTGCAACGAAATATTTAAGACATTTTTTTGAGTTAATTAACAGCTTCTATTTTTTTTTGTTCTTGTTCTTTATGGACCCTAAAATTAAAATAGAAGATTGGGGGTGAATCATAAATCCAAAGGAGGTTTCATGGCCAAAGGTAAAGATGTTCGAGTAACAATTATTTTGGAATGTACCAGTTGTGTTCGAAATGATATTAAGAAAGAATCGGCTGGAATTTCCAGATATATTACTCAAAAGAATCGGCATAACACTCCTAGTCGATTGGAATTGAGAAAATTCTGTCCCTATTGTTATAAACATACAATTCATGGGGAAATTAAGAAATAGATAAAATTGAGTGCTTGTATGTCAAATTTTATTTTAAGAACAGGAATAATGAGAGTATCTACGTATTATTACATATATATAAATATAAACAAATAAAATAATAGAAAGAAATCAAATCCTATATTCTTAATTCTATATAGAAACTCTATCCTATATAGAAATAGAAATCGTTTTTATTTTGATCCAATCAAAATAGGATTTTATAGGTAAGGAATAAAAAATTATGAATAAATCTAAGCGACCTTTTACTAAATCCAAGCGATCTTTTCGTCGGCGTTTGCCCCCGATCCAATCGGGGGATCGAATTGATTATAGAAACATGAGTTTAATTAGTCGATTTATTAGTGAACAAGGAAAAATATTATCTAGACGGGTGAATAGAGTAACTTTAAAACAACAACGATTAATTACTATTGCTATAAAACAAGCTCGTATTTTATCTTTGTTACCTTTTCTTAATAATCAGAAACAATTTGAAAGAAGTGAGTCGACCCCTAGAACTACTAGCCTTAGAACCAGAAAAAAATAGACTTATTCTTCAATTGAATAACTAATCTGAAGGAATTAAAAAAGAGGTTAATATTTTGTTCGACAAATCCAATCAAGAATCAAAATTTGATTGTTACGTCTGTTTCTGTC
>B596-L_1-10k_transcript_6179
AAAAAAAAAAAAAAAAAACCTAAAACCTAGAAAGGAAACGATAATAGAAATTGCTAATTACAAGTTTTAAAAATCTAGTTAAAATAAATAACTCTTTTTTTGACTGATCTCGTTCTCCGTGTAGGATACTGCTTTTTGGTTTAATTTCATAGATTAAATGAAGAAAACTGCTCTACTATATTAATCTACTTTATTCAAAATTGAATTTATTTCAATTTGAATAAATGTAGAAGGGGGCGTATTCTAGGTTCTAAGGTCACTTAAAAAAAAAAGAATCAAACAACTTTTTTTTTTAATTTTTACATGTTTATTCAAAAAAAGTTCTATGTTTTAACTGAAGTTATATAATAGAGTTATTTTTTTATGTATTATTTTTTCTTATTAATTTCTTAAAGAGTTTTTCAATGAATCAGTTACGTGAATTCTGAATCCTGAGATGGTGCAGATGCCAAAGACGATGAATTTCGTTTTTTCTTTTTCTCTATTTTTGTTCATACCACCGATAATGCTTGATAACTCACAAATTTTCAATTTAATTTTTTGATTCTTGGAACTAGTATTTGTATCTATCTTTACTTTTAAAAATTTTTTTATTGAAACTTCGGGAAGTACTTTAGAAACATATGTATAAAAAAACATATTTTATTGAGTCCCTTCATGCTTACTATAACTAGTTATTTCGGTTTTCTACTAGCAGCTTTAACTATAACCTCAGTTCTATTTATTGGTCTAAGCAAAATACGACTTATTTGAAATTAATTGAATGAATCTTTTTTGATCAAAAAAGATTTATATGGTATTTCATATGTTCGATAGTTCCTTACCGTGTTAATTACCCAATTTTGGTCATTGAGATTCGTCGGCAATACAGATTAAGAGCTAGGAATAGATAGTACCTCTCTTTTCTCCCTTTCAAAAATGAAAACAAAAGAAAATTGAAATGATTGAAGTTTCTTTATTTGGAATCGTCTTAGGTCTAATTCCTATTACTTTGGCTGGATTATTCGTAACTGCTTATTTACAATACAGACGTGGTGATCAGTTGGACTTTTGATTAATTAACATCTCTTTTTTTTTACTGACCTCCTTCTTGCTTTCATATGCGGGAGGTCGAATTCAGATTGCTGCTCAATTATTTGCGAACAGTGGAATTTTGACACAATCTAATAAACAAGAGTGACATCACGCTCTGTAGGATTTGAACCTACGACATTGGGTTTTGGAGACCCACGTTCTACCGAACTGAACTAAGAGCGCTTTTCTTGTTTTTTCTAAAAAAACGAAAAGGCTAGAAAGAGGACATTCTTTAACTCGAATCGATTTTGTACGTATATACTATATCATAGTATATCATAAAATTCAGAATTATATGTATGTCCAATTTTATTAAAAAAAGATAAATCTAAAATGGATTCCTCGTTACTGCTCTTCTGAGCAGTAATTAGGTAGGGATGACAGGATTTGAACCCGTGACATTTTGTACCCAAAACAAACGCGCTACCAAGCTGCGCTACATCCCTTTCGATTGGTTTACAGTGTCATTGTAAACAATTCCTATCTTGTTTTCCACATCCTTCTTTTTTTTTGTTTCATATCAGATAACAAACATATATATAAGTATAATTAAAAAAATTACTTTTTTTAGGCAAATCCTATCAATTTCAAATTTACATAAAAAGGCGTTTCCATTTGAAAATGGAATCTATAAGATCGTTCTAGTAGACAATATTTCAATTCTAATTTTGAAAATGGGGGGTTACATATACAAATACAAGAACTTCTTAACTACATGTACATCTATAGTTATATATATTACTATATATATTGTAATACAATAAAGAAGAAAGAAGGAGGATTTCAAATGCGAGATCTAAAAACATATCTTTCCGTAGCACCGGTACTAAGTACTCTATGGTTCGTTTCGTTAGCAGGTTTATTAATAGAGATTAATCGTTTATTTCCAGATGCATTAACATTTCCCTTTTTTTAATTCTAGTTATTAACATCAGAAAGGATAAAAAAATTTAGAGATACGATCAACGATCGGGGAATAACCCCCCCTTTTTTTTTCTAATTCTTTTTTAAGAATAAAAAAGAATTAGAAAAAAAAAAAAGGGGGCCGAAAGGGTCATAAAAACGAGGGTTCAGAATCCAATAAAAAAAAAAGTGTTGCTAGGGAAAGAGTATCCTACGAGATACTTAAAAAAAATACTGTACAAAGATTTGAAATATAGTTTTCAAAAAATCATTATATTACTTATTATTTTCTTTTTATTTAATTACTAATTAATATTCATTGCAACGAAATATTTAAGACATTTTTTTGAGTTAATTAACAGCTTCTATTTTTTTTTGTTCTTGTTCTTTATGGACCCTAAAATTAAAATAGAAGATTGGGGGTGAATCATAAATCCAAAGGAGGTTTCATGGCCAAAGGTAAAGATGTTCGAGTAACAATTATTTTGGAATGTACCAGTTGTGTTCGAAATGATATTAAGAAAGAATCGGCTGGAATTTCCAGATATATTACTCAAAAGAATCGGCATAACACTCCTAGTCGATTGGAATTGAGAAAATTCTGTCCCTATTGTTATAAACATACAATTCATGGGGAAATTAAGAAATAGATAAAATTGAGTGCTTGTATGTCAAATTTTATTTTAAGAACAGGAATAATGAGAGTATCTACGTATTATTACATATATAT
>B596-L_1-10k_transcript_26878
CATCACGCTCTGTAGGATTTGAACCTACGACATTGGGTTTTGGAGACCCACGTTCTACCGAACTGAACTAAGAGCGCTTTTCTTGTTTTTTCTAAAAAAACGAAAAGGCTAGAAAGAGGACATTCTTTAACTCGAATCGATTTTGTACGTATATACTATATCATAGTATATCATAAAATTCAGAATTATATGTATGTCCAATTTTATTAAAAAAAGATAAATCTAAAATGGATTCCTCGTTACTGCTCTTCTGAGCAGTAATTAGGTAGGGATGACAGGATTTGAACCCGTGACATTTTGTACCCAAAACAAACGCGCTACCAAGCTGCGCTACATCCCTTTCGATTGGTTTACAGTGTCATTGTAAACAATTCCTATCTTGTTTTCCACATCCTTCTTTTTTTTTGTTTCATATCAGATAACAAACATATATATAAGTATAATTAAAAAAATTACTTTTTTTAGGCAAATCCTATCAATTTCAAATTTACATAAAAAGGCGTTTCCATTTGAAAATGGAATCTATAAGATCGTTCTAGTAGACAATATTTCAATTCTAATTTTGAAAATGGGGGGTTACATATACAAATACAAGAACTTCTTAACTACATGTACATCTATAGTTATATATATTACTATATATATTGTAATACAATAAAGAAGAAAGAAGGAGGATTTCAAATGCGAGATCTAAAAACATATCTTTCCGTAGCACCGGTACTAAGTACTCTATGGTTCGTTTCGTTAGCAGGTTTATTAATAGAGATTAATCGTTTATTTCCAGATGCATTAACATTTCCCTTTTTTTAATTCTAGTTATTAACATCAGAAAGGATAAAAAAATTTAGAGATACGATCAACGATCGGGGAATAACCCCCCCTTTTTTTTTTCTAATTCTTTTTTAAGAATAAAAAAGAATTAGAAAAAAAAAAAAGGGGGCCGAAAGGGTCATAAAAACGAGGGTTCAGAATCCAATAAAAAAAAAAAGTGTTGCTAGGGAAAGAGTATCCTACGAGATACTTAAAAAAAATACTGTACAAAGATTTGAAATATAGTTTTCAAAAAATCATTATATTACTTATTATTTTCTTTTTATTTAATTACTAATTAATATTCATTGCAACGAAATATTTAAGACATTTTTTTGAGTTAATTAACAGCTTCTATTTTTTTTTGTTCTTGTTCTTTATGGACCCTAAAATTAAAATAGAAGATTGGGGGTGAATCATAAATCCAAAGGAGGTTTCATGGCCAAAGGTAAAGATGTTCGAGTAACAATTATTTTGGAATGTACCAGTTGTGTTCGAAATGATATTAAGAAAGAATCGGCTGGAATTTCCAGATATATTACTCAAAAGAATCGGCATAACACTCCTAGTCGATTGGAATTGAGAAAATTCTGTCCCTATTGTTATAAACATACAATTCATGGGGAAATTAAGAAATAGATAAAATTGAGTGCTTGTATGTCAAATTTTATTTTAAGAACAGGAATAATGAGAGTATCTACGTATTATTACATATATAT
>B596-L_1-10k_transcript_45790
GTAATACAATAAAGAAGAAAGAAGGAGGATTTCAAATGCGAGATCTAAAAACATATCTTTCCGTAGCACCGGTACTAAGTACTCTATGGTTCGTTTCGTTAGCAGGTTTATTAATAGAGATTAATCGTTTATTTCCAGATGCATTAACATTTCCCTTTTTTTAATTCTAGTTATTAACATCAGAAAGGATAAAAAAATTTAGAAAAAAAAAAAAAAAGGGGGCCGAAAGGGTCATAAAAACGAGGGTTCAGAATCCAATAAAAAAAAAAGTGTTGCTAGGGAAAGAGTATCCTACGAGATACTTAAAAAAAATACTGTACAAAGATTTGAAATATAGTTTTCAAAAAATCATTATATTACTTATTATTTTCTTTTTATTTAATTACTAATTAATATTCATTGCAACGAAATATTTAAGACATTTTTTTGAGTTAATTAACAGCTTCTATTTTTTTTTGTTCTTGTTCTTTATGGACCCTAAAATTAAAATAGAAGATTGGGGGTGAATCATAAATCCAAAGGAGGTTTCATGGCCAAAGGTAAAGATGTTCGAGTAACAATTATTTTGGAATGTACCAGTTGTGTTCGAAATGATATTAAGAAAGAATCGGCTGGAATTTCCAGATATATTACTCAAAAGAATCGGCATAACACTCCTAGTCGATTGGAATTGAGAAAATTCTGTCCCTATTGTTATAAACATACAATTCATGGGGAAATTAAGAAATAGATAAAATTGAGTGCTTGTATGTCAAATTTTATTTTAAGAACAGGAATAATGAGAGTATCTACGTATTATTACATATATAT
>B596-L_1-10k_transcript_12756
AAAAAAACCTAAAACCTAGAAAGGAAACGATAATAGAAATTGCTAATTACAAGTTTTAAAAATCTAGTTAAAATAAATAACTCTTTTTTTGACTGATCTCGTTCTCCGTGTAGGATACTGCTTTTTGGTTTAATTTCATAGATTAAATGAAGAAAACTGCTCTACTATATTAATCTACTTTATTCAAAATTGAATTTATTTCAATTTGAATAAATGTAGAAGGGGGCGTATTCTAGGTTCTAAGGTCACTTAAAAAAAAAAGAATCAAACAACTTTTTTTTTTAATTTTTACATGTTTATTCAAAAAAAGTTCTATGTTTTAACTGAAGTTATATAATAGAGTTATTTTTTTATGTATTATTTTTTCTTATTAATTTCTTAAAGAGTTTTTCAATGAATCAGTTACGTGAATTCTGAATCCTGAGATGGTGCAGATGCCAAAGACGATGAATTTCGTTTTTTCTTTTTCTCTATTTTTGTTCATACCACCGATAATGCTTGATAACTCACAAATTTTCAATTTAATTTTTTGATTCTTGGAACTAGTATTTGTATCTATCTTTACTTTTAAAAATTTTTTTATTGAAACTTCGGGAAGTACTTTAGAAACATATGTATAAAAAAACATATTTTATTGAGTCCCTTCATGCCTACTATAACTAGTTATTTCGGTTTTCTACTAGCAGCTTTAACTATAACCTCAGTTCTATTTATTGGTCTAAGCAAAATACGACTTATTTGAAATTAATTGAATGAATCTTTTTTGATCAAAAAAGATTTATATGGTATTTCATATGTTCGATAGTTCCTTACCGTGTTAATTACCCAATTTTGGTCATTGAGATTCGTCGGCAATACAGATTAAGAGCTAGGAATAGATAGTACCTCTCTTTTCTCCCTTTCAAAAATGAAAACAAAAGAAAATTGAAATGATTGAAGTTTCTTTATTTGGAATCGTCTTAGGTCTAATTCCTATTACTTTGGCTGGATTATTCGTAACTGCTTATTTACAATACAGACGTGGTGATCAGTTGGACTTTTGATTAATTAACATCTCTTTTTTTTTACTGACCTCCTTCTTGCTTTCATATGCGGGAGGTCGAATTCAGATTGCTGCTCAATTATTTGCGAACAGTGGAATTTTGACACAATCTAATAAACAAGAGTGACATCACGCTCTGTAGGATTTGAACCTACGACATTGGGTTTTGGAGACCCACGTTCTACCGAACTGAACTAAGAGCGCTTTTCTTGTTTTTTCTAAAAAAACGAAAAGGCTAGAAAGAGGACATTCTTTAACTCGAATCGATTTTGTACGTATATACTATATCATAGTATATCATAAAATTCAGAATTATATGTATGTCCAATTTTATTAAAAAAAGATAAATCTAAAATGGATTCCTCGTTACTGCTCTTCTGAGCAGTAATTAGGTAGGGATGACAGGATTTGAACCCGTGACATTTTGTACCCAAAACAAACGCGCTACCAAGCTGCGCTACATCCCTTTCGATTGGTTTACAGTGTCATTGTAAACAATTCCTATCTTGTTTTCCACATCCTTCTTTTTTTTTGTTTCATATCAGATAACAAACATATATATAAGTATAATTAAAAAAATTACTTTTTTTAGGCAAATCCTATCAATTTCAAATTTACATAAAAAGGCGTTTCCATTTGAAAATGGAATCTATAAGATCGTTCTAGTAGACAATATTTCAATTCTAATTTTGAAAATGGGGGGTTACATATACAAATACAAGAACTTCTTAACTACATGTACATCTATAGTTATATATATTACTATATATATTGTAATACAATAAAGAAGAAAGAAGGAGGATTTCAAATGCGAGATCTAAAAACATATCTTTCCGTAGCACCGGTACTAAGTACTCTATGGTTCGTTTCGTTAGCAGGTTTATTAATAGAGATTAATCGTTTATTTCCAGATGCATTAACATTTCCCTTTTTTTAATTCTAGTTATTAACATCAGAAAGGATAAAAAAATTTAGAGATACGATCAACGATCGGGGAATAACCCCCCCTTTTTTTTTCTAATTCTTTTTTAAGAATAAAAAAGAATTAGAAAAAAAAAAAGGGGGCCGAAAGGGTCATAAAAACGAGGGTTCAGAATCC
>B596-L_1-10k_transcript_29548
GACTTTTAAAAATTTTTTTATTGAAACTTCGGGAAGTACTTTAGAAACATATGTATAAAAAAACATATTTTATTGAGTCCCTTCATGCCTACTATAACTAGTTATTTCGGTTTTCTACTAGCAGCTTTAACTATAACCTCAGTTCTATTTATTGGTCTAAGCAAAATACGACTTATTTGAAATTAATTGAATGAATCTTTTTTGATCAAAAAAGATTTATATGGTATTTCATATGTTCGATAGTTCCTTACCGTGTTAATTACCCAATTTTGGTCATTGAGATTCGTCGGCAATACAGATTAAGAGCTAGGAATAGATAGTACCTCTCTTTTCTCCCTTTCAAAAATGAAAACAAAAGAAAATTGAAATGATTGAAGTTTCTTTATTTGGAATCGTCTTAGGTCTAATTCCTATTACTTTGGCTGGATTATTCGTAACTGCTTATTTACAATACAGACGTGGTGATCAGTTGGACTTTTGATTAATTAACATCTCTTTTTTTTTACTGACCTCCTTCTTGCTTTCATATGCGGGAGGTCGAATTCAGATTGCTGCTCAATTATTTGCGAACAGTGGAATTTTGACACAATCTAATAAACAAGAGTGACATCACGCTCTGTAGGATTTGAACCTACGACATTGGGTTTTGGAGACCCACGTTCTACCGAACTGAACTAAGAGCGCTTTTCTTGTTTTTTCTAAAAAAACGAAAAGGCTAGAAAGAGGACATTCTTTAACTCGAATCGATTTTGTACGTATATACTATATCATAGTATATCATAAAATTCAGAATTATATGTATGTCCAATTTTATTAAAAAAAGATAAATCTAAAATGGATTCCTCGTTACTGCTCTTCTGAGCAGTAATTAGGTAGGGATGACAGGATTTGAACCCGTGACATTTTGTACCCAAAACAAACGCGCTACCAAGCTGCGCTACATCCCTTTCGATTGGTTTACAGTGTCATTGTAAACAATTCCTATCTTGTTTTCCACATCCTTCTTTTTTTTTTGTTTCATATCAGATAACAAACATATATATAAGTATAATTAAAAAAATTACTTTTTTTAGGCAAATCCTATCAATTTCAAATTTACATAAAAAGGCGTTTCCATTTGAAAATGGAATCTATAAGATCGTTCTAGTAGACAATATTTCAATTCTAATTTTGAAAATGGGGGGTTACATATACAAATACAAGAACTTCTTAACTACATGTACATCTATAGTTATATATATTACTATATATATTGTAATACAATAAAGAAGAAAGAAGGAGGATTTCAAATGCGAGATCTAAAAACATATCTTTCCGTAGCACCGGTACTAAGTACTCTATGGTTCGTTTCGTTAGCAGGTTTATTAATAGAGATTAATCGTTTATTTCCAGATGCATTAACATTTCCCTTTTTTTAATTCTAGTTATTAACATC
>B596-L_1-10k_transcript_33467
GACTGATCTCGTTCTCCGTGTAGGATACTGCTTTTTGGTTTAATTTCATAGATTAAATGAAGAAAACTGCTCTACTATATTAATCTACTTTATTCAAAATTGAATTTATTTCAATTTGAATAAATGTAGAAGGGGGCGTATTCTAGGTTCTAAGGTCACTTAAAAAAAAAAGAATCAAACAACTTTTTTTTTTAATTTTTACATGTTTATTCAAAAAAAGTTCTATGTTTTAACTGAAGTTATATAATAGAGTTATTTTTTTATGTATTATTTTTTCTTATTAATTTCTTAAAGAGTTTTTCAATGAATCAGTTACGTGAATTCTGAATCCTGAGATGGTGCAGATGCCAAAGACGATGAATTTCGTTTTTTCTTTTTCTCTATTTTTGTTCATACCACCGATAATGCTTGATAACTCACAAATTTTCAATTTAATTTTTTGATTCTTGGAACTAGTATTTGTATCTATCTTTACTTTTAAAAATTTTTTTATTGAAACTTCGGGAAGTACTTTAGAAACATATGTATAAAAAAACATATTTTATTGAGTCCCTTCATGCTACTATAACTAGTTATTTCGGTTTTCTACTAGCAGCTTTAACTATAACCTCAGTTCTATTTATTGGTCTAAGCAAAATACGACTTATTTGAAATTAATTGAATGAATCTTTTTTGATCAAAAAAGATTTATATGGTATTTCATATGTTCGATAGTTCCTTACCGTGTTAATTACCCAATTTTGGTCATTGAGATTCGTCGGCAATACAGATTAAGAGCTAGGAATAGATAGTACCTCTCTTTTCTCCCTTTCAAAAATGAAAACAAAAGAAAATTGAAATGATTGAAGTTTCTTTATTTGGAATCGTCTTAGGTCTAATTCCTATTACTTTGGCTGGATTATTCGTAACTGCTTATTTACAATACAGACGTGGTGATCAGTTGGACTTTTGATTAATTAACATCTCTTTTTTTTTACTGACCTCCTTCTTGCTTTCATATGCGGGAGGTCGAATTCAGATTGCTGCTCAATTATTTGCGAACAGTGGAATTTTGACACAATCTAATAAACAAGAGTGACATCACGCTCTGTAGGATTTGAACCTACGACATTGGGTTTTGGAGACCCACGTTCTACCGAACTGAACTAAGAGCGCTTTTCTTGTTTTTTCTAAAAAAACGAAAAGGCTAGAAAGAGGACATTCTTTAACTCGAATCGATTTTGTACGTATATACTATATCATAGTATATCATAAAATTCAGAATTATATGTATGTCCAATTTTATT
>B596-L_1-10k_transcript_33754
GAAAAAAAAAAAAAAAAAAAAAAAAAACCTAAAACCTAGAAAGGAAACGATAATAGAAATTGCTAATTACAAGTTTTAAAAATCTAGTTAAAATAAATAACTCTTTTTTTGACTGATCTCGTTCTCCGTGTAGGATACTGCTTTTTGGTTTAATTTCATAGATTAAATGAAGAAAACTGCTCTACTATATTAATCTACTTTATTCAAAATTGAATTTATTTCAATTTGAATAAATGTAGAAGGGGGCGTATTCTAGGTTCTAAGGTCACTTAAAAAAAAAAGAATCAAACAACTTTTTTTTTAATTTTTACATGTTTATTCAAAAAAAGTTCTATGTTTTAACTGAAGTTATATAATAGAGTTATTTTTTTATGTATTATTTTTTCTTATTAATTTCTTAAAGAGTTTTTCAATGAATCAGTTACGTGAATTCTGAATCCTGAGATGGTGCAGATGCCAAAGACGATGAATTTCGTTTTTTCTTTTTCTCTATTTTTGTTCATACCACCGATAATGCTTGATAACTCACAAATTTTCAATTTAATTTTTTGATTCTTGGAACTAGTATTTGTATCTATCTTTACTTTTAAAAATTTTTTTATTGAAACTTCGGGAAGTACTTTAGAAACATATGTATAAAAAAACATATTTTATTGAGTCCCTTCATGCTTACTATAACTAGTTATTTCGGTTTTCTACTAGCAGCTTTAACTATAACCTCAGTTCTATTTATTGGTCTAAGCAAAATACGACTTATTTGAAATTAATTGAATGAATCTTTTTTGATCAAAAAAGATTTATATGGTATTTCATATGTTCGATAGTTCCTTACCGTGTTAATTACCCAATTTTGGTCATTGAGATTCGTCGGCAATACAGATTAAGAGCTAGGAATAGATAGTACCTCTCTTTTCTCCCTTTCAAAAATGAAAACAAAAGAAAATTGAAATGATTGAAGTTTCTTTATTTGGAATCGTCTTAGGTCTAATTCCTATTACTTTGGCTGGATTATTCGTAACTGCTTATTTACAATACAGACGTGGTGATCAGTTGGACTTTTGATTAATTAACATCTCTTTTTTTTTACTGACCTCCTTCTTGCTTTCATATGCGGGAGGTCGAATTCAGATTGCTGCTCAATTATTTGCGAACAGTGGAATTTTGACACAATCTAATAAACAAGAGTGACATCACGCTCTGTAGGATTTGAACCTACGACATTGGGTTTTGGAGACCCACGTTCTACCGAACTGAACTAAGAGCGCTTTTCTTGTTTTTTCT
>B596-L_1-10k_transcript_42843
AAAAAAACCTAAAACCTAGAAAGGAAACGATAATAGAAATTGCTAATTACAAGTTTTAAAAATCTAGTTAAAATAAATAACTCTTTTTTTGACTGATCTCGTTCTCCGTGTAGGATACTGCTTTTTGGTTTAATTTCATAGATTAAATGAAGAAAACTGCTCTACTATATTAATCTACTTTATTCAAAATTGAATTTATTTCAATTTGAATAAATGTAGAAGGGGGCGTATTCTAGGTTCTAAGGTCACTTAAAAAAAAAAGAATCAAACAACTTTTTTTTTTAATTTTTACATGTTTATTCAAAAAAAGTTCTATGTTTTAACTGAAGTTATATAATAGAGTTATTTTTTTATGTATTATTTTTTCTTATTAATTTCTTAAAGAGTTTTTCAATGAATCAGTTACGTGAATTCTGAATCCTGAGATGGTGCAGATGCCAAAGACGATGAATTTCGTTTTTTCTTTTTCTCTATTTTTGTTCATACCACCGATAATGCTTGATAACTCACAAATTTTCAATTTAATTTTTTGATTCTTGGAACTAGTATTTGTATCTATCTTTACTTTTAAAAATTTTTTTATTGAAACTTCGGGAAGTACTTTAGAAACATATGTATAAAAAAACATATTTTATTGAGTCCCTTCATGCCTACTATAACTAGTTATTTCGGTTTTCTACTAGCAGCTTTAACTATAACCTCAGTTCTATTTATTGGTCTAAGCAAAATACGACTTATTTGAAATTAATTGAATGAATCTTTTTTGATCAAAAAAGATTTATATGGTATTTCATATGTTCGATAGTTCCTTACCGTGTTAATTACCCAATTTTGGTCATTGAGATTCGTCGGCAATACAGATTAAGAGCTAGGAATAGATAGTACCTCTCTTTTCTCCCTTTC
>B596-L_1-10k_transcript_58022
GAAAAAAAAAAAAAAAAAAACCTAAAACCTAGAAAGGAAACGATAATAGAAATTGCTAATTACAAGTTTTAAAAATCTAGTTAAAATAAATAACTCTTTTTTTGACTGATCTCGTTCTCCGTGTAGGATACTGCTTTTTGGTTTAATTTCATAGATTAAATGAAGAAAACTGCTCTACTATATTAATCTACTTTATTCAAAATTGAATTTATTTCAATTTGAATAAATGTAGAAGGGGGCGTATTCTAGGTTCTAAGGTCACTT
>B596-L_1-10k_transcript_59456
TATTGTCCCAAGTCAATTGAATCCAAAAACCATCAATTTCATTTTTGTTGCATATGCATAATTGTAGAAGAGATTTTTTTGTAATGATAATGTGACCCCCCCCGTTTTTGCTTTTTATTTCATTTTATTTTAAGGAATTAATTTACAGTAACAAGAAAAGGAAGAATAGTTTTGGATCAATTC
>B596-L_1-10k_transcript_7948
GATACTTAGTATAATTATATAATATATATAATAGAAATAATAAAACTACAAGATATTCTAAGATATCTTTAGAATTCAGAATATAACAATAACAGGTACAAATATTAAATTGAGGTACCCCATTTTATGACAACTTTCAACAACTTACCCTCTATTTTTGTGCCTTTAGTAGGCCTAGTCTTTCCGGCACTTGCAATGGCTTCTTTATTTCTTCATATTCAAAAAAATAAGATTTTTTAGATCGGATGAGACCGAATCGTATAACTCCCCTTTTTATTTTAAAAACTTCGATTTGATAAGACCCATTTGGTAGAATATTGTATAACACATAGATTCCTACAAACATAACTAAAAAAAGTTTTTATGCATGTGTAAACGTATTATATGGGGTAACTCAATTTGCGCTCTTTTGAAAAAATGGATCATCATCGGACCGCTGGATGAAATTCAAGTCAATGTATTTATTTGTATGTATATAGTTATAGGGGATCATATAAAGGAAGGAGATTTTATTATTTTAGATATAAACAATTATATAAATTATTCCTAAAGTAAAGGTTCACAACAAAATAGTTATAGTTGATGAGAGTTACTTTGAAAACAAAAAAAGGAAAGTCATATTTTCTCAATTCCAAAAAATTGTATAACTGGATCTAATATATATGAGTTGGCGATCAGAATCTCTATGGATAGAATTTATAACGGGGTCTCGAAAAACAAGTAATTTCTGCTGGGCCTTTATCCTATTTTTAGGTTCATTGGGATTCTTATTGGTTGGAACTTCCAGTTATCTTGGTAAAAATTTTATATCGTTAGTTGCATCTCAGGAAATCCTTTTTTTTCCACAAGGGATTGTGATGTCTTTCTATGGGATCGCGGGTCTCTTTATTAGTTGCTATTTGTGGTGCACTATTTTGTGGAATGTGGGTAGTGGTTATGATCTTTTCGACCGAAAAGAAGGGATAGTACGTATTTTTCGTTGGGGATTTCCTGGAAAAAGCCGTCGCATCTTTTTACGATTCCTTATGAAAGATATTCAGTCGATCAGAATCGAAGTTAAAGAGGGTGTTTCTGCCCGGCGTGTCCTTTATATGGAAATTAGAGGTCAAGGGGCTATTCCTTTAATTCGTACTGATGAGAATTTTACTACACGAGAAATTGAGCAAAAAGCTGCTGAATTGGCTTACTTCTTGCGTGTACCAATTGAAGTATTTTGAAATGAATTCATTTTTAAAGTTTAAAGACTAAATCCTTTGGCAGTAGGAAGAAAAAACGAAAGAATTGCTTTCTTTTTTTTCAATTGAACATTCATCTATTCTTTTATGCTCGTTTTTTTATATATTTGATAGAAAAGAAAGGGAGTTTATTCGTCTCGAAAATAGAATCATATTTTTTATTTTAAAAATTCAAAAAAGTTCTTTTAGTATTGATCGAAAAAAGGGGGAATAACATCCTGGAAATACAATTTTTTCTTTATTCAAATTGTAAGTGTATTCTGAGTCTATTTCTGTATTCTTTCTAGATTCAAAGCAAAGACTAAGTATTGAATCAAAAGAAAAAGATAAAAGGGATTATAGGCTCAATACATTCTATTTGAATTAGAATAGAAACTCATGCTCGATAGAAATAGTAGATCTAATAGAATCCACAAATGCGGTAGGTTCATTAACAATTCACAGATTCAAAATGGCAAAAAAGAAAGCATTCATTCCTTTTTTTTATTTTACATCTATAGTCTTTTTGCCCTGGTTGATCTCTCTCTGCTGTAATAAAAGTTTGAAAACTTGGATTACTAATTGGTGGAATACTAGACAATGCGAAACTTTCTTGAATGATATTCAAGAAAAAAGTGTTCTAGAAAAATTCATACAATTAGAGGAACTATTCCAGCTGGATGAAATGATAAAGGAATACCCAGAAACCGATTTACAACAATTTCGTCTAGGAATCCACAAAGAAACGATCCAATTCATCAAAATACACAATGAGTATCGTATCCATACAATCTTGCACTTCTCGACAAATCTAATATCTTTCGTTATTCTAAGTGGTTATTCCTTTTGGGGTAAGGAAAAGCTTTTTATTCTCAATTCTTGGGTTCAAGAATTCCTATATAATTTAAGTGATACAATTAAAGCTTTTTCGATTCTTTTATTAACTGATTTATGTATCGGATTCCATTCGCCTCACGGTTGGGAACTAATGATTGGTTATATTTACAAAGATTTTGGGTTTGCTCATTATGAGCAAATTTTATCTGGTCTAGTTTCTACCTTTCCAGTCATTCTTGATACAATTTTTAAATATTGGATCTTTCGTTATTTAAATCGTGTATCTCCGTCACTTGTAGTGATTTATCATGCAATAAATGACTAAAAAACGATTCACTGATCCAATTCTACTCTTTCTTACTTTATACATCATAACCAAATCAAAGTCGTATTTACTTTACTCTTTTTTACCCACGAGGGATTCCTTGTATATT
>B596-L_1-10k_transcript_30328
GCGTGTCCTTTATATGGAAATTAGAGGTCAAGGGGCTATTCCTTTAATTCGTACTGATGAGAATTTTACTACACGAGAAATTGAGCAAAAAGCTGCTGAATTGGCTTACTTCTTGCGTGTACCAATTGAAGTATTTTGAAATGAATTCATTTTTAAAGTTTAAAGACTAAATCCTTTGGCAGTAGGAAGAAAAAACGAAAGAATTGCTTTCTTTTTTTTTCAATTGAACATTCATCTATTCTTTTATGCTCGTTTTTTTATATATTTGATAGAAAAGAAAGGGAGTTTATTCGTCTCGAAAATAGAATCATATTTTTTATTTTAAAAATTCAAAAAAGTTCTTTTAGTATTGATCGAAAAAAGGGGAATAACATCCTGGAAATACAATTTTTTCTTTATTCAAATTGTAAGTGTATTCTGAGTCTATTTCTGTATTCTTTCTAGATTCAAAGCAAAGACTAAGTATTGAATCAAAAGAAAAAGATAAAAGGGATTATAGGCTCAATACATTCTATTTGAATTAGAATAGAAACTCATGCTCGATAGAAATAGTAGATCTAATAGAATCCACAAATGCGGTAGGTTCATTAACAATTCACAGATTCAAAATGGCAAAAAAGAAAGCATTCATTCCTTTTTTTTATTTTACATCTATAGTCTTTTTGCCCTGGTTGATCTCTCTCTGCTGTAATAAAAGTTTGAAAACTTGGATTACTAATTGGTGGAATACTAGACAATGCGAAACTTTCTTGAATGATATTCAAGAAAAAAGTGTTCTAGAAAAATTCATACAATTAGAGGAACTATTCCAGCTGGATGAAATGATAAAGGAATACCCAGAAACCGATTTACAACAATTTCGTCTAGGAATCCACAAAGAAACGATCCAATTCATCAAAATACACAATGAGTATCGTATCCATACAATCTTGCACTTCTCGACAAATCTAATATCTTTCGTTATTCTAAGTGGTTATTCCTTTTGGGGTAAGGAAAAGCTTTTTATTCTCAATTCTTGGGTTCAAGAATTCCTATATAATTTAAGTGATACAATTAAAGCTTTTTCGATTCTTTTATTAACTGATTTATGTATCGGATTCCATTCGCCTCACGGTTGGGAACTAATGATTGGTTATATTTACAAAGATTTTGGGTTTGCTCATTATGAGCAAATTTTATCTGGTCTAGTTTCTACCTTTCCAGTCATTCTTGATACAATTTTTAAATATTGGATCTTTCGTTATTTAAATCGTGTATCTCCGTCACTTGTAGTGATTTATCATGCAATAAATGACTAAAAAACGATTCACTGATCCAATTCTACTCTTTCTTACTTTATACATCATAACCAAATCAAAGTCGTATTTACTTTACTCTTTTTTACCCACGAGGGATTCCTTGTATACT
>B596-L_1-10k_transcript_48534
GTTTGGCGTTTCTTGTACCTATTTTTTTATTCTATTTCTAGTAGGTTCTATTCTATATATTTCTATTAGGTTGTATATTAGTATTCGATATATATTTACTTAAAGATACTTAGTATAATTATATAATATATATAATAGAAATAATAAAACTACAAGATATTCTAAGATATCTTTAGAATTCAGAATATAACAATAACAGGTACAAATATTAAATTGAGGTACCCCATTTTATGACAACTTTCAACAACTTACCCTCTATTTTTGTGCCTTTAGTAGGCCTAGTCTTTCCGGCACTTGCAATGGCTTCTTTATTTCTTCATATTCAAAAAAATAAGATTTTTTAGATCGGATGAGACCGAATCGTATAACTCCCCTTTTTATTTTAAAAACTTCGATTTGATAAGACCCATTTGGTAGAATATTGTATAACACATAGATTCCTACAAACATAACTAAAAAAAGTTTTTATGCATGTGTAAACGTATTATATGGGGTAACTCAATTTGCGCTCTTTTGAAAAAATGGATCATCATCGGACCGCTGGATGAAATTCAAGTCAATGTATTTATTTGTATGTATATAGTTATAGGGGATCATATAAAGGAAGGAGATTTTATTATTTTAGATATAAACAATTATATAAATTATTCCTAAAGTAAAGGTTCACAACAAAATAGTTATAGTTGATGAGAGTTACTTTG
>B596-L_1-10k_transcript_56438
ATTGAATGACTATTCATCTATTGTTATTTTATTTTCATGTAAATAGAGGCCAGAAGCTCTATGGAAAAATCGTGGTTCAATTTGATGTTTTCTAAGGGAGAATTGGAATACAGAGGCGAGCTAAGTAAAGCAATGGATAGTTTTGCTCCTATTGAAAAGACTACTATAAGTAAAGACCGGTTTATATATGATATGGATAAAAACTTTTATGGTTGGGGTGAGCGTTCTAGTTATTACAATAATGTTGATCTTTTAGTTAACTCCAAGGACATTCGGAATTTCATATCGGATGACACCTTTTTTGTTAGGGATAGTAATAAAAATAGTTATTCTATATATTTTGATAT
>B596-L_1-10k_transcript_115
AAGAAGACTTTTTAATATGACCCGATTTTTACTTTCCTATTTTAACTACTACTTTAGTTAAGAGGAGTCATAGAAAGAACAGGTTCAAAATCACGATCAATTCCTTTTTCAAATCCTGCTGCCGCTGCCCGAGCTCTTCCCGCGTGCCATAAATGACCCACGAATAGGAAGAATCCTAGAACAAAATGAGAGGTAGATAACCAACTTCTCGGAGAGACGTAATTGACTGCATTGATCTCAGTAGCTACGCCCCCTACAGAATTTAAGGAACCTAAAGGAGCATGAGTCATATATTCTGCAGAACGTCGTTCTTGCCAAGGTTGTATGTCTTTTTTTCAACCTACTTAAGTCCAAACCATTAGGACCCCTTAAAGGTTCTAACCAGGGAGCACGCAGATCCCAAAAACGCATTGTTTCTCCTCCAAAAATAACTTCTCCAGTCGGGGAACGCATTAAGTATTTACCTAAACCTGTAGGTCCTTGAGCAGACCCCACGTTAGCTCCAAGACGTTGGTCTCTAACTAGAAAAGTAAATGCTTGAGCTTGAGAAGCTTCTGGCCCTGTAGGTCCGTAAAACTCACTAGGGTAAGCAGTATTATTAAACCAGACAAAACAACAAGCAATGAAACCACAAACAGATAAAGCAGCTAAACTATAAGACAAGTAAGCCTCCCCAGACCATACAAGTGCGCGGCGAGCCCATGCAAAAGGTTTGGTTAAGATATGCCAGATTCCACCAAATATACAAATGGAACCTAACCATACATGCCCTCCAATTATATCTTCCAAATCGTCCACACTAACAATCCATCCTTCTCCCCCAAAGGGAGATTTTAGTAAATAACCAAATATAACACTTGGGCTAAGAGTCAAGTTTGTAATTTTTCTTACATCCCCCCCTCCTGGAGCCCAGGTATCATATACGCCCCCAAAATAGAGAGCCTTGAATACTAGAAGAAAAGCACCTACACCTAACAAAATTAAGTGAATACCCAAAATGGTGGTCATTTTATTTCTATCTTTCCATACATAACCGAAAAATGGAAAAGATTCTTCAAGAGTTTCGGGTCCCAGAAGTGCATGATAAATACCGCCAAAGCCCAAAACTGCAGAAGAAATTAAGTGAAGTACTCCAGATACAAAGTATGGAAAGGTGTCTATAACTTCTCCCCCAGGACCTACCCCCCAGCCTAAAGTGGCTAGGTGGGGAAGTATAATCAATCCTTGTTCATACATGGGCTTTTCAGGTACAAAATGAGCCACTTCAAATAAGTTCATTGCTCCGGCCCAGAATACGATTAATCCGGCATGGGCTACATGAGCTCCCAATAGTTTACCAGATAAATTGATAAGTCGGGCATTCCCGGCCCACCAAGCGAAACCAGTGGTTTCTTGGTCACGACCAGCTAAAGCTAAAGTTCCATTAAAGAGCGTTTCCACGTGGTAGAACCTCCTCAGGGAATATAAGGTTTTCATGAGGCTGATCTTGAGCCGCCATCCAAGCGCGAATACCTTCGTTTAAAAGAATATTTTTAGTATAGAAAGTCTCAAATTCCGGATCTTCCGCTGCACGGATTTCCTGGGAAACGAAGTCATAGGCACGTAGGTTCAAAGCTAGACCGACTACTCCAAGAGCACTCATCCATAAACCAGTTACTGGTACAAATAACATAAAGAAATGTAACCAACGTTTATTGGAAAAAGCAACCCCAAAGATTTGTGACCAAAAGCGGTTAGCGGTGACCATTGAATAAGTTTCTTCGGCTTGAGTTGGGTTAAAAGCACGGAATGTATTTGCACCATCACCATCTTCAAATAAAGTATTTTCTACAGTAGCACCATGAATAGCGCATAACAGAGCCGCGCCCAGTACACCAGCGACTCCCATCATATGAAATGGGTTCAATGTCCAATTATGAAACCCTTGGAAAAAGAGGATGAATCGAAATATAGCCGCTACACCAAAACTAGGCGCAAAGAACCAACCAGATTGACCTAGTGGATAAATTAGAAAGACAGAAACAAAAACAGCAATTGGACCAGAGAATGCGATTGCATTATAAGGTCGCAATTGAACAGATCGAGCAAGTTCAAATTGACGTAACATAAAACCTATTAATGCGAAAGCACCGTGGAGAGCAACAAAAGCCCACAGACCGCCTAATTGACACCAACGAGTAAAATCTCCTTGTGCTTCAGGACCCCACAGTAACAACAAAGAATGCGCTAAACTATTAGCAGGAGTAGAAACTGCAGCGGTTAAAAAATTGCAACCTTCTAAATAGGAACTAGCCAATCCATGAGTATACCATGAAGTTACAAAGGTTGTACCTGTGAACCAACCCCCCAAAGCGAAATAGGCACAAGGAAAGAGCAATAGACCAGACCAACCTACAAAAACGAAGCGGTCCCTCCGTAACCAGTCATCCATAATATCAAATAAATCTTTTTCGTCTTTGGTAAATTTACCAAGGGCTATAGTCATAGCGATCCTCCTATTCATCTACTTCAACCATTTCCGAACACCTTTATATATCTTAATGTTATATATTATGTTCAGGACGCTCAAAATTCTATCATTTATTTATGATTTGATTTCTCGCGCACTGCCCCATAAAATTTAACCTTTAGAATTTCATTTAATTGGTTTCGAAGATCAAAATATTTGATTTTATTGGTCCTTACTTAGGTAAACGCATCAACTCAAATTGTTTCTTCCTTGCTATTAGTTTCTTAATAAGTAGTTGAATCTAAATCATGAATTGTCAGATGACTCATTACTCAGATAAAGAAATCTTTTTTTCTATTTTATTTGATATCTACATGTCCATGCCGGTAAAAAAAGGGAAAATTTATTATTTATATCTAATTCAATACAATATTTAAATAAAATAATAGCAAACTGTAAATGAGAGTTTCTTTCTCACATACACCTTCAATCCCATTACATTGTCATCTTGTAAGCATCAATATGGAAATATTTGATTGATATCTGAAGCCATTCTTTATGATTCGATTTTTTGATTCTTAATACAATTTGATTCTTATACAACTAGAATTTAGGCTCTTGTTATGTTCTGGAATCAAAACAAGATATTGAAATACCCTTTAGGTATTAAAAAATTTGGAATAAGACTTTCTTTCTCTAGGCAGGAACGCAATATATTTCCTATGAAATATAGAAACAAGAAGATTAAATAAGAGATATCGACAGATTTCCGAATAAAAAAATATGAAATAAACCAAATCTACTGTTTCAATTTTATCTCTATCGAATTTGAATATCAGAATAGTGGATATAGTCATGATTCGACGGGTTAGGTCCACTTACTTTTTCTTTTGGATTTGTTGATTTCTAATCTATCGAAAAAGGGAAACAACGAATATCTATTTGGCGATTCAAAAGCCGACTTATTATTATTCATTGTATTATAATATAAAAATGTTCAATTTGATTTTCTAAATTACTCTCTCACTTTATTATTAGTTATTATTAAAATGAAATTCATTAGAATGAAATTCAAAAAATTCGAAATTATAGACTTTCGAATGAAATTTTTCCTATATAGAAAGTTAAAGAAAGTAAAAGCCCCTTATCGGATTTGAACCGATGACTTACGCCTTACCATGGCGTTACTCTACCACTGAGTTAAAAGGGCCGTCTTGATTTAATTCCTGACTGAGTCGATAGGTAAATCAAATATATATATATATTAAATATATATACAATAGACGCATAGTGGTTAGTAGCTCATTTCGCAACTAGAAGCGAGAATCGATAACTTAACTTATCAATCCATCGTCTAATTAGGGAAGAAAGATGGATTCTGTCTGACTTTCTTGGGTTAGTGTTAGATAGGGACACTACTTTTTCTTAACAATGAGATGAGGCAATCTATGAAGTAAAGTAAAAAAACGAAACTTAACCCTCTTTTTTATTTTTTTTCTGTCAGACCAATCACTTCTTTAAAAGATTTTAGACTAGACTTTTTTTCGATTTTTTTTTTTTTTCATATTTCCACTTCAAATATAAAAAGAAAATATATCGATTTTTTTTATAGAATTGTGATTAGAATATGAATATAAATGTAAAATAAAAAAATGATATAGAATGCTATAGAAAAAAATCAAAAATCTTATAAGCTAGTCATACCATTTGATTATATTGACAATTTTAAAAAACTGATCATACTATGATCATAGTATGATGGCGGTTGAGCAAGTATGCCCCCATCGTCTAGTGGTTCAGGACATCTCTCTTTCAAGGAGGCAGCGGGGATTCGACTTCCCCTGGGGGTAGGGTACTACGAAAGGAAGTTGATTATGGATTATCCATAAAGTTCGAATAGAGTCTTCCTGGGTCGATGCCCGAGCGGTTAATGGGGACGGACTGTAAATTCGTTGGCAATATGTCTACGCTGGTTCAAATCCAGCTCGGCCCAATAATTCGCTGTCTACATAACCTTTTTTGTTTTGCATAATTGACAGAGAAGGGTAAGAAAAAAGTCAAATATCTGGGTATATTTCGACTTTACTTTTTTCTTTATTTCTTGTGGCTCGTTACTTTTTGTTTCCATAAAAAATTACAATAAAAAATAGATTATCAATCGATTTTAGAATAATGCAAGGATTACTAGTAATCGGCCTTGATATCACTTTAGTGATATCCATATAGATATCAATATATTACTTGTGATTTTCTTTGTTACAAAACACTAATTTGAATCTAAAATTGAAATGATTCAAATGAAATCATAAGAAGGAATATGTAAGCTACCCGCTTTATTTCCATGGGATTGTAGTTCAATTGGTCAGAGCACCGCCCTGTCAAGGCGGAAGCTGCGGGTTCGAGCCCCGTCAGTCCCGGCGGATTCAATTAAAAAAAAAAGACATAAACTCCCCTTTTTGTTTCTGGGCAAGGGGATCAAAATGGTTTCGGTTATCTTTTTGTTTTATTTTTATTTTTTCATCAAGCAAAAGAAAGGGGTATTTCTGTAGCACCAATTTAAAGACATATGTAAATTAGTATAATTATAATTATTGAGAGCATTCACCACTTCAAGAACGAGATACTGTATGGGGTTTCCTCTTTTTGTCAATTAATCTCCCATTAACTCGTGTAGGAAAATCAAATAGGATAGCGTATAATACGTTTGCCAAGAGTACCTATATATACTTTTGTTTCTATGAAGTCAAGGAAGTGAAAATAGTTCGAATCCAACCAAGTAAAGAGGATGTTTCAAAAAAAAAGATCAAATTAGTCTTCCCTAATGAATATGCTCTTTTTAAAGATTAGAGTCGATGTCGAAGAAAAACTCGTAAGAAAATTTAATATAGTTAATTTTTTGGAATATTTTAGTTTTTTTTTATCGGGACTCGTCTTTATCACATTTCCTTTGTTTTACAAAAAGATCATAGACCCTTACAAAAACAAAATTTTGAAAATTTCAATTTGAAATTTCGTACTTGTTTTCTCTATTTGATTTCTATTGTTTATTTAAGGTTCTTTAGAAACTCTTTTTATAAACAATCGAAGTAGAAAAGGTTTTTTATGATATTTCATCAGATGATTGTACAAGGAAAGTACTAGGTTGTAGAAAAGAAAGCGGTGAAAAAGAATCATAAATAAATAGTTTTTTATTGGATCAGGAATCTCATTATGTATTTGGTGTGGATAAAAGATCTTCCTATGTTATACTATTAAATTCTTGACGATGAATCGATTTTATAGCTCCGATATTGTTATTCATGATATTTCTTTCATTCGATATCATCGAAATCTAATTCATCTGAGTGAGTTTACAAGCGAAAGATTTCTCATCTCTATGGGATTAAATCCCGAGATATTCT
>B596-L_1-10k_transcript_561
TTTCCACGTGGTAGAACCTCCTCAGGGAATATAAGGTTTTCATGAGGCTGATCTTGAGCCGCCATCCAAGCGCGAATACCTTCGTTTAAAAGAATATTTTTAGTATAGAAAGTCTCAAATTCCGGATCTTCCGCTGCACGGATTTCCTGGGAAACGAAGTCATAGGCACGTAGGTTCAAAGCTAGACCGACTACTCCAAGAGCACTCATCCATAAACCAGTTACTGGTACAAATAACATAAAGAAATGTAACCAACGTTTATTGGAAAAAGCAACCCCAAAGATTTGTGACCAAAAGCGGTTAGCGGTGACCATTGAATAAGTTTCTTCGGCTTGAGTTGGGTTAAAAGCACGGAATGTATTTGCACCATCACCATCTTCAAATAAAGTATTTTCTACAGTAGCACCATGAATAGCGCATAACAGAGCCGCGCCCAGTACACCAGCGACTCCCATCATATGAAATGGGTTCAATGTCCAATTATGAAACCCTTGGAAAAAGAGGATGAATCGAAATATAGCCGCTACACCAAAACTAGGCGCAAAGAACCAACCAGATTGACCTAGTGGATAAATTAGAAAGACAGAAACAAAAACAGCAATTGGACCAGAGAATGCGATTGCATTATAAGGTCGCAATTGAACAGATCGAGCAAGTTCAAATTGACGTAACATAAAACCTATTAATGCGAAAGCACCGTGGAGAGCAACAAAAGCCCACAGACCGCCTAATTGACACCAACGAGTAAAATCTCCTTGTGCTTCAGGACCCCACAGTAACAACAAAGAATGCGCTAAACTATTAGCAGGAGTAGAAACTGCAGCGGTTAAAAAATTGCAACCTTCTAAATAGGAACTAGCCAATCCATGAGTATACCATGAAGTTACAAAGGTTGTACCTGTGAACCAACCCCCCAAAGCGAAATAGGCACAAGGAAAGAGCAATAAACCAGACCAACCTACAAAAACGAAGCGGTCCCTCCGTAACCAGTCATCCATAATATCAAATAAATCTTTTTCGTCTTTGGTAAATTTACCAAGGGCTATAGTCATAGCGATCCTCCTATTCATCTACTTCAACCATTTCCGAACACCTTTATATATCTTAATGTTATATATTATGTTCAGGACGCTCAAAATTCTATCATTTATTTATGATTTGATTTCTCGCGCACTGCCCCATAAAATTTAACCTTTAGAATTTCATTTAATTGGTTTCGAAGATCAAAATATTTGATTTTATTGGTCCTTACTTAGGTAAACGCATCAACTCAAATTGTTTCTTCCTTGCTATTAGTTTCTTAATAAGTAGTTGAATCTAAATCATGAATTGTCAGATGACTCATTACTCAGATAAAGAAATCTTTTTTTCTATTTTATTTGATATCTACATGTCCATGCCGGTAAAAAAAGGGAAAATTTATTATTTATATCTAATTCAATACAATATTTAAATAAAATAATAGCAAACTGTAAATGAGAGTTTCTTTCTCACATACACCTTCAATCCCATTACATTGTCATCTTGTAAGCATCAATATGGAAATATTTGATTGATATCTGAAGCCATTCTTTATGATTCGATTTTTTTGATTCTTAATACAATTTGATTCTTATACAACTAGAATTTAGGCTCTTGTTATGTTCTGGAATCAAAACAAGATATTGAAATACCCTTTAGGTATTAAAAAATTTGGAATAAGACTTTCTTTCTCTAGGCAGGAACGCAATATATTTCCTATGAAATATAGAAACAAGAAGATTAAATAAGAGATATCGACAGATTTCCGAATAAAAAAATATGAAATAAACCAAATCTACTGTTTCAATTTTATCTCTATCGAATTTGAATATCAGAATAGTGGATATAGTCATGATTCGACGGGTTAGGTCCACTTACTTTTTCTTTTGGATTTGTTGATTTCTAATCTATCGAAAAAGGGAAACAACGAATATCTATTTGGCGATTCAAAAGCCGACTTATTATTATTCATTGTATTATAATATAAAAATGTTCAATTTGATTTTCTAAATTACTCTCTCACTTTATTATTAGTTATTATTAAAATGAAATTCATTAGAATGAAATTCAAAAAATTCGAAATTATAGACTTTCGAATGAAATTTTTCCTATATAGAAAGTTAAAGAAAGTAAAAGCCCCTTATCGGATTTGAACCGATGACTTACGCCTTACCATGGCGTTACTCTACCACTGAGTTAAAAGGGCCGTCTTGATTTAATTCCTGACTGAGTCGATAGGTAAATCAAATATATATATATATTAAATATATATACAATAGACGCATAGTGGTTAGTAGCTCATTTCGCAACTAGAAGCGAGAATCGATAACTTAACTTATCAATCCATCGTCTAATTAGGGAAGAAAGATGGATTCTGTCTGACTTTCTTGGGTTAGTGTTAGATAGGGACACTACTATTTCTTAACAATGAGATGAGGCAATCTATGAAGTAAAGTAAAAAAACGAAACTTAACCCTCTTTTTTATTTTTTTTCTGTCAGACCAATCACTTCTTTAAAAGATTTTAGACTAGACTTTTTTTCGATTTTTTTTTTTTTTTCATATTTCCACTTCAAATATAAAAAGAAAATATATCGATTTTTTTTATAGAATTGTGATTAGAATATGAATATAAATGTAAAATAAAAAAATGATATAGAATGCTATAGAAAAAAATCAAAAATCTTATAAGCTAGTCATACCATTTGATTATATTGACAATTTTAAAAAACTGATCATACTATGATCATAGTATGATGGCGGTTGAGCAAGTATGCCCCCATCGTCTAGTGGTTCAGGACATCTCTCTTTCAAGGAGGCAGCGGGGATTCGACTTCCCCTGGGGGTAGGGTACTACGAAAGGAAGTTGATTATGGATTATCCATAAAGTTCGAATAGAGTCTTCCTGGGTCGATGCCCGAGCGGTTAATGGGGACGGACTGTAAATTCGTTGGCAATATGTCTACGCTGGTTCAAATCCAGCTCGGCCCAATAATTCGCTGTCTACATAACCTTTTTTGTTTTGCATAATTGACAGAGAAGGGTAAGAAAAAAGTCAAATATCTGGGTATATTTCGACTTTACTTTTTTCTTTATTTCTTGTGGCTCGTTACTTTTTGTTTCCATAAAAAATTACAATAAAAAATAGATTATCAATCGATTTTAGAATAATGCAAGGATTACTAGTAATCGGCCTTGATATCACTTTAGTGATATCCATATAGATATCAATATATTACTTGTGATTTTCTTTGTTACAAAACACTAATTTGAATCTAAAATTGAAATGATTCAAATGAAATCATAAGAAGGAATATGTAAGCTACCCGCTTTATTTCCATGGGATTGTAGTTCAATTGGTCAGAGCACCGCCCTGTCAAGGCGGAAGCCGCGGGTTCGAGCCCCGTCAGTCCCGGCGGATTCAATTAAAAAAAAAAGACATAAACTCCCCTTTTTGTTTCTGGGCAAGGGGATCAAAATGGTTTCGGTTATCTTTTTGTTTTATTTTTATTTTTTCATCAAGCAAAAGAAAGGGGTATTTCTGTAGCACCAATTTAAAGACATATGTAAATTAGTATAATTATAATTATTGAGAGCATTCACCACTTCAAGAACGAGATACTGTATGGGGTTTCCTCTTTTTGTCAATTAATCTCCCATTAACTCGTGTAGGAAAATCAAATAGGATAGCGTATAATACGTTTGCCAAGAGTACCTATATATACTTTTGTTTCTATGAAGTCAAGGAAGTGAAAATAGTTCGAATCCAACCAAGTAAAGAGGATGTTTCAAAAAAAAAGATCAAATTAGTCTTCCCTAATGAATATGCTCTTTTTAAAGATTAGAGTCGATGTCGAAGAAAAACTCGTAAGAAAATTTAATATAGTTAATTTTTTGGAATATTTTAGTTTTTTTTTATCGGGACTCGTCTTTATCACATTTCCTTTGTTTTACAAAAAGATCATAGACCCTTACAAAAACAAAATTTTGAAAATTTCAATTTGAAATTTCGTACTTGTTTTCTCTATTTGATTTCTATTGTTTATTTAAGGTTCTTTAGAAACTCTTTTTATAAACAATCGAAGTAGAAAAGGTTTTTTATGATATTTCATCAGATGATTGTACAAGGAAAGTACTAGGTTGTAGAAAAGAAAGCGGTGAAAAAGAATCATAAATAAATAGTTTTTTATTGGATCAGGAATCTCATTATGTATTTGGTGTGGATAAAAGATCTTCCTATGTTATACTATTAAATTCTTGACGATGAATCGATTTTATAGCTCCGATATTGTTATTCATGATATTTCTTTCATTCGATATCATCGAAATCTAATTCATCTGAGTGAGTTTACAAGCGAAAGATTTCTCATCTCTATGGGATTAAATCCCGAGATATTCC
>B596-L_1-10k_transcript_3343
TACTTAGGTAAACGCATCAACTCAAATTGTTTCTTCCTTGCTATTAGTTTCTTAATAAGTAGTTGAATCTAAATCATGAATTGTCAGATGACTCATTACTCAGATAAAGAAATCTTTTTTTCTATTTTATTTGATATCTACATGTCCATGCCGGTAAAAAAAGGGAAAATTTATTATTTATATCTAATTCAATACAATATTTAAATAAAATAATAGCAAACTGTAAATGAGAGTTTCTTTCTCACATACACCTTCAATCCCATTACATTGTCATCTTGTAAGCATCAATATGGAAATATTTGATTGATATCTGAAGCCATTCTTTATGATTCGATTTTTTGATTCTTAATACAATTTGATTCTTATACAACTAGAATTTAGGCTCTTGTTATGTTCTGGAATCAAAACAAGATATTGAAATACCCTTTAGGTATTAAAAAATTTGGAATAAGACTTTCTTTCTCTAGGCAGGAACGCAATATATTTCCTATGAAATATAGAAACAAGAAGATTAAATAAGAGATATCGACAGATTTCCGAATAAAAAAATATGAAATAAACCAAATCTACTGTTTCAATTTTATCTCTATCGAATTTGAATATCAGAATAGTGGATATAGTCATGATTCGACGGGTTAGGTCCACTTACTTTTTCTTTTGGATTTGTTGATTTCTAATCTATCGAAAAAGGGAAACAACGAATATCTATTTGGCGATTCAAAAGCCGACTTATTATTATTCATTGTATTATAATATAAAAATGTTCAATTTGATTTTCTAAATTACTCTCTCACTTTATTATTAGTTATTATTAAAATGAAATTCATTAGAATGAAATTCAAAAAATTCGAAATTATAGACTTTCGAATGAAATTTTTCCTATATAGAAAGTTAAAGAAAGTAAAAGCCCCTTATCGGATTTGAACCGATGACTTACGCCTTACCATGGCGTTACTCTACCACTGAGTTAAAAGGGCCGTCTTGATTTAATTCCTGACTGAGTCGATAGGTAAATCAAATATATATATATATTAAATATATATACAATAGACGCATAGTGGTTAGTAGCTCATTTCGCAACTAGAAGCGAGAATCGATAACTTAACTTATCAATCCATCGTCTAATTAGGGAAGAAAGATGGATTCTGTCTGACTTTCTTGGGTTAGTGTTAGATAGGGACACTACTATTTCTTAACAATGAGATGAGGCAATCTATGAAGTAAAGTAAAAAAACGAAACTTAACCCTCTTTTTTATTTTTTTTCTGTCAGACCAATCACTTCTTTAAAAGATTTTAGACTAGACTTTTTTTCGATTTTTTTTTTTTTTTCATATTTCCACTTCAAATATAAAAAGAAAATATATCGATTTTTTTTATAGAATTGTGATTAGAATATGAATATAAATGTAAAATAAAAAAATGATATAGAATGCTATAGAAAAAAATCAAAAATCTTATAAGCTAGTCATACCATTTGATTATATTGACAATTTTAAAAAACTGATCATACTATGATCATAGTATGATGGCGGTTGAGCAAGTATGCCCCCATCGTCTAGTGGTTCAGGACATCTCTCTTTCAAGGAGGCAGCGGGGATTCGACTTCCCCTGGGGGTAGGGTACTACGAAAGGAAGTTGATTATGGATTATCCATAAAGTTCGAATAGAGTCTTCCTGGGTCGATGCCCGAGCGGTTAATGGGGACGGACTGTAAATTCGTTGGCAATATGTCTACGCTGGTTCAAATCCAGCTCGGCCCAATAATTCGCTGTCTACATAACCTTTTTTGTTTTGCATAATTGACAGAGAAGGGTAAGAAAAAAGTCAAATATCTGGGTATATTTCGACTTTACTTTTTTCTTTATTTCTTGTGGCTCGTTACTTTTTGTTTCCATAAAAAATTACAATAAAAAATAGATTATCAATCGATTTTAGAATAATGCAAGGATTACTAGTAATCGGCCTTGATATCACTTTAGTGATATCCATATAGATATCAATATATTACTTGTGATTTTCTTTGTTACAAAACACTAATTTGAATCTAAAATTGAAATGATTCAAATGAAATCATAAGAAGGAATATGTAAGCTACCCGCTTTATTTCCATGGGATTGTAGTTCAATTGGTCAGAGCACCGCCCTGTCAAGGCGGAAGCTGCGGGTTCGAGCCCCGTCAGTCCCGGCGGATTCAATTAAAAAAAAAAGACATAAACTCCCCTTTTTGTTTCTGGGCAAGGGGATCAAAATGGTTTCGGTTATCTTTTTGTTTTATTTTTATTTTTTCATCAAGCAAAAGAAAGGGGTATTTCTGTAGCACCAATTTAAAGACATATGTAAATTAGTATAATTATAATTATTGAGAGCATTCACCACTTCAAGAACGAGATACTGTATGGGGTTTCCTCTTTTTGTCAATTAATCTCCCATTAACTCGTGTAGGAAAATCAAATAGGATAGCGTATAATACGTTTGCCAAGAGTACCTATATATACTTTTGTTTCTATGAAGTCAAGGAAGTGAAAATAGTTCGAATCCAACCAAGTAAAGAGGATGTTTCAAAAAAAAAGATCAAATTAGTCTTCCCTAATGAATATGCTCTTTTTAAAGATTAGAGTCGATGTCGAAGAAAAACTCGTAAGAAAATTTAATATAGTTAATTTTTTGGAATATTTTAGTTTTTTTTTATCGGGACTCGTCTTTATCACATTTCCTTTGTTTTACAAAAAGATCATAGACCCTTACAAAAACAAAATTTTGAAAATTTCAATTTGAAATTTCGTACTTGTTTTCTCTATTTGATTTCTATTGTTTATTTAAGGTTCTTTAGAAACTCTTTTTATAAACAATCGAAGTAGAAAAGGTTTTTTATGATATTTCATCAGATGATTGTACAAGGAAAGTACTAGGTTGTAGAAAAGAAAGCGGTGAAAAAGAATCATAAATAAATAGTTTTTTATTGGATCAGGAATCTCATTATGTATTTGGTGTGGATAAAAGATCTTCCTATGTTATACTATTAAATTCTTGACGATGAATCGATTTTATAGCTCCGATATTGTTATTCATGATATTTCTTTCATTCGATATCATCGAAATCTAATTCATCTGAGTGAGTTTACAAGCGAAAGATTTCTCATCTCTATGGGATTAAATCCCGAGATATTCC
>B596-L_1-10k_transcript_13663
TCATTTCGCAACTAGAAGCGAGAATCGATAACTTAACTTATCAATCCATCGTCTAATTAGGGAAGAAGATGGATTCTGTCTGACTTTCTTGGGTTAGTGTCAGATAGGGACACTACTATTTCTTAACAATGAGATGAGGCAATCTATGAAGTAAAGTAAAAAAACGAAACTTAACCCTCTTTTTTATTTTTTTTCTGTCAGACCAATCACTTCTTTAAAAGATTTAGACTAGACTTTTTTTCGATTTTTTTTTTTTTTCATATTTCCACTTCAAATATAAAAAGAAAATATATCGATTTTTTTTATAGAATTGTGATTAGAATATGAATATAAATGTAAAATAAAAAAATGATATAGAATGCTATAGAAAAAAATCAAAAATCTTATAAGCTAGTCATACCATTTGATTATATTGACAATTTAAAAAAACTGATCATACTATGATCATAGTATGATGGCGGTTGAGCAAGTATGCCCCCATCGTCTAGTGGTTCAGGACATCTCTCTTTCAAGGAGGCAGCGGGGATTCGACTTCCCCTGGGGGTAGGGTACTACGAAAGGAAGTTGATTATGGATTATCCATAAAGTTCGAATAGAGTCTTCCTGGGTCGATGCCCGAGCGGTTAATGGGGACGGACTGTAAATTCGTTGGCAATATGTCTACGCTGGTTCAAATCCAGCTCGGCCCAATAATTCGCTGTCTACATAACCTTTTTTGTTTTGCATAATTGACAGAGAAGGGTAAGAAAAAAGTCAAATATCTGGGTATATTTCGACTTTACTTTTTTCTTTATTTCTTGTGGCTCGTTACTTTTTGTTTCCATAAAAAATTACAATAAAAAATAGATTATCAATCGATTTTAGAATAATGCAAGGATTACTAGTAATCGGCCTTGATATCACTTTAGTGATATCCATATAGATATCAATATATTACTTGTGATTTTCTTTGTTACAAAACACTAATTTGAATCTAAAATTGAAATGATTCAAATGAAATCATAAGAAGGAATATGTAAGCTACCCGCTTTATTTCCATGGGATTGTAGTTCAATTGGTCAGAGCACCGCCCTGTCAAGGCGGAAGCTGCGGGTTCGAGCCCCGTCAGTCCCGGCGGATTCAATTAAAAAAAAAGACATAAACTCCCCTTTTTGTTTCTGGGCAAGGGGATCAAAATGGTTTCGGTTATCTTTTTGTTTTATTTTTATTTTTTCATCAAGCAAAAGAAAGGGGTATTTCTGTAGCACCAATTTAAAGACATATGTAAATTAGTATAATTATAATTATTGAGAGCATTCACCACTTCAAGAACGAGATACTGTATGGGGTTTCCTCTTTTTGTCAATTAATCTCCCATTAACTCGTGTAGGAAAATCAAATAGGATAGCGTATAATACGTTTGCCAAGAGTACCTATATATACTTTTGTTTCTATGAAGTCAAGGAAGTGAAAATAGTTCGAATCCAACCAAGTAAAGAGGATGTTTCAAAAAAAAAGATCAAATTAGTCTTCCCTAATGATATGCTCTTTTTAAAGATTAGAGTCGATGTCGAAGAAAAACTCGTAAGAAAATTTAATATAGTTAATTTTTTGGAATATTTTAGTTTTTTTTTATCGGGACTCGTCTTTATCACATTTCCTTTGTTTTACAAAAAGATCATAGACCCTTACAAAAACAAAATTTTGAAAATTTCAATTTGAAATTTCGTACTTGTTTTCTCTATTTGATTTCTATTGTTTATTTAAGGTTCTTTAGAAACTCTTTTTATAAACAATCGAAGTAGAAAAGGTTTTTTATGATATTTCATCAGATGATTGTACAAGGAAAGTACTAGGTTGTAGAAAAGAAAGCGGTGAAAAAGAATCATAAATAAATAGTTTTTTATTGGATCAGGAATCTCATTATGTATTTGGTGTGGATAAAAGATCTTCCTATGTTATACTATTAAATTCTTGACGATGAATCGATTTTATAGCTCCGATATTGTTATTCATGATATTTCTTTCATTCGATATCATCGAAATCTAATTCATCTGAGTGAGTTTACAAGCGAAAGATTTCTCATCTCTATGGGATTAAATCCCGAGATATTCC
>B596-L_1-10k_transcript_39877
GCACCGCCCTGTCAAGGCGGAAGCTGCGGGTTCGAGCCCCGTCAGTCCCGGCGGATTCAATTAAAAAAAAAAGACATAAACTCCCCTTTTTGTTTCTGGGCAAGGGGATCAAAATGGTTTCGGTTATCTTTTTGTTTTATTTTTATTTTTTCATCAAGCAAAAGAAAGGGGTATTTCTGTAGCACCAATTTAAAGACATATGTAAATTAGTATAATTATAATTATTGAGAGCATTCACCACTTCAAGAACGAGATACTGTATGGGGTTTCCTCTTTTTGTCAATTAATCTCCCATTAACTCGTGTAGGAAAATCAAATAGGATAGCGTATAATACGTTTGCCAAGAGTACCTATATATACTTTTGTTTCTATGAAGTCAAGGAAGTGAAAATAGTTCGAATCCAACCAAGTAAAGAGGATGTTTCAAAAAAAAAGATCAAATTAGTCTTCCCTAATGAATATGCTCTTTTTAAAGATTAGAGTCGATGTCGAAGAAAAACTCGTAAGAAAATTTAATATAGTTAATTTTTTGGAATATTTTAGTTTTTTTTTATCGGGACTCGTCTTTATCACATTTCCTTTGTTTTACAAAAAGATCATAGACCCTTACAAAAACAAAATTTTGAAAATTTCAATTTGAAATTTCGTACTTGTTTTCTCTATTTGATTTCTATTGTTTATTTAAGGTTCTTTAGAAACTCTTTTTATAAACAATCGAAGTAGAAAAGGTTTTTTATGATATTTCATCAGATGATTGTACAAGGAAAGTACTAGGTTGTAGAAAAGAAAGCGGTGAAAAAGAATCATAAATAAATAGTTTTTTATTGGATCAGGAATCTCATTATGTATTTGGTGTGGATAAAAGATCTTCCTATGTTATACTATTAAATTCTTGACGATGAATCGATTTTATAGCTCCGATATTGTTATTCATGATATTTCTTTCATTCGATATCATCGAAATCTAATTCATCTGAGTGAGTTTACAAGCGAAAGATTTCTCATCTCTATGGGATTAAATCCCGAGATATTCC
>B596-L_1-10k_transcript_57930
AATTTAATATAGTTAATTTTTTGGAATATTTTAGTTTTTTTTTATCGGGACTCGTCTTTATCACATTTCCTTTGTTTTACAAAAAGATCATAGACCCTTACAAAAACAAAATTTTGAAAATTTCAATTTGAAATTTCGTACTTGTTTTCTCTATTTGATTTCTATTGTTTATTTAAGGTTCTTTAGAAACTCTTTTTATAAACAATCGAAGTAGAAAAGGTTTTTTATGATATTTCATCAGATGATTGTACAAGGAAAGTACTAGGTTGC
>B596-L_1-10k_transcript_4400
GATATAGACTCATGAAAGTGTCGGAATGCTCAGACATTCAATCAATATTAGATTAGATGAAGAATTGCCTTTCGTTTTACTTCAAATAAAAATAAAAAACGATAAAAGAAAGAAAAAAGATTATTCTTTCTACATATGAGTCAGATTTTTTGGATACTTCGAAAAGTATCTGTTTACTTGTGTTTACATCTTGTCGATTCTACTAGAAATTCTATAATTAAGAATAACTCATTATAAGATAAGTGGATTTTTTGGAGTAGTTCATCAATGGTGACCAAATATCTCTCCCTTTTTTTGACTCTGCACCAGTGATTTCACTATTATTAGTGAACAATAATGGAAAAGTTTCTTCATATTCATAGGGGACAGAATTCACATGGATATAGTAAGTCTCGCATGGGCTGGTTTAATGGTAGTTTTTACATTTTCCCTCTCTCTCGTAGTGTGGGGAAGAAGTGGACTCTAGAAGTACTCCTAATTGCGATAATAATCAAACTCTATCAACCTGTATCAATTGTTTTAGTTTTCTAGACCGGCCGGCAATTTTTTTTAAGATCTTTTTTAGAAATTGGATTTATGTTTTGTTTTATTGACTCATTTTTTTTTTTGATATCAGAGTTTATACCGTTAACCATTCATGGGATAACCCCCTTTCGAAATCTCAAGAGGTTTCCATCGAATTCGGATTATCCGTATTAAATGGATCTAACAAACAAATGAAATTGAGAAAGTATGTACATAGATTTCATATTCTATATTAATTTATATTTACATTTATAAAGAAAAAGAGAGATATGGGTGGATTCCTTTATATTAAAATATTTCACTTGTATCTTTATACATTACAATAACCATAATGGCTAGTATGGTAGAAAAAGATCTCTTTCTACCATACTAGCGGGCCCCTTAGGATACTACTGAATCTAATGCATTCCTTTCATTTAAGACGAGAAATTGACATCCTTTTTTGTCATTGATAGTCAAATTGTATTCAAATTAATTATTTTGACTAACCGTTTTTACGTAAATTATAAGCAAAAAAGCAGTAGGAACGAGAATGAAGAGTGCAGTAGCAATAAATGCAAGAATATTGACTTCCATAATTAAATCGTTTATTATTTATTTTTTTTTCTTTGGAATATCTCGGGATTTAATCCCATAGAGATGAGAAATCTTTCGCTTGTAAACTCACTCAGATGAATTAGATTTCGATGATATCGAATGAAAGAAATATCATGAATAACAATATCGGAGCTATAAAATCGATTCATCGTCAAGAATTTAATAGTATAACATAGGAAGATCTTTTATCCACACCAAATACATAATGAGATTCCTGATCCAATAAAAAACTATTTATTTATGATTCTTTTTCACCGCTTTCTTTTCTACAACCTAGTACTTTCCTTGTACAATCATCTGATGAAATATCATAAAAAACCTTTTCTACTTCGATTGTTTATAAAAAGAGTTTCTAAAGAACCTTAAATAAACAATAGAAATCAAATAGAGAAAACAAGTACGAAATTTCAAATTGAAATTTTCAAAATTTTGTTTTTGTAAGGGTCTATGATCTTTTTGTAAAACAAAGGAAATGTGATAAAGACGAGTCCCGATAAAAAAAAAACTAAAATATTCCAAAAAATTAACTATATTAAATTTTCTTACGAGTTTTTCTTCGACATCGACTCTAATCTTTAAAAAGAGCATATTCATTAGGGAAGACTAATTTGATCTTTTTTTTTGAAACATCCTCTTTACTTGGTTGGATTCGAACTATTTTCACTTCCTTGACTTCATAGAAACAAAAGTATATATAGGTACTCTTGGCAAACGTATTATACGCTATCCTATTTGATTTTCCTACACGAGTTAATGGGAGATTAATTGACAAAAAGAGGAAACCCCATACAGTATCTCGTTCTTGAAGTGGTGAATGCTCTCAATAATTATAATTATACTAATTTACATATGTCTTTAAATTGGTGCTACAGAAATACCCCTTTCTTTTGCTTGATGAAAAAATAAAAATAAAACAAAAAGATAACCGAAACCATTTTGATCCCCTTGCCCAGAAACAAAAAGGGGAGTTTATGTCTTTTTTTTTAATTGAATCCGCCGGGACTGACGGGGCTCGAACCCGCAGCTTCCGCCTTGACAGGGCGGTGCTCTGACCAATTGAACTACAATCCCATGGAAATAAAGCGGGTAGCTTACATATTCCTTCTTATGATTTCATTTGAATCATTTCAATTTTAGATTCAAATTAGTGTTTTGTAACAAAGAAAATCACAAGTAATATATTGATATCTATATGGATATCACTAAAGTGATATCAAGGCCGATTACTAGTAATCCTTGCATTATTCTAAAATCGATTGATAATCTATTTTTTATTGTAATTTTTTATGGAAACAAAAAGTAACGAGCCACAAGAAATAAAGAAAAAAGTAAAGTCGAAATATACCCAGATATTTGACTTTTTTCTTACCCTTCTCTGTCAATTATGCAAAACAAAAAAGGTTATGTAGACAGCGAATTATTGGGCCGAGCTGGATTTGAACCAGCGTAGACATATTGCCAACGAATTTACAGTCCGTCCCCATTAACCGCTCGGGCATCGACCCAGGAAGACTCTATTCGAACTTTATGGATAATCCATAATCAACTTCCTTTCGTAGTACCCTACCCCCAGGGGAAGTCGAATCCCCGCTGCCTCCTTGAAAGAGAGATGTCCTGAACCACTAGACGATGGGGGCATACTTGCTCAACCGCCATCATACTATGATCATAGTATGATCAGTTTTTTAAAATTGTCAATATAATCAAATGGTATGACTAGCTTATAAGATTTTTGATTTTTTTCTATAGCATTCTATATCATTTTTTTATTTTACATTTATATTCATATTCTAATCACAATTCTATAAAAAAAATCGATATATTTTCTTTTTATATTTGAAGTAG
>B596-L_1-10k_transcript_603
TATCTCATTCTTCACCGAATCATATAGATAGAATTCGATCTAGCAATAATGGAATTTCTATTCTGTTTACTGAATCACATGAAATTTTATCCAACTCCAAGATATATGGAATGTATGAAATCCGTATGAACGGAGACTAGATTCAATTGGAATTTTTTTTATAAGAAAGAGATCCAAATGGAACAGAATTTAGAAATACCGCTGGAACTTATGGAGTTTTGTAACGACTAGAAAAAAAGTAATTTCATTTTCACCTATGATATTACATATTCCAATTCGATCGCATACCATAAAAAACGGTATTCATGATAGGATCTGTTCGAGCAGATAAACATATAAGAAATAGAAAACTTTTTTTTAAACACTTTACTTTTTCATGTATTTGTATTTCATTGTTCAAAAAAATAGTTGCAGAAAAAAGATGGATTTTTACCTATTTTGAATAGAATATTTAGAATATCATTGAATTGAAGTAGGTAAGAAAACGAATTGAAGTAGGTAAGAAAACGTATGTTTTTTTATTTATTAATTTTTATTATTATTAAAATAAAAAAGAATGCACAGGTATATATATATGTCTCTTTTTCTTCTTTTATTGTGGTACAGTTCTATTTGGAACAGCACATGCTGTGCTCTACCAAAAATTAAAAATTTTTTTTCAATGTATTCAATGAAAAATTTCAATACAAAAATTTATTGAGAATTACTCCTCAAAAGCATCCCTAGAGAGATAAAATACCCCATTATAGAGCTATACAAGGTAACGTATGTTCTGATTCTGGGGTTTACATATACTCATTATTAGTGTTATAATTCAAATGGAAGAAGATTTCTTTTTAATTGAAAAAACTCAATATAGATTAGTTATAAATCTATTTCTAATGATTTTCTTATCTTATATTATTAGAAATAAAAAATGTAAATTTGAATTCAAAAAAGGTCATGAATTTACAGTCAATAGTTAATGGTTCTGATTTGTACTAGATTCTATATTTTGTGACTGAAAATCTATATTTTTTTCGGAGTTGAAAAAAAAACAAGAGAAAATTTGAATCTAGTACAAATCATTTTGGCGGCATGGCCGAGTGGTAAGGCGGGGGACTGCAAATCCTTTTTCCCCAGTTCAAATCCGGGTGCCGCCTCAACAGGAGACTTGAAATCTCCTGTTATAAAACTATAACAAACGTAGGAAAAGACTCTTGATACTTTCTTTTCGTGATTCTAAGCCCCTGGCTCTCGAGGTTCTATTCTCTAACCTAAAGTTTTACCTATCAGATTAGAGGAAAACTAAAACGAGTGGAGGGAAATCCATTAGATTGGATAGGCAGAGAGGGAATTAAATTAATAGTTTTGGAAAGGATCTAAGATACTTTGGATATAGACTCATGAAAGTGGATATAGACTCATGAAAGTGTCGGAATGCTCAGACATTCAATCAATATTAGATTAGATGAAGAATTGCCTTTCGTTTTACTTCAAATAAAAATAAAAAACGATAAAAGAAAGAAAAAAGATTATTCTTTCTACATATGAGTCAGATTTTTTGGATACTTCGAAAAGTATCTGTTTACTTGTGTTTACATCTTGTCGATTCTACTAGAAATTCTATAATTAAGAATAACTCATTATAAGATAAGTGGATTTTTTTGGAGTAGTTCATCAATGGTGACCAAATATCTCTCCCTTTTTTTGACTCTGCACCAGTGATTTCACTATTATTAGTGAACAATAATGGAAAAGTTTCTTCATATTCATAGGGGACAGAATTCACATGGATATAGTAAGTCTCGCATGGGCTGGTTTAATGGTAGTTTTTACATTTTCCCTCTCTCTCGTAGTGTGGGGAAGAAGTGGACTCTAGAAGTACTCCTAATTGCGATAATAATCAAACTCTATCAACCTGTATCAATTGTTTTAGTTTTCTAGACCGGCCGGCAATTTTTTTTAAGATCTTTTTTTAGAAATTGGATTTATGTTTTGTTTTATTGACTCATTTTTTTTTTTGATATCAGAGTTTATACCGTTAACCATTCATGGGATAACCCCCTTTCGAAATCTCAAGAGGTTTCCATCGAATTCGGATTATCCGTATTAAATGGATCAAACAAACAAATGAAATTGAGAAAGTATGTACATAGATTTCATATTCTATATTAATTTATATTTACATTTATAAAGAAAAAGAGAGATATGGGTGGATTCCTTTATATTAAAATATTTCACTTGTATCTTTATACATTACAATAACCATAATGGCTAGTATGGTAGAAAGAGATCTCTTTCTACCATACTAGCGGGCCCCTTAGGATACTACTGAATCTAATGCATTCCTTTCATTTAAGACGAGAAATTGACATCCTTTTTTGTCATTGATAGTCAAATTGTATTCAAATTAATTATTTTGACTAACCGTTTTTACGTAAATTATAAGCAAAAAAGCAGTAGGAACGAGAATGAAGAGTGCAGTAGCAATAAATGCAAGAATATTGACTTCCATAATTAAATCGTTTATTATTTATTTTTTTTTCTTTGGAATATCTCGGGATTTAATCCCATAGAGATGAGAAATCTTTCGCTTGTAAACTCACTCAGATGAATTAGATTTCGATGATATCGAATGAAAGAAATATCATGAATAACAATATCGGAGCTATAAAATCGATTCATCGTCAAGAATTTAATAGTATAACATAGGAAGATCTTTTATCCACACCAAATACATAATGAGATTCCTGATCCAATAAAAAACTATTTATTTATGATTCTTTTTCACCGCTTTCTTTTCTACAACCTAGTACTTTCCTTGTACAATCATCTGATGAAATATCATAAAAAACCTTTTCTACTTCGATTGTTTATAAAAAGAGTTTCTAAAGAACCTTAAATAAACAATAGAAATCAAATAGAGAAAACAAGTACGAAATTTCAAATTGAAATTTTCAAAATTTTGTTTTTGTAAGGGTCTATGATCTTTTTGTAAAACAAAGGAAATGTGATAAAGACGAGTCCCGATAAAAAAAAACTAAAATATTCCAAAAAATTAACTATATTAAATTTTCTTACGAGTTTTTCTTCGACATCGACTCTAATCTTTAAAAAGAGCATATTCATTAGGGAAGACTAATTTGATCTTTTTTTTTGAAACATCCTCTTTACTTGGTTGGATTCGAACTATTTTCACTTCCTTGACTTCATAGAAACAAAAGTATATATAGGTACTCTTGGCAAACGTATTATACGCTATCCTATTTGATTTTCCCACACGAGTTAATGGGAGATTAATTGACAAAAAGAGGAAACCCCATACAGTATCTCGTTCTTGAAGTGGTGAATGCTCTCAATAATTATAATTATACTAATTTACATATGTCTTTAAATTGGTGCTACAGAAATACCCCTTTCTTTTGCTTGATGAAAAAATAAAAATAAAACAAAAAGATAACCGAAACCATTTTGATCCCCTTGCCCAGAAACAAAAAGGGGAGTTTATGTCTTTTTTTTTTAATTGAATCCGCCGGGACTGACGGGGCTCGAACCCGCAGCTTCCGCCTTGACAGGGCGGTGCTCTGACCAATTGAACTACAATCCCATGGAAATAAAGCGGGTAGCTTACATATTCCTTCTTATGATTTCATTTGAATCATTTCAATTTTAGATTCAAATTAGTGTTTTGTAACAAAGAAAATCACAAGTAATATATTGATATCTATATGGATATCACTAAAGTGATATCAAGGCCGATTACTAGTAATCCTTGCATTATTCTAAAATCGATTGATAATCTATTTTTTATTGTAATTTTTTATGGAAACAAAAAGTAACGAGCCACAAGAAATAAAGAAAAAAGTAAAGTCGAAATATACCCAGATATTTGACTTTTTTCTTACCCTTCTCTGTCAATTATGCAAAACAAAAAAGGTTATGTAGACAGCGAATTATTGGGCCGAGCTGGATTTGAACCAGCGTAGACATATTGCCAACGAATTTACAGTCCGTCCCCATTAACCGCTCGGGCATCGACCCAGGAAGACTCTATTCGAACTTTATGGATAATCCATAATCAACTTCCTTTCGTAGTACCCTACCCCCAGGGGAAGTCGAATCCCCGCTGCCTCCTTGAAAGAGAGATGTCCTGAACCACTAGACGATGGGGGCATACTTGCTCAACCGCCATCATACTATGATCATAGTATGATCAGTTTTTTAAAATTGTCAATATAATCAAATGGTATGACTAGCTTATAAGATTTTTGATTTTTTTCTATAGCATTCTATATCATTTTTTTATTTTACATTTATATTCATATTCTAATCACAATTCTATAAAAAAAATCGATATATTTTCCTTTTTATATTTGAAGTAG
>B596-L_1-10k_transcript_41334
GAAGTAGGTAAGAAAACGTATGTTTTTTTATTTATTAATTTTTATTATTATTAAAATAAAAAAGAATGCACAGGTATATATATATGTCTCTTTTTCTTCTTTTATTGTGGTACAGTTCTATTTGGAACAGCACATGCTGTGCTCTACCAAAAATTAAAAATTTTTTTTCAATGTATTCAATGAAAAATTTCAATACAAAAATTTATTGAGAATTACTCCTCAAAAGCATCCCTAGAGAGATAAAATACCCCATTATAGAGCTATACAAGGTAACGTATGTTCTGATTCTGGGGTTTACATATACTCATTATTAGTGTTATAATTCAAATGGAAGAAGATTTCTTTTTAATTGAAAAAACTCAATATAGATTAGTTATAAATCTATTTCTAATGATTTTCTTATCTTATATTATTAGAAATAAAAAATGTAAATTTGAATTCAAAAAAGGTCATGAATTTACAGTCAATAGTTAATGGTTCTGATTTGTACTAGATTCTATATTTTGTGACTGAAAATCTATATTTTTTTCGGAGTTGAAAAAAAAACAAGAGAAAATTTGAATCTAGTACAAATCATTTTGGCGGCATGGCCGAGTGGTAAGGCGGGGGACTGCAAATCCTTTTTCCCCAGTTCAAATCCGGGTGCCGCCTCAACAGGAGACTTGAAATCTCCTGTTATAAAACTATAACAAACGTAGGAAAAGACTCTTGATACTTTCTTTTCGTGATTCTAAGCCCCTGGCTCTCGAGGTTCTATTCTCTAACCTAAAGTTTTACCTATCAGATTAGAGGAAAACTAAAACGAGTGGAGGGAAATCCATTAGATTGGATAGGCAGAGAGGGAATTAAATTAATAGTTTTGGAAAGGATCTAAGATACTTTGGATATAGACTCATGAAAGTGGATATAGACTCATGAAAGTGTCGGAATGCTCAGACATTCAATCAATATTAGATTAGATGAAGAATTGCCTTTCGTTTTACTTC
>B596-L_1-10k_transcript_58805
GGAAGAAGATTTCTTTTTAATTGAAAAAACTCAATATAGATTAGTTATAAATCTATTTCTAATGATTTTCTTATCTTATATTATTAGAAATAAAAAATGTAAATTTGAATTCAAAAAAGGTCATGAATTTACAGTCAATAGTTAATGGTTCTGATTTGTACTAGATTCTATATTTTGTGACTGAAAATCTATATTTTTTTCGGAGT
>B596-L_1-10k_transcript_8517
CAGGCGAATTCCTCGGCTATATAGTCACACAGCGAGGAATCGAGGCGAACCCAAAGCAAATCTCTGCGGTTCTAAACCTCCCAAGTCCGAAGAACAGCAGGGAAGTGCAGCGACTCACGGGCCGCATAGCCGCTCTAAATCGATTCATCTCCAGATCCACTGACAAGTGCCTCCCATTCTATGATCTCTTGCGAGGCAATAAGAAGTTCATTTGGGACGAAAGATGCGAGGAAGCATTCACTCAACTCAAACAGTATCTGACTACACCCCCAGTACTCGCTAAGCCTGACGTCGGCGACGTTCTGTCTCTCTATGTCGCAGTATCACAGGCTGCAGTCAGCAGTGTTCTGATAAAAGAAGACCGCGGCGAGCAAAAGCCCATCTTCTATACAAGCCGACGCATGACAGGACCGGAGACGCGGTATCCAACTCTGGAAAAGATGGCTTTAGCAGTTGTTGAAGCAGCGAGAAAACTACGACCGTATTTCCAGTCGCACTCCGTGGAAGTACTGACCGATCAGCCTCTCCGAACGATACTCCAGAACACTAACAGATCTGGCAGACTCACGAAGTGGGCCATCGAACTCGGCGAGCTCGATATCATCTACAAGAATCGCACGGCGGCAAAATCCCAGGTCCTTGCCGACTTCTTGGTCGAACTGGCCCCAGAATTAGAGCAAGATCTCACACTCCCAAGCTCAAACTGGACTTTGCACGTCGATGGCTCGTCAACTAACAAAGGAGCAGGCGCTGGAGTCCAATTGCAATCCCCGACCGGCGAGCTGATCCGACAGTCTTTCAGCTTTGGCTTTCCCGCTTCAAACAACGAGGCGGAATACGAATCTCTCATCGCAGGACTCCGCTTAGCAAAAGCCGTCAAAGCTAAACGTCTAAGCGCTTACTGTGACTCCCAGTTAGTCGCCAGTCAGTTCAGTGGCGACTACGACGCCCGCAACGATCGAATGGACGCCTATCTTAGAATAGTGCAAAGCCTGGCGGCAGAGTTCGAATTTTTCGAACTCATCAAAGTTCCGAGAGGCGAGAACGTCTGCGCCGATGCCCTCGCCGCCCTTGGCAGCAAGCTTCGTGATCAAGTGAAGAGAACCATCCCGATACATCGTATCGAGAAACCAAGCATCGACGTCCTAACCGATCAAACCCTCATCGCCCAAGTCGCTGAACCCGCCACTCCAGACGACGATGGGTTTGGCCCTGACTGGAGAAATGAATTCATCGACTACCTCTCAAAAGGGGAACTCCCAGCAGAAAAATGGGCGGCTCGCCGGCTAAAAACCCGCAGCGCCCATTACGTCGTTCTCGATGATGAACTGCATAGATGGACTGCGAGTAAGGTGCTCTTAAAATGCATCCATGGCGACGAGACAGCAAGGGTTATGGCGGAAACGCATGAAGGCGCCGGTGGAAATCACTCGGGCGGACGTGCGTTAGCAATAAAAGTAAGGAGCTTAGGTTTCTTCTGGCCAACAATGAACGCGGATTGCGAGTCTTATGCGAGAAGCTGCGACAAGTGCCAACGGCACGCACCCAGCATCCATTGTCCAACCGAACTGTTGCGAACAACCACCGCTCCCTACCCGTTCATGCGATGGGCGATGGACATCATAGGACCACTCCCCTGCTCCCGCCAAAGACGCTTTATCCTCGTCCTCACCGACTACTTCACCAAATGGATCGAAGCTGAAGCATACGCTCAAGTTACAGACAAAGAAGTCCGCGGCTTCGTCTGGAAAAACATTATTTGCCGCCACGGACTGCCCTACGAGATCGTCACCGACAACGGGTCACAGTTCATGTCAGGCAACTTTAAGGAATTCTGTAGCAAGTGGAACATTCGGCTAAGCCCATCCACTCCACGTTACCCGCAGGGTAATGGCCAAGCCGAATCCTCCAACAAACTCATCATCGACGGCATTAAAAAGCGTCTAGACCTCAAAAAAGGTCACTGGGCTGACGAACTCGACGGAGTCCTATGGAGCCATCGCACGACTCCACGAGGATCGACTAAATCGACACCCTTCTCTCTCGCTTACGGTGTTGAAGCCATGGCTCCTGCAGAAGTTAACGTTTCAAGCCTCAGACGTTCCAAAATGCCTCAATACGTCGAGCTAAACAAGGAGATGCTACTCGACGCCCTCGATGAGATAGAAGAACGGAGAGATCAAGCCCTACTGCGCATCCAGAATTACCAACATCAGATTGAGAGCTACTATAACAAAAAGGTCCGAGCCCGACCTTTAGAACTCGGTGATCTCGTCATGCGCAAAGTGTTTGAAAACACTAAAGAGCTTAACGCCGGTAAACTCGGCGCCAGGTGGGAAGGACCATACAAAATCATCAAAGTTGTTAAACCTGGCGTATACCGACTCCAAACCTCGCGCGGAGAAGAAGTCCCGCGATCATGGAACTCAATGCATCTTCGACGTTTCTACTCGTAGAAGTATCACCCT
>B596-L_1-10k_transcript_42967
CAGCATCCATTGTCCAACCGAACTGTTGCGAACAACCACCGCTCCCTACCCGTTCATGCGATGGGCGATGGACATCATAGGACCACTCCCCTGCTCCCGCCAAAGACGCTTCATCCTCGTCCTCACCGACTACTTCACCAAATGGATCGAAGCTGAAGCATACGCTCAAGTTACAGACAAAGAAGTCCGCGGCTTCGTCTGGAAAAACATTATTTGCCGCCACGGACTGCCCTACGAGATCGTCACCGACAACGGGTCACAGTTCATGTCAGGCAACTTTAAGGAATTCTGTAGCAAGTGGAACATTCGGCTAAGCCCATCCACTCCACGTTACCCGCAGGGTAATGGCCAAGCCGAATCCTCCAACAAACTCATCATCGACGGCATTAAAAAGCGTCTAGACCTCAAAAAAGGTCACTGGGCTGACGAACTCGACGGAGTCCTATGGAGCCATCGCACGACTCCACGAGGATCGACTAAATCGACACCCTTCTCTCTCGCTTACGGTGTTGAAGCCATGGCTCCTGCAGAAGTTAACGTTTCAAGCCTCATACGTTCCAAAATGCCTCAATACGTCGAGCTAAACAAGGAGATGCTACTCGACGCCCTCGATGAGATAGAAGAACGGAGAGATCAAGCCCTACTGCGCATCCAGAATTACCAACATCAGATTGAGAGCTACTATAACAAAAAGGTCCGAGCCCGACCTTTAGAACTCGGTGATCTCGTCATGCGCAAAGTGTTTGAAAACACTAAAGAGCTTAACGCCGGTAAACTCGGCGCCAGGTGGGAAGGACCATACAAAATCATCAAAGTTGTTAAACCTGGCGTATACCGACTCCAAACCTCGCGCGGAGAAGAAGTCCCGCGATCATGGAACTCAATGCATCTTCGACGTTTCTACTCGTAGAAGTATCACCCT
>B596-L_1-10k_transcript_7343
GCGTTCGTTCCTTCATTCTTTCTCACACAAACTCTCTCCCTCTCTCTCTCTCAGCCCTACTAACAACCATCCTAGCTTTTACCGCGAAAGATTCCGAGAGTGATGTTGAGCTTGAGGCCAGGAGGAGGTCGTGGAGGAAGCATCTTCGCCCCACGCTCTGCCTTGTCTTCCTCTTCCTCCTCTGATCTTACCAATGCCGAAGACGCTCCTTCTTTTGCCGTTAAGAGAGGAGACTCGAGATTTGAGGGTCATGAGATTGTGCGGTTCACTCGCGAACAGCTTCTTCAGCTTAAAGAGGGTAGCCAAGTCTCTGATGAAGTTCTGAAGCTCGGTAAGGATATTGCATCTGATCTTTTTGGCGAAGAGCAGAGCTGGGGCCGTTCGGAAAACAAGCCTGCAGCTCAAGTTCAAAACCGTTACTCGGAGACTGATAACCGTGATTGGCATACTCGTGCACCAATTCCTTCCCCGAGTAAAGACAGGTCAAGGGAGGACCAACGCGAATCTAGAGATGCGTATTCTGGATCAAACCAAGGGTCTGGCCCTCCTCCTGCCCTTGTGAAAGCAGAGGTCCCATGGTCAGCTAAAAGAGGAACTCTCTCAGAAAAGGATCAAGTTCTCAAGACCGTGAAAGGTATTCTGAACAAGATGACTCCTGAGAAGTATGATCTTCTTAAAGGTCAATTAATTGACTCTGGTATCACTTCTGCGGATATTCTAAAGGGAGTGATCCAGCTGATTTTTGAGAAGGCCGTTCTTGAGCCCACATTTTGTCAGATGTATGCTCTTTTGTGTTTTGATATCAACGGAAAGCTGCCTTCGTTCCCATCAGAGGAAGCCGGAGGAAAAGAAATAACCTTCAAAAGAGTGCTTTTGAATAATTGCCAAGAACAGTTTGAAGGCGCTGACAAGTTGAAGGAAGAAGTCAGACTGATGACTGATCCAGCGCAAGAAATGGAGCGCAAGGACAAGGAAAGGATGGCCAAGCTCAGGACATTAGGAAACATCCGTTTAATTGGTGAACTTCTGAAGCAGAAGATGGTCCCTGAGAAGATCCTTCATCACATCGTCCAGGAGCTTTTAGGATCCGACGATAAAGATTGCCCAGCAGAGGAAGATGTTGAGGCTCTTTGTCAAGTTTTCATCACCATTGGAAAACAACTCGATGAGAGCCTAAGATCACGAAGCATAAACGACATGTACTTCACCCGTTTGAAGGAACTAGCAGTGCACCCGATGTTAGAGCCACGCTTGAGATTTATGGTCCGTAATGTTGTTGATCTGCGAGCTGACAAGTGGATACCAAGGCGTGAGGAGATGAAAGCCAAGAAAATCACTGAGATTCACTCCGAGGCAGAAAAGACTCTTGGGTTGCGCCCTGGTGCAATGGCGAATATGAGGAATAACAACAACCGTGGTGGTGCGGATGCTGATATTCTTGGCTCTGGAAACTTCCTTGGACGTTCTGGTACTGGAGGAATGATGCCTGGTATGCCAGGGGCAAGGAAGATGCCGGGGATGCCTGTAACGGATGACGACGGCTGGGAGATGGCACGGTCCCGCTCCATGCCCAGAGGGAACAGGCAGAATCCTCAGCCCGCAGGGCGTGTTCAGTCTCCTGCTATCATTAACAAGTCACTGTCAGTTAATTCAAGGCTCCTACCTCAGGGAAGCGGTGGTATCTTGAATGGTAAACCAAGTGCCCTACTGCAAGGCAACAGTGGCGAACCGGCTAAAGCTGTTATTGCTCCGAGCAAACCAGCTGTTGAGAAGCCACAGCCACAGGTGGCGGCTCCTCCTATGGCTGCTACTAGCTTGAACTCAGAAGTGCTCAGCAGGAAGACCAAGTCGCTTTTGGAAGAATACTTCAACGTCCGTCTGTTGGATGAGGCATTGCAATGCGTAGAGGAACTGAAATCTCCATCTTACCATCCCGAGCTCGTCAAGGAAGCCATCTCCCTCGGATTGGAGAAAAACCCACCGTGCGTTACACCAGTTGCGAATCTCTTGGCACATTTGGTCTCGAAGAACGTTCTAACTCCTAAAGACATAGGGAGTGGCTGTCTGCTTTACGGGTCTATGCTTGATGACATTGGAATCGATCTGCCAAAGGCGCCAAACAACTTTGGGGAGATCCTTGGGAGTTTGGTTATGGCCAGTGCGTCTGGTTTCGAGGTGGTCAAGGACATTCTAATGAAAATGGAGGATGAGTGGTTCAAGAAAGCAGTATTGGATGCTGTTATCAAGAGTGTAAGCGACTCTCTGTTGGCTACGCATGCAGCTGATGTCGAGGCGTGCCGTAGTTTGGTGTAGATCAGTTTAAGACCCCAAACTCGCTGGAAAAACAGGTGAGATCTTTCCTCAAAACCTTTTCTAAAAAACTTGTTGAGTTAATACCAATACTAGTCATCGAGATTAGTTTCAATCTTGTTACATGGTTTTGTTTTTCTTTATTTGTGTATGTTCTCTTTGCTGCTACATCTTGGTTTTGATTAGTTCAAGATGCGCAAGACGTTGATACTATTGTTTAATGGTAGTGTTTTAACATTTGTGGAATGAAATTTTATTTT
>B596-L_1-10k_transcript_8945
GGTTCGTTCCTTCATTCTTTCTCACACAAACTCTCTCCCTCTCTCTCTCTCAGCCCTACTAACAACCATCCTAGCTTTTACCGCGAAAGATTCCGAGAGTGATGTTGAGCTTGAGGCCAGGAGGAGGTCGTGGAGGAAGCATCTTTGCCCCACGTCTCACCTTGTCTTCTTCCTCCTCTGATCTTACCAATGCCGAAGACGCTCCTTCTTTTGCCGTTAAGAGAGGAGACTCAAGATTTGAAGGACGTGAGATTGTGCGGTTCACTCGCGAACAGCTTCTTCAGCTTAAAGAGGGTAGCCAAGTCTCTGATGAGATCCTGAAGCTCGGTAAGGAAATTGCATCTGACCTTTTTGGCGAAGAGCAGAGCTGGGGACGTTCGGAAAACAAGCCTGCAGCTCAAGTTCAAAATCGTTACTCGGAGACTGATAACCGTGATTGGCACACCCGTGCACCAATTCCTTCCCCGAGTAAAGACGGGTCAAGGGAGAATCAACGCGAATCTAGAGATGCGTATACTGGATCAAACCAAGGGTCTGGCCCTCCTCCTGCCCTTGTGAAAGCAGAGGTCCCATGGTCAGCTAAAAGAGGAACTCTCTCAGAAAAGGACCAAGTTCTCAAGACCGTGAAAGGTATTCTGAACAAGATGACTCCTGAGAAGTATGATCTTCTTAAAGGTCAATTAATTGACTCTGGTATCACGTCTGCGGATATCCTCAAGGGAGTGATCCAGCTGATTTTTGAGAAGGCTGTTCTGGAGCCCACGTTTTGTCAGATGTATGCTCTTCTGTGTTTTGATATCAACGGAAAGCTGCCTTCGTTCCCATCAGAGGAAGCCGGAGGAAAAGAAATAACATTCAAAAGAGTGCTTTTGAATAATTGCCAAGAACAATTTGAAGGCGCTGACAAATTGAAGGAAGAAGTCAGACTGATGACTGATCCAGCGCAAGAACTGGAACGCAAGGACAAGGAAAGAATGGCCAAGCTCAGAACATTAGGAAACATCCGTTTAATTGGTGAACTTCTGAAGCAGAAGATGGTGCCTGAGAAGATCGTTCATCACATCGTCCAGGAGCTTTTAGGAACTGATAATAAAGTTTGCCCAGCAGAGGAAGAAGTAGAGGCTCTTTGTCAAGTTTTCATCACCATTGGAAAACAACTCGATGATAGCCCAAGATCACGAGGTACAAACGACATGTACTTCCAACGTTTGAAGGAACTATCAACGCACCCGATGCTAGCGCCACGGTTGAGGTTTATGGTCCGCAATGTTGTTGATCTGCGAGCTGACAAGTGGATACCAAGGCGTGAGGAGATGAAAGCCAAGAAAATCACTGAGATTCATTCCGAGGCAGAAAAGACTCTTGGGTTGCGCCCTGGTGCAATGTCGAACATGAGGAATAACAACAGCCGCGGTGGTGCGGATGCTGATATTCTTGGCTGTGGAAACTTCCTTGGACGCTCTGGCACTGGAGGAATGATGCCTGGTATGCCAGGGGCTAGGAAGATGCCGGGGACGCCTGGAACGGATGACGATGGCTGGGAGATGGCACGGTCCCGCTCCATGCCCAGAGGGAATAGGCAGAATCCGCAGCCCGCAGGGCGTGTTCAGTCTCCTGCTATCATTAACAAGTCGCTGTCGGTTAATTCAAGGCTCCTACCTCAGGGAAGCGGTGGTATCTTGAATGGTAAACCAAGTGCCCTATTGCAAGGCAACAGTGCCGAACCGGCTAAAGCTGTTATTGCTCCGAGCAAACCAGCTGTTGAGAAGCCACAGCCACAGGTGGCGGCTCCTCCTATGGCTGCTACTAGCTTGAACTCAGAAGTGCTCAGCAGGAAGACCAAGTCGCTTTTGGAAGAGTATTTCAATGTCCGTCTATTGGATGAGGCATTGCAATGCGTAGAGGAACTGAAATCCCCATCTTACCATCCCGAGCTCGTCAAGGAAGCTATCTCCCTCGGATTGGAGAAGAACCCACCGTGCGTTACACCAGTTGCGAATCTCTTGGCACATTTGGTCTCTAAGAACGTTCTGACTCCTAAAGACATAGGGAGTGGTTGTCTGCTTTACGGGTCTATGCTTGATGACATTGGAATCGATTTGCCAAAGGCGCCGAACAACTTCGGAGAGATCCTTGGGAGTTTGGTTATGGCGAACGCATCGGGTTTCGAGATGGTGAAAGAGATTCTGATGAAAATGGAGGATGAGTGGTTCAAGAAAGCAGTATTAGATGCTGTGATCAAGAGTGTAAGCGAGTCTCTTTTGGCTACGCAAGCAGCCGAAGTCGAGGCGTGCCGTAGTTTGGTGTAGATCAGTTTAAGACCCCAAACTCGCTGGAAAAACAGGTGAGCTCTTTCCTCAAAACCTTTTCTAAAAAACTTGTTGAGTTAATACCAATACTAGTCATCGAGATTAGTTTCAATC
>B596-L_1-10k_transcript_59914
GAGGAAATTTTGAATCCACCAACTTTGTAGGTGTTACACGTTTATTTTTGCCACCTAATTAATTTTCGTCGTAAATTCATAGGAAAATTACAACTTCCAGATTCGAAATTTCCTATAAATATGGATGTTTGAACATCATTTTAAACACAACC
>B596-L_1-10k_transcript_18300
GAGAGTGCTGATGAGCAGGCACCTACGAAGAAAGCCAAGATGTCCAAAGGCAAAGGGGTTGCGGTTGATCGAGATAGGGCGAAAACTCCATCTGTGGAGGAGCTGTATGATCACTTGAAGAATGAGGTCACTTGGACTCCAACCAGGTTCGCCGACCTTGATCTGCTGAAGGAGTTGGGTCTTGAATCTGACATTGAGGAGATGCTAGGACATTTGAAGATGCCAAAACTCCTCACCATGGCATATCCTTTCTACAAGGATGTCACTTGTCAGTTCTTATCTTCTCTTGCGGTCACTTACCACGACACCGCGCATGTGAGGCAAGGATGGGGCAAAATCAGCTTCAAGGTCAATGGACGAGAATACAACATGAACTTCAAGGACATTGGGAGAGTCATGGGGTTCCAAGACCTAGAAGACCACTCCCTACCCAATTGTGAGAACCTTCCCACGGAGCTTTGGAAGTTGATCACTGGAAACAAACACACTACCGGGGCTGACAAGAACTCACACATCCGACACCCGTCCGTACGTTACCTCCACAGGATGCTAGTCCATGCATTCTACCCACGGAAGCAAGCTGGTACGGTTACTGAGGAAGACATGCGACTGCTCTGTCCGGCTATCCGTCCCTACGCCCAACCTGGAGTTTTACCCCTTCCCAGCACCGACATCTATGCTACCTTCGGGATGGTCAGTTTCTTTGTGGGTCGTCTCCAACACTACAGAGACTGGGCGTGGTACACCACTGATTCGCGCCCAAAGATGGGGATAGGTGGAATGATCACACCACTGCTCCAATTTCTGAATGTTCCCTTGGGAAAGGACGCAGCGGGACCTAAGTTCATTGATAGCACCTACTTGAGGATTGCTACCTATTTTAGTGGGATGTATGGGAAGGACTACGTCTACCACTACTACTTGCAGGGCAAGCCAGTCGAAGTGGTTCTTCCAAACCGGAACCTGACGAGTTTAGAGATACCTGGAGCTATCAGCTTCAACATACCCCAGGAGTACTTTCTTGGAGAACACGGGCCTCTCGATCCAGTTAATGCTGCTCCATCAAGGAGAAGAAGTGTTCCTACGCGACATGACTCGCCTGTTGCAGACCCTTCTGAGCATATCTATGGACCTCCGCGCTACTACTTCAAGCCACATGACGGAGTTCTTCCCCCTGGAGCTCTTCGTGATGCTCATGACCACATTAGTCGCCTTCAGAGGTGGAACAAGGCTCAGGACAGAACGATAGAAAAGCTGAAGGATAAGTGCAAGGCGCTAAGCAAGACTGTAAAGAAGCAGGCAAAGACTTCAGCCAAATTCATGAAGAAAGTAGCTGATGTCTTAACCAGGGGAGGAATAGCTGGATGTAGCTCAGCAGACTTCGCTTTCGCGAACACCTCAAACCCCCAGCCTCCACCTCCGCCTGATGCTCTTGGCTTCCCCCTCACTGCTGCGCAGCTTCAGCGTAAGAGGAGGAACCCACCCACTCAACCTTCCACTTCCGGTAACAAGTCCCCATCCCTCGCTTCTTCTGATAGTGAGGACGAGATTGACGAGGTTGAGAGCCAGCCATGGTATGGAGGCTCCGGTTCAGCATCCGGTGGTTACTACACCACCTTCCCTCCTGACGACGACGATGCTGGGGCATCTGCCCCCACCTACTATCCATAGGAGGTACTTCTTTCTCTCCCTTGTATATACCATTCCTTTTTGCATATTAGTTTTCTTTCGGTATCTCTCTCTTTACTTGACAACACAGAGACTGTGTAACTCAAGTTTGGGGGAGGTACCAAGCATTTGATCATGTTTGCTTTGATGTTGTTTCATTGAGTCATGCATTGCACACCTATTTGCATATATAT
>B596-L_1-10k_transcript_39366
GGAGCAATTGTTAAGGTGAAAGAGGGCACGATTGATCTCCATTTGGGTAAAGGGCATGTTCTCCACTTTGACATCAAGGAGGAAAATGAAGAAACCAACTGTGTTCGGGCAAGCCTTCTACATTGAAGAGATGGGCACTCCTACTGATGAGCACCTTGAAGAGTTACCACCTGAGGACGATGAGGAGGGAGCATCTCCCTCTACTCATTCCCATAGAAGGTAACCCACTACTTTCCCTTGTATATACCATTTCATTTTTGCATATTAGTTTCTCTTTTGGGTATCTCTCTCTCTTGACAACACAGAGACTGTGTCATTAAGTTTGGGGGAGGTACCAAGTATTTGATCATGTTTGCTTTGATGTTGTTTCATTGAGTCATGCATTGCATACCTATTTGCATAAAAAAAAAAATCATTTAGTTTGCATCATTTGCATTTCTAGGAGAGTCTAGAGCATATAGGTTGCATTCACTTGCATTGGGAGCAATGATTTTAAATGCCTTGTAAAGAACACTACGTTTGCACCTGAGTAGCTTATGCACCTCTCAAAAAGACTTGTATGCTTCGAGCCTTGAAAACTCTTCCTGAAACTTGTTGATTGCTGAAACTCAGTCTTTGAAGCCAACTACAACCTTATTTGAACTGAACGAACTTAATGCTTCTTGCTCATGGTCCCTTGTGTACTGAGTCATGGCTATACACACTTGAGTTGTCACATCCTTTATGCCAATCTTTTTTGACAAACTCTAGTGGTAGACCACTCCCAAAACCTTTCCTCCTTTTAAGCTTTCATTGTTTGATGAGTGAGGCCTTTTTCGGAAAGTCTTACATGTGCATAATGTTGAGAGTATCGGGAACGACAATGCTTGATCTTCATTCTTGCTAGATTGGCACTCTATTGTCTAGCTATAGGTGGGGGGTGAGTGTTGTGATTATGATTTGGGAGAAATGAAAAAGGAAAAGAATAGACTCTTTGTGTTTAAGTGAATTGTCTTATTGGGATAAGTAGAGAAACCTCTAGCTCAAGTTTTGAAAAGTCTTGGCCCCCAGCCT
>B596-L_1-10k_transcript_10893
CCGGAAGCCGGGTTACGGTGACCAACTGCGCGCTAACCTAGAACCCACAAAGGGTGTTGGTCGATTAAGACAGCAGGACGGTGGACATGGAAGTCGAAATCCGCTAAGGAGTGTGTAACAACTCACCTGCCGAATCAACTAGCCCCGAAAATGGATGGCGCTGAAGCGCGCGACCTATACCCCGGCCGTCGGGGCAAGAGCCAGGCCTCGATGAGTAGGAGGGCGCGGCGGTCGCTGCAAAACCTAGGGCGCGAGCCCGGGCGGAGCGGGCCCGTCGGTGCAGATCTTGGTGGTAGTAGCAAATATTCAAATGAGAACTTTGAAGGCCGAAGAGGGGAAAGGTTCCATGTGAACGGCACTTGCACATGGGTTAGTCGATCCTAAGAGTCGGGGGAGAAACCCGTCTGATAGCGCTTATGCGCGAACTTCGAAAGTGGGATCCGGATGGTTAAATTCCGGAACCGGGACGTGGCGTGTTTGACGGCGCAACGTTAGGGAGTCCGGAGACGTCGGCGGGAAGATCCGGAAAGAGTTATCTTTTCTGTTTAACAGCCTGCCCACCCTGGAAACGGCTCAGCCGGAGGGTAGGGTCCAGCGGCTGGAAGAGCACCGCACGTCGCGTGGTGTCCGGTGCATTCCCGGCGGCCCTTGAAAATCCGGAGGACCCGAGTGCCGCTCACGCCCGGTCGTACTCCATACCCGCATCAGGTCTCCAAGGTGAACAGCCTCTGGTCGATGGAACAATGTAGGCAAGGGAAGTCGGCAAAATGGATCCGTAAACTTCGGGGAAAAGGATTGGCTCTGAGGGCTGGGCTCGGGGGTCCCAGTTCCGAACCCGTCGACTGTTGGCGGGTGCTTGAGCTGCTAACGTGGCGAGAGCGGACCGCCTCGTGTCGGCCGGGGGACGGACTGGAACGGCTCTTTCGAGGAGCTTTCCCCGGGCGTCGAACAGCCAACTCAGAACTGGTACGGACAAGGGGAATCCGACTGTTAATTAAAAAACAAGCATTGCGATGGTCCCTGCGGATGCTAACGCAATGTGATTTCTGCCCAGTGCTCTGAATGTCAAAGTGAAGAAATTCAACCACAGCGCGGGTAAACGGCGGGAGTAACTATGACTCTCTTAAGGTAGCCAAATGCCTCGTCATCTAATTAGTGACGCGCATGAATGGATTAACGAGATTCCCACTGTCCCTGTCTACTATCCAGCGAAACCACAGCCCAAGGGAACGGGCTTGGCAGATACAGCGGGGAAAGAAGACCCTGTTGAGCTTGACTCTAGTCCGACCTTTGTGAAATGACCTGAGAGGTAGTAGAATAAGTGGGAGCTCCGGCGCAAGTGAAATACCACTACTTTTAACGTTATTTTACTTACTCCCGTGAATCGGAGGCGGGGTAACAACCCTTCTTTTAGACCCAAGACTCGCTTCGGCGGGTCGATCCGGGCGGAGGACATTGTCAGGTGGGGAGTTTGGCTGGGGCGGCACATCTGTTAAAAGATAACGCAGGTGTCCTAAGATGAGCTCAACGAGAACAGAAATCTCGTGTGGAACAAAAGGGTAAAAGCTCGTTTGATTCTGATTTTCAGTACGAATACGAACCGTGAAAGCGTGGCCTATCGATCCTTTAGACCTTCGGGAATTTGAAGCTAGAGGTGTCAGAAAAGTTACCACAGGGATAACTGGCTTGTGGCAGCCAAGCGTTCATAGCGACGTTGCTTTTTGATCCTTCGATGTCGGCTCTTCCTATCATTGTGAAGCAGAATTCCACCAAGTGTTGGATTGTTCACCCACCAATAGGGAACGTGAGCTGGGTTTAGACCGTCGTGAGACAGGTTAGTTTTACCCTACTGATGCCCGCGTCGCAATAGTAATTCAACCTAGTACGAGAGGAACCGTTGATTCGCACAATTGGTCATCGCGCTTGGTTGAAAAGCCAGTGGCGCGAAGCTACCGTGCGCTGGATTATGACTGAACGCCTCTAAGTCAGAATCCGGGCTAGAAGCGACGCATGCGCCCGCCGCCCGATTGCCGACCCTCAGTAGGAGCTTCGGCTCCCAAAGGCACGTGTCGTTGGCTAAGTCCGTTCGGTGGAAGCGCCGTTCGGGACCGCCTTGAATTATAATTACCACCGAGTGGCGGGTAGAATCCTTTGCAGACGACTTAAATACGCGACGGGGTATTGTAAGTGGCAGAGTGGCCTTGCTGCCACGATCCACTGAGATTCAGCCCTTTGTCGCTAAGATTCG
>B596-L_1-10k_transcript_54779
GACTAATGGAAATAATTTCAGTATGATAAGAATACACATGTATACGCGATTTCAAATGCATTAATGGTAGATCCTTTTTACTATATTTTGACTATATATATAGATAGTATTAAGTTACGGTATATGAAAACAATTGGATGCACAAATGTGAGGGATTTTTTTTAATTCAATCTTTATACATGAGATTCATTGAATTAATGACATAGATACCACTCAGAGCGAACTCATAAATAAATTTTTAAAATCCTCCTTTTTTAGATCGAAATTTAAACTTTTTTTTTATAAAATTAAGAATTAAGAAGTTGATAATTAAATTCGGATCCTTGTACAAAAAAACCACCATTATTATTACTGATCAGTAAAATTCATATCTTTCAATTCATATTAAAAAGGGAAGGATTTCTTTTTATGATAAAAAATACATTCATTTCATTTCT
>B596-L_1-10k_transcript_59294
GGATGCACAAATGTGAGGGATTTTTTTTAATTCAATCTTTATACATGAGATTCATTGAATTAATGACATAGATACCACTCAGAGCGAACTCATAAATAAATTTTTAAAATCCTCCTTTTTTAGATCGAAATTTAAACTTTTTTTTTATAAAATTAAGAATTAAGAAGTTGATAATTAAATTCGGATCCTTGTACC
>B596-L_1-10k_transcript_59401
GAAAGCTGAGTGAGTGATATGAGAGATTAAGGTTGGTCATCAGAGAGAGTACATTGGATTCATTGTTTAAAGTTTCCTATGGGTTGTTTTTGTATGGTCTTATTTTCATGGACAAGAGTCGGAAGTCTTCATTTCTTTGAATTACAAAATTATATGCATGTTGATTTTAATTTATTAATCTTTTTTTTGTTTCC
>B596-L_1-10k_transcript_53151
GGGGACAAGTGAATCATCGCTTTTGGGCGCAGGCATCCCTCTACCATCCATCCCATAGCATTCCATCGTCTCGTATTGTACTGTACCGTATCAGACCAGATAGATCTATTGAGTGAGAGAAAGGTAGTGTAACTAATTAGATATTCTTCATATTCTTATTGATAGGGATCCCCATTCATTCCTAGATTCCCGTCATTACGGATGCCCCTACCTAACTACATGGTAGTGGTCTAGGGAGCGCAATTGCTAGAGCACGGGAGAATGAAGAGTAATGATTTCAGCAAGAGCAGCCGGACGGACTATTCTAGTGAGTCTAGTGACTACTAGAGTAGAGTTGAGTCAAAAGGTATGGTATAGCAGCCTTTCCGAGCGAGCCTCTGGGATCTCCTGTAAACCCCCATGATGTGGTAAAGGGAGGATATTAGGGGAAGCAGTGAGTGGAGATTCCCCTGCGGAGAGCCGGATGAGGGGAGACCTTCACGTCCGGTTCGGAGGGCGGGGATATCCCCCCTACT
>B596-L_1-10k_transcript_44804
GAAAGAATTGACAAGCGGATAAGTTTTCTAGTTGGCGCAGTTGGAAGTTGCTTGGGAGGATCTGTGCTGGTTGGTAGACTTGCTAGAGTGGTTGCTTTTGGTTGACATAGATCCATAGGTATGTGCTCGCAGTCGTCTCATAGAGCACTGCGGAAATCGAAGTCAAGGGGTAAGGTGTAGTCAGCTTCCCCGCTCACGTTTCGGGTTGCTAAGGTCAGATTCTTGAAACAACAGTCCTAGGAGGGCCGATTGATTGACCGAGATGGGAATCAATGCCTAGTCAAATCAAAGTCAAGTAGGGGCGAAGCCGTTGCTTGTTTGCTCCTTCGTATAGGTTCCGTGTAGGCGTCTTTCCATACGATCAATTGAATATTGAAAAATCAAATCCGGTGGGTTTTTATCGTGAGCTCCTTTCGCGAGTCGAGGAACGCCAGTTAGTCGACTAAAAGGTCTGCAAGCCTTGTCTCGCCATTATTATAATGGCGGGAACCATATTCCTTTTCCCTTTCAAACTCAAAAGGAAAAAGATGCTATCTATTCCATTATGTGGCAATACCGCCGCGAGGAGTAGAGTGAGTCCATGCTTCCTAATTTTCTGACTGAAAAGTCTTTTGGCTCGATGCGCTTAACGAAAGGGAACTCTCTAGATTAAGAATGAATTTCCTTCTCCATTAAGCCGGACCGGCGACGAATAATAAATAGGTACGTACCCCCACCCCAGGCAGAGTTAGTGAGCCGTGTAATAGGCGACCATTTCGCGCGGTTCGGGGGGCACTTGAGTAAGCCGCCGGCGCCCGACTGCGTCTTGACCCCTATCCAATTTTTGGGCCAATTCCCTCCTCGTACTACC
>B596-L_1-10k_transcript_58822
AAGGCAGATGTAGTAGGGGTTGCAAACCGGATGGTACAAAACTGGGTTTTGGGAGATATGGCATTAAAAGTTGTAAAGCTGGTCGTCTTTCATATCGAGCCATTGAAGCAGCGCGTCGGGCTATAATCGGACACTTCCATCGTGCTATGAGCGGACAATTCCGAAGAAATGGTAAGATATGGGTAAGAGTTTTCGCGGATCTCCCTATTACCGGGAAACCTACAGAAGT
>B596-L_1-10k_transcript_36451
GAAGACGGCTGCTTAGAGGAGTGATCTGTTCATCTAACTCAAAATATTGTAATGTAAGAAGAAGAAGAATCTTACGCCCAAAATTCCCATCTCTTTTTTCTTGGTTGGACCAACCGGCACCAGTCATTTCCGTCTTCCTTAATTGGGAGAGTCAGAATCAGTCTCTCTTTGTTTGGGGGGGGAGCGGAGCAGTCAATGAAGGAACCTTTGCTTTGAAAATGATTGTTCTAAAATGGTTATTCCTCACAATTTCTCCTTGTGATGCAGCGGAACCATGGCAATTAGGATTTCAAGACGCAGCTACACCTATAATGCAAGGAATAATAGACTTACATCACGATATCTTTTTCTTCCTTATTCTGATTTTGGTTTTCGTATTATGGATCTTGGTTCGCGCTTTATGGCATTTCCACTATAAAGAAAATGCAATCCCGCAAAGGATTGTTCATGGAACTACTATCGAGATTCTTTGGACCATCTTTCCTAGTCTCATCTTGATGTTCATTGCTATACCATCATTTGCTCTCTTATACTCAATGGACGAGGTAGTAGTAGATCCAGCCATTACTATCAAAGCTATTGGACATCAATGGTATTGGACTTATGAGTATTCTGACTATAACAGTTCCGATGAGCAGTCACTCACTTTTGACAGTTATATGATTCCAGAAGAAGATCTAGAATTGGGTCAATTACGTTTATTAGAAGTGGACAATAGAGTGGTTGTACCAGCCAAAACTCATCTACGTATTATTGTAACATCTGCTGATGTACTTCATAGTTGGGCTGTACCTTCCTTAGGTGTCAAATGTGATGCTGTACCTGGTCGTTTAAATCAAATCTCTATTTTGGTACAACGAGAAGGAGTTTACTATGGTCAGTGCAGTGAGATTTGTGGAACTAATCATGCCTTTATGCCTATCGTCGTAGAAGCTGTTTCTAGGAAAGATTATGGTTCTTGGGTATCCAATCAATTAATCCCCCAAACCGGGGAAGCTTAAGCGGAAATTGAAGAGTAAGGTGAGGGAGGGGGAAGAGCTATCAAACTTTAGAGGCTTAACTCGCTCGCTCTAACGCTCGTTTAGTAGACAGCTCGTCAGTCAAGTACGTAACGAGCCTTGTCTACGAAGCTCCGCTCCCTCGTCTTGCTTGCTTCTGGCGAAGCTTCTAGCACT
>B596-L_1-10k_transcript_6550
GGAAAGACGGCTGCTTAGAGGAGTGATCTGTTCATCTAACTCAAAATATTGTAATGTAAGAAGAAGAAGAATCTTACGCCCAAAATTCCCATCTCTTTTTTCTTGGTTGGACCAACCGGCACCAGTCATTTCCGTCTTCCTTAATTGGGAGAGTCAGAATCAGTCTCTCTTTGTTTGGGGGGGGAGCGGAGCAGTCAATGAAGGAACCTTTGCTTTGAAAATGATTGTTCTAAAATGGTTATTCCTCACAATTTCTCCTTGTGATGCAGCGGAACCATGGCAATTAGGATTTCAAGACGCAGCTACACCTATAATGCAAGGAATAATAGACTTACATCACGATATCTTTTTCTTCCTTATTCTGATTTTGGTTTTCGTATTATGGATCTTGGTTCGCGCTTTATGGCATTTCCACTATAAAGAAAATGCAATCCCGCAAAGGATTGTTCATGGAACTACTATCGAGATTCTTCGGACCATCTTTCCTAGTCTCATCTCGATGTTCATTGCTATACCATCATTTGCTCTCTTATACTCAATGGACGAGGTAGTAGTAGATCCAGCCATTACTATCAAAGCTATTGGACATCAATGGTATTGGACTTATGAGTATTCTGACTATAACAGTTCCGATGAGCAGTCACTCACTTTTGACAGTTATATGATTCCAGAAGAAGATCTAGAATTGGGTCAATTACGTTTATTAGAAGTGGACAATAGAGTGGTTGTACCAGCCAAAACTCATCTACGTATTATTGTAACATCTGCTGATGTACTTCATAGTTGGGCTGTACCTTCCTTAGGTGTCAAATGTGATGCTGTACCTGGTCGTTTAAATCAAATCTCTATTTTGGTACAACGAGAAGGAGTTTACTATGGTCAGTGCAGTGAGATTTGTGGAACTAATCATGCCTTTATGCGTGCGCCCGGAAACATAGGCCGACTGTTGAGCCCACTCTGGCTCAGCCGCACCACCCGGGGGTGCGAGCCACCCGAGAAGCAAGCTATTACAGCGAGCGGCTGGAGCTGTAGGGAGCCGAGGAGCAAGGCAGTAGATAAGATAGAAGAAGGGGCCAGGCACCCGGTGGAGCAGAGGGGACGGTTAGGATAACGAACTTGAAACGCGGAGCCCGAGCGGCTGGCGAGCGAGTGGTTAGTGGCCAATAGCGCCCTAGTTGATGGCATTCCTCTCTGCGGCTGGCACTCGAGGAACCACAGGGCACTCCATACAGAGCAAGCAAGTCTTAGGGATGAGACGCCCGCGCAAGGACCTCAATTCTCATTAGGAGGTCGAACCAAGGACCTATGGAAGTCGGGGCTACCCCGTCCCCATGGGCAACGCAATAGTGTCCTGAGGGAGGAGTTTAGAGGCCTTATAGTAGCATGGACTTCTTTATCTTTCTAGGTCATGCGAAGGGGGCCAGTCCAAGATCGTACTGTTCCTCTACAAAGATAATAGACGCTCTCAACGGCTAGGCGCCACTCTCTTTCTGAGTTATTCCAGCTTCTTCATGATTTCGTGCCGCGGTGAACAAACAAAAAAAGAAGGCCGTCTCAGCGGAAGGAGAAGGACCTGCAACGGCAGAGACTACTGACCCTCTTCTTGTTCTTAGCCGTCTATTACGAGTCCGGGAAGCCTGGAATCATAAATATGAGGGATCCAGAAGGGTGGGCAGGGCGTTAGCAAGGTTTTTTATCCCCTCTTCCCGGTCAAGATAGATGGGAAAGGAGTCCTATCAAGTAAAGGCCATAACCAGCCTCTTTTTTTATGTACACCTTTCTTTGTTTCAGGCTCTTCAAGACCTTCCTCCTGCTAATCCGGCCATTTCCGAACCTGTCTTTCCCACCCTTCTCAATTCTTGCGATTCCTAGCCAGCCCCCTTAGCTTATTTTGCTTTATAAAACCACTTTTCCCTTTTTTCAGCTTGCTGCTCGCTTTCTCGCTTCCGAGAGGTGCTTTAGCAACTCGACTGAAAGGAGAGGGCCGAAGGCGCCTGACTTACGGTTTCAAAGCCTGGCGCGAAGCGAAGGGATTGGATTTCACCTATGATCAGATTAGTGGGCAACCATTGTTGACTTTTTTCGTGGTGTTGTTGACGTTGTTGAAAGCTAATTTCGAAGTAGGCCTTGCTTTTCTCCGCTGGGAGCAGCTCACACTATGGTGGAGGAGGTGCCGTGAAGATCTAGGAGTGTGAGCAGTACGAGCTGAAAGGCTCCCATACTGTTTGGAGGGCAGGGGGCATAGATGCCAAAGAAAGCTGACCCCTATCTATCGTCGTAGAAGCTGTTTCTAGGAAAGATTATGGTTCTTGGGTATCCAATCAATTAATCCCCCAAACCGGGGAAGCTTAAGCGGAAATTGAAGAGTAAGGTGAGGGAGGGGGAAGAGCTATCAAACTTTAGAGGCTTAACTCGCTCGCTCTAACGCTCGTTTAGTAGACAGCTCGTCAGTCAAGTACGTAACGAGCCTTGTCTACGAAGCTCCGCTCCCTCGTCTTGCTTGCTTCTGGCGAAGCTTCTAGCACTAGAAAAAATAGGCTTGTATGGCAGGAATACCACTTTTGAGGCCGATCACTACATAGGAGCGATAGCGAAGCCAAGCCGTATAAAGGCGAGCAGCCCTTCTAGCAATAGCAAACGGCCTACTTATAGCCTTTTCCCCTTTATTTCGG
>B596-L_1-10k_transcript_57131
GGGGAGGTAGATGTCAATAAATACAATACCGGGCTCTTTGAGTCTGGTAATTGGAATGAGTACAATCTAAATCCCTTAACGAGGATCCATTGGAGGGCAAGTCTGGTGCCAGCAGCCGCGGTAATTCCAGCTCCAATAGCGTATATTTAAGTTGTTGCAGTTAAAAAGCTCGTAGTTGAACCTTGGGATGGGTCGCCCGGTCCGCCTTTGGTGAGCACCGGTCGGCTTGTCTCTTCTGTCGGCGATACGCTCCTGGCCTTAACTGGCCGGGTCGTGCCTCCGGCGCTGTTACTTTAAAGAAATTTAGAGTGCTC
>B596-L_1-10k_transcript_57924
AGAAGTAATGAGGCTAGTCTCCCCCTGGAAGTAGTGGTGCCCCCTTCCCGTGTATGCGCCTTTATTTATATTCTTTCTATTTTTGCATTCTTTATCCAATGGATAATCTTTCTAAATCAATCTCTCGGGCAAAACGCAATTCGTCGATTTCAATCCCAAGGTGCACCTTGCCTTTTTTCAGGTAGCTTTGTTACGCCTATTCAGCTATTGGTGCATTGGTCATAGCCGAAATTCGTCGAAGAAAATGAAGTTTTGTCTTTCTTTCAATCC
>B596-L_1-10k_transcript_59659
GGACTAGAAATCTCTCGCTCTCTTTCTCTCTCAAATGCTGTCTCGTGTTATTAACTTGTGTCATGCAATGCCTCCTTCTTTTCTCTTGTCTGGATGTTGAATGTGTTTTTATTTGTTTTTTATGATAAATCTCTGTAAAAACACTATGACAAACTTGGTTGTCCAATCAATAATCATTATGGT
>B596-L_1-10k_transcript_60008
AAGTGCAAAAAACACAGTAGAATCACGCAACGCACGCTGCTGGTGTGCTTCCTGCCCGCGAGGAAAGAAAGAAGAGCGACAAGGTTGAGTTCTGATTTGACTGTTTGCAGCATGGGAGCAGATTACCCAAAAAATCCCTGGG
>B596-L_1-10k_transcript_34184
GATAACCAAAAACATCGCATTAACCACTTCTCCACTTCTCTTCTTTCATCTGTCCGAACGCTTTCTTCTTTCGCCATGTCTGGTTACCCTCCTTCGAGCCAAGGTTACGGTTACGGCGGAAACCCACCACCGCCGCAACAACCCTACGGATCCTCCGGCAATCCACCACCGCCTCAACCTTACGGATCCTCCGGCGGTAATCCTCCACCGTACGGATCCTCAGCTGCCTCACCCTACGCCGTCCCCTACGGCTCTCAGCCTCCGCCTTCCTCCGCTCCTTACGGCGCGCCACCGTCTGCTCCCTACGCGTCTCCTCCGGGAGACCACAAGCCGCACAAAGAAAAGCCTCAGGCCGCTTACGGATCTCCCGGTGGCTACGGATCGTCTGGTGGTTACGGCGGCTACGGAGCTCCTCCGTCGGGACACGGCGGAGGATACGGAGCTCCTCCTCCTCCTCCGCAGCAGGCTGGTTACGGAAGCCCGTTCGCGTCTCTGGTCCCGTCGGCGTTTCCTCCGGGTACGGATCCGAACATCGTGACTTGCTTCCAGGCGGCGGATCGGGACCAGAGCGGGTTCATCGACGATAAGGAGCTTCAGGGAGCGCTCTCTTCGTATAATCAGAGCTTCAGCATGAGAACTGTTCATCTCCTCATGTATCTCTTCACCAACAGCAACGTCAGAAAGATCGGACCGAAAGAGTTTACTTCACTTTTCTACAGTCTTCAGAGTTGGAGGACTATATTTGAGAGGTTTGATAAGGACAGAAGCGGTAAAATCGATACGAATGAGCTGAGAGATGCACTCTTGAGCCTCGGGTTTTCGGTGTCTCCTGTGGTTTTGGATCTGCTCGTCTCTAAGTTTGACAAGAGCGGAGGCAGGAACAGAGCTATTGAATATGACAACTTCATCGAGTATGTTCATTTGATTTCAACTTTTATCACTTTCTTGTTTTTCCTCTGTGAAGAGTACTGATTCTGGTTTGTTCCATTGTTGCAGGTGCTGTTTGACTGTTAAGGGGCTGACTGAGAAGTTTAAGGAGAAGGATACGGCCTTGTCAGGCTCAGCTACTTTCAACTACGAGGCCTTCATGCTCACTGTTCTACCCTTTCTCGTCGCTTAAGTTTGTTGCCCCGTATATGGAGCTTTTGGAATAATTTCTTTGTAGTTTGATATTCTGGAGTTTTTATCTTACCTTTCTCGCTTTTGTAAGATTTGGTCCATTTGGATTAATGCTTGTGGAATAAATTTGACCGTTTAAATGGGGACTAGAATCCCATGTAC
>B596-L_1-10k_transcript_35117
AACCACTTCTCCACTTCTCTTCTTTCATCTGTCCGAACGCTTTCTTCTTTCGCCATGTCTGGTTACCCTCCTTCGAGCCAAGGTTACGGTTACGGCGGAAACCCACCACCGCCGCAACAACCCTACGGATCCTCCGGCGCTAATCCTCCACCGCCTCAACCGTACGGATCCTCCGGCGCTAATCCTCCACCGTACGGATCCTCAGCTGCCTCACCGTACGCCGTCCCCTACGGCTCTCAGCCTCCGCCTTCCTCCGCTCCTTACGGCGCGCCACCGTCTGCTCCCTACGCGTCTCCTCCGGGAGACCACAAGCCGCACAAAGAAAAGCCTCAGGCCGCTTACGGATCTCCCGGTGGCTACGGGTCGTCTGGTGGTTACGGTGGCTACGGAGCTCCTCCGTCGGGACACGGCGGAGGATACGGAGCTCCTCCTCCTCCTCCTCAGCAGGCTGGTTACGGAAGCCCGTTCGCGTCTCTGGTCCCGTCGGCGTTTCCTCCGGGTACGGATCCGAACATCGTGACTTGCTTCCAGGCGGCGGATCGGGACCAGAGCGGGTTCATCGACGATAAGGAGCTTCAGGGAGCGCTCTCTTCGTATAATCAGAGCTTCAGCATGAGAACTGTTCATCTCCTCATGTATCTCTTCACCAACAGCAACGTCAGAAAGATCGGACCGAAAGAGTTTACTTCACTTTTCTACAGTCTTCAGAGTTGGAGGACTATATTTGAGAGGTTTGATAAGGACAGAAGCGGTAAAATCGATACGAATGAGCTGAGAGATGCACTCTTGAGCCTCGGGTTTTCGGTGTCTCCTGTGGTTTTGGATCTGCTCGTCTCTAAGTTTGACAAGAGCGGAGGCAGGAACAGAGCTATTGAATATGACAACTTCATCGAGTGCTGTTTGACTGTTAAGGGGCTGACTGAGAAGTTTAAGGAGAAGGATACGGCCTTGTCAGGCTCAGCTACTTTCAACTACGAGGCCTTCATGCTCACTGTTCTACCCTTTCTCGTCGCTTAAGTTTGTTGCCCCGTATATGGAGCTTTTGGAATAATTTCTTTGTAGTTTGATATTCTGGAGTTTTTATCTTACCTTTCTCGCTTTTGTAAGATTTGGTCCATTTGGATTAATGCTTGTGGAATAAATTTGACCGTTTAAATGGGGACTAGAATCCCAT
>B596-L_1-10k_transcript_57555
GAGTGCTGTTTGACTGTTAAGGGGCTGACTGAGAAGTTTAAGGAGAAGGATACGGCCTTGTCAGGCTCAGCTACTTTCAACTACGAGGCCTTCATGCTCACTGTTCTACCCTTTCTCGTCGCTTAAGTTTGTTGCCCCGTATATGGAGCTTTTGGAATAATTTCTTTGTAGTTTGATATTCTGGAGTTTTTATCTTACCTTTCTCGCTTTTGTAAGATTTGGTCCATTTGGATTAATGCTTGTGGAATAAATTTGACCGTTTAAATGGGGACTAGAATCCCATGTACCT
>B596-L_1-10k_transcript_57483
GCAGAGAAGGTCAAAGAGTTCTTGAAGGATCCTAGCAAGTTTGCTGTTGCTGTAGCGGCAGTGTCTGCTGATGCAGGTGGTGGTGCTTCAGCTGGAGCTGCCAAGGTAGAGGAGAAGAAGGAAGTTGTTGAGGAGTCAGATGAAGAAGACTATGGTGGTTTCGACATGTTCGGTGATGAATAGATTCACTATGAGTCTATCAATGTTTCCTTTTTTTTTTGTCGATGCTATAAGTGTTACTTCGTTTGTAGTATGATCGTTTTCAATTTTATTGATCTTGGCCACTTGCTATTGTC
>B596-L_1-10k_transcript_53762
AATTCTTCTTCTTTATTTCCTTAGCATCTCATAATCTAGTCTACAATTTCTTCTTATCTCTCATCCTTCACGAGCCTTTAACCGTTCATCTTCTTTTCCACGCCTCCCTTCCTCATGTACGAATCCAGATCTCCTCCTTTGATGTACTGCCAAATTCGTGAACGCCTCCCAAATCTGAAGCTCGCTCTTCTTCACCGAATTCTCCCGCCTTTCCTCACTCACCGCCTCTGACCAAGTCCCTGAAATCTGTAGTTTTCGCCGTCGTTCGTGACTCTTGCCGGTGATGAAGAAGAAGCAAGGATAGAGACATGGGAAGGACATCGGCCGGCGTCTTTTTTTTTTATTAGTTTTTTTTTCTTTTTTTTTTAAATTAGGTTAAGTTGTAAACAGGTAGGTGTGAGGTGCCAACAAAAAAAGAAATAAAAAAAAGTTGTAAACCGTTTAATATATAGGAATATGTATTTGTAAATTTATAATATTCATA
>B596-L_1-10k_transcript_56425
CAGAGGAGAAAACAGCTGGAGGGTTGTTGCTAACCGAGACTACCAAAGAGAAGCCTTCTATTGGCACGGTCATAGCGGTTGGACCAGGTTCTCTAGATGAGGAAGGTAAACTTCAGCCACTACCAATCTCAACTGGAAGCACAGTTCTATACTCCAAGTATGCTGGCAACGACTTCAAGGGCAAAGATGGTTCCAACTACATCGCCCTCAGAGCTTCAGATGTTATGGCTATCCTTTCTTAGTTTATGTCTTTGTAACCTGCAACAAGTTGTATCCCAATTGTGGAAATTTTTTTCATCAACGGCCTCAGCATAATCTTGAATAAAAAGACTCGAGTTTATCAACATAATTGTGATTTGATTACTGATTG
>B596-L_1-10k_transcript_59545
GACTTCAAGGGCAAAGATGGTTCTAACTACATCGCCCTCAGAGCTTCAGATGTTATGGCTATCCTTTCTTAGTTTATGTCTTTGTAACCTGCAACAAGTTGTATCCCAATTGTGGAAATTTTTTTCATCAACGGCCTCAGCATAATCTTGAATAAAAAGACTCGAGTTTATCACC
>B596-L_1-10k_transcript_46421
AGTATACGCCCTCCTCATTAGGGCGAGATCATCAACCGGCTCGCCATCATTTTCTTCCGCCTTGAAAAAAAACATAAATTAAAGAAACATTAGAAATTAGAAGAAATGCACAATAAATTAAAATTCTGAAACTCAAATAATTGAAGAAAAAGCGGTTGAACTTACCATGCGATCTCCCAGAGTGGCAATAGATTGAGCACCCAAGTTATGCTTGTAGATGCCCTTCCCTTTACGGTCGCTCCTGCGGTTGGTGGAGTTGGTGGAAGAAGTTTCTTTCGTCTCTTCCTTATCCCAATGCGCACACAACTCCTTCCAGACCGTGTCGTTCATCGACTTTGGGACCTTTTAATAAAAAAAAAAGAAAATAGTTTAATAAATTAAAAAATAGTTTAATAAATTAAAAAATTGTTTAATAAATTAAATCGAACCTTATTGATTTCCCACTTCTTCTTCCACTCGTGGATCTGCTTCCCATAGTTGTCCATAACTTTATGGACGAAGTGGTGATAGATAAAGAGCGTCTCATCGGAATTCCAGTTGAACTCTTGCTGAAAAAAAAACACAATTAGTAGAAAATTTATATTAAAGATTAAAAATATAAGTAAAAAATTAGAATACTTACCGCAAACTGACGAAACCACAGAACCTGCTTGTCGGTAGGGAAGTGAGTGAAAGTCGGATGTCCCCTGTCGAGGGCCGAGTACATCATACGGTTGATCCATGCGCTGATCCCGTTCCCGGATCGGTTGAACCTAATAAAAGAACAAACGGTTAATAATGAATCC
>B596-L_1-10k_transcript_59108
GAAGAAGGTTGACTCGGCAATCTCAATTTCGTATGAGTGATGGTTGACTCATGAAAGTGCAATGGAAGGGTGAAAGCCGATGAACGCCTTTCAGTCGAGTTTGTGTTCACAACCTCTCCTTTTCAGTCGAGTAACTGGGGTTCCTCTCGCAACGAGTGCTCGAGTATGTTAGTGTTCAGTATATCATGTTAGTGTTCAGTATAGCC
>B596-L_1-10k_transcript_9962
GGAACTCGTTAAATCTTCCCCTTTTGTTTTCCATATCTATCGGGGAGGAGAAGTCTCTGCAACCTTCGTCACCGCCACTGATTTCAAATCTTCCGTTTCCGATTTAGAGGGGATACTGTTTCAAATATGGGTTCTCATGGTAAGAGTAGCAGAGACAGAGATAGATATGCGAAGCAGAAGAAGCGGAGAGATGAGTCTGAGTCTGAGTCCGACTCTTACTCCTCTGAATCGGACGGTTCTGATGATTTGTCCCCGCCCAGGAGTTCCAGGAGGGGGAAGGGCAGAAGCAGCAGCAGCCGTCGACGCCGTTATTCAAGCGATGATTCCTCTGATAGCGATGGTGGGCGGAAGAGTAAGAAGAGAACTTCTTCGTCTAAGAAGCCTTCAGAGGAAGAAATCAAGGAGTATATCGCCAGAAAGGCTCAGAAGAAGGCATTACGTGCAGCAAAGAAACTGAAGACTCAGTCAGTGTCTGGGTACTCCAATGACTCAAACCCGTTTGGAGATTCGAATCTCACGGAGACATTTGTGTGGCGGAAGAAAATTGAAAAAGATGTTCACCATGGAGTACCGTTGGAGGAGTTTTCGGTTAAAGCTGAGAAAAGAAGACGGGGAGAAAGAATGACAGAGGTTGAAAAGGTTAAGAAGAGGAGAGAAGAGAGAGCAGTGGAGAAAGCTCGACATGAGGAAGAAATGGCATTATTGGCTAGAGAACGTGCACGAGCTGAGTTTCAAGACTGGGAGAAGAAGGAGGAGGAGTTCCATTTCGATCAAAGCAAGGTGAGGTCAGAGATCAGATTGCGTGAAGGGCGACTGAAGCCTATTGACGTCCTCTGTAAGCACTTGGATGGTTCAGATGATATGGATATCGAGCTCAGTGAACCTTACATGGTTTTCAAGGGACTCAGTGTTAAAGATATGGAAGAGCTTCGTGATGATATCAAAATGTATCTGGATTCAGATCGGGCAACTCCAACACGCGTACAGTATTGGGAGGCACTTATTGTGGTATGCGATTGGGAGTTAGCTGAAGCTCGTAAAAGGGATGCTTTGGACCGTGCTAGAGTTAGAGGGGAGGAGCCTCCTGCAGAATTGCTTGCTCAAGAGAGGGGACTACACGCTGGTGTTGAAGGTGACGTGAGAAAACTTCTTGATGGGAAGACCCACTTGGAGCTTGTAGAACTGCAGTTGGACATCGAGTCCCAGCTGCGTTCTGGGTCAGCGAAAGTAGTAGAGTATTGGGAAGCCGTTCTTAAACGCCTCGATATATACAAGGCAAAGGCTTGCTTGAAGGAAATACACGCTGAGATGCTGAGGAGACATCTACACCGCCTCGAGCAACGTTCAGAGGATGTAGAAGTTAATCACCGCTTATCACATGTGGCTGAAGGAAACGAGGAGGAGATAAACGATATGAATCATTCAGATGCTGAAGAAGCATTCTCTCCAGAGCCTATTGCGGAGGAAGAAGACGAAGAAGCTGATGTGGAAGCAGAAGCGGCTGGTTCGTTTTCGCCAGAGCTCATGCAAGGTGATGATCGTGAAGAAGCAATCGATCCCGAGGAAGACAAGAAGCTACTGGAATTGAAACGGATGGTTGTGCTGGAGAAACAGAAGAAGCGGATGAAAGAAGCTATGGTGTCAAAACCACCACCTGTGGAAGATAACTTGGAGTTTAAAGCAATGAAAGCAATGGGAGAAATGGAAGAAGGAGATGCTGTATTTGGCTCTAAAGCTGAAGTGAACCTTGATTCTGAGGTATACTGGTGGCATGACAAGTACCGGCCAAGAAAACCGAAGTACTTCAACCGAGTCCACACAGGTTACGAGTGGAATAAGTATAACCAGACTCACTATGATCACGATAACCCGCCTCCAAAAACCGTTCAAGGGTACAAGTTCAACATCTTCTATCCAGATTTAGTAGATAAGATCAAGGCTCCCACGTTCACTATAGAAAAAGATGGGACAAGCTCCGAAACTTGTATGATCCGGTTCCATGCTGGTCCGCCTTATGAAGACATTGCGTTCCGGATTGTGAATAAGGAATGGGAGTATTCTCACAAGAAAGGTTTCAAATGCACGTTTGAGCGTGGGATTTTGCATCTGTACTTCAACTTCAAACGACACCGTTACAGGCGATAAACTGATTGGTGTTTGGCCGGAGAATACGATGTTGGCAGTTTATCAAGCCTTGTTCGTAACAAAATGGCAAAATACACACTCTTGATTGTGGGAACCAGATCTGGACTGTTGTTTTCTAAGATGAGAAGAATATGTACTATGCTACACTATTTTCATTGAAACTGATTATCAAACATAATAGAAGAAAGTCAGTTGTCT
>B596-L_1-10k_transcript_60152
GTTCTCTGAACAAGTGTTGTGTTCTGCTTCTTGTCGTCTTGGTGTTTTCACTTTTGAACAAGAATTTGATCTGTATTTGTGCTTAGGTAATCTTGGTAAAATGTTCTGAAATGCATGATCAGATTC
>B596-L_1-10k_transcript_60352
GAGTTTGGCTGGGGCGGCACATCTGTTAAAAGATAACGCAGGTGTCCTAAGATGAGCTCAACGAGAACAGAAATCTCGTGTGG
>B596-L_1-10k_transcript_31647
TAGCGGGGCGCCCTATGCCAAGAACCAGATTTGAACTGGTGACACGAGGATTTTCAGTCCTCTGCCCTATGCCAAGAACCAGATTTGAACTGGTGACACGAGGATTTTCAGTCCTCTGCTCTACCAACTGAGCTATCCCGGCCATTACCGAAGTATCATTCTCATTTTATGAGATGACTTAGGTCTATGTCAATTAAAAGAAACGCAAAAGTAGTAAATGAAAAAAGTTTTGGACCGGGAATTTATTGGATCTTCGAAAAGAAGACTTTCTAAGTTTTAGAATGAAAAATTATTTAGATTCGAAATAATTCAAATCGATAGTTCTTTCTCATTTGTATATGTATGATATATCCCACAAGACTTGTATATAATAAGAAAAGAAATTCGAGTTTGTAAAAGTGTCGGATGAATGAAAAAAGATCAATGAATTCTTGAATAACTAAAAAAAGGGTAAGGTGTCAAACAGACTTTTTTAGGGAGTAGGGTTGGGGATAGAGGGACTTGAACCCTCACGATTTTAAAAGTCAACGGATTTTCATCTTACTATAAATTTCATTGTTGTCAGTATTGACATGTAGAATGGGACTCTATCTTTATTCTCGTCCGATTAATAAGTTCCACCAAGGATCTATCAGACTATGAAGTGAATCGTTTGATTCAACACAAGGGATTGAACTCCATTTGTTAGAACAGCTTCCATTGAGTCTCTGCACCTATCCCGCTTTCTAAACTCTGGTTTGTTCGCGTAACCCAGGATTTGGCTCAGGATTGCCCATTGTTAATTCCAGGGTTTCTCTGAATTTGAAAGTTATCACTTAGTAGGTTTCCATACCAAGGCTCAATCCAATTAAGTCCGTAGCGTCTACCAATTCCGCCATATCCCCCTTTTTGCTTTGAGATTAGGATCTCATTATGATGTCTTTCCACTTTTTCTTATGACGAAACCTTGGAATTCATTACATACAGATACTTATTTTATTTCTTTGGTATCTTCTTGCATTTTTTTTAGCCCCATCCATATTGATTTAGTTTAATCAACAAAGATTCTATCATTTTTGTATTTGCAATTCAATATGGTTATATATTAGAGAACATATATATGTTCTTCCTTTTCTCATCGTTGTCTTCAATTTTAAGAAATAGTCGAACGGTCGATTCGTTTTTTTTTACTTCCATGAAAAGAAATTTATGATCATTATTGAAACTTAGAATTCTAGAATGTGCAATGTAAAAAGATTATAAGTCTACTTCGTAGATTTGAAATTCGAATAATTCTAAAAAATTATATTCGAAATGAATATTCGAATATTCATTCTAATAATTCTAC
>B596-L_1-10k_transcript_56600
TAGCCTATTTTTTATGTTTTAAATAGAGGATATTATCCTATTTCAATAACCGCTTATTAGTCATTACTAAGAAACATTCTAGTATTGATATTTAGTCATTTTCAAATCCCTTTTATTCGTTTTAATAGTCGAAAAGAAAAAAATAGAAAAAACTAGATATAGATATTATAGATATTCTCATATTCATGTACTACTTATCCCTAGAGAATACCAGATTAAATAGAACGATTTGAGAAAAGGATATAATGAAATTTTTTTCTGGGATTGGTTCTTCTGATAGAAAAAAGAATCTGGTTTATTTGACCGAGAGGGCCAAGAAACTAAAAAACAATTAATTGT
>B596-L_1-10k_transcript_59576
ACCTAATCTAGTGTATTCATATTTCAATTATAAGTTCCGAAATATAGCCTATTTTTTATGTTTTAAATAGAGGATATTATCCTATTTCAATAACCGCTTATTAGTCATTACTAAGAAACATTCTAGTATTGATATTTAGTCATTTTCAAATCCCTTTTATTCGTTTTAATAGTCG
>B596-L_1-10k_transcript_53203
GATATCAGATATCAATTTTTGATTCGTTTTTTTTTTATTTAATTAGTTATTACTATTTCATAGTTATATTTAGTAAATTGCTATTTATTAATATTTGATTCATATTTCACTCAAGTTACAGAAGTTCGACCCCCCCTCTAATTTTTTTGTTTTCTTTATTTGCATTTTATGGACTTATATTGAATTTGAATGTGTAATTCGTGGAATGGGAGGGGTCATCTCATTTTTTGATCTGCAACGAATGAATTCAAGAGATAAGAGAATTAAGGATACCCACCAAGAAGACTAATCCAATCCATAAAGATGTACCAGAAAATACAACATTTTTGTTACTCGACCACCCATCAGGAGACGCAAATACAACGGGTACACTAATCAGTAAGATTGATGAAGTAATAATTAATGCAAAAACAGCCAATTGAAAAGCAATAGTCATGTTTTTAATCCTCCAAGCTATTAACAATATACACCATTTAATCCTCTTACCCACT
>B596-L_1-10k_transcript_56719
GATTAGTGTACCCGTTGTATTTGCGTCTCCTGATGGGTGGTCGAGTAACAAAAATGTTGTATTTTCTGGTACATCTTTATGGATTGGATTAGTCTTCTTGGTGGGTATCCTTAATTCTCTTATCTCTTGAATTCATTCGTTGCAGATCAAAAAATGAGATGACCCCTCCCATTCCACGAATTACACATTCAAATTCAATATAAGTCCATAAAATGCAAATAAAGAAAACAAAAAAATTAGAGGGGGGGTCGAACTTCTGTAACTTGAGTGAAATATGAATCAAATATTAATAAATAGCAATTTACTAAATATAACTATGAAATAGTAATAACT
>B596-L_1-10k_transcript_55385
CATGATAAAATCCCTTTATTTATTAAAATTTTTTAGTGGGTAAGAGGATTAAATGGTGTATATTGTTAATAGCTTGGAGGATTAAAAACATGACTATTGCTTTTCAATTGGCTGTTTTTGCATTAATTATTACTTCATTAATCTTACTGATTAGTGTACCCGTTGTATTTGCGTCTCCTGATGGGTGGTCGAGTAACAAAAATGTTGTATTTTCTGGTACATCTTTATGGATTGGATTAGTCTTCTTGGTGGGTATCCTTAATTCTCTTATCTCTTGAATTCATTCGTTGCAGATCAAAAAATGAGATGACCCCTCCCATTCCACGAATTACACATTCAAATTCAATATAAGTCCATAAAATGC
>B596-L_1-10k_transcript_59665
TCCAAAAGATAATTTCTATTTTATCTTTTTTTTCGCCAAATAGAACATAGCTCGATGAGTTAATACGATCACTATGTAGAAAAAGATATAGGGTGTGACTTTCTTTATAAGTCTATCAATTGTATCTATATAAATGAGATACATGATCCAGTCTACCCATTTGTGAAGT
>B596-L_1-10k_transcript_59858
GAATTAGATATAAATAATAAATTTTCCCTTTTTTTACCGGCATGGACATGTAGATATCAAATAAAATAGAAAAAAAGATTTCTTTATCTGAGTAATGAGTCATCTGACAATTCATGATTTAGATTCAACTACTTATTAAGAAACTAATAGC
>B596-L_1-10k_transcript_55934
ATAGTATGATGGCGGTTGAGCAAGTATACCCCCATCGTCTAGTGGTTCAGGACATCTCTCTTTCAAGGAGGCAGCGGGGATTCGACTTCCCCTGGGGGTAGGGTACTACGAAAGGAAGTTGATTATGGATTATCCATAAAGTTCGAATAGAGTCTTCCTGGGTCGATGCCCGAGCGGTTAATGGGGACGGACTGTAAATTCGTTGGCAATATGTCTACGCTGGTTCAAATCCAGCTCGGCCCAATAATTCGCTGTCTACATAACCTTTTTTGTTTTGCATAATTGACAGAGAAGGGTAAGAAAAAAGTCAAATATCTGGGTATATTTCGACTTTACTTTTTTCTTTATTTCTTGTGGCTCGTTACTTTTTGTTTCC
>B596-L_1-10k_transcript_46390
GAACTACAATCCCATGGAAATAAAGCGGGTAGCTTACATATTCCTTCTTATGATTTCATTTGAATCATTTCAATTTTAGATTCAAATTAGTGTTTTGTAACAAAGAAAATCACAAGTAATATATTGATATCTATATGGATATCACTAAAGTGATATCAAGGCCGATTACTAGTAATCCTTGCATTATTCTAAAATCGATTGATAATCTATTTTTTATTGTAATTTTTTATGGAAACAAAAAGTAACGAGCCACAAGAAATAAAGAAAAAAGTAAAGTCGAAATATACCCAGATATTTGACTTTTTTCTTACCCTTCTCTGTCAATTATGCAAAACAAAAAAGGTTATGTAGACAGCGAATTATTGGGCCGAGCTGGATTTGAACCAGCGTAGACATATTGCCAACGAATTTACAGTCCGTCCCCATTAACCGCTCGGGCATCGACCCAGGAAGACTCTATTCGAACTTTATGGATAATCCATAATCAACTTCCTTTCGTAGTACCCTACCCCCAGGGGAAGTCGAATCCCCGCTGCCTCCTTGAAAGAGAGATGTCCTGAACCACTAGACGATGGGGGCATACTTGCTCAACCGCCATCATACTTGATCATAGTATGATCAGTTTTTTTAAAATTGTCAATATAATCAAATGGTATGACTAGCTTATAAGATTTTTGATTTTTTTCTATAGCATTCTATATCATTTTTTTATTTTACATTTATATTCATATTCTAATCACAATTCTATAAAAAAAATCGATATATTTTCTTTTTATATTTGAAGTGG
>B596-L_1-10k_transcript_58559
GAGGCCTTCATGCTCACTGTTCTACCGTTCCTCGTCGCTTAAGTTCGTTGCTGTTATGGAGCTTTTGGAATAATTTATTTGTAGTAGTTGAATTCTGGAGTTTGCTCTTTTACCTTTTTATCGTCTTTGCTTTTGTAAGATTTGGAAGTGGCTCTCTCTATATGAGCAATTACACAAGTGTTGTGGAATAAATTTGACTGT
>B596-L_1-10k_transcript_36703
GGGGGTCGCAGTGACCAGGCCCGGGCGACTGTTTACCAAAAACACAGGTCTCCGCAAAGTCGTAAGACCATGTATGGGGGCTGACGCCTGCCCAGTGCCGGAAGGTCAAGGAAGTTGGTGACCTGATGACAGGGGAGCCGGCGACCGAAGCCCCGGTGAACGGCGGCCGTAACTATAACGGTCCTAAGGTAGCGAAATTCCTTGTCGGGTAAGTTCCGACCCGCACGAAAGGCGTAACGATCTGGGCACTGTCTCGGAGAGAGGCTCGGTGAAATAGACATGTCTGTGAAGATGCGGACTACCTGCACCTGGACAGAAAGACCCTATGAAGCTTCACTGTTCCCTGGGATTGGCTTTGGGCTTTTCCTGCGCAGCTTAGGTGGAAGGCGAAGAAGGCCTCCTTCCGGGGGGGCCCGAGCCATCAGTGAGATACCACTCTGGAAGAGCTAGAATTCTAACCTTGTGTCAGGACCTACGGGCCAAGGGACAGTCTCAGGTAGACAGTTTCTATGGGGCGTAGGCCTCCCAAAAGGTAACGGAGGCGTGCAAAGGTTTCCTCGGGCCGGACGGAGATTGGCCCTCGAGTGCAAAGGCAGAAGGGAGCTTGACTGCAAGACCCACCCGTCGAGCAGGGACGAAAGTCGGCCTTAGTGATCCGACGGTGCCGAGTGGAAGGGCCGTCGCTCAACGGATAAAAGTTACTCTAGGGATAACAGGCTGATCTTCCCCAAGAGCTCACATCGACGGGAAGGTTTGGCACCTCGATGTCGGCTCTTCGCCACCTGGGGCTGTAGTATGTTCCAAGGGTTGGGCTGTTCGCCCATTAAAGCGGTACGTGAGCTGGGTTCAGAACGTCGTGAGACAGTTCGGTCCATATCCGGTGTGGGCGTTAGAGCATTGAGAGGACCTTTCCCTAGTACGAGAGGACCGGGAAGGACGCACCTCTGGTGTACCAGTTATCGTGCCCACGGTAAACGCTGGGTAGCCAAGTGCGGAGCGGATAACTGCTGAAAGCATCTAAGTAGTAAGCCCACCCCAAGATGTGCTCTCCCTCTTTGTCTAATAAATAATCACTTCACTTTGTGTGTGTGTGTTCTCTTTCTTATGTGTAATGGTTGATCCTAAGTACTTGTTGTGAAGAACTCAATGAAGCTTTGTTATTTG
>B596-L_1-10k_transcript_58297
TGTGCATAATGTTGAGAGTATCGGGAACGACAATGCTTGATCTTCATTCTTGCTAGATTAGGCACATCATTGTCTAGCCATAGATGGGGGTGAGTGTTGTAAAGTTTGATTTGGGAGTTTGAGAAAGTTGAAGGAAAAGAGTGAACTCTTGTGCTTAATTGGCTAGTCTTTATGGGATAAGTAGAGAAACTTCTAGCTCAGTTTATGAAAAGTCTTGGCCCCC
>B596-L_1-10k_transcript_16173
GGGCGATTCAGGTGAGATCCAATGTAGATCCAACTTTCTATTCACTCGTGGGATCCGGGCGGTCCGGAGGGGACCACCACGGCTCCTCTCTTCTCGAGAATCCATACATCCCTTATCAGTGTATGGACAGCTATCTCTCGAGCGCAGGTTTAGGTTCGGCCTCAATGGGAAAATAAAATGGAGCACCTAACAACGTATCTTCACAGACCAAGAACTACGAGATCACCCCTTTCATTCTGGGGGTGACGGAGGGATCGTACCGTTCGAGCCTTTTTTCATGCTTTTCCCAGGGGTCTGGAGAAAGCTGCAATCAATAGGATTTTCCTAATCCTCCCTTCCCGAAAGGAAGAACGTGAAATTCTTTTTCCTTTCCGCCTCGAAATGGGAGCAGGTTTGAAAAAGGATCTTAGAGTGTCTAGGGTTAGGCCAGTAGGGTCTCTTAACGCCCTCTTTTTTCTTCTCATCGAAGTTATTTCACAAATACTTCCTATGGTAAGGAAGAGGGGGGGGAACAAGCACACTTGGAGAGCGCAGTACAACGGAGAGTTGTATGCTGCGTTCGGGAAGGATGAATCGCTCCCGAAAAGGAATCTATTGATTCTCTCCCAATTGGTTGGACCATAGGTGCGATGATTTACTTCACGGGCGAGGTCTCTGGTTCAAATCCAGGATGGCCCAGCTGCGCCAAGGAAAAGAATATAAGAAGGATCTGACTCCTTCATGCATGCTCCACTTGGCTCGGGGGGATATAGCTCAGTTGGTAGAGCTCCGCTCTTGCAATTGGGTCGTTGCGATTACGGGTTGGGTGTCTAATTGTCCAGGCGGTAATGATAGTATCTTGTACCTGAACCGGTGGCTCACTTTTTCTAAGTAATGGGGAAAAGGACCGAAACATGCCACTGAAAGACTCTACTGAGACAAAGATGGGCTGTCAAGAACGTAGAGGAGGTAGGATGGTCAGTTGGTCAGATCTAGTATGGATCGTACATGGACGGTAGTTGGAGTCGGCGGCTCTCCTAGGGTTCCCTCGTCTGGGATTGATCCCTGGGGAAGAGGATCAAGTTGGCCCTTGCGAACAGCTTGATGCACTATCTCCCTTCAACCCTTTGAGCGAAATGCGGCAAAAGGAAGGAAAATCCATGGACCGACCCCATCGTCTCCACCCCGTAGGAACTACGAGATCACCCCAAGGACGCCTTCGGTATCCAGGGGTCGCGGACCGACCATAGAACCCTGTTCAATAAGTGGAATGCATTAGCTGTCCGCTCGCAGGTTGGGCAGTAAGGGTCGGAGAAGGGCAATCACTCATTCTTAAAACCAGCATTCGAAAGAGTTGGGGCGGAAAAGGGGGGGAAAGCTCTCCGTTCCTGGTTCTCCTGTAGCTGGATCCTCTCGAACCACAAGAATCCTGAGTTGGAATGGGATTCCAACTCATCACCTTTTGAGATTTTGAGAAGAGTTGCTCTTTGGAGAGCACAGTACGATGAAAGTTGTAAGCTGTGTTCGGGGGGGAGTTCTTGTCTATCGTTGGCCTCTATGGTAGAATCAGTCAGGGGCCTGATAGGCGGTGGTTTACCCTGTGGCGGATGTCAGCGGTTCGAGTCCGCTTATCTCCAACTCGTGAACTTAGCCGATACAAGGCTATATGATAGCACCCAATTTTTCCGATTCGGCAGTTCGATCTATTATTTTTCATTCATGGACGTTGATAAGATCTTTCCATTTAGCAGCACCTTAGGATGGCATAGCCTTAAAGTTAAGAGCGAGGTTCAAACGAGGAAAGGCTTACGGTGGATACCTAGGCACCCAGAGACGAGGAAGGGCGTAGTAAGCGACGAAATGCTTCGGGGAGTTGAAAATAAGCGTAGATCCGGAGATTCCCGAATAGGTTAACCTTTTGAACTGCTGCTGAATCCATGGGCAGGCAAGAGACAACCTGGCGAACTGAAACATCTTAGTAGCC
>B596-L_1-10k_transcript_2467
CGCCACACGAGAGGGACATGGGGGCGTAAAAGGGGATCCTATCAACTTGTTCCGACCTAGGATAATAAGCTCATGGGCTTTGGGTTTGAAGCTGTGTCAAACCTAAATACCCAAGAAGCATTAGCTCTCCCTGAAAAGGAGGTGATCCAGCCGCACCTTCCAGTACGGCTACCTTGTTACGACTTCACTCCAGTCACTAGCCCTGCCTTCGGCACCCCCCTCCTTGCGGTTAAGGTAACGACTTTGGGCATGGCCAGCTCCCATAGTGTGACGGGCGGTGTGTACAAGGCCCGGGAACGAATTCACCGCCGTATGGCTGACCGACGATTACTAGCGATTCCGGCTTCATGCAGGCGAGTTGCAGCCTGCAATCCGAACTGAGGACGGGTTTTTGGAGTTAGCTCACCCTCGCGGGATCGCGACCCTTTGTCCCGGCCATTGTAGCACGTGTGTCGCCCAGGGCATAAGGGGCATGATGACTTGACGTCATCCTCACCTTCCTCCGGCTTATCACCGGCAGTCTGTTCAGGGTTCCAAACTCAACGGTGGCAACTAAACACGAGGGTTGCGCTCGTTGCGGGACTTAACCCAACACCTTACGGCACGAGCTGACGACAGCCATGCACCACCTGTGTCCGCGTTCCCGAAGGCACCCCTCTCTTTCAAGAGGATTCGCGGCATGTCAAGCCCTGGTAAGGTTCTTCGCTTTGCATCGAATTAAACCACATGCTCCACCGCTTGTGCGGGCCCCCGTCAATTCCTTTGAGTTTCATTCTTGCGAACGTACTCCCCAGGCGGGATACTTAACGCGTTAGCTACAGCACTGCACGGGTCGATACGCACAGCGCCTAGTATCCATCGTTTACGGCTAGGACTACTGGGGTATCTAATCCCATTCGCTCCCCTAGCTTTCGTCTCTCAGTGTCAGTGTCGGCCCAGCAGAGTGCTTTCGCCGTTGGTGTTCTTTCCGATCTCTACGCATTTCACCGCTCCACCGGAAATTCCCTCTGCCCCTACCGTACTCAAGCTTGGTAGTTTCCACCGCCTGTCCAGGGTTGAGCCCTGGGATTTGACGGCGGACTTAAAAAGCCACCTACAGACGCTTTACGCCCAATCATTCCGGATAACGCTTGCATCCTCTGTATTACCGCGGCTGCTGGCACAGAGTTAGCCGATGCTTATTCCCCAGATACCGTCATTGCTTCTTCTCTGGGAAAAGAAGTTCAGGACCCGTAGGCCTTCTACCTCCACGCGGCATTGCTCCGTCAGGCTTTCGCCCATTGCGGAAAATTCCCCACTGCTGCCTCCCGTAGGAGTCTGGGCCGTGTCTCAGTCCCAGTGTGGCTGATCATCCTCTCGGACCAGCTACTGATCATCGCCTTGGTAAGCTATTGCCTCACCAACTAGCTAATCAGACGCGAGCCCCTCCTCGGGCGGATTCCTCCTTTTGCTCCTCAGCCTACGGGGTATTAGCAGCCGTTTCCAGCTGTTGTTCCCCTCCCAAGGGCAGGTTCTTACGCGTTACTCACCCGTCCGCCACTGGAAACACCACTTCCCGTCCGACTTGCATGTGTTAAGCATGCCGCCAGCGTTCATCCTGAGCCAGGATCGAACTCTCCATGAGATTCATAGTTGCATTACTTATAGCTTCCTTCTTCGTAGACAAAGCTGATTCGGAATTGTCTTTCATTCCAAGTCATAACTTGTATCCATGCGCTTCATATTCGCATGGAGTTCGCTCCCAGAAATATAGCTACCCCTACCCCCTCACGTCAATCCCACGAGCCTCTTATCCATTCTTATTCGATCACAGCGAGGGAGCAAGTCAAAATAGAAAAACTCACATTCATTGGGTTTAGGGATAATCAGGCTCGAACTGATGACTTCCACCACGTCAAGGTGACACTCTACCGCTGAGTTATATCCCTTCCCCCATCAAGAAATAGAACTGACTAATCCTAAGTCAAAGGGTCGAGAAACTCAAGGCCACTATTCTTGAACAACTTGGATTGGAGCCGGGCTTTCCTTTCGCACTATTACGGGTATGAAATGAAAATAATGGAAAAAGTTGGATTCAATTGTCAACTACTCCTATCGGAAATAGGATTGACTACGGATTCGAGCCATAGCACATGGTTTCATAAAACCGTACGATTCTCCCGATCTAAATCAAGCCGGTTTTACATGAAGAAGATTTTACTCAGCATGTTCTATTCGATACGGGTAGGAGAAACGGTATTCTTTTCTTAAACTTCAAAAAATAGAGAAATCAGAACCAAGTCAAGATGATACGGATTAATCCTTTATTCTTGCGCCAAAGATCTTCCTATTTCCAAAGGAACTGGAGTTACATCTCTTTTCCATTTCCATTCAAGAGTTCTTATGTGTTTCCACGCCCCTTTAAGACCCCGAAAAATTAACAAATTCCCTTTTCTTAGGAACACGTGCGAGATAAAAAAAAAAAGAGAGAATGGTAACCCCACGATTAACTATTTCATTTATGAATTTCATAGTAATAGAAATACATGTCCTACCGAAACAGAATTTGTAACTTGCTATCCTATAATCTTGCCTAGCAGGCAAAGATTTCACTCCGCGAAAAAGATGATTCATTCGGATCAACATGAAAGCCCAACTACATTGCATTGCCAGAATTCATGTTATCTATTGGAAAGAGGTTGACCTCCTTGCTTCTATGGTACAATCCTCTTCCCGCTGAGCCTCCTTTCTTCCGTGATTAACTGTTGGCACCAGTCCTACATTTTGTCTCTGTGGACCGAGAAGAAAGGACTCACTGCGCCAAGATCACTAACTAACACTAATCTAATAGAATAGAAAATCCTAATATAATAGAAAAGAACTGTCTTTTCTGTATACTTATGTATACTTTCCCCGGTTCCGTTGCTACTGCGGGCTTTACGCAATCGATCGGATCATCTAGATATCCCTTCAACACAACATAGGTCGTCGAAAGGATCTCGGAGACCCGCCAAAGCACGAAAGCCAGGATCTTTCAGAAAATAAATTCCTATTCGAAGAGTGCATAACCGCATGGATAAGCTCACACTAACCCGTCAATTTGGGATCCAATTCGGGATTTTCCTTGAGGGATATTGGTAAGGAATTGGAATGTAATAATATCGATTCATAATGGATTCATATCGATACAGAAGAAAAGGTTCTCTATCGATTCAACAAGTGCTGTACTTATGGGAAAGCGATAGAGAAAGAGAAAAAAAAAAACGAAGATTTCACATAGTGATTTTTTTTTGATCAAAAAAAATATGATTGAATTTATTTCGTACCCTTCGCTCAATGAGAACATGGGTCAGATTCTATAGGATCAAACCTATGGGACTTAAGAATGATGGAAGGG
>B596-L_1-10k_transcript_10470
AATACCCAAGAAGCATTAGCTCTCCCTGAAAAGGAGGTGATCCAGCCGCACCTTCCAGTACGGCTACCTTGTTACGACTTCACTCCAGTCACTAGCCCTGCCTTCGGCACCCCCCTCCTTGCGGTTAAGGTAACGACTTCGGGCATGGCCAGCTCCCATAGTGTGACGGGCGGTGTGTACAAGGCCCGGGAACGAATTCACCGCCGTATGGCTGACCGGCGATTACTAGCGATTCCGGCTTCATGCAGGCGAGTTGCAGCCTGCAATCCGAACTGAGGACGGGTTTTTGGAGTTAGCTCACCCTCGCGGGATCGCGACCCTTTGTCCCGGCCATTGTAGCACGTGTGTCGCCCAGGGCATAAGGGGCATGATGACTTGACGTCATCCTCACCTTCCTCCGGCTTATCACCGGCAGTCTGTTCAGGGTTCCAAACTCAACGGTGGCAACTAAACACGAGGGTTGCGCTCGTTGCGGGACTTAACCCAACACCTTACGGCACGAGCTGACGACAGCCATGCACCACCTGTGTCCGCGTTCCCGAAGGCACCCCTCTCTTTCAAGAGGATTCGCGGCATGTCAAGCCCTGGTAAGGTTCTTCGCTTTGCATCGAATTAAACCACATGCTCCACCGCTTGTGCGGGCCCCCGTCAATTCCTTTGAGTTTCATTCTTGCGAACGTACTCCCCAGGCGGGATACTTAACGCGTTAGCTACAGCACTGCACGGGTCGATACGCACAGCGCCTAGTATCCATCGTTTACGGCTAGGACTACTGGGGTATCTAATCCCATTCGCTCCCCTAGCTTTCGTCTCTCAGTGTCAGTGTCGGCCCAGCAGAGTGCTTTCGCCGTTGGTGTTCTTTCCGATCTCTACGCATTTCACCGCTCCACCGGAAATTCCCTCTGCCCCTACCGTACTCAAGCTTGGTAGTTTCCACCGCCTGTCCAGGGTTGAGCCCTGGGATTTGACGGCGGACTTAAAAAGCCACCTACAGACGCTTTACGCCCAATCATTCCGGATAACGCTTGCATCCTCTGTATTACCGCGGCTGCTGGCACAGAGTTAGCCGATGCTTATTCCCCAGATACCGTCATTGCTTCTTCTCTGGGAAAAGAAGTTCAGGACCCGTAGGCCTTCTACCTCCACGCGGCATTGCTCCGTCAGGCTTTCGCCCATTGCGGAAAATTCCCCACTGCTGCCTCCCGTAGGAGTCTGGGCCGTGTCTCAGTCCCAGTGTGGCTGATCATCCTCTCGGACCAGCTACTGATCATCGCCTTGGTAAGCTATTGCCTCACCAACTAGCTAATCAGACGCGAGCCCCTCCTCGGGCGGATTCCTCCTTTTGCTCCTCAGCCTACGGGGTATTAGCAGCCGTTTCCAGCTGTTGTTCCCCTCCCAAGGGCAGGTTCTTACGCGTTACTCACCCGTCCGCCACTGGAAACACCACTTCCCGTCCGACTTGCATGTGTTAAGCATGCCGCCAGCGTTCATCCTGAGCCAGGATCGAACTCTCCATGAGATTCATAGTTGCATTACTTATAGCTTCCTTCTTCGTAGACAAAGCTGATTCGGAATTGTCTTTCATTCCAAGTCATAACTTGTATCCATGCGCTTCATATTCGCATGGAGTTCGCTCCCAGAAATATAGCTACCCCTACCCCCTCACGTCAATCCCACGAGCCTCTTATCCATTCTTATTCGATCACAGCGAGGGAGCAAGTCAAAATAGAAAAACTCACATTCATTGGGTTTAGGGATAATCAGGCTCGAACTGATGACTTCCACCACGTCAAGGTGACACTCTACCGCTGAGTTATATCCCTTCCCCCATCAAGAAATAGAACTGACTAATCCTAAGTCAAAGGGTCGAGAAACTCAAGGCCACTATTCTTGAACAACTTGGATTGGAGCCGGGCTTTCCTTTCGCACTATTACGGGTATGAAATGAAAATAATGGAAAAAGTTGGATTCAATTGTCAACTACTCCTATCGGAAATAGGATTGACTACGGATTCGAGCCATAGCACATGGTTTCATAAAACCGTACGATTCTCCCGATCTAAATCAAGCCGGTTTTACATGAAGAAGATTTTACTCAGCATGTTCTATTCGATACGGGTAGGAGAAACGGTATTCTTTTCTTAAACTTCAAAAAATAGAGAAATCAGAACCAAGTCAAGATGATACGGATTAATCCTTTATTCTTGCGCCAAAGATCTTCCTATTTCCAAAGGAACTGGAGTTACATCTCTTTTCCATTTCCATTCAAGAGTTCTTATGTGTTTCCACGCCCCTTTAAGACCCCG
>B596-L_1-10k_transcript_12853
AGGCCTTCTACCTCCACGCGGCATTGCTCCGTCAGGCTTTCGCCCATTGCGGAAAATTCCCCACTGCTGCCTCCCGTAGGAGTCTGGGCCGTGTCTCAGTCCCAGTGTGGCTGATCATCCTCTCGGACCAGCTACTGATCATCGCCTTGGTAAGCTATTGCCTCACCAACTAGCTAATCAGACGCGAGCCCCTCCTCGGGCGGATTCCTCCTTTTGCTCCTCAGCCTACGGGGTATTAGCAGCCGTTTCCAGCTGTTGTTCCCCTCCCAAGGGCAGGTTCTTACGCGTTACTCACCCGTCCGCCACTGGAAACACCACTTCCCGTCCGACTTGCATGTGTTAAGCATGCCGCCAGCGTTCATCCTGAGCCAGGATCGAACTCTCCATGAGATTCATAGTTGCATTACTTATAGCTTCCTTCTTCGTAGACAAAGCTGATTCGGAATTGTCTTTCATTCCAAGTCATAACTTGTATCCATGCGCTTCATATTCGCATGGAGTTCGCTCCCAGAAATATAGCTACCCCTACCCCCTCACGTCAATCCCACGAGCCTCTTATCCATTCTTATTCGATCACAGCGAGGGAGCAAGTCAAAATAGAAAAACTCACATTCATTGGGTTTAGGGATAATCAGGCTCGAACTGATGACTTCCACCACGTCAAGGTGACACTCTACCGCTGAGTTATATCCCTTCCCCCATCAAGAAATAGAACTGACTAATCCTAAGTCAAAGGGTCGAGAAACTCAAGGCCACTATTCTTGAACAACTTGGATTGGAGCCGGGCTTTCCTTTCGCACTATTACGGGTATGAAATGAAAATAATGGAAAAAGTTGGATTCAATTGTCAACTACTCCTATCGGAAATAGGATTGACTACGGATTCGAGCCATAGCACATGGTTTCATAAAACCGTACGATTCTCCCGATCTAAATCAAGCCGGTTTTACATGAAGAAGATTTTACTCAGCATGTTCTATTCGATACGGGTAGGAGAAACGGTATTCTTTTCTTAAACTTCAAAAAATAGAGAAATCAGAACCAAGTCAAGATGATACGGATTAATCCTTTATTCTTGCGCCAAAGATCTTCCTATTTCCAAAGGAACTGGAGTTACATCTCTTTTCCATTTCCATTCAAGAGTTCTTATGTGTTTCCACGCCCCTTTAAGACCCCGAAAAATTAACAAATTCCCTTTTCTTAGGAACACGTGCGAGATAAAAAAAAAAAGAGAGAATGGTAACCCCACGATTAACTATTTCATTTATGAATTTCATAGTAATAGAAATACATGTCCTACCGAAACAGAATTTGTAACTTGCTATCCTATAATCTTGCCTAGCAGGCAAAGATTTCACTCCGCGAAAAAGATGATTCATTCGGATCAACATGAAAGCCCAACTACATTGCATTGCCAGAATTCATGTTATCTATTGGAAAGAGGTTGACCTCCTTGCTTCTATGGTACAATCCTCTTCCCGCTGAGCCTCCTTTCTTCCGTGATTAACTGTTGGCACCAGTCCTACATTTTGTCTCTGTGGACCGAGAAGAAAGGACTCACTGCGCCAAGATCACTAACTAACACTAATCTAATAGAATAGAAAATCCTAATATAATAGAAAAGAACTGTCTTTTCTGTATACTTATGTATACTTTCCCCGGTTCCGTTGCTACTGCGGGCCTTACGCAATCGATCGGATCATCTAGATATCCCTTCAACACAACATAGGTCGTCGAAAGGATCTCGGAGACCCGCCAAAGCACGAAAGCCAGGATCTTTCAGAAAATAAATTCCTATTCGAAGAGTGCATAACCGCATGGATAAGCTCACACTAACCCGTCAATTTGGGATCCAATTCGGGATTTTCCTTGAGGGATATTGGTAAGGAATTGGAATGTAATAATATCGATTCATAATGGATTCATATCGATACAGAAGAAAAGGTTCTCTATCGATTCAACAAGTGCTGTACCTATGGGAAAGCGATAGAGAAAGAGAAAAAAAAAACGAAGATTTCACATAGTGATTTTTTTTTGATCAAAAAAAAAATATGATTGAATTTATTTCGTACCCTTCGCTCAATGAGAACATGGGTCAGATTCTATAGGATCAAACCTATGGGACTTAAGAATGATGGAAGGG
>B596-L_1-10k_transcript_38265
GAACCAAGTCAAGATGATACGGATTAATCCTTTATTCTTGCGCCAAAGATCTTCCTATTTCCAAAGGAACTGGAGTTACATCTCTTTTCCATTTCCATTCAAGAGTTCTTATGTGTTTCCACGCCCCTTTAAGACCCCGAAAAATTAACAAATTCCCTTTTCTTAGGAACACGTGCGAGATAAAAAAAAAAAGAGAGAATGGTAACCCCACGATTAACTATTTCATTTATGAATTTCATAGTAATAGAAATACATGTCCTACCGAAACAGAATTTGTAACTTGCTATCCTATAATCTTGCCTAGCAGGCAAAGATTTCACTCCGCGAAAAAGATGATTCATTCGGATCAACATGAAAGCCCAACTACATTGCATTGCCAGAATTCATGTTATCTATTGGAAAGAGGTTGACCTCCTTGCTTCTATGGTACAATCCTCTTCCCGCTGAGCCTCCTTTCTTCCGTGATTAACTGTTGGCACCAGTCCTACATTTTGTCTCTGTGGACCGAGAAGAAAGGACTCACTGCGCCAAGATCACTAACTAACACTAATCTAATAGAATAGAAAATCCTAATATAATAGAAAAGAACTGTCTTTTCTGTATACTTATGTATACTTTCCCCGGTTCCGTTGCTACTGCGGGCTTTACGCAATCGATCGGATCATCTAGATATCCCTTCAACACAACATAGGTCGTCGAAAGGATCTCGGAGACCCGCCAAAGCACGAAAGCCAGGATCTTTCAGAAAATAAATTCCTATTCGAAGAGTGCATAACCGCATGGATAAGCTCACACTAACCCGTCAATTTGGGATCCAATTCGGGATTTTCCTTGAGGGATATTGGTAAGGAATTGGAATGTAATAATATCGATTCATAATGGATTCATATCGATACAGAAGAAAAGGTTCTCTATCGATTCAACAAGTGCTGTACTTATGGGAAAGCGATAGAGAAAGAGAAAAAAAAAAACGAAGATTTCACATAGTGATTTTTTTTTTGATCAAAAAAAAATATGATTGAATTTATTTCGTACCCTTCGCTCAATGAGAACATGGGTCAGATTCTATAGGATCAAACCTATGGGACTTAAGAATGATGGAAGGG
>B596-L_1-10k_transcript_41488
ACTGTCTTTTCTGTATACTTATGTATACTTTCCCCGGTTCCGTTGCTACTGCGGGCTTTACGCAATCGATCGGATCATCTAGATATCCCTTCAACACAACATAGGTCGTCGAAAGGATCTCGGAGACCCGCCAAAGCACGAAAGCCAGGATCTTTCAGAAAATAAATTCCTATTCGAAGAGTGCATAACCGCATGGATAAGCTCACACTAACCCGTCAATTTGGGATCCAATTCGGGATTTTCCTTGAGGGATATTGGTAAGGAATTGGAATGTAATAATATCGGTTCATAATGGATTCATATCGATACAGAAGAAAAGGTTCTCTATCGATTCAACAAGTGCTGTACTTATGGGAAAGCGATAGAGAAAGAGAAAAAAAAAAACGAAGATTTCACATAGTGATTTTTTTTTGATCAAAAAAAAATATGATTGAATTTATTTCGTACCCTTCGCTCAATGAGAACATGGGTCAGATTCTATAGGATCAAACCTATGGGACTTAAGAATGATGGAAGGGAATAAAATCAAAAAAGAAATCAAATAAAGAAAAGAGAGGGAAAATAAAGAAATAATAAGTAAATAAAAATGAAGTAGAAGAACCCAGATTACAAATGAACAAATTCAAACTTGAAAAAGTCTCTTTCTGATTCTCGAAGAATGAGGGGCAAAGAGATTGATCGAGAAAGATCTCTTGTTCTTATTATAAGATCGTGTGATTGGACCCGCAGATGTTTGGTAAAAAGAATAATCTTATCCTTTGAGAATAATCAAAAATAGAAAGTGTTCAATTGGAACATGAAAACGTGACCGAGTTTATCCTAGTTACTCTTCGGGACGGAGGAGATTCGCGAACGAGGAAAGGGACCCAATGACTTCGAAAGAATTGAACGAGGAGCCGTATGAGGTGAAAATCTCATGTCCGGTTCTGTAGAGTGGCAGTAAGGGTGACTTATCTGTCAACTTTTCCACTATCACCCCCC
>B596-L_1-10k_transcript_57660
AACTTCTTCTGGGATGCCAACTCAGCAAGGATAGTGGCATTCTCCGAACGGATAGTGGCATTCTCCGAAAGGATAGTGGTGTTCTGCTCCTCCAATGCCCCAATCCGTTCATCTTTGTCATGTAGCTCCTCGAGAATCATGGGATCGGCATACGGAGCTTGCGAAGAAGATGCCGGATACGAAGAAGCACGACGGGCCAACCCAACTAAACGGCCTCCTTTCCTTTTAGGAACCGCCTACAAAAATATTTAAAGTAAGTAAATAGGGACAAGTAAGTAATCGAC
>B596-L_1-10k_transcript_60012
GGTTCGTCGAAAATTCGTCGGAATCGGGCTATTCCGACGAATTTTCGACGATTTCGGCCATCAGAATCCTCCTGTTTTCTTGTAGTGAAAGTAATCATATATCATTCGGATTCGGGTTATATCGGATCGGTTCGGATATACCCG
>B596-L_1-10k_transcript_59926
GGGAGACAGAGAGTTATGTCTTTATGCGTTCGAATTGTAATGTTAGCTATAGTATTAAGCTAAATGCTTGTGTTTTTATGAATGTGTCCTTAAGAGACGTCGTTTGGGTTTCGTTTGAATAAAAATCGCCAGCTTT
>B596-L_1-10k_transcript_50644
TACCTGGTTGATCCTGCCAGTAGTCATATGCTTGTCTCAAAGATTAAGCCATGCATGTGTAAGTATGAACGAATTCAGACTGTGAAACTGCGAATGGCTCATTAAATCAGTTATAGTTTGTTTGATGGTAACTACTACTCGGATAACCGTAGTAATTCTAGAGCTAATACGTGCAACAAACCCCGACTTCTGGAAGGGATGCATTTATTAGATAAAAGGTCGACGCGGGCTCTGCCCGTTGCTCTGATGATTCATGATAACTCGACGGATCGCATGGCCTTAGTGCTGGCGACGCATCATTCAAATTTCTGCCCTATCAACTTTCGATGGTAGGATAGTGGCCTACCATGGTGGTAACGGGTGACGGAGAATTAGGGTTCGATTCCGGAGAGGGAGCCTGAGAAACGGCTACCACATCCAAGGAAGGCAGCAGGCGCGCAAATTACCCAATCCTGACACGGGGAGGTAGTGACAATAAATAACAATACCGGGCTCTTTGAGTCTGGTAATTGGAATGAGTACAATCTAAATCCCTTAACGAGGATCCATTGGAGGGCAAGTCTGGTGCCAGCAGCCGCGGTAATTCCAGCTCCAATAGCGTATATTTAAGTTGTTGCAGTT
>B596-L_1-10k_transcript_59531
GTATTCTAAGCTACCTTGAATCATGGCTTTGATACAAACTAGTGAGCATATGCATGAATTGAGTCACTCTTGTCGCCTTAATTGCATAAGTATCATCTAGACTTCGTGTTCCATTTGGATCTGAATCTGTTTCATTCATATAGTTAGTGTAACCTAATGCATTCATCAATTGTTGC
>B596-L_1-10k_transcript_17513
TGTATGTCCAATTTTATTAAAAAAAGATAAATCTAAAATGGATTCCTCGTTACTGCTCTTCTGAGCAGTAATTAGGTAGGGATGACAGGATTTGAACCCGTGACATTTTGTACCCAAAACAAACGCGCTACCAAGCTGCGCTACATCCCTTTCGATTGGTTTACAGTGTCATTGTAAACAATTCCTATCTTGTTTTCCACATCCTTCTTTTTTTTTTGTTTCATATCAGATAACAAACATATATATAAGTATAATTAAAAAAATTACTTTTTTTAGGCAAATCCTATCAATTTCAAATTTACATAAAAAGGCGTTTCCATTTGAAAATGGAATCTATAAGATCGTTCTAGTAGACAATATTTCAATTCTAATTTTGAAAATGGGGGGTTACATATACAAATACAAGAACTTCTTAACTACATGTACATCTATAGTTATATATATTACTATATATATTGTAATACAATAAAGAAGAAAGAAGGAGGATTTCAAATGCGAGATCTAAAAACATATCTTTCCGTAGCACCGGTACTAAGTACTCTATGGTTCGTTTCGTTAGCAGGTTTATTAATAGAGATTAATCGTTTATTTCCAGATGCATTAACATTTCCCTTTTTTTAATTCTAGTTATTAACATCAGAAAGGATAAAAAAATTTAGAGATACGATCAACGATCGGGGAATAACCCCCCCTTTTTTTTTCTAATTCTTTTTTAAGAATAAAAAAAAAAAAAAAAAAAAAAGGGGGCCGAAAGGGTCATAAAAACGAGGGTTCAGAATCCAATAAAAAAAAAAGTGTTGCTAGGGAAAGAGTATCCTACGAGATACTTAAAAAAAATACTGTACAAAGATTTGAAATATAGTTTTCAAAAAATCATTATATTACTTATTATTTTCTTTTTATTTAATTACTAATTAATATTCATTGCAACGAAATATTTAAGACATTTTTTTGAGTTAATTAACAGCTTCTATTTTTTTTTGTTCTTGTTCTTTATGGACCCTAAAATTAAAATAGAAGATTGGGGGTGAATCATAAATCCAAAGGAGGTTTCATGGCCAAAGGTAAAGATGTTCGAGTAACAATTATTTTGGAATGTACCAGTTGTGTTCGAAATGATATTAAGAAAGAATCGGCTGGAATTTCCAGATATATTACTCAAAAGAATCGGCATAACACTCCTAGTCGATTGGAATTGAGAAAATTCTGTCCCTATTGTTATAAACATACAATTCATGGGGAAATTAAGAAATAGATAAAATTGAGTGCTTGTATGTCAAATTTTATTTTAAGAACAGGAATAATGAGAGTATCTACGTATTATTACATATATATAAATATAAACAAATAAAATAATAGAAAGAAATCAAATCCTATATTCTTAATTCTATATAGAAACTCTATCCTATATAGAAATAGAAATCGTTTTTATTTTGATCCAATCAAAATAGGATTTTATAGGTAAGGAATAAAAAATTATGAATAAATCTAAGCGACCTTTTACTAAATCCAAGCGATCTTTTCGTCGGCGTTTGCCCCCGATCCAATCGGGGGATCGAATTGATTATAGAAACATGAGTTTAATTAGTCGATTTATTAGTGAACAAGGAAAAATATTATCTAGACGGGTGAATAGAGTAACTTTAAAACAACAACGATTAATTACTATTGCTATAAAACAAGCTCGTATTTTATCTTTGTTACCTTTTCTTAATAATCAGAAACAATTTGAAAGAAGTGAGTCGACCCCTAGAACTACTAGCCTTAGAACCAGAAAAAAATAGACTTATTCTTCAATTGAATAACTAATCTGAAGGAATTAAAAAAGAGGTTAATATTTTGTTCGACAAATCCAATCAAGAATCAAAATTTGATTGTTACGTCTGTTTCTGTCT
>B596-L_1-10k_transcript_37740
GTGGTGATCAGTTGGACTTTTGATTAATTAACATCTCTTTTTTTTTACTGACCTCCTTCTTGCTTTCATATGCGGGAGGTCGAATTCAGATTGCTGCTCAATTATTTGCGAACAGTGGAATTTTGACACAATCTAATAAACAAGAGTGACATCACGCTCTGTAGGATTTGAACCTACGACATTGGGTTTTGGAGACCCACGTTCTACCGAACTGAACTAAGAGCGCTTTTCTTGTTTTTTCTAAAAAAACGAAAAGGCTAGAAAGAGGACATTCTTTAACTCGAATCGATTTTGTACGTATATACTATATCATAGTATATCATAAAATTCAGAATTATATGTATGTCCAATTTTATTAAAAAAAGATAAATCTAAAATGGATTCCTCGTTACTGCTCTTCTGAGCAGTAATTAGGTAGGGATGACAGGATTTGAACCCGTGACATTTTGTACCCAAAACAAACGCGCTACCAAGCTGCGCTACATCCCTTTCGATTGGTTTACAGTGTCATTGTAAACAATTCCTATCTTGTTTTCCACATCCTTCTTTTTTTTTTGTTTCATATCAGATAACAAACATATATATAAGTATAATTAAAAAAATTACTTTTTTTAGGCAAATCCTATCAATTTCAAATTTACATAAAAAGGCGTTTCCATTTGAAAATGGAATCTATAAGATCGTTCTAGTAGACAATATTTCAATTCTAATTTTGAAAATGGGGGGTTACATATACAAATACAAGAACTTCTTAACTACATGTACATCTATAGTTATATATATTACTATATATATTGTAATACAATAAAGAAGAAAGAAGGAGGATTTCAAATGCGAGATCTAAAAACATATCTTTCCGTAGCACCGGTACTAAGTACTCTATGGTTCGTTTCGTTAGCAGGTTTATTAATAGAGATTAATCGTTTATTTCCAGATGCATTAACATTTCCCTTTTTTTAATTCTAGTTATTAACATCAGAAAGGATAAAAAAATTTAGAGATACGATCAACGATCGGGGAATAACCCCCCCTTTTTTTTTCTAATTCTTTTTTAAGAATAAAAAAGAATTAGAAAAAAAAAAAGGGGGCCGAAAGGGTCATAAAAACGAGGGTTCAGAATCC
>B596-L_1-10k_transcript_58056
GTAATACAATAAAGAAGAAAGAAGGAGGATTTCAAATGCGAGATCTAAAAACATATCTTTCCGTAGCACCGGTACTAAGTACTCTATGGTTCGTTTCGTTAGCAGGTTTATTAATAGAGATTAATCGTTTATTTCCAGATGCATTAACATTTCCCTTTTTTTAATTCTAGTTATTAACATC
>B596-L_1-10k_transcript_59082
AACTATAACCTCAGTTCTATTTATTGGTCTAAGCAAAATACGACTTATTTGAAATTAATTGAATGAATCTTTTTTGATCAAAAAAGATTTATATGGTATTTCATATGTTCGATAGTTCCTTACCGTGTTAATTACCCAATTTTGGTCATTGAGATTCGTCGGCAATACAGATTAAGAGCTAGGAATAGATAGTACCTCTCTTTTCTCCCTTTC
>B596-L_1-10k_transcript_57137
GAACGAGATCAGTCAAAAAAAGAGTTATTTATTTTAACTAGATTTTTAAAACTTGTAATTAGCAATTTCTATTATCGTTTCCTTTCTAGGTTTTAGGTTTTTTTCTTTCGATATTATATAGAAAATAGAGTGAAAAACCCATCATCTTTGTAGTTAGTTAAAGAAAGAAAAAACCTTTAAATTGAATACAACAAAACAATGCACGCATTCCAAAGATTTAGTATTATTATTTTTTTATTATTTGTTGTTCTTTTGAATTGATCCAAAACTATTCTTCCTTTTCTTGTTACTGTAAATTAATTCC
>B596-L_1-10k_transcript_59547
GGGACAATATGAGAATTTCCTTAATGAATTATTAGAATTAGAAACCACCCTCTTGAATTTTCATTTTATCTAATCTTTAGTTTATTTTCTAGTCCAAAACAAATAAAGGATCAAAGCCCCTATAGATTACAGATACAGGAATTTGAAGAAGTGGAACATGGTTATACATCGACAAGC
>B596-L_1-10k_transcript_59307
GGGGGACGGACTGGGAACGGCTCTTTCGGGAGCTTTCCCCGGGCGTCGAACAGCCAACTCAGAACTGGTACGGACAAGGGGAATCCGACTGTTTAATTAAAACAAAGCATTGCGATGGTCCCTGCGGATGCTAACGCAATGTGATTTCTGCCCAGTGCTCTGAATGCC
>B596-L_1-10k_transcript_45828
ATAGTAAGGATTGACAGACTGAGAGCTCTTTCTTGATTCTATGGGTGGTGGTGCATGGCCGTTCTTAGTTGGTGGAGCGATTTGTCTGGTTAATTCCGTTAACGAACGAGACCTCAGCCTGCTAACTAGCTACGTGGAGGCATCCCTTCACGGCCGGCTTCTTAGAGGGACTATGGCCGTTTAGGCCAAGGAAGTTTGAGGCAATAACAGGTCTGTGATGCCCTTAGATGTTCTGGGCCGCACGCGCGCTACACTGATGTATTCAACGAGTTCACACCTTGGCCGACAGGCCCGGGTAATCTTTGAAATTTCATCGTGATGGGGATAGATCATTGCAATTGTTGGTCTTCAACGAGGAATTCCTAGTAAGCGCGAGTCATCAGCTCGCGTTGACTACGTCCCTGCCCTTTGTACACACCGCCCGTCGCTCCTACCGATTGAATGATCCGGTGAAGTGTTCGGATCGCGGCGACGTGGGTGGTTCGCCGTCTGCGACGTCGCGAGAAGTCCACTAAACCTTATCATTTAGAGGAAGGAGAAGTCGTAACAAGGTTTCCGTAGGTGAACCTGCGGAAGGATCATTGTCGTACCCTGGAAACAGAACGACCTGAGAACGATGAAACATCACTCTCGGTAGGCCGGTTTCTTACTGTGCCTGCTGATTCCGTGGTTATGCGTTCATCCTTGGCCAAGACTTCAGTTTTGGTTGGATCGTACGCATAGCTTCCGGATATCACCAAACCCCGGCACGAAAAGTGTCAAGG
>B596-L_1-10k_transcript_50493
GGAGGCCCGCAGCGATACTGACGTGCAAATCGTTCGTCTGACTTGGGTATAGGGGCGAAAGACTAATCGAACCATCTAGTAGCTGGTTCCCTCCGAAGTTTCCCTCAGGATAGCTGGAGCTCGGAAACGAGTTCTATCGGGTAAAGCCAATGATTAGAGGCATCGGGGACGCAATGTCCTCGACCTATTCTCAAACTTTAAATAGGTAGGACGGGGTGGCTGCTTTGTTGAGCCATCCCACGGAATCGAGAGCTCCAAGTGGGCCATTTTTGGTAAGCAGAACTGGCGATGCGGGATGAACCGGAAGCCGGGTTACGGTGCCCAACTGCGCGCTAACCTAGAACCCACAAAGGGTGTTGGTCGATTAAGACAGCAGGACGGTGGTCATGGAAGTCGAAATCCGCTAAGGAGTGTGTAACAACTCACCTGCCGAATCAACTAGCCCCGAAAATGGATGGCGCTGAAGCGCGCGACCTATACCCGGCCGTCGGGGCAAGAGCCAGGCCTCGATGAGTAGGAGGGCGCGGCGGTCGCTGCAAAACCTAGGGCGCGAGCCCGGGCGGAGCGGCCGTCGGTGCAGATCTTGGTGGTAGTAGCAAATATTCAAATGAGAACTTTGAAGGCCGAAGAGGGG
>B596-L_1-10k_transcript_54000
GTGGAGCCTGCGGCTTAATTTGACCAACACGGGGAAACTTACCAGGTCCAGACATAGTAAGGATTGACAGACTGAGAGCTCTTTCTTGATTCTATGGGTGGTGGTGCATGGCCGTTCTTAGTTGGTGGAGCGATTTGTCTGGTTAATTCCGTTAACGAACGAGACCTCAGCCTGCTAACTAGCTACGTGGAGGCATCCCTTCACGGCCGGCTTCTTAGAGGGACTATGGCCGTTTAGGCCAAGGAAGTTTGAGGCAATAACAGGTCTGTGATGCCCTTAGATGTTCTGGGCCGCACGCGCGCTACACTGATGTATTCAACGAGTTCACACCTTGGCCGACAGGCCCGGGTAATCTTTGAAATTTCATCGTGATGGGGATAGATCATTGCAATTGTTGGTCTTCAACGAGGAATTCCTAGTAAGCGCGAGTCATCAGCTCGCGTTGACTACGTCCCTGCCCTTTGTACACACCGCC
>B596-L_1-10k_transcript_60044
TACTACTTTCGTTTGTTTTTGTTTTCCTCTGTTGTAAAAGCTTTTACATTTTGACTGTTGTTCTGTTCTCCCCAACATATTGTAAGCTTTAAAAGAGTCCC
>B596-L_1-10k_transcript_56148
TCGTGTACGGTGTGGTTGTGCGTGCTGCTATGCAGAAAGGGCGTGTTGATGGAAGCCAAGTGAGGTTTGACGACAACGCCATCGTTATTTTGGGCATTAAGGAGAAAAAGAAAGATGAAAATGGTAAGGAAAAAAAGAAAAGGTATGCGGGTGGTTTTCACCAACCGCTTGGTACCCGAGTGTTTGGTCCTGTCCCGCACGAGATGCGCCTCAAGAAGCAGCTCAAGATCCTTTCTCTGGCTCAGCATCTTGTTTGAGACTCTATGCACCACCTATTATTATCTCTTTTATATTATGTGACTGTAATCCATCCATCAGATAGACTTCTGTTTTATTAATTAAACTATTTGACAATTTTTTAGTC
>B596-L_1-10k_transcript_47131
TACCTGGTTGATCCTGCCAGTAGTCATATGCTTGTCTCAAAGATTAAGCCATGCATGTGTAAGTATGAACGAATTCAGACTGTGAAACTGCGAATGGCTCATTAAATCAGTTATAGTTTGTTTGATGGTAACTACTACTCGGATAACCGTAGTAATTCTAGAGCTAATACGTGCAACAAACCCCGACTTCTGGAAGGGATGCATTTATTAGATAAAAGGTCGACGCGGGCTCTGCCCGTTGCTCTGATGATTCATGATAACTCGACGGATCGCATGGCCTTAGTGCTGGCGACGCATCATTCAAATTTCTGCCCTATCAACTTTCGATGGTAGGATAGTGGCCTACCATGGTGGTAACGGGTGACGGAGAATTAGGGTTCGATTCCGGAGAGGGAGCCTGAGAAACGGCTACCACATCCAAGGAAGGCAGCAGGCGCGCAAATTACCCAATCCTGACACGGGGAGGTAGTGACAATAAATAACAATACCGGGCTCTTTGAGTCTGGTAATTGGAATGAGTACAATCTAAATCCCTTAACGAGGATCCATTGGAGGGCAAGTCTGGTGCCAGCAGCCGCGGTAATTCCAGCTCCAATAGCGTATATTTAAGTTGTTGCAGTTAAAAAGCTCGTAGTTGAACCTTGGGATGGGTCGCCCGGTCCGCCTTTGGTGAGCACCGGTCGGCTTGTCTCTTCTGTCGGCGATACGCTCCTGGCCTTAACTGGCCGGGTCGTGCCTCCGGCGCTGTTACTTTGAAGAAATTAGAGTGCTC
>B596-L_1-10k_transcript_58357
TATATGTATATATACTATATTGCGTTATGTACAAACTCGTAGGGTGCTGGAGGTCATTCAGATTCTTAAGATATGCTTTCCGGACTTCAACATTCAATACTTTTCAAGGATGTAAAATGGAATTGCTGATTCGCTAGCTAGGAATGTCCGTTCTTTTCATAGATCGTTGTGTTTTGTTAGTTGTTTTATTCCAGTCTGGTTACCCATGCCACCTCAAGTTTGAGTAATAGAATAGCAGTTGGTTGCC
>B596-L_1-10k_transcript_56001
AAGCACAGCTGCCATTTCATTTCCTTTGCTACCGGCTTCTTTCTTTCTTTTTGTTCAAATCAATCAAGGATCGAAGAGATCTATCTTTCCGGCTTAGCCGAACTTCTCACCTGGTATGTCCTAGTTCTTTGTTCATGCTGCTAACTCTGAGTTTTGTCCTACTTCTGATTTTGGTTTTCGTATCATGGATCTTGGTTCGCGCTTTATGGAATTTTCCCCCTCTCCGTCATCCACATGATGCTAAATCTTTCTCGTGCGCCCGCTTCTTCTTCTTCTTCTTCTTCTTCAAGAAATAAAAGAAAGGATAAAAGAAAGGCGAAGGAGGATTTCTTGAGAAATCTTGTAGTTGAGGAAGTGGAAAAGTATCTAGAC
>B596-L_1-10k_transcript_60117
GCAACAAACCCCGACTTCTGGAAGGGATGCATTTATTAGATAAAAGGTCGACGCGGGCTCTGCCCGTTGCTCTGATGATTCATGATAACTCGACGGATCGCATGGCCTTAGTGCTGGCGACGCATCATTCAAATTTCTGCCC
>B596-L_1-10k_transcript_31698
GAACAGCCAACTCAGAACTGGTACGGACAAGGGGAATCCGACTGTTTAATTAAAACAAAGCATTGCGATGGTCCCTGCGGATGCTAACGCAATGTGATTTCTGCCCAGTGCTCTGAATGTCAAAGTGAAGAAATTCAACCAAGCGCGGGTAAACGGCGGGAGTAACTATGACTCTCTTAAGGTAGCCAAATGCCTCGTCATCTAATTAGTGACGCGCATGAATGGATTAACGAGATTCCCACTGTCCCTGTCTACTATCCAGCGAAACCACAGCCAAGGGAACGGGCTTGGCAGAATCAGCGGGGAAAGAAGACCCTGTTGAGCTTGACTCTAGTCCGACTTTGTGAAATGACTTGAGAGGTGTAGAATAAGTGGGAGCTCCGGCGCAAGTGAAATACCACTACTTTTAACGTTATTTTACTTACTCCGTGAATCGGAGGCGGGGTAACAACCCCTTCTTTTAGACCCAAGACTCGCTTCGGCGGGTCGATCCGGGCGGAGGACATTGTCAGGTGGGGAGTTTGGCTGGGGCGGCACATCTGTTAAAAGATAACGCAGGTGTCCTAAGATGAGCTCAACGAGAACAGAAATCTCGTGTGGAACAAAAGGGTAAAAGCTCGTTTGATTCTGATTTTCAGTACGAATACGAACCGTGAAAGCGTGGCCTATCGATCCTTTAGACCTTCGGAATTTGAAGCTAGAGGTGTCAGAAAAGTTACCACAGGGATAACTGGCTTGTGGCAGCCAAGCGTTCATAGCGACGTTGCTTTTTGATCCTTCGATGTCGGCTCTTCCTATCATTGTGAAGCAGAATTCACCAAGTGTTGGATTGTTCACCCACCAATAGGGAACGTGAGCTGGGTTTAGACCGTCGTGAGACAGGTTAGTTTTACCCTACTGATGCCCGCGTCGCAATAGTAATTCAACCTAGTACGAGAGGAACCGTTGATTCGCACAATTGGTCATCGCGCTTGGTTGAAAAGCCAGTGGCGCGAAGCTACCGTGCGCTGGATTATGACTGAACGCCTCTAAGTCAGAATCCGGGCTAGAAGCGACGCATGCGCCCGCCGCCCGATTGCCGACCCTCAGTAGGAGCTTCGGCTCCCAAAGGCACGTGTCGTTGGCTAAGTCCGTTCGGTGGAAGCGCCGTTCGGACCGCCTTGAATTATAATTACCACCGAGTGGCGGGTAGAATCCTTTGCAGACGACTTAAATACGCGACGGGGTATTGTAAGTGGCAGAGTGGCCTTGCTGCCACGATCCACTGAGATTCAGCCCTTTGTCGCTAAGATTCGACCCTCCCCCTTTCCAATCACATGTTCCTCCCCAAAACGT
>B596-L_1-10k_transcript_48194
GTGGAGCCTGCGGCTTAATTTGACTCAACACGGGGAAACTTACCAGGTCCAGACATAGTAAGGATTGACAGACTGAGAGCTCTTTCTTGATTCTATGGGTGGTGGTGCATGGCCGTTCTTAGTTGGTGGAGCGATTTGTCTGGTTAATTCCGTTAACGAACGAGACCTCAGCCTGCTAACTAGCTACGTGGAGGCATCCCTTCACGGCCGGCTTCTTAGAGGGACTATGGCCGTTTAGGCCAAGGAAGTTTGAGGCAATAACAGGTCTGTGATGCCCTTAGATGTTCTGGGCCGCACGCGCGCTACACTGATGTATTCAACGAGTTCACACCTTGGCCGACAGGCCCGGGTAATCTTTGAAATTTCATCGTGATGGGGATAGATCATTGCAATTGTTGGTCTTCAACGAGGAATTCCTAGTAAGCGCGAGTCATCAGCTCGCGTTGACTACGTCCCTGCCCTTTGTACACACCGCCCGTCGCTCCTACCGATTGAATGATCCGGTGAAGTGTTCGGATCGCGGCGACGTGGGTGGTTCGCCGTCTGCGACGTCGCGAGAAGTCCACTAAACCTTATCATTTAGAGGAAGGAGAAGTCGTAACAAGGTTTCCGTAGGTGAACCTGCGGAAGGATCATTGTCGTACCCTG
>B596-L_1-10k_transcript_58891
CAAGCGCGGGTAAACGGCGGGAGTAACTATGACTCTCTTAAGGTAGCCAAATGCCTCGTCATCTAATTAGTGACGCGCATGAATGGATTAACGAGATTCCCACTGTCCCTGTCTACTATCCAGCGAAACCACAGCCAAGGGAACGGGCTTGGCAGAATCAGCGGGG
>B596-L_1-10k_transcript_50499
GCAGCCAAGCGTTCATAGCGACGTTGCTTTTTGATCCTTCGATGTCGGCTCTTCCTATCATTGTGAAGCAGAATTCACCAAGTGTTGGATTGTTCACCCACCAATAGGGAACGTGAGCTGGGTTTAGACCGTCGTGAGACAGGTTAGTTTTACCCTACTGATGCCCGCGTCGCAATAGTAATTCAACCTAGTACGAGAGGAACCGTTGATTCGCACAATTGGTCATCGCGCTTGGTTGAAAAGCCAGTGGCGCGAAGCTACCGTGCGCTGGATTATGACTGAACGCCTCTAAGTCAGAATCCGGGCTAGAAGCGACGCATGCGCCCGCCGCCCGATTGCCGACCCTCAGTAGGAGCTTCGGCTCCCAAAGGCACGTGTCGTTGGCTAAGTCCGTTCGGTGGAAGCGCCGTTCGGACCGCCTTGAATTATAATTACCACCGAGTGGCGGGTAGAATCCTTTGCAGACGACTTAAATACGCGACGGGGTATTGTAAGTGGCAGAGTGGCCTTGCTGCCACGATCCACTGAGATTCAGCCCTTTGTCGCTAAGATTCGACCCTCCCCCTTTCCAATCACATGTTCCTCCCC
>B596-L_1-10k_transcript_55791
GCGACCCCAGGTCAGGCGGGATCACCCGCTGAGTTTAAGCATATCAATAAGCGGAGGAAAAGAAACTAACAAGGATTCCCTTAGTAACGGCGAGCGAACCGGGAAGAGCCCAGCTTGAAAATCGGACGTCTTCGGCGTTCGAATTGTAGTCTGGAGAAGCGTCCTCAGCGACGGACCGGGCCCAAGTTCCCTGGAAAGGGGCGCCAGAGAGGGTGAGAGCCCCGTCGTGCCCGGACCCTGTCGCACCACGAGGCGCTGTCTACGAGTCGGGTTGTTTGGGAATGCAGCCCCAATCGGGCGGTAAATTCCGTCCAAGGCTAAATATGGGCGAGAGACCGATAGCGAACAAGTACCGCGAGGGTATT
>B596-L_1-10k_transcript_55671
GCGACCCCAGGTCAGGCGGGATCACCCGCTGAGTTTAAGCATATCAATAAGCGGAGGAAAAGAAACTAACAAGGATTCCCTTAGTAACGGCGAGCGAACCGGGAAGAGCCCAGCTTGAAAATCGGACGTCTTCGGCGTTCGAATTGTAGTCTGGAGAAGCGTCCTCAGCGACGGACCGGGCCCAAGTTCCCTGGAAAGGGGCGCCAGAGAGGGTGAGAGCCCCGTCGTGCCCGGACCCTGTCGCACCACGAGGCGCTGTCTACGAGTCGGGTTGTTTGGGAATGCAGCCCCAATCGGGCGGTAAATTCCGTCCAAGGCTAAATATGGGCGAGAGACCGATAGCGAACAAGTACCCGCGAGGT
>B596-L_1-10k_transcript_51123
AGTAAGGATTGACAGACTGAGAGCTCTTTCTTGATTCTATGGGTGGTGGTGCATGGCCGTTCTTAGTTGGTGGAGCGATTTGTCTGGTTAATTCCGTTAACGAACGAGACCTCAGCCTGCTAACTAGCTACGTGGAGGCATCCCTTCACGGCCGGCTTCTTAGAGGGACTATGGCCGTTTAGGCCAAGGAAGTTTGAGGCAATAACAGGTCTGTGATGCCCTTAGATGTTCTGGGCCGCACGCGCGCTACACTGATGTATTCAACGAGTTCACACCTTGGCCGACAGGCCCGGGTAATCTTTGAAATTTCATCGTGATGGGGATAGATCATTGCAATTGTTGGTCTTCAACGAGGAATTCCTAGTAAGCGCGAGTCATCAGCTCGCGTTGACTACGTCCCTGCCCTTTGTACACACCGCCCGTCGCTCCTACCGATTGAATGATCCGGTGAAGTGTTCGGATCGCGGCGACGTGGGTGGTTCGCCGTCTGCGACGTCGCGAGAAGTCCACTAAACCTTATCATTTAGAGGAAGGAGAAGTCGTAACAAGGTTTCCGTAGGTGAACCTGCGGAAGGATCATTGTCGTACCCTG
>B596-L_1-10k_transcript_57472
AGAAGACCCTGTTGAGCTTGACTCTAGTCCGACTTTGTGAAATGACTTGAGAGGTGTAGAATAAGTGGGAGCTCCGGCGCAAGTGAAATACCACTACTTTTAACGTTATTTTACTTACTCCGTGAATCGGAGGCGGGGTAACAACCCCTTCTTTTAGACCCAAGACTCGCTTCGGCGGGTCGATCCGGGCGGAGGACATTGTCAGGTGGGGAGTTTGGCTGGGGCGGCACATCTGTTAAAAGATAACGCAGGTGTCCTAAGATGAGCTCAACGAGAACAGAAATCTCGTGTGG
>B596-L_1-10k_transcript_53727
CACGCGGTTGGCCAAAATCCGAGCTAAGGACGTCAGGAGCGTCTTGACATGCGGTGGTGAATTTAATTCTCGTCATATAGTCAGACGTTCCGGTCCAAAAGCTCTTGATGACCCAAAGTCCTCAACGCGACCCCAGGTCAGGCGGGATCACCCGCTGAGTTTAAGCATATCAATAAGCGGAGGAAAAGAAACTAACAAGGATTCCCTTAGTAACGGCGAGCGAACCGGGAAGAGCCCAGCTTGAAAATCGGACGTCTTCGGCGTTCGAATTGTAGTCTGGAGAAGCGTCCTCAGCGACGGACCGGGCCCAAGTTCCCTGGAAAGGGGCGCCAGAGAGGGTGAGAGCCCCGTCGTGCCCGGACCCTGTCGCACCACGAGGCGCTGTCTACGAGTCGGGTTGTTTGGGAATGCAGCCCCAATCGGGCGGTAAATTCCGTCCAAGGCTAAAAATGGGCGAGAGACCGATAGCGAACAAGTACCGCGAGGTAAAGA
>B596-L_1-10k_transcript_54547
GAGGGACTATGGCCGTTTAGGCCAAGGAAGTTTGAGGCAATAACAGGTCTGTGATGCCCTTAGATGTTCTGGGCCGCACGCGCGCTACACTGATGTATTCAACGAGTTCACACCTTGGCCGACAGGCCCGGGTAATCTTTGAAATTTCATCGTGATGGGGATAGATCATTGCAATTGTTGGTCTTCAACGAGGAATTCCTAGTAAGCGCGAGTCATCAGCTCGCGTTGACTACGTCCCTGCCCTTTGTACACACCGCCCGTCGCTCCTACCGATTGAATGATCCGGTGAAGTGTTCGGATCGCGGCGACGTGGGTGGTTCGCCGTCTGCGACGTCGCGAGAAGTCCACTAAACCTTATCATTTAGAGGAAGGAGAAGTCGTAACAAGGTTTCCGTAGGTGAACCTGCGGAAGGATCATTGTCGTACCCT
>B596-L_1-10k_transcript_58735
TACAGGAAGAGAACTTATCAGCGATGAACACTGATCCATTGTACTCAGCTTATCACTACTCACATCCTCCTCTTGTTGAGAGGCTACGAGCCATTGATGGACAGGACAAGAAGACAGATTAAGTCCTTAAAAGCTTGTCTGTTGTACGAATTCTTGACAGTTTTACGCTCAGTGTGTTTTGAGCATTGGATTACTGAGCAAGAGATAATTAATCTTAAAATTTTGGCAAAGTGATTTAAGATTTATTACACT
>B596-L_1-10k_transcript_45693
GATACCGTCCTAGTCTCAACCATAAACGATGCCGACCAGGGATCAGCGGATGTTGCTTTTAGGACTCCGCTGGCACCTTATGAGAAATCAAAGTTTTTGGGTTCCGGGGGGAGTATGGTCGCAAGGCTGAAACTTAAAGGAATTGACGGAAGGGCACCACCAGGAGTGGAGCCTGCGGCTTAATTTGACTCAACACGGGGAAACTTACCAGGTCCAGACATAGTAAGGATTGACAGACTGAGAGCTCTTTCTTGATTCTATGGGTGGTGGTGCATGGCCGTTCTTAGTTGGTGGAGCGATTTGTCTGGTTAATTCCGTTAACGAACGAGACCTCAGCCTGCTAACTAGCTACGTGGAGGCATCCCTTCACGGCCGGCTTCTTAGAGGGACTATGGCCGTTTAGGCCAAGGAAGTTTGAGGCAATAACAGGTCTGTGATGCCCTTAGATGTTCTGGGCCGCACGCGCGCTACACTGATGTATTCAACGAGTTCACACCTTGGCCGACAGGCCCGGGTAATCTTTGAAATTTCATCGTGATGGGGATAGATCATTGCAATTGTTGGTCTTCAACGAGGAATTCCTAGTAAGCGCGAGTCATCAGCTCGCGTTGACTACGTCCCTGCCCTTTGTACACACCGCCCGTCGCTCCTACCGATTGAATGATCCGGTGAAGTGTTCGGATCGCGGCGACGTGGGTGGTTCGCCGTCTGCGACGTCGCGAGAAGTCCACTAAACCTTATCATTTAGAGGAAGGAGAAGTCGTAACAAGGTTTCCGTAGGAACCTGCGGAAGGATCATTGTCGTACCCTGG
>B596-L_1-10k_transcript_55917
GTATGAACGAATTCAGACTGTGAAACTGCGAATGGCTCATTAAATCAGTTATAGTTTGTTTGATGGTAACTACTACTCGGATAACCGTAGTAATTCTAGAGCTAATACGTGCAACAAACCCCGACTTCTGGAAGGGATGCATTTATTAGATAAAAGGTCGACGCGGGCTCTGCCCGTTGCTCTGATGATTCATGATAACTCGACGGATCGCATGGCCTTAGTGCTGGCGACGCATCATTCAAATTTCTGCCCTATCAACTTTCGATGGTAGGATAGTGGCCTACCATGGTGGTAACGGGTGACGGAGAATTAGGGTTCGATTCCGGAGAGGGAGCCTGAGAAACGGCTACCACATCCAAGGAAGGCAGCAGGCGCGC
>B596-L_1-10k_transcript_57283
TACCTGGTTGATCCTGCCAGTAGTCATATGCTTGTCTCAAAGATTAAGCCATGCATGTGTAAGTATGAACGAATTCAGACTGTGAAACTGCGAATGGCTCATTAAATCAGTTATAGTTTGTTTGATGGTAACTACTACTCGGATAACCGTAGTAATTCTAGAGCTAATACGTGCAACAAACCCCGACTTCTGGAAGGGATGCATTTATTAGATAAAAGGTCGACGCGGGCTCTGCCCGTTGCTCTGATGATTCATGATAACTCGACGGATCGCATGGCCTTAGTGCTGGCGACGCATCATTC
>B596-L_1-10k_transcript_2691
CGGGCCCAAGTTCCCTGGAAAGGGGCGCCAGAGAGGGTGAGAGCCCCGTCGTGCCCGGACCCTGTCGCACCACGAGGCGCTGTCTACGAGTCGGGTTGTTTGGGAATGCAGCCCCAATCGGGCGGTAAATTCCGTCCAAGGCTAAATATGGGCGAGAGACCGATAGCGAACAAGTACCGCGAGGTAAAGATGAAAAGGACTTTGAAAAGAGAGTCAAAGAGTGCTTGAAATTGTCGGGAGGGAAGCGGATGGGGGCCGGCGATGCGTCCTGGTCGAATGCGGAACGGAGCAATCCGGTCCGCCGATCGATTCGGGGCGTGGACCGACGCGGATTAAGGTGGTGACCTAAGCCCGGGCTTTTGTTACGCCCGCGGAGACGTCGCTGCCTTAATCGTGGTCTGCAGCACGCGCCTCACGGCGTGCCTCGGCATCTGCGTGCTCAGGGCGTCGGCCTGTGGGCTCCCCATTCGACCCGTCTTGAAACACGGACCAAGGAGTCTGACATGTGTGCGAGTCAACGGGTGAGTAAACCCGTAAGGCGCAAGGAAGCTGATTGGCTGGATCCCTCACGGGTGCACAGCCGACCGACCTTGATCTTCTGAGAAGGGTTCGAGTGTGAGCATGCCTGTCGGGACCCGAAAGATGGTGAACTATGCCTGAGCGGGGCGAAGCCAGAGGAAACTCTGGTGGAGGCCCGCAGCGATACTGACGTGCAAATCGTTCGTCTGACTTGGGTATAGGGGCGAAAGACTAATCGAACCATCTAGTAGCTGGTTCCCTCCGAAGTTTCCCTCAGGATAGCTGGAGCTCGGAAACGAGTTCTATCGGGTAAAGCCAATGATTAGAGGCATCGGGGACGCAATGTCCTCGACCTATTCTCAAACTTTAAATAGGTAGGACGGGGTGGCTGCTTTGTTGAGCCATCCCACGGAATCGAGAGCTCCAAGTGGGCCATTTTTGGTAAGCAGAACTGGCGATGCGGGATGAACCGGAAGCCGGGTTACGGTGCCCAACTGCGCGCTAACCTAGAACCCACAAAGGGTGTTGGTCGATTAAGACAGCAGGACGGTGGTCATGGAAGTCGAAATCCGCTAAGGAGTGTGTAACAACTCACCTGCCGAATCAACTAGCCCCGAAAATGGATGGCGCTGAAGCGCGCGACCTATACCCGGCCGTCGGGGCAAGAGCCAGGCCTCGATGAGTAGGAGGGCGCGGCGGTCGCTGCAAAACCTAGGGCGCGAGCCCGGGCGGAGCGGCCGTCGGTGCAGATCTTGGTGGTAGTAGCAAATATTCAAATGAGAACTTTGAAGGCCGAAGAGGGGAAAGGTTCCATGTGAACGGCACTTGCACATGGGTTAGTCGATCCTAAGAGTCGGGGGAAACCCGTCTGATAGCGCTTATGCGCGAACTTCGAAAGGGGATCCGGTTAAAATTCCGGAACCGGGACGTGGCGGTTGACGGCAACGTTAGGGAGTCCGGAGACGTCGGCGGGAATTCCGGAAAGAGTTATCTTTTCTGTTTAACAGCCTGCCCACCCTGGAAACGGCTCAGCCGGAGGTAGGGTCCAGCGGCTGGAAGAGCACCGCACGTCGCGTGGTGTCCGGTGCATTCCCGGCGGCCCTTGAAAATCCGGAGGACCGAGTGCCGCTCACGCCCGGTCGTACTCATAACCGCATCAGGTCTCCAAGGTGAACAGCCTCTGGTCGATGGAACAATGTAGGCAAGGGAAGTCGGCAAAATGGATCCGTAACTTCGGGAAAAGGATTGGCTCTGAGGGCTGGGCTCGGGGGTCCCAGTTCCGAACCCGTCGACTGTTGGCGGGCTGCTTGAGCTGCTAACGTGGCGAGAGCGGACCGCCTCGTGTCGGCCGGGGGACGGACTGGGAACGGCTCTTTCGGGAGCTTTCCCCGGGCGTCGAACAGCCAACTCAGAACTGGTACGGACAAGGGGAATCCGACTGTTTAATTAAAACAAAGCATTGCGATGGTCCCTGCGGATGCTAACGCAATGTGATTTCTGCCCAGTGCTCTGAATGTCAAAGTGAAGAAATTCAACCAAGCGCGGGTAAACGGCGGGAGTAACTATGACTCTCTTAAGGTAGCCAAATGCCTCGTCATCTAATTAGTGACGCGCATGAATGGATTAACGAGATTCCCACTGTCCCTGTCTACTATCCAGCGAAACCACAGCCAAGGGAACGGGCTTGGCAGAATCAGCGGGGAAAGAAGACCCTGTTGAGCTTGACTCTAGTCCGACTTTGTGAAATGACTTGAGAGGTGTAGAATAAGTGGGAGCTCCGGCGCAAGTGAAATACCACTACTTTTAACGTTATTTTACTTACTCCGTGAATCGGAGGCGGGGTAACAACCCCTTCTTTTAGACCCAAGACTCGCTTCGGCGGGTCGATCCGGGCGGAGGACATTGTCAGGTGGGGAGTTTGGCTGGGGCGGCACATCTGTTAAAAGATAACGCAGGTGTCCTAAGATGAGCTCAACGAGAACAGAAATCTCGTGTGGAACAAAAGGGTAAAAGCTCGTTTGATTCTGATTTTCAGTACGAATACGAACCGTGAAAGCGTGGCCTATCGATCCTTTAGACCTTCGGAATTTGAAGCTAGAGGTGTCAGAAAAGTTACCACAGGGATAACTGGCTTGTGGCAGCCAAGCGTTCATAGCGACGTTGCTTTTTGATCCTTCGATGTCGGCTCTTCCTATCATTGTGAAGCAGAATTCACCAAGTGTTGGATTGTTCACCCACCAATAGGGAACGTGAGCTGGGTTTAGACCGTCGTGAGACAGGTTAGTTTTACCCTACTGATGCCCGCGTCGCAATAGTAATTCAACCTAGTACGAGAGGAACCGTTGATTCGCACAATTGGTCATCGCGCTTGGTTGAAAAGCCAGTGGCGCGAAGCTACCGTGCGCTGGATTATGACTGAACGCCTCTAAGTCAGAATCCGGGCTAGAAGCGACGCATGCGCCCGCCGCCCGATTGCCGACCCTCAGTAGGAGCTTCGGCTCCCAAAGGCACGTGTCGTTGGCTAAGTCCGTTCGGTGGAAGCGCCGTTCGGACCGCCTTGAATTATAATTACCACCGAGTGGCGGGTAGAATCCTTTGCAGACGACTTAAATACGCGACGGGGTATTGTAAGTGGCAGAGTGGCCTTGCTGCCACGATCCACTGAGATTCAGCCCTTTGTCGCTAAGATTCGACCCTCCCCCTTTCCAATCACATGTTCCTCCCC
>B596-L_1-10k_transcript_12702
CGAGGTAAAGATGAAAAGGACTTTGAAAAGAGAGTCAAAGAGTGCTTGAAATTGTCGGGAGGGAAGCGGATGGGGGCCGGCGATGCGTCCTGGTCGAATGCGGAACGGAGCAATCCGGTCCGCCGATCGATTCGGGGCGTGGACCGACGCGGATTAAGGTGGTGACCTAAGCCCGGGCTTTTGTTACGCCCGCGGAGACGTCGCTGCCTTAATCGTGGTCTGCAGCACGCGCCTCACGGCGTGCCTCGGCATCTGCGTGCTCAGGGCGTCGGCCTGTGGGCTCCCCATTCGACCCGTCTTGTAACACGGACCAAGGAGTCTGACATGTGTGCGAGTCAACGGGTGAGTAAACCCGTAAGGCGCAAGGAAGCTGATTGGCTGGATCCCTCACGGGTGCACAGCCGACCGACCTTGATCTTCTGAGAAGGGTTCGAGTGTGAGCATGCCTGTCGGGACCCGAAAGATGGTGAACTATGCCTGAGCGGGGCGAAGCCAGAGGAAACTCTGGTGGAGGCCCGCAGCGATACTGACGTGCAAATCGTTCGTCTGACTTGGGTATAGGGGCGAAAGACTAATCGAACCATCTAGTAGCTGGTTCCCTCCGAAGTTTCCCTCAGGATAGCTGGAGCTCGGAAACGAGTTCTATCGGGTAAAGCCAATGATTAGAGGCATCGGGGACGCAATGTCCTCGACCTATTCTCAAACTTTAAATAGGTAGGACGGGGTGGCTGCTTTGTTGAGCCATCCCACGGAATCGAGAGCTCCAAGTGGGCCATTTTTGGTAAGCAGAACTGGCGATGCGGGATGAACCGGAAGCCGGGTTACGGTGCCCAACTGCGCGCTAACCTAGAACCCACAAAGGGTGTTGGTCGATTAAGACAGCAGGACGGTGGTCATGGAAGTCGAAATCCGCTAAGGAGTGTGTAACAACTCACCTGCCGAATCAACTAGCCCCGAAAATGGATGGCGCTGAAGCGCGCGACCTATACCCGGCCGTCGGGGCAAGAGCCAGGCCTCGATGAGTAGGAGGGCGCGGCGGTCGCTGCAAAACCTAGGGCGCGAGCCCGGGCGGAGCGGCCGTCGGTGCAGATCTTGGTGGTAGTAGCAAATATTCAAATGAGAACTTTGAAGGCCGAAGAGGGGAAAGGTTCCATGTGAACGGCACTTGCACATGGGTTAGTCGATCCTAAGAGTCGGGGGAAACCCGTCTGATAGCGCTTATGCGCGAACTTCGAAAGGGGATCCGGTTAAAATTCCGGAACCGGGACGTGGCGGTTGACGGCAACGTTAGGGAGTCCGGAGACGTCGGCGGGAATTCCGGAAAGAGTTATCTTTTCTGTTTAACAGCCTGCCCACCCTGGAAACGGCTCAGCCGGAGGTAGGGTCCAGCGGCTGGAAGAGCACCGCACGTCGCGTGGTGTCCGGTGCATTCCCGGCGGCCCTTGAAAATCCGGAGGACCGAGTGCCGCTCACGCCCGGTCGTACTCATAACCGCATCAGGTCTCCAAGGTGAACAGCCTCTGGTCGATGGAACAATGTAGGCAAGGGAAGTCGGCAAAATGGATCCGTAACTTCGGGAAAAGGATTGGCTCTGAGGGCTGGGCTCGGGGGTCCCAGTTCCGAACCCGTCGACTGTTGGCGGGCTGCTTGAGCTGCTAACGTGGCGAGAGCGGACCGCCTCGTGTCGGCCGGGGGACGGACTGGGAACGGCTCTTTCGGGAGCTTTCCCCGGGCGTCGAACAGCCAACTCAGAACTGGTACGGACAAGGGGAATCCGACTGTTTAATTAAAACAAAGCATTGCGATGGTCCCTGCGGATGCTAACGCAATGTGATTTCTGCCCAGTGCTCTGAATGTCAAAGTGAAGAAATTCAACCAAGCGCGGGTAAACGGCGGGAGTAACTATGACTCTCTTAAGGTAGCCAAATGCCTCGTCATCTAATTAGTGACGCGCATGAATGGATTAACGAGATTCCCACTGTCCCTGTCTACTATCCAGCGAAACCACAGCCAAGGGAACGGGCTTGGCAGAATCAGCGGGGAAAGAAGACCCTGTTGAGCTTGACTCTAGTCCGACTTTGTGAAATGACTTGAGAGGTGTAGAATAAGTGGGAGCTCCGGCGCAAGTG
>B596-L_1-10k_transcript_14614
GCCCCGTCGTGCCCGGACCCTGTCGCACCACGAGGCGCTGTCTACGAGTCGGGTTGTTTGGGAATGCAGCCCCAATCGGGCGGTAAATTCCGTCCAAGGCTAAATATGGGCGAGAGACCGATAGCGAACAAGTACCGCGAGGTAAAGATGAAAAGGACTTTGAAAAGAGAGTCAAAGAGTGCTTGAAATTGTCGGGAGGGAAGCGGATGGGGGCCGGCGATGCGTCCTGGTCGAATGCGGAACGGAGCAATCCGGTCCGCCGATCGATTCGGGGCGTGGACCGACGCGGATTAAGGTGGTGACCTAAGCCCGGGCTTTTGTTACGCCCGCGGAGACGTCGCTGCCTTAATCGTGGTCTGCAGCACGCGCCTCACGGCGTGCCTCGGCATCTGCGTGCTCAGGGCGTCGGCCTGTGGGCTCCCCATTCGACCCGTCTTGGAACACGGACCAAGGAGTCTGACATGTGTGCGAGTCAACGGGTGAGTAAACCCGTAAGGCGCAAGGAAGCTGATTGGCTGGATCCCTCACGGGTGCACAGCCGACCGACCTTGATCTTCTGAGAAGGGTTCGAGTGTGAGCATGCCTGTCGGGACCCGAAAGATGGTGAACTATGCCTGAGCGGGGCGAAGCCAGAGGAAACTCTGGTGGAGGCCCGCAGCGATACTGACGTGCAAATCGTTCGTCTGACTTGGGTATAGGGGCGAAAGACTAATCGAACCATCTAGTAGCTGGTTCCCTCCGAAGTTTCCCTCAGGATAGCTGGAGCTCGGAAACGAGTTCTATCGGGTAAAGCCAATGATTAGAGGCATCGGGGACGCAATGTCCTCGACCTATTCTCAAACTTTAAATAGGTAGGACGGGGTGGCTGCTTTGTTGAGCCATCCCACGGAATCGAGAGCTCCAAGTGGGCCATTTTTGGTAAGCAGAACTGGCGATGCGGGATGAACCGGAAGCCGGGTTACGGTGCCCAACTGCGCGCTAACCTAGAACCCACAAAGGGTGTTGGTCGATTAAGACAGCAGGACGGTGGTCATGGAAGTCGAAATCCGCTAAGGAGTGTGTAACAACTCACCTGCCGAATCAACTAGCCCCGAAAATGGATGGCGCTGAAGCGCGCGACCTATACCCGGCCGTCGGGGCAAGAGCCAGGCCTCGATGAGTAGGAGGGCGCGGCGGTCGCTGCAAAACCTAGGGCGCGAGCCCGGGCGGAGCGGCCGTCGGTGCAGATCTTGGTGGTAGTAGCAAATATTCAAATGAGAACTTTGAAGGCCGAAGAGGGGAAAGGTTCCATGTGAACGGCACTTGCACATGGGTTAGTCGATCCTAAGAGTCGGGGGAAACCCGTCTGATAGCGCTTATGCGCGAACTTCGAAAGGGGATCCGGTTAAAATTCCGGAACCGGGACGTGGCGGTTGACGGCAACGTTAGGGAGTCCGGAGACGTCGGCGGGAATTCCGGAAAGAGTTATCTTTTCTGTTTAACAGCCTGCCCACCCTGGAAACGGCTCAGCCGGAGGTAGGGTCCAGCGGCTGGAAGAGCACCGCACGTCGCGTGGTGTCCGGTGCATTCCCGGCGGCCCTTGAAAATCCGGAGGACCGAGTGCCGCTCACGCCCGGTCGTACTCATAACCGCATCAGGTCTCCAAGGTGAACAGCCTCTGGTCGATGGAACAATGTAGGCAAGGGAAGTCGGCAAAATGGATCCGTAACTTCGGGAAAAGGATTGGCTCTGAGGGCTGGGCTCGGGGGTCCCAGTTCCGAACCCGTCGACTGTTGGCGGGCTGCTTGAGCTGCTAACGTGGCGAGAGCGGACCGCCTCGTGTCGGCCGGGGGACGGACTGGGAACGGCTCTTTCGGGAGCTTTCCCCGGGCGTCGAACAGCCAACTCAGAACTGGTACGGACAAGGGGAATCCGACTGTTTAATTAAAACAAAGCATTGCGATGGTCCCTGCGGATGCTAACGCAATGTGATTTCTGCCCAGTGCTCTGAATGTC
>B596-L_1-10k_transcript_21502
GGCGCTGTCTACGAGTCGGGTTGTTTGGGAATGCAGCCCCAATCGGGCGGTAAATTCCGTCCAAGGCTAAATATGGGCGAGAGACCGATAGCGAACAAGTACCGCGAGGTAAAGATGAAAAGGACTTTGAAAAGAGAGTCAAAGAGTGCTTGAAATTGTCGGGAGGGAAGCGGATGGGGGCCGGCGATGCGTCCTGGTCGAATGCGGAACGGAGCAATCCGGTCCGCCGATCGATTCGGGGCGTGGACCGACGCGGATTAAGGTGGTGACCTAAGCCCGGGCTTTTGTTACGCCCGCGGAGACGTCGCTGCCTTAATCGTGGTCTGCAGCACGCGCCTCACGGCGTGCCTCGGCATCTGCGTGCTCAGGGCGTCGGCCTGTGGGCTCCCCATTCGACCCGTCTTGAAACACGGACCAAGGAGTCTGACATGTGTGCGAGTCAACGGGTGAGTAAACCCGTAAGGCGCAAGGAAGCTGATTGGCTGGATCCCTCACGGGTGCACAGCCGACCGACCTTGATCTTCTGAGAAGGGTTCGAGTGTGAGCATGCCTGTCGGGACCCGAAAGATGGTGAACTATGCCTGAGCGGGGCGAAGCCAGAGGAAACTCTGGTGGAGGCCCGCAGCGATACTGACGTGCAAATCGTTCGTCTGACTTGGGTATAGGGGCGAAAGACTAATCGAACCATCTAGTAGCTGGTTCCCTCCGAAGTTTCCCTCAGGATAGCTGGAGCTCGGAAACGAGTTCTATCGGGTAAAGCCAATGATTAGAGGCATCGGGGACGCAATGTCCTCGACCTATTCTCAAACTTTAAATAGGTAGGACGGGGTGGCTGCTTTGTTGAGCCATCCCACGGAATCGAGAGCTCCAAGTGGGCCATTTTTGGTAAGCAGAACTGGCGATGCGGGATGAACCGGAAGCCGGGTTACGGTGCCCAACTGCGCGCTAACCTAGAACCCACAAAGGGTGTTGGTCGATTAAGACAGCAGGACGGTGGTCATGGAAGTCGAAATCCGCTAAGGAGTGTGTAACAACTCACCTGCCGAATCAACTAGCCCCGAAAATGGATGGCGCTGAAGCGCGCGACCTATACCCGGCCGTCGGGGCAAGAGCCAGGCCTCGATGAGTAGGAGGGCGCGGCGGTCGCTGCAAAACCTAGGGCGCGAGCCCGGGCGGAGCGGCCGTCGGTGCAGATCTTGGTGGTAGTAGCAAATATTCAAATGAGAACTTTGAAGGCCGAAGAGGGGAAAGGTTCCATGTGAACGGCACTTGCACATGGGTTAGTCGATCCTAAGAGTCGGGGGAAACCCGTCTGATAGCGCTTATGCGCGAACTTCGAAAGGGGATCCGGTTAAAATTCCGGAACCGGGACGTGGCGGTTGACGGCAACGTTAGGGAGTCCGGAGACGTCGGCGGGAATTCCGGAAAGAGTTATCTTTTCTGTTTAACAGCCTGCCCACCCTGGAAACGGCTCAGCCGGAGGTAGGGTCCAGCGGCTGGAAGAGCACCGCACGTCGCGTGGTGTCCGGTGCATTCCCGGCGGCCCTTGAAAATCCGGAGGACCGAGTGCCGCTCACGCCCGGTCGTACTCATAACCGCATCAGGTCTCCAAGGTGAACAGCCTCTGGTCGATGGAACAATGTAGGCAAGGGAAGTCGGCAAAATGGATCCGTAACTTCGGG
>B596-L_1-10k_transcript_35000
GTCGCACCACGAGGCGCTGTCTACGAGTCGGGTTGTTTGGGAATGCAGCCCCAATCGGGCGGTAAATTCCGTCCAAGGCTAAATATGGGCGAGAGACCGATAGCGAACAAGTACCGCGAGGTAAAGATGAAAAGGACTTTGAAAAGAGAGTCAAAGAGTGCTTGAAATTGTCGGGAGGGAAGCGGATGGGGGCCGGCGATGCGTCCTGGTCGAATGCGGAACGGAGCAATCCGGTCCGCCGATCGATTCGGGGCGTGGACCGACGCGGATTAAGGTGGTGACCTAAGCCCGGGCTTTTGTTACGCCCGCGGAGACGTCGCTGCCTTAATCGTGGTCTGCAGCACGCGCCTCACGGCGTGCCTCGGCATCTGCGTGCTCAGGGCGTCGGCCTGTGGGCTCCCCATTCGACCCGTCTTGTAACACGGACCAAGGAGTCTGACATGTGTGCGAGTCAACGGGTGAGTAAACCCGTAAGGCGCAAGGAAGCTGATTGGCTGGATCCCTCACGGGTGCACAGCCGACCGACCTTGATCTTCTGAGAAGGGTTCGAGTGTGAGCATGCCTGTCGGGACCCGAAAGATGGTGAACTATGCCTGAGCGGGGCGAAGCCAGAGGAAACTCTGGTGGAGGCCCGCAGCGATACTGACGTGCAAATCGTTCGTCTGACTTGGGTATAGGGGCGAAAGACTAATCGAACCATCTAGTAGCTGGTTCCCTCCGAAGTTTCCCTCAGGATAGCTGGAGCTCGGAAACGAGTTCTATCGGGTAAAGCCAATGATTAGAGGCATCGGGGACGCAATGTCCTCGACCTATTCTCAAACTTTAAATAGGTAGGACGGGGTGGCTGCTTTGTTGAGCCATCCCACGGAATCGAGAGCTCCAAGTGGGCCATTTTTGGTAAGCAGAACTGGCGATGCGGGATGAACCGGAAGCCGGGTTACGGTGCCCAACTGCGCGCTAACCTAGAACCCACAAAGGGTGTTGGTCGATTAAGACAGCAGGACGGTGGTCATGGAAGTCGAAATCCGCTAAGGAGTGTGTAACAACTCACCTGCCGAATCAACTAGCCCCGAAAATGGATGGCGCTGAAGCGCGCGACCTATACCCGGCCGTCGGGGCAAGAGCCAGGCCTCGATGAGTAGGAGGGCGCGGCGGTCGCTGCAAAACCTAGGGCGCGAGCCCGGGCGGAGCGGCCGTCGGTGCAGATCTTGGTGGTAGTAGCAAATATTC
>B596-L_1-10k_transcript_40062
GGGAATGCAGCCCCAATCGGGCGGTAAATTCCGTCCAAGGCTAAATATGGGCGAGAGACCGATAGCGAACAAGTACCGCGAGGTAAAGATGAAAAGGACTTTGAAAAGAGAGTCAAAGAGTGCTTGAAATTGTCGGGAGGGAAGCGGATGGGGGCCGGCGATGCGTCCTGGTCGAATGCGGAACGGAGCAATCCGGTCCGCCGATCGATTCGGGGCGTGGACCGACGCGGATTAAGGTGGTGACCTAAGCCCGGGCTTTTGTTACGCCCGCGGAGACGTCGCTGCCTTAATCGTGGTCTGCAGCACGCGCCTCACGGCGTGCCTCGGCATCTGCGTGCTCAGGGCGTCGGCCTGTGGGCTCCCCATTCGACCCGTCTTGGAACACGGACCAAGGAGTCTGACATGTGTGCGAGTCAACGGGTGAGTAAACCCGTAAGGCGCAAGGAAGCTGATTGGCTGGATCCCTCACGGGTGCACAGCCGACCGACCTTGATCTTCTGAGAAGGGTTCGAGTGTGAGCATGCCTGTCGGGACCCGAAAGATGGTGAACTATGCCTGAGCGGGGCGAAGCCAGAGGAAACTCTGGTGGAGGCCCGCAGCGATACTGACGTGCAAATCGTTCGTCTGACTTGGGTATAGGGGCGAAAGACTAATCGAACCATCTAGTAGCTGGTTCCCTCCGAAGTTTCCCTCAGGATAGCTGGAGCTCGGAAACGAGTTCTATCGGGTAAAGCCAATGATTAGAGGCATCGGGGACGCAATGTCCTCGACCTATTCTCAAACTTTAAATAGGTAGGACGGGGTGGCTGCTTTGTTGAGCCATCCCACGGAATCGAGAGCTCCAAGTGGGCCATTTTTGGTAAGCAGAACTGGCGATGCGGGATGAACCGGAAGCCGGGTTACGGTGCCCAACTGCGCGCTAACCTAGAACCCACAAAGGGTGTTGGTCGATTAAGACAGCAGGACGGTGGTCATGGAAGTCGAAATCCGCTAAGGAGTGTGTAACAACTCACCTGCCGAATCAACTAGCCCCC
>B596-L_1-10k_transcript_32888
GCGACCCCAGGTCAGGCGGGATCACCCGCTGAGTTTAAGCATATCAATAAGCGGAGGAAAAGAAACTAACAAGGATTCCCTTAGTAACGGCGAGCGAACCGGGAAGAGCCCAGCTTGAAAATCGGACGTCTTCGGCGTTCGAATTGTAGTCTGGAGAAGCGTCCTCAGCGACGGACCGGGCCCAAGTTCCCTGGAAAGGGGCGCCAGAGAGGGTGAGAGCCCCGTCGTGCCCGGACCCTGTCGCACCACGAGGCGCTGTCTACGAGTCGGGTTGTTTGGGAATGCAGCCCCAATCGGGCGGTAAATTCCGTCCAAGGCTAAATATGGGCGAGAGACCGATAGCGAACAAGTACCGCGAGGTAAAGATGAAAAGGACTTTGAAAAGAGAGTCAAAGAGTGCTTGAAATTGTCGGGAGGGAAGCGGATGGGGGCCGGCGATGCGTCCTGGTCGAATGCGGAACGGAGCAATCCGGTCCGCCGATCGATTCGGGGCGTGGACCGACGCGGATTAAGGTGGTGACCTAAGCCCGGGCTTTTGTTACGCCCGCGGAGACGTCGCTGCCTTAATCGTGGTCTGCAGCACGCGCCTCACGGCGTGCCTCGGCATCTGCGTGCTCAGGGCGTCGGCCTGTGGGCTCCCCATTCGACCCGTCTTGTAACACGGACCAAGGAGTCTGACATGTGTGCGAGTCAACGGGTGAGTAAACCCGTAAGGCGCAAGGAAGCTGATTGGCTGGATCCCTCACGGGTGCACAGCCGACCGACCTTGATCTTCTGAGAAGGGTTCGAGTGTGAGCATGCCTGTCGGGACCCGAAAGATGGTGAACTATGCCTGAGCGGGGCGAAGCCAGAGGAAACTCTGGTGGAGGCCCGCAGCGATACTGACGTGCAAATCGTTCGTCTGACTTGGGTATAGGGGCGAAAGACTAATCGAACCATCTAGTAGCTGGTTCCCTCCGAAGTTTCCCTCAGGATAGCTGGAGCTCGGAAACGAGTTCTATCGGGTAAAGCCAATGATTAGAGGCATCGGGGACGCAATGTCCTCGACCTATTCTCAAACTTTAAATAGGTAGGACGGGGTGGCTGCTTTGTTGAGCCATCCCACGGAATCGAGAGCTCCAAGTGGGCCATTTTTGGTAAGCAGAACTGGCGATGCGGGATGAACCGGAAGCCGGGTTACGGTGCCCAACTGCGCGCTAACCTAGAACCCACAAAGGGTGTTGGTCGATTAAGACAGCAGGACGGTGGTCATGGAAGTCGAAATCCGCTAAGGAGTGTGTAACAACTCACCTGCCGAATCAACTAGCCCCG
>B596-L_1-10k_transcript_43018
GCGACCCCAGGTCAGGCGGGATCACCCGCTGAGTTTAAGCATATCAATAAGCGGAGGAAAAGAAACTAACAAGGATTCCCTTAGTAACGGCGAGCGAACCGGGAAGAGCCCAGCTTGAAAATCGGACGTCTTCGGCGTTCGAATTGTAGTCTGGAGAAGCGTCCTCAGCGACGGACCGGGCCCAAGTTCCCTGGAAAGGGGCGCCAGAGAGGGTGAGAGCCCCGTCGTGCCCGGACCCTGTCGCACCACGAGGCGCTGTCTACGAGTCGGGTTGTTTGGGAATGCAGCCCCAATCGGGCGGTAAATTCCGTCCAAGGCTAAATATGGGCGAGAGACCGATAGCGAACAAGTACCGCGAGGTAAAGATGAAAAGGACTTTGAAAAGAGAGTCAAAGAGTGCTTGAAATTGTCGGGAGGGAAGCGGATGGGGGCCGGCGATGCGTCCTGGTCGAATGCGGAACGGAGCAATCCGGTCCGCCGATCGATTCGGGGCGTGGACCGACGCGGATTAAGGTGGTGACCTAAGCCCGGGCTTTTGTTACGCCCGCGGAGACGTCGCTGCCTTAATCGTGGTCTGCAGCACGCGCCTCACGGCGTGCCTCGGCATCTGCGTGCTCAGGGCGTCGGCCTGTGGGCTCCCCATTCGACCCGTCTTGTAACACGGACCAAGGAGTCTGACATGTGTGCGAGTCAACGGGTGAGTAAACCCGTAAGGCGCAAGGAAGCTGATTGGCTGGATCCCTCACGGGTGCACAGCCGACCGACCTTGATCTTCTGAGAAGGGTTCGAGTGTGAGCATGCCTGTCGGGACCCGAAAGATGGTGAACTATGCCTGAGCGGGGCGAAGCCAGAGGAAACTCTGGTGGAGGCCCGCAGCGATACTGACGTGCAAATCGTTCGTCTGACTTGGGTATAGGGGCG
>B596-L_1-10k_transcript_45688
GCGACCCCAGGTCAGGCGGGATCACCCGCTGAGTTTAAGCATATCAATAAGCGGAGGAAAAGAAACTAACAAGGATTCCCTTAGTAACGGCGAGCGAACCGGGAAGAGCCCAGCTTGAAAATCGGACGTCTTCGGCGTTCGAATTGTAGTCTGGAGAAGCGTCCTCAGCGACGGACCGGGCCCAAGTTCCCTGGAAAGGGGCGCCAGAGAGGGTGAGAGCCCCTTCGTGCCCGGACCCTGTCGCACCACGAGGCGCTGTCTACGAGTCGGGTTGTTTGGGAATGCAGCCCCAATCGGGCGGTAAATTCCGTCCAAGGCTAAATATGGGCGAGAGACCGATAGCGAACAAGTACCGCGAGGTAAAGATGAAAAGGACTTTGAAAAGAGAGTCAAAGAGTGCTTGAAATTGTCGGGAGGGAAGCGGATGGGGGCCGGCGATGCGTCCTGGTCGAATGCGGAACGGAGCAATCCGGTCCGCCGATCGATTCGGGGCGTGGACCGACGCGGATTAAGGTGGTGACCTAAGCCCGGGCTTTTGTTACGCCCGCGGAGACGTCGCTGCCTTAATCGTGGTCTGCAGCACGCGCCTCACGGCGTGCCTCGGCATCTGCGTGCTCAGGGCGTCGGCCTGTGGGCTCCCCATTCGACCCGTCTTGTAACACGGACCAAGGAGTCTGACATGTGTGCGAGTCAACGGGTGAGTAAACCCGTAAGGCGCAAGGAAGCTGATTGGCTGGATCCCTCACGGGTGCACAGCCGACCGACCTTGATCTTCTGAGAAGGGTTCGAGTGTGAGCATGCCTGTCGGGACCCG
>B596-L_1-10k_transcript_59532
TGAATGATCCGGTGAAGTGTTCGGATCGCGGCGACGTGGGTGGTTCGCCGTCTGCGACGTCGCGAGAAGTCCACTAAACCTTATCATTTAGAGGAAGGAGAAGTCGTAACAAGGTTTCCGTAGGTGAACCTGCGGAAGGATCATTGTCGTACCCTGG
>B596-L_1-10k_transcript_16373
GAACCCAGATTACAAATGAACAAATTCAAACTTGAAAAAGTCTCTTTCTGATTCTCGAAGAATGAGGGGCAAAGAGATTGATCGAGAAAGATCTCTTGTTCTTATTATAAGATCGTGTGATTGGACCCGCAGATGTTTGGTAAAAAGAATAATCTTATCCTTTGAGAATAATCAAAAATAGAAAGTGTTCAATTGGAACATGAAAACGTGACCGAGTTTATCCTAGTTACTCTTCGGGACGGAGGAGATTCGCGAACGAGGAAAGGGACCCAATGACTTCGAAAGAATTGAACGAGGAGCCGTATGAGGTGAAAATCTCATGTCCGGTTCTGTAGAGTGGCAGTAAGGGTGACTTATCTGTCAACTTTTCCACTATCACCCCCAAAAAACCAAACTCTGCCTTACGTAAAGTTGCCAGAGTACGATTAACCTCGGGATTTGAAATCACTGCTTATATACCTGGTATTGGCCATAATTTACAAGAACATTCTGTAGTCTTAGTAAGAGGGGGAAGGGTTAAGGATTTACCCGGTGTGAGATATCACATTGTTCGAGGAACCCTAGATGCTGTCGGAGTAAAGGATCGTCAACAAGGGCGTTCTAGTGCGTTGTAGATTCTTATCCAAGACTTGTATCATTTGATGATGCCATGTGAATCGCTAGAAACATGTGAAGTGTATGGCTAACCCAATAACGAAAGTTTCGTAAGGGGACTGAAGCAGGCTACCATGAGACAAAAGATCTTCTTTCAAAAGAGATTCAATTCGGAACTCTTATATGTCCAAGGTTCAATATTGAAATAATTTCAGAGGTTTTCCCTGACTTTGTCCGTGTCAACAAACAATTCGAAATGCCTCGACTTTTTTAGAACAGGTCCGGGTCAAATAGCAATGATTCGAAGCACTTATTTTTACACTATTTCGGAAACCCAAGGACTCAATCGTATGGATATGTAAAATACAGGATTTCCAATCCTAGCAGGAAAAGGAGGGAAACGGATACTCAATTTAAAAGTGAGTAAACAGAATTCCATACTCGATTTCATAGATACATATAGAATTCTGTGGAAAGCCGTATTCGATGAAAGTCGTATGTACGGTTTGGAGGGAGATCTTTCATATCTTTCGAGATCCACCCTACAATATGGGGTCAAAAAGCCAAAATAAAAGATTTGAGCCCTTATAAAAAGAAAACAGATTCTTGAACCCCTTTCACGCTCATGTCACGTCGAGGTACTGCAGAAGAAAAAACTGCAAAATCCGATCCAATTTATCGTAATCGATTAGTTAACATGTTGGTTAACCGTATTCTGAAACACGGAAAAAAATCATTGGCTTATCAAATTATCTATCGAGCCTTGAAAAAGATTCAACAAAAGACAGAAACAAATCCACTATCTGTTTTACGTCAAGCAATACGTGGAGTAACTCCCGATATAGCAGTAAAAGCAAGACGTGTAGGCGGATCAACTCATCAAGTTCCCATTGAAATAGGATCCACGCAAGGAAAAGCACTTGCCATTCGTTGGTTATTAGGGGCATCCCGAAAACGTCCGGGTCGAAATATGGCTTTCAAATTAAGTTCCGAATTAGTGGATGCTGCCAAAGGGAGTGGCGATGCCATACGCAAAAAGGAAGAGACTCATAGAATGGCAGAGGCAAATAGAGCGTTTGCACATTTTCGTTAATCCATGAACAGGATCTATATAGACACATAGATCCGTGGATCCATACATCTCGATCCGAAAAGAATCAATAGAAAAAGAAAAAATCGGAATTGATCGATCTCTTTCTCGAAACAAACGAAAAGGAAAGAAAAGACGAAACATAAATCATGGATCAACTAAGCCCTCTCGGGGACTTGCTTAAGAATAAGAAAGAGCAATCTCATGTAAATACCATGGAATAAGGTTTTAACCTATTCATGGGGATTCCGTAAATATTCCATTC
>B596-L_1-10k_transcript_45913
TGGGGTCAAAAAGCCAAAATAAAAGATTTGAGCCCTTATAAAAAGAAAACAGATTCTTGAACCCCTTTCACGCTCATGTCACGTCGAGGTACTGCAGAAGAAAAAACTGCAAAATCCGATCCAATTTATCGTAATCGATTAGTTAACATGTTGGTTAACCGTATTCTGAAACACGGAAAAAAATCATTGGCTTATCAAATTATCTATCGAGCCTTGAAAAAGATTCAACAAAAGACAGAAACAAATCCACTATCTGTTTTACGTCAAGCAATACGTGGAGTAACTCCCGATATAGCAGTAAAAGCAAGACGTGTAGGCGGATCAACTCATCAAGTTCCCATTGAAATAGGATCCACGCAAGGAAAAGCACTTGCCATTCGTTGGTTATTAGGGGCATCCCGAAAACGTCCGGGTCGAAATATGGCTTTCAAATTAAGTTCCGAATTAGTGGATGCTGCCAAAGGGAGTGGCGATGCCATACGCAAAAAGGAAGAGACTCATAGAATGGCAGAGGCAAATAGAGCGTTTGCACATTTTCGTTAATCCATGAACAGGATCTATATAGACACATAGATCCGTGGATCCATACATCTCGATCCGAAAAGAATCAATAGAAAAAGAAAAAATCGGAATTGATCGATCTCTTTCTCGAAACAAACGAAAAGGAAAGAAAAGACGAAACATAAATCATGGATCAACTAAGCCCTCTCGGGGACTTGCTTAAGAATAAGAAAGAGCAATCTCATGTAAATACCATGGAATAAGGTTTTAACCTATTCATGGGGATTCCGTAAATATTCCATTC
>B596-L_1-10k_transcript_30118
GAACCCAGATTACAAATGAACAAATTCAAACTTGAAAAAGTCTCTTTCTGATTCTCGAAGAATGAGGGGCAAAGAGATTGATCGAGAAAGATCTCTTGTTCTTATTATAAGATCGTGTGATTGGACCCGCAGATGTTTGGTAAAAAGAATAATCTTATCCTTTGAGAATAATCAAAAATAGAAAGTGTTCAATTGGAACATGAAAACGTGACCGAGTTTATCCTAGTTACTCTTCGGGACGGAGGAGATTCGCGAACGAGGAAAGGGACCCAATGACTTCGAAAGAATTGAACGAGGAGCCGTATGAGGTGAAAATCTCATGTCCGGTTCTGTAGAGTGGCAGTAAGGGTGACTTATCTGTCAACTTTTCCACTATCACCCCCAAAAAACCAAACTCTGCCTTACGTAAAGTTGCCAGAGTACGATTAACCTCGGGATTTGAAATCACTGCTTATATACCTGGTATTGGCCATAATTTACAAGAACATTCTGTAGTCTTAGTAAGAGGGGGAAGGGTTAAGGATTTACCCGGTGTGAGATATCACATTGTTCGAGGAACCCTAGATGCTGTCGGAGTAAAGGATCGTCAACAAGGGCGTTCTAAATATGGGGTCAAAAAGCCAAAATAAAAGATTTGAGCCCTTATAAAAAGAAAACAGATTCTTGAACCCCTTTCACGCTCATGTCACGTCGAGGTACTGCAGAAGAAAAAACTGCAAAATCCGATCCAATTTATCGTAATCGATTAGTTAACATGTTGGTTAACCGTATTCTGAAACACGGAAAAAAATCATTGGCTTATCAAATTATCTATCGAGCCTTGAAAAAGATTCAACAAAAGACAGAAACAAATCCACTATCTGTTTTACGTCAAGCAATACGTGGAGTAACTCCCGATATAGCAGTAAAAGCAAGACGTGTAGGCGGATCAACTCATCAAGTTCCCATTGAAATAGGATCCACGCAAGGAAAAGCACTTGCCATTCGTTGGTTATTAGGGGCATCCCGAAAACGTCCGGGTCGAAATATGGCTTTCAAATTAAGTTCCGAATTAGTGGATGCTGCCAAAGGGAGTGGCGATGCCATACGCAAAAAGGAAGAGACTCATAGAATGGCAGAGGCAAATAGAGCGTTTGCACATTTTCGTTAATCCATGAACAGGATCTATATAGACACATAGATCCGTGGATCCATACATCTCGATCCGAAAAGAATCAATAGAAAAAGAAAAAATCGGAATTGATCGATCTCTTTCTCGAAACAAACGAAAAGGAAAGAAAAGACGAAACATAAATCATGGATCAACTAAGCCCTCTCGGGGACTTGCTTAAGAATAAGAAAGAGCAATCTCATGTAAATACCATGGAATAAGGTTTTAACCTATTCATGGGGATTCCGTAAATATTCCAT
>B596-L_1-10k_transcript_17307
CAAACCTATGGGACTTAAGAATGATGGAAGGGAATAAAATCAAAAAAGAAATCAAATAAAGAAAAGAGAGGGAAAATAAAGAAATAATAAGTAAATAAAAATGAAGTAGAAGAACCCAGATTACAAATGAACAAATTCAAACTTGAAAAAGTCTCTTTCTGATTCTCGAAGAATGAGGGGCAAAGAGATTGATCGAGAAAGATCTCTTGTTCTTATTATAAGATCGTGTGATTGGACCCGCAGATGTTTGGTAAAAAGAATAATCTTATCCTTTGAGAATAATCAAAAATAGAAAGTGTTCAATTGGAACATGAAAACGTGACCGAGTTTATCCTAGTTACTCTTCGGGACGGAGGAGATTCGCGAACGAGGAAAGGGACCCAATGACTTCGAAAGAATTGAACGAGGAGCCGTATGAGGTGAAAATCTCATGTCCGGTTCTGTAGAGTGGCAGTAAGGGTGACTTATCTGTCAACTTTTCCACTATCACCCCCAAAAAACCAAACTCTGCCTTACGTAAAGTTGCCAGAGTACGATTAACCTCGGGATTTGAAATCACTGCTTATATACCTGGTATTGGCCATAATTTACAAGAACATTCTGTAGTCTTAGTAAGAGGGGGAAGGGTTAAGGATTTACCCGGTGTGAGATATCACATTGTTCGAGGAACCCTAGATGCTGTCGGAGTAAAGGATCGTCAACAAGGGCGTTCTAGTGCGTTGTAGATTCTTATCCAAGACTTGTATCATTTGATGATGCCATGTGAATCGCTAGAAACATGTGAAGTGTATGGCTAACCCAATAACGAAAGTTTCGTAAGGGGACTGAAGCAGGCTACCATGAGACAAAAGATCTTCTTTCAAAAGAGATTCAATTCGGAACTCTTATATGTCCAAGGTTCAATATTGAAATAATTTCAGAGGTTTTCCCTGACTTTGTCCGTGTCAACAAACAATTCGAAATGCCTCGACTTTTTTAGAACAGGTCCGGGTCAAATAGCAATGATTCGAAGCACTTATTTTTACACTATTTCGGAAACCCAAGGACTCAATCGTATGGATATGTAAAATACAGGATTTCCAATCCTAGCAGGAAAAGGAGGGAAACGGATACTCAATTTAAAAGTGAGTAAACAGAATTCCATACTCGATTTCATAGATACATATAGAATTCTGTGGAAAGCCGTATTCGATGAAAGTCGTATGTACGGTTTGGAGGGAGATCTTTCATATCTTTCGAGATCCACCCTACAATATGGGGTCAAAAAGCCAAAATAAAAGATTTGAGCCCTTATAAAAAGAAAACAGATTCTTGAACCCCTTTCACGCTCATGTCACGTCGAGGTACTGCAGAAGAAAAAACTGCAAAATCCGATCCAATTTATCGTAATCGATTAGTTAACATGTTGGTTAACCGTATTCTGAAACACGGAAAAAAATCATTGGCTTATCAAATTATCTATCGAGCCTTGAAAAAGATTCAACAAAAGACAGAAACAAATCCACTATCTGTTTTACGTCAAGCAATACGTGGAGTAACTCCCGATATAGCAGTAAAAGCAAGACGTGTAGGCGGATCAACTCATCAAGTTCCCATTGAAATAGGATCCACGCAAGGAAAAGCACTTGCCATTCGTTGGTTATTAGGGGCATCCCGAAAACGTCCGGGTCGAAATATGGCTTTCAAATTAAGTTCCGAATTAGTGGATGCTGCCAAAGGGAGTGGCGATGCCATACGCAAAAAGGAAGAGACTCATAGAATGGCAGAGGCAAATAGAGCGTTTGCACATTTTCGTTAATCCATGAACAGGATCTATATAGACACATAGATCCGTGGATCCATACATCTCGATCCGAAAAGAATCAATAGAAAAAGAAAAAATCGGAATTGATCGATCTCTTTCTCG
>B596-L_1-10k_transcript_31588
GTACCCTTCGCTCAATGAGAACATGGGTCAGATTCTATAGGATCAAACCTATGGGACTTAAGAATGATGGAAGGGAATAAAATCAAAAAAGAAATCAAATAAAGAAAAGAGAGGGAAAATAAAGAAATAATAAGTAAATAAAAATGAAGTAGAAGAACCCAGATTACAAATGAACAAATTCAAACTTGAAAAAGTCTCTTTCTGATTCTCGAAGAATGAGGGGCAAAGAGATTGATCGAGAAAGATCTCTTGTTCTTATTATAAGATCGTGTGATTGGACCCGCAGATGTTTGGTAAAAAGAATAATCTTATCCTTTGAGAATAATCAAAAATAGAAAGTGTTCAATTGGAACATGAAAACGTGACCGAGTTTATCCTAGTTACTCTTCGGGACGGAGGAGATTCGCGAACGAGGAAAGGGACCCAATGACTTCGAAAGAATTGAACGAGGAGCCGTATGAGGTGAAAATCTCATGTCCGGTTCTGTAGAGTGGCAGTAAGGGTGACTTATCTGTCAACTTTTCCACTATCACCCCCAAAAAACCAAACTCTGCCTTACGTAAAGTTGCCAGAGTACGATTAACCTCGGGATTTGAAATCACTGCTTATATACCTGGTATTGGCCATAATTTACAAGAACATTCTGTAGTCTTAGTAAGAGGGGGAAGGGTTAAGGATTTACCCGGTGTGAGATATCACATTGTTCGAGGAACCCTAGATGCTGTCGGAGTAAAGGATCGTCAACAAGGGCGTTCTAAATATGGGGTCAAAAAGCCAAAATAAAAGATTTGAGCCCTTATAAAAAGAAAACAGATTCTTGAACCCCTTTCACGCTCATGTCACGTCGAGGTACTGCAGAAGAAAAAACTGCAAAATCCGATCCAATTTATCGTAATCGATTAGTTAACATGTTGGTTAACCGTATTCTGAAACACGGAAAAAAATCATTGGCTTATCAAATTATCTATCGAGCCTTGAAAAAGATTCAACAAAAGACAGAAACAAATCCACTATCTGTTTTACGTCAAGCAATACGTGGAGTAACTCCCGATATAGCAGTAAAAGCAAGACGTGTAGGCGGATCAACTCATCAAGTTCCCATTGAAATAGGATCCACGCAAGGAAAAGCACTTGCCATTCGTTGGTTATTAGGGGCATCCCGAAAACGTCCGGGTCGAAATATGGCTTTCAAATTAAGTTCCGAATTAGTGGATGCTGCCAAAGGGAGTGGCGATGCCATACGCAAAAAGGAAGAGACTCATAGAATGGCAGAGGCAAATAGAGCGTTTGCACATTTTCGTTAATCCATGAACAGGATCTATATAGACACATAGATCCGTGGATCCATACATCTCGATCCG
>B596-L_1-10k_transcript_47161
GGGAAACGGATACTCAATTTAAAAGTGAGTAAACAGAATTCCATACTCGATTTCATAGATACATATAGAATTCTGTGGAAAGCCGTATTCGATGAAAGTCGTATGTACGGTTTGGAGGGAGATCTTTCATATCTTTCGAGATCCACCCTACAATATGGGGTCAAAAAGCCAAAATAAAAGATTTGAGCCCTTATAAAAAGAAAACAGATTCTTGAACCCCTTTCACGCTCATGTCACGTCGAGGTACTGCAGAAGAAAAAACTGCAAAATCCGATCCAATTTATCGTAATCGATTAGTTAACATGTTGGTTAACCGTATTCTGAAACACGGAAAAAAATCATTGGCTTATCAAATTATCTATCGAGCCTTGAAAAAGATTCAACAAAAGACAGAAACAAATCCACTATCTGTTTTACGTCAAGCAATACGTGGAGTAACTCCCGATATAGCAGTAAAAGCAAGACGTGTAGGCGGATCAACTCATCAAGTTCCCATTGAAATAGGATCCACGCAAGGAAAAGCACTTGCCATTCGTTGGTTATTAGGGGCATCCCGAAAACGTCCGGGTCGAAATATGGCTTTCAAATTAAGTTCCGAATTAGTGGATGCTGCCAAAGGGAGTGGCGATGCCATACGCAAAAAGGAAGAGACTCATAGAATGGCAGAGGCAAATAGAGCGTTTGCACATTTTCGTTAATCCATGAACAGGATCTATATAGACACATAGATCCGTGGATCCATACATCTCGATCCT
>B596-L_1-10k_transcript_24275
AAAGAGAGGGAAAATAAAGAAATAATAAGTAAATAAAAATGAAATAGAAAGTGTTCAATTGGAACATGAAAACGTGACCGAGTTTATCCTAGTTACTCTTCGGGACGGAGGAGATTCGCGAACGAGGAAAGGGACCCAATGACTTCGAAAGAATTGAACGAGGAGCCGTATGAGGTGAAAATCTCATGTCCGGTTCTGTAGAGTGGCAGTAAGGGTGACTTATCTGTCAACTTTTCCACTATCACCCCCAAAAAACCAAACTCTGCCTTACGTAAAGTTGCCAGAGTACGATTAACCTCGGGATTTGAAATCACTGCTTATATACCTGGTATTGGCCATAATTTACAAGAACATTCTGTAGTCTTAGTAAGAGGGGGAAGGGTTAAGGATTTACCCGGTGTGAGATATCACATTGTTCGAGGAACCCTAGATGCTGTCGAAGTAAAGGATCGTCAACAAGGGCGTTCTAGTGCGTTGTAGATTCTTATCCAAGACTTGTATCATTTGATGATGCCATGTGAATCGCTAGAAACATGTGAAGTGTATGGCTAACCCAATAACGAAAGTTTCGTAAGGGGACTGAAGCAGGCTACCATGAGACAAAAGATCTTCTTTCAAAAGAGATTCAATTCGGAACTCTTATATGTCCAAGGTTCAATATTGAAATAATTTCAGAGGTTTTCCCTGACTTTGTCCGTGTCAACAAACAATTCGAAATGCCTCGACTTTTTTAGAACAGGTCCGGGTCAAATAGCAATGATTCGAAGCACTTATTTTTACACTATTTCGGAAACCCAAGGACTCAATCGTATGGATATGTAAAATACAGGATTTCCAATCCTAGCAGGAAAAGGAGGGAAACGGATACTCAATTTAAAAGTGAGTAAACAGAATTCCATACTCGATTTCATAGATACATATAGAATTCTGTGGAAAGCCGTATTCGATGAAAGTCGTATGTACGGTTTGGAGGGAGATCTTTCATATCTTTCGAGATCCACCCTACAATATGGGGTCAAAAAGCCAAAATAAAAGATTTGAGCCCTTATAAAAAGAAAACAGATTCTTGAACCCCTTTCACGCTCATGTCACGTCGAGGTACTGCAGAAGAAAAAACTGCAAAATCCGATCCAATTTATCGTAATCGATTAGTTAACATGTTGGTTAACCGTATTCTGAAACACGGAAAAAAATCATTGGCTTATCAAATTATCTATCGAGCCTTGAAAAAGATTCAACAAAAGACAGAAACAAATCCACTATCTGTTTTACGTCAAGCAATACGTGGAGTAACTCCCGATATAGCAGTAAAAGCAAGACGTGTAGGCGGATCAACTCATCAAGTTCCCATTGAAATAGGATCCACGCAAGGAAAAGCACTTGCCATTCGTTGGTTATTAGGGGCATCCCGAAAACGTCCGGGTCGAAATATGGCTTTCAAATTAAGTTCCGAATTAGTGGATGCTGCCAAAGGGAGTGGCGATGCCATACGCAAAAAGGAAGAGACTCATAGAATGGCAGAGGCAAATAGAGCGTTTGCACATTTTCGTTAATCCATGAACAGGATCTATATAGACACATAGATCCGTGGATCCATACATCTCGATCCGAAAAGAATCAATAGT
>B596-L_1-10k_transcript_24193
GAACCCAGATTACAAATGAACAAATTCAAACTTGAAAAAGTCTCTTTCTGATTCTCGAAGAATGAGGGGCAAAGAGATTGATCGAGAAAGATCTCTTGTTCTTATTATAAGATCGTGTGATTGGACCCGCAGATGTTTGGTAAAAAGAATAATCTTATCCTTTGAGAATAATCAAAAATAGAAAGTGTTCAATTGGAACATGAAAACGTGACCGAGTTTATCCTAGTTACTCTTCGGGACGGAGGAGATTCGCGAACGAGGAAAGGGACCCAATGACTTCGAAAGAATTGAACGAGGAGCCGTATGAGGTGAAAATCTCATGTCCGGTTCTGTAGAGTGGCAGTAAGGGTGACTTATCTGTCAACTTTTCCACTATCACCCCCAAAAAACCAAACTCTGCCTTACGTAAAGTTGCCAGAGTACGATTAACCTCGGGATTTGAAATCACTGCTTATATACCTGGTATTGGCCATAATTTACAAGAACATTCTGTAGTCTTAGTAAGAGGGGGAAGGGTTAAGGATTTACCCGGTGTGAGATATCACATTGTTCGAGGAACCCTAGATGCTGTCGGAGTAAAGGATCGTCAACAAGGGCGTTCTAGTGCGTTGTAGATTCTTATCCAAGACTTGTATCATTTGATGATGCCATGTGAATCGCTAGAAACATGTGAAGTGTATGGCTAACCCAATAACGAAAGTTTCGTAAGGGGACTGAAGCAGGCTACCATGAGACAAAAGATCTTCTTTCAAAAGAGATTCAATTCGGAACTCTTATATGTCCAAGGTTCAATATTGAAATAATTTCAGAGGTTTTCCCTGACTTTGTCCGTGTCAACAAACAATTCGAAATGCCTCGACTTTTTTAGAACAGGTCCGGGTCAAATAGCAATGATTCGAAGCACTTATTTTTACACTATTTCGGAAACCCAAGGACTCAATCGTATGGATATGTAAAATACAGGATTTCCAATCCTAGCAGGAAAAGGAGGGAAACGGATACTCAATTTAAAAGTGAGTAAACAGAATTCCATACTCGATTTCATAGATACATATAGAATTCTGTGGAAAGCCGTATTCGATGAAAGTCGTATGTACGGTTTGGAGGGAGATCTTTCATATCTTTCGAGATCCACCCTACAATATGGGGTCAAAAAGCCAAAATAAAAGATTTGAGCCCTTATAAAAAGAAAACAGATTCTTGAACCCCTTTCACGCTCATGTCACGTCGAGGTACTGCAGAAGAAAAAACTGCAAAATCCGATCCAATTTATCGTAATCGATTAGTTAACATGTTGGTTAACCGTATTCTGAAACACGGAAAAAAATCATTGGCTTATCAAATTATCTATCGAGCCTTGAAAAAGATTCAACAAAAGACAGAAACAAATCCACTATCTGTTTTACGTCAAGCAATACGTGGAGTAACTCCCGATATAGCAGTAAAAGCAAGACGTGTAGGCGGATCAACTCATCAAGTTCCCATTGAAATAGGATCCACGCAAGGAAAAGCACTTGCCATTCGTTGGTTATTAGGGGCATCCCGAAAACGTCCGGGTCGAAATATGGCTTTCAAATTAAGTTCCGAATTAGTGGATGCTGCCAAAGGGAGTGGCGATGCCATACGC
>B596-L_1-10k_transcript_38652
GAACCCAGATTACAAATGAACAAATTCAAACTTGAAAAAGTCTCTTTCTGATTCTCGAAGAATGAGGGGCAAAGAGATTGATCGAGAAAGATCTCTTGTTCTTATTATAAGATCGTGTGATTGGACCCGCAGATGTTTGGTAAAAAGAATAATCTTATCCTTTGAGAATAATCAAAAATAGAAAGTGTTCAATTGGAACATGAAAACGTGACCGAGTTTATCCTAGTTACTCTTCGGGACGGAGGAGATTCGCGAACGAGGAAAGGGACCCAATGACTTCGAAAGAATTGAACGAGGAGCCGTATGAGGTGAAAATCTCATGTCCGGTTCTGTAGAGTGGCAGTAAGGGTGACTTATCTGTCAACTTTTCCACTATCACCCCCAAAAAACCAAACTCTGCCTTACGTAAAGTTGCCAGAGTACGATTAACCTCGGGATTTGAAATCACTGCTTATATACCTGGTATTGGCCATAATTTACAAGAACATTCTGTAGTCTTAGTAAGAGGGGGAAGGGTTAAGGATTTACCCGGTGTGAGATATCACATTGTTCGAGGAACCCTAGATGCTGTCGGAGTAAAGGATCGTCAACAAGGGCGTTCTAAATATGGGGTCAAAAAGCCAAAATAAAAGATTTGAGCCCTTATAAAAAGAAAACAGATTCTTGAACCCCTTTCACGCTCATGTCACGTCGAGGTACTGCAGAAGAAAAAACTGCAAAATCCGATCCAATTTATCGTAATCGATTAGTTAACATGTTGGTTAACCGTATTCTGAAACACGGAAAAAAATCATTGGCTTATCAAATTATCTATCGAGCCTTGAAAAAGATTCAACAAAAGACAGAAACAAATCCACTATCTGTTTTACGTCAAGCAATACGTGGAGTAACTCCCGATATAGCAGTAAAAGCAAGACGTGTAGGCGGATCAACTCATCAAGTTCCCATTGAAATAGGATCCACGCAAGGAAAAGCACTTGCCATTCGTTGGTTATTAGGGGCATCCCGAAAACGTCCGGGTCGAAATATGGCTTTCAAATTAAGTTCCGAATTAGTGGATGCTGCCAAAGGGAGTGGCGATGCCATACGC
>B596-L_1-10k_transcript_52397
GATGAAAGTCGTATGTACGGTTTGGAGGGAGATCTTTCATATCTTTCGAGATCCACCCTACAATATGGGGTCAAAAAGCCAAAATAAAAGATTTGAGCCCTTATAAAAAGAAAACAGATTCTTGAACCCCTTTCACGCTCATGTCACGTCGAGGTACTGCAGAAGAAAAAACTGCAAAATCCGATCCAATTTATCGTAATCGATTAGTTAACATGTTGGTTAACCGTATTCTGAAACACGGAAAAAAAATCATTGGCTTATCAAATTATCTATCGAGCCTTGAAAAAGATTCAACAAAAGACAGAAACAAATCCACTATCTGTTTTACGTCAAGCAATACGTGGAGTAACTCCCGATATAGCAGTAAAAGCAAGACGTGTAGGCGGATCAACTCATCAAGTTCCCATTGAAATAGGATCCACGCAAGGAAAAGCACTTGCCATTCGTTGGTTATTAGGGGCATCCCGAAAACGTCCGGGTCGAAATATGGCTTTCAAATTAAGTTCCGAATTAGTGGATGCTGCCAAAGGGAGTGGCGATGCCATACGC
>B596-L_1-10k_transcript_32898
GAACCCAGATTACAAATGAACAAATTCAAACTTGAAAAAGTCTCTTTCTGATTCTCGAAGAATGAGGGGCAAAGAGATTGATCGAGAAAGATCTCTTGTTCTTATTATAAGATCGTGTGATTGGACCCGCAGATGTTTGGTAAAAAGAATAATCTTATCCTTTGAGAATAATCAAAAATAGAAAGTGTTCAATTGGAACATGAAAACGTGACCGAGTTTATCCTAGTTACTCTTCGGGACGGAGGAGATTCGCGAACGAGGAAAGGGACCCAATGACTTCGAAAGAATTGAACGAGGAGCCGTATGAGGTGAAAATCTCATGTCCGGTTCTGTAGAGTGGCAGTAAGGGTGACTTATCTGTCAACTTTTCCACTATCACCCCCAAAAAACCAAACTCTGCCTTACGTAAAGTTGCCAGAGTACGATTAACCTCGGGATTTGAAATCACTGCTTATATACCTGGTATTGGCCATAATTTACAAGAACATTCTGTAGTCTTAGTAAGAGGGGGAAGGGTTAAGGATTTACCCGGTGTGAGATATCACATTGTTCGAGGAACCCTAGATGCTGTCGGAGTAAAGGATCGTCAACAAGGGCGTTCTAGTGCGTTGTAGATTCTTATCCAAGACTTGTATCATTTGATGATGCCATGTGAATCGCTAGAAACATGTGAAGTGTATGGCTAACCCAATAACGAAAGTTTCGTAAGGGGACTGAAGCAGGCTACCATGAGACAAAAGATCTTCTTTCAAAAGAGATTCAATTCGGAACTCTTATATGTCCAAGGTTCAATATTGAAATAATTTCAGAGGTTTTCCCTGACTTTGTCCGTGTCAACAAACAATTCGAAATGCCTCGACTTTTTTAGAACAGGTCCGGGTCAAATAGCAATGATTCGAAGCACTTATTTTTACACTATTTCGGAAACCCAAGGACTCAATCGTATGGATATGTAAAATACAGGATTTCCAATCCTAGCAGGAAAAGGAGGGAAACGGATACTCAATTTAAAAGTGAGTAAACAGAATTCCATACTCGATTTCATAGATACATATAGAATTCTGTGGAAAGCCGTATTCGATGAAAGTCGTATGTACGGTTTGGAGGGAGATCTTTCATATCTTTCGAGATCCACCCTACAATATGGGGTCAAAAAGCCAAAATAAAAGATTTGAGCCCTTATAAAAAGAAAACAGATTCTTGAACCCCTTTCACGCTCATGTCACGTCGAGGTACTGCAGAAGAAAAAACTGCAAAATCCGATCCAATTTATCGTAATCGATTAGTTAACATGTTGGTTAACCGTATTCC
>B596-L_1-10k_transcript_36673
GAACCCAGATTACAAATGAACAAATTCAAACTTGAAAAAGTCTCTTTCTGATTCTCGAAGAATGAGGGGCAAAGAGATTGATCGAGAAAGATCTCTTGTTCTTATTATAAGATCGTGTGATTGGACCCGCAGATGTTTGGTAAAAAGAATAATCTTATCCTTTGAGAATAATCAAAAATAGAAAGTGTTCAATTGGAACATGAAAACGTGACCGAGTTTATCCTAGTTACTCTTCGGGACGGAGGAGATTCGCGAACGAGGAAAGGGACCCAATGACTTCGAAAGAATTGAACGAGGAGCCGTATGAGGTGAAAATCTCATGTCCGGTTCTGTAGAGTGGCAGTAAGGGTGACTTATCTGTCAACTTTTCCACTATCACCCCCAAAAAACCAAACTCTGCCTTACGTAAAGTTGCCAGAGTACGATTAACCTCGGGATTTGAAATCACTGCTTATATACCTGGTATTGGCCATAATTTACAAGAACATTCTGTAGTCTTAGTAAGAGGGGGAAGGGTTAAGGATTTACCCGGTGTGAGATATCACATTGTTCGAGGAACCCTAGATGCTGTCGGAGTAAAGGATCGTCAACAAGGGCGTTCTAGTGCGTTGTAGATTCTTATCCAAGACTTGTATCATTTGATGATGCCATGTGAATCGCTAGAAACATGTGAAGTGTATGGCTAACCCAATAACGAAAGTTTCGTAAGGGGACTGAAGCAGGCTACCATGAGACAAAAGATCTTCTTTCAAAAGAGATTCAATTCGGAACTCTTATATGTCCAAGGTTCAATATTGAAATAATTTCAGAGGTTTTCCCTGACTTTGTCCGTGTCAACAAACAATTCGAAATGCCTCGACTTTTTTAGAACAGGTCCGGGTCAAATAGCAATGATTCGAAGCACTTATTTTTACACTATTTCGGAAACCCAAGGACTCAATCGTATGGATATGTAAAATACAGGATTTCCAATCCTAGCAGGAAAAGGAGGGAAACGGATACTCAATTTAAAAGTGAGTAAACAGAATTCCATACTCGATTTCATAGATACATATAGAATTCTGTGGAAAGCCGTATTCGATGAAAGTCGTATGTACGGTTTGGAGGGAGATCTTTCATATCTTTCGAGATCCACCCTACAATATGGGGTCAAAAAGCC
>B596-L_1-10k_transcript_55817
GAACCCAGATTACAAATGAACAAATTCAAACTTGAAAAAGTCTCTTTCTGATTCTCGAAGAATGAGGGGCAAAGAGATTGATCGAGAAAGATCTCTTGTTCTTATTATAAGATCGTGTGATTGGACCCGCAGATGTTTGGTAAAAAGAATAATCTTATCCTTTGAGAATAATCAAAAATAGAAAGTGTTCAATTGGAACATGAAAACGTGACCGAGTTTATCCTAGTTACTCTTCGGGACGGAGGAGATTCGCGAACGAGGAAAGGGACCCAATGACTTCGAAAGAATTGAACGAGGAGCCGTATGAGGTGAAAATCTCATGTCCGGTTCTGTAGAGTGGCAGTAAGGGTGACTTATCTGTCAACTTTTCCACTATCACCCCC
>B596-L_1-10k_transcript_56946
CAACATAGGTCGTCGAAAGGATCTCGGAGACCCGCCAAAGCACGAAAGCCAGGATCTTTCAGAAAATAAATTCCTATTCGAAGAGTGCATAACCGCATGGATAAGCTCACACTAACCCGTCAATTTGGGATCCAATTCGGGATTTTCCTTGAGGGATATTGGTAAGGAATTGGAATGTAATAATATCGATTCATAATGGATTCATATCGATACAGAAGAAAAGGTTCTCTATCGATTCAACAAGTGCTGTACTTATGGGAAAGCGATAGAGAAAGAGAAAAAAAAAAACGAAGATTTCACATAGTGATTTTTTTTTGACC
>B596-L_1-10k_transcript_58464
CAACATAGGTCGTCGAAAGGATCTCGGAGACCCGCCAAAGCACGAAAGCCAGGATCTTTCAGAAAATAAATTCCTATTCGAAGAGTGCATAACCGCATGGATAAGCTCACACTAACCCGTCAATTTGGGATCCAATTCGGGATTTTCCTTGAGGGATATTGGTAAGGAATTGGAATGTAATAATATCGATTCATAATGGATTCATATCGATAC
>B596-L_1-10k_transcript_36674
AACTGAGTTCTGTCGGAAAAGAGACGATGATGAAGCTGCAAGGAGGACTTCTCCAATGGAGTCCAAGCAGCTTAATTCCCTCGGCGATCAGAACAACGCGTCTTTCTATCTCCGCATGCGTTGTTGAGCGGAAGCACGAGCTGACGGCGAGGGAGAGGCGGCAGCTCCGGAACGAGAGGCGGGAGAGCAAATCGGGGTACAGCTGGAGAGAAGAAGTCGAAGAGCGTCTGATCAAGAAACCGAAGAAACGTTACGCGTCGTGGACGGAGGAGCTGAATCTTGACACTCTGGCTGATGCGGGTCAGCAGTGGTGGGTGGTTAGAGTCTCGAGAGTGAGGGGTCACGAGACCGCTCAAGTCCTGGCTCGAGCTCTCGCTCGTCAGTTCCCTGAGATGGAATTCACGGTGTATGCTCCGGCTGTTCAGGTGAAGAGGAAGCTGAAGAACGGTTCTATATCTGTTAAACCGAGACCGGTGTTCCCCGGTTGCATTTTCATCAGGTGTATATTGAACAAAGAGATTCATGACGCCATAAGAGAAGTTGAGGGTGTTGGAGGTTTCATAGGTTCAAAAGTTGGAAACACCAAGAGGCAGATTAATAAACCGAGACCTGTGGATGATAGTGACTTGGAAGCAATTTTCAAACAAGCGAAAGAAGAGCAAGAGAAAGCAGACAGTGAGTTTGATGAGGGAGAACGAGCTGAGGAAGAAGCCAGTTTAGCATTGCAGAAAGCTCTTGCATCTAATTCACATGGTACTGAAACAGTAGAATCTCTCGCAGAAACTAAACCGAAAAGGGCTCCGAGGAAAGCTACTATTGCCACTGAAACAAAGGCCAAGAAGAAGAAACTTGCTGCTGGTTCTACAGTTCGAGTTCTATCAGGGACATTTGCTGAGTTTGTTGGCAACCTAAAGAAACTGAACCGGAAAACCGCAAAGGCAACGGTGGGCTTTACTTTGTTTGGGAAGGAGACTCTAGTGGAGATTGACATCAATGAACTTGTTCCTGAGATTCAGTCTTAAACATTGTTCACAACATGTGATTTTTATTATTTAGTTTGCAAAGAAAATGCATTAAGGAGGTGTTATTGGTTTATATATTTTGACTGATTTATAAATCTATGCAGTATTTAC
>B596-L_1-10k_transcript_39130
GTGGATCATAAACACAAGGGCTATAGCTCAGTTAGGTAGAGCACCTCGTTTACACGTGCGCCAAAGTTTTTCAGAGGAGTCCATCACGCAATCAAACCAATTGATTGATCTTATTAATAAATCGATGTCTTACTCCATGACTTTTTTTTAGGAAAAAGAGGAGAACAATAGCCTGACATTAGGTCCTATTAAAGTACCCCATTTCGGTAGGGAATTAATAGAACCCATCATTGATTTGAGATATTGATAGGGTGAATACCCAGTCTACTTAATGCTAGGCAGAATGAGTATAAGGAACTCAAAAATGATCTTTTCGTCCTATGAACCTTAAGGTGTAGCAAGTTTCATATTTGATTTTTTAATCAGGATGTTAGAGACTATATTTAACTTAAGTTGATCTAGACCAAAAGCAAACCTACGTCAAGAGAACCCTTCTTTGAAACACTTTGGTAGTTATTCTGTATTGTATTAGAATTATAGAATTAAAAAATAATCAATCAGAGTACTTGGAACCATTTCTTATCTTTTTTTTTTAAGAAAAAATATGGTAGACTAACTGATCTTTCTATCAGTTAATGAAAGAGCCCAATGCAAAAAAAAATGCATGTTGGGTCTTTGAAAGAGTTCGAATCATTTTGATAATAATAAGTTCGAGCTCTTTTACCGAGCAGGTCTACGGTTCGAATCCGTATAGCCCTAACTAATAAATTTATTCTAATAAATGACATTCAAATCCAAATAATTGGATAATTTTTGACTTATTATTGTATTCTTTATTTCTAACTGGTTACTTTCAATTTGTTGGTTCATAAAAAAAACTCCCAGACCCTAAACCATAAGTCCTGGGGGTCGTTCAGAATAAAACGGAAAACCAAATTTGATTTCAGTGGATCCAATCACTATCTATCGATATATCTAGATAGATACTTATAATTTAGAATAAACGTTTTTTATTCATTCATTTTCATAGTCGTAAGTGGATTTTTTGATACGTCATAATTTTAAAAACGAAGATATTTTTATCAATTTGTTTTATTTTT
>B596-L_1-10k_transcript_55417
AGGGCTATAGCTCAGTTAGGTAGAGCACCTCGTTTACACGTGCGCCAAAGTTTTTCAGAGGAGTCCATCACGCAATCAAACCAATTGATTGATCTTATTAATAAATCGATGTCTTACTCCATGACTTTTTTTTAGGAAAAAGAGGAGAACAATAGCCTGACATTAGGTCCTATTAAAGTACCCCATTTCGGTAGGGAATTAATAGAACCCATCATTGATTTGAGATATTGATAGGGTGAATACCCAGTCTACTTAATGCTAGGCAGAATGAGTATAAGGAACTCAAAAATGATCTTTTCGTCCTATGAACCTTAAGGTGTAGCAAGTTTCATATTTGATTTTTTAATCAGGATGTTAGAGACTATATTTAACTTAAGTTGATCTAGACC
>B596-L_1-10k_transcript_49256
GTGCGCCAAAGTTTTTCAGAGGAGTCCATCACGCAATCAAACCAATTGATTGATCTTATTAATAAATCGATGTCTTACTCCATGACTTTTTTTTAGGAAAAAGAGGAGAACAATAGCCTGACATTAGGTCCTATTAAAGTACCCCATTTCGGTAGGGAATTAATAGAACCCATCATTGATTTGAGATATTGATAGGGTGAATACCCAGTCTACTTAATGCTAGGCAGAATGAGTATAAGGAACTCAAAAATGATCTTTTCGTCCTATGAACCTTAAGGTGTAGCAAGTTTCATATTTGATTTTTTAATCAGGATGTTAGAGACTATATTTAACTTAAGTTGATCTAGACCAAAAGCAAACCTACGTCAAGAGAACCCTTCTTTGAAACACTTTGGTAGTTATTCTGTATTGTATTAGAATTATAGAATTAAAAAATAATCAATCAGAGTACTTGGAACCATTTCTTATCTTTTTTTTTTAAGAAAAAATATGGTAGACTAACTGATCTTTCTATCAGTTAATGAAAGAGCCCAATGCAAAAAAAAATGCATGTTGGGTCTTTGAAAGAGTTCGAATCATTTTGATAATAATAAGTTCGAGCTCTTTTAC
>B596-L_1-10k_transcript_56484
TTCTTTGGTATCTTCTTGCATTTTTTTTAGCCCCATCCATATTGATTTAGTTTAATCAACAAAGATTCTATCATTTTTGTATTTGCAATTCAATATGGTTATATATTAGAGAACATATATATGTTCTTCCTTTTCTCATCGTTGTCTTCAATTTTAAGAAATAGTCGAACGGTCGATTCGTTTTTTTTACTTCCATGAAAAGAAATTTATGATCATTATTGAAACTTAGAATTCTAGAATGTGCAATGTAAAAAGATTATAAGTCTACTTCGTAGATTTGAAATTCGAATAATTCTAAAAAATTATATTCGAAATGAATATTCGAATATTCATTCTAATAATTCT
>B596-L_1-10k_transcript_52116
GATTAAACTAAATCAATATGGATGGGGCTAAAAAAAATGCAAGAAGATACCAAAGAAATAAAATAAGTATCTGTATGTAATGAATTCCAAGGTTTCGTCATAAGAAAAAGTGGAAAGACATCATAATGAGATCCTAATCTCAAAGCAAAAAGGGGGATATGGCGGAATTGGTAGACGCTACGGACTTAATTGGATTGAGCCTTGGTATGGAAACCTACTAAGTGATAACTTTCAAATTCAGAGAAACCCTGGAATTAACAATGGGCAATCCTGAGCCAAATCCTGGGTTACGCGAACAAACCAGAGTTTAGAAAGCGGGATAGGTGCAGAGACTCAATGGAAGCTGTTCTAACAAATGGAGTTCAATCCCTTGTGTTGAATCAAACGATTCACTTCATAGTCTGATAGATCCTTGGTGGAACTTATTAATCGGACGAGAATAAAGATAGAGTCCCATTCTACATGTCAATACTGACAACAATGAAATTTATAGTAAGATGAAAATCCGTTGACTTTTAAAATCGTGAGGGTTCAAGTCCCTCTATCCCCAACCCTACTCCCT
>B596-L_1-10k_transcript_59947
GATTAAACTAAATCAATATGGATGGGGCTAAAAAAAATGCAAGAAGATACCAAAGAAATAAAATAAGTATCTGTATGTAATGAATTCCAAGGTTTCGTCATAAGAAAAAGTGGAAAGACATCATAATGAGATCCTAATCTCAAAGC
>B596-L_1-10k_transcript_56367
GAAAATAAAGGAAAATTTTTGTGATTTATTGATTTATATATATTGTATATACAATAAAAAAAATCTGTATATTGAGAGAATATATCTTCTGACTCTTTGTATTCCAATAGTTTATTGGAGTGGATTTTACGTTATTTATCATTATCATTTAGTTCAGTTTTAATTTTGTTTAGTTTTTGTACAATTTCAATAAAAAAAGGAGTCTTTATGTCACGTTACCGAGGGCCTCGTTTTAAAAAAATACGCCGTCTGGGGGCTTTACCGGGACTAACTAGTAAAAGGCCTAGGGCAGGAAGCGATCTTAGAAACCAATCACGCTCCGGAAAAAAATCTCAATATCGTATTCGTTTAG
>B596-L_1-10k_transcript_46475
ATATACAATAAAAAAAATCTGTATATTGAGAGAATATATCTTCTGACTCTTTGTATTCCAATAGTTTATTGGAGTGGATTTTACGTTATTTATCATTATCATTTAGTTCAGTTTTAATTTTGTTTAGTTTTTGTACAATTTCAATAAAAAAAGGAGTCTTTATGTCACGTTACCGAGGGCCTCGTTTTAAAAAAATACGCCGTCTGGGGGCTTTACCGGGACTAACTAGTAAAAGGCCTAGGGCAGGAAGCGATCTTAGAAACCAATCACGCTTCGGAAAAAAATCTCAATATCGTATTCGTTTAGAAGAAAAACAAAAATTGCGTTTTCATTATGGTCTTACAGAACGCCAATTACTTAAATATGTTCGTATCGCCGGAAAAGCCAAGGGGTCAACGGGTCAAGTTTTATTACAATTACTTGAAATGCGTTTGGATAACATCCTTTTTCGGTTGGGTATGGCTTTGACTATTCCTCAAGCGCGCCAATTAGTTAACCATGGGCATATTTTAGTTAATGGTCGTATAGTTGATATACCAAGTTATCGATGCAAACCCCGAGATATTATTACAGTGAAGGATGAACAAAACTCTAGAACTTTGGTTCAAAATCTTCTTGAGTCATCTGCCCCCGAGGAATTGCCAAACCATCTGACTCTTCACACATTCCAATATGAAGGGTTAGTCAATCAAATAATAGATAGGAAATGCGTCGGTTTGAAAATAAATGAATTGCTTGTCGTAGAATATTACTCTCGCCAGACTTAAAAAACCTAAGTGAAGT
>B596-L_1-10k_transcript_21781
TGATAATCAAATCGCACCATCTCTGTAATAAGTAAATGCCTCTTTTTCTCCGGAAGTTGTCGGAATGACTCGTAATAAGATATCGGCTACAATTGTAAAGGTTTTATCAATAAAATTTCCATTTATACGCGATCTTGGCATAGGTAGTAATCCATTCTATAACTCTTTTTATTTCCTTTAACTTTTCTTTTGTGAGAAAATTTTCTCACAAACAAAGGAATTTTATAGTACGAACTAACATAAAAGCGGACTCGTTTTTTATAAAAAAATATTCTATCTACTTCCAATTTTTCCGATCAAAAAAGGTATCTATTAACCATAATCTAAAAAACGATGAATAACTCGCTATTCACCCAGGTACTCAGTCATAATCCTGATGTCGGAGAGATGGCCGAGTGGTTGAAGGCGTAACATTGGAACTGTTATGTAGACTTTTGTTTACCGAGGGTTCGAATCCCTCTCTTTCCGTACTTTCAACTAAATAACCAATCTTACGTGATTGACCACAACGTATCAAATCAAATAAAAAAAATAGATAAAAAATCTACATTTCTTTGCTATGGAAAATGCTGGGAAGAGCAAACAAGGGATCCAAACCTCCCTACCAATCTATGATACATGAATAGGAAAAAGATTCCCCGACAAAATCCCTTACCTTGTCCCTTTTTAGTTTTAATCAAAAAAGCGGGCAAAGGGGAGTTGTCCGAACTCTTGTTTTTAGTGATTTTTTTTTACTTCACTTAGGTTTTTTAAGTCTGGCGAGAGTAATATTCTACGACAAGCAATTCATTTATTTTCAAACCGACGCATTTCCTATCTATTATTTGATTGACTAACCCTTCATATTGGAATGTGTGAAGAGTCAGATGGTTTGGCAATTCCTCGGGGGCAGATGACTCAAGAAGATTTTGAACCAAAGTTCTAGAGTTTTGTTCATCCTTCACTGTAATAATATCTCGGGGTTTGCATCGATAACTTGGTATATCAACTATACGACCATTAACTAAAATATGCCCATGGTTAACTAATTGGCGCGCTTGAGGAATAGTCAAAGCCATACCCAACCGAAAAAGGATGTTATCCAAACGCATTTCAAGTAATTGTAATAAAACTTGACCCGTTGACCCCTTGGCTTTTCCGGCGATACGAACATATTTAAGTAATTGGCGTTCTGTAAGACCATAATGAAAACGCAATTTTTGTTTTTCTTCTAAACGAATACGATATTGAGATTTTTTTCCGGAGCGTGATTGGTTTCTAAGATCGCTTCCTGCCCTAGGCCTTTTACTAGTTAGTCCCGGTAAAGCCCCCAGACGGCGTATTTTTTTAAAACGAGGCCCTCGGTAACGTGACATAAAGACTCCTTTTTTTATTGAAATTGTACAAAAACTAAACAAAATTAAAACTGAACTAAATGATAATGATAAATAACGTAAAATCCACTCCAATAAACTATTGGAATACAAAGAGTCAGAAGATATATTCTCTCAATATACAGATTTTTTTTATTGTATATACAATATATATAAATCAATAAATCACAAAAATTTTCCTTTATTTTCTTCATTTATTTTGCCAAGATCTAACCCTTTTACCCCAATATATATTCCTATATGGAAGTTTATATGACATAATATAAATGGCGTGGTAACTCTTGGAAAAAGGTGAAAGAAGTCTTTTCAATCTTATTTTTTTTGAAAGTACATTAAAAATCATGT
>B596-L_1-10k_transcript_59868
TCCTTCAACTGAGCCGTAAGTACTTCTGGATCAACAAAGGGCGGTGGTGCAGAAGAAGGAGGAACCGACCGGGTGCGACGACCCAAACCGACCAAACGTCCCTTCTTCTTTGGAACCGACTGAATAGAAAATAGCCAAATTTACAAATTTAAACC
>B596-L_1-10k_transcript_14006
GATTCCTACACTCATTTTCACACTAAGACAGGTATACTCCACGAATCTCCACATTCTGAAATCGTGTTCTTGAGCAATTTTTTGGGTTTTGTGAATTTCTTATTTCCGTGTTGATTCCTTGATCAAATATGCATGAAACAGATGTTTAAACATGGAATAGAACACAATTGTCTGTGAGCAACGAGTTTGGAACAGGATTTGAGATGATTTAGGGATTGAGAATTTTTTTCAATTTGGTTTTTTTTATCACAACTCGATTTCGCCTTTCATTTTCATGTTGCTTTAAGTTCTTAATTGATTATAACCATGTTGAGAGCAATGATTCTATTTTGTAGAGAATGAAGCGCACGAAAACATCAGCAAAGAAGAACACACAAGAAGAGGGTTCGTCTCAGCGAGAGAAGCAAAGCCAAAGAAGTGGGATAAGTCTGATACCACCCACTACAACAACATGAAGAAGGTAGCCGTTCCGGCTACACAACTAGCATGTCCTGAGATGATGACAATATTGGGAATCAAAGCAGACATTGAAGGGCTGTTCCAGAACATGGGTCTAGGCCAACTATGCAACCTCAACGAACCCACTTATCTGGAGTTGGTACGGCAGTTCATAGCATCCGCATACGTCAGCCGTCCCGATGATAGCCATCAGGAAGGTTTTCTGGCATTCGTAGTGTAGAAAGTATACTATGAGGTATCTTTCACAGACCTCTGCGGACTATTTGGATTGAGTGCAGGGGAGAGGACATCTGGTCTTTATTGGACTTCAGAGCTGTTGAACTTCTGGGAAACGATTGGCACAGGGGTTTATAGATCTTCTCAGGCAAAGGAGTCACTTATTCAGAGCCCAGTACTGAGATATGCCACACGCCTCATTGGCTCATTGCTATACGGGACAAACACAGCCGCATCAGTCACGCAATGGGAGTTGTGCCTCCTGTACCAAGGTGTGAGGCATATGCTACCGGCATTTGGAAACTCTACATTCCCACCTGCTATTGCCTTCAACATGGGAGCGGTGCTGGCCGCAAACTTAGCAGGATACAAGGGGAAAGTAACCAAATCCAAGAGCAATGCATGTGGATTTGGTGCAGTGATTACTCGGATCATTAGACATGTGGGTGTAGACTGCGAGAACCAGCAGGTAGCACTGGACAGATCGAACAACATTGCTTGGAACTACATGGATGTCATTTCTCTAGTAAGTAAGGAGTTCATAGCTGGTCCCCACTCGAGGATCGATCGGGATGGTCGTTACGTCTACGTATTCTAGGACCGAGCGAAGAAAACACTCTACTGCCACCTGCCTCAGATCGGCCTGACTGCTCTACTTTCAGAGGCTGCAGTTGAGTTCCTACCCCCTACTACCGCACTAGTAGACAAGCCATCCTTCTTCACGCCAAAATATCAGACCAAAGGCAAGGCCGTGGTTGATGAAGAAGGAGAAGATGAGGCTGCACAAGCCATTCCAGATGATTCACAACCCCATCAGCTACTCCCATCAGACTCCAGCCAGTACAAGCTGCAAGAGCTTCCACCGAACGCCACTTCGCGCCAGCAACAACATTGGAGAGATCAGAGCATAAAGACAAACAACGACATGCTACACAAGATCTGGGCTGCCATTTCACGTATCAGGCCGTGTCGTTGCCAAAAGGATGATGTAGTTCATCGGGACAACTCTCCATCTAGCTCTGGTTCGGGTTCGAGTGGTACACACAGGGTAAGAAAGAGGTCCAAGAGACCCAACGATGCAGGAACATCTGGAGTAGGAGACGAGGAGTAGGAGCTATCACCGGCCAGTATTTCCATTTGATTTCCGACCGCGCTATTTTATTTTATTTTCTATTCTAACGTTTTATGGTCTTATTTTCTGTTAATTTTGAACTTAGTTTTTTTTTTTTCTTAATTATGAGTTCGTATTTCTTTTACATGGTTTCTTCGTTTTATTTGGTTGTGTTTTGAGTAGTTTTTAATTCGTATTCAGCTTTGCCTTGCTAGATAAACCAAATAACTAATATCCGAGGTAAGAGGTTATATCAAGTGTTACCTCGGAATTTCTCGGTATTTCTT
>B596-L_1-10k_transcript_34113
GTCCGGGAACACCTCGTTCGGGTACATCCTCTGCATCATCTCCATCATTTGCTGGTTCAGCCTCCTCTGTGCCTCATAGCCCGCCTGTTGAGCCGCCATCTGGGTCTCTAACAAAGATATACGATCATCTTTGTCCTTCAACTGGGCCGTAAGTACTTCTGGATCAATGAAGGGCGGTGGTGCAGAAGAAGGGGGAACCGACCGGGTGCGACGACCCAAACCGACCAAACGTCCATTCTTCTTTGGAACCGACTGAATAGAAAAAAGCCAAATTTAGAAATTTAAACCAAGAAATAAATGAATTGAACTTTAAAAACAAAGAACTTACGGATTCAACGATTTCGTTGATTCGAAACCGGGACAAGTTGGTCGAAGCCGTCGAAGCGTCATCCTCGGTTTGAAGCTGAGACACTTCGTCTACCACCTGAGTTTGGACCAGGTCGACCACGTCCCTCACAAGACCGTCATCAATCTGGCCGGTCTTCTTGTTGGTATACGCCCTCCTCATTAGGGCGAGATCATCGACCGGCTCGCCATCATTTTCTTCCGCCTTGAAAAAAAACATAAATTAAAGAAACATTAGAAATTAGAAGAAATGCACAATAAATTTAAATTCTAAAACTCAAATAATTGAAGAAAAAGCGGTTGAACTTACCATGCGATCTCCGAGAGTGGCAATAGATTGAGCACCCAAGTTATGCTTGTAGATGCCCTTCCCTTTACGGTCGCTCTTGCGGTTGGTGGAGTTGGTGGAAGAAGTTTCTTTCGTCTCCTCCTTATCCCAATGCGCACACAACTCCTTCCAGACCGTGTCGTTCATCGACTTTGGGACCTTTTAATAAAAAAAAAAATTAATAAAGTTAAAAATAGTTAATAAATTAAAAAAATGGTTTAATAAATTAAATCGAACCTTATTGATTTCCCACTTCTTCTTCCACTCGTGGATCTGCTTCCCATAGTTGTCCATTACTTTATGGACGAAGTGGTGATAGATAAAGAGCGTCTCATCGGAATTCCAGTTGAACTCTTGCTGAAAAAAAACACAATTAGTAGAAAATTTATATTAAAGATTAAAAATATAAGTAAAAAATTAGAATACTTACCGCAAACTGACGAAACCACAGAACCTGCTTGTCGGTTGGGAAGTGAGTGAAAGTCGGATGTCCACTGTCGAGGGCCGAGTACATCATACGGTTGATCCATGCGCTGATCCCGTTCCCTGATCGGTTGAACCTTAGTAAAAGAACAAACGGTTAATAATGAATCC
>B596-L_1-10k_transcript_56389
CTTAGCGGCGTTAGGGTTTACAGAGAAACGGCGCTAAGGTTTACAGAGAAGAAGCGGCGGCGCTAGGGTTTAGAAGAAGCGGCGGCGCTAGTGTTTAGAACGTTGGTGACCACGGTGGCGAGGGCGACGGTTTGTTCGGAAATAGTGGAAGCGGCGGCGCTAGGGTTTAGAGGAATCGGCGGCGCTAGGGTTTAGAGGAATCGGCGGCGCTAGGGTTAGAAGAAGCTGCGGCGACAACGGTGAGAATGAAGTGAGATAGATAGCCGATGTTGAGAACGATGGTTTGTTCGGAAATCGTGGGAATTCGAAATCGCCTTTGAGAGAGAACTGTTAGGGTTTCTGAATATCGCGG
>B596-L_1-10k_transcript_59528
GAAAAGACCAGGGGCGACCAAGGAGGAGATTTACAAGTTCTAGAGAGAAGATTTGAGTGTTTTGTACTTGTTTTGGTGTGATTTGTGAAGATTTGTAAAGGAGTTCATCTCAAAACCATTTGGAGAAGATCTTCTGAACCTTTACTCTGTTTTAATACAATCTTTTCATGTTTTCTTCC
>B596-L_1-10k_transcript_38828
GGATTGAGGAGGATTGATCGATCATCGATTCGAATCCCTAATTCTTATCTTCGATTCATTCTTTCCATGGCGCTTCATTGCAAAGTTTCGAACACAGCAGCGAGCACTTCTCTGCTTGGTGGTTCGACGAGGCTGCTTCACTTGCCTAAGTCTTATCCCATTCACTGCAACATGGTTTCACCAAGTAGTACATTGGGGTTAGGTCCTCTCAAGCTGCACAACAAAGGTTCTCGTCTAAGGCCATGTCGAGTTAAACGGGAAGAGAATAGCCAAACCACAAATGTGGAAAGCGTATCAGTGGATGAGGACACGTTGAAGCAAGATCTCGAGACTGCGATCGAGGAAGAAAACTATGTGGAGGCAGCTAGAATCCGGGATAGACTAAAAGAGCTTCAAGAAGACAACAAAGCCTCTGTTTTGTCTGCCAACACTCGGTTCTACCAAGCTTTCAGAAACGGGGATTTGGCTGCGATGGAATCTTTATGGTCCAAAACCGGAAAGCCCTGCTGTGTCCATCCAGGAGCTAAAGGCATAACCGGGTACGATGATGTGATGGAAAGCTGGGAAGTTGTGTGGATGAACTATGAGTTTCCGTTACTGATTGAGTTGAAAGATGTTGAGGTTCATGTCCGAGGAGAAGTAGGTTATGTAACGTGTATGGAGTTTGTGAAGACTAAAGGGAGTAGTAGCTGGGGAGCTCAGTTTGTGTCTAATGTGTTTGAAAAGATCGATGGGGAATGGTTTATATGCATTCACCATGCTTCTCCTGTTGATATTTGATCCAAGAAGCAGAGAAATGGCTGTGAGATATATATTGGCTAGTGGCGGTCGCTTAAGGGAGATGAAGGGCTGTTCTGTTTTTTATCTTTGTGCTTGTTGATTGGAACCAGAGCATTAGAGGGAAACAAGAAGAGGCATAAGTTCTGACGTTTGATGTTGTTGTTGTCTTTCTAATCTGTATGAATTCTATTCACGTTTAGGCGCAACAGTTTTTTATTTAACAATCTCAATCTCTAACTTGACTATGTAAGGAGTGACATCAAACTCAAATTAATTATATATAATAAAGGTTAGAGAATCTG
>B596-L_1-10k_transcript_41225
GATTGAGGAGGATTGATCGATCATCGATTCGAATCCCTAATTCTTATCTTCGATTCATTCTTTCCATGGCGCTTCATTGCAAAGTTTCGAACACAGCAGCGAGCACTTCTCTGCTTGGTGGTTCGACGAGGCTGCTTCACTTGCCTAAGTCTTATCCCATTCACTGCAACATGGTTTCACCAAGTAGTACATTGGGGTTAGGTCCTCTCAAGCTGCACAACAAAGGTTCTCGTCTAAGGCCATGTCGAGTTAAACGGGAAGAGAATAGCCAAACCACAAATGTGGAAAGCGTATCAGTGGATGAGGACACGTTGAAGCAAGATCTCGAGACTGCGATCGAGGAAGAAAACTATGTGGAGGCAGCTAGAATCCGGGATAGACTAAAAGAGCTTCAAGAAGACAACAAAGCCTCTGTTTTGTCTGCCAACACTCGGTTCTACCAAGCTTTCAGAAACGGGGATTTGGCTGCGATGGAATCTTTATGGTCCAAAACCGGAAAGCCCTGCTGTGTCCATCCAGGAGCTAAAGGCATAACCGGGTACGATGATGTGATGGAAAGCTGGGAAGTTGTGTGGATGAACTATGAGTTTCCGTTACTGATTGAGTTGAAAGATGTTGAGGTTCATGTCCGAGGAGAAGTAGGTTATGTAACGTGTATGGAGTTTGTGAAGACTAAAGGGAGTAGTAGCTGGGGAGCTCAGTTTGTGTCTAATGTGTTTGAAAAGATCGATGGGGAATGGTTTATATGCATTCACCATGCTTCTCCTGTTGATATTTGATCCAAGAAGCAGAGAAATGGCTGTGAGATATATATTGGCTAGTGGCGGTCGCTTAAGGGAGATGAAGGGCTGTTCTGTTTTTTATCTTTGTGCTTGTTGATTGGAACCAGAGCATTAGAGGGAAACAAGAAGAGGCATAAGTTCTGACGTTTGATGTTGTTGTTGTCTTTCTAATCTGTATGAATTCTATTCACGTTTAGGCGCAACAGTTTTCT
>B596-L_1-10k_transcript_35428
GAACAATGTTTAGATTAGTAAACCGTTACCTCTTACTGAAGATTAAAAACTCTCTCTCCTACGCTCTCTTTTCTCTCTAGCGTTCCTTTAAGAAAACCCTAACCTAGCTCCGGCCGCCGCTCGTCGGTAGCCGGAGGCGTCCATCTCTAACCCTTCCTCTTTTGTTCTTTGCTCCTCTTCTTCTCGTCTCCCCTTAGTTGATATGCAATCTTCTCTGCAAGATCGAGAAACTCCGAAGACGATGTTGTTCGACGGAGGCGGTTCCCGAGACCTCGTGGAGAGACGGCGAGACCCAAGGTGTGGCGGTGAAGAGAGGAGTCGGCTTTTAGGACTGAAGACAACCGGATCTGGTTTTCTCATTTTCAGATCTCCGGGCAATCTTCACGGCGGCGGCGCGTGGCTACGGTGAGACGCCTCATCTGCCATAGATCCACTTCCCAGAGCGGTGGTGTTTGGCTGGAGGAGATTTTACGAAGGGTGGTGATCAGAAGTTTGGTCTCCGGTTCTCGGGGATTACGCGCGTCGAGCTTCACTATGAAGGAGTTGTCAACCGGAGTGGTGGGCTTGGTCGGAAACGTGTGGCGTAGCTTGACATCCCAGCGCCGGGGTCGGAGGTATTTCGCTCCGGTGGTACAAGCTCCGCGCTTCTTCAAGCCACTATTAGGTACACCAAACCCGCAGCTGCCGTCAAGGTCCGACTTTCAGTCCGGTCTTTATGACCGGTTTTTGGCTATGAACCGTGGCAACGATCTCCGGTGTGGTCCAGGACTGATCTGATATGCGCCTTGGTGTTGGTACTATTGATCATGGGCTGAATGCTTATCATTAGAGATTATTAGTCTGTGCTTGAATTGATACTCAGATGAGGCTTTGGTTCTACTTGGTTCATTGTTGTTTGCGGTTACCGTGGTCTAATCTAGTGGTCTAGTTTAGTGGTTAAGAGTCGGTTCATCTCGAGTTGTGGGATGAACTCGATTCATTGTGGTGAAAAATACAACGACGTTCCGATTAGGTAGCGTAGGATCCATCTTAGTGATCTTAGGTGTTACTAGATCTCGTCGTTGTATGTCGGGTTAAAATCGTGTGGTTGTAATTCCGTATTCACTTTGGTTAATGAAAGTTGTTGATGAGTC
>B596-L_1-10k_transcript_35759
GAGGAGAGGAGAGGATAAAAAAGAGAGAGAGAGAGAGATGGTGGAGAAAAGCGAAAGGGGGTAGTTTGGGTAATTAAAAAAGGGGAAGGAGGATTAGGAATTGTAACTTGTGTCTTTGTTGGAGTCGCAGTTAGATGAAATGAAATGCATTGACAGGCGAATCACGCCCCGGGCCCTGTGAGCAGGAGGAGTAGAGCGTTGCTCTGATTCTGAACTTTCTCTCTCTACATTTCCTCATTCTCTCTCTGAATCTGCCGTCACGAGGAAGCTTCTTCTTTACATGCATTGTTTCTGAATTTCCTCTTCTCTTGAGAAACCGCTTCTCTCTGCGATGGCCTCCACTGGTGAAGGGAGGAAGCAGCAATTCGCAAGTGGTGCAGATGGGAACGCACCTCTCAAGTATCCAACCTTCAAGGCTACTCCTCCTAAGCCTAGCCTCACCGATACCCTCATAGATGTGTCTCCTCTTCTTGCTAAGGAGGAGGAGACTGCTTTCCCTTTGAGAGATGACCGTCCACTAGTCCAAGACGTGTGTACTATCTCTGTCTTGCCTGACGAAGGCAATCCTGTCCCGCAATGCACCTCCCAGTTTACTCTCTTTAGCTTCGTCAAGGCTCTGCTTCCTTCTAAAAACCAGATGTTCATCGATGCCCAACTCAACTGTCAGAAGACTCAGAACCGCATCAATGTTCTTCTGGGAGGCACTGATTCCTACCAGTCATGCGTCGTTGACATTAACGTCGAGAAAGGGAACGATGGTGAGGCCGCTGGAAATGTCAAGTCCGAGAGTGTACATATGCAGAAGGTATTGCAGAGACAAGCAAGCATGACCACTGATAAAGCAATCTCAGATAGATGCCACGATGCACCAACCAACAGGTGGAGAAGATACAAGCGTGCCGCTTCATTTGACTCAAGGAAAATCGTCATCCTTTTCTCCATCTTATCAAGTGTGGGAACGCTGATATTGATCTACCTGACACTGAGAGTTAGGCAAAACGGAGACAACAGCTTCAATCATATGTAGTCCAAACTGTAACACTGGCCTCCTTTCTTCTTCTTCCCTGCCTCTGTTTTGAATCTTTTTTCTCCAAAAACTCGTTACTAGCTTCATAATGTTGATAAGTCAACACTTTCTCTGTTAATAACACTTGCGAGTGCATCAATTGCATACGTTTCCTACCC
>B596-L_1-10k_transcript_37148
GATCTATAAGACAAAAAGCATACAGAAGTTGAGAAAAAACCCTAGTTTCCTCTCTCTCTCTCTCTCGCTAGCCGCCACACCAACAGAGCTTATTCCTCCGGTCCGGTGCCGTGCCGGTACCGGAGGCTGTGTCTTCTTCCCTTTTCCTCCTTTTTCTTTTGTCTCTCTTCTCATCTGTTTCAAGTCCGGTTGATATGTCCTCGATTCTGGTTTCAACGTTTCGTCACCCAAGACTCATGGTGGTCGAAGGAGACGCGACGGTGGCCCTGGAAAAGAGACGAGACTGAGACGCGACTGGTAAGAGTGAGGTCGGCTTTTAGGACTGGAGTGGCCGCCGGATCTAGTTTTCAATCTTTCAGATCTGTGGCGTGGACTCCGTGACAACGGCGCGTGACCCAGTGGGAGTCCTTCTCCGACTTGGATCTACCCCTTGCGGCAGTGACACAGATGGAGAAGCGTTTGAACAAGCGGCAGAAGATGGTTTTGTCTATCCGGTTCTCGGAGGCAACGTGTGGTGAAGTTTAACGCCGTCGGAGTAGTCAACCGGTGGAGGACGCTTCACGGGTCGCACACGGTGAGGCCCTACATCCCAGCACCGGCGTCACTGCAGATTGTCCGGTGGTAAGGTCTCACGCCATTTGAAGCTAGGGTATGCTGTTCCGGTTGTGTTTGTTGGTTGTCAGGTCCGATTTTATCAGTACGGCTCTGTGCCGTCTTTCCGGCTAAGGAGTGAGACGGTCAAGTCCAGTGATGCTGAATCTAATCAAGGTTGCACCATTTCGGTGCTGAAGAATTGGTCCGAGTCCGGAACGCATATCTTTTGGCGACTAATGCTTGGTTTCTAAATGTTAAACTTTGATTAGTTTCAGTTTATCTTCGGACTTCCCGTTGTTCATTCGTGTGGTCGAATTTAGGGGTCTAAGAGACAGTGTTTTCCGAGTCGTGGGGAATGCTTGTACTCATTGGGTAGAATTACAACAAAGTCTCGATCGGGTAGCGTAGGATCCATCTATGTGTTCCTGGGTGATACTAGATTACTTTGTTTGTAAGTGTGGTTGAATCCTTTGTGGTTAAGATCATGTACTACTCCTTTGGTTAATGAAAAGTTGAAGTTGAGC
>B596-L_1-10k_transcript_46129
GAGATTACTTTCATTATCTTCCCTTTTCGAGATCGGAGCACTAATTTGAATTCAGAGAAGCGAAAGCGACGCAGAGAAGATGGCTCGTACCAAGCAGACCGCTCGTAAGTCTACCGGAGGAAAGGCCCCGAGGAAGCAGCTTGCTACTAAGGCCGCTCGTAAGTCTGCACCAACCACCGGAGGAGTCAAGAAGCCACATCGTTACAGACCTGGAACTGTTGCTCTTCGTGAGATCCGTAAGTACCAGAAGAGTACTGAGCTGTTGATCAGGAAGCTTCCTTTCCAGAGGCTTGTTCGTGAGATTGCTCAGGACTTCAAGACTGACCTGCGTTTCCAGAGCCATGCGGTGCTAGCACTCCAGGAGGCAGCTGAAGCATACCTTGTGGGACTCTTTGAGGACACTAACCTGTGCGCCATTCACGCCAAGCGTGTGACCATCATGCCCAAGGACATCCAGCTCGCTCGCAGGATCAGAGGAGAGCGTGCTTAAGTGTTGGTTGTCGTTTCGTTGGGTCGTATTATGTGAATGTTGGGGTTTGTTGTTCTCTAAATAGACGTAGCTGGATTTTAGATAATGGTCTTTTAAGAAGGCCTTTGGTATTAGTAAGACTCTAAAACAATGATGAATGATGGTTTGTTGGTTTTTTCTTATTTTCTTGTCCCAGTATTATTTGCTTTTGTGTATTTGCAGCTACGTGTTTTGTGAACCTTTCGTTGTTGAATCTCATTTCTAAAACAATTAGTATGTTGATGCTTCCTGACTTTTTTCATATTTATCATTTTATTGGTTATGAGTTTT
>B596-L_1-10k_transcript_56717
ATTCACGCCAAGCGTGTGACCATCATGCCCAAGGACATCCAGCTCGCTCGCAGGATCAGAGGAGAGCGTGCTTAAGTGTTGGTTGTCGTTTCGTTGGGTCGTATTATGTGAATGTTGGGGTTTGTTGTTCTCTAAATAGACGTAGCTGGATTTTAGATAATGGTCTTTTAAGAAGGCCTTTGGTATTAGTAAGACTCTAAAACAATGATGAATGATGGTTTGTTGGTTTTTTCTTATTTTCTTGTCCCAGTATTATTTGCTTTTGTGTATTTGCAGCTACGTGTTTTGTGAACCTTTCGTTGTTGAATCTCATTTCT
>B596-L_1-10k_transcript_54537
CGTGAGATTGCTCAGGACTTCAAGACTGACCTGCGTTTCCAGAGCCATGCGGTGCTAGCACTCCAGGAGGCAGCTGAAGCATACCTTGTGGGACTCTTTGAGGACACTAACCTGTGCGCCATTCACGCCAAGCGTGTGACCATCATGCCCAAGGACATCCAGCTCGCTCGCAGGATCAGAGGAGAGCGTGCTTAAGTGTTGGTTGTCGTTTCGTTGGGTCGTATTATGTGAATGTTGGGGTTTGTTGTTCTCTAAATAGACGTAGCTGGATTTTAGATAATGGTCTTTTAAGAAGGCCTTTGGTATTAGTAAGACTCTAAAACAATGATGAATGATGGTTTGTTGGTTTTTTCTTATTTTCTTGTCCCAGTATTATTTGCTTTTGTGTATTTGCAGCTACGTGTTTTGTGAACCTTTCGTTGTTGAATCTCATTTCTAAAACAATTAGTATGTTGATGCGT
>B596-L_1-10k_transcript_51737
GGAACTGTTGCTCTTCGTGAGATCCGTAAGTACCAGAAGAGTACTGAGCTGTTGATCAGGAAGCTTCCTTTCCAGAGGCTTGTTCGTGAGATTGCTCAGGACTTCAAGACTGACCTGCGTTTCCAGAGCCATGCGGTGCTAGCACTCCAGGAGGCAGCTGAAGCATACCTTGTGGGACTCTTTGAGGACACTAACCTGTGCGCCATTCACGCCAAGCGTGTGACCATCATGCCCAAGGACATCCAGCTCGCTCGCAGGATCAGAGGAGAGCGTGCTTAAGTGTTGGTTGTCGTTTCGTTGGGTCGTATTATGTGAATGTTGGGGTTTGTTGTTCTCTAAATAGACGTAGCTGGATTTTAGATAATGGTCTTTTAAGAAGGCCTTTGGTATTAGTAAGACTCTAAAACAATGATGAATGATGGTTTGTTGGTTTTTTCTTATTTTCTTGTCCCAGTATTATTTGCTTTTGTGTATTTGCAGCTACGTGTTTTGTGAACCTTTCGTTGTTGAATCTCATTTCTAAAACAATTAGTA
>B596-L_1-10k_transcript_56351
ACTCCAGGAGGCAGCTGAAGCATACCTTGTGGGACTCTTTGAGGACACTAACCTGTGCGCCATTCACGCCAAGCGTGTGACCATCATGCCCAAGGACATCCAGCTCGCTCGCAGGATCAGAGGAGAGCGTGCTTAAGTGTTGGTTGTCGTTTCGTTGGGTCTTGTATTATGTTAATGTTGGGGTTTGTTGTTCTCTAAATAGACGTAGCTGGATTTTAGATAATGGTCTTTTAAGAAGGCCTTTTCGTATTAGTAAGACTCTAAAACAATGATGAATGATGCTTTGTTGGTTTTTT
>B596-L_1-10k_transcript_52617
ACAGGAGGAAAGGCCCCGAGGAAGCAGCTTGCTACTAAGGCCGCTCGTAAGTCTGCACCAACCACCGGAGGAGTCAAGAAGCCACATCGTTACAGACCTGGAACTGTTGCTCTTCGTGAGATCCGTAAGTACCAGAAGAGTACTGAGCTGTTGATCAGGAAGCTTCCTTTCCAGAGGCTTGTTCGTGAGATTGCTCAGGACTTCAAGACTGACCTGCGTTTCCAGAGCCATGCGGTGCTAGCACTCCAGGAGGCAGCTGAAGCATACCTTGTGGGACTCTTTGAGGACACTAACCTGTGCGCCATTCACGCCAAGCGTGTGACCATCATGCCCAAGGACATCCAGCTCGCTCGCAGGATCAGAGGAGAGCGTGCTTAAGTGTTGGTTGTCGTTTCGTTGGGTCGTATTATGTGAATGTTGGGGTTTGTTGTTCTCTAAATAGACGTAGCTGGATTTTAGATAATGGTCTTTTAAGAAGGCCTTTGGTATTAGTAAGACTCTAAAACAATGATGAATGATGGTTTGTTGGTTTTTCTT
>B596-L_1-10k_transcript_41183
GATAACTTGTTTCTTCTTACTCTTCTATCTAATCAGATCAAAAACTTGTGTTTCTTGCTCCTAAAACATTGGATATATATTCTCATAAGTTTTGAAACTGTTTTTTGAGATCTCTTGTTTTTTTTTTCTTTGTTGGCATATAATATGAGTTGCAATGGATGTAGAGTTCTTCGAAAAGGTTGCAGCGAAACATGCATCCTTCGTCCTTGCCTTCAATGGATCGAATCCGCCGAGTCACAAGGACACGCCACTGTCTTCGTTGCTAAATTCTTTGGCCGTGCCGGTCTAATGTCTTTCATCTCCGCCGTTCCCGAACAAAACCGCCCTGCTTTGTTTCAGTCTTTGTTGTTTGAAGCGTGTGGGAGGACGGTGAATCCGGTTAACGGAGCGGTTGGTATGTTATGGACCGGGAACTGGCACGTGTGCCAAGCGGCTGTTGAAACTGTTCTTCGCGGCGGAACTCTACGACCTATCTCAGATCTACTCGAATCTCCTTCGTTGAACTCCTCAGATGAGTCTACCGAGATCTGGCGGTTGCAGCGTCGCGACGGTTTCTCGACCTCAAGATCCAAGCTCATTACGACGGGGGTGGAAGAATCTCCGGTCAACCGTAAACGATCGAAAACCGAGTGGTCTGAACCGGATATGGAGCTACAGTTGAACCATGGGTTAGCTCTAACCGGTCCGGTTGTCCCGGTTCCTTTTCTTCCACCGCCGCAGTTTAGTAAGGCGCTTAATAGGGATCATCCGGGAAGTCCATCGGAGGAGTCTGTAACGACGTCGTGTTATGAAAATGGAATCAGCGGCGATGGATACAGAAACAAAAGAGAGAGAAAGTTATTAAACCTTTTTGTTTAAAACCGACGACGCAAACTCTTCGCACTCAGTTTTTCTCGACGGTCCTTTTTAGGGTTTTTTTTGTGTGGTGAAGCCGCATAATTATTGGCTAACATAATTATTTTCTCTATCGAGAAATATGATAATTTTTGGTGAT
>B596-L_1-10k_transcript_13652
GTTGTTCTCTTCCTTTGGAGGAGCTTCATCATCCATCTCCAATGGCGTCTTCTTCCCTCTCGTCTCTATCCTCCATTCTCAGCAACCCTCAAGGTTGCTCCCTCTGCTTCAAAGCCTCTACACGACGCACTCTCTCTCTAGCATTCGTCTCCTCGAAACTTAACCATTCTTCTTCTTCTTCCTCTGCTCTCCTCCCTCGTTGCTATCGTCTCACACAGAATTCAATCAAGAGGAAGAAAGGGTTTGCATTAGATCTTTCAAGAAGCTTCTCTGTTTCTCAAACTAAGTTCGATGGTCCAAGCCTCCACCAATTCATCTCCAAAGCTCAAACTTCCCTTACCGCTCCTCAAACCGAATCTGAATGCACCACACAAGACTCCGACATTGCATCACCATCAAAAGGTCGGATCTATCACGAAACATACGGATGCCAAATGAACATCAACGACATGGAGATAGTCCTCTCCATCATGAACAACTCCGGCTACAAAGAAGTCGTCACCGACCCCGAGAGCGCGGAAGTCATCTTCATCAACACTTGCGCCATCCGTGACAACGCGGAGCAGAGAGTGTGGCAAAGACTCAACTACTTCTGGTTCCTGAAACGCCAATGGAAAGCCAATGTAGCTGAAGGGAGAGCTAAGTCAGTTAAACCTCCCAAAGTTGTCGTCTTGGGATGCATGGCTGAGAGGCTAAAGGACAAGATTCTAGATTCTGACAAAATGGTCGACGTGGTGTGTGGTCCTGATGCTTACAGAGACCTCCCGAGGTTGTTAGAAGAAGTGGACTATGGACAAAAGGGAATCAACACTCTTCTCTCTCTAGAAGAGACTTACGCAGACATAACTCCTGTCAGAATCTCTCAAAACGCTATCACAGCCTTTGTATCGGTCATGAGAGGATGCAACAACATGTGTGCTTTCTGCATTGTGCCGTTCACAAGAGGTAGAGAGCGGTCGCGTCCTGTTGAGTCCATCGTCCGCGAGGTTAAGGAGCTGTGGGAGGCTGGTGTGAAAGAAGTGACTCTCTTGGGACAGAACGTGAACAGCTACAACGATGATTCGTCTGATCCTGAGCCATCAGGAGGAGGAGGGGGTGCTAAGTGGGAGTACAGTGAAGGGTTCTCGAGCAGGTGTAAGGTGAAAAACATGGGTTTGAGATTTGCTGATCTTTTGGACAGACTCTCTTTGGAGTTTCCTGAGATGAGGTTTAGGTTTACTTCTCCTCATCCTAAAGATTACCCTGACGATCTGCTGTATCTGATGAGGGATAGGCATAACATCTGCAATCTCATTCATCTTCCTGCACAGTCTGGTAATAGTAGGATACTTGAGAGGATGAAGAGAGGTTACACCAGAGAAGCTTACTTGGATCTTGTTAAGAAGATTCGGAGTATTATACCGGACGTGGCTATTACCAGCGATTTCATTACCGGCTTCTGTGGGGAAACCGAAGAAGAGCACCAAGAAACACTAAGCCTGGTGAGAGCAGTTGGATACGACATGGCGTATATGTTTGCATACAGCATGAGAGAGAAGACACACGCTCATCGGCAATACACAGACGACGTTCCAGAGGAAGTGAAGCAGAGACGTTTAACTGAACTCATCCAAGCCTTCCGCGATACAACAGGTCCTTGTTACGACTCTCAGGTCGGTTCGGTCCAGTTGGTTTTGGTGGAAGGGCCGAACAAGAGAGCTCCTGAGACAGAACTGATCGGAAAAACAGACAAAGGACATCGAGTTTCGTTTGTTAGAAAGCCTTTGTTTGATAAAGACAAAGGACATGGTGATTTGAAGAGGAGTCCTGAAGTTGGTGACTTCGTGGAGGTTAAGATAGAGAGATCAACGAGAGCGTCTTTGTATGGAGAAGCTCTAGCGATTAGTAAGATGTCTTTGTTTCACGATGTTGGTGGTGTTGATGCTGTTGTTGCGTCTTGCGCAAGTTAAAGTTTCGTTTTGTTTGTTTTTGAAAAAGGTTTTGGATTATTTTTACCTTTTTTTTTTTTGTCAACGGTTTCATTTCATAAACTCAAACCAGAGTACTTGAAAAACAAAGTTTGGGGACACCACCCATTGCC
>B596-L_1-10k_transcript_40204
AACGATGATTCGTCTGATCCTGAGCCATCAGGAGGAGGAGGGGGTGCTAAGTGGGAGTACAGTGAAGGGTTCTCGAGCAGGTGTAAGGTGAAAAACATGGGTTTGAGATTTGCTGATCTTTTGGACAGACTCTCTTTGGAGTTTCCTGAGATGAGGTTTAGGTTTACTTCTCCTCATCCTAAAGATTACCCTGACGATCTGCTGTATCTGATGAGGGATAGGCATAACATCTGCAATCTCATTCATCTTCCTGCACAGTCTGGTAATAGTAGGATACTTGAGAGGATGAAGAGAGGTTACACCAGAGAAGCTTACTTGGATCTTGTTAAGAAGATTCGGAGTATTATACCGGACGTGGCTATTACCAGCGATTTCATTACCGGCTTCTGTGGGGAAACCGAAGAAGAGCACCAAGAAACACTAAGCCTGGTGAGAGCAGTTGGATACGACATGGCGTATATGTTTGCATACAGCATGAGAGAGAAGACACACGCTCATCGGCAATACACAGACGACGTTCCAGAGGAAGTGAAGCAGAGACGTTTAACTGAACTCATCCAAGCCTTCCGCGATACAACAGGTCCTTGTTACGACTCTCAGGTCGGTTCGGTCCAGTTGGTTTTGGTGGAAGGGCCGAACAAGAGAGCTCCTGAGACAGAACTGATCGGAAAAACAGACAAAGGACATCGAGTTTCGTTTGTTAGAAAGCCTTTGTTTGATAAAGACAAAGGACATGGTGATTTGAAGAGGAGTCCTGAAGTTGGTGACTTCGTGGAGGTTAAGATAGAGAGATCAACGAGAGCGTCTTTGTATGGAGAAGCTCTAGCGATTAGTAAGATGTCTTTGTTTCACGATGTTGGTGGTGTTGATGCTGTTGTTGCGTCTTGCGCAAGTTAAAGTTTCGTTTTGTTTGTTTTTGAAAAAGGTTTTGGATTATTTTTACCTTTTTTTTTTTTGTCAACGGTTTCATTTCATAAACTCAAACCAGAGTACTTGAAAAACAAAGTTTGGGGACACCACCCATTGCCG
>B596-L_1-10k_transcript_46473
GGATCACTACTTCCCACCACCACTAGTCTCATTCTCTCTTGCTCCAAAACTTTCATCATCTCTCTCATTCTCTTTCTCTCTACACAAGTCAGAAAAAGCAATGAGCTCAATGATGGAGACTCTCCAGATTCGCAAACCCGCTTCTCTCCCCGTCTCTCAACGCCTCAGCCCCTCTCTCATCAAAGATGAGCACGGTGTTATCCGCCGTCGTCTCTCTTCCCTCTCGCTCAACCTCCTAAACCAACCATCAGAGATCGCATCTCGATTCCCCAAGTCCAAGTCCGTTTCAGACATGGGAAAGCAAGTGGGAAGCTCTGTGAAAGAGTGGTGGGAGTGGGGCTGGTCATGGATCCTCTCGAGGAAAACCTATCTTCATAAGAGATCTCGAGCTTAACAGAGAGGAGGCCAAAACAATAGGTTCTCAGAACAGAGGAAGCATAATGCACGTGTTCCTCAAGCTCCGTTCTCAGATCCGCAGTCTCGTGGGCTCTTCTTCCGACACTCTTCCCAAATACAAGCGTCAACAATGATGATATGATTGTCGCTTTGATAATCAAACTCGAACGGTCGAGAGATATGTTTCTGTCGTGCATGAATCAGTTGGAGTGTATATCATCAAATCGTATACAAGCGACGATGTGTTTTTTGAAAAGAAAAGTTTGATGTTGTATTTTGTTGCTATGATTAATCTGCCTAGATTTTTAATTATTATTATTAATTTGATTTGCTTTGTATGTTGTGCAGTTGTATTTTTTTGTATTTAATAACCATGCAACTATATAGAAGTCTGTTATTGT
>B596-L_1-10k_transcript_26181
GAAGATTTTCTATCTCTAAAACTCTCTCTATTCGATTCATGTTTTGCCTCCGGCCGGCGCATCCGTCTCTTCCCGTCGCCGGAGGGCTGTTTCTTCCTTTTACCCTCGTTTTTTCTTTGCCCCTTCTCTCCTCTTCCGTCTCCCTCCGATATGCAGGTGTCCCTGGAGGTTCGAGCTTCGCCAGCGTAGGTTCCTAGGCTGAAATCGGTGGCTGGTTTGAACTTCTGGTGACACAGCGAGGTAGGTGCAGCGGAGGTAGGAGGTTTGGGTCGGCTTTTTGGGTCGGGATTCGCTGGGTGTCGTCTTTCACCTTTTAGATCCCCGGCGAATCCCGGCGTTTCGCGGCGCGTGAATTGGACAGGAGGCTCCTCTGCTCAGTATCTGTTCGTCTATCCGCTTTTCAGTCTTTCGTTGTCCCGACGGAGTGGTGCGGCGGCGCGTGGTCTCTCCCTGTGCTTGGCGTCTCGTCGTAGGGAGTTCTCGATGTCCAATGCTCAGTAGGTGCGGGGTGGTGTATCCACACTGGCGCGTTTGTAGAACTGGTTGGTTTCGTCGTGTGTCGTCTCTGGCCGTTTCTCGATTTGGCGTGTGCTTCTGCGTCTTGGTCTCCGGCGATAAGTCGTCTATGGCTTGGGCTCGGGCCTTGTTCGTGGTGCTGCTTTCTTGTCCTCCTCCAGTCTCGGCTCTCCTCCTTAGCTCTCGTGGTGGTTCCTGTCGCGGAGAATTCTCCTCGAGTCATCTCCGGTGCCTGTTTCTTCGGTTGTGCTTCATCGTCTTCATCCATCTTCCGGTTTGTGCCGGTCAGTTCCTCTGGTGCTCAGAGACTGTCCATGACGAGACTCTCCTCTCCGTTTGGTCTTTCGGATAGGATGTGTCTCGTGCTTCCATGTGTTTGAACCCATCATCCCAGCACTAGAACCAAGCGCCCGGGCGTTCGTGTGTTCTGGTGGGTGTGTTCTTCCGGCTAGTGTGGTGGTTCCGGAGTGCTTAGCGTGGAGGTGCAGCTGCGTAACAAACCCCCCTTTGTTTCAGGTTATTTTCTTTTCTTCAGTCCTTTCGGATTGTGCCTCCATCGTCTAGGAATCTGGTCTCGGGTATGTTCGTTGAATACGACCTTTTGGACTCCCGTTTTGGTCAGAGTTATGACAAGGAGATAGGCTTGTTGAGGATGGCGGTTCCCCTTAACGCTCCGGCCCGACTCAATTGCATTACTTTGCTAGACGGTTAGAGAAAAGAAGGTTCGTGTGGATTGAACATCTGTGTGTCGGCGCTTTTTTGAGAGAAAGTTTGATTGCAGTGGTCAACTAGACTTCGGTTTGGTTGGCGACGTTGGCCGCGGCCTTTTGGTAATGACGAGAATCGGTGACGATATCCGAACCTTTGGTTTTTCCCTCCCACTGTTTATTAGATTTTTTTCTCCTTGGGCATAAGTGATAAGCCTAATCTATTTGTAAGATCCGCTGTTTATTCGACGACTAGCCGGAGGTCTTGTTCCGGGTTTCAATTTCGGATTTATTTGATAATATAACT
>B596-L_1-10k_transcript_47638
ATCACCACCACTACTAACACAGCCTCCTCCTCTCTTTCGATCAAAATGGCTAACCCAAGAGTCTTCTTCGACATGACCCTCGACGGCGCCCCCGCCGGCCGCATCGTGATGGAGCTTTACAAAGACACGACGCCGAACACCGCCGAGAACTTCCGCGCCCTCTGCACCGGCGAGAAAGGCGTCGGAAAGAAGGGAAAGCCGCTCCACTTCAAGGGATCGGCCTTCCACCGCGTGATCCCCGGGTTCATGTGCCAGGGAGGCGATTTCACCGCCGGGAACGGGACCGGCGGGGAGTCGATCTACGGCGATAAGTTCAAGGACGAGAACTTCGTTAAGAAGCACACCGGGGCGGGGATCCTCTCCATGGCGAACTCTGGTCCCAACACCAACGGATCTCAGTTTTTTATCTGCACCGCGGAGACGTCGTGGCTCGATGGGAAGCACGTGGTGTTTGGGAAGGTTGTTGAAGGTATGGAGGTTGTGAAGGCGATTGAGAAGGTTGGATCGTCTTCTGGGACGACTAAGAAGAAGGTTGTTGTTGCTGATTGTGGTCAGGTTGCTTAGATCTGAGTGATTTGATGATGATGATGGATGTTATCTTTTGCTTATTTAATGTTTTTTTTTTCTGATCGTTCGAGTTTGTAAAACCCTGAGGGTTTTTTGGATTTGACTGCCTTTGAATAATTATGAATAACTATGAGCTTTTTA
>B596-L_1-10k_transcript_57362
GAGAATGTACTTCCTTTTCGTTCTGTGTGCGTTTTTGTTCTTTCGTTCTTTTAGTATTTATCATCGGGAACCAACAGATTTACTGGATTCTTGGGACTTTGTTTCGGAAGCAAACTCACCTATTCGTCATCCCCTTTTTCTCTTTCGGTGGTTTGCATCCGGGTTGTAGGGGCTCTTATTGTTCGGTTCTGTAATAAAAAGCTTTGAGGAGCTTGGTATGTTTCTGTATTCTTGTGTTGTCCTGAGGAAGTTTAAATACATTTATTTGTTTTGATTCGAAAAAAATACAGTTATTTTGT
>B596-L_1-10k_transcript_60027
TGTTATGTTTGGTCTTTTTGTTGTATTCTGGATAAAGAAGTTTGGTGAATTCTCATTATGGGTTTGTAGTATACTATGATCAATTGGGCTTTGGTAATAGAAGCCCATATTTTTCTTAAATTGGATATAAGCCCATAATAGAAAATATTATTTTGATTTTGG
>B596-L_1-10k_transcript_55737
CAACGTGCGAGCTTTCTGCGAACTCCCTAACGGGAATGGAAAAGATGGGTGATGGAAGTGGATTTTCAGTTGCTGTCAAGAGAGAAGTGCTACTGCTTTTTGTACTTAAATGCAGCGAAGTGTGTTGCATCAGTCATCTTGAAGCAGATGGAGACTTTTAAAAGGGGTGTACCCAAGAAGAACACATTGGTCGTGTTGTGTTTCGTCAGGAACCAGAAAACTTAATACATTATTTGGTCTTCCCACTTTTGACGACAACATTGTTGTTTTTTTAACTTCAAGTTTCTCAGTATAATTTTGAATAACCATTGTTTCATCTTGTATGTTACTAGCTTTGTTTGGTTATCATTTACTGAATGGAGATAAAATTAAAGAACAAATTTTTAC
>B596-L_1-10k_transcript_57847
GAACTCCCTAACGGTACTTAAATGCACGAAGTGTGTTGCATCAGTCATCTTGAAGCAGATGGAGAGTTTAAAAGGGGTGCCCCAAGAAGAACACATTGGTCGTGTTGTGTTTCGTTAGGAACCAGAAAACTTAATACATTATTTTGTCTCACACACTTTTGACAACAACATTGTTGTTTTTTAAACTTCAAGTTTCTCAGTATAATTTTGAATAACCTTTGTTTCATCTTGTATGTTACTAGCTTTGTTTGGTTAGCATTTACTGAATGGAGATAAAATTAAAGAACAAATTTTTAC
>B596-L_1-10k_transcript_51407
GCTTCTTCTTCGGGATTGATCTGATAACTTTGTTGATTCTGCAAGAAAGTAGCTAAGATTACAATGGCTTGGCGCAGTGCAGGATCTGCCGCTCGCTCTTTCGTTTCCGCCGCCGCTAGAGCTCCGTCCCTCCGACCTCCGCCAGCAACGCTTCCGCGCCTCCGTCCTTCCCAATCCTCTTTGCCTCGCCGCCGATTCACAAATCCAAGGAACTTGGGAGAGCTTGGATGCACACAGTCTCTCTTGCCTTTGCACAATGTGGTGGCTTCAGCTCGACTCATTTCTCACTTGAATCTCAACGTGCGAGCTTTCTGCGAACTCCCTAACGGTACTTAAATGCACGAAGTGTGTTGCATCAGTCATCTTGAAGCAGATGGAGAGTTTTAAAAGGGGTGCCCCAAGAAGAACACATTGGTCGTGTTGTGTTTCGTTAGGAACCAGAAAACTTAATACATTATTTTGTCTCACACACTTTTGACAACAACATTGTTGTTTTTTAAACTTCAAGTTTCTCAGTATAATTTTGAATAACCTTTGTTTCATCTTGTATGTTACTAGCTTTGTTTGGTTAGCATTTACTGAATGGAGATAAAATTAAAGAACG
>B596-L_1-10k_transcript_42674
GGGACATTGAAGGTTGCCACCAGTCTAGAGTAGGATCATTGGCGTGGAATAATCACATCCTGACGACGGTGAGGGATGGATGGACAGATCGTCAACAACGACGTGCGAATCAGATCACACGTTGTGGAAACTTACAGAGGTCACACTCAAGAGGTCTGCGGGCTAAAGTGGTCAGGATCCGGACAGCAACTAGCGAGTGGTGGCAACGACAATGTTGTACACATATGGGATCGTTCAGCCGCCTCTTCAAACTCGACCACTCAGTATTTGCACAGGCTCGAAGAACATACGTCTGCAGTTAAAGCCCTTGCGTGGTGCCCTTTCCAAGCGAATCTGCTTGCTACTGGTGGTGGTGGAGGAGATAGGACGATAAAGTTCTGGAACACTCACACAGGAGCTTGCTTGAATTCAGTTGACACCGGCTCCCAAGTTTGTTCGTTGCTGTGGAGCAAGAACGAAAGAGAGTTGCTTAGCTCACACGGGTTTACACAGAACCAGCTTACGTTGTGGAAGTACCCATCTATGGTGAAAATGGCTGAGCTCACTGGTCATACATCAAGAGTTCTATACATGGCCCAGAGCCCAGATGGTTGTACCGTAGCTTCAGCTGCAGGAGATGAAACTCTGAGATTCTGGAATGTTTTCGGAGTACCAGAGACGGCCAAAAAAAGCAGCTCCAAAAGCAACTCATGAGCCGTTTTCTCATGTGAACCGTATTCGTTGAAGAAACTGTGAAGAGAAGACTAACAGCAACAAAGAAAGTCAAGCAGTGATTGTTACATAAGACTAACAACAAAGAAAATCAAGCAGTGATTGTGAAATAAGATGTTTTTGTTTTCGTTTTTTTGGGTTTGTAATAAGTAAAGTGCATACTGAGTCAGTCAAACTTCGTTGTTTGAATATATTTTAAATAGAAATAATTTCATTTTTACACTATTATTAACAAGTCTAGTAACTTATT
>B596-L_1-10k_transcript_22749
GGGTAGTTCCAATTACAAGAGTGAAGAGGTAGAAAAAGGCAAATGACGACGGAAATAACAAGCCTGAGGAATCAAAGACCAAAAATATCTTGTCGCCCTTCCGTGTTCTTCTTTCATGATTTTGTTGTTCTGTGGAAGATTGTTGCAGGTACGATTTCACGCAAAGGGAATCTCTTTCTTTTTTTGTATCCGCGTTTGTGTTATCAGTCTGTGAAATTTTGAAGAATTGGGGTTTGGTGGTTGGAGGGTGTTTCAGTTTCAGAGATGGGGGAAGTTTAAGACTTGAGGCTTGAACACAATCTCTGGGAAGTAAAATCGTTTCAATCGTTTCTTTCATTTCTGGGTTCTCGTATCCTGATTTGGATTTTCCGTCTGGTTGATTTTGTGGGGTTGATGCTTTCATGCTAGTTAATTATGTGATATATATCTTCTGTGCTTAGGCTTATGGTCAGGGGGCTTATTTGTTATTGTTTTCAGGAAACGTTCTTTCTTGTTAATTCAAGTTCTAAATCCGAACTATTCTCACTTCTGGCAAGGTCTTACGTTGTTTACTTGTTTGCAAGACAGTATGAGTTCGTTCAATAAGAATCCAGTACAGATAATGGGCTGCATTTTGCTTTTGTTACCGTGATGATATGGTAAATGACGAGCTGCTAACCACAATGTCTCGTTTAGTCAGGAGCACTTTATGGAAGCTCGACAGAACAATACCTGTTTCCATACTCATGACTAAAATTTTGCAGATAAGTGTTTCCCGTGACGTTTAAAACCACAACCAGGAGCGTCCAATGACTTCTTCAAAACTCAATGACCCTACAGTGAAGAACAACATCTGGAAGGAAAAGACGAGGTTGATACTCAAGAAACTCAAAGTGAAAGCTATGACAATGCTTTTGACCTCTCCTTTCCTGATAATGATTGTCAGAGAATGATAGGCTAGCTTTAATGGTTGCTCAGGAACTCATTGCTAACTTACAGTTGGAATTCGGTCATCGCATACTTGCCTGGACATAAGCCTTTCTAAGCAGCTAGACTTAGCTCAACCTCTTGTTCGGTGCCGGTCTCTGGTTACAGCTGCTGAGCACCACTTGGTCTTTGGTACAGTATTTTCCCATGTCCTAGATGCGGCAATTTCCATGCGCTTTGAGATGCACTCAGTTAAATGTGACAAACCTTACTTTACTGCAAAGTGCCACTGCTGTGGATTCAATATGCCAAGCTTCCTGATGTGCCAACCTTTACAATAAAGAAGACTATTCACGGGTGTCATACATTGGTATCTTGCACCTTGGTCACTATCAAGCTCCAGTGGAATAGGTTGCTGAGGCTGTGAGAGAAAGGCTGAAACAAAATCCATATTGCAAACCTAAGGAGATAGTGGAGAAAATTCACCAAGATCATGGAATTACACTATCATACAAGCAAGCATGGACGCGAGGGGAGGATGTATAATGGATGCTGTTGGCGGGTCATTCGAAAAATATGCTTTCTTCTTTCTTTCTTTTTTGAATAAATGTTAAATGTTATTCAAAGCAAAACCTTTTTACATCAAGTGCTTCTATTTTTGGTGTAGTATTTAACTTCTAGAAAATCCTATAAGGCAAAAAATCTTTATGGTTCT
>B596-L_1-10k_transcript_41844
GGCGAAGAAAGAAGGCAACTCGCCGCTGTATTTGAGACGGAGAAGTTAAAAATGTTGAGAAGAGTGATCGGTAACATCGCCGTCCGGCGTCAGCTTCAACGAGCTCTATCAAGCAAAGCCGGTGGAGGAAGTGGAAAGCCAAGCGACGTTTCAGCTGCGGTGGACTCGATGCTGCTCCGTTCCCTAAAGGAACATTACCTAGAAGTCTCCAAGATGACTCCTCCTCCGAAAGTGACACCTCCTTCACCGTTCGAGATTGTGAAAGGCTCCCTTGAAGGAACTGGCGCTGTTCTGAGGAAATCTATTGGGAACGAAGAGATTAATCTCTTTGTGATGCGGTTGGCTCACGGAGGTGATGATGAAGATGAAGATGGGATTAACCAGCTGTTCCTCCACGTGGCTGTGTCGAAGCCAAACCAGGCTGAGTCTCTGCATTTCCTGTGCGGACTTTACCCGGATGCGTTGGGTATTCACTCTGTTTCAATGAGGCCGAAGCTTGAGGATTTGGAGTTGTCTGATGATCCTGCTCGTTACACTGGCCCTTCTTTCGAGGAGCTTGATGAGAAGATGAGAGATGTATTCCATAGCTACCTAGAGGAGCGAGGTGTGAACGAGAGTCTTTTCCCTTTTCTTCAAGCATGGCTTTATGTTAAGGATCATCGAAACTTGCTTCGATGGTTCAAATCAGTTGGCACGTATGTGCATGAAAGCCCTTCTTCGGAAAACAACGCCTAGGGAGCTCAATCAGAAGATCGTATCATTTCAGTTTTTTGGTAGAGGTTTATGCAGTATTTTCAGTCTTAAATGATACAGCTTCAGGGTCTGAGTCACTTTTGCTTCTTTTAAACCGTTCAAGAAAACATATGCATCAAGCTGTAATGTTGTTCAAGTTTAGAAAAGTTCATTTTTATTGACTCTGTGAGCTCTCTTTTAAAAGCAACGCTATGACCTTATTATACTTGTGATG
>B596-L_1-10k_transcript_11128
GACAGGTTCTCTCTCTCTCTCTCTCTCTCTCGGTTCCCTGTCTTTATCAGCTTCTCAAGTTACTTGTTTCAGTTTCCGATGATCGTTTCTAGTAAGTTATTTGTTTGTTTTCTCTCTTTCATCAGGAACTTGTAGTTATCATTACCGGCGGTGTTAGGTTTCTATCATTTGTCTTCTGTCTTCGCCGTCACTACCTTCAAAAGCCTTAATCCGTCGACGTAACGCAAGTTTATCTCCCCTTCAGTGCACGATATGGCTTCAACGATAGCTGCTCAAAAGCCTGATGATTCTGAGTACGAGATCATTGAAGGTGGCTCTGAGAGCGCTTTAGCAACCGGTGCTAGCCCCTGGATGAACTCTGCGACCTTGAAGCTTCGCCACCGGATTGGAAGAGGTCCCTTTGGTGATGTTTGGTTGGCTACTCATCATCAGTCAACCGAGGACTACGATGAGCATCATGAAGTCGCCGTCAAAATGCTTCATCCCATCAAGGAGGATCAGAGAAAAGTTGTGGTTGATAAGTTTGAGGATTTGTTTTCCAAGTGTCAGGGGGTTGAGAGTGTCTGTATGCTCCGTGGTGTCTCTAGTATCAGTGGAAGGATATGTATTATCATGAAGTTCTATGAGGGCTGTGTTGGTGACAAGATGGCTCGGCTCAAAGGAGGAAAGCTTTCACTGCCTGATGTGTTGAGATACGGAGTTGATCTGGTTACAGGGATCTTGGAGCTGCACTCAAAGGGGTTTCTGATTCTCAACCTCAAGCCCTCTAACTTTCTTCTCAGTGATAACGACAAGGCCATCCTCGGAGACGTTGGAGTCCCTTATCTCCTTCTTAGCATCCCTCTGCCGAGTTCTGATATGACGATGAGGCTTGGAACTGCAAACTACATGGCTCCAGAGCAGTGGCAACCGGAATTAAGAGGTCCCATGTCCTTTGAGACTGATTCTTGGGGGTTTGGATGCAGCGTTGTGGAGATGCTGACCGGTGTACAGCCTTGGTCTGGCAAATCCGCCGATGAGATTTACGACTTAGTGGTCAGGAAGCAAGAAAAGATTAGCATCCCCAGTGGTGTACCGCCTCCTCTGGAGAATCTACTTAGAGGTTGCTTTATGTATGATCTTCGAAGCAGACCATCGATGACTGACATCTTACACGTCTTGAAGAGCTTGCAGGACTCAGAGGAGGAAGAGGTGTGGAGAGGCATTGATAGTAGAGAAATCAGGAAGAGCTCCGCTACTCTCGGTTATACAGAATGGTTTCTTTCAAAGGATCAACTCCGAGTGGGCGACACGGTGCGTTCAAGAAAGCCTGCCAATTCTTTTAAGCATGAGAACATGGATGTGCCAGAAGGAACAGTGGTTGGTCTAGAACGTGACACCGACCCAGATGAGTTTGCTCTCGTTAAAGTCCATGGTGTTCATGATCCGTTAAGAGTTCACGTATCTGTTCTCGAACGGGTAACTAACGGCTTAGCTGCTGGAGATTGGGTGCGTCTGAAGGATGGAGAAGACAAGAGGCACTCTCTTGTTGGTGTTATACATTCAATAGACCGTGAGGGTAATGTAGCTGTTGGGTTTATAGGGCTGCCAACTCTCTGGAAAGGAACTTCCTCGCAGCTTCAGATGGCTAAAGGATACAGTGTGGGTCAGTTCGTGAAGATCAAAGCCAATGTCGTCATCCCAAGATTCAAGTGGATGCGTAAAGGTAGAGGGATTTGGGCAACGGGCAGGATCTCTAAGGTTTTACCAAACGGTTGCCTCGAGGTGGAGTTCCCTGGAGCGTTGCCTTTCGGAGAGGAACATGGAAGCAGCTGTCTTGCGGATCCAGCTGAAGTGGAGATTGTGGACTTCAACACATGTGAAGGAGTTGTGAAAAAGTATCAGCATCTGGAGGACTTTCACTGGGCTGTGAGACCTTTGCTGATTGCCATGGGTCTGTTGACAGCGATGAAGTTGGGGTTGTTAGTTGGGAAGAAAGCAGGAAGATCAAAGGATGGGAAACAGAGGGATGGCTCTGGTGGACAAGGTGGTGATTGTCAGATTGTTGATGGTCAGGACTCTGGCAAATCAAAGTGGCTTGTGTTCAGTGTTTAAGGATATTGCTTTGGTCTGGTAATGCTCTTATATAATCTATGTATGGGGTACATGTACATAATAACATTGTTTCACTTTCTTTGAACGTAGTAAGACTCTTGTATGATGTTTGATGGTATCAAGCATATAACATCATCTTTTAT
>B596-L_1-10k_transcript_31848
ATGGCTCCAGAGCAGTGGCAACCGGAATTAAGAGGTCCCATGTCCTTTGAGACTGATTCTTGGGGGTTTGGATGCAGCGTTGTGGAGATGCTGACCGGTGTACAGCCTTGGTCTGGCAAATCCGCCGATGAGATTTACGACTTAGTGGTCAGGAAGCAAGAAAAGATTAGCATCCCCAGTGGTGTACCGCCTCCTCTGGAGAATCTACTTAGAGGTTGCTTTATGTATGATCTTCGAAGCAGACCATCGATGACTGACATCTTACACGTCTTGAAGAGCTTGCAGGACTCAGAGGAGGAAGAGGTGTGGAGAGGCATTGATAGTAGAGAAATCAGGAAGAGCTCCGCTACTCTCGGTTATACAGAATGGTTTCTTTCAAAGGATCAACTCCGAGTGGGCGACACGGTGCGTTCAAGAAAGCCTGCCAATTCTTTTAAGCATGAGAACATGGATGTGCCAGAAGGAACAGTGGTTGGTCTAGAACGTGACACCGACCCAGATGAGTTTGCTCTCGTTAAAGTCCATGGTGTTCATGATCCGTTAAGAGTTCACGTATCTGTTCTCGAACGGGTAACTAACGGCTTAGCTGCTGGAGATTGGGTGCGTCTGAAGGATGGAGAAGACAAGAGGCACTCTCTTGTTGGTGTTATACATTCAATAGACCGTGAGGGTAATGTAGCTGTTGGGTTTATAGGGCTGCCAACTCTCTGGAAAGGAACTTCCTCGCAGCTTCAGATGGCTAAAGGATACAGTGTGGGTCAGTTCGTGAAGATCAAAGCCAATGTCGTCATCCCAAGATTCAAGTGGATGCGTAAAGGTAGAGGGATTTGGGCAACGGGCAGGATCTCTAAGGTTTTACCAAACGGTTGCCTCGAGGTGGAGTTCCCTGGAGCGTTGCCTTTCGGAGAGGAACATGGAAGCAGCTGTCTTGCGGATCCAGCTGAAGTGGAGATTGTGGACTTCAACACATGTGAAGGAGTTGTGAAAAAGTATCAGCATCTGGAGGACTTTCACTGGGCTGTGAGACCTTTGCTGATTGCCATGGGTCTGTTGACAGCGATGAAGTTGGGGTTGTTAGTTGGGAAGAAAGCAGGAAGATCAAAGGATGGGAAACAGAGGGATGGCTCTGGTGGACAAGGTGGTGATTGTCAGATTGTTGATGGTCAGGACTCTGGCAAATCAAAGTGGCTTGTGTTCAGTGTTTAAGGATATTGCTTTGGTCTGGTAATGCTCTTATATAATCTATGTATGGGGTACATGTACATAATAACATTGTTTCACTTTCTTTGAACGTAGTAAGACTCTTGTATGATGTTTGATGGTATCAAGCATATAACATCATCTTTTAT
>B596-L_1-10k_transcript_26857
GAAGACACACTTGGTCTTCAGGAATAATAACACACTACTAAGGGAAAGAGAGAGAAGTCTTTTCTCCGATCCCCAAAACGCAGGAAAACAATGTCGTTTACCAGCTCCCACCTCCTTCCTCCGCAAGAAGACCTTCCTCTCCGACACTTCTCCGATCAATCCCACCAACACCCTCAGCCTCACTTCTCCGAAACACCGTCCCTCCTCACCGCCACCTTCCTCAACCTCCCTCCCGCCGCAGCCACGGCGGACTCCGATTTCGCGCCTCCGAATCGCGGCGGAGACAGCTCCTCCGCCGCCGCCGCTACGAACCGACGGTGGCTCTCCTTCGACTCCTCCGAGATCCAAAACACCGGGGAAGCTCCCCCTGAAGTCATCGACGGAGTCAACGCCGACGAAGGAGGCGAGGATTGGAAGAGCGCGAGCTGCAAGGCGGCGATTGTGAGGCATCCGATGTTCGAGCAGCTCCTGGCGGCTCACGTGGCTTGCCTTAGGGTCGCGACTCCCGTTGACCAGATTCCGAGGATCGATGCGCAGCTCAGCGAGTTGCACACCGTCGCCGCGAAGTACTCCACTCTTGGTGTGGTTATGGATAACAAGGAGCTTGATCATTTCATGTCACATTATGTTGTTCTCTTATGTTCGTTTAAAGAGCAACTCCAACACCACGTTTGTGTGCATGCAATGGAAGCTATTACAGCTTGTTGGGAGATTGAGCAGTCACTGCAATCCATAACGGGAGTTTCACCAAGTGAAAATAATGGCAAGACAATGTCGGATGATGAAGATGATAATCAAGTAGAGAGCGAGGTGAACATGTTTGATGGAAGCATGGACGGTTCCGATTGCATGATGGGATTCGGTCCTCTTGTTCCAACGGAGCGCGAGAGATCCTTGCTGGAACGTGTGAAGAAGGAACTGAAGCATGAGCTTAAACAGGGTTTCAAAGAGAAGATTGTGGACATAAGAGAAGAGATAATGAGGAAGAGAAGGGCAGGAAAGTTGCCGGGAGATACAACATCTGTACTCAAAGAATGGTGGCGAACTCACGCCAAATGGCCATACCCAACTGAGGAAGATAAGGCAAAACTGGTTCAAGAAACCGGTCTGCAGCTGAAGCAGATTAACAATTGGTTTATCAACCAGAGGAAAAGAAACTGGAACAGCAACTCTTCCACATCATCTACTCTCTCCAAGAACAAACGTAAACGGACCGGGAAGTCGTAGGTGACATTCGTGGCTGACCAGAGGATGATGCTTGCCACGTGAATTCAAGGGAACCGACATGGTTGCAAGATCTATAGGTGTTACCGGTTTGCTTATAAAAACCGGATTGTGGAGCTGTACTCCTGTTTGTATCGGCTTGAAATCTATGTTTATATGTGTATATAAAGTAGTTCTTGGAAGTTATCTGTTTATGGCGTCTTGTATTGAACGCTTGGCTGGGTGTGGGTTCTTTTGTTTGTAAATTGCTATGGTTCATTAGTATCAAACACTATTCATCACAATAGCAAAAACATAGTTTTCTGT
>B596-L_1-10k_transcript_31080
GAAACATTTGACAATATGTGCAATGTTTATGGTGATCAAGAAGATGAAACGAGGAAAAGAAAAAAACGCGTTTTCATCGAACGCAATCGGGAAGAAGGTCATCTCCGGTTATGGAATGATTATTTCAGTGATACACCCACATATCCCTGAAAATCTTTTCCGACGACGATTTAGAATGAACAAGGCATTGTTCATGCATATTGTTGATCGACTCTCAATGAAGTTCGATTCTTTCAACAAAAGCAGAGATGCTCTCAGAAGGCTTAGTCTCTCTCCACTTCAGAAGTATACCGCAGCTATTCGGGTCTTGGCATATGGTTCTGCGGCTGATGCTGTTGACGAATACCTCCGACTCGGTGAAACTACTACTCGGTCATGTGTGGAACATTTTGTGGAAGGAATAATATATTTATTCGGTGAGGAGTACCTAAGAAGACCAACACCGGCTGATCTTCAACGTCTACTTGATATTGGTGAGGTTCGTGGATTTCCCGGGATGATAGGAAGCATCGATTGTATGCATTGGGAGTGGAAGAATTGTCCCACCGCTTGGAAAGGGCAATATTCACGTGGTTCGGGAAAAACCCACAATCGTTCTGGAGGCGGTTGCTTCGTATGATCTATGGATATGGCATGCAGTTTTTTGGACCTCCAGGTACCTTAAATGATATCAATGTTCTTGATCGCTCACCTGTTTTTGATGACATAATAAAAGGTCAAGCTCCGCAAGTCACTTTCTCTGTCAATGGAAGAGAGTACCATTTGGCTTACTATCTCACCGACGGTATTTATGAAAATGGACAACTTTTATCCAATCTATTCAATGCCACAAGGGCCGAAAGCAGGTTTTATTTGCGCAACATCAAGAAGCCGTCAGAAAAGATGTCGAGCGGGCTTTCGGAGTCTTGCAAGCTCGACTTTGCCATTGTTAAAAACCCTGCACTTTTTTGGGATAAAACAAAAATTGGGAAGATTATGAGAGCATGTATCATACTCCATAATATGATAGTAGAAAATGAACGAGATGACCTTCTCTCATTTTGATGTCTCGAGTTATCAACAAGGAGAAGGACACGGAAGTTCACATGTCGATATGACCTATTCTACAGATATCCCTACTAATATCGCCAACCAGATGAGTGTTCGAACTAGAATTCGTGATAGACAAGCGCATGAACAACTCAAAGGTGATTTAGTTGAACATTTATGGCGTAAATTCGGAAGTGATCAAGACAACAACTGAGATTCGAATGCCGCTTTGAAATTATTATCTTTTATTTATGTATTATTTGTTTTATGTTTTATGTTTTTTTTAAATCTATGTTTAAATCTTATGTTTGACTTTGTTTTAATTAATAAATAAATTTAATCTTTGTTTCC
>B596-L_1-10k_transcript_41553
GAAAGAACGGAAACACGTCTTGAGTGGTAATAATCCAGTACAAAGCTGAACGATGCGTCACATTATCTCATATCTTAAGAAAAATATATTACTCTCTGTAAATTAGTTACCGACAAAAAGAAAAAAAAAAGCTTGAGAGATAACTTGAGCTCTTCAACAATGGCGGATCCACCATCTTCTCCAAAATCCAACGCACCTTTCTTCGTCATATCTCTTGCTAGCCACAACTCCAATCCGCTAATTCCTGAGGCGTTTTTTGCCGCTAATAATAAGTTAACGAGTCTGAAGTTGACCTCTGACGCTTGCGACAGAACCTGGCAAGTCAAACTGAACGGCCGGAGATTTACCGAAGGCTGGGAAGATTTCTCCAACGCTCACTGTCTTAGAGACGACGACGTTTTGCTTTTCAGAGACGTCGGACAAATGATCTTCCACGTCACACCTTCGGGACGAAGTTTCTCTCAGATTCATTATATATCTTCTAGCTCTGACAATATTGAAGCTGACGAAATTGATGACGACACTGATGATGGTAGTGAAGAGGACGACGATGATAGTGAAGATGATGAAGGAGGCTCCAAGTTTGAGGATGGTTCACATTCAGTATCCTCTCAAGCAAGTGAAACCGCTGTAGCTGATGAAGGAACCAGTCGTCTCACGGTTGAGGGAAAAAAACTCTCTGAGTTTCAGACTATGTGGAATTTCAAGAAACAGGATTTGGCTATGAAAGAAAAGTTGTCGAAGATGAAGATACTTAACCGTCTCATTGCAAAACAAGGACCTCTAGCTGATAACGAGGAAGCTCTGAAGAAAAAACTAATTATTGAGTTGTTCTTTAATTAGATTAAGTCTAAGTCTCGGTTTTTAAAATTTAAGTGTAGCTGTTGAAGTTGCTTTGTTTGTTGTTTGTTGTGTCGTTAACTCTGGTTATGTGCTTGTTCTATTGTCTTAATATATATGTGCTTGTTCTCTTGTCTT
>B596-L_1-10k_transcript_12916
AGTACAAAGCTGAACGATGCGTCACATTATCTCATATCTTAAGAAAAATATATTACTCTCTGTAAATTAGTTACCGACAAAAAGAAAAAAAAAAGCTTGAGAGATAACTTGAGCTCTTCAACAATGGCGGATCCACCATCTTCTCCAAAATCCAACGCACCTTTCTTCGTCATATCTCTTGCTAGCCACAACTCCAATCCGCTAATTCCTGAGGCGTTTTTTGCCGCTAATAATAAGTTAACGAGTCTGAAGTTGACCTCTGACGCTTGCGACAGAACCTGGCAAGTCAAACTGAACGGCCGGAGATTTACCGAAGGCTGGGAAGATTTCTCCAACGCTCACTGTCTTAGAGACGACGACGTTTTGCTTTTCAGAGACGTCGGACAAATGATCTTCCACGTCACACCTTCGGGACGAAGTTTCTCTCAGATTCATTATATATCTTCTAGCTCTGACAATATTGAAGCTGACGAAATTGATGACGACACTGATGATGGTAGTGAAGAGGACGACGATGATAGTGAAGATGATGAAGGAGGCTCCAAGTTTGAGGATGGTTCACATTCAGTATCCTCTCAAGCAAGTGAAACCGCTGTAGCTGATGAAGGAACCAGTCGTCTCACGGTTGAGGGAAAAAAACTCTCTGAGTTTCAGACTATGTGGAATTTCAAGAAACAGGATTTGGCTATGAAAGAAAAGTTGTCGAAGATGAAGATACTTAACCGTCTCATTGCAAAACAAGGACCTCTAGCTGATAACGAGGAAGCTCTGAAGAAAAAACTAATTATTGAGTTGTTCTTTAATTAGATTAAGTCTAAGTCTCGGTTTTTAAAATTTAAGTGTAGCTGTTGAAGTTGCTTTGTTTGTTGTTTGTTGTGTCGTTAACTCTGGTTATGTGCTTGTTCTATTGTCTTAATATATATGTGCTTGTTCTCTTGTCTTAATATAAGCTTGTTCTGTCATGTTCTGCTCATTGTTTTGCAGGTCAAGAAGATTGAAAAAGAGAACAATCTTCTTGTGTTTAAATCTTGGACGCTGGAACTTAGACACAACAAAACAACTGGTCAAGCTTATATGTGCAGAGGGTGGACAAGTTTCTGCAAAGAAAATGGGATCAAAGCCGGATCTTCTTGTAGATTTAAACTTGTTAAAAACTGAACCAAACCGGTGCTACAGTTGTGTCGTCCCAATACCTCTACCATTCTTCACAAAAAACGTGACGTTCCTGAAACAGAAGGTGATGAGATTGAAACCGAGGATTGTCCAGAGACAGCTCAAATGACTCAGAACAGGACTGTGGCAATAGATTTTAAACCTGACATGTTAAGGTCAGGTCAACTTAGAGAACGGGATCAATGAAGCAGGAGAGGTAACTATAGTGAGCAAAGACGGCGTAGAGTGGAAGTTGCGTCTAGTTAGCGTCAAGGGACGTGGACAGTTTTAAAGATTGCTTTAGAGCCAATGGCATAAAGAAAGTTGGCGACTCCTTCACACTGGACGTTGTTCGAGGAGGAACTAGTCCTGTTCTCAAGATCTGCTCCAAGGAAAAGGAAGCATCAGTTGATGGTAATCAGACTACGAGCAGAAGACAGTCAAGGATGATTCAAGCATCACGAGCTGAAGAGGAGATGGAGACTAGGGTCCAAAAGAAAGCTCGAGTTTCTGGAGAAGGAGGATCATCTCGCCGTAAACAAATTAAGTGTTGGTCCAGCAAACTTGCAGCACACGAAAGCACTTGAACCTTGCTCAATCTCTGATCAAGTGAGTAAGGTGAGAGAGAGTAATGTGCACACTTTAACAGATGTAAGACAGTTTCGGTCGGAGCTCGAGATAAGGGAACAAAATCTAGAAACTTGGCTGCTGGAAATTGATGCACTAGGTATGATCTGAATAATCGATCAACAGTACGCTTCAATGTTTTGTTTTGGTTATACGTTTTTTTGATGAACTTGATGTTGGAACAAGCATCTAGTTGCAAAACAGATGCTTGTATTAAATGGGGCTTTATTGACCTCCTTTATTATTATTTTTGGTTTGTTTTGTTTTGTGTTGTTTACTTGTTTAGACATTATCACTTTGATTCTCCCCCTCAAATCAATTTCAGTTAGCAACCCT
>B596-L_1-10k_transcript_36179
GGAGGTGAACAAAAAGAAAAGGCAAAGTTGCGATTAGAAAAGGAGACAGCCCTAGTGTGTCCGCTCTGAACAAGTTTGGTTGCATTAGATGGAGATCGGAAAGATGTACGATGTAATGCTGGATGAGGCCAAGCTGTGTCTGGATCTGGATGAGCTGAAGGTGGAATCGTCTTCTGCACCGCCAGTAAAAGAAGAAGATTCTGGCTACGACGACTACTATTATGATTCAGCCGACGACGAGATGGATCCGGTGGAAGAGGCCAAGTATCTTCAGCAAGTCAGGGATTCCGATGGTTTCGACGTTGATTTTTGCTATCATCCTTTTGGTGGGATAATGCCCTGTGGATGTAATGATTCCGACACACCCTTGGCTAAGCTGGGACTCCACTGTTACAATATTGACAAGGGGACAAATTTACAATTCAGGGCTGTAAAGAAAGTTAACGCAGAAGCCGTTTCATTTGTCAATTACTATATTACTTTGGAGGCCGTGGATCCAGACAACAACCATTCTCTTGTTGCTTTCCAAACCTGTGTTTGGGATTCTGCCACCGAGAACAAAGAGCGCTTGAGATTGATCACTAAACAATGCAGGATTAAGCCTCCTCAAGTGCCTGCTGCTGGAATTAGAGAAGCACGAGGTTCCCTATGGCGATGGGACCCTGATGCTGTAGATAAATTCTACACAGGTGTGATGCCCAGTTGGCTACAGGATGATGCACTTACCGGACCTAATAAGCTTCAGTTCCATGAGGTGAAGGACTCAGAACTGCAGGATAACGAATGGCTTAATCTTTACGCTGAAATTGCATTGTCCTCAGAGCGGCCCGACATGGAAACTTATTTGCCGTTGAAGGTGAAGAAAGTAGTGGTGCGTACAAAGGAAGATGTGGAGCCGAGTATGAAGCTGAAGTCGAGTAATGCAATCTTCTACATGACTTTCAAAACCCACAGGGGTCATGAGTGCAAAGCTATAATAAGGCAAACAAGGGATGGTATACAAGGACACATGTGCCTTGAAGTTACATGCATGTTGGGAAAGTAGTGTCATGCTGAGATCTAGAAAGAAATGTTGTCCTCCTCCTCTCCTGTGTTTTTTTTTAATGTATTTGATCTTTTCATGTTTAAGTTACTATTATTGTGTGTATGACTAAAGTCAGCTAACTTAGCATGATTTGTTTTCCCT
>B596-L_1-10k_transcript_19672
GGAACATACCAAACATTAATGGCTAAAACCAGATGGTCTTGTTTTGTCAACGCTCTCTTCGCAATCGCTGTTCTAGCGATTGCCCATTTTTCCAACTGTGAATCTGTCTTGTCTGAGAAAGAACAGAATAAGGTCTCCAAGTTGCCCGGTCAGAACTTCAATGTAAATTTTGCTCACTATTCTGGATTCGTTACAACGAATGAGAAGCTGGGAAGAGCGCTCTTCTACTGGCTAATTGAAGCTGCTGAAGATCCTGCGTCTAAGCCTCTTGTTCTATGGCTCAATGGAGGACCAGGATGTTCATCAGTTGGATTTGGTGAAGCTGAAGAGATAGGACCATTTCACATTAAGCCTGATGGGAAGACTCTTTACCTTAATCAATATTCTTGGAACCAAGCTGCGAATATATTGTTCCTGGATGCACCAGTTGGAGTTGGCTTTTCATACTCAAACACTTCATCTGATTTGCTTACCAATGGTGATAAGAGAACTGCACAAGACTCGCTTACATTTCTGCTGAAATGGGTTGAGAGATATCCGGAGTACAAAGGAAGAGAGTTTTATATAGTTGGGGAGAGCTATGCAGGGCATTACATTCCTCAGCTGAGCCAAGCCATTGTAAGACATAACCAAGCTTCTGGCGAAAACACTGTTAATCTGAAAGGTTACATGGTGAGCATGTTCTTTTCTCATTATCGATCCCTGTGTGATTATGTGTATCTAGGAGATTTATAAAGACTTTGGTGAGTGTTTGACTGTTTGTTTTACAGGTAGGAAATGGGTTGATGGATGATCGCCAAGACCAGCTCGGTCTTTTCCAGTATATTTGGACGTTGGGTTTCATCTCCGACCAAACATACACCTTACTGAAACTCCAGTGTGGTTTGGAACCCTTTATTCACTCCTCTGAAGCCTGCAATAACGCTCTGGAGATATCGTACAAGGAAATGGGTAACATAGACCATTACAGTGTCTTCACACCGGCCTGTGTTGCAAGTGCTTCCCAGTCAAGAATGTTGCTAAAGAGAAGACCAGTGAATAGCCGTGTGAGTGAACAATATGATCCTTGCACGGAGAAACACTCCAAAGTGTATTTCAATCTTCCAGAGGTTCAAAGAGCTCTCCATGTCCCACCAGAAGTTGCACCGTCCAAATGGGATACTTGCAATTATGTGGTGAATGAAAACTGGAACGACTGTGCTTCCTCGGTTCTAGACATTTACCACGAGCTTATAGCTGCTGGGATTCGTATATGGGTTTTCAGTGGAGATGCAGATGCTGTTGTACCAGTCACATCAACCCGGTACAGCATAGATGCTCTAAACCTTAGTACAACTAGTCCCTATGGCCCTTGGTACATAGACGGACAGGTGGGAGGGTGGACTCAGCAGTATGCAGGTCTAAACTTTGTGACTGTGAGAGGCGCAGGACATGAAGTTCCTTTGCACAGACCAAAGGAGGCACTTGCGCTCTTCAAGGCTTTTATTTCTGGAACTCCATTGTTGTCCACACCGGAGAAGAGCATCAGGAGCGAGATGTCTGAACTCGTTAGTGACTCATGATGAGTTCTGGCTTGATGAAGATTCTCAGTCATTGAATGAAGAAGAGAGGGAGAGAATAAGTAAGAGCTTTTTATGTCTTGGTTTCGCTGGTTCTTCCTCTTCTTCTACTGTTTGTTTGTTTGAAACATTTTAATGTTAGGCTCTACTACGTTTCTTTCTACCATATATGAGCCACATTCAAGAAAACACATTGTGTTTATGAGAAATGGAAAAGTAGGTATGAAAGGGTATCACATTGGAT
>B596-L_1-10k_transcript_23098
GGAACATACCAAACATTAATGGCTAAAACCAGATGGTCTTGTTTTGTCAACGCTCTCTTCGCAATCGCTGTTCTAGCGATTGCCCATTTTTCCAACTGTGAATCTGTCTTGTCTGAGAAAGAACAGAATAAGGTCTCCAAGTTGCCCGGTCAGAACTTCAATGTAAATTTTGCTCACTATTCTGGATTCGTTACAACGAATGAGAAGCTGGGAAGAGCGCTCTTCTACTGGCTAATTGAAGCTGCTGAAGATCCTGCGTCTAAGCCTCTTGTTCTATGGCTCAATGGAGGACCAGGATGTTCATCAGTTGGATTTGGTGAAGCTGAAGAGATAGGACCATTTCACATTAAGCCTGATGGGAAGACTCTTTACCTTAATCAATATTCTTGGAACCAAGCTGCGAATATATTGTTCCTGGATGCACCAGTTGGAGTTGGCTTTTCATACTCAAACACTTCATCTGATTTGCTTACCAATGGTGATAAGAGAACTGCACAAGACTCGCTTACATTTCTGCTGAAATGGGTTGAGAGATATCCGGAGTACAAAGGAAGAGAGTTTTATATAGTTGGGGAGAGCTATGCAGGGCATTACATTCCTCAGCTGAGCCAAGCCATTGTAAGACATAACCAAGCTTCTGGCGAAAACACTGTTAATCTGAAAGGTTACATGGTAGGAAATGGGTTGATGGATGATCGCCAAGACCAGCTCGGTCTTTTCCAGTATATTTGGACGTTGGGTTTCATCTCCGACCAAACATACACCTTACTGAAACTCCAGTGTGGTTTGGAACCCTTTATTCACTCCTCTGAAGCCTGCAATAACGCTCTGGAGATATCGTACAAGGAAATGGGTAACATAGACCATTACAGTGTCTTCACACCGGCCTGTGTTGCAAGTGCTTCCCAGTCAAGAATGTTGCTAAAGAGAAGACCAGTGAATAGCCGTGTGAGTGAACAATATGATCCTTGCACGGAGAAACACTCCAAAGTGTATTTCAATCTTCCAGAGGTTCAAAGAGCTCTCCATGTCCCACCAGAAGTTGCACCGTCCAAATGGGATACTTGCAATTATGTGGTGAATGAAAACTGGAACGACTGTGCTTCCTCGGTTCTAGACATTTACCACGAGCTTATAGCTGCTGGGATTCGTATATGGGTTTTCAGTGGAGATGCAGATGCTGTTGTACCAGTCACATCAACCCGGTACAGCATAGATGCTCTAAACCTTAGTACAACTAGTCCCTATGGCCCTTGGTACATAGACGGACAGGTGGGAGGGTGGACTCAGCAGTATGCAGGTCTAAACTTTGTGACTGTGAGAGGCGCAGGACATGAAGTTCCTTTGCACAGACCAAAGGAGGCACTTGCGCTCTTCAAGGCTTTTATTTCTGGAACTCCATTGTTGTCCACACCGGAGAAGAGCATCAGGAGCGAGATGTCTGAACTCGTTAGTGACTCATGATGAGTTCTGGCTTGATGAAGATTCTCAGTCATTGAATGAAGAAGAGAGGGAGAGAATAAGTAAGAGCTTTTTATGTCTTGGTTTCGCTGGTTCTTCCTCTTCTTCTACTGTTTGTTTGTTTGAAACATTTTAATGTTAGGCTCTACTACGTTTCTTTCTACCATATATGAGCCACATTC
>B596-L_1-10k_transcript_53513
GGTCATCTCTGAGAAAAAATGGCTAGCAATATGGAAGTTTTCTGCGAGATCTTAATAGCGATCCTTCTTCCACCTCTTGGAGTCTGCCTCAAGCGTGGCTGTTGCACTGTAGAGTTCTTGATATGCTTGGTGTTGACTATCTTAGGCTACATCCCAGGGATAATCTATGCGCTTTACGTGATCGTGTTCCAGAACCGTGAAGGGGAAACTCAGGATTACAGTGCTCCACTCAACTCAGCTTGAGATTATCTGTCGGTCCATACAACATGTCTTTCACTTGAAACTGTTTACTTATGTAACCACTCAATAAAGTTGCAATTATCTGATTCCTTGTTATATGTAATTCAAGTATGGCAATTTCATGTACTGATTATTTCTTTCACTATTGGCACGCACCGACGCACGCACGGACATGCATCACAGATCTCTCATCACATGTATAATCTTTTGTAATCAAAGTCCAGATTTAAACTTAAGACGGGCCTTTTAGGCCCACTCT
>B596-L_1-10k_transcript_55844
GATCTCTGAGAAAAAATGGCTAGCAATATGGAAGTTTTCTGCGAGATCTTAATAGCGATCCTTCTTCCACCTCTTGGAGTCTGCCTCAAGCGTGGCTGTTGCACTGTAGAGTTCTTGATATGCTTGGTGTTGACTATCTTAGGCTACATCCCAGGGATAATCTATGCGCTTTACGTGATCGTGTTCCAGAACCGTGAAGGGGAAACTCAGGATTACAGTGCTCCACTCAACTCAGCTTGAGATTATCTGTCGGTCCATACAACATGTCTTTCACTTGAAACTGTTTACTTATGTAACCACTCAATAAAGTTGCAATTATCTGATTCCTTGTTATATGTAATTCAAGTATGGCAATTTCATGT
>B596-L_1-10k_transcript_59364
GAACCGTGAAGGGGAAACTCAGGATTACAGTGCTCCACTCAACTCAGCTTGAGATTATCTGTCGGTCCATACAACATGTCTTTCACTTGAAACTGTTTACTTATGTAACCACTCAATAAAGTTGCAATTATCTGATTCCTTGTTATATGTAATTCAAGTATGGCAATTTCATGTACTGATTATTTCTTCC
>B596-L_1-10k_transcript_48552
GGGCACGAGTCTCCTTCTCTCTTCTAACCCGCCGCTGTCTAGTTCTTCAACTTGCGAGGAGATCGAAATGGCAACAGTTCCAGGACAGCTGGTGTGGGAGATCGTGAAAAGAAACAACTGTTTCTTGGTGAAACAGTTCGGTAGAGGCAATGCCAAGGTTCAGTTCAGCAAGGAGAGCAACAACCTCTGCAACCTCAACTCTTACAAGCACTCTGGTTTGGCAAACAAGAAGACCGTGACAATTCAGCCAGCAGACAAAGACCAAGGTGTGGTACTTGGAACCACCAAGACCAAGAAGCAGAACAAGCCTAAGCTCTCTGTTAACAAGTCCGTCCTCAAGAAGGAGTTCCCCAGGATGGCCAAAGCTGTTGCCAACCAGGTTGTGGACAACTACTACAGGCCTGATTTGAAGAAGGCAGCACTTGCTAGGCTCAGCGTGATCAGCAAAGGCCTTAGAGTCGCCAAGTCTGGCCCCAAGAGGAGGAACAGACAGGCTTGAAGAATCATCCGTTGAATGAATATTTTACTTTTTAAAAAGCTTGTTTTGAGGGTTTCAGACAGTGTTTGTAGGTTACAGATTATTCCTGAACAGCTAAGAGTTTTGCTTGAACCACCTCCCTTGTCATCTTTCTATCAACAAAATGAAGTTTTTTTTTTATCAATCACGAAATGAAGATGAAACTATTATTATTA
>B596-L_1-10k_transcript_52301
GGTAGAGGCAATGCCAAGGTTCAGTTCAGCAAGGAGAGCAACAACCTCTGCAACCTCAACTCTTACAAGCACTCTGGTTTGGCAAACAAGAAGACCGTGACAATTCAGCCAGCAGACAAAGACCAAGGTGTGGTACTTGGAACCACCAAGACCAAGAAGCAGAACAAGCCTAAGCTCTCTGTTAACAAGTCCTGTCCTCAAGAAGGAGTTCCCAGGATGGCCAAAGCTGTTGCCAACCAGGTTGTGGACAACTACTACAGGCCTGATTTGAAGAAGGCAGCGCTTGCTAGGCTCAGCGTGATCAGCAAAGGCCTTAGAGTCGCCAAGTCTGGCCCCAAGAGGAGGAACAGACAGGCTTGAAGAATCATCCGTTGAATGAATATTTTACTTTCTAAAAAGCTTGTTTTGAGAGTTTCAGACAGTGTTTGTAGGTTACAGATTATTCCTGAACAGCTAAGAGTTTTGCTTGAATCGCCTCCCTTGTCATCCTTCTATCACAAAATGAAGTTTTTTTTCGATCAATCACGAAACGAAGATGAAACTATTATTATT
>B596-L_1-10k_transcript_36741
GAACCAGGCCTTGAGAGAATCGGAGAGAAATGGGGTCAAACGAAAGAGAGCATCACCCTCCCCACATCAGCAGTCTCGTCGTGCGTCCGTCCGGAAGCAACGACGGAGAAGGCGACCGCCACGCCGCCGCCGAAGATGACTCTCGCGACCGGCCCTCAATCCCTCGCTCGGATCGTCATAAGAGTGACAATGGACATAGAACTCGTGCAAGTTCTAGCTCACCACTCCGTCGTCCATATGAAGATCACCACCGACACGGCTCTGATCTTAATCATTCAGGAGCTCTACTTCGTGGTGGCCGAGAGTTCAGCAGTAGAAGGGAGTCATCTGGGAGACACAGAGACTATTCACCACCCCATGCTAGAGTTGGAGCTGGATCTCGTCGCTTTGATGGGCCTGAACCTGCTCATGGCCGCTCTTTTAGAAGCGATGGCATTGGCAGAAACAATAATCATCCAAAGGTGCAACCAAGAGATGGAGATTGGTACTGTCTAGATCCACTATGTAGGAACTTGAACTTTGCGAGACGAGAAGTGTGTTTCAAGTGCAAGAGGCGTCGCTATGCACCTGCCAATACTCCTGCACCTCCTCGTCTTCTTCCTCCTCCCATGAATCTCTCCCCAAGAAGAGACTTTAATGGCTACAGGTCTCCTCCACGTGGCTACCTTAGAGACTACCCGCCTCCAAGACTTGACCATCCCACATGGAGAGACAGAGACAGAGACAGAGAAGGAGGAGACCGTCTGCGTTACTCAAACCTTGAGTATCCTCCTAGCAGAAGATTAGCATCTGACTGGGTCCCGGAACCTCACTATGAGAGACGACCACCTCTCAGTCCACCTCGTGGTGGCGGATGGGGACGACATTCAAGAGAGAGGAGCAGATCACCGCCAATGAGAGGGCCTCCACCACCGCTAAGAGATTACCGCCGTGATAGTTACTTAGAGAGAGGAGGGAGAGAGGATCAGCGTGGTGGCGACAGAGACAGGATGAGAAACGGTTACTGATACCAGAACAGTGTGTATGTCTTGGGGAACATGGTTTAGACAGTCAAAAATTTTCCCTGAAAATCAAATCAAAGCGACCTTTGTATTACACCTTAGATTCTTTTGTGCTAAATTTGAACGTTTAGC
>B596-L_1-10k_transcript_8211
GCATTCGTGGCAGGGAGGTTGATAACTGATAATATTCTTATAGCTCAGGAGATGTTTCATGGATTACGGACTAACAAATCATGTCAAGGAAAATATATGGCAATTAAAACGGATATGAGCAAAGCGTATGATAGAGTGGAATGGGACTTTATTAAAGCTTTACTAGAGAAGATGGGTTTTGATCTTCATTGGATTAAATTAATGATGGAATGCATATCATCGGTTCAATATCGGGTTTTACTAAATGGACAACCAAGGGGCCTTATTATTCCGAATAGAGGGTTACGGCAAGGAGATCCGTTATCTCCTTATTTATTTATTTGTGCACTGAGGCTTTGATTGCAAATATTAAAAAGGCGGAGGATGGGAAACAATTGACAGGAATGAAGGTAGCTCGAGCATGTCCTTCCATTTCACATCTACTGTTTGCGGATGATAGTCTTTTCTTTTGCAAAGCCCAGAGAGAGGAATGTCAAACTATTCTCAGAATCTTAAAGGAATATGAGATGGTGTCAGGTCAACTTATTAATTTTGAGAAGTCTTCGATCCAATTTGGACATAAATTGAAGAGTCCAACAGACAGGAAATGAGAGACATCCTGGGCATTCAGAATCATGGAGGAATGGGAACTTATCTAGGATTACCAGAAAATCTTGGGGGTTCAAAGGTTCAGGTTTTTAGTTTTGTGCAGGATAGACTAAACAAACGGGTTAATGGTTGGACTTTTAAGTTCTTTACAAAAGGAGGAAAAGAGGTGATTATTAAATCGGTGATTACGGCATTACCAAATCATGTGATGTCTTGCTATCGATTGCCTAAGGCAACCGTAAAGAAACTGACAGGTGCGGTAGCCCAATTTTGGTGGAGCCCCGGGGGAAGTACGAGAGGTATGCATTGGAAATCTTGGGATAAAGTATGTGTTAGCAAGGAGGAAGGAGGACTGGGTTTTAAAGACATCACTGATTTCAATACAGCGATGCTTGGTAAACAGTTTTGGCGATTGATCGAGAAGCCAAATACTTTATTTTCTCGAGTTTTTAAAGGTCGATATTTCAGGAATGCCTCACCCCTGGAACCGATTCGCTCATACTCTCCGTCATATGGATGGCGGAGTATTACATCAGCTAGATCTCTGGTTAGCAAAGGACTAATCAAACGGGTGGGATCAGGATCTTCTATCTCTGTATGGAATGATCCTTGGCTCCCAACCACTCGCCCGAGACCAGCAAATAAAAACCAACACAATCTTTACCCTGACCTCACAGTGGCTTCTCTTATAGACCCCACTTTGGGAATTTGGAACTCGCAGGCACTTCAGGCTCTAGTGGATCCACAGGATGTGAAAATTATCGAGAGTATACGACTGAGTAGATATCAGTTGGAGGACAAAGATGGATGGCATTTCACAACAAATGGGAAATACACGGTTAAATCGGGATATCAGGTAGAACGAGTTTACCCGGATAGAGCAAAACCACCAGCATTTTTTGGACCTACGGTCGATGGTTTGAAATCATTCTGCTGGAAAGTCAGGTGTCCACCAAAGCTTAAACATTTTCTCTGGCAGTTGGTGACAGGGTGTATAGCGGTTAAGAAAAATTTACAAGCGAGAGGGATAAATGGCGATATATGTTGTACAAGATGCGGAGCTGAGGAGGAATCGATAAATCATGTGTTTTTCGAATGTCCTCCAGCACTTCAGGTTTGGGCTCTCTCAAAGATACCATCAAATCCAACTACATTTCCCACACAATCCCTTTTTGCAAATATGGATCATCTTTTCTGGAGAGTCTTTCCGCAGTTAGATGATCATCAGTTCGCATGGATACTATGGTATATCTGGAAAGGAAGGAATAGTAAGGTTTTTAGTAATCTGGATATTGATCCTAGGGATACGCTCAAATTGGCGGAAACAGAATCAACCCTTTGGGCTGAAGCCCAACTAGTGAATGAACAGAGAATGGTCCCACAGGAAGAGATTAGGTCTTCACTGTTAAATCCAGGACGATGGTGTTTCACAGATGGTTCCTGGAAAGAGAAAGATACTTTCTCCGGCCAGGGTTGGCACAGCACTTTAGAAGGCTTCGCTGGGTTGCTGGGGGCGAGGAATGTTCGGGCTAGCCTTTCTCCTCTACATGCGGAGATGGAAGCACTACTATGGGCTATGGAATGTATGAGGAATTTACGTCAATCTCAGGTTACGTTTGCAACGGATTGTTCTCAATTGGTGAAGATGGTTTCGGAACCAGAAGAGTGGCCAGCGTTTGCAAGTTATTTGGAAGACATCAAAAGTCTGAGAGCAAGTTTCCTACAATCAGAGATCGTCCATGTACCAAGAGCGCAGAATACAAAGGCGGATAGCCTAGCACGCAGTGTTAGGATTCAGCCGTCTTTCGTCGTTCACATGGATCAATATCTTCCGGCTTGGTTTACAGAGTCTATATGAGTCTGTAAAGTTGACGAC
>B596-L_1-10k_transcript_351
CTGACTCAAACGAACAGGACCGAGTCACAAAGATAGAAGAGAACTTGGGGCTTATGGCTCGAAACTTCAACAAATTCATTAAGCGAATGGACAAAGGAGGGAACAGATCAAACTCACGATTTCAGAGGAACGACTCAGATCGAAGCAGCTCTCAAAACACCAGGCAAGACTCGAAGAACTCTAAGAAGAAGGAGTTACAATGTCATGAGTGTGAGGGGTATGGACACTTTCGCAATGAGTGTCCACTAGCTAAACGCAAAGAGCTCAAGTGTATTGACTGCAAGGGATTTGGACACACTCGAAGTGAATGTCCTAATAATCTGAAAAAGGACAAGTCACTTATGTGTTTCAGTGATACAGAGTCGGAGAGTGACAGCGACAGAGATGAGCTTCATCTAAACTTTATGGCACTTGTCAGCAAGGAAGAAGAACCAAAACTAGATTCAGGCATGGAAGAGGATGAAGATGATCTCAACAACGATCTTGAATCAGAATACAAGTCTCTGTTCGACAAGTTTGCTGAACTCAGTCATGAGAATCTACAACTACTGAAAGATAAGGCAATGCTGAAAGCTCAGGTGAATATTCTGGAATTGGAGAAACCCTCTGAACAAGCTACTGAGTTGTCTATACTCAAGAACTCAGACCAAGAACTGCTATCATTGAAACGAGCGATGACTGAACAAGAGAGGGTTCAAAAGCAGGTTGAGCTGAAGATGAATTGTCTGAATGAGCTACTAACCAAGGAGATGGACAAGAGCAAATTACTTGAGAATCAACTAGCTGACAATCTCAAAAAGTAAGAATGCTCACGACTGGTACAACAACTCTAGATCATCTTCTCACCATTGGTCAGTGTCCTAGCAGTAACTGGGGATTAGGTTTTCAAGGAGCTACTTCCAAATCTGCGGAAGAAACAGTGTTCGTGAAAGGGAGTTCGAATGAAAAAGAAATTCAAACCACGACGAAGGTACAGATTAATAATCAGAAAGGAGAGAACCTAAAGAAGACTGCTGCTACACGACGAGGAAACGGATGCCATTTCTGTGGAAAGCGTGGTCATAATGTCAGATTTTGTTTCTTTCGAAAAAGTCAGTATCAACGTGCATGGAGGATGAATCTTTGTTTTATGGAACCATCACTGTACGGTCATGTGTGGATAGCTAAGAAAGATCTGTACCCAAACTACAAGCAGGAAGCCTTGACTGTTACACACAGTGAGAAGTCTGAAACACGCACTGATATAAAGCAACCCATCATCTGCAACTTCGCGACCCTATCCACTGGAACTGAGCTGGTAAGCAACGTTGCGTACACAAGCTCTGATTCTAACTCACAGTTTGATACCCCCTGGTACTTCGACAGTGGCTGCTCAAAACATATGACTGGAAATCAAGATTTCTTTGAGAAACTTGAGTTTATCAAAGGAGGCAAAGTGACCTTTGGTGATGGAGGACAAGGAAAGATACGAGGAGTTGGAGAACTGTACAGGTCTGTCTTACCTAAGCTTGTTAATGTCTTCTATGTGGATGGTCTTAAAGCAAATCTCATCAGTGTCAGTCAATTGTGTGATGAGGGGTTAGAAGTTATCTTCAACAGCAAAGAATGTCGAGCTGTTGATGCTAAAGGGAACGTTGTTCTATGTGGAGTAAGGTCAGGAAACAACTGTTACATGTGGAAGCCGTCACACTTATGCTACTCAGCTAAGGAGTCTAAATTGGATCTGTGGCACATGAAGCTGGGACATATGAATACTAATGGTCTGACCTGACTAATTAATGCTGAAGTTGTTAGGGGAATTCCAGAACTTGAGAAACAAACCGATACAGTGTGTGGAGGGTGCTGTCAAGGTAAACAAGTGAAGGTCCAGCACAAACAGATTTCAGAGATTAGATCCAAGGGAATACTCGAGCTAGTACACATGGATCTCATGGGACCAATTACTCCAGACAGCATTGCAGGGAAAAAATATATCTTTATCCTAGTAGATGACTTTTCCAGATATACGTGGGTGGACTTCTTGAGAAATAAGTCTGACGCGTTGGAGAGCTTCCGTATTTTGGCCTTGCAACTTAAACAAGAAAAGGGTGGCATTGTGCAGATCAAGAGTGATCACGGAGGTGAATTTCAGAATGAGGAGTTTGATAAATTCTGTCACAGTCAAGGAATCAAGCATCTATATGCAGCTCCTAGAAGCCCTCAACAAAATGGAGTAGTTGAAAGGAAGAACATAACTCTACAGGAGATGGCAAGAGCGATGCTATGTGGAAACAGTGTGCCATCCGGGTTTTGGGCAGAAGCTATAGCCACTGCATGCTATGTCATAAATCGAGTGTATGTCAAACCTAACACAAAGACTACTCCGTATGAAGTTTTCAGAGGGAAGACTCTGAACCTCAGCCATATGCATGTCTTCGGGTGCCTGGTCTACATACTCAATGACAAAGACCATCTTGGTAAGTTTGATGCAAAAAGTGATGTAGGTATGTTCCTCGGATACTCAACTAACAGCTCGACATATAGAGTGTTCAATCAACGTACCAAATTCATTGGAGACAAAGTAAATGTCGTGTTCGACGACAGTATTGGTTTCTATCAAGCTCGAGTCACTCAGAAGATTGAGTGTGTTACACCACCAGCTGAAGCATCCTCTGACGTAAGGGTCAAAGAAGAGTCAGAAGAAGAGGACGAACAGTCTGAGGATCAACAAGTGGATCTGAATCAAACCAAAGTGCATAAGAATCATTCCTCAGCTGATGTGATTGGTGAAGTGTTTGGTGAAAGAGTCACACGAAAGAAACAAATTGATTTTCAGCAAATGGTCAAGCTTGCGTGTTTCACTGCTGAGATGAACGAGCTAGAGTGTTTTGTCTCGTTGATTGAACCAAAGACGCTTCAAGAAGCACTGAACGATGAGTTTTGAACAGAGTCTATGCACTTGGAGCTTGAACAGTTTGATCGCTTACAAGTTTGGGAACTGGTACCACGACCTGATGGTGTGAATATCATTGGCACTAAGTGGATTCACAAGAATAAGACCGATGAGAAAGGAAACGTGACCAGAACAAATCCAGACTTGTGGGACAGGGTTACACCCAAATCGAAGGTGTGGATTTTGACGAGACTTTTGCGCCAGTTGCTTGACTAGAGTCAATCATACTGTTGTTTGGAATGGCTTGTAATCTGCAGATCAAACTTTATCAGATGGATGTGAAAAGTGCATTTCTGAATGGTGTACTACAAGAAGAAGTCTACGTCACACAGCCTAAAGTTTTGAGGATCCTCACTTTCCAGATCATGTTTACAAACTCAAGAAGGCATTGTATGGACTTAAACAGGCTCCTCGAGCATGGTATGATCGTCTGACATTGTTCCTTACTCAGGCTGGATTTCAAAGAGGAGGAGTTGATAAAACCCTGTTCATTGGAGAGAATGGAAGAGATATCCTCATCATTCAAGTATATGTCAATGATATAATATTTGGAGGAACATCTCAGTCAATGGTTGATGAGTTCGTAAAGACGATGACTTCTGAATTCGAAATGAGCATGGTGGGAGAACTGAGTTACTTTCTTGGACTACAAGTCAAGCAGTTAGACGATGGAATCACAGTCTCACAAAGCACATATGCAAAGAATCTCATCAAAAGATTCGGGATGCAGACGAGCAAGACAGCCAATACTCCGATGAGCACAACTACAAAGCTGTCGCGAGATGAGGATGGGAAACCAGTTGATGAGAAACTGTATAGAGCTATGATAGGGAGCTTGCTGTATCTTACCGCGAGTCGACCTGACTTGTGTCTAAGCGTCGGCATTTGTGCTCGATACCAGGCTAATCCAAAAGAGTCACATATGAATGCAGTAAAAGGGGTTATCAAATATGTGAAAGGTACATTGGATTTTGGTCTTCATTACACCTTTGAAACTAACGAGAATCTTGCAGGATTTTGTGATGCTGATTGGGCAGGGTGTTTGGATGATCGTCATAGTAGTTCTGGCGGATGTTTCTTTATTGGGAACAACTTGGTGGCATGGCACAGCAAGAAACAAAATTGCGTCTCTCTCTCAACTGCTGAGGCTGAGTATATTGCTCTCGGAAGCTGTTGCACTCAGTTACTTTGGATGCGCCAAATGCTCGTTGATTATGGTATCATCTCTGACCCTATGCTTGTTCACTGTGATAATATGAGTGCCATAAACTTGTCTAAAAATCGGTTCAACATTCACGCACCAAACATGTTGACATTCGACATCACTTTGTGAGAGAGTTAGTTCAGATGAAAATCGTGATTTTGGAGCATGTATCTACTGAAAGGCAACTGGCTGATCTATTCACCAAACCTCTGGACTACAACACGTTCCTAGGTCTTCGAAGGCTTTGGAATTGTGAATCTCTGAATAAGTCATGTCAGAAGAGGAGAGCATGGCTGTTGTATATATGTGTTACTGCTTGTCAATATGCCACCACAATCACAAAACTCTGAATCAACAAGTTCGATTGTGCAGCTTATTTCACCTGCCTCCTTAACAGTAAAGTCATTTGATTCACTGGTGAAAGACACTCATCTTGGATCAAGATGCTGCAACATTTTCGATCTGAGCATTGATCACTGTCTGGATTGAATGAGGAAACACAGCAGAGACTGAGTGAGTTTGGGCAAGAAGAGTGCCCTGGATTACTCAACAGAAAAGAAAAACAAAAGGCCCTGAATGATGGACACTCGTAATGGAGCTGGAAGACACAACTTTCAGACTCTAATTTCGATCACTGTCTGGATGGGGCAGGGTTGATGTCAACTCTGATTGCT
>B596-L_1-10k_transcript_60357
TGGTGGTTGTGGTATTGATGACAATGGCAATCTTGTAATTACTTGAAGATGATGAGGGTGAGAGAGTAAAAATGTCATTTTCGG
>B596-L_1-10k_transcript_44128
GGGGGGTAAATACTGATGTAAAAGTTTTCTCTCTCTTCTCCGTTCTCTATCAAAAATCCTTCACGGAGAAGATGATGAGAAAGCTCAATCTCTCTTTTGTTTTTCAGAATAACATGATTAGTTTCTTTCAAAGAGAGAACAAGAGAGTTTCATCCTTTATCTCACCGGTTTCTAATTCCGGTGAAGGTTTCCCGAAGTTCGGGCTTTGGTTCCGGCATATACTGGTTCCCACGATAGAGATGGCTGGCTTGTTGATTCCGGCGACTCACTTTCACTCTGGTGATGTCGGCTGGTACCGGGGTTGTGGTTTTGAATGGTTTACGGTTCAGATCCGAAGGGGTAGAAGTTTCGGTCTTGTGCTCGGTGGTTCAGCTCCTAGATGAGATCTCGATTTAGGTCGATTGAAGCTCTTTAAAAAACGAGCACAAGGATTTGTGTTGGAGACGATGGATTTACCCTATCTTCCAACATTGTCGTTGGAGGTTTTCTTTCGTCGTGGTGGTCCCAGGTGATTCTGGTGGTTTCGAGGAGAAGTTTAGTTTGGTCGATGAAGACATAAGCTGCATGTGTTTCCCGGCGAAATTCCGGCGAAACGTTTCGTGTTTCTCCGGTGGTGGAAAAGACGATGGGAGATGATGACGCGTGTTGGCCTCGTTGTTGAGGTTCTAACACGTGTTTTTCGACGTGTTTGAGTGAATCGGTGGTGGGCTTTCGTTTTTGGGCTTTGCCCTTTATGTTTTTCTTTTGTTTGTTAGTTTTTTTCGGTTGGGCCTTGGATTTGTTCCATTGGTTTTTGTATGGGCTTTGCTTTGTGGACTTTGTCCATTAAATAATAATTCACAGAGAAAAAAAAAAGGTATTGGGGGT
>B596-L_1-10k_transcript_55976
GGAAACAAAGCGCAGAAAAAGATAATTCGCCAGGTTCTCATGAGGAAAAGCGGCGAAGGGGTTGGCAAGTTGTAACTTGTAAGCTCTTTGGTGCATATTTAAGTAAGTTAGGATTTTCTTTACCTGTGTCAGTCTTTGTTGTGATGATGCCTGTATGTTGCGTTCCAAAACTCAAGAGAAAATGTGAAAAAGTTGAGAGAGATGATGAAGACAAGTTATGGTGGCAGAGTCTGTTGTATAGACTTTTCCGTGGGGTCTTTTAAGTTAACTTTTAGGTCGTCTGTTTATTGTGGGTAATGTTGTTTTTGTGTCTGATGAGAACATGAAGAGCGCTTTTGACTTTGGGTCATCTCAACAAAAACTAACTTCTTATC
>B596-L_1-10k_transcript_10789
GAAAATCAATTTGCTTTCATACTACCGAAGCATCTCAAAGCTTGATCAAGAAACTCCAGTTATGTCTTCTTCTTCCACCACTTTCGTCTTCCTCTTCCTTTTCTCCTTTCTCACTAGCTTCAGAGCTTCTGCTCAATCTCAAGATCCCAATTACGTATACCACACCTGTCCAAACACCACAACTTTCGCCAGAAACAGCACTTACTTCACAAATCTCAGAACCCTTTTGTCTTCCCTCTCTTCTCCCAACTCCTCCTACTCCACCGGCTTCCAAAACGCCACATCAGGACGAGCCCCCGACAGAGTCACCGGTCTTTTCCTCTGCAGAGGAGACGTCACGCCGGAAGTTTGCCGCAGCTGCGTCGCCTTTGCCGTCAACGACACCTTAACCCGGTGTCCGAACGAGAGAGAGGTGACGCTCTATTACGACGAGTGTATGCTCAGATACTCCAACGGCAACATTCTCTCGACGCTTAACACCAACGGAGGCATCATCTTGTTTAACACTCAGAACGTTACGTCGAACCAAATTGGGTTCAGAGACTTGGTCTTGTCCACCATGAACCAAGCAGCCACCGTGGCATCCACCAGTCCTCGGAGAGTCGCTGCCGGAAAGGGCAACTTCACAGCGTTCCAGACTTTGTACGGGCTGGTTCAGTGCACTCCTGATCTGATAAGTCAAGACTGTTTGCGTTGTCTGAATCAGATCGTCAATCAGTTGCCTATGGACAAGATCGGGGGAAGACTTATTGTGCCGAGCTGTAGTTCTAGATACGAGCTTTACCCGTTTTACAATGAATCCGCCGTTCCAACGCCTCCACCACCGCCATCACCTCCGCCGGTTTCTACTCCTCCTGTGCCAGCTCCTCCTCCACCTGGGAAAGGCGGGAACTCAACTGTGCTTGTGGTAGCCATTGTTGTGCCTATTATAGTAGCTATTCTGCTTTTCATAGCTGGTTATTGTTTCCTTACAAAGAGGGCAAAGAAGGCTTATCACACAACATCTGCATTTGATGGAGATGATATAACAACCTCAGACTCGCTGCAGCTCGATTATAGATCGATTCAAACTGCAACTGCTGATTTTGCAGAGAGTAATAAGATTGGTGAAGGTGGATTTGGTGAGGTTTACAAGGGTACATTATTGGATGGGACTGAAGTTGCAGTGAAGAAACTGTCAAAGTCATCTGGACAAGGTGACGTGGAGTTCAAGAACGAGGTTGTTCTTGTTGCAAAGCTACAACATAGGAATCTGGTTAGACTTCTTGGGTTTTGTTTAGAAGGAGAAGAGAGAGTACTAGTCTATGAATATGTGCCCAACAAAAGCCTTGACTACTTCCTCTTTGACCCTGCAAAGCAAGCTCAGCTGGATTGGTCTCGACGTTACAAGATTATTGGCGGCGTTGCTAGAGGGATTCTATATCTTCATCAAGATTCACGGCTCACAATCATACATCGTGACCTCAAAGCAAGTAACATTCTCTTAGATGGGGATATGAATCCTAAAATTGCCGATTTTGGAATGGCTAGGATCTTTGGATTGGACCAAACACAAGAGAACACAAGCAGAATAGTTGGCACCTATGGTTACATGTCTCCTGAATATGCAATGCATGGTCAATACTCAATGAAATCTGATGTCTATAGCTTCGGAGTGTTAGTTCTTGAGATTATAAGCGGCAAGAAAAACAGTAGCTTCTACCAAACTGATGGTGCACATGACTTGGTCTCATATGCGTGGAGGCTTTGGAGTAATGGGACACCACTAGACCTGGTGGATCCAGTTATTGTAGATAATTGCCAAAAGAATGAAGTTGTTCGATGTGTCCATATCGGTCTTTTGTGTGTTCAAGAAGATCCGGTAGAGCGTCCGACCTTGTCAACCATCGTTCTGATGCTCACCAGTAATACTGTGACATTACCTGTGCCTAGGCAACCAGGTCTTTACTTTCCAAGTAGACCGGAAAAAGAAAAAGATCCGCTTGATTCGGCCCAATATACAACAACCCAATCTCTCGCAGGATCTGTTGATGATGCCTCGATCACAGATGTATATCCTCGTTGAAGACCAGTTCTGTTGAAGACAAACATAGTATCTTCATGCCTGATTTCTAAATCAATTGGTGTTGAAAATAAGTGTGATAGTTTGTATTGTTATTGTAACCTCAAGCATATAGTATGAGTTGTATACTATTTACACGTTTCTTCTAGAAGAAAAATAGTCACTTGTAATAAAAACTTCAATTGTAGAACGGACTGTAGCATTATACAGTTTACCACTTACAAAAACATTAAAGTAAAACTTACC
>B596-L_1-10k_transcript_12191
GAATTTGCTTTCATACTACCGAAGCATCTCAAAGCTTGATCAAGAAACTCCAGTTATGTCTTCTTCTTCCACCACTTTCGTCTTCCTCTTCCTTTTCTCCTTTCTCACTAGCTTCAGAGCTTCTGCTCAATCTCAAGATCCCAATTACGTATACCACACCTGTCCAAACACCACAACTTTCGCCAGAAACAGCACTTACTTCACAAATCTCAGAACCCTTTTGTCTTCCCTCTCTTCTCCCAACTCCTCCTACTCCACCGGCTTCCAAAACGCCACATCAGGACGAGCCCCCGACAGAGTCACCGGTCTTTTCCTCTGCAGAGGAGACGTCACGCCGGAAGTTTGCCGCAGCTGCGTCGCCTTTGCCGTCAACGACACCTTAACCCGGTGTCCGAACGAGAGAGAGGTGACGCTCTATTACGACGAGTGTATGCTCAGATACTCCAACGGCAACATTCTCTCGACGCTTAACACCAACGGAGGCATCATCTTGTTTAACACTCAGAACGTTACGTCGAACCAAATTGGGTTCAGAGACTTGGTCTTGTCCACCATGAACCAAGCAGCCACCGTGGCATCCACCAGTCCTCGGAGAGTCGCTGCCGGAAAGGGCAACTTCACAGCGTTCCAGACTTTGTACGGGCTGGTTCAGTGCACTCCTGATCTGATAAGTCAAGACTGTTTGCGTTGTCTGAATCAGATCGTCAATCAGTTGCCTATGGACAAGATCGGGGGAAGACTTATTGTGCCGAGCTGTAGTTCTAGATACGAGCTTTACCCGTTTTACAATGAATCCGCCGTTCCAACGCCTCCACCACCGCCATCACCTCCGCCGGTTTCTACTCCTCCTGTGCCAGCTCCTCCTCCACCTGGGAAAGGCGGGAACTCAACTGTGCTTGTGGTAGCCATTGTTGTGCCTATTATAGTAGCTATTCTGCTTTTCATAGCTGGTTATTGTTTCCTTACAAAGAGGGCAAAGAAGGCTTATCACACAACATCTGCATTTGATGGAGATGATATAACAACCTCAGACTCGCTGCAGCTCGATTATAGATCGATTCAAACTGCAACTGCTGATTTTGCAGAGAGTAATAAGATTGGTGAAGGTGGATTTGGTGAGGTTTACAAGGGTACATTATTGGATGGGACTGAAGTTGCAGTGAAGAAACTGTCAAAGTCATCTGGACAAGGTGACGTGGAGTTCAAGAACGAGGTTGTTCTTGTTGCAAAGCTACAACATAGGAATCTGGTTAGACTTCTTGGGTTTTGTTTAGAAGGAGAAGAGAGAGTACTAGTCTATGAATATGTGCCCAACAAAAGCCTTGACTACTTCCTCTTTGACCCTGCAAAGCAAGCTCAGCTGGATTGGTCTCGACGTTACAAGATTATTGGCGGCGTTGCTAGAGGGATTCTATATCTTCATCAAGATTCACGGCTCACAATCATACATCGTGACCTCAAAGCAAGTAACATTCTCTTAGATGGGGATATGAATCCTAAAATTGCCGATTTTGGAATGGCTAGGATCTTTGGATTGGACCAAACACAAGAGAACACAAGCAGAATAGTTGGCACCTATGGTTACATGTCTCCTGAATATGCAATGCATGGTCAATACTCAATGAAATCTGATGTCTATAGCTTCGGAGTGTTAGTTCTTGAGATTATAAGCGGCAAGAAAAACAGCAGCTTCTACCAAACTGATGGTGCACATGACTTGGTCTCATATGCGTGGAGGCTTTGGAGTAATGGGACACCACTAGACCTGGTGGATCCAGTTATTGTAGATAATTGCCAAAAGAATGAAGTTGTTCGATGTGTCCATATCGGTCTTTTGTGTGTTCAAGAAGATCCGGTAGAGCGTCCGACCTTGTCAACCATCGTTCTGATGCTCACCAGTAATACTGTGACATTACCTGTGCCTAGGCAACCAGGTCTTTACTTTCCAAGTAGACCGGAAAAAGAAAAAGATCCGCTTGATTCGGCCCAATATACAACAACCCAATCTCTCGCAGGATCTGTTGATGATGCCTCGATCACAGATGTATATCCTCGTTGAAGACCAGTTCTGTTGAAGACAAACATAGTATCTTCATGCCTGATTTCTAAATCAATTGGTGTTGAAAATAAGTGTGATAGTTTGTATTGTTATTGTAACCTCAAGCATATAGTATGAGTTGTATACT
>B596-L_1-10k_transcript_33058
GCTCCCTGATAATGACGATATCATCTTCCCTCAAACGAAGCTGTAGCTCGCCGGATCTACGTCCCAGTTCTAAGCGGACGATCCCCCAGTCAAGCGGATCTCCAGGGGTGATGCTTTTTCCGAAAGACGGTGGTTGTGTGCTGTACAACCCGAAAGAAGGCACGTTCCAAAGGAAACTGGGAGACTTTTCAGGGTGTCGATTCCTGGCAAACTCGGGTAACTGGCTTTTGTTGTTAGATTCTGGATCCAATTTGTACATCGTAGATGCGTTTAGCGAGAAAAAGATCCGTCTTCCGTCTCTAGAGTCGATTGATTCAGCTGATTGTATTGTCAAGTGCGTGGGAGATAGAAAGTTTATAAGGCAAGATTCTGACAGTATTTTCAGCGATCTGAGTGCTGATGTGGTGAGGGGACTTTTGTGGGTTTCCGAGAGTGGAAAAGAGTACGTCGTGGTGTGGTTGTTCGACCTCCCTGGACACTCTTACATGAGCTTCTGCAAGAATGGGGATACTCATTACACTGACATTCCACTGTTTCACCACCAAGACTTGCACTGGTTAGATGGCTTGTCGGAGATGGTGCTATGGGGTACCCGTCTTTATCTCTCAACAAATCGTCGTTATGTTCGAGTCCTAGATCTGTCTGGACCGCAAGGTTTCTTCAAAGACATTACCGATGGTATTCCATTCCCAATGCTTTCTGCGGATATGTCCTGCGATTCTAGCATTGCGGTTACAACATCAGGGCAGGTTCTGTTGGTTGAGAGTGATCCATGCAATAGGACCTGCTTCCGCCTCTACAAGAAGAATCCTGATATTGAAAACCCTGATCTCTTCGGCCACACGGTTACTGAGGTAGATTCTCTTAATGGTGAGGCCCTGCTTCTTGACTTGGGTTACACTGTGCCTGCTAACAAGGCCCTTGGTATTGAACCTGACTCCATTTATTTCACCCGTCACTATCGTCCCTGCCAATGTGCATCTCCCGACCTTGACATCTGTGTGTTCAATCTTGCAACCAAGTCCCTTGATCGCTATCCCGATCTTGACAAGATGGATCTCATTGATGCTCGATGGTTTCTCCCTTCTGGGAATTAATTTGGTCTTCTTGTGTTACTTTCCTTTTATTTATGCTTTTGAATAAAAATTATCCTTTGTTTAGTTAACGAAACATCATATCTTGCTTGACATTTTGTTTACATTAAGACGTAGTGAGTGGTGGAGAGCTCTCATGTTATTTATTTATCTATCCTCACTTTTGTTTCTCCTAATACCAACCTTGGAAACTACAAGTTCCTTTGCGCTCC
>B596-L_1-10k_transcript_36924
GGATAATGACGATATCATCTTCCCTCAAACGAAGCTGTAGCTCGCCGGATCTACGTCCCAGTTCTAAGCGGACGATCCCCCAGTCAAGCGGATCTCCAGGGGTGATGCTTTTTCCGAAAGACGGTGGTTGTGTGCTGTACAACCCGAAAGAAGGCACGTTCCAAAGGAAACTGGGAGACTTTTCAGGGTGTCGATTCCTGGCAAACTCGGGTAACTGGCTTTTGTTGTTAGATTCTGGATCCAATTTGTACATCGTAGATGCGTTTAGCGAGAAAAAGATCCGTCTTCCGTCTCTAGAGTCGATTGATTCAGCTGATTGTATTGTCAAGTGCGTGGGAGATAGAAAGTTTATAAGGCAAGATTCTGACAGTATTTTCAGCGATCTGAGTGCTGATGTGGTGAGGGGACTTTTGTGGGTTTCCGAGAGTGGAAAAGAGTACGTCGTGGTGTGGTTGTTCGACCTCCCTGGACACTCTTACATGAGCTTCTGCAAGAATGGGGATACTCATTACACTGACATTCCACTGTTTCACCACCAAGACTTGCACTGGTTAGATGGCTTGTCGGAGATGGTGCTATGGGGTACCCGTCTTTATCTCTCAACAAATCGTCGTTATGTTCGAGTCCTAGATCTGTCTGGACCGCAAGGTTTCTTCAAAGACATTACCGATGGTATTCCATTCCCAATGCTTTCTGCGGATATGTCCTGCGATTCTAGCATTGCGGTTACAACATCAGGGCAGGTTCTGTTGGTTGAGAGTGATCCATGCAATAGGACCTGCTTCCGCCTCTACAAGAAGAATCCTGATATTGAAAACCCTGATCTCTTCGGCCACACGGTTACTGAGGTAGATTCTCTTAATGGTGAGGCCCTGCTTCTTGACTTGGGTTACACTGTGCCTGCTAACAAGGCCCTTGGTATTGAACCTGACTCCATTTATTTCACCCGTCACTATCGTCCCTGCCAATGTGCATCTCCCGACCTTGACATCTGTGTGTTCAATCTTGCAACCAAGTCCCTTGATCGCTATCCCGATCTTGACAAGATGGATCTCATTGATGCTCGATGGTTTCTCCCTTCTGGGAATTAATTTGGTCTTCTTGTGTTACTTTCCTTTTATTTATGCTTTTGAATAAAAATTATCCTTTGTTTAGT
>B596-L_1-10k_transcript_22742
GATTCAAAAGCAAAATCTAAACAGAGAGAAAGAAGTTAGAAATGGAGACCACCCCCATGTGCACTGAGTGGCAGTTCAGCGGGAGCGAGGCAGCCAAAGAAGCTGCTGCGGCCGCCCTAGGTGCCTACACCTCTAAACTCATGTCTCTTTGTGATCCTAATGGTAAGCCCATTTTGCCCCCGAGTAACAAGGCCGTGGAGACCAGCAATTCAGCCGAAAAAGCTGTTGTTAAAGTTATTCTCTCCGGCACTGGAAACGCCTATGCTCCTAGCATTGGCCTTCCGCTCGCCAAAAGTGCCGTAGCAGAGTATCTAAACAGAGATCTTCCAAAGAAACTAACAGCAGATGACGTGTTTATGACTGTTGGATGCAAACGAGCAATTGACCTTGCGGTGGATATTCTGGCTAAACCAAAAGCCAACGTTTTGCTTCCGAGGCCAGGCTTCCCGTGGGATGTAGTACGCTCCATCTACAAGAAACTCGAGGTCCGTTACTATGATTTCATCCCTGAACAAAACTTTGAGATCGACTTCGAAAGCGTCAAAAAGGTGACAGACAAGAACACGTTTGCTATATTTATCATCAACCCTCACAATCCCAATGGAAACACCTACTCGGAGGCTCACCTCAAACAGCTCGCTGAATTGGCTAAGGAACTCTCGATTATGGTGGTTTCTGATGAAGTTTTTAGATGGACCGTCTTCGGGAATAACCCTTTTGTTCCGATGGGAAAGTTTTCTTCCATCGTACCAGTGGTTACACTCGGATCCTTATCTAAGGGATGGAATGTCCCAGGATGGCGAACTGGCTGGCTCGCGCTGCACGATCTAGACGGTGTCTTCAGAAACACTAAGATATTACAAGCTGCCCACGAATTTCTCCAGATAAATGCCAAACCTCCGACTGTTATTCAGGTAAGGACGGTCTGATGTCGGTAAACTTGGGTTACTCTCTTACGCTTATTGTACGAGTAAACAAAATATTTAACTACGCGGTACGTATCTTATTCAATGTTAATGCCATATATAGGCGGCTATGCCTGACATTTTGGAGAGAACTCCAAAACATTTCTTCCATGAGAGGGGAAGTTTTCTGAAACATAAAGTAGATATTGGATATTCTAAGGTCAAGCACATACCTGGCCTCACTTGTTACATGAAACCCGAAGCATGCACCTTTTTATGGACCAAGTTGGATGTATCGTGCTTTGCTGACATTGTAGACGATCAAGACTTCTGCAGGAAGCTCGCTATGGAAGAAAATCTCGTCGTTTTGCCAGGGATTGCATTTAGGCAGAAGAACTGGTTGAGGCATTCTATCGACATGGAGACGCCAACAGTTGAGGACGCATTTGAAAGATTGAAGAGCTTCTGTGAACGCCATTCCGTTGAAGGTGGAGCTTCACTCAAAAACGTCAATGGCGTGAACTAAAAGGTCAACATGATTTAGTTTACAAAAAAAAAGGTCAACATGATGATCTTTTCCTAAGTCTATTAAAAATAAATGGGTGTTTTTGGTAACGTGAGATAAATCATGAACACTTTCGTATTTGTAACAAATAAAATTGGTGTACTTATCATCAATCGTAGAATGTTTTCTCATGATGTATCTACTTTCGAATAATGAAAAATGTACCAAATCTATAGTATTATTTATGAAGTGATTTAGCTTATTTGTCAG
>B596-L_1-10k_transcript_26117
GATTCAAAAGCAAAATCTAAACAGAGAGAAAGAAGTTAGAAATGGAGACCACCCCCATGTGCACTGAGTGGCAGTTCAGCGGGAGCGAGGCAGCCAAAGAAGCTGCTGCGGCCGCCCTAGGTGCCTACACCTCTAAACTCATGTCTCTTTGTGATCCTAATGGTAAGCCCATTTTGCCCCCGAGTAACAAGGCCGTGGAGACCAGCAATTCAGCCGAAAAAGCTGTTGTTAAAGTTATTCTCTCCGGCACTGGAAACGCCTATGCTCCTAGCATTGGCCTTCCGCTCGCCAAAAGTGCCGTAGCAGAGTATCTAAACAGAGATCTTCCAAAGAAACTAACAGCAGATGACGTGTTTATGACTGTTGGATGCAAACGAGCAATTGACCTTGCGGTGGATATTCTGGCTAAACCAAAAGCCAACGTTTTGCTTCCGAGGCCAGGCTTCCCGTGGGATGTAGTACGCTCCATCTACAAGAAACTCGAGGTCCGTTACTATGATTTCATCCCTGAACAAAACTTTGAGATCGACTTCGAAAGCGTCAAAAAGGTGACAGACAAGAACACGTTTGCTATATTTATCATCAACCCTCACAATCCCAATGGAAACACCTACTCGGAGGCTCACCTCAAACAGCTCGCTGAATTGGCTAAGGAACTCTCGATTATGGTGGTTTCTGATGAAGTTTTTAGATGGACCGTCTTCGGGAATAACCCTTTTGTTCCGATGGGAAAGTTTTCTTCCATCGTACCAGTGGTTACACTCGGATCCTTATCTAAGGGATGGAATGTCCCAGGATGGCGAACTGGCTGGCTCGCGCTGCACGATCTAGACGGTGTCTTCAGAAACACTAAGATATTACAAGCTGCCCACGAATTTCTCCAGATAAATGCCAAACCTCCGACTGTTATTCAGGCGGCTATGCCTGACATTTTGGAGAGAACTCCAAAACATTTCTTCCATGAGAGGGGAAGTTTTCTGAAACATAAAGTAGATATTGGATATTCTAAGGTCAAGCACATACCTGGCCTCACTTGTTACATGAAACCCGAAGCATGCACCTTTTTATGGACCAAGTTGGATGTATCGTGCTTTGCTGACATTGTAGACGATCAAGACTTCTGCAGGAAGCTCGCTATGGAAGAAAATCTCGTCGTTTTGCCAGGGATTGCATTTAGGCAGAAGAACTGGTTGAGGCATTCTATCGACATGGAGACGCCAACAGTTGAGGACGCATTTGAAAGATTGAAGAGCTTCTGTGAACGCCATTCCGTTGAAGGTGGAGCTTCACTCAAAAACGTCAATGGCGTGAACTAAAAGGTCAACATGATTTAGTTTACAAAAAAAAAGGTCAACATGATGATCTTTTCCTAAGTCTATTAAAAATAAATGGGTGTTTTTGGTAACGTGAGATAAATCATGAACACTTTCGTATTTGTAACAAATAAAATTGGTGTACTTATCATCAATCGTAGAATGTTTTCTCATGATGTATCTACTTTCGAATAATGAAAAATGTACCAAATCTATAGTATTATTTATGAAGTGAT
>B596-L_1-10k_transcript_52590
GGATATTCTAAGGTCAAGCACATACCTGGCCTCACTTGTTACATGAAACCCGAAGCATGCACCTTTTTATGGACCAAGTTGGATGTATCGTGCTTTGCTGACATTGTAGACGATCAAGACTTCTGCAGGAAGCTCGCTATGGAAGAAAATCTCGTCGTTTTGCCAGGGATTGCATTTAGGCAGAAGAACTGGTTGAGGCATTCTATCGACATGGAGACGCCAACAGTTGAGGACGCATTTGAAAGATTGAAGAGCTTCTGTGAACGCCATTCCGTTGAAGGTGGAGCTTCACTCAAAAACGTCAATGGCGTGAACTAAAAGGTCAACATGATTTAGTTTACAAAAAAAAAGGTCAACATGATGATCTTTTCCTAAGTCTATTAAAAATAAATGGGTGTTTTTGGTAACGTGAGATAAATCATGAACACTTTCGTATTTGTAACAAATAAAATTGGTGTACTTATCATCAATCGTAGAATGTTTTCTCATGATGTATCTACTTTCGAATAATGAAAAATGTACCAAATCTATAGTATTATCC
>B596-L_1-10k_transcript_7295
GATAATACAAACACACACACACACACACCCACACCCAACGGCCAAGAAAAGCCCATCCACTTTTTCATATGTGCAGCCTCTCTTTCCGGAAACTTCAGCTAGGGGGCCCCGCACTCGTCTTCACCTTCCTCTCTTTATCTTCTTTTATATCTTCTCAATCTTCCTAAGGGTTTATCGTCGAGATTTTCTGACTATTCTCTTGTTTCCTCCGTCTCTGTTATACTCTTACTAAGCTCGAAACATGGCTTCGTCCGCCGCTCAGATTCACGTCCTCTGCGGAATTGGCTTCACCACCTCATCTTCTAAGAGGAATCTCAATAGTAAAAGCAGTTTCATGCCAAGAAGCGCCTTCTTCGGCGCTAGAAACGGTCCTTTCTCCACCTCTACATCCTCCTTCCTGAGAATGAGGAGTAGAAACGGCGGCGCCTCTAGGTACGCGGTAGGTCCGGTGCGTGTGGTCAACGAGAAAGTCGTGGGAATTGATTTGGGAACGACTAACTCCGCCGTAGCCGCGATGGAAGGAGGCAAGCCAACGATCGTGACGAACGCTGAAGGTCAGAGGACGACTCCGTCTGTGGTGGCTTACACTAAGAGCGGTGATCGGCTTGTGGGGCAGATAGCGAAGAGGCAAGCTGTTGTTAACCCGGAGAACACTTTCTTCTCGGTGAAGAGGTTTATAGGTAGGAGGATGAATGAGGTTGCTGAGGAGTCTAAGCAGGTTTCGTATAGAGTTGTTGAGGATGAGAACGGGAACGTTAAGCTTGAGTGTCCCGCCATTGGTAAACAGTTTGCAGCTGAGGAGATTTCAGCTCAGGTTTTGAGGAAACTTGTTGATGATGCGTCAAGATTCTTGAATGATAAAGTGACTAAGGCTGTTATCACTGTGCCTGCTTACTTTAATGACTCGCAGAGGACGGCTACTAAAGATGCTGGTCGTATTGCTGGGCTTGATGTTCTTCGTATTATTAATGAACCCACTGCTGCTTCTTTGGCTTATGGTTTTGAGAGGAAAAGCAATGAGACAATTCTTGTTTTTGATCTTGGTGGTGGTACCTTTGATGTCTCAGTGCTTGAGGTTGGTGATGGTGTGTTTGAAGTGCTTTCCACTTCCGGCGACACACATTTGGGAGGAGATGATTTTGATAAGAGAGTTGTCGATTGGCTGGCTTCAAATTTCAAGAAAGATGAAGGCATTGATCTTCTGAAAGACAAGCAAGCACTTCAGAGGTTGACAGAGGCAGCAGAGAAAGCTAAGATTGAGCTCTCCTCTCTGACTCAGACAAACATGAGCTTGCCTTTTATCACGGCCACAGCTGATGGACCAAAACACATAGAAACCACCCTCACACGTGCCAAGTTTGAAGAATTGTGTTCAGATTTACTTGACAGGTGTAAGACTCCCGTTGAGAATTCACTGAGAGATGCAAAGCTCAGCTTCAGTGATATTGATGAAGTGATCCTTGTTGGTGGATCCACACGTATTCCTGCTGTTCAGGAAGTTGTGAGGAAATTGACTGGGAAAGAACCTAATGTCACAGTAAATCCTGATGAGGTTGTAGCTCTAGGTGCTGCTGTCCAGGCTGGTGTTCTTGCTGGAGATGTGAGTGACATAGTGCTTCTTGACGTCACACCACTTTCCATTGGTTTGGAAACCCTTGGAGGAGTCATGACTAAGATTATTCCAAGGAACACTACATTGCCCACTTCTAAATCAGAAGTCTTTTCAACCGCTGCTGATGGTCAAACAAGTGTTGAGATTAATGTGCTGCAGGGCGAGAGAGAGTTTGTTAAGGATAACAAGTCTCTTGGCAGCTTCCGTCTAGATGGTATTCCACCAGCACCACGTGGAGTTCCACAAATCGAAGTCAAATTTGACATTGATGCAAACGGTATCCTCTCCGTCAGTGCTAGTGACAAGGGCACAGGAAAGAAACAAGACATTACCATTACTGGTGCCAGTACATTGCCCAAGGATGAGGTAGACCAAATGGTCCAGGAGGCAGAAAGGTTTGCAAAGGATGACAAGGAGAAGAGAGACGCAATTGACACAAAGAACCAAGCAGATTCAGTTGTGTACCAGACAGAGAAGCAACTTAAAGAACTCGGAGAGAAGATACCAGGTGAAGTGAAAGGGAAGGTGGAGGCCAAGCTACAAGAGCTTAAAGACAAGATTGCAAGTGGAACGACCCAAGAGATCAAAGATACCATGGCTGCTCTCAACCAAGAAGTAATGCAGATCGGTCAGTCTATGTACAACCAGCCTGGAGCTGGAGCAGGTGCAGGTCCTTCCCCTGGTGGTGAAGATGCTTCATCAGCAGACTCATCAAGTAAAGATGGAGATGATGTGATCGACGCTGACTTCACTGACAGCAAATGAGAAAATCGAATTAGGATGGTTTGAGTTTATATATCCCGTGTAGAAACGCATGATTTTGTTGGTTGGTTGGGTTGAGTTGAGACACGCATGGATTAAGCTGTTCTTGTGGGAAAAAGAAAACGATTATTTGTCGTTAGAAAGCAAATGTGTGAAGCTGTCCAATGAATACTAGTATGCTGCAGTTTTCTCTC
>B596-L_1-10k_transcript_49648
AAGGGCACAGGAAAGAAACAAGACATTACCATTACTGGTGCCAGTACATTGCCCAAGGATGAGGTAGACCAAATGGTCCAGGAGGCAGAAAGGTTTGCAAAGGATGACAAGGAGAAGAGAGACGCAATTGACACAAAGAACCAAGCAGATTCAGTTGTGTACCAGACAGAGAAGCAACTTAAAGAACTCGGAGAGAAGATACCAGGTGAAGTGAAAGGGAAGGTGGAGGCCAAGCTACAAGAGCTTAAAGACAAGATTGCAAGTGGAACGACCCAAGAGATCAAGATACCATGGCTGCTCTCAACCAAGAAGTAATGCAGATCGGTCAGTCTATGTACAACCAGCCTGGAGCTGGAGCAGGTGCAGGTCCTTCCCCTGGAGGTGAAGATGCTTCATCAGCAGACTCATCAAGTAAAGATGGAGATGATGTGATCGACGCTGACTTCACTGACAGCAAATGAGAAAATCGAATTAGGATGGTTTGAGTTTATATATCCCGTGTAGAAACGCATGATTTTGTTGGTTGGTTGGGTTGAGCTGAGACACGCATGGATTAAGCTGTTCTTGTGGGAAAAAGAAAACGATTATTTGTCGTTAGGAAGCAATGTGTGAAGCTGTCCAATGAATACTAGTATGCTGCAGTTTTCTCTCTTTTT
>B596-L_1-10k_transcript_36536
GGGACCCAGTTTAAGACCTTTGGAAGACTAGGATTGAATTTGAGAATGGACGGAGAAGAGCTCACGGAGCAGGAGACTGCCTTGTACGACCGTCAGATTAGGGTTTGGGGCGCTAATGCTCAGCGAAGATTGACCAAATCTCATATCTTGGTCTCTGGAATCAAGGGGACTGTTGCTGAGTTCTGCAAGAACATTGTGCTGGCAGGAGTTGGTAGTGTGACGTTAATGGATGATAGTTTAGTGAACGAGGAGGCCTTGAACGCAAACTTCTTGATTCCACCTGATGAAAATGCTTACAGAGGCAAAACTGTGGCTGAGATCTGTTGTGATTCACTCAAGGATTTTAACCCTATGGTCCTTGTTTCTGTAGAGAAAGGTGATTTGTCGGCACGCAGCACTGAGTTTTTCGAGAAGTTTGATGTAGTGGTTATAGGCTACGGTTCTCTTGCTACCAAAAAAGCTGTTAATGAAAAATGTAGGAAGCTATCGAAACGAGTGGCGTTCTATACAGTCGATTGCAGAGACTCTTGTGGTGAAATCTTTGTCGACCTTCAAGATTACAAATACACAAAGAAAAAGCTTGAAGAGAAGGTGGAATGTGAATTAAACTTTCCAAGTTTCCAGGAAGCGGTATCAGTACCTTGGAAACCGATTCCTAGGAGAACAGCAAAGCTTTACTTTGCCATGAGAGTAATAGAAGTGTTTGAGGAGAATGAAGGGCGTAAACATGGAGAATGCTCACTGCTTGATCTTCCAACAGTCTTGGAAATCAAAAAGAAACTCTGTGAGGCTAACTCAGTGAGCGAGAGCCTTGTCCCAGATAGTCTCTTGGAGAGACTTATCACCGGTACTATCGAGTTCCCACCAGCTTGTGCCATCGTAGGAGGAATACTAGCACAGGAAGTGATAAAAGCTGTGTCAGGCAAAGGAGAGCCATTAAAGAACTTCTTCTACTATGATGCTCAGGATGGCAAAGGTGTGATGGAAGACATCTCCAACTCTTTTACCTCTTAACCAGCTAGCTAGCAAGCTGTCCTACGTTTTCATCTAAAGACTGTTTATTATCTCAACGGTTTCTTTTGAATTCTTCTAATGTTCGGTTACGAATATGATACTCCTTGCTTGTAGAATAATTTGTTCAGCAACGGATATTTTGAATTTTCAGTTTCAAGT
>B596-L_1-10k_transcript_34281
GAAGCTTCCCATCTTTTAAAGATTTTTCAGTTATTACAATAAGCAATTCTCAATTTCTGAAACCAAACTTCTGTTTCGATTGATAGATTGAATTTGAGAATGGACGGAGAAGAGCTCACGGAGCAGGAGACTGCCTTGTACGACCGTCAGATTAGGGTTTGGGGCGCTAATGCTCAGCGAAGATTGACCAAATCTCATATCTTGGTCTCTGGAATCAAGGGGACTGTTGCTGAGTTCTGCAAGAACATTGTGCTGGCAGGAGTTGGTAGTGTGACGTTAATGGATGATAGTTTAGTGAACGAGGAGGCCTTGAACGCAAACTTCTTGATTCCACCTGATGAAAATGCTTACAGAGGCAAAACTGTGGCTGAGATCTGTTGTGATTCACTCAAGGATTTTAACCCTATGGTCCTTGTTTCTGTAGAGAAAGGTGATTTGTCGGCACGCAGCACTGAGTTTTTCGAGAAGTTTGATGTAGTGGTTATAGGCTACGGTTCTCTTGCTACCAAAAAAGCTGTTAATGAAAAATGTAGGAAGCTATCGAAACGAGTGGCGTTCTATACAGTCGATTGCAGAGACTCTTGTGGTGAAATCTTTGTCGACCTTCAAGATTACAAATACACAAAGAAAAAGCTTGAAGAGAAGGTGGAATGTGAATTAAACTTTCCAAGTTTCCAGGAAGCGGTATCAGTACCTTGGAAACCGATTCCTAGGAGAACAGCAAAGCTTTACTTTGCCATGAGAGTAATAGAAGTGTTTGAGGAGAATGAAGGGCGTAAACATGGAGAATGCTCACTGCTTGATCTTCCAACAGTCTTGGAAATCAAAAAGAAACTCTGTGAGGCTAACTCAGTGAGCGAGAGCCTTGTCCCAGATAGTCTCTTGGAGAGACTTATCACCGGTACTATCGAGTTCCCACCAGCTTGTGCCATCGTAGGAGGAATACTAGCACAGGAAGTGATAAAAGCTGTGTCAGGCAAAGGAGAGCCATTAAAGAACTTCTTCTACTATGATGCTCAGGATGGCAAAGGTGTGATGGAAGACATCTCCAACTCTTTTACCTCTTAACCAGCTAGCTAGCAAGCTGTCCTACGTTTTCATCTAAAGACTGTTTATTATCTCAACGGTTTCTTTTGAATTCTTCTAATGTTCGGTTACGAATATGATACTCCTTGCTTGTAGAATAATTTGTTCAGCAACGGATATTTTGAATTTTCAGTTTCAAGTTTCTAAATTTTTATAATTCAATTAAACGGG
>B596-L_1-10k_transcript_59972
ACTCTTGTTATCGTTTAGACTATTGAAAGACGAGTTTTGTTTTTGTTTTTGGCTTTAGTTTTGTTTGTGTGACTGCAAATCTGGAATCTATGATCTTTCTATTTTTCTGACTTTTGGTCTGAAGAAAGGAGTCTTTTATTAGTTTC
>B596-L_1-10k_transcript_59508
GTTTGGTGTAATAATATTTGATGATTCAACATTTATTTGTACAAAGTTATTAAAAGTGAAAAAAAGCCGAGCAATGAATCAAAATAAAATACAAAAAAATTATTGAATGCAGAAAAGTTGGAAAGCAGGTGTCTTTTTCTGATTTTAAAATCTCAAGAACGAAACATCTCCCCTTATTAC
>B596-L_1-10k_transcript_7142
GAGAAGAACTAAACAAGACTCTCTCTCTCTCTCTCTGTAGAAAGAAGCCGGTGAAGCCGCCGGCGAGAAGAGAATAAAGGTTAGTAGAATCTCCGGCGAAGCAATCCGACAATGCGAGGGTTACGAGCTTCTTCGCTGTTACTCTGCGGTGCTTGTTCTGATTCAGCTTCTTGCTGTTCAAATCGATGCTCAAAGACCTAAAACTCAATGGAAGACGCTCTCTGGCTTTTCACCTCGCGTGATTGCTCGTGGAGGGTTCTCTGGACTGTTCCCAGATTCGAGCCTCGATGCTTACAACTTCGCAATGCAGACAAGTGTATTAGATGCTGTTCTATGGTGTGATCTTCAGCTCACCAAAGACGGAGCTGGGATTTGCTTCCCTGATCTAACCATGAGCAATGCTTCAAACGTTGAATCTGTTTACCCAAAGGGTCAATCCACTTACCCGGTTAATGGTGTCCCTACTCCCGGTTGGTTCACCATTGATCTCTCCTTGAGAGCTCTCACTAATGTTTCTCTCATCAGAGGTATATTATCTCGTTCAGACAAGTTCGATGGTAATGGATATACAATCTCCACCGTTCAAACGATAAACAAGGAGATGAAACCACAAGGCCTTTGGCTTAACGTTCAGCACGACGCCTTCTACGCTCAGCATAATCTGAGCATGAGCAACTTTCTGGTCTCAGTTACGAAAACTGTTATCGTTGACTTCATCTCTTCCCCTGAAGTCAACTTCTTCAGGAAGATCGCTGGACGTTTCGGGCGGGAAGGACCGAGCTTTGTGTTCAGGTTTCTCGAGAAAGAACAGTTCGAGCCGACGACGAACAGAACATACGGTTCTATCTTGAGTAACTTGACTTTTGTCAAGACGTTTGCTTCAGGGATTCTTGTTCCCAAGTCTTACGTGTTGCCGCTCGATGACAAGCAGTACTTGCTTCCCTCCACTTCCTTGGTTCAAGATGCTCACAAGGCAGGGTTGGAAGTGTTTGTGTCGGGGTTTGCAAATGATGTTGATATTGCACATGACTATAGTTTTCGATCCAGTGTCTGAGTATCTGTCTTTTATGGATAATGGCAACTTCTCTGTCGATGGTGTGCTCTCTGATTTTCCCATTACTGCATCTGCATCAGTTGAGTGCTTCTCCCACGTGGCCAGAAACGCAACAAAACAAGTGGATTTTCTTGTGATATCCAAAAACGGTGCGAGTGGAGACTATCCAGGATGCACAAACTTGGCATATGAGAAGGCAATCAATGATGGTGCTGATGTTATCGACTGCTCGGTCCAAATGTCCAGCGACGGTAAACCTTTTTGCTCAAGTTCGATCGATCTCGGGAACACCACAATGGTCGCCCAATCTCCTTTGAGAAACCGTTCAACAAGTGTTCCTGAGATTAGCTCAGTTAATGGAATCTACACCTTTACTCTCACATGGCCTGAGATCCAGACCTTGACTCCTGCTATTTCAAACCCCTACAGCAGACGATTCAATATGTTTAGGAATCCAAACGAGAGAAATTCTGGGAAGCTTCTTTCGCTTTCTGAGTTCCTAAACTTGGCAAAGAACTCCACCACTCTCTCCGGTGTTTTGATCAGTGTTGAGAATGCAGCATACCTGAGAGAGAAGCAAGGGCTCGACGTGGTCAAAGCGGTTCTTGATGCACTCACAGAGACTGGATACAGCAATAGAACAACCACAAAGGTCATGATTCAGTCAACAAACAGCTCAGTTCTAGTTGACTTCAAGAAGCAGAGCAAGTACGAGACTGTGTACAAAGTTGAAGAAACCATCCGTGATATTCTCGACTCTGCTATCGAAGACATAAAGACGTTCGCTAGCGCTGTTGTCATCGGCAAATCATCAGTCTTTCCGGTCGTTGATGGGTTCGTCACTGGGCAAACCAATGTTGTGGAGAGGCTGCAGAAGTCTCAGCTCCCAGTATACGTGGAGCTGTTTCAGAACGAGTTTGTATCTCAACCATTTGACTTCTTCTCTGACGCAACTGTTGAGATTAACTCGTATGTTACTGGACCTGGTATAAATGGAACCATCACCGAGTTCCCATTCACAGCTGCAAGATACAGAAGGAATCGATGTTTGGCCAGCAAAGAAACTCTATCTTACATGGCCCCTGTGCAACCCGGTGGCCTCTTAGAAGTTGTGAGTCCCGGGTCCTTACCTCCAGCTGAAGCTCCGAACCCGGTTTTCACAGATGCTGATGTCACTGAGCCACCACTACCTCCGGTTACAGCAAAAGCCCCAACCCCAACCCCTGGAACCCCGTCAACCACTGCACCAGCACCTAGTGGACAAACCCAACTCACTCTATCTCTTCTCCTTTCTGTTTTTGCAATGGTTCTTGCCTCTCTTCTACTTATGTGATCACATCTCCTTGCTGTTGATAATGTCTTTCCCTGCGTGACTCAAGTCAAATCTTAACAGCCGGAACCGTAAATTCTTTTCCTGTTTATATTCTAGTTCTGTCAAAAAGAACAGGAAATTATTCTTGGAGTGTAATTTTCCCTCAAATTCATTTGAGATATTCATTTGTTGTTATAACAT
>B596-L_1-10k_transcript_59837
GATTGAGTACTATCTGCTTATCTGTTTTTTTTTGTACTTTTGATTGGCAATTAGTGTTTTTACGAATCTCAACATCAATATCTATCTACACTGTTGTCGGATTTTGAAACCTTGTCTCTTAAAATTTAGTTTGTTATTTCATC
>B596-L_1-10k_transcript_60305
GTCCCTTCGGGGACATCCGATAAAATTGGAACGATACAGAGAAGATTAGCATGGCCCCTGCGCAAGGATGACACGCACAAATCGAGAAATGGTCC
>B596-L_1-10k_transcript_20727
GAGGATCACTTTCTCCATCGAAAATATCTTCACCCATCTCTCAGTTTCTTCGGATCCAGCGACAATGGAGGTGTTCTACTACGTGGTGTTCGGGGTCCTTGGCATCGTCGTGGCGACGTTGGAGCTAAGCAAGAACAACAAGGACCGGATCAACACTTCTTCAGCTTTCACTTCTTTCAAGAACAACTACCTCGTCGTTTACTCGCTCATGATGGCGGGTGACTGGTTACAGGGTCCATATGTGTACTATCTTTACAGTACTTATGGGTTCAGTAAAGGGGATATTGGGCAGCTTTTCATTGCTGGTTTTGGTTCCTCTATGCTCTTTGGTACTATTGTTGGATCTCTTGCCGACAAACAGGGTCGTAAGAGAGCGTGTGTTACTTACTGTATTACCTACATATTGAGCTGCATCACCAAGCATTCTCCTCAATACAAGGTTTTGATGTTGGGCCGTGTGTTGGGAGGCATTTCTACTTCCCTTCTCTTTTCATCTTTTGAATCCTGGCTAGTTGCTGAGCACAATAAGAGGGGCTTTGAGCAGCAATGGCTGTCTATAACATTCTCAAAGGCTGTGTTTTTTGGAAATGGTCTTGTTGCTATTATCGCTGGATTGTTTGGGAACTTGCTAGTGCATTCCTTCTCTCTTGGTCCTGTTGCGCCATTTGACGCTGCTGCATGCGTTCTTGCTATTGGAATGGCTGTCATTCTATCTTCATGGTCAGAAAACTATGGAGATCCTTCTGACAACAAGGACTTGCTTACTCAGTTTAGAGGTGCTGCAATCGCCATAGCCTCTGATGAAAAGATCGCACTTTTGGGTGCCATCCAGTCGCTTTTTGAAGGATCTATGTATACTTTTGTATTCCTCTGGACTCCTGCTCTAAGCCCCAACGATGAGGAGATTCCCCATGGTTTCATTTTTGCTACGTTTATGCTCGCTTCGATGCTCGGCAGTTCTCTTGCTTCTCGTCTATTGTCTCGCTCATCTCCCAAAGTAGAGAGCTACATGCAGATAGTCTTCCTAGTTTCTGCTGCCTCACTATTGCTTCCAATTATAATGGCTTCATTAGTAGCACCTTCCAAAGTAAAAGGTGGAGGAATCTCTTTCTCGGGTTGCTTCCAGCTTCTTGGGTTCTGTGTCTTTGAGGCGTGTGTAGGACTGTTTTGGCCATCCATAATGAAGATGAGATCCCAATACATACCTGAGGAAGCCAGAAGCACAATCATGAACTTTTTCCGGATTCCTCTGAACATCTTTGTCTGTGTTGTCTTGTACAATGTGAATGCGTTCCCAATCACAGTCATGTTTGGAATGTGCTCTATCTTCCTCTTTGTTGCTAGTCTCCTGCAAAGAAGGCTCATGATGATTGTTGACAAGCCAAAGACAAATGATTGGACACCTCTTAATGAAAGAAACACAGAAGATGATCCTCTCAACGTTTGATGAATAAACTATACATTATGCACATTCTGGATTCAATAATGGAGACAGATAGAAGACAAGGAAAAGTTTTAAGGTTGTTTCTTATGGCAATATAGCATGCAACAATTCGAACAGAAAGTTCATAGCAGTGAAGTTTGATTATTTAATTTTCTCGGCTATTATTTATTGTTGTTGTTAGAATTTAAAGACACGTTTATTTTTGTATGCAATCAATGAGGCATTGTTTCTA
>B596-L_1-10k_transcript_50989
AATCTCTTTCCTCGGGTTGCTTCAGCTTCTTGGGTTCTGTGCTTTGAGGCGTGTGTAGACTGTTTTGGCCATCCATAATGAAGATGAGATCCCAATACATCCCTGAGGAAGCCAGAAGCACAATCATGAACTTTTTCCGGATTCCTCTGAACATCTTTGTCTGTGTTGTCTTGTACAATGTGAATGCGTTCCCAATCACAGTCATGTTTGGAATGTGCTCTATCTTCCTCTTTGTTGCTAGTCTCCTGCAAAGAAGGCTCATGATGATTGTTGACAAGCCAAAGACAAATGATTGGACACCTCTTAATGAAAGAAACACAGAAGATGATCCTCTCAACGTTTGATGAATAAACTATACATTATGCACATTCTGGATTCAATAATGGAGACAGATAGAAGACAAGGAAAACTTTCAAGGTTGTTTCTTATGGCAATATAGCATATGCAACAATTCGAACAGAAAGTTCATAGCAGTGAAGTTTGATTATTTAATTTTCTCGGCTATTATTTATTGTTGTTGTTAGAATTTATAGACACGTTTATTTTTGTATGCAATCAATGAGGCATTGCTTCTACCATTTTGTTTGAGCTCCGTTTCTTTG
>B596-L_1-10k_transcript_41896
GACAGGAGGGCATGGCACGCCTGTGGAGAGGGACTAACGCTGGTCTTGCTCTAGCTGTGCCCATGGTTGGAATTTATCTCCCTTTCTACGATTTGTTCCGCAACCGTTTGGAAGAGTTATCTCGGGAGAATGCGCCTGCGACGACAATATTTGTGCCTCTTGTGGCAGGGTCTTTAGCAAGGTCCCTAGCTTGTACAGTCTGCTATCCAGTTGAACTTGCTAGAACACGTATGCAGGCATTCAAAGAAGCTAAAGCTGGTTTAAAGCCTCCGGGTGTTGTTAAAACACTGGTTGGTGTAGTCTCTGAAGTCAGGACAGCAAATAACCTTCAAAATAGTTTGCACAATTATCGTGTTCTGTGGAGAGGCTTGGGTGCACAGCTTGCCCGTGATGTTCCATTCTCAGCAATCTGCTGGGCAACTCTCGAGCCAATGAGAAGGAGGCTTCTTGGGATTGTGGGCAACGATACAAACGCTCTTGGCATTCTCGGTGCAAACTTCTCCGCTGGTTTTGTAGCTGGAAGTATCGCTGCCGCTACTACTTGTCCTTTTGACGTTGCAAAAACAAGAAGACAGATAGAGAAGGACCCTAGTAGGGCAATGAGAATGACTACACGACAGACACTAATAGAGGTTTGGAGGGATGGAGGGATGAGAGGACTGTTCACGGGAATGGGACCAAGGGTGGCTCGTGCAGGACCATCGGTAGGGATAGTGGTTTCCTTCTACGAAGTGGTCAAGTATGTTCTGCATCGCCAATACGCTTCATCATGACCCCAACACAGTCACTAGACAATCTTACACGTGAATGTGGATACGGCTTTAGGTTATAGCAACTTTTGTAACAACATATTAATAAGTTAAAACAGGCTCAGTCCTCCACCAATGACCAACCCTTGTTTTCTCACATTTTGAGCCGGAATTTTGTTCAGCTAAAATACTGGTTTAATCCGGTTTTTTTGGTTC
>B596-L_1-10k_transcript_41046
GACTTCTCTCTCTAAAAACCTTCTGTCTTCTCTCTAGCACATCTTAGATCTGTATCGTGTTTATGGCCGACGGGTCCAGCTCTCCAAGCCACCGGCGGTCGGGTTTATTTGTTTATTTGTTTCTTTCGTGTTGTAGTTTCTTTCTAGTTTCTCGGTTATTTAGTTGGCTTTAGTCATGGCTAGGGTTTTTCTTCTTTCAGATTTAGATTAGATCTTAAATCCATTTGTTGAGCTTTTGGGTTTGGTTGGTGCTGATTACGGAGTGTTTGAACATGCTTGGATCTGTGTATCTGGTGTTTTTGGACCTGGTTCTTTCCCACCGTTTGTTTGGTAACCTCTTCCTCAACTGTTGCTCTGTTCGTTTGCGATTTCAGTGTTTATGTGGTCTGCACTGTTGTTGTGATTGGTGGGTTCAGAAGGATGCTTAACCGTTGAAGGTGTTGCAACAGTTAGGCTTCTGTGGTATTTACTTGCAGGCAAGATATCCGGTTCGTCTCGAAGGTATTGGGCCTTTGGCTCCTTAATTATCATCAGTTCATCGAAGGCGTCAGGTTTACCGACCTCTTCCCTGAGTCTTCTTTGGAGGTGTAAAGGGTTCTAGCTCTGGCTCCTTAAGTGGTATGTTATGGTGACATTTGGAGCATAATAAAGAGTGTAGCCTTGAACTCCATCAATAAGTTCGTTCTTTGATGACTTTATCCTTCTTCTCCTTCTTGTTCCTTCCAATTTTAACATTGTTCACTGTATTGTATTGTTGGATCTGTTCTGAATTTGTTTCATCATAGCTCTAAGGTTTTATATTTTGGTTCCGGGAACATGTCTGTTGTTCGCCGGCTAAAGTCTCCAAGGATAGCTCTTTCATCCGCTGGCTTAGTCTCCGGAAGCTATGTGGCTTTCCGGCTTCAGTGTCCCAATCATGTATTCCATCAAGTTAATATAATCTTTGTTTTGATGGAAAAAAATAAATAAATACTAATATAATATTTGTTAGAGACT
>B596-L_1-10k_transcript_39163
GACATCCACCGCGAACAGTTGGACCGAAGTGTATATTTGTGGATCTGCGATCTGATCGTTTTTGCATCAACGCGCGACGTTATCTTATCACCGCCATGGCTGCTCCGTTTTTCTCTACTCCCTTTCAGCCTTATGTCTATCAGAGTCAAGAAGATACAGTTACACCTTTCCAAATACTGGGTGGTGAAGCACAGGTTGTTCAGATTATGTTAAAACCACAGGAGAAGGTCATTGCTAAGCCTGGTTCGATGTGCTACATGTCTGGTTCCATTGAGATGGAGAATACTTATACCCCTGAACAAGAAGTTGGTGTTGTACAGTGGGTTTTAGGCAAGAGTGTTAGCAGTGTGCTTCTTCGCAACACCGGCCAAACCGATGGTTTTGTCGGTATCGCTGCACCTTCTTTGGCTAGGATACTCCCAATTGATTTGGCAATGTTTGGTGGGGACATCCTTTGCCAGCCAGATGCATTTCTCTGTTCCGTCCATGATGTGAAAGTGGTAAACTCTGTTTACCAGAGACATAGAGCTAGAAACATTGCTGCGGCTGGCGCTGAGGTGTTTCTGAGACAACGGCTATCTGGCCAGGGACTTGCTTTTATTACTGCCGGTGGCTCTGTTGTACAGAAAAACCTGGAGGTGGGAGAAGTTCTCACCATTGACGTTTCTTGCATTGCCGCTCTCACTCCCTCCATCAATTTCAGAATCAACTACCATGCTGCACCTGTAAGACGGGCAGTGTTCGGGGGTGATAACGTAGTAACAGCGACGCTGACGGGACCAGGCATTGTGTTCATCCAAAGCTTACCGTTCCATCGACTCTCCCAGCGAATCGCAAGGTCGGTGACTTCCCCAAACATGAGGGAAAATCCACGATTTTTAGTTCAAATAGGATTATTCTTGTTCCTTGCGTACGTTGTAATTGCATCTTCTTTGATCCTTACCGAAATGTGAAACATAGACTTCCTTTCCTTTTTTTTTTTTTTTTTTTTTTTTCTGCTGCTGTTGTTGCAGTAGATTGGACATGTAATACATACTTTTAAAAGCATGTTTAGTGGATGTCTGAAGC
>B596-L_1-10k_transcript_53282
GGGCGTCCATTACCAATTCTGAGGGATAAGACAATTCCTTCAGGTATAATGGCTTGTGACGCAATATCAATTTGTGGTATATCCTGATCATCTTGCTCTTTTCACTGCTTTTTGATCCTGGAAATGCCTCGTATAGTATTTAACGATTGCTTCTTTGATTTACTAGAATCTGTCTCTTCCATAATTCATTTGTAGTTCTCTTTTCATATGTACTGGTTTTCATCGTTGCCATGATTGTGTAAAGGGTTGACGAAGCTCGTTGATGTGTCGCCACCCCTTTTGTCAAGAGTTTTGAATGGCGCGAGGCTTTTAAGAGGCTGAGATTGGTGGGAGGCCAAGAAGCTATAATACGATGTGATTTCCAGTTCGTTTTGGTTATTTAAGTTCATACTGTGTCCCTTTAATCTCTGGCCTTCCTATTTTGGTAGCTGTTTTGTTTTTTTTGGAGAAGAATGTAAATAACAAAATGTAACGACACAAAACTAATAATAGTGCATCATTTTTTCCGC
>B596-L_1-10k_transcript_54267
GATGTTCTTAAAGAATGGGTTTCGAGAGACGAAGCTTGTGTTGAGGAGAATGGAAACTCGGACTGGAAGTCACTCGAGTCTGTTAAGAGGTCGCTTGTACCAACGATGGATGAAACTGATAACTTGGGATCAGGTTTCGATGATCCAGAGATATTCAAGGTGGAAAAAGAAGTGAGAGATGAAGGCTACTTCACAAACACATCAGAGAAGGCATTCACGTGACCTCCCTCTTAAGATTGATTATGGTTGGTTTAAGTCTCTTGTCGTCTCTTTGTAACTTTACCTGCGGAGGTGTTTGTAGTCCTAGTTGTACTTTGAAACTCTTTACCATTGGGAACATTCATTGTCCTATTATTATCGGGTTTCATAGAATTTGGGTGTTTTTGTCAGTCTCTCCAGATTTTTAAATTGTTTGACAAAATAATGCATGTGTTCTATAAAAGTCAGAATGCCTAATCTCTCT
>B596-L_1-10k_transcript_5626
AGAAAAGCTGCCAAACCTATTTTTTCCCCTTCGAACCCTAAACGGCCCGGTCTCAAATTTCCCCAGACATTGCATCTCCTCCTCCGATTCTCTCCGGTTTCGTCTTCTCCTCCTCATTCCACCTTCCTATTCTCCAGAACCGACTTAATTGTACCGGAATCTCCCCTCTTTTTCCCGAAACCGATTCTCCGTAACCGGCCACAACCTGCAAACCAAAAAAAAAGGCTTAACCAATGGAACCGGAGTTGGAACCTGTAGCTCTCACACCTCAGAAGCAAGACAATGCGTGGAAGCACTGTGAAATCTACAAATACGGCGACCGGCTCCAGATGAGGTGCCTCTACTGTCGCAAAATGTTCAAAGGCGGCGGTATCACGAGGGTCAAGGAGCATCTCGCTGGCATCAAGGGACAAGGCGTGATCTGCGACCAAGTTCCCGAAGATGTTAGGCTCTTCTTGCGGCAGTGCATCGAAGGAACCGTGAGACGTCAGAGGAAGAGACGCCATTCCACCTCAGCTGAGCCTGAGTCTTTGCCTGCTTTGCCTCCTTGTGAAGCTGAGCCGATGATGATGGTGGTTCAGTCTGATGTCAACAACGGTTTCACCTCGCCGGAGAGTACCGAAGTAGTCGTGCAAGAGGGCAGAACGAAGCAGAGGCCTTACAGGAGAAAGAAGGCTGCTTTTTTAGAGAATGGCGGTTCGAGCAACAACAATGGGTTGATTGGTACAGACATGGACAACAATTTGGTCCCTGTGGCGATTAGCAGCGTGAAGAACATTGTGCACCCAGCTTCTAAAGATAGGGAGAACGCCGTTCACATGGCGGTTGGACGGTTTCTGTTCGGTATCGGAGCTGATTTCGATGCGGTTAACTCTGCTAATCTCCAACCTATGATCGATGCCATTGCCTCCGGAGGGTATGGAGTGTCTGCACCAACGCACGGTGACCTTCGAGGTTGGATACTGAAGAGTTGTGTAGAGGAAACAACTAGAGAAGTTGAAGAGTGCAAAGCGATGTGGAAGAGGACAGGCTGTTCCGTTCTTGTCGAGGAGTTGAGCTCTGATCATAATGGCCTTAAAGTCCTTAACTTTTTGGTTTACTGTCCTGAAAAGACAGTCTTTCTGAAATCAGTTGACGCGTCTGAGATACTATCTTGTCCTGATAAGCTGTTTGAGCTGCTAAGGGAAGTGGTTGAAGAAGTTGGTAGTACACACGTCGTTCAAGTGATTACAAAATCCGAAGATCACTACGCTGCTGCTGGGAAGAAGCTGATGGTTGAGTATGGATCTCTGTATTGGGTCCCTTGCGCTGCACATTGCTTAGATAACATGCTGGACGAGTTCGGGAAGCTTGGCTGGATAAGCGAAACTATAGAACGTGCTCGAGCCATCACAAGGTTCATCTACAACCGTAGTGATGTTTTGAATATTATGCGGAAGTTCACTTGCGGCAATGATATAGTGGACCCGTTGTTCAGCGCTTCCGCCACTTGTTTCGCTACGTTGGGTAGAATAGCTGAGCTCAAGGCCAATCTGCAGGCGATGGTTACTTCACCAGAGTGGAACGAAAGTGTGCATTTGAATGAAGCAAGCGGATTGGCTATGACTGCTACCATCGATGATGAGGCCTTCTGGAAGGCGGTAGCTATGGTGAACGATTTGGTGGGTCCTCTTCTGCGGGTTTTGAAAATAGCTTGCTCTGAGAAGAGGCCTGGGATGGGGTATGTCTACGCAGCACTGTACCGAGCGAAGGAGGCGATCAAGAGAGATCTGGTTAACAAGGAGGATTACATGGTGTACTGGAGGACTATAGATCAGTGGTGGGAGCAGCAACAACATGTTCAGTTGTATGGTGCTGGTTTCTTTCTCAACCCCAAGTTCTTCTACACCGCCAGTGAAGAGATGCGTGGCGAGATGGTTCAGTTTCTGGTCGACTGCATCGAGAGGTTGGTTCCTGATAAGGATATTCAAGATAAGTTCGGCAAGGAGTTGAACTCTTACAAGAATGCTCTTGGAGTTTTTGGAAGGAACTTGGCTATCAGAGCTAGGGACACAATGCTTCCTGCTGAGTGGTGGTCTACATATGGAGAAAGCTGCTTGAACCTCTCACGTTTTGCAATACGCATTCTCAGTCAGACGTGTAGCTCATCAGTTGGATGCAGGAGAAACCTGATACCGGTTGATCAAATATACCAGTCAAAGAACTCCATTGAGCAAAAACGGCTCAGTGATCTTGTGTTTGTTCAGTACAACATGCGCCTCAAACAGCTGGAATCTGAAAGCGGAGATGAGACATTAGACCCGTTATCACACAGCAGGATGGATGTTCTTAAAGAATGGGTTTCGAGAGACGAAGCTTGTGTTGAGGAGAATGGAAACTCGGACTGGAAGTCACTCGAGTCTGTTAAGAGGTCGCTTGTACCAACGATGGATGAAACTGATAACTTGGGATCAGGTTTCGATGATCCAGAGATATTCAAGGTGGAAAAAGAAGTGAGAGATGAAGGCTACTTCACAAACACATCAGAGAAGGCATTCACGTGACCTCCCTCTTAAGATTTGATTATGGTTGGTTTAAGTCTCTTGTCGTCTCTTTGTAACTTTACCTGCGGAGGTGTTTGTAGTCCTAGTTGTACTTTGAAACTCTTTACCATTGGGAACATTCATTGTCCTATTATTATCGGGTTTCATAGAATTTGGGTGTTTTTGTCAGTCTCTCCAGATTTTTAAATTGTTTGACAAAATAATGCATGTGTTCT
>B596-L_1-10k_transcript_15362
GGCGGTTCGAGCAACAACAATGGGTTGATTGGTACAGACATGGACAACAATTTGGTCCCTGTGGCGATTAGCAGCGTGAAGAACATTGTGCACCCAGCTTCTAAAGATAGGGAGAACGCCGTTCACATGGCGGTTGGACGGTTTCTGTTCGGTATCGGAGCTGATTTCGATGCGGTTAACTCTGCTAATCTCCAACCTATGATCGATGCCATTGCCTCCGGAGGGTATGGAGTGTCTGCACCAACGCACGGTGACCTTCGAGGTTGGATACTGAAGAGTTGTGTAGAGGAAACAACTAGAGAAGTTGAAGAGTGCAAAGCGATGTGGAAGAGGACAGGCTGTTCCGTTCTTGTCGAGGAGTTGAGCTCTGATCATAATGGCCTTAAAGTCCTTAACTTTTTGGTTTACTGTCCTGAAAAGACAGTCTTTCTGAAATCAGTTGACGCGTCTGAGATACTATCTTGTCCTGATAAGCTGTTTGAGCTGCTAAGGGAAGTGGTTGAAGAAGTTGGTAGTACACACGTCGTTCAAGTGATTACAAAATCCGAAGATCACTACGCTGCTGCTGGGAAGAAGCTGATGGTTGAGTATGGATCTCTGTATTGGGTCCCTTGCGCTGCACATTGCTTAGATAACATGCTGGACGAGTTCGGGAAGCTTGGCTGGATAAGCGAAACTATAGAACGTGCTCGAGCCATCACAAGGTTCATCTACAACCGTAGTGATGTTTTGAATATTATGCGGAAGTTCACTTGCGGCAATGATATAGTGGACCCGTTGTTCAGCGCTTCCGCCACTTGTTTCGCTACGTTGGGTAGAATAGCTGAGCTCAAGGCCAATCTGCAGGCGATGGTTACTTCACCAGAGTGGAACGAAAGTGTGCATTTGAATGAAGCAAGCGGATTGGCTATGACTGCTACCATCGATGATGAGGCCTTCTGGAAGGCGGTAGCTATGGTGAACGATTTGGTGGGTCCTCTTCTGCGGGTTTTGAAAATAGCTTGCTCTGAGAAGAGGCCTGGGATGGGGTATGTCTACGCAGCACTGTACCGAGCGAAGGAGGCGATCAAGAGAGATCTGGTTAACAAGGAGGATTACATGGTGTACTGGAGGACTATAGATCAGTGGTGGGAGCAGCAACAACATGTTCAGTTGTATGGTGCTGGTTTCTTTCTCAACCCCAAGTTCTTCTACACCGCCAGTGAAGAGATGCGTGGCGAGATGGTTCAGTTTCTGGTCGACTGCATCGAGAGGTTGGTTCCTGATAAGGATATTCAAGATAAGTTCGGCAAGGAGTTGAACTCTTACAAGAATGCTCTTGGAGTTTTTGGAAGGAACTTGGCTATCAGAGCTAGGGACACAATGCTTCCTGCTGAGTGGTGGTCTACATATGGAGAAAGCTGCTTGAACCTCTCACGTTTTGCAATACGCATTCTCAGTCAGACGTGTAGCTCATCAGTTGGATGCAGGAGAAACCTGATACCGGTTGATCAAATATACCAGTCAAAGAACTCCATTGAGCAAAAACGGCTCAGTGATCTTGTGTTTGTTCAGTACAACATGCGCCTCAAACAGCTGGAATCTGAAAGCGGAGATGAGACATTAGACCCGTTATCACACAGCAGGATGGATGTTCTTAAAGAATGGGTTTCGAGAGACGAAGCTTGTGTTGAGGAGAATGGAAACTCGGACTGGAAGTCACTCGAGTCTGTTAAGAGGTCGCTTGTACCAACGATGGATGAAACTGATAACTTGGGATCAGGTTTCGATGATCCAGAGATATTCAAGGTGGAAAAAGAAGTGAGAGATGAAGGCTACTTCACAAACACATCAGAGAAGGCATTCACGTGACCTCCCTCTTAAGATTTGATTATGGTTGGTTTAAGTCTCTTGTCGTCTCTTTGTAACTTTACCTGCGGAGGTGTTTGTAGTCCTAGTTGTACTTTGAAACTCTTTACCATTGGGAACATTCATTGTCCTATTATTATCGGGTTTCATAGAATTTGGGTGTTTTTGTCT
>B596-L_1-10k_transcript_60346
GCCTTCGCTCTTGTAGCTAGATTGGTCTGCGAAGGCACTCTATGTGCAACGTGTGACGCTTTCGATGCTCGAGCAAGGCACAC
>B596-L_1-10k_transcript_24855
GAACCCTTGGTCCGCCTCTTGAAAAGAGCATCGGCTGCTTAGGGTTTTAAGCCGCCGCCATGGAAACGCAGCAGACTCTCAACGTCTCCTGGGACTCCCAACGCAACACGCTATCGAAAACCTCAGATAACGGAAGAGAAAGCAGCTCCGCATCGCCGATCCCAACCGATGTTATAGTGGACATCTTCTCGAGGCTACCGTTGAAATCAATAGCGATATGCCGCTGCGTCTCGAAGCTCTGGGCCTCCGTACTCCGCCTTCCAGATTTCACTGACCTCTTCTTAACCAAATCTTCTACTCGCCCGCAGCTCTTGCACGCGCGCGTAACAAACAGTGAGCTGTTCCTCTTCTCCTCCTCCGCCTCACCGCATCCGGACGAGAACTCGTCTCCTCCTCCTGTAGTCGCCACCCGTCATATGAAGTTGTCGTTTGGTGGTTTCGGTGAGATTAGCTGTGGTCGTCCTGTCTATGGTTTGGTCTTTGTTAAACACGTGCGGGTCTTAGATGGAGAGACGGAGACATCGTTGGCGATTTGTAACCCTAGCACCAGACAAGTCTTGCATTTACCCAAAGTGGAGATGAAGAGGCTTAAGGTGAGGAGCATGTTTGGGTATGATCCGGTTGATAAACAATACAAGGTGCTGTGCATGACAACCGATGGAGGACACCATCAAGTTCTGACATTAGGAGGGTCATGGAGAATGCTCGAGTGTTGCATTCCCCATTATGATTATCCACTACTTAAAGAGATATGCATCGATGGTGTTTTGTATTACAAATCTATTAATCAGTCCACACAGACTTATTTAATAGTTTGCTTTGACGTTAGGTCTGAGAAGTTCAGGCCCATTGAAGCCAAGGGAAGTCTCGGAAGAGCTGTGCTGACTGGGGATATGGTCAACTACGGTGGTAGATTGGGTTTGATTATCTGTGAGGATAACCGAGGAAATGTCGGTGCTATCAATAGAAGAAGCTCAAGGTTTAAGTTGTGGGTTTTAGAAGATGTCGAGAAACAGGAATGGTCTGAGCGTGTATTTGTCTTGCCTGCTGAGTGGAAGAATGTAGTTGGGGAACACAGGTTGAACTTTGTTGGGGTGGCGTCTCGGACCAACGAGATTGTGTTGTCATCGTGGTACCCGATTAACTGTTTCTACCTCTTCTACTTCGATCCTGAGATCGACACTGTTGTGAGAGTTGAAATGCAAGGAGTGGATATGGATGTGTCTAACTATGCTGTACTTCAAACCTTTCTAGACCATGTTGAAGATGTGAAGCTCTATGCATAGTTTCATCAGTTGAAGCTCTGTGTAATGGTTCACTAGTTGGTACTTCATGACTGCTTTCTACTATTCTCATCTATCTTATCATTAGATGCCTATTTTATATGATCAGTTTTTCCATGTAATTCGATAAATGAACTTATCTGTAAAATAAATTGACTGCAGCCATGTCTGAAGATCTTATTCCTAAAAGTAGAAGTAATAGTTTTTAGTACTAAGGAACGCATCTGATTCTCAAATGCTTGTGGCGTGAATGTTTTCTTCAGAAAGCATGTCATGCCTCAACGAAATGATAAATAAATGAAATTATATTGTTCTTTACC
>B596-L_1-10k_transcript_26904
GAGCTCTATGGGCTTACTCAAAACCCATTACGCCACAATCGGTTTCACCTTCGCTTATGCACCATCACGATAAGCTCCTTTAACCCTTGGTCCGCCTCTTGAAAAGAGCATCGGCTGCTTAGGGTTTTAAGCCGCCGCCATGGAAACGCAGCAGACTCTCAACGTCTCCTGGGACTCCCAACGCAACACGCTATCGAAAACCTCAGATAACGGAAGAGAAAGCAGCTCCGCATCGCCGATCCCAACCGATGTTATAGTGGACATCTTCTCGAGGCTACCGTTGAAATCAATAGCGATATGCCGCTGCGTCTCGAAGCTCTGGGCCTCCGTACTCCGCCTTCCAGATTTCACTGACCTCTTCTTAACCAAATCTTCTACTCGCCCGCAGCTCTTGCACGCGCGCGTAACAAACAGTGAGCTGTTCCTCTTCTCCTCCTCCGCCTCACCGCATCCGGACGAGAACTCGTCTCCTCCTCCTGTAGTCGCCACCCGTCATATGAAGTTGTCGTTTGGTGGTTTCGGTGAGATTAGCTGTGGTCGTCCTGTCTATGGTTTGGTCTTTGTTAAACACGTGCGGGTCTTAGATGGAGAGACGGAGACATCGTTGGCGATTTGTAACCCTAGCACCAGACAAGTCTTGCATTTACCCAAAGTGGAGATGAAGAGGCTTAAGGTGAGGAGCATGTTTGGGTATGATCCGGTTGATAAACAATACAAGGTGCTGTGCATGACAACCGATGGAGGACACCATCAAGTTCTGACATTAGGAGGGTCATGGAGAATGCTCGAGTGTTGCATTCCCCATTATGATTATCCACTACTTAAAGAGATATGCATCGATGGTGTTTTGTATTACAAATCTATTAATCAGTCCACACAGACTTATTTAATAGTTTGCTTTGACGTTAGGTCTGAGAAGTTCAGGCCCATTGAAGCCAAGGGAAGTCTCGGAAGAGCTGTGCTGACTGGGGATATGGTCAACTACGGTGGTAGATTGGGTTTGATTATCTGTGAGGATAACCGAGGAAATGTCGGTGCTATCAATAGAAGAAGCTCAAGGTTTAAGTTGTGGGTTTTAGAAGATGTCGAGAAACAGGAATGGTCTGAGCGTGTATTTGTCTTGCCTGCTGAGTGGAAGAATGTAGTTGGGGAACACAGGTTGAACTTTGTTGGGGTGGCGTCTCGGACCAACGAGATTGTGTTGTCATCGTGGTACCCGATTAACTGTTTCTACCTCTTCTACTTCGATCCTGAGATCGACACTGTTGTGAGAGTTGAAATGCAAGGAGTGGATATGGATGTGTCTAACTATGCTGTACTTCAAACCTTTCTAGACCATGTTGAAGATGTGAAGCTCTATGCATAGTTTCATCAGTTGAAGCTCTGTGTAATGGTTCACTAGTTGGTACTTCATGACTGCTTTCTACTATTCTCATCTATCTTATCATTAGATGCCTATTTTATATGATCAGTTTTTCCATGTAATTCGATAAATGAACTTATCTGTAAAATAAATTGACTGCAGCCATGTCTGAAGATCTTATTCCC
>B596-L_1-10k_transcript_39006
GATTTTAAAAAAAAAAACAAAACGCTCTGCGGCGACTGCGATGACGATTTACTAGGGTACCATGGATCAGCGACGGTGGAATCCCGGAATCCGGGAAAATCTGCTCAAGACGGTATTCGATTGGATGAGGTATGAGGGGAAAAGTGGGATCTGTAGACGAGATTGGGGAGGACAATCTCGATCGGATCGGCGAGGGTTGGTGGGAGAATCATCACGATATGGAAAAAGGATCGGGCTCTCAGATTTTTTAAAACCAAAATCTTTTCTTATCGAAGAGTCAACTTATTGGAGGATCTGGTGAGATGAAAAACGATGATGGTGCTCGTAAGAGGCTGAAGATTTCGGTCCCTCACTTCAACAATTCAGATCTTATCAAGGGCTATTCCAAAACTTTAATTGGAAGATGCATGAATCCAGAGGAGCAGAACGTCAAGTTCTTGGTGGTGACGCTTCCTAAGATTTGGAACCTGGAAGACAAGGTGGTAGGCACGGACTTGGGGCTAGGGAGGTTCCAGTTCGACTTTGACGCAGAGGAAGATATCGAAACGGTGCTGAAGATGCAACCATTTCACTTTGACTACTGGATGATCTCGTTAGTACGGTGGCAACCAAGGAAGACAAAGAATTATCCGTCGGAAATCACCTTTTGGATTAAGGTTTTGGGAGTGCCATTGGAGTTTTGGGAAGCACCAACCTTCCAGAGCATTGGTGATGCGCTTGGTGTGACAAAAGATGTGGATCTGGACTATGGTAGAGTGCAAGTCACGGTTGATGGGTACAAGGAGTTAATATTCGAGACGACTGTGGATTTAAGGGAGGCGAGTATTATGAAGAAGAAGAGGCTCCGGTAACATTGCGGTATGAAAAGCTGTTTGGTTACTGTAAAACTTGTTTCAGTCTTTGCCACAAGATGGAGAAGTGCCTGCAGACTATACAGAGCACGGATAAGCCGAAAGAGATAAGAGATGAAGACGAAAGCCATTACGATGATAAAGCTCGAAGCTACAAGGGGGTGGTTATCAACGGGAATGGAGGGCAACAAGATAGGGTAAGAGAGAAACGTGAGTACCAAGG
>B596-L_1-10k_transcript_50442
GAACTCTTATCTTCTTCTTTCTTTTCCATCGAGAACTCACCACCACAGTCTTTCTTCTCCACATCAATCTGCAAATACACAGGAGATCCAAATACACATCACTCCTATACGCTCCTCCTCTCCTCCTATCCGAATGGCTCCTTCTCCTCCCTGACCCTTTCTCCGTGAAGCTTCCTCCGTTCTCCTCCTCCGACCGCCTTCTCCGCGAAGCCTTGTCCTCCGGTTTGGTGACGAAGATGAAAGCGTGAAAGGAGACGACGTCGTGAAGAAGGAAGATACAGCGGAGGTGGTACGGAGATGACAGAGGAAGAAGACGATGCAGTGGAGATGGTGGTAGTGACAAACCAGACACGGAGGCAGAGGTAGATGCGGTTCAGAAAAAGGTGATTTGAGGCTGAGGCATGAAGCACAAGGAGGCGCCGAGACGCGGAAGCAAGTCGTAGCAGATGAGACGAGGTGGTGGGCGGCTGCTTAGGTTTAGGTTAATTAGGTTTTGGTTTAATGTGTTTTAGTTAGTGTATGGTTTAATTTGTTCTGGTTTAGTTTACTTTTTAATTTTGGTTTAGTTTTGTAAAACTGATTTTATTGTAAACTGATTTTAATTAATAAATAAAATTTTATTTTAA
>B596-L_1-10k_transcript_14588
CCAAGATTGATGGGAGCTACAATGAGCTCAACAACAAATTCTCACACCTTGCTTCTACAGTCAGGAATTTAGAGAATCAATTTGCTTCCATGAACACTCACCAGAATCGCCAGCAAGGATCTCTACCTGGAAAGTCTGACCAAAATCCCAAGGAGGCCAAAGCTATCACCCTTAGGAGTGGTAAGCAGTTACCTCCTAGAACCCTCACCAAGGATGCTGAGAAACTAGGTGAGGGGGTTGCCATCAACATAGATGATGAAGTGGTGATTGTTGATGAGAAGATCAATGACGAGATCTTGGCAGAAGATAGTGGAAGCCAAAGGTAAAGGAAAGGTTGGAGAGGAGAAGAAGACAGTAAAGGATGGTGAAGTTGTTACTCCAGCAAGTGAAAGTTCTTTTGTTCCTCCTCCCTATGAACCCAAACTTCCATTCCCTGGTAGATTCAAGAAGCAGCTGCTAGAGAAGTACAAAGCTCTGTTTGAGAAGCAAATGAGTGAAGCTCAGGTTGCAATGCCCATCATCGATGCTTTCATGTTGATTCCTCAATACAACAATTTCCTGAAAGATGTTGTAGCTGCAAAGAAGAAGGAGATGGAAGGCATGATGATTCTTACCCATGAGTGCAATGCCATCATCCAGAGGCTTGATGTTCCAGAGAAATTAGAGGATCCAGAAGCTTCACACTACCTTGTGCTCTTGGACCTATGGTATTTGAGAAAAGTCTCTGCGATTTGGGAGCTAGTGTCAGCTTGATGCCTTTGTCTGTTGCAAAGAAGCTTGGATTCACTCAGTACAAGAAGTGTAGACTCTCTCTGGTGTTAGCTGATCGTTCAGTGAAGTACCCTGTGGGCATCTTAGAGGACCTCCCTGTGAAGATTGGAAGGTATGAGATACCTACAGATTTTGTGGTGCTTGAGATGGGTGAGGAGGCTCAAGACCCATTGATTCTAGGAAGGCCATTCTTAGCTACAGCAGGAGCTATTGTTAATGTGAAGGAGGGCACGATTGATCTCCATTTGGGTAAAGAGAACATCCTCCACTTTGACATCAAGAGGAAAATGAGGAAACCAACTGTGTTCGGGCAAGCCTTCTACATTGAAGAGATGGACACTCCTGCTGATGAGCACCTTGAAGAGTTACCACCTGAGGACGACGAGGAGGGAGCATCTCCCTCTACTCATTCCCTATAGAAGGTAACCCACCACACTCCCTTGTATATACCATTTCATTTTTGCATATTAGTCTTCTTTTCGGTATCTCTCTCTCTACTTGACGACACAGAGACTGTGTCACTCAAGTTTGGGGGAGGTACCAAGTATTTGATCATGTTTGCTTTGATGTTGTTTCATTGAGTCATGCATTGCATACCTATTTGCATAGATAAAAAAAAAAAAAATCAATCATTTAGTTTGCATCATTTGCACCTTTAGGAGAGTCTAGAGCATATAGGTTGCATTCACTTGCATTGGGAGCAATGATTTTGAATGCCTTGTAAAGAACACTACGTTGCACCATTGACTAGCTTTGCACCTCTCGAAAAAGACTTGTATGTTTCGAGCCTTGAAAACTCTTCTTGAAACTTGTTGATTGCTGAAACTCAGTCTTTGAAGCCAACTACAACCTTATTAGAACTGAACGAACTTAATGCTTCTTGCTTAGGGTCCCTTGTGTACTGAGTCATGGCTATACACACTGGAGTTGTCACATCTTTTATACCAATCTTTTTTGACAAACTCTAGTGGTAGACCACTCCCAAAACCTTTCCTCCTTTTAAGCTTTCATTGTTTGATGAGTGAGGCCTTCTTCGGAAAGTCTTACATGTGCATAATGTTGAGAGTATCGGGAACGACAATGCTTGATCTTCATTCTTGCTAGATTGGACACTCTATTGTCTAGCTATAGGTGGGAGGGTGAGTGTTGTGATCATGATTTGGGAGAAATGAAAAAGAAAAGGATAGACTCTTTGTGCTTAAGTGAATTGATTTTATGGGACCAGTATAGAAGCCTCTAGCTCAAGTTTTGAAAAGTCTTGGCCCCCAGCC
>B596-L_1-10k_transcript_550
AGATTATCCTGAACCCTCTTTCTATCTCTTTTATTTACATGAAGTTTTATTCAGAATTGATCTCTGTGATTCTCTGTAGCTATGTCTGAGTAGTCGATCTAGCTTAGTCTAGGGTGTTAGGGTGTTAGATCTGTGAGCTTGACATAAATAAGTTATAAATCGATTGTCTTCATTCACTGTTGTTCTTAAGGCTTGCATCAAGTTAACCACTTAGTGCCTGATTCTAAGTTTAATCTATTCATCAAAAGTGTTATAGGTTGCTAGACATAACTTGAATGAGCATTGCATCCCTAATCAGCGAAAGTAGATATTAGGGTGTTTTGTGAACATATCGGACTTGATCTCTATTGCTTGCTGTCGCATCTTGATCCAAACGAGAGTTTAGGTATCAAGATCGATCAGAATAGGGGGCAGTTCCACGACAGTGGGCTGTTCTACTTGAGTGATCCGAGTTCTAGACTTGCTCTTAATTAAACTTGAATAATTGTTTGGCTCACACCTGTTTAACACCCGACCAAACCACCCTAGGCTAGCATTTTAATCATCTGAAATCTTTAATTAATCTTATTACTTGCTTGTTACGAAACCTCAACTTTAAAACCCCCATATTGTTTTAGCTTGATATTGATCCCATAAAGATAAAGTGTAATAGTTGGTCTCTGTGGATTCGATCTTAAAGTGCTACATCGACATACCATTCGATTGTGGTAGTGTGCACATTAGGTTAATTGGTGTGCGTATACACGTAATATCAAATTTGTCGCCGTTGCCGGGGACCATCTTTTTACCTCTATTTTTCGGTTATTTATTTAGTCTAAGACCTCTAACTTGCCTTATCCTTTTTGTTGCAGCTAATGTTCCAGGTGCATGACCAGTAAACATACTCGGAGAAACGCACAAGGAGAGTTAGTTACATTTACCAACCAGGAGCTAGCAAGGTTAGAAAGAACAAATCGTCAACAACCAAGGCAAACCGACACCACTATGGGTGATCACGCCAATCAGGATGATCTCGCTGCGGCTATGGCACTCATGCAGCAGCAGATGCAACAAATGCAGCAGACCATCCAAGCTCAGCAGGATGCTGCTGAACAGGCTGCTCTCGCGCAGCAGGAACAACAGGCGCAGACTGTTCCAATCGGGCAGAGAAACCTTCCGCGTAACATTCCTACTACGCGCTCTGCCATTGTTCCTCCACCCTGTACCAGGCAGGACTTCGAGATCAAGCCTGCTTTGATTGGTCTAGTACAGAGAAAGGTGTTCTCTGGTCTCTCTACAGAAATTCCAATGGAGCATATTGAGAGCTTCGAAAAAGTCTGCAGTTTCACTCGCGCGAATGGTGTTCCACCAGATTACATCAGGTGCATGTTATTCCCATTCTCTCTTGATGGAAAAGCTGCACGGTGGTTGAACTCTCTCCCTACCGGCTCTCTCACTTCATGGGAACAGGTCCGATCAGCGTTCCTCAGCCATTTCTACTCTAAGGCGAGAACAGCTGCATTGAGGAACAAGATCACCTCCTTCAGACAGCTCACTGATGAGCCTTTCTGCGACGCATGGGAGCGCTTCAATGACTATCGCAGAGAATGTCCTCACCATGGATTTGATGATGATTACCTCGTGGACAGTTTTTATGATGGAATGGACTGGAAATACCAAGGTGCTCTAAACTCTGCGAGCAATGGAGACTTCATGACTCAAACCACTGATGGAGCGTTTAAGCTGATTGAAAACATGGCTGCTAGCTCAGCTAATAGAAAGAGGAGAGTGATTGCTCCAAGAAAGGGAACAGTTCTGATACCCAGAAAATAAATGAGCTGACTGCCAAGGTTGGTCAGCTACTGAAAAACAACCAAGGGCACGTCTTCAACATGGAGCAAGCTACAGCCGGGCAGATTCAGAACCAGAACGAGCGACAACCGCAGAGCAATCAGCAAGCTGTTCCAGCTAACGAGAACAGTCAACCAGATGAGCTGCAAAGTCTGGGTATGATGATGCAACAGCTGCTGCAGGGTCAGCAGGTTCAGGCCAAGGTGTTGAATCAGGTAACCACATAAATTGACACCAGGATGGGTAACATGTTCACTGAGCTGAATAACAAGTATGACAATCTTGCGATCCATATAAGAAAGATCGATGTTCAACTTGCTCAAACAGTTGAGAGTGTCAAGAGGCAACAAGAGACGCTCCCTGGAAGAACTGATAAAAATCCTAGGACTGAGCACTGTAATGCAGTAGAGCAGCCATTCGCTGAGGCTGTTCTAGTCGCAGAAGAGAACACAGAGCAGTCTGCTAGCTCTGAAGTGATTGCTCCTAGCGAACCTGCTGAAACTCCACCAGTCCGAGTCTATGTTCCTAAGGTTCCCTATCCAATTCCACATAGACATCTGATGGATCCCATTAGTGAAGAGCAGTTGATAGGTTTTAACAAGATGGTGAGAAGGCTTCCTAAAGAACTTGCATTCGAAGATGCTCTGCAGATTCGTCCATTGCTCCAGTTCTTTAAAAACTGTAGAGAGACTCAAGAAGAGATCAAGGTCCCCTATACCAGAGCACTGTCTACACCAGCACTGAAGGTATTGCCTAAGGTTGATGATCCTGGAAAGTTTGTTTTCCATGTTCCATCGCAGGAACAACCTTCAAGGACGCTCTTTGTGACTCTGGTTCTTGTGTGAATCTCATCTCAAAGGCTATTGTAGACGATTTGGGTATTGCTGATGTTGAGCGTTCTCAGCTGACCCTGACCTTTGCAAACTCTTCCAGAGCAGTCCCATATGGAACCATCCGCAGGCTTCAAGTTCAAGTAGGGGAATGCATTGTTCCTGCTGAGTTTCAAGTTGTTGAGATGAACAAGGATCATGAGATGCCTTTGATATTTGGAAGGACATTCATGGCTACTGTTGGAGCAACCATCGATATGCCCAACAAGAGATTCTGCTTCTCCAACATCAACAAGAAAGTTTTCTACAAGGCTGTACCCACCAGATCTTCCTCATCACACGCCTCTTGCATCTCAGTGTTTGATGTAGAAAAGCCGAAGGTTGTTCCAGAGAAGGAGCATGGTGATAAGGGTGAGAGCAGGCTGTTATCTGATGAAGATCAACATGCACTGATCCTACTAAATCCAGAGGGAATTCAAGGGTGAAACAGAAAGTCCAGAAGAAAAGGGTTAAGGGGGATCCTACAATGACTTTGATACCTCTCAAGTGTGATGGGAACTCCATTGAGTATGAGGTAAAGTGCAAGGGTACCTCTAAACCGTTCTCTAAAGTCAGAGCCATTCTCACACATGAGCTGAAGGAGAAGGGGAAAGCTGCTGTGAAAGGGTTGTTGAGCAGAGTTCTGGAGCTGAACATGTCTGATTGTGGAGCTTGTTTTGGAACAAGCCCTCCTGCTCAACCCAACTGATCCCAGTCACCAAGTCAAGCTAGAGACTTAAACCAAGCGCTTGGTGGGAGGTAACCCACTGGTGAGTGTCATTAACATTAGGATTTTCTTTTTACTTATTTTTGTTTTTAGTTTGTTGAGTCTCAGGTCATAAATCAGAAAATCCGAGATCCTTGACTGGAGCAAGCAGCTGGCTGCTCTCATTCCAGAGCATCCTTTACCGGAGCAACCGCGTCTTGCTCTGTCAGGCTGCTCCGCGCCAGGTAAGTATCTCGAAAAAAAAAAAAAATTTATTCTCGTTTTCTCCTTCTCTCTGATTTATTTTCACACCAGGGACGTTGTGAAGTAAGTCTGGGGGAGGGTTTTCGTCGTTTACTAACTCGTTTCTTTCTTTTGTTTTTCTTTTGGGTCAATTTGAGTCAGTTTTTATTGAGTCAGTCAAAAATTTGTGGGAATTAGGACCTTATTCTGTGTTGATCACTGACCACCTCGTGCTTTAGTTATCTTATTCAGTGACCTTAGCAGTGGCGAAAGACACACATGTGGACCTGGAACACCCTGACATATCTCACTTGATTCTCCAGAAGTTCTCAGCCGATCAGGTTACACTGGGTAGACTTAACTCCACCTTACTTGAACCTAATCTTGACTGAAATTCTTCTTGTTATGGGCATTAGATCAGGGAAACGAGAACACACTCAGGACTTCTTATCCTTTTTATAAATCTTGCTGATCCTGAGTGGCTAGCTCATCTTTAGCTAGTTCCCACCCTGCACCTTAGCCTTTATTTCACCTTCATGCATTTGTTTTTCAGTGTCATATGTGCAGATATGTGCAAAAAGGTCGGAGAGGAAAGGATCGACGCAGCCTCCTACTCGTTACTGCTGCAGAAATTATGTCAGAAAGGAGAACAAGCAGATTAAGGGAGCAACCGCTCCATAATTAATGAACTGCGCAAGAGCAAGGGCGGAGAACCAGAATGGTAGCGAAATCAGAACCACCAGTGGCACTCAGAACGATCATGTATTACCTCCTTCTTCGTCACATCACCATTTCAGTCTAC
>B596-L_1-10k_transcript_41289
GATAGGCTGGATAACCAAACATATAAGAAAAGTTCTCTCTCTTCTTTACTCTAACCTCTCTCTAGAAACTTCTTTAAGTGAAGACGATCGTCGGTGGCCGGTGGTTTTTACCGCCGGTTACCATCTCTTTTTTTGTTTTTTGATTGTATATATTCGATCTGTTTGATCGATTTTCACTTCCGGTTGCGGACTTTACTTTTCGCTAGGCGATTTTGATGTGCTTAGAGTCAATTGATCAGAGCAGTTTATCAATCACTTCTTTTTTCTGAATCATTTTGACTCTTATAATAAAGATCCCATCTTTGGATCGGTTTAGTTCTAAGCTTCCTCTCTTTGAAGATTCCATACCCCTACTGCTTTCGTTTGGTCTTCCTCTTCCCGTTGGTCATCCTTTACCTTCATCTTTAAGGAAATCAATCTTTGCTTCGATGTTATAAGCAAAGTCTTCCGAGAAGTTGAAAAGTTGAGCTTTGCAAGATGTCTAGATGATTTACTTCGGTTTTAGATGAGTTGAAGCTTGCTTCTGATTGCAAGTGTTTCAACAAAAATTGTTGGTGAATCGTTTTAAGTTTCTTGGTGAATTGCACATCCAACGTAAAGAATGCAAGACTGGAGAAGACAGAGGCGACATAGAGAAGGAAGCATCAATCAAGTGAAGTGAAAGGATTCCGGCGTCGAAGTTAGTATAGCTCGGGGATTTGCCGGAGGCGCGTCACAAAATTATCCACCTGCTGCAGCGGCGCGTGAGGAGGCGCACAATCCAAGCTTGGTGATGACGTGTGTTGGAATTTCTTTACATGTTGGACGCGTGTACTGCTTAGGTTTTTCTCGAAGCTTAAGGAAAAGTCAATATAATAGGCTTTTTCTGTTGGGTTAATTTTATGATTTTATCTCGAGAATGTAAGTGTGGGTAATGGTCCATGTTGTAACTTCACTTGTACTATGCCCTTATGGGCCAACATCAATACAAAGTACGTCGACC
>B596-L_1-10k_transcript_4256
AGGATCAAGTTGTTTTCCTAGGTTTTGTTGTAGGAAAAGATGGCCTGAAGGTTGATGAAGAAAAGGTCAAAGCCATCCGCGACTGGCCCATTCCTAAGTCCGTAAGTGAGGTTCGAAGCTTCCATGGCCTTGCTGGTTTCTATCGACGGTTCGTCCAAGACTTCAGTTCTATAGCCGCTCCTCTCACTGAGGTTATCAAGAAGAATGTGGGTTTCAAGTGGGAACAACCTCAGCAGGAAGCTTTCCAAATCCTAAAAGAGAAGTTAACTCAAGCCCCTCTTCTTGCTTTACCCGATTTTTCTAAAACTTTTGAGATTGAGTGTGATGCTTCCGGAGTGGGTATTGGTGCTGTTCTTATGCAGGATAGGAAACCCATCGCATACTTTAGTGAAAAACTTGGAGGAGCTACCTTGAATTACCCAACCTACGACCAGGAGCTTTATGCTTTGGTGAGAGCACTTCAAACTTGGCAGCACTACCTTTGGCCCAAGGAATTCGTCATTCATACCGACCATCAGTCCCTGAAACATTTGAAGGGACAACAGAAGCTTAACAAGCGCCATGCTCGTTGGGTTGAATTCATTGAGACATTTCCATACGTGATCAAGTATAAACAAGGTAAGGAAAATGTTGTGGCCGATGCCTTGTCACGCAGGTATGTTCTCCTTTCAGCTCTTGAGACCAAACTTCTTGGATTTGAATTTATCAAAGAGATTTATGCATCTGATCCGGATTTCAAAGAGGTTTTCAAAAAGAGTTCCAAAACTGCTTATGGGAAGTATTATCAGGTTGCTGGTTTCTTGTTTTATGATAACCGCTTGTGTGTTCCCCAATGTTCTTTGAGGGAGTTGTTTGTCAGGGAAGCACACGGAGGTGGCTTGATGGGACACTTTGGTGTGAAGAAAACCTACAAGGTTGTGTTCGATCATTTCTATTGGCCGGGTCTCATGAAAGATGTTGAGAGGATTTGCAGTCGATGTGTTGTGTGCAAAAAGTCTAAATCCAAAGTCTTGAACCAAGGTTTGTATACAGCTCTACCCATCCCTTCTCATCCATGGGTAGACATTTCTATGGACTTTGTACTTGGATTGCCGCGATCCAAGTCAGGTAAGGATTCCATCTTTGTTGTGGTTGATAGATTTTCAAAGATGTCTCATTTCATTGCATGCCATAAGACTGATGATGCTACTCACATTGCTGAACTGTTCTTTAGAGAAGTGGTTAGGTTGCATGGAATGCCTAAGACTATCGTTTCAGATAGAGATGCTAAGTTCCTTAGCTACTTTTGGAAAACTTTGTGGTCTAAATTAGGCACTAAATTGATGTTCTCTACTACTTGTCATCCTCAAACTGATGGACAAACTGAGGTTGTGAACCGTTCACTATCTGCCTTGCTTAGGTCTTTGATAAAGAAAAACTTGAAAACTTGGGAAGAATGTTTGCCGCATGTGGAATTTGCTTATAACCATTCTATGCATTCAGCTACTCAGTTTTCACCTTTTGAGGTTGTGTATGGGTTTAATCCTCTTTCTCCACTTGATCTTTTACCTCTTCCTTTGAGTGAACGTGTTAGCACAGATGGCAAGAAGAAGGCGGACACAATAAAGAAGATGCATGAACGGGTCCGAGCTAACATCATGGCCAGAACAGAAAGGTACACTCGACAAGCCAACAAGAAACGTAAGGAGGTCGTTTTTGAAGAAGGAGATTTGGTTTGGGTTCACTTGAGGAAGGAACGTTTTCCGGAAGAAAGAAAATCTAAGCTCATGCCCCGTGTGGACGGACCATTTCAGATCATCAGAAAAATCAGTGACAATGCGTATCAATTGGATCTGAAAGGTAATTATGATATCTCTTCAAGCTTCAACGTTTCTGATTTATCTCCTTTTCTTGTAGATGTTCCGGATTTGTGGACAAATCCTCTTAAAGGAGGAGGGAATGATGCACCTCAGATCATGGAGCAGTCCGTTGGACAAGTCCAACATGAAGATCAGAACAGTCCGAGATTTTCAACAGAGGTTCATCCGGACGACCGTACCGAACGCACTGACCGGGCCGTGTACCGGATCGACCCGCGTACGTCCGGAATGGAGCTTCGTTTGGATCCACGTCCAGACGATCGATCTGACCGTACTGAAGCTCGGCTACCCCGACCAACTCGTCAAGTTAGGAAGATCGATCAAGCCAAACTCTCATCCGAACGCACCGATTTCGAATCAGACCGCAGCTTCTCATTTCTGACCCGACTGGCTCTTACCGCGGGCACTGCCGAACGTACCGCCGAACGTTCTGAAAATCCGACTTACCAGTTTGATCCGATTCTTCAATTTGATCATCTGAGCTTCTCAAGGGGAAGGATACTTAAGCTCTCTGAAGATATTGGACACATTTGGAACACATCAGTTCATGAGTTTCCTTCATCCGATCATGCAGACCGTCCGGACCATGTACTGCTCCTTACCGCGGGACATGCATCCAGATTCATCGAATCTGGACAAGAGTAGGCAAAGGGTTCACTTTGGCCAGTCAACATAATTTTCTGTGTATTGACCAGATCTGGTCTTTGTTATATTTTCTATGTCTTATTTTCACACAAAATGATTTATTTCATTTTGACTAAAACTTGTATAAGTACTCCATCATTTCTGAATAAAGATCATCGATTTTTCCCTTCAAAACTTCTTAAGTTTTCTCTCTTTGTTCATTGCAAAGAACTTGTTCTTAGTTTACTTTGGTGTGGTTAGCATCCGAGCAAACACCTTGTCTAATCGGACCGGTGAGTCACATCCGGCGATCTAGTCAAGTCAGTCTCCACAACGGACCTGTGAGTCACATCAGGCGTTGTTCAGACTTGGAAATATCGAAGGCCTTCCGCATCCTTCGTGAGATCCCTCGATCCATCACTTCTCCATCCGGAGATCCTATCAAATACCGTACCGGCTGAGTGTTCCGATCTAAGGGTCTATCACCCTTTCCAATCACATGTTCCTCCCC
>B596-L_1-10k_transcript_3128
GAAGAGAGTATGGGGGATTTCCCCATCTCCTTCATATTATAAAGTATGTTCTTGATCAGATTCCCTTAATCTCTCCCTTTCTTAGTCTCTAATCTCTTAATCTCTCAAAGTCTCTTTGTTTCTGATCTAAGTTCATACTAGTTCATCAGATTCTTTCTTCACCATTTCAAGACTCTATTCTGCCCTAAGAGGCTTGTTCTTCACACACACATCCTAGACTCTTAAATCTCATATGGTATCAGAGCCAGGTTCATTAGAACTTGGTTCAAGCTTCCGCTAAGCTCAAGGCTTCTCCCATGTCATTTCCAAACCAAGAAGAAGCTTCATGTTCAGCCTGCTGTAAAACCTCTCCAAGAAGAAGGTGGGCTCATACATGGCGTCCAGTAGCTGTCTCTGGTTGTTCTCCACGTTCTCATGTCCACCCTTGAAGAAAGAAGTCCTTGGAAGCAAAGGTTATGAAGCGGTCTAGCTAGCCTCTTCAACAAACCAGATCCAGGCGAGTCTCATGGTGATTCTCATGAAGAAAGGTGGTCTCTTTGACATGGTGGGTTCAAGAGGAAGGTCCATGGAAGCAGGAGATGTTGGGGTCGACACCAACAGCTCAGATCTTGCCATGTACTAAGGAGTTTCAAGGAACTAACACTAGTTCCTTGGCAGTAAGGAAATCTCTTTCTCTTGTATAAAGCTTGAGTATTTGAACTGAAAATTATATTAAACTGATTGTGATGTGGGGTTGTGATTAAAAACCTGAGGATGTGTTTAAAGATTGCTAGACATGAAATGTTTAGAATCTGTTCCAGGATACTTAAAGAGTCTTGTTTGGTGGTTGAAAAGTTTTAAAAATGCTTAACCCTGATTCTAGAGAGGCTTGTTAGGGAGTTAGAAGTTGTCTAAACCTGATTGCTTTCATGAAATGATATCACCTAAGGTTATGCATTGGGTCTGATGTTGGTTGTTGATAGTAGTGCTTAACTAAGGTTCATAGTGATGCTTGTTGTGATTGCTTAAATCTGCTTGCATACATGGATTGAAACCGTTTTAAAGTTATTGCATACTGTCTTGTGGCTGTCTTACATTGAAGCATTAGATTCATGTCTAAATTGCTGAGTAAAGAAGCTTAAAAAATTACCTAAGTAGCTTGTATTGAATCTGTTATGATCATGCTTGTGCTTAGAGAGTTTGCTTGCAAAGATTAGAACTTGAAAATGACTTGTTTTATCTGTTGCAATGCTTGTGATATTGGGAATCAAACTTGATAATTAATCAAGGATTGATCCCAATACTATTGTGTCTTATCTTTTCTGGAGTTTGAGTGATGTTTCAGGTTCACAAGAAGTGTTCTTTGCTCACCATCCATCCGAGTATAAGAGGAAGACTTGTTGCCCATTGTGTGTGCAATGGAGAGTGGTTACTAGTGTGATATGGCGCCACTGGTGTGAAGTCTCACTGAAGCTCACTTCAAGCTTGAACCTAGATTAGGCCAAGCTTGAGGAGGGGAGTTGAGTGAGCTTCCTAGGCGATCTAAGAAGTCCATTGCAAGCACCTGAAGAAGGAGCCATCCGGGTTTAGGCTGTGGCGAGTCTATTCAAGAGAGCACTCAAACTAAGACAGAGTACTCTTGGCTGTGAGAAGATGAAGGTTACTCTATCAATGCGGCTTCTAGTGTGAGGTGGTTGAAGAGATAGCTGAGGCTTCCACAAGCATTCCATTCAAGATGGCGAGTTCAAGAAGAGGCTGCAATGGTGTGTGTGTGTTGATCATGAAGCCATCCGTCCAAGCTTGTTCCTGTGAGAGTCTCAAGCTTGAGGGGGAGTGTTGAAGCTTACATGATCAGAATGAGCTTGGTGGTTATTCTAGAAGAGGAAGCAACCTGTTGGGAAGTATGATGAAGGATGAAGAAGCAATGTCCAAGGCGGCTTCAAGTGTTGAGGTGATTGGAGAGTGGCTGAAGCATCCTCATGTAGTTCCAGCAACAAGGTGGCGACTCTAGAAGAAGAAGAAGCAGCCAAGACTCAGCAAGAGTGTTGTATCTCCAAGAAGAGGCTGATCTGGTGTGTCCGAGCACTTCAACCTAACAAGAGGTTAGGTGAAAGGGGGAGAGACCAAGATCAGGCAGTAAGGAGAGTACAAGGCGTGGGAAGAATGAAGAGGCCATGATCCAGAGTCTTTGTGTCCCTTACATTGTTGGTAAGGCACAAAGACTCACTGGCCAATCCCTAGGCCTTGGAGACTTTACTCTTTTTCCCTCATCAAGGTTTTGTCCCAAAGGGTTTTCCTTGGTGAGGTTTTTAATGAGGAAGTTCTTCAAGGTTCCAAGCTTGACTTAGGATCAGCTAAAGTCAAGCTTGAGGGGGAGTGTTGACTTGAAGAAAGAAATGGAGCCAAAGGAGGAGTTGGGTTGAGTTTGGGTCTTGTGCAAAGATAGGGACAAGATCTTAAGAGATTGTCTATCAAGGCTTTATGAAGGTTTAGAGAAGTCTAGAAGTGTCATGAAGGCTGTGCAAAGATAGGGTTTAAGTCCAGGAGGGACTTAGACACCATTTGGAGATAGTTGGGTGATGGTGCAAAGATAGGGCGTCCCGAGGTTCAGACGGTACAGACGGTACGGATGAACCGTGCAAACTTAGGGCGACCCAGAACCTGATCACACTCAATCATTGGAGATGTTTGAGTGAGATGTGCAAACTTAGGGCGAGGTACGGACAGGCGGTCCGTACCATCAACCGTACTTGCTCCGGATCAACCTGAAATAAAGAAGTGCAAAGATAGGGTGCCGGTTCAGCATGAAGAGAGGCAACCTGATCCAACTGAGCTTATGGACGTGTGTGGATAAGGTCAGGCTGTCATGAGCTGGCATTAGCTGTAAAGTGAAGGCAAAGGAGACCATGTATCTAGCCAAAGAAGTGGGAAGATACATGGGAGCCTATGAGGAGCCAATGAGAGAGCAGCCTTCCCTTTGACCAGATTTGAATCACCCAATCAGATTCATCACGTCCCAAACCTTCCCAAAAGACTCCATCCTGTCCATTCATCTCTTAAGTCATTTATCAGCCATTAGATTTAGGTTTCTGATGAGAAAACATTGTAAAGCTTATAAATAAGCTATTGTGGACGAATTTGTAACTCTTAAGAGAGTATGGGGGATTTCCCCATCTCCTTCATATTATAAAGTATGTTCTTGATCA
>B596-L_1-10k_transcript_29882
CCTCGTGTCGGCCGGGGGACGGACTGGGAACGGCTCTTTCGGGAGCTTTCCCCGGGCGTCGAACAGCCAACTCAGAACTGGTACGGACAAGGGGAATCCGACTGTTTAATTAAAACAAAGCATTGCGATGGTCCCTGCGGATGCTAACGCAATGTGATTTCTGCCCAGTGCTCTGAATGTCAAAGTGAAGAAATTCAACCAAGCGCGGGTAAACGGCGGGAGTAACTATGACTCTCTTAAGGTAGCCAAATGCCTCGTCATCTAATTAGTGACGCGCATGAATGGATTAACGAGATTCCCACTGTCCCTGTCTACTATCCAGCGAAACCACAGCCAAGGGAACGGGCTTGGCAGAATCAGCGGGGAAAGAAGACCCTGTTGAGCTTGACTCTAGTCCGACTTTGTGAAATGACTTGAGAGGTGTAGAATAAGTGGGAGCTCCGGCGCAAGTGAAATACCACTACTTTTAACGTTATTTTACTTACTCCGTGAATCGGAGGCGGGGTAACAACCCCTTCTTTTAGACCCAAGACTCGCTTCGGCGGGTCGATCCGGGCGGAGGACATTGTCAGGTGGGGAGTTTGGCTGGGGCGGCACATCTGTTAAAAGATAACGCAGGTGTCCTAAGATGAGCTCAACGAGAACAGAAATCTCGTGTGGAACAAAAGGGTAAAAGCTCGTTTGATTCTGATTTTCAGTACGAATACGAACCGTGAAAGCGTGGCCTATCGATCCTTTAGACCTTCGGAATTTGAAGCTAGAGGTGTCAGAAAAGTTACCACAGGGATAACTGGCTTGTGGCAGCCAAGCGTTCATAGCGACGTTGCTTTTTGATCCTTCGATGTCGGCTCTTCCTATCATTGTGAAGCAGAATTCACCAAGTGTTGGATTGTTCACCCACCAATAGGGAACGTGAGCTGGGTTTAGACCGTCGTGAGACAGGTTAGTTTTACCCTACTGATGCCCGCGTCGCAATAGTAATTCAACCTAGTACGAGAGGAACCGTTGATTCGCACAATTGGTCATCGCGCTTGGTTGAAAAGCCAGTGGCGCGAAGCTACCGTGCGCTGGATTATGACTGAACGCCTCTAAGTCAGAATCCGGGCTAGAAGCGACGCATGCGCCCGCCGCCCGATTGCCGACCCTCAGTAGGAGCTTCGGCTCCCAAAGGCACGTGTCGTTGGCTAAGTCCGTTCGGTGGAAGCGCCGTTCGGACCGCCTTGAATTATAATTACCACCGAGTGGCGGGTAGAATCCTTTGCAGACGACTTAAATACGCGACGGGGTATTGTAAGTGGCAGAGTGGCCTTGCTGCCACGATCCACTGAGATTCAGCCCTTTGTCGCTAAGATTCGACCCTCCCCCTTTCCAATCACATGTTCCTCCCC
>B596-L_1-10k_transcript_27167
GGTCACCCATCCTAGTACTACTCTCGCCCAAGCACGCTTAACTGCGGAGTTCTGATGGGATCCGGTGCATTAGTGCTGGTATGATCGCACCCGTCAGTACATCACTCTCGTTTCTATATATCCTTTTCCCGGCCAATCCAAGTGTAAGGCCGTGGGGCCCACATGATTTTCTTGCCGTTTTGTTTCGAGCGAAAAAGTGCATCGAGGTTAACGGCGTTAAGAAAGCATCAAAAACACCTTGAGAATCCGCTTTCGATCTTTTTTACGTGCCATAACTTTCCGCAGCCCGTTTGAGGGTCAAAACGGCTGAATTTGAGCCCGAAAAATTGCGCCCCCTATTCACCGCCCATTATGGTTTCTGGGGCTTTCCGAAATGGTGCTATGGGCGACGTAGTTCCTCACGGTTCAAAAGTTATGAGGTTTCCAAGTTTAGACTCGTTTTAGGCTAAAAAAAAATTAAAAAATAAAAAGGGGTGCAACACGAGGACTTCCCGGGAGGTCACCCATCCTAGTACTACTCTCGCCCAAGCACGCTTAACTGCGGAGTTCTGATGGGATCCGGTGCATTAGTGCTGGTATGATCGCACCCGTCAGTACATCACTCTCGTTTCTATATATCCTTTTCCCGGCCAATCCAAGTGTAAGGCCGTGGGGCCCACATGATTTTCTTGCCGTTTTGTTTCGAGCGAAAAAGTGCATCGAGGTTAACGGCGTTAAGAAAGCATCAAAAACACCTTGAGAATCCGCTTTCGATCTTTTTTACGTGCCATAACTTTCCGCAGCCCGTTTGAGGGTCAAAACGGCTGAATTTGAGCCCGAAAAATTGCGCCCCCTATTCACCGCCCATTATGGTTTCTGGGGCTTTCCGAAATGGTGCTATGGGCGACGTAGTTCCTCACGGTTCAAAAGTTATGAGGTTTCCAAGTTTAGACTCGTTTTAGGCTAAAAAAAAATTAAAAAATAAAAAGGGGTGCAACACGAGGACTTCCCGGGAGGTCACCCATCCTAGTACTACTCTCGCCCAAGCACGCTTAACTGCGGAGTTCTGATGGGATCCGGTGCATTAGTGCTGGTATGATCGCACCCGTCAGTACATCACTCTCGTTTCTATATATCCTTTTCCCGGCCAATCCAAGTGTAAGGCCGTGGGGCCCACATGATTTTCTTGCCGTTTTGTTTCGAGCGAAAAAGTGCATCGAGGTTAACGGCGTTAAGAAAGCATCAAAAACACCTTGAGAATCCGCTTTCGATCTTTTTTACGTGCCATAACTTTCCGCAGCCCGTTTGAGGGTCAAAACGGCTGAATTTGAGCCCGAAAAATTGCGCCCCCTATTCACCGCCCATTATGGTTTCTGGGGCTTTCCGAAATGGTGCTATGGGCGACGTAGTTCCTCACGGTTCAAAAGTTATGAGGTTTCCAAGTTTAAACTCGTTTTAGGCT
>B596-L_1-10k_transcript_54542
CTACTCTCGCCCAAGCACGCTTAACTGCGGAGTTCTGATGGGATCCGGTGCATTAGTGCTGGTATGATCGCACCCGTCAGTACATCACTCTCGTTTCTATATATCATTTTTCGGCCAATCCAAGTGTAAGGCCGTGGGGCCCACATGATTTTCTTGCCGTTTTGTTTCGAGCGAAAAAGTGCATCGAGGTTAATGGCGTTAAGAAAGCATCAAAAACACCTGAGAATCCGCTTTCGATCTTTTTTACGTGCCATAACTTTCCTGCAGCCCGTTTGAGGGTCAAAACGGCTGAATTTGAGCCCGAAAAATTGCAGCCCCTATTCACCGCCCATTATGGTTTCTGGGGCTTTCCGAAATGGTGCTATGGGCGACGTAGTTCCTCACGGTTCAAAAGTTATGAGGTTTCCAAGTTTAGACTCGTTTTAGGC
>B596-L_1-10k_transcript_48767
TGAGGGTCAAAACGGCTGAATTTGAGCCCGAAAAATTGCGCCCCCTATTGCACCGCCCATTATGGTTTCTGGGGCTTTCCGAAATGGTGCTATGGGCGACGTAGTTCCTCACGGTTCAAAAGTTATGAGGTTTCCAAGTTTAGACTCGTTTTAGGATAAAAAAAAATTAAAAAATAAAAAGGGGTGCAACACGAGGACTTCCCGGGAGGTCACCCATCCTAGTACTACTCTCGCCCAAGCACGCTTCACTGCGGAGTTCTGATGGGATCCGGTGCATTAGTGCTGGTATGATCGCACCCGTCAGTACATCACTCTCGTTTCTATATATCCTTTTTGCGGCCAATCCAAGTGTAAGGCCGTGGGGCCCACATGATTTTCTTGCCGTTTTGTTTCGAGCGAAAAAGTGCATCGAGGTTAACGGCGTTAAGAAAGCATCAAAAACACCTTGAGAATCCGCTTTCGATCTTTTTTACGTGCCATAACTTTCCGCAGCCCGTTTGAGGGTCAAAACGGCTGAATTTGAGCCCGAAAAAATTGCGCCCCCTATTCACCGCCCATTATGGTTTCTGGGGCTTTCCGAAATGGTGCTATGGGCGACGTAGTTCCTCACGGTTCAAAAGTTATGAGGTTTCCAAGTTTAGACTCGTTTTAGG
>B596-L_1-10k_transcript_52295
TAGTTCCTCACGGTTCAAAAGTTATGAGGTTTCCAAGTTTAAACTCGTTTTAGGCTAAAAAAAAATTAAAAAATAAAAAGGGGTGCAACACGAGGACTTCCCGGGAGGTCACCCATCCTAGTACTACTCTCGCCCAAGCACGCTTAACTGCGGAGTTCTGATGGGATCCGGTGCATCAGTGCTGGTATGATCGCACCTGTCAGTACATCACTCTCGTTTCTATATATCCTTTTCGCGGCCAATCCAAGTGTGAGGCCGTGGGGCCCACATGATTTTCTTGCCGTTTTGTTTCGAGCGAAAAAGTGCGTCGAGGTTAATGGCGTTCAGAAAGCATCAAAAACACCTGAGAATCCGCTTTCGATCTTGTTTACGTGCCATAACTTTCCACAGCCCGTTTGAGGGTCAAAACGGCTGAATTTGAGCCCGAAAAATTGCGCCCGCCTATTCACCGCCCATTATGGTTTCTGGGGCTTTCCGAAATGGTGCTATGGGCGACGTAGTTCCTCACGGTTCAAAAGTTATGAGGTTTCCAAGTTTAGACTCGTTTTAGGATGC
>B596-L_1-10k_transcript_57371
GCCGTTTTGTTTCGAGCGAAAAGTGCATCGAGGTTAACGGCGTTAAGAAAGCATCAAAAACACCTGAGAATCCGCTTTCGATCTTTTTTACGTGCCATAACTTTCTGCAGCCCGTTTGAGGGTCAAAACGGCTGAATTTGAGCCCGAAAAATTGCGCCCCTATTCACCGCCCATTATGGTTTCTGGGGCTTTCCGAAATGGTGCTATGGGCGACGTAGTTCCTCACGGTTCAAAAGTTATGAAGTTTCCAAGTTTAGACTCGTTTTAGGCCG
>B596-L_1-10k_transcript_4243
ACTCGTTTTAGGCTAAGAAAAAAATTAAAAAATAAAAAGGGGTGCAACACGAGGACTTCCTGGGAGGTCACCCATCCTAGTACTACTCTCGCCCAAGCACGCTTAGCTGCGGAGTTCTGATGGGATCCGGTGCATTAGTGCTGGTATGATCACACCCGTCAGTACATCACTCTCGTTTCTATATATCCTTTTCCCGGCCAATCCAAGTGTAAGGTTGTGGGGCCCACATGATTTTCTTGCCGTTTTGTTTCGAGCGAAAAAGTGCATCGAGGTTAACGGCGTTAAAAAGCATTAAAAACACATTGAGAATCCGCTTTCGATCTTTTTTACGTGCCATAACTTTCCGCAGCCCGTTTGAGGGTCAAAACGGCTGAATTTGTGCCCGAAAAATTGCGCCCCCTATTCACCGCCCATTATGGTTTCTGGGGCTTTCCGAAATGGTGCTATGGGCGACGTAGTTCCTCATGGTTCAAAAGTTATGAGGTTTTCAAATTTGGACTCGTTTTAGGCTAAAAAAAAAATAAAAAATAAAAAGGGGTGCAACACGAGGACTTCCCGGGAGGTCACCCATCCTAGTACTACTCTCGCCCAAGGACGCTTAGCTGCGGAGTTCTGATGGGATCCGGTGCATTAGTGCTGGTATGATCGCACCCGTCAGTACATCACTCTCGTTTCTATATATCCTTTTCGCTGCCAATCCAAGTGTAAGACCATGGGGCGCACATGATTTTCTTGCCGTTTTGTTTCGAGCGAAAAAGTGCATCAAGGTTAACGGCGTTAAGAAAGCATCAAAAACACCTTGAGAATCCGCTTTCGATCTTTTTTTACGTGCCATAACTTTCCGCAGCCCGTTTGAGGGTCAAAACGGCTGAATTTGAGCCCGAAAAATTGCGCCCCCTATTCACCGCCGATTATGGTTTCTGGGGCTTTCCGAAATGGTGCTATGGGCGACTTAGTTCCTCACGGTTCAAAAGTTATGAGGTTTCCAAGTTTAGACTCGTTTTAGGGTAAAAAAAAATTAAAAAATAAAAAGGGGTGCAACACGAGGACTTCCTGGGAGGTCACCCATCCTAGTACTACTCTTGCCCAAGCACGCTTAACTGCGGAGTTCTGATGGGATCCAGTGCATTTGTGCTGGTATGATCGCACCCGTCAGTACATCACTCTCGTTTTTATATATCCTTTTCCCGGCCAATCCAAGTGTAAGGTTGTGGGGCCCACATGATTTTCTTGCCGTTTTGTTTCGAGCGAAAAAGTGCATCGAGGTTAACGGCGTTAAGAAAGCATTAAAAACACATTGAGAATCCGCTTTCGATCTTTTTTACGTGCCATAACTTTCCGCAGCCCGTTTGAGGGTCAAAACGGCTGAATTTGAGCCCGAAAAATTGCGCCCCCTATTCACCGCCGATTATGGTTTCTGGGGCTTTCCGAAATGGTGCTATGGGCGACATAGTTCCTCACGGTTCAAAAGTTATGAGGTTTCCAAGTTTAAACTCGTTTTAGGGTAAAAAAAAATTAAAAAATAAAAAGGGGTGCAACACAAGGACTTCCCGGGAGGTCACCCATCCTAGTACTACTCTTGCCCAAGCACGCTTAACTGCGGAGTTCTGATGGGATCCAGTGCATTTGTGCTGGTATGATCGCACCCGTCAGTACATCACTCTCGTTTTTATATATCCTTTTCCCGGCCAATCCAAGTGTAAGGCCGTGGGGCCCACATGATTTTCTTGCCGTTTTGTTTCGAGCGAAAAAGTGCATCGAGGTTAACGGCGTTAAGAAAGCAATAAAAACACATTGAGAATCCGCTTTCGATCTTTTTTACGTGCCATAACTTTCCGCAGCCCGTTTGAGGGTCAAAACGGCTGAATTTGAGCCCGAAAAATTGAGCCCCCTATTCACCGCCCATTATGGTTTCTGGGGCTTTCCGAAATGGTGCTATGGGCGATGTAGTTCCTCATGGTTCAAAAGTTATGAGGTTTTCAAATTTAGACTCGTTTTAGGCTAAAAAAAAATTAAAAAATAAAAAGGGCTGCAACACGAGGACTTCCAGGGAGGTCACCCATCCTAGTACTACTCTCGCCCAAGCACACTTAGCTGTGGAGTTCTGATGGGATCCGGTGCATTAGTGCTGGTATGATCGCACCCGTCAGTACATCACTCTCGTTTCTATATATCCTTTTCCCGGCCAATCCAAGTGTATGGCCGTGGGGCCCACATGATTTTCTTGCCGTTTTGTTTCAAGCGAAAAAATGCATCGAGGTTAACGGCGTTAAGAAAGCATTAAAAACACATTGAGAAACCGCTTTCGATCTTTTTTACGTGCCATAACTTTCCGCAGCCCGTTTGAGGGTCAAAACAGCTGAATTTGAGCCCGAAAAATTGCGCCCCCTATTCACCGCCCATTATGGTTTTTGGAGCTTTCCGAAATGGTGCTATGGGCGACGTAGTTCCACATGGTTCAAAAGTTATGAGTTTTCAAATTTAGACTCGTTTTAGGTTAAAAAAAATTAAAAAATAAAAAGGGGTGCAACACGAGGACTTCCTGGGAGGTCACCCATCCTAGTACTACTCTCGCCCAAGCACGCTTAGCTGCGGAATTCTGATGGGATCCGGTGCATTAGTGCTGGTATGATCACACCCGTCAGTACATCACTCTCGTTTCTATATATCCTTTTCCCGGCCAATCCAAGTGTAAGGTCGTGGGGCCCACATGATTTTCTTGCCGTTTTGTTTCGAGCGAAAAAGTGCATCGAGGTTAACGGCGTTAAAAAAGCATTAAAAACACATTGAGAATCCGCTTTCGATCTTTTTTACGTGCCATAACTTTCCGCAGCCCGTTTGAGGGTCAAAACGGCTGAATTTGAGCCCGAAAAATTGCGCCCCCTATTCACCGCCCATTATGGTTTCTGGGGCTTTCCGAAATGGTGCTATGGGCGACGTAGTTCCTCATGGTTCAAAAGTTATGAGGTTTTCAAATTTGAACTCGTTTTAGGCT
>B596-L_1-10k_transcript_11015
GAAACATTCAAGGGTATTTTTGTCAAAATACTAAAACATCTGGTATCTTTTTTTTTTTTTTTTATGTTGGGTGTCGACACATTCAATTATATCACCCCTTTGTGACCCTTACCTTCCTTCCACTTCCGCCGCCCGTAGGTCGTCGCTGCATCAAGTTTCCGTCCGTTCATTCTCAAGTGATATAGTTCAAAAGCCGAAGCAATGGTTGATTTAGATGACTTGCTTTTGGAAGCTGCTGGGAGAACAAACGCAGCTCCTCCTTCTAGGTCCCGTCCTCCTTCGCGGAGACGTGAAGGTTCTTACTCTGATGGTGGCAGCGATTCAAACTCTGATGCAGATCGTGCCTATCCATCAAGTAGAAAGCCTTCTGCTTCTCAAGTTCCTTTAAAGAAGAGACTAGAGGCAGAGAGAGATGCCACATCTGATCCTGAAGGTGCCAGCAGCAGCGACGACGAGGACTCTGATTTCGGCGACGACCTTTACAAGAACGAGGAGGACAGGCAGAAGCTTGCTGGGATGACTGAGTTTCAGAGAGAGATGATTCTCGCCGAACGCGCTGACAAGAAAGGTGACAAGAGCTTCACTGAGAAGCTTAGGTCCAAGAGGGAAAACGACAAGACAACCACCACCCCCTGTTTCCCTAAAGAACACTCACCCTCCTCCTGCCTCTCGCGGTGTTCGCTCTTCTGCTAGATCTGCTGACAGAGCGGCTGCAAAGGATGATGCTTTGAACGAGCTGAGGGCTAAGCGTATGAAGCAGCAGCAGGACCCTGCTGCTCTCAGGAAGCTCAGGGATGCTTCCAAAGGTGGTTCAGGTAGCAGAGATTTTTCGTCCATGAAGAGGAAACATTTAGCTAGCTCAAGTGATAGTGATAGGTCTCAGAGTGACGATGAAGGCTCCAATGGAGGAATGGTTGACAGTGATGACGACAGGTCAGACGTGCCTACGTATGAGGATATTAAGGAGATTACTATTAGGCGGTCTAAGCTTGCTAAATGGTTCATGGAGCCTTTCTTTGAGGAGCTCATCGTTGGTTGCTTTGTGAGGGTTGGGATTGGAAGGTCGAAGAGTGGTCCCATTTATAGACTCTGCATGGTGAAGAATGTTGATGCAGCTGATCCGGACAAGGCGTACAAGCTTGAGAACAAGACTACACACAAGTACCTTAACGTGTTCTGGGGTAATGAAACCTCTGCTGCTCGTTGGCAAATGGCGATGATCTCAGATGGGCATCCTCTGGAGGAAGAGTACAGGCAATGGATCAGAGAGGTTGAGAGAACAAATGGCCGCCTGCCTTCAAAGGAAGATGTATCAGAGAAGAAGGAAGCGATCAAAAGAATCAACAGCTTTGTCTACTCGGCTGAGACTGTTAAGCAGATGTTGCAGGAGAAAAAATCAGCCTCGGTGAGGCCGATGAATATTGCGGCGGAGAAAGATCGGCTTAGAAAAGATTTGGAAATTGCAGAGAGCAAAAACGATAGAGCTGGTGTAGAGAGGATCAAAGCTAAGATCAAGCAGCTCGATGCATCACGGAATAAGAAAGGTGTAGATAAAAAAGCACTCAAACTCTTCGAGATGAACAAGAAGAACAGAGCCGAGAATTTCAAGAACGCATCAGAGGTGAAATCAATCACTGCTAGTCTCAAGGCTGGTGAAGCTGGGTATGATCCGTTTTCAAGGAGGTGGACACGCTCATCGAACTACTACAATGGTAAAAACAGTGGGAAAGATGGAGGAGATAACGAGGCAGCAGCTGCAGCAGCAGCAGCGGTTGAGGCCAATGAAGCAGATGCAGGCGGTGTTGAAGCGACAGAAGCAGCTTTAGAAGCGGCTGCAGAGGCAGGGAAGCTGATAGACACAAGAGCTCCAATAGGTCAAGGAGCGGAACACAATCTGATGCATAACTTTGAGTTGCCTTTATCGTTAACGGCATTGCAGAAGTACGGAGGACCTCAAGGAGTACAGAAGGCATTCATGGCGAGGAAACAGGTGACAGAAGCAACAGTGGGATGCAGGGTTGTTGAGAACGATGGTAAGAGACATGGACTTACGTTAACTGTTAGTGATTACAAGAGAAGGAGAGGTCTTCTCTGATTATTGGATTATGTCTCTCAAGGGTCTTTTCAGTGTTTCATCATCATCTTCTTGTTAAAACTGCTGCTTGATTTTCTTTCTTTTTGTTTGTACTCAAAACGCTTAGAGCAATTTCTTTTTTTTTTCCCTAAAATATTTGTGTATTTGTTTCTTATATGAACTCTCCTGATTAGTGT
>B596-L_1-10k_transcript_10331
CCACTTCCGCCGCCCGTAGGTCGTCGCTGCATCAAGTTTCCGTCCGTTCATTCTCAAGTTAGTTTCCTTCCAATTCTTACCTCTTTTTTTTATTTAATTTCCCTTATTTGAATATACCCTTACGAGAGAGAGATCGATCCGTCTCCGCCCCCCCCCCCCCCCCCCCCCCCTTCCGTGATTCAAGATCTCTCCTATCGTGATATAGTTCAAAAGCCGAAGCAATGGTTGATTTAGATGACTTGCTTTTGGAAGCTGCTGGGAGAACAAACGCAGCTCCTCCTTCTAGGTCCCGTCCTCCTTCGCGGAGACGTGAAGGTTCTTACTCTGATGGTGGCAGCGATTCAAACTCTGATGCAGATCGTGCCTATCCATCAAGTAGAAAGCCTTCTGCTTCTCAAGTTCCTTTAAAGAAGAGACTAGAGGCAGAGAGAGATGCCACATCTGATCCTGAAGGTGCCAGCAGCAGCGACGACGAGGACTCTGATTTCGGCGACGACCTTTACAAGAACGAGGAGGACAGGCAGAAGCTTGCTGGGATGACTGAGTTTCAGAGAGAGATGATTCTCGCCGAACGCGCTGACAAGAAAGGTGACAAGAGCTTCACTGAGAAGCTTAGGTCCAAGAGGGAAAACGACAAGACAACCACCACCCCTGTTTCCCTAAAGAACACTCACCCTCCTCCTGCCTCTCGCGGTGTTCGCTCTTCTGCTAGATCTGCTGACAGAGCGGCTGCAAAGGATGATGCTTTGAACGAGCTGAGGGCTAAGCGTATGAAGCAGCAGCAGGACCCTGCTGCTCTCAGGAAGCTCAGGGATGCTTCCAAAGGTGGTTCAGGTAGCAGAGATTTTTCGTCCATGAAGAGGAAACATTTAGCTAGCTCAAGTGATAGTGATAGGTCTCAGAGTGACGATGAAGGCTCCAATGGAGGAATGGTTGACAGTGATGACGACAGGTCAGACGTGCCTACGTATGAGGATATTAAGGAGATTACTATTAGGCGGTCTAAGCTTGCTAAATGGTTCATGGAGCCTTTCTTTGAGGAGCTCATCGTTGGTTGCTTTGTGAGGGTTGGGATTGGAAGGTCGAAGAGTGGTCCCATTTATAGACTCTGCATGGTGAAGAATGTTGATGCAGCTGATCCGGACAAGGCGTACAAGCTTGAGAACAAGACTACACACAAGTACCTTAACGTGTTCTGGGGTAATGAAACCTCTGCTGCTCGTTGGCAAATGGCGATGATCTCAGATGGGCATCCTCTGGAGGAAGAGTACAGGCAATGGATCAGAGAGGTTGAGAGAACAAATGGCCGCCTGCCTTCAAAGGAAGATGTATCAGAGAAGAAGGAAGCGATCAAAAGAATCAACAGCTTTGTCTACTCGGCTGAGACTGTTAAGCAGATGTTGCAGGAGAAAAAATCAGCCTCGGTGAGGCCGATGAATATTGCGGCGGAGAAAGATCGGCTTAGAAAAGATTTGGAAATTGCAGAGAGCAAAAACGATAGAGCTGGTGTAGAGAGGATCAAAGCTAAGATCAAGCAGCTCGATGCATCACGGAATAAGAAAGGTGTAGATAAAAAAGCACTCAAACTCTTCGAGATGAACAAGAAGAACAGAGCCGAGAATTTCAAGAACGCATCAGAGGTGAAATCAATCACTGCTAGTCTCAAGGCTGGTGAAGCTGGGTATGATCCGTTTTCAAGGAGGTGGACACGCTCATCGAACTACTACAATGGTAAAAACAGTGGGAAAGATGGAGGAGATAACGAGGCAGCAGCTGCAGCAGCAGCAGCGGTTGAGGCCAATGAAGCAGATGCAGGCGGTGTTGAAGCGACAGAAGCAGCTTTAGAAGCGGCTGCAGAGGCAGGGAAGCTGATAGACACAAGAGCTCCAATAGGTCAAGGAGCGGAACACAATCTGATGCATAACTTTGAGTTGCCTTTATCGTTAACGGCATTGCAGAAGTACGGAGGACCTCAAGGAGTACAGAAGGCATTCATGGCGAGGAAACAGGTGACAGAAGCAACAGTGGGATGCAGGGTTGTTGAGAACGATGGTAAGAGACATGGACTTACGTTAACTGTTAGTGATTACAAGAGAAGGAGAGGTCTTCTCTGATTATTGGATTATGTCTCTCAAGGGTCTTTTCAGTGTTTCATCATCATCTTCTTGTTAAAACTGCTGCTTGATTTTCTTTCTTTTTGTTTGTACTCAAAACGCTTAGAGCAATTTCTTTTTTTTTTTCCCTAAAATATTTGTGTATTTGTTTCTTATATGAACTCTCCTGATTAGTGTATGACTGCATGAGATTAGAAATCT
>B596-L_1-10k_transcript_45327
TATTGCGGCGGAGAAAGATCGGCTTAGAAAAGATTTGGAAATTGCAGAGAGCAAAAACGATAGAGCTGGTGTAGAGAGGATCAAAGCTAAGATCAAGCAGCTCGATGCATCACGGAATAAGAAAGGTGTAGATAAAAAAGCACTCAAACTCTTCGAGATGAACAAGAAGAACAGAGCCGAGAATTTCAAGAACGCATCAGAGGTGAAATCAATCACTGCTAGTCTCAAGGCTGGTGAAGCTGGGTATGATCCGTTTTCAAGGAGGTGGACACGCTCATCGAACTACTACAATGGTAAAAACAGTGGGAAAGATGGAGGAGATAACGAGGCAGCAGCTGCAGCAGCAGCAGCGGTTGAGGCCAATGAAGCAGATGCAGGCGGTGTTGAAGCGACAGAAGCAGCTTTAGAAGCGGCTGCAGAGGCAGGGAAGCTGATAGACACAAGAGCTCCAATAGGTCAAGGAGCGGAACACAATCTGATGCATAACTTTGAGTTGCCTTTATCGTTAACGGCATTGCAGAAGTACGGAGGACCTCAAGGAGTACAGAAGGCATTCATGGCGAGGAAACAGGTGACAGAAGCAACAGTGGGATGCAGGGTTGTTGAGAACGATGGTAAGAGACATGGACTTACGTTAACTGTTAGTGATTACAAGAGAAGGAGAGGTCTTCTCTGATTATTGGATTATGTCTCTCAAGGGTCTTTTCAGTGTTTCATCATCATCTTCTTGTTAAAACTGCTGCTTGATTTTCTTTCTTTTTGTTTGTACTCAAAACGCTTAGAGCAATTTCTTTTTTTTTTCCCTAAAATATTTGTGTATTTGTTTCTT
>B596-L_1-10k_transcript_33481
GGAATTTGAACTCACCCACCTGGACATGACAATGGCGATCAATAAAAAACTCTTATCTCTTGTACTCCTCGTATCCTCCCTATCATCAATCGCATCAGCATCCTTCTCAGATCCAGATTCCGATTCAGATCTCACCAACGAGCTCGCTTTCCCTCAGATCAAACTCCGAATCAGGCGTAATCCATCTCGACGACCATGGAATCTCCAAATTCCTCATCTCCTCTCCCACACCTCGTCCTTACTCAATCCTCGTCTTCTTCGACGCCACTCAGCTCCACAGCAAAACGGAGCTCCGTCTCCAAGAGCTCCGCCGCGAGTTCGGCCTCGTCTCCGCCACCTTCCTCGCCAACAACAACGGATCCGATCTGAACAAGCTTTTCTTCTGCGAGATCGAGTTCTCGCGGTCCCAGTCTTCCTTCCAGCGATTCGGCGTCAACGCTCTCCCTCACATCCGTCTCGTAACCGCTTCAACAGCGAAACTAAGCGACGAATCTGGTCAAATGGATCAGTCTGATTTCGCGAGGTTAGCCGAATCCATGGCTGAGTTCGTCGAGCAGCGAACCAAGCTCACCGTCGGTCCGATCCAACGTCCGCCGTTTCTTTCCAAGGCGCAGATCAGCGTCATCGTGGCGATGATCGTAATCGCGACTCCGTTTGTCATCAAACGGATTCTGAGAGGAGAGACTCTTCTCCATGACCATAGGCTTTGGTTATCAGGCGCTATCTTCATCTACTTCTTCAGCGTCGCGGGAACGATGCACAACATTATCAGGAAGATGCCTATGTTTCTCAGGATCGTAACGATCCGAACAAGCTTGTTTTCTTCTACCAAGGATCTGGGATGCAGCTTGGAGCTGAGGGGTTCGCTGTGGGGTTCTTGTACACTGTCGTTGGGTTGCTCTTGGCGTTTGTTACTAATGTGCTTGTTCGGGTTAGGAACCTTAATGTTCAGAGACTGGTGATGCTTGTGGCTCTGGTTGTGTCCTCCTGGGCTGTGAAGCAAGTTGTTTACTTGGATAATTGGAAGACTGGTTATGGGATTCATCCCTATTGGCCATCGAGTTGGCAGTGAGGTGATGGGGGTTTAGTTTTCAAGACATTTTCTGGAACTGAGTTATTATGATATGTTGGACTTTTTGTGTTTTGAATCAGTGTAGTACAATTTCAGATGGTTTTAAACTCATTACTGCTTTGCTACTTCCTTGTTACTCTATATAGTCAGTGTCAACCATTGCTCACTCTTCTGTAGGCTCTGTATAGGAGGAGCCATACTCAGAAATTCAGATTCTTTTGGGCTCTCT
>B596-L_1-10k_transcript_33926
GAATTTGAACTCACCCACCTGGACATGACAATGGCGATCAATAAAAAACTCTTATCTCTTGTACTCCTCGTATCCTCCCTATCATCAATCGCATCAGCATCCTTCTCAGATCCAGATTCCGATTCAGATCTCACCAACGAGCTCGTTTCCCTCAGATCAAACTCCGAATCAGGCGTAATCCATCTCGACGACCATGGAATCTCCAAATTCCTCATCTCCTCTCCCACACCTCGTCCTTACTCAATCCTCGTCTTCTTCGACGCCACTCAGCTCCACAGCAAAACGGAGCTCCGTCTCCAAGAGCTCCGCCGCGAGTTCGGCCTCGTCTCCGCCACCTTCCTCGCCAACAACAACGGATCCGATCTGAACAAGCTTTTCTTCTGCGAGATCGAGTTCTCGCGGTCCCAGTCTTCCTTCCAGCGATTCGGCGTCAACGCTCTCCCTCACATCCGTCTCGTAACCGCTTCAACAGCGAAACTAAGCGACGAATCTGGTCAAATGGATCAGTCTGATTTCGCGAGGTTAGCCGAATCCATGGCTGAGTTCGTCGAGCAGCGAACCAAGCTCACCGTCGGTCCGATCCAACGTCCGCCGTTTCTTTCCAAGGCGCAGATCAGCGTCATCGTGGCGATGATCGTAATCGCGACTCCGTTTGTCATCAAACGGATTCTGAGAGGAGAGACTCTTCTCCATGACCATAGGCTTTGGTTATCAGGCGCTATCTTCATCTACTTCTTCAGCGTCGCGGGAACGATGCACAACATTATCAGGAAGATGCCTATGTTTCTTCAGGATCGTAACGATCCGAACAAGCTTGTTTTCTTCTACCAAGGATCTGGGATGCAGCTTGGAGCTGAGGGGTTCGCTGTGGGGTTCTTGTACACTGTCGTTGGGTTGCTCTTGGCGTTTGTTACTAATGTGCTTGTTCGGGTTAGGAACCTTAATGTTCAGAGACTGGTGATGCTTGTGGCTCTGGTTGTGTCCTCCTGGGCTGTGAAGCAAGTTGTTTACTTGGATAATTGGAAGACTGGTTATGGGATTCATCCCTATTGGCCATCGAGTTGGCAGTGAGGTGATGGGGGTTTAGTTTTCAAGACATTTTCTGGAACTGAGTTATTATGATATGTTGGACTTTTTGTGTTTTGAATCAGTGTAGTACAATTTCAGATGGTTTTAAACTCATTACTGCTTTGC
>B596-L_1-10k_transcript_13905
ATCAAATCAAAAGCCATTCTTTCTTTCCGTCTTTCACGCTCCGCCTCTCCTTCATCGTTTCATAGATTCTTTTTCTTTTTTTTTTCTCCGTCCTCAGATCTCTTTTCCCTCAAAACAATCCTCTGTTTTGATCTCTCTGAGGTTGTTTTCTTTGGAGGAAGAAAGAAATCTCTTCTTCTAGCGATCTCGTCGATGTTTTTTTTTCTTCTTTGCATGGTCTAGTGGATGATTGATAACGTTTGATCGCTGAAATTTTGGTGACGTTTCTGGGTTTATGATATTGTAGAAAATTTAGTTTTTAAAAAATATATATCTTCTGGGTCAATGATAATAGTGGTCGACGAGTCGGTTTCTTAGGGTTTACTTTTTTTCTAATTGTCTTTGTAGAATTGTTGTTTTATTCATTTCTAATTGAATTTTCAACGCTATTATTGAAGAGAATTTCAGCTTGTGGAATTTATTATCGATTGAGAAAAAAAGTCTTTTCAAATCTAGATGTCAGAAGAACATGTCCAGAAACTTGAGGTTGGTGTAATAGTTTAAACAGATTCTTTCAAAAAAATAAATTAGTTCAGGTTTTCTGCAAAATAAAATTGTTTAACATATTTGCGAAATTCTCATAAAAGAAAAACAATTTGATAATGATGAAAATTTTCTGTCAGAATCTTGTTTGGTGATTGTTTGTGTTGTGTGTGTCTCGTTCTCTGTGTCTCTGAGATTACTTTAGAAGAAAGTAAACGAAAAAAAAAAATGGAACCAACAAATGAGACAGAAGCTACACCGGAAAACAACCTCAGAAGCAGAGGAGGAGCTGCTGTTGGGAACAACAGCAAGAAAGACATGATTTTTCGAGCCGACAAGATCGATCTGAAGAATCTAGACATTCAGCTGGAGAAACATCTGAGTAGGGTTTGGTCAAGAAACATCGAGAAGAACCCAAAGCCCAAGGAAGAGTGGGAGATCGACTTGGCTAAACTGGAGATGAGGAATGTCATTGCTCGTGGTGCATATGGTATTGTCTACAAAGGCATCTACGATGGTCAAGACGTTGCAGTGAAGGTGCTTGATTGGGGAGAAGATGGTTACGCGACTGCTGCTGAGACTTCAGCTCTACGTGCTTCATTCCGACAAGAAGTTGCGGTTTGGCACAAACTTGACCATCCCAATGTCACAAAGTTTGTTGGAGCATCGATGGGGACAACGAATCTGAAGATACCATCGTCAGCTGAGAATGAGAACTCGTTGCCTCAGAGAGCATGTTGTGTGGTTGTGGAGTATCTTCCTGGAGGAACTCTTAAACAGTTCTTGTTCCGTAACAGGAGAAGGAAACTCGCTTTTAAAGTTGTTGTTCAGCTCGCTCTTGATCTCTCCCGAGGGCTAAGTTATTTGCATTCAGAGAGAATCGTTCATCGAGATGTGAAAACAGAGAACATGCTATTGGATTATCAGAGGAATTTAAAGATAGCTGATTTTGGAGTGGCTAGAGTTGAAGCTCAGAATCCAAAGGACATGACTGGGGAGACTGGTACTCTTGGATACATGGCTCCAGAGGTTCTTGATGGTAAGCCATACAACAGAAGATGCGATGTATACAGCTTTGGGATATGCTTGTGGGAGATTTACTGTTGTGATATGCCTTATCCTGATCTCAGCTTTGCTGATGTTTCTTCTGCTGTTGTTCGTCAGAATCTGAGACCGGACATACCGAGATGTTGCCCAACATCATTATCAAGCATCATGAAGAAATGCTGGGAAGCGAATCCGGAGAAACGACCGGAGATGGAGGAAGTCGTGAAGATGCTTGAAGGTGTCGATACTTCCAAAGGCGGGGGAATGATCCCCGAAGATCAGAGACCTGGCTGTTTCTGCTTCGTCTCCGGTCGTGGTCCCTAAATTTACCGTTTCACCCCTCTCTTCTTTACTTTTCACATTGAATTTTGGAGCAGTGCTCTGTTTTCTTCTTCTTTGATTTGTCAGGTTTTAAAAAAAAAGGGTTTTCGTTATCAAAAATAATATATACTTTCTGTCATTGTGAATACTAATAGTGGCGTTTGCTTTCAATATACAAATGGAAATATCAAATAACATTTTTTCATAAGGC
>B596-L_1-10k_transcript_55985
AGGCGTCAAGGTGAAAGGATACTGTGCGTGGTCTCTTGGGGATAATTATGAATTCGGGCTAGGATTTACCGTCAGATTCGGACTCACTTACATTGACTGGAACAATGTCACTGATAGAGATCTCAAAGAGTCTGGCAAATGGTATAAGAAGTTCATTGCAACCAAGAACCTTGCAAAGCCAAATTTTCTGCGCTCCAGCCTCACCTTTGAGAAGAAGAAGTTCGCAGATGCATGAAAGATCCAGTCCACTATATTTACCTCATCAAGATCATCTCATGTTCCCTCTTTCTACTTGCTCCATAGATAAGGAGCTTCATCTACCTACCACTGTATACTAAATAAAAAATCTCAATAAAAGAAGATATGGATTTGGGAT
>B596-L_1-10k_transcript_34593
GAGGAATCACACAAGTCGTCGACATGGAGAACGGAGAGATTCCAGAGAACGCCAATGAACATTGCCCAGGTCCTCAATCGGAAACTGCTGGAAAGTCTGATTCTTGTGCAGGTTGCCCTAATCAGGAAGTATGTGCTACTGCTCCTAAAGGACCTGATCCTGATTTGCTGGCCATAGCGGAGAGAATGAGCACTGTTAAGCACAAGATTCTGGTTTTGTCTGGGAAAGGTGGGGTTGGCAAGAGCACTTTCTCAGCTCAGCTCTCCTTCGCCCTCGCGGGAATGGACTATCAAGTAGGCCTGATGGACATAGACATATGCGGTCCCAGCATGCCGAAAATGTTAGGCCTTGAAGGGCACGAGATTCATCAGAGCAACCTAGGGTGGTCCCCGGTTTACGTGGAGGACAACCTTGGCGTCATGTCAATAGGCTTCATGCTCCCCAACTCCGACGAAGCTGTGGTCTGGAGAGGTCCCCGCAAGAACGCTCTCATCAAACAGTTCTTGAAAGACGTCTACTGGGGAGAGATCGATTACCTCGTGGTCGATGCCCCGCCGGGAACATCAGACGAGCACATTTCCATCGTCCAGTACCTCCAAGCCACTGGGATCGACGGTGCAATCATCGTCACGACGCCGCAGGAAGTCTCATTGATCGATGTGAGAAAAGAGGTTAGCTTCTGCAAGAAAGTTGGCGTCCCGGTGCTAGGAGTAGTGGAGAACATGAGCGGTTTGTGTCAACCGTTAGCGAATGTGACGTTCATGAAGGTGCAGTCAGAGCTTGGATTATCCGTTGACGTGACGCAAGACGTGATCTCTTGCTTAAGAAAGTACGCGCCAGAGCTTGTCAACGTCTTGGCTTACAGCGAAGTGTTTGACCGCAGTGGAGGCGGCGCAGAAAGAATGTGTAGGGAGATGGGAGTGCCGTTTCTTGGGAGTGTTCCTTTGGATCCACAGCTTTGCAAAGCAGCCGAGCAGGGGAAGTCGTGCTTTGAGGGTGACAACAAGTGTTCTGTTAGCGCACCAGCGCTTAAGAGCATTATAGAGAAAGTCGTTGCTTTGATCAAAGATGAAGCACCCCAGTAGTTTAACTTAAATCATTCGGTCGGATCCGGGCAAAGACAATGCTTTTTGTGTAACAAGTAGTTACTAGGATGAGACGGTGAAAACATGTGAAAGTATTGAATATTACATATATACAAAGAATGTTCAATTTTAAAAAATTGTATGCAATCAATCTTTCT
>B596-L_1-10k_transcript_60095
TTTTTGAACGAGCTGTTATGTTTTTGTTATCCTATCTCTCTGCTTTATGAAACTCTTTTGTCTTCTTCAAAGATTGTTAGGTTTGTCTTTGGTTTCTAAAACTCCTTATGGTTAATGATATTTTGGTTTCTCT
>B596-L_1-10k_transcript_28497
GGACCTAGTCGGCTTCATCCTTCTGTATAAATCGAGCCCTTGAGACCTCTCCTCTCCTTCACAAATTAGGTTTCGAATTCGATAAATTAAAAAAAAATCAACCATCTCAAGTCGCAAGCTACGATCAAGATGCAGATCTTTGTGAAAACTCTCACCGGAAAGACGATCACTTTGGAGGTTGAAAGCTCCGATACCATCGACAACGTTAAGGCCAAGATCCAGGATAAGGAGGGAATCCCACCGGACCAGCAGAGGCTCATCTTTGCCGGCAAGCAGTTGGAGGATGGAAGAACTCTTGCCGACTACAACATCCAGAAGGAGTCGACTCTTCATCTCGTCCTCAGGCTCCGTGGTGGTATGCAAATATTCGTTAAGACGTTGACGGGAAAGACTATCACTTTGGAGGTTGAAAGCTCCGACACTATTGACAACGTCAAAGCCAAGATCCAAGACAAAGAGGGTATCCCACCGGACCAGCAGAGGTTGATCTTTGCTGGAAAGCAGCTCGAGGATGGTCGCACCTTGGCAGATTACAACATCCAGAAGGAGTCTACGCTTCACTTGGTCTTGCGTCTACGTGGAGGCATGCAAATCTTCGTCAAGACTTTGACAGGAAAGACGATCACGCTAGAGGTGGAGAGTTCCGACACCATTGACAACGTGAAAGCCAAAATCCAGGACAAGGAGGGTATTCCTCCCGACCAGCAGAGGCTTATCTTCGCTGGGAAGCAATTGGAAGATGGCAGGACCTTGGCTGATTACAACATTCAGAAGGAGTCTACGCTTCACTTGGTCCTCAGGCTCCGTGGTGGCATGCAGATTTTTGTGAAGACCCTTACCGGCAAGACTATCACATTGGAGGTTGAGAGCTCAGACACCATTGACAACGTCAAGGCTAAGATCCAGGACAAGGAAGGCATTCCTCCGGACCAGCAGCGTCTCATCTTCGCTGGAAAGCAGCTTGAGGATGGTCGCACTCTTGCGGACTACAACATCCAGAAGGAGTCGACACTTCACTTGGTGCTCAGGCTTCGTGGTGGTATGCAGATTTTTGTGAAGACCTTGACTGGCAAGACCATCACACTGGAGGTGGAGAGCTCCGACACCATTGACAACGTCAAGGCCAAGATCCAAGACAAGGAAGGTATCCCTCCGGACCAGCAGCGTCTCATCTTCGCTGGAAAGCAGCTCGAGGATGGTCGCACCTTAGCAGACTACAACATCCAGAAGGAGTCGACACTTCACTTGGTCCTCCGTCTCCGTGGTGGTATCTAAAACTCTCCGCCTGTTACGGGTTAAAAGTTAGAATCTGGTTTTCTTTTATAAAGTACTTATGGTTTGTGTTTTGGGGTTTTATAAAGCCTCTGATGAATAATTGATGAACTCTTGCGTCCTTGTTTTCTCTTTCCTTGTGAACCAAATCGGATTTCTCTATTGTGAAATATAATAGCCGTTGCTTTTTACTTTTCAC
>B596-L_1-10k_transcript_35466
GGAGTTCCCGTTTCTTCCTCCACTGAAGCTCGCTTCGCTTCGATTCGAAACCATGGCGGCGGTACCGAGAGGCCTCATCTCTCGCTTCACTCAGCTTCTATCAATCCGGTCCACCACTCCTTCACCCTCACAACCTAGCTTCTATCTCCTCCGACGATTCAGCTCCGATGCTGAGTCGCTCACCACTACTGGATCCGAAGCTCCGACTCGGATAATACCCGGAGAGATGTCTGCGGGATCGAAAAGAACAGGGATGATCGCCGTCAAGTGCGGGATGACTGCGCTCTGGGATAAATGGGGAGCTAGGGTTCCGGTATCGATCCTCTGGGTGGACGACAACATCGTCTCTCAGGTCAAGACCGTTGAGAAAGAAGGCATCTTTGCGCTACAGATTGGGTGTGGGCATAAGAAGCCGAAGCATTTGACGATGCCTGAGCTGGGTCATTTCAGAGCTCAAGGTGTGCCGTTGAAGAGGAAGTTGAGGGAGTTCCCTGTGACGGAAGACGCGCTTCTTCCCGTTGGCACTGAGCTCGGTGTGCGTCATTTTGTGCCGGGGCAGTATGTTGATGTCACTGGGATCACTCGTGGGAAAGGCTTTCAGGGAGTCATGAAAAGATGGAAGTTCAAAGGAGGGCCGGCGTCACATGGTTGTTCAAAGGCGCATCGAAAAGGTGGTTCCACTGGCCAAAGAGATGATCCCGGAAAGGTGTTCAAGGGAAGAAAAATGCCTGGGCACATGGGTGCGGCCCAGAGGACAGTAAAGAACGTTTGGGTTTACAAGATTGATCCTGCCAGGAACCTCATCTGGGTGAGAGGACAAGTTCCTGGCGCAGAAGGGAACTTTGTGTTTATTAACGATGCGTGCTACAAGAAGCCAGACATCTCAAAGCTTCCATTCCCTACCTACTTAGCACCTGAAGAAGACGAGGATCCATCAGAATTAGAACCCTTGGTGGCAGATCTAGGAGAAGTCGACCCATTTATGTTGGCAGAGTGATGTCCTTTTCGTTTTTTTTTTTTTTTTTAACGTTTGTGCAAGACAAGAAGCTGAGGACGTGGAGAGTCAGTCACAGAGCTAAAGCTGGGAAAAATTGTACTCTTTTTCTTATTTAGTTGTTTGGATATATGAAACTGAAAACATGAACAGAGTTTGCAATAAGCAATGAAGAGACAAAAAAGAACTTACATCTCAT
>B596-L_1-10k_transcript_9619
GCAAATGGACACTCTTGTCATGATGATGTGGAGGAGGAGGAGGAGGAGGGTTTGTCTAGAAGAAGCAAAGGTAAGAAGAAGCAGCAGTCTTTTAGTCTTCTACGGTCTTCAGGGTACGTTGATCCTGGATGGGAACACGGTGTTGCTCAGGACGAGAGGAAGAAGAAGGTCAAGTGTAGTTACTGTGGCAAGGTTGTGAGTGGCGGTATCAACCGTTTTAAGCAGCATCTGGCGAGGATACCTGGAGAGGTTGCGCCGTGCAAAGCCGCTCCTGAGGAGGTTTATGTGAAGATTAAAGAGAATATGAAGTGGCATCGAGCTGGGAAGAGACAGAACGTTCCTGATGATGTGAGAGCTTTAACGGTCTCTCATGATCCTGAGCAAGAAGAAGATGGAGAGGAGGAGGAGGAGGATGGCTTCTATGGAAGGTTTAGTAAAGACAAGAGAAGAAGCAACACCAGATTCGTCTCTGAGGCAAGACCGAAGAGAGCGAGGATGAACTCGTTTCAGTACACTGGCTGCTCAAGCAGAGCAGCCGTGTCGAGAAGAGAAGTCACTTCCTCCATCTCCAAGTTCTTCCACCACGTTGGAGTTCCCTTAGAAGCAGCCAACTCTCTCTACTTTCAGAAGATGGTTGAACTGATTGGTCTGTACGGAGAGGGATACGTTGTCCCCTCGAGCCAGCTCTTTTCTGATAGACTCTTACATGACCAGATGTCGACTATCAAAGGCCACTTGAGAGATTACAGATCTTCTTGGATCGTCACCGGCTGTTCTATACTTGCAGACACTTGGACCAACGCAGAGGGGAAGACGATGATCGGTTTCTTGGTCTCGTGCCCGCGAGGCGTCTACTTCCACTCCTCTATTGATGCCACCGATGTAGCGGAAGATTCTTTAAGCCTTTTCAACTACTTAGACAAGCTAGTTGAAGACATTGGCGAGGAGAATGTGGTGCAGGTTATCACACAGAACACTTCGATATGCAGAAGCGCTGGAAAGTTACTTGAAGAGAAGAGAAAGAATCTTTACTGGTCTCCCTGCGCGATGCACTCCACGGAACTGGTTCTTGAAGACATCTCAAAGCTTGAATACGTCTCCGAGTGCTTGGAGAAGAGCCAAAGAATCACGAGGCTCATCTACAACCAAACCTGGCTTCTCAATCTCATGAAGAACGAGTTCACACAAGGGATGGATCTTCTTAAACCGGAAACCACCCGCCACGCTTCCAGTTTCGCCACTCTTCAAACTCTCATGGACCACAAGGCCAATCTGAGAGCCCTGTTCCAATCCAACAGCTGGATTCTGTCACAGAAGTCTGAGGAGGGGAGAGAGGTGGAGAAGATTGTGTCGAGCGCTGCCTTCTGGAAGAAGGTTCAGTACGTTTTGAAGTCGGTTGATCCGGTGATGCAGGTGATCCGCATGGGAGGTGGTGACGGTGGCGAGAGACTGTATTTGCCGTACGCTTATGGCTACATGTGCTGCGCCAAAATGGGGATCAAGTCTATTCATAGCGATGATGCGAGGAAGTACGGACCGTTCTGGCGTGTGATAGATTACCATTGGAACTCGTTGTTTCATCATCCACTCTACGTTGCTGCTTATTTCTTCAACCCTGCTTACAGATACCGTTCTGATTTTATGGCGCATTCTGAGGTTGTGCGTGGAGTTAATGAGTGTATTGTTCGGCTTGAGCCTGATAATGCGAGAAGAATCACAGCATTGATGCAGATTCCGGATTATACTTCAGCTAAAGGCGATTTTGGAACGGAACTAGCCATTGGGACAAGAACGGAGCTTGATCCAGCTGCATGGTGGCAACAGCATGGGATAAGCTGTTTGGAACTTCAGAGAGTAGCGGTTAGGATACTGAGCCACACGTGCTGCTCTGTTGGCTGTGAGCCTAAGTGGAGCGTGTATGATCAAGTCAGCGGTGAATGTCAGAGTCGTTTCGCGAGAAAGTCAAGGAGAGATCTGGCTTACGTTCATTACAACTTACGGCTCAGAGAGAAACAGATGAAACGGCGGATGCATGATGAAGGACCACCGCAGAGTCTTAACCATGTTTTGCTTGATCGGTTGCTTCCAGACTGGCTCGTGACTTGTGAGAAAGAAGAGGAGGAGGGTTTGGAAGATGAAGACGGAGCAGAGAAGGATAACCAAGAAGACGAGGAAGAGGAGGAGAATTGTTACGACGATTCTGCGAATAACGTTTATGGTGATGGTGAAGACAATGTTGATGTTTACAATGATGATCTTAGCGACGACGATTAGTGTTTGCTTTCTTTAATGCCTAATAAAGCGTCCCTAACATGTAGCAAGCAATGTTGTATTTTGAATTTGACCGTTCTATATAAAATTAAAAAAGTTTTAC
>B596-L_1-10k_transcript_18281
TCGCCAGTGGGTAATTCAGCGAGGTGTTTGGAATATTGATGACTGTTTGCTCTTTGTCTTGTCGTGGACTCCAGAAGACTCGTTCAAATTCACTGAGCTCTCTACCCTTCCGGTATGGGTGACATTGATGAACATATCGGATAGTTGCTATTCTCGTTTAGGGATCAGTCATATAGCATCAGGACTTGGAGAACCCATCCTTACTCATAAACCGTGAGTCGATCCTACCACTATGGGTGAATTAAAGGTCTTAGTTGAGATGGAGCTGGATAAAGATTTTCCTAAGATTATTGCACTTGATGATAAACAAGGTAGTACATTTCTTGTCATTGTTGAATACACATGGATTCTTTTTATTTGTGAGAGGTGTGGAAATCTTGGACACAAAGCCAAGCGACGTCTTTTCACTTCTAAGCCGGCAAATGATAGTACACAACAAATGAAAACAACGGTGATATTCCTGTTGTGGATATTGATGTTATCCTGAAAAATGGGAAGGCACTGACAACGCCATCACCACTTGTACATCCGCAGGTTAATGCTAATATCTTAATCTTTAATGCAAAAACTGATACTCTTGTGACTCAGAATCTAAGCAACGACTTGGACAACCAATCTTCACTTGTACATCCAGCAACCAAATGTGACGACTTTCCAAGACAACACTTTGGTTCTCTTAGATCATTCAACAGAAAACACATCATTGGGGACTTTATCATCTTCTACTTCTCACTCTCAACAAGTGAACCATGCCATCTCATTCTCAACATGAGAAGCCCGCTCCTACGACTATGTCGGTAAACACTTTCTCCTGATTAGTAGATTCACAATCTACTCCCACTGATACACAGATTATGGAATGGTTTCCATCAACCATTATCAACAACGAGGTCACAATAACTTCAGAGGTTGATCTCTTAAACACAACACCTACCAATTGTGCATTTGAGAGTCCTTCTCGTTTTACAATTCTAGGAGATGTGGATGAAGCTGGAGTTGAGGCTTCAAGCTCGTTTAACTTCACAAGAGGTAGAAGAGAATCAAAGCCTCATATCAAATATCAAAATATGGAATGGAAGGCGATTCATGGGAGAGGCAAGCGTGGTTTACATTTTATACCATTGATGGTCTATCTTATCTTTCCCCTACCTTTTCTCTTCATTGGTCTGGGATCGAATTCGCTCATGAAAAAAGTTTCATGAAAACTTTTCCTGACTATAAGACTTTCGGGTCTTATTTGTAGTCGTTTTATTTTAAATTTGAAAATCTTTTGTCAAAAAAACTAAATAAATATATTATGTATATAGTTTACCCTAACAAAAGAGCTCAGACCAGCTCATCTGAAGATTGATCGAGCAGCGAACACCACGTACGTCTCCATGCAAATATAATACGTATAAGCATGTTTGGGTTTCGTGATAAGCAAACTTATGTACACTCTTTTCGACTTAGAATCGTTCTAACTTCTAAGAATTAGAAGTCTTGAATTTAAAGAAATAGATATATCCTTAGAAATACACACCTTTAGAAAATTACAAACAAGAGGAATATGAAGTGGATTATATTTTTTTTTCTTTTTCATAATTACATATTATTCTGTTTTTCAGTTTTATACTTTGATGAAAAGATAGTTGAATATAGTTTGACTATAGGAGATACTTATGTAGAAGCGAGTTTTTTTTTGGGGGTAAAAGCGAGTTTTCTTATGAAGAAAAAACACACAAATCTTTATATATGGAACCGTAAAATTTGAGGTTCCAAACAAGTATTCATACCCAAGGTTGGCCTGCATCTACTAATTATCATCAAATCCTTTATATACTAAAGCACAAGTCACATGGTGAATCAAAATGTGACACTTGGC
>B596-L_1-10k_transcript_46343
GAGATATCTTTCTTCTTCTTCTCTACCGAAACGCGTGAAGAGGAGTGAGTTTCTGCGGATCTGAATCGAAGCAAGGTAGCAATCATGGGTTGGATCGGAGAAACAGTAGACTCGATCAAATCAATCAAGATCCGTCAGCTTCTCACCCAGGCCATCACGCTCGGTATGATCGTGACGTCTGCATTGATAATATGGAAGTGTTTGATGTGTGTGACTGGCACCGAGTCTCCAGTGGTCGTTGTTCTCTCGGGAAGCATGGAACCTGGCTTTAAGAGAGGGGATATATTGTTCTTGCACATGACCAAGGAGCCTATTCGAGCAGGCGAGATTGTTGTTTTCAATGTTGATGGTCGTGACATTCCCATCGTCCATCGTGCCATCAAAGTTCATGAGAGGGAAAACACTGGACATGTTGATGTTCTAACAAAAGGTGACAACAATGACGTGGACGACATCGGTCTCTATGCTGATGGACAGTTTTGGCTTCACAGGCAACATATAATGGGCAGAGCTGTTGGGTTCTTGCCTTATGTTGGATGGGTCACTATTATCATGTCAGAGAAGCCTATCATCAAGTATATACTCATTGGTGCACTGGGTTTGCTCGTTATAACATCCAAAGACTGAGACAACATACAAACAAGCATGTCTGTGGTCAGGGAAGTGGCTTCTTCAACTGCAACCCTCATCATCATATTTTTTTAGTCATGTCCTTAAACCTAATAACAAATCAGATTTTATAATTTATACAATTTTGCCTTTAAGTCAGC
>B596-L_1-10k_transcript_9941
GACGACAGAAAATCCGACCGTTGTTTGAGACTTTGAGCTCATCTTCTTCTTGCCCGAAACAGAACTCACATTCTCAAAAAGCTTCCTTTTTTTCTTTCTCTTAGATCAAACACAAAACCTAGAGAGGAAACATTTGACCTTGTTCTTCTCTTACTCTTCCTGACGAAGATGTTGGGAGATTACGATATAACGGAGGAAGACATGGTACTCGACGAAGCTCAAGGCTACCCGATAGCTTACGCAAAGATCTGTCGCGATTTCGACGCTTCTCCGTACAGAAATGGACCTCCTTTCACCTTCATGCCTTACATCCTTCAGCAGAACGAGAGCTCAAGATGCAGAGAAGCAGATCAGATGTTCCCTGTGATTGATCCGAAAGCAAGACCAACAACAAAACCAAAGATCTTCCTAAGTCTACTATGGAAACAACTCAATCATCTAGGAAATGCTGGGTTTGATCCAGCTGTGATCCGGATTGATCCATATGGGAATGTTCTCTACTTCCACGCTGATTCAGCTTCTCCTCTTGCTTGGGGTTTTGATCATTGGTTCCCTATCTCAAGAGGAGGTCTAACAGTACCAAGCAATTTAAGGGTAGTGCAGTGGCAAGCACGCAAGAACAAGAAGGACAAACTCGAGTTCCTCGTACCATGGTGGGATCTTCAAGTCGGCATCTCAGTGAACCAGTTCCTCTCCATTTTCGCCGCTTCGAGTTCTGATTTCAAGAGGAGAGCCTTTTCATTCTTGTTCAGAGAAGGCGAAACCGAGGAGCTCAACGGCTCACAAACAGTTGACTCGCATCGTTTCCCGCAGCATTTTATTGAATCAAAAGACAAGTTTGGTCTTGCCTCAGCTGCAGTTGTTGTCTCTAGAAGAGAGCCTTATGACCCTTCTTTAGTACTGAGATCACTTGATCACAATCGTCAAACACCTGCGAGGAAGATGAGACTCAAAGAGAATGAGACGCCAGATTTAATGAAGAATCCGTATCAAGCCATTGTTGCTGCTAGGGACTCACTCAGAAACCGAGAGGAAGCGCATAGTATGAGAGTTGAGCTGAAGAAGTTAGATGATGAGATGAATGATTTGAAGAGAAAGAACAGTGAAGAGCAGGTTAGTATCCAGGAGCTTGAGAGCGAGCTGATTAAGCGGAGGAGAAGAGCTGAGAAGTGCAGGAAGTTGGCGGAAGCTCAGTGCTCTTATAGGAACACACTCGAGAAGATGATCCGTGATGCTATGCACCAGAGTGTTGTGTATAAGGAGCAAGTGAGGCTAAACCAGGCGGCTAGTGGTGCACTGATGGCGAGACTAGAGGCGCAGAAGGCGATTTGTGACGGTTCGGAGAAGGAGCTTCACAAGAAGTTTAAGGAAAGAGAGGAGCTGGAGAATCAAGTGAGGCCTGAACTGGAGAAAGCAAGGAAAAGATCAAGAATCTTGGTGAATGATGAAGATGGGCTGCTGCTGGAGGATAGAGATAAGAAGCTGTCTTTGTATCTTCCTGGAACAAGTGAAGATACCTCATTACAAAAGGAGTTGAGAGTGTACCTTGAAGAAGAAGAACATAAAGCAGCAGCAGCTTCTGAGAAGCATGGGGAAATAGAGGAAGTGGAAGAGGAGCAGAAGACATTAGAAGATGTTGAAGAGAAGCTAGAAGAAGGGAAGAGAGGGAGCAGAAGCTTTAGAGCATTTCATGTATTCAAGGAACCAGAGAATGAGGAAGATGAGGAAAGCAGGAGAGAGCGAGGGAAAGGAAACGTTGAGAAATGGCTCCACGTTTTACTGGAAAGCAACAGCAAAGACAACCTTCAAGGTGAAAGAAGCAATAAGATTGATGAAGTGATTGAGAAACTAGACCACAAGTTCCCTCTACTTGAAAAGGTTAATGAAGAAGAAGAAGATGTGGCTGAGGAGGCAAAGAACAAGGTGGAAACAAGAGGTGAAAGCAGCTCACGTAGAAGCAGAACCAGTTTTGATTTGAAGAACACACCGGAGAAGAGCGGGAGAGATAAAGTGGTGAAGAGATCAGAGAGTGCTAGAGCTTTCAGAAGGATCCCATCATCTCCTTCACTCTTCTTTGGAATGAAAAAGGGAAATGACCTCGTCAGGAAGAAGCCAGTGGTCTCAGGTCACGATGAAGAGAACGAGTATCTCGCTAAGAACAACTTCATCAAGTCATCTTTCCAAACCATCAAAAGAGCTGTCAAATTCTAGACCAAACTCTTCATAATATTGCATTTGTTCTATCATGTGATCAAATATTGTTGTGTGTATAAAAAGACTTCCTCATTGGTTCTCTCCTCCATGTGTAATAATAACAGCTTGTTGTGTTGTTTTCAACTTTTCATTAACAAGTGTTGCC
>B596-L_1-10k_transcript_54695
GGTGGTGTTCGGCGTGGCACTGATGTCTTCAAGGCACTTGCACTTGGAGCCTCAGGGATATTCATTGGTAGACCAGTGGTGTTCTCACTTGCTGCGGAAGGAGAGGCTGGAGTCAGAAAGGTGCTTCAAATGCTACGTGATGAGTTCGAGCTGACCATGGCACTAAGTGGGTGCAGGTCTCTCAAGGAAATCACCCGTAACCACATCACCACAGAATGGGACACTCCCCGCCCTTCAGCAAGGTTATAGAGAGACCAACAATACACAACGTTGGTTTCTTCTACATACAGTCCATTCTTCTGATTGGTCACTTGGCTTTCTACTTTGCTATCTATCTCAAAACTTGTTTCTCCCTATATTGAATCATATACAATGCCCTAAAGATTCTGTAAAATGCTACTTGGCTTCTTCTACCTACAGTCCATTCTTCTTTCT
>B596-L_1-10k_transcript_39975
CGCCATGCAAAAGATGGCTCACCCGGAAGGGGAATATGCTACGGCTAGAGCTGCATCTGCTGCTGGAACCATCATGACACTGTCGTCATGGGCTACTTCCAGTGTTGAAGAAGTTGCTTCCACAGGACCAGGGATTAGGTTTTTCCAGCTCTATGTATACAAGAACAGGAAAGTGGTTGAGCAGCTCGTGAGAAGAGCCGAGAGGGCGGGGTTCAAAGCCATTGCTCTCACTGTAGACACCCCAAGGCTAGGCCGAAGAGAGTCTGATATCAAGAACAGATTCACTTTGCCTCCAAACCTGACATTGAAGAACTTTGAAGGTCTCGACCTCGGAAAGATGGACGAGGCCAATGACTCTGGTTTGGCCTCATACGTTGCGGGCCAAATTGACCGTACCTTAAGCTGGAAGGATGTCCAGTGGCTCCAGACAATCACTAGCATGCCGATTCTTGTCAAGGGTGTTATTACAGGAGAGGATGCAAGGATAGCGATTCAAGCTGGAGCAGCAGGGATCATTGTGTCAAACCATGGAGCTCGCCAGCTTGACTATGTCCCCGCAACAATCTCAGCCCTTGAAGAGGTTGTCAAAGCGACACAAGGACGAATCCCTGTCTTCTTGGACGGTGGTGTTCGGCGTGGCACTGATGTCTTCAAGGCACTTGCACTTGGAGCCTCAGGGATATTCATTGGTAGACCAGTGGTGTTCTCACTTGCTGCGGAAGGAGAGGCTGGAGTCAGAAAGGTGCTTCAAATGCTACGTGATGAGTTCGAGCTGACCATGGCACTAAGTGGGTGCAGGTCTCTCAAGGAAATCACCCGTAACCACATCACCACAGAATGGGACACTCCCCGCCCTTCAGCAAGGTTATAGAGAGACCAACAATACACAACGTTGGTTTCTTCTACATACAGTCCATTCTTCTGATTGGTCACTTGGCTTTCTACTTTGCTATCTATCTCAAAACTTGTTTCTCCCTATATTGAATCATATACAATGCCCTAAAGATTCTGTAAAATGCTACTTGGCTTCTTCTACC
>B596-L_1-10k_transcript_32229
GATCTCTTTCTCCCGTGAGGCTCAGTTTGGAAAAATGGAGATTACAAACGTTACCGAGTATGAAGCGATTGCAAAGGAGAAGTTGCCTAAGATGGTATACGACTACTATGCCTCTGGTGCAGAGGACCAGTGGACTCTTCAAGAGAACAGAAACGCTTTCGCTAGGATCCTCTTCCGGCCTAGGATTCTGATTGATGTGAGCAAGATTGATATGACAACAACCATCCTGGGTTTCAAGATCTCCATGCCGATCATGGTTGCTCCTACCGCCATGCAAAAGATGGCTCACCCGGAAGGGGAATATGCTACGGCTAGAGCTGCATCTGCTGCTGGAACCATCATGACACTGTCGTCATGGGCTACTTCCAGTGTTGAAGAAGTTGCTTCCACAGGACCAGGGATTAGGTTTTTCCAGCTCTATGTATACAAGAACAGGAAAGTGGTTGAGCAGCTCGTGAGAAGAGCCGAGAGGGCGGGGTTCAAAGCCATTGCTCTCACTGTAGACACCCCAAGGCTAGGCCGAAGAGAGTCTGATATCAAGAACAGATTCACTTTGCCTCCAAACCTGACATTGAAGAACTTTGAAGGTCTCGACCTCGGAAAGATGGACGAGGCCAATGACTCTGGTTTGGCCTCATACGTTGCGGGCCAAATTGACCGTACCTTAAGCTGGAAGGATGTCCAGTGGCTCCAGACAATCACTAGCATGCCGATTCTTGTCAAGGGTGTTATTACAGGAGAGGATGCAAGGATAGCGATTCAAGCTGGAGCAGCAGGGATCATTGTGTCAAACCATGGAGCTCGCCAGCTTGACTATGTCCCCGCAACAATCTCAGCCCTTGAAGAGGTTGTCAAAGCGACACAAGGACGAATCCCTGTCTTCTTGGACGGTGGTGTTCGGCGTGGCACTGATGTCTTCAAGGCACTTGCACTTGGAGCCTCAGGGATATTCATTGGTAGACCAGTGGTGTTCTCACTTGCTGCGGAAGGAGAGGCTGGAGTCAGAAAGGTGCTTCAAATGCTACGTGATGAGTTCGAGCTGACCATGGCACTAAGTGGGTGCAGGTCTCTCAAGGAAATCACCCGTAACCACATCACCACAGAATGGGACACTCCCCGCCCTTCAGCAAGGTTATAGAGAGACCAACAATACACAACGTTGGTTTCTTCTACATACAGTCCATTCTTCTGATTGGTCACTTGGCTTTCTACTTTGCTATCTATCTCAAAACTTGTTTCTCCCTATATTGAATCATATACAATGCCCTAAAGATTCTGTAAAATGCTACTTGGCTTCTTCTAC
>B596-L_1-10k_transcript_59599
GGGACACTCCCCGCCCTTCAGCAAGGTTATAGAGAGACCAACAATACACAACGTTGGTTTCTTCTACATACAGTCCATTCTTCTGATTGGTCACTTGGCTTTCTACTTTGCTATCTATCTCAAAACTTGTTTCTCCCTATATTGAATCATATACAATGCCCTAAAGATTCTGT
>B596-L_1-10k_transcript_37091
GATCTCTTCTGCGAGACCTCTCCATTCCTATCAAGAAAAATGGAGATCACAAACGTTACCGAGTATGAAGCGATTGCAAAGGAGAAGTTGCCTAAGATGGTATACGACTACTATGCGTCTGGTGCAGAGGATCAGTGGACTCTTCAAGAGAATCGAAACGCTTTCGCTAGGATCCTCTTCCGGCCTAGGATTCTGATTGATGTGAGCAAGATTGATATGACAACAACCGTCTTGGGGTTCAAGATCTCCATGCCGATCATGGTTGCTCCTACTGCCATGCAAAAGATGGCTCATCCTGAAGGGGAATATGCTACGGCTAGAGCTGCATCTGCTGCTGGAACCATCATGACACTCTCTTCATGGGCTACTTCCAGCGTTGAAGAAGTTGCTTCCACAGGGCCAGGGATCCGATTCTTCCAGCTCTATGTATACAAGAACAGGAAAGTGGTTGAGCAGCTGGTGAGAAGAGCCGAGAAGGCAGGGTTCAAAGCCATTGCTCTCACTGTAGACACCCCAAGGCTAGGTCGCAGAGAGTCTGATATCAAGAACAGATTTACTTTGCCTCCAAACTTGACATTGAAGAACTTCGAAGGTCTTGACCTCGGGAAGATGGACGAGGCCAATGACTCTGGCTTGGCTTCATATGTTGCTGGTCAAATTGACCGTACATTGAGCTGGAAGGATGTCCAGTGGCTCCAGACAATCACCAGCATGCCGATTCTTGTCAAGGGTGTTCTTACAGGAGAGGATGCAAGGATTGCAATTCAAGCTGGAGCAGCAGGGATCATTGTTTCAAACCATGGAGCTCGCCAGCTTGACTATGTCCCAGCCACTATCTCAGCCCTTGAAGAGGTTGTCAAAGCGACACAAGGACGAGTCCCTGTCTTCTTGGACGGTGGTGTTCGTCGTGGAACTGATGTCTTCAAGGCACTTGCACTTGGAGCTTCCGGGATATTCATTGGTAGACCCGTGGTGTTCTCACTTGCTGCTGAAGGAGAAGCTGGAGTCAGAAAAGTGCTTCAAATGTTACGTGACGAGTTCGAGCTAACCATGGCGTTAAGTGGGTGCAGGTCTCTCAGTGAGATCACTCGCAACCACATTATCACCGAGTGGGAAACTCCACGCCATTTGCCCAAGTTATAGAGAGGC
>B596-L_1-10k_transcript_20219
TCGTACAAGATAGATTAAACAACAGAGTTAACGGATGGACCTTTAGATTCTTTACTAAAGGGGAAAAGAGGTCATTATTAAGTCTGTAGATACTGCGCTACCAAACCATGTGATGTCGTGTATCGATTACCGAAAGCTACAGTGAAGAAGCTAACGAGTGCAGTAGCTCAGTTTTGGTGGAGTCCAGGAGGAAGCACACGAGGTATGCATTGGAAATCATGGGATAAATTGTGTGAACATAAGATAATGGTGGGTTAGGGTTCAAGATCTTACAGACTTTAATACGGCAATGCTTGGAAAGCAATTGTGGAGGCTGATCGAGAAGCCGAATTCTATTTTCTCTCGAGTTTTCAAAGGACGGTACTACAGGAATGCTTCACCCCTGGATCCGATCGCTCATACTCCCCGTCGTATGGCTGGAGGAGTATCACCTCTGCTAGATCTCTGGTTTGTAAAGGACTAATTAAAAGGGTGGGTACAGGGTCATCTATTTCAGTATGGAATGATCCATGGATCCCATCCACTCGCCCGAGACCAGCTAACAAAAACCTTCATCACAGTTATCCGGACCTTACAGTGGATTCTCTCATTAATCGGATTCCCGCACATGGAATTTACAGGCACTTAGGACTTTGGTGGAGCCTGACGATGTCAAAGTTATTGAAAGTATTCCTTTAGTAGAATCAGATGGAAGATAGGAATGGATGGCATTTCACTAACAACGGAAATATACGGTACAATCTGGGTATCAAGTGAACGAGTCTATCCAGACAAGGAAAAACCACCGAATTTTATGGACCAACAGTGGATATACTCAAGGCATTTTGTTGGAAAGTAAGATGTCCTCCAAAGACTACGGCATCTTCTATGGCAGTTGCTGTCAGGTTGTATAGCAGTGACAAAGAATCTAAAGCAAGAGGAATACAAGGAGATACAGTTTGTGCACGGTGTGGGGACTCAGGAGGAATCAATAAATCATGTCTTCTTTGAGTGTCCTCCGGCACGGCAAGTGTGGGCACTATCTAAGATTCCATCAAATCCAAATTTTTTTCCAACTGGTTCTCTTTTTACTCAATATGGATCATTTATTTTGGAGAGTTAACCCAAAAATGGAGGATCATCAGTTTGCATGGATACTATGGTATATTTGGAAGGGCGGAATAATAAAGTTTTCAGTAATATTGATATTGAACCGAGAGAGACGCTAAACTTAGCAGAATTGGAGTCAAGACTTTGGGCTGAGGCACAAAATATCAATAATCCAAGGGTCGTACCTGAAGTACAGCTTAGATTGCCCTTAGTGACCACAGGAAGATGGTGTTTCACGGATGGGTCTTGGAAAGATAAAGATGTTTTTTCAGGACAAGGTTGGCTCAGTACCCTTCCAGGGTTTGAGGGTTTGTTAGGGGCAAGGAATGTAAGGGCAAGTTTATCACCTCTTCATGCGGAGATAGAGGCATTGACTTGGGCAATGGAATGTATGAAAAACTTATGACAATATCAGGTCACATTTGCAACGGATTGTTCTCAACTGGTGAAGATGGTTTCAGAACCAGAGGAATGGCCAGCATTTGGAAGTTACCTGGAGGATATCAAGCTTTTGAGAAGAAGCTTCATCAACTCAGAAATTGTTCATGTTTCGAGGACGGACAATAAAATGGCGGATCGTTTGGCACGCAGTGCTCGGATACAACCGTCGTTCGTCATACACATGGATGCAGAGTTGCCACTATGGTTTACGGAGTCTATATGAGTCTGTAAATGTTCTTGCTG
>B596-L_1-10k_transcript_56467
GGACGCATCTAAGTTCGGCGAATTCACCATGAGAGCCAAGTGGAAGAAGAAGCGCATGAGGAGATTGAAGAGGAAGCGCAGGAAGATGAGACAGAGATCTAAGTAGTCTGCGTCATCGTGCCTTATCCATAAATCTCTGTGATCCCTTTCTTGTTTCTCGAACCAGTTATGTTTTTAATTCTTTCAAGTTTCAAACAATCGTCTGTAGAACATGTTTTGCTCACTCCCTTTTATATCTACTACAAGCAGAGATTTATCTTATAAATTTCTGGATATTGTTATGTTCATTACAAGTTTAGTGATTAGAATAATGGTTTTAAGAGT
>B596-L_1-10k_transcript_26620
GGCAACTAGATTTGTCAATCTCTCTTCCCCCTCTTTCTCCTGTAAATCCAATCGGAGTTACGATCTTTCCCCTCGCATCGTAACTCCTCATCAGAAAACAATCTACTTCCCGATCTCGATCTTGATCCCGTTCTTCACGGTCTGACAAAAAGGAGGAGAATAGCAAGTTTTTGATCTGTTGGGTTTTTTTAAAAAAGTTTATATCTTTGGATGAAAGTGAAGCTTTGAGGAGGGGTTATGGTATCAGAGACTATATTGCGGATCGTAGCACCGTGTTGGAGAAAACCTTCTGTGAAGGGAGATCATTCAACTAGAGGAGATGTTAATGGAAGGTGTGATGGGCTTCTTTGGTATAAAGATTCTGGTAACCATGTTGCTGGAGAGTTTTCAATGTCTGTGATTCAAGCTAACAATCTTCTTGAAGATCATAGCAAGCTTGAGTCTGGTCCCGTTAGTATGTTTGATTCGGGTCCTCAAGCTACTTTTGTTGGTGTTTATGATGGTCATGGTGGTCCTGAAGCAGCTCGGTTTGTTAATAAACACCTCTTCGATAACATCAGAAAGTTCACGTCGGAGAATCATGGAATGTCTGCATCTGTCATAACGAAAGCGTTTTTAGCTACGGAAGAGGAGTTTCTTTCTCTTGTGCGGCGGCAATGGCAGACAAAGCCTCAGATTGCTTCTGTTGGAGCTTGTTGTCTGGTAGGGATCATATGTAGTGGATCTTTGTACATTGCTAACGCGGGAGACTCTCGGGTTGTGCTAGGAAGATTGGAGAAAGCATATAAAATTGTCAAGGCGGTTCAGTTATCTTCTGAGCACAACGCAAGTTATGAATCTGTGAGAGAGGAGTTGCGGTTGTTGCATCCTGATGATCCTCAGATTGTGGTCTTGAAGCACAAAGTATGGCGTGTCAAAGGTATTATACAGGTGTCACGGTCAATAGGTGATGCTTACTTGAAGAAAGCAGAGTTCAACAGGGAGCCGTTATTAGCAAAGTTCAGGGTGCCTGAGACTTTTCATACACCAATCCTTTTAGCAGAGCCTGCAATTACAGTACACAAAATCCATTCAGAGGATAAGTTTCTCATATTTGCATCAGACGGCTTATGGGAGCACATGACCAATCAGGAAGCTGTTGACATTGTGAACACTGGCCCTCGTAATGGGATTGCGAGAAAGCTCATAAAAACAGCTCTAAGAGAAGCAGCAAAGAAGAGAGAAATGAGATATTCAGATCTTAAAAAGATTGACAGAGGAGTGAGGAGACACTTTCATGATGATATAACAGTCATTGTTGTGTTTCTTGATTCACATCTCGTTAGTAGAAGTATCTTACGCCGACCTCTCATCTCCATCTCAGGCGGTGGTGAATTGGCTGGACCTTCTTCTACCCCTTGACTCACATTTCACCACAATCTATAATATATTATTCTATATATTCAACATATCCACTATATATAAAACACATTGCAGACACACTTCAAGTTCCTTCTCTTTTTTTCTTTATATATAACAAAAAAAAGAAAACCTTTTTAACTC
>B596-L_1-10k_transcript_56676
GGAGATCCAACAACAATCGCGTCTGGTTCCTGGAGATCTGATCATTTTCCCACCGATTCACCGTCTGATAAAAAGATGATTGATGATCAAGATTTGGGGTTTATAGTCAATTCTCTTGGCATCTTCATCTTCGGATTGGTAATTGCTTATCATTACGTAGCTGCTGATCCCAAATACGAAGCCACTTGAGTGAATGTATCTTTAGATTATGTAAGGCTTTATAGTTTATATATGTTTCAAACTGAGAAGAGAATAACAAAAGTCTTTGTTTAGATGAGAACGTTGTCAAAAGATGTCCCTAATCCCTTTTGCACCTTTCTTTCAGTTTTCGTTTTC
>B596-L_1-10k_transcript_11314
GGATGCACAGAACCTAACCAAAAAAACTCTCAATTAATTGCGAAGAAAGAAAAAAAAACTCTATTCAAAAGAACTCGATAATCTAATGGCGAGTAAAGGCGAAGGTCCAGCGATCGGAATCGATCTCGGCACTACCTACTCCTGCGTCGGCGTCTGGCAGCACGACCGCGTCGAAATCATCGCTAACGATCAAGGCAACCGCACCACTCCTTCCTACGTCGCCTTCACCGACAGCGAGCGTCTCATCGGAGACGCCGCCAAGAACCAAGTCGCTATGAACCCTACCAACACCGTCTTCGATGCTAAGCGTCTTATCGGAAGAAGGTTCAGCGACCCCTCCGTTCAAGCGGACATGAGGCACTGGCCTTTCAAGGTCGTCTCCGGCCCAGCAGAGAAGCCCATGATCGTCGTCAACTACAAAGGAGAGGAGAAACAGTTCTCAGCGGAAGAGATCTCCTCAATGGTCCTCACAAAGATGCGTGAGATCGCAGAAGCCTTCCTCGGCACGTCCGTCAAAAACGCCGTCGTTACAGTCCCCGCTTACTTCAACGACTCTCAGCGTCAAGCCACAAAGGACGCCGGAGTCATCTCGGGACTCAACGTGATGCGTATCATCAACGAGCCAACCGCTGCAGCCATTGCCTACGGTCTTGACAAGAAAGCGTCGAGTGTTGGAGAGAAGAATGTGTTGATATTTGACTTGGGAGGTGGGACTTTCGATGTGTCGTTGCTTACGATTGAGGAAGGGATCTTTGAAGTGAAGGCGACGGCTGGTGATACTCATCTCGGTGGGGAGGATTTTGATAACAGGATGGTGAATCACTTCGTTCAGGAGTTTAAGAGGAAGCATAAGAAGGATATCACTGGGAATCCGAGAGCGTTGAGGAGGTTGAGAACGGCGTGTGAGAGAGCCAAGAGGACTCTCTCTTCGACTGCTCAGACGACTATTGAGATTGATTCTCTCTACGAGGGGATTGATTTCTACACGACTATTACCCGCGCGAGGTTTGAGGAGCTGAACATGGATTTGTTCAGGAAGTGTATGGAGCCCGTGGAGAAGTGTTTGAGGGATGCTAAGATGGATAAGAGCAATGTTCATGACGTTGTGCTCGTTGGTGGGTCCACTAGGATTCCTAAGGTGCAGCAGCTCTTGCAAGATTTTTTTAACGGGAAGGAGCTTTGTAAGAGTATTAACCCGGACGAGGCTGTTGCTTATGGAGCGGCTGTTCAGGCTGCGATATTGAGTGGGGAGGGGAATGAGAAGGTTCAGGACTTGTTGCTTCTTGATGTTACTCCTTTGTCATTGGGGTTGGAGACTGCTGGAGGTGTGATGACTGTTTTGATTCCGAGGAACACGACTATTCCGACTAAGAAGGAGCAGATCTTCTCGACTTATTCGGATAACCAGCCTGGTGTGTTGATTCAGGTCTACGAAGGAGAGAGAGCGAGGACGAAGGATAACAACCTTTTGGGGAAGTTTGAGCTGAGTGGCATCCCGCCTGCACCACGAGGTGTTCCTCAGATCACTGTCTGTTTTGACATAGACGCCAACGGAATCCTGAACGTGTCGGCTGAAGACAAGACGACCGGTCAGAAGAACAAGATCACGATCACTAACGACAAGGGAAGGCTGTCTAAAGAAGAGATTGAGAAGATGGTACAGGAGGCAGAGAAGTATAAAGCTGAGGATGAAGAACACAAGAAGAAGGTGGACGCGAAGAATGCTTTGGAGAACTATGCATACAACATGAGGAACACGATCAAGGACGAGAAGATTGCGTCTAAGCTGGATGCAGCTGACAAGAAGAAGATCGAGGATGCGATCGACCAGGCTATTGAATGGTTGGAGGGTAATCAGCTGGCGGAAGCGGATGAGTTTGAGGATAAGATGAAGGAGCTCGAGTCTCTCTGCAACCCAATCATTGCGAGAATGTACCAAGGCGCTGGTGGTGATATGGGTGGAGCTGGTGGCATGGATGATGATGTTCCTACCGGTGGTAGCGGTGGTGCTGGACCCAAGATTGAAGAAGTTGATTAAGTTTCTAATATTGTTATTTTGAATTTGCTTTAAAGTTTCAGTCGTCTGCATGTTTTGTTAAGCTTTCGCTATGTACTTTAAAACCTGGTTGATTTAAGTTGCTTTAAGTCTTTGTGTTGCTTTTTATCATTACATTTAAGCAATGCAACGGGAAGTACGATTAAATATGAATAGTCCAAAGATTGAACGAAGATTGAAGAAGTTGACC
>B596-L_1-10k_transcript_13369
GGCACAGAACCTAACCAAAAAAACTCTCAATTAATTGCGAAGAAAGAAAAAAAACTCTATTCAAAAGAACTCGATAATCTAATGGCGAGTAAAGGCGAAGGTCCAGCGATCGGAATCGATCTCGGCACTACCTACTCCTGCGTCGGCGTCTGGCAGCACGACCGCGTCGAAATCATCGCTAACGATCAAGGCAACCGCACCACTCCTTCCTACGTCGCCTTCACCGACAGCGAGCGTCTCATCGGAGACGCCGCCAAGAACCAAGTCGCTATGAACCCTACCAACACCGTCTTCGATGCTAAGCGTCTTATCGGAAGAAGGTTCAGCGACCCCTCCGTTCAAGCGGACATGAGGCACTGGCCTTTCAAGGTCGTCTCCGGCCCAGCAGAGAAGCCCATGATCGTCGTCAACTACAAAGGAGAGGAGAAACAGTTCTCAGCGGAAGAGATCTCCTCAATGGTCCTCACAAAGATGCGTGAGATCGCAGAAGCCTTCCTCGGCACGTCCGTCAAAAACGCCGTCGTTACAGTCCCCGCTTACTTCAACGACTCTCAGCGTCAAGCCACAAAGGACGCCGGAGTCATCTCGGGACTCAACGTGATGCGTATCATCAACGAGCCAACCGCTGCAGCCATTGCCTACGGTCTTGACAAGAAAGCGTCGAGTGTTGGAGAGAAGAATGTGTTGATATTTGACTTGGGAGGTGGGACTTTCGATGTGTCGTTGCTTACGATTGAGGAAGGGATCTTTGAAGTGAAGGCGACGGCTGGTGATACTCATCTCGGTGGGGAGGATTTTGATAACAGGATGGTGAATCACTTCGTTCAGGAGTTTAAGAGGAAGCATAAGAAGGATATCACTGGGAATCCGAGAGCGTTGAGGAGGTTGAGAACGGCGTGTGAGAGAGCCAAGAGGACTCTCTCTTCGACTGCTCAGACGACTATTGAGATTGATTCTCTCTACGAGGGGATTGATTTCTACACGACTATTACCCGCGCGAGGTTTGAGGAGCTGAACATGGATTTGTTCAGGAAGTGTATGGAGCCCGTGGAGAAGTGTTTGAGGGATGCTAAGATGGATAAGAGCAATGTTCATGACGTTGTGCTCGTTGGTGGGTCCACTAGGATTCCTAAGGTGCAGCAGCTCTTGCAAGATTTTTTTAACGGGAAGGAGCTTTGTAAGAGTATTAACCCGGACGAGGCTGTTGCTTATGGAGCGGCTGTTCAGGCTGCGATATTGAGTGGGGAGGGGAATGAGAAGGTTCAGGACTTGTTGCTTCTTGATGTTACTCCTTTGTCATTGGGGTTGGAGACTGCTGGAGGTGTGATGACTGTTTTGATTCCGAGGAACACGACTATTCCGACTAAGAAGGAGCAGATCTTCTCGACTTATTCGGATAACCAGCCTGGTGTGTTGATTCAGGTCTACGAAGGAGAGAGAGCGAGGACGAAGGATAACAACCTTTTGGGGAAGTTTGAGCTGAGTGGCATCCCGCCTGCACCACGAGGTGTTCCTCAGATCACTGTCTGTTTTGACATAGACGCCAACGGAATCCTGAACGTGTCGGCTGAAGACAAGACGACCGGTCAGAAGAACAAGATCACGATCACTAACGACAAGGGAAGGCTGTCTAAAGAAGAGATTGAGAAGATGGTACAGGAGGCAGAGAAGTATAAAGCTGAGGATGAAGAACACAAGAAGAAGGTGGACGCGAAGAATGCTTTGGAGAACTATGCATACAACATGAGGAACACGATCAAGGACGAGAAGATTGCGTCTAAGCTGGATGCAGCTGACAAGAAGAAGATCGAGGATGCGATCGACCAGGCTATTGAATGGTTGGAGGGTAATCAGCTGGCGGAAGCGGATGAGTTTGAGGATAAGATGAAGGAGCTCGAGTCTCTCTGCAACCCAATCATTGCGAGAATGTACCAAGGCGCTGGTGGTGATATGGGTGGAGCTGGTGGCATGGATGATGATGTTCCTACCGGTGGTAGCGGTGGTGCTGGACCCAAGATTGAAGAAGTTGATTAAGTTTCTAATATTGTTATTTTGAATTTGCTTTAAAGTTTCAGTCGTCTGCATGTTTTGTTAAGCTTTCGCTATGTACTTT
>B596-L_1-10k_transcript_30269
GGGAGGATTTTGATAACAGGATGGTGAATCACTTCGTTCAGGAGTTTAAGAGGAAGCATAAGAAGGATATCACTGGGAATCCGAGAGCGTTGAGGAGGTTGAGAACGGCGTGTGAGAGAGCCAAGAGGACTCTCTCTTCGACTGCTCAAACGACTATTGAGATTGATTCTCTCTACGAGGGGATTGATTTCTACACGACTATTACCCGCGCGAGGTTTGAGGAGCTGAACATGGATTTGTTCAGGAAGTGTATGGAGCCCGTGGAGAAGTGTTTGAGGGATGCTAAGATGGATAAGAGCAATGTTCATGACGTTGTGCTCGTTGGTGGGTCCACTAGGATTCCTAAGGTGCAGCAGCTCTTGCAAGATTTTTTTAACGGGAAGGAGCTTTGTAAGAGTATTAACCCGGACGAGGCTGTTGCTTATGGAGCGGCTGTTCAGGCTGCGATATTGAGTGGGGAGGGGAATGAGAAGGTTCAGGACTTGTTGCTTCTTGATGTTACTCCTTTGTCATTGGGGTTGGAGACTGCTGGTGGTGTGATGACTGTTTTGATTCCGAGGAACACGACTATTCCGACTAAGAAGGAGCAGATCTTCTCGACTTATTCGGATAACCAGCCTGGTGTGTTGATTCAGGTCTACGAAGGAGAGAGAGCGAGGACGAAGGATAACAACCTTTTGGGGAAGTTTGAGCTGAGTGGCATCCCGCCTGCACCACGAGGTGTTCCTCAGATCACTGTCTGTTTTGACATAGACGCCAACGGAATCCTGAACGTGTCGGCTGAAGACAAGACGACCGGTCAGAAGAACAAGATCACGATCACTAACGACAAGGGAAGGCTGTCTAAAGAAGAGATTGAGAAGATGGTACAGGAGGCAGAGAAGTATAAAGCTGAGGATGAAGAACACAAGAAGAAGGTGGACGCGAAGAATGCTTTGGAGAACTATGCATACAACATGAGGAACACGATCAAGGACGAGAAGATTGCGTCTAAGCTGGATGCAGCTGACAAGAAGAAGATCGAGGATGCGATCGACCAGGCTATTGAATGGTTGGAGGGTAATCAGCTGGCGGAAGCGGATGAGTTTGAGGATAAGATGAAGGAGCTCGAGTCTCTCTGCAACCCAATCATTGCGAGAATGTACCAAGGCGCTGGTGGTGATATGGGTGGAGCTGGTGGCATGGATGATGATGTTCCTACCGGTGGTAGCGGTGGTGCTGGACCCAAGATTGAAGAAGTTGATTAAGTTTCTAATATTGTTATTTTGAATTTGCTTTAAAGTTTCAGTCGTCTGCATGTTTTGTTAAGCTTTCGCTATGTACTTTAAAACCTGGTTGATTTAAGTTGCTTTAAGTCTTTGTGTTGCTTTTTATCATTACATTTAAGCAATGCAACGGGAAGTACGATT
>B596-L_1-10k_transcript_59938
ATCTTGTTCCATATTGTAGTTTCAAACCTTAGGAAGAAGTCTTCTTCCTAAAAATAATAATTAGACCTTTTCATTTGTATGAATCCTCTCTAAGCTTATCTGTGACAGTGTTTGCTCTGCAAATAGATACATAATCTTCTCTCTTCT
>B596-L_1-10k_transcript_60192
ATATAATATACTGTCGTCTTGTTCTTAGAGTGTTTTACGAGTTTCTCTTCTGAAACGTTATTTACAAGTAATAAGTATTTGTTTTCGTAGTTTCTTGAATCTATGATCTATCTAATTAC
>B596-L_1-10k_transcript_26986
GGAGTTTGGGGATTTTTGAGACCTTTCAATTCTCGAGGATCGATTTGGTTCACAACGGCATCTACTTCGAACACCATGGCTCCTCCAGGAAACCACCACCGCTACTACCCAGAAGTGAAATCTCCTCTTCGTAGACAAGTCCACGCTCCTTCCCCTGTCCGAAAGTTCGGTCTCTCTTGCCCCCGACAAGTTGTTTCTGGTAATGCTGTAGGAGTTTTACTCACAAGTGACTGTAACAGCTTAGAAAGGAAGAAACTTGATTTGCCTTTGGACTACTATAGAACGGAAGTGGTTGATGTTGACGACTACGACGACGAGGTTGATTACGTGGAGGTGATATCTGATGACGACGAGGTTGAAAACGCTGTGGATATGGAAGAGGAGAGTGAAAAGGAAGTGTCTTTAGATGAAGTCAATCCGAAAAACGGGAGCTTTATGGTGGTGGATGAAGAAGCTGTGACTGATGATGTCTGCAGCTTTGAAGCGTATAGAAAGGCTCTCAAGAGCGCTGAGAACAGGACTTCTAAACTGAAAGCCAGAGGCTTTGGTGGTTTTTTGAGAGAACGGTGTCGTGGCTTGTTGCGAAGCTTGCGTTCCTTTTTTAGACAAGACGAAGAACCAGTTGAGGATGTACGGAGTGAACCGTTTGAACCACTTTCCAAAGAAGAGTTGACAGCAGTCAAGGATGCATTCTCAGCTAATTTTCACAACATCTTGGTTTCACATGAGAACTCTAATATTGACATTACTGTGGAAAAACTGAGGTGTCTTAAACCAGGTCAATGGTTGAACGATGAGGTGATTAATCTGTATCTAGTATTGCTGAAGGAAAGGGAAGCTAGAGAACCAAAGAAGTTTCTCAAATGTCATTTTTTCAATACATTTTTCTTCACCAAGTTAGTTAATTCGGCGACTGGATACAACTACAATGCAGTCAGAAGATGGACTTCAATGAAGAAGTTGGGATACCATCTCATAGATTGTGACAAGATATTTATCCCTATACATATGAACATTCACTGGACTTTGGCTGTTATTAGTATAAAGGAACGAAAGTTCCAGTATCTGGACTCGTACAAAGGAAGAGAGCCTAGAATCCTCGATGCGCTGGGTAGATACTTTGTAGATGAAGTTAGGGATAAAAATGAAGTGGACGTTGATGTAAGTCAGTGGAGACAAGAGTTTGTGCAGGACCTTCCTGAGCAGAGTAATGGATTTGATTGTGGAATGTTTATGCTGAAGTACATGGACTTTTACAGCAGAGGTCTGGATCTTTGTTTCACTGAGGAACATATGGCATACTTCCGGGTTAGGACAGCGAAGGAGATTCTGCAACTGAGAGCTGAGTGATTTTGTTTGAAAAGAGAATAGTTTTGAAAGGTTTTTCATGTAGATAGTGTTGGAGAGAGTTACTCGAGTTAGATGTGTGTTCTTAAATATTTTGGTGTACATACAGAAAAGGATAACAATGTGGTTGTCTTATGACTCTTATCTCTGTTGCTAGTGGAAATTTGAATTATTTTTTCACC
>B596-L_1-10k_transcript_55795
GGTAGATACTTTGTAGATGAAGTTAGGGATAAAAATGAAGTGGACGTTGATGTAAGTCAGTGGAGACAAGAGTTTGTGCAGGACCTTCCTGAGCAGAGTAATGGATTTGATTGTGGAATGTTTATGCTGAAGTACATGGACTTTCTACAGCAGAGGTCTGGATCTTTGTTTCACTGAGGAACATATGGCATACTTCCGGGTTAGGACAGCGAAGGAGATTCTGCAACTGAGAGCTGAGTGATTTTTTTTTAAAGAGAATAGTTTTGAAAGGTTTTTCATGTAGATAGTGTTGGAGAGAGTTACTAGAGTTAGATGTGTGTTCTTAAATATTTTGGTGTACATACAGAAAAGGATAACAATGTGGTTGTCTTATGACTCGTTATCTCTGTTGGTAGTGAAAATTTGAATGATT
>B596-L_1-10k_transcript_8394
GGAGGGTTAGCAGTTTTCACAAAAAAAAAAAAAAACGAGGGTTGTTGTCAAGCTCTTCCCAAGCTCTTCTTCCTCGTGCAACTTCCGAGAATTCGATCATAAAAACAACTTCAATATCGGATTAGGGTTTCTAAATTCTCCGAAATTCTGAGGACATGTCAGGGAAACGGGTGATAGCAATATGTATGTCCGGAGGGCAGTTTCTAACAGAGAAAGGCGGAGCGCTAACTTACAGAGGCGGCGATGCACACGCAATAGACATTGACGAAGATACGATGTTCAAAGACTTTATCTCAGAGATTGGTGAGATGTTTAACTTCGACGCCACCAGCACAGTTTGTCTCAAATACTTTCTCCCTGATAACAAGAAGACTCTCATCTCCATCTCTAACGATAAAGACTTGAAACGGATGATCAAGTTCCACGAGAACTCTAACTCTGCTGATGTCTATCTCATACCCGAAGAAGCTCCCGAGGCTAGCAGATCTAGCAGAACGACACTGTCCGAAGCGATTCCACCAGCTCCTCTAGACGACATGATAGATGACACAACAGGACCAGAAGATCATCTTCCCCTCTCAGTCTCAGATCCTACTGTTGTAACAATAGAGCAAGTCATGAGCCAAGCTGCAGAAGATTCACAGATCGTTACAACTCCATCGATGATTCTCGACGTCAACAATCCCTCAGGAGACATTCTCGCAAAGGCGAGAACGCAGCAGTGGCAGAACACAATCACAGGCCTCGGACAGAGGTTCAAAAACGTAGGCGAGTTCCGCGAATCGCTGCGCAAGTACGCCATTGCTAACCAGTTCGGTTTCCGTTACAAGAAGAACGATAGCCACCGAGTGACGGTCAGATGCAAAGCGGAGGGCTGTCCCTGGAGGATCCACGCCTCGAGGCTATCGACCACTCAGCTGATATGCATCAAGAAGATGACCCCTTCGCATACCTGCGAAGGCGCGGGTGGCTTCAACGGTCTCCAGACGAGTAGGAGCTGGGTGGCCAGTATTATCAAGGAGAAGCTGAGAGTGTTTCCTAACTATAAACCGAAAGATATCGTCAGCGATATTAAAGAAGAGTATGGGATTCAGCTGAACTACTTTCAAGCTTGGCGCGGGAAAGAGATTGCGAGAGAGCAGCTCCAAGGATCGTACAAGGACGGTTACAAGCAGCTTCCGGTTTACTGCGAGAAGATAATCGAAACAAATCCAGGCAGCATTGTTACATTCGCAACCAAGAAGGATTCGAGCTTCCACCGTGTTTTCGTGTCGTTCCACGCCTCGGTTTACGGTTTTGTTGAAGGTTGTAGACCGTTGGTGTTTCTTGATAGTATCCCCTTGAAGGCAAAGTATCAGGGGACTTTGTTGGCTGCGACTTCTGTTGACGGAGACGACGAAGTGTTTCCGTTAGCGTTTGCGGTTGTTGACGCCGAGAGTGAGGATAACTGGGAGTGGTTTTTGCTCCAGCTGAGAACTGCTATCTCCACCTTCGCGGCTTGTCCGATCACTTTCGTGGCGGACAGGCTCAAGAACCTCCAGGAACTGATCCCGAAAGTGTTTGTTAACTCGTTTCATGCTTACTGCTTACGGTATTTAACCGACGAGCTCATCAGAGACTTGAAAGGACCGTTCTCTCACGAGATCAAGAGGCTAATCGTCGATGAGTTTTACTCGGCGGCTTATGCGCCGAGACAGGACTCGTTTGAGGGATATGTGGGGAACATCAGAGGCCTTTCGCAGGACGCTTACGACTGGATTATGCACAATAGCAAGCCTGATCACTGGGCTAATGTTTACTTTCCTGGTGCTAGGTACAACCACATGACATCAAACTCAGGTGAACCGTTCTTCACCTGGGCTTCAGAGGCCAACGAACTACCTATAACTCAAATGGTTGATCTGATCCTGGGAAAGATAATGGGAATGATTCACGTGAGAAGGATTAATGGAGATGAGGATAATGGAAGAAGATTGACTCCTTCCATGGAGATAAAGCTAGAGAAAGAGTGTTTAAAAGCGCAAGGCGTTAATGTAACGTCCTCATCCACGGATAACAATTTGTTTCAAGTCCAGGGAGAGACGTATGAGGTGGTGAACATGGCGCAGTGTGACTGTAGCTGCAAAGGTTGGCAGTTAACGGGGTTACCGTGTCACCACGCGGTTGCTGTTATAAGCTGTAGTGGACGTAGTCCTTATGACTTTTGTTCTAGATATTACAGTGTTGATAACTATAGGTTGACTTATGCTATGTCGATAAGTCCGGTTCCTTTGTTGGATGGAGAGATGTGTAGAGAGAGCTCAGGGGGTTCTGGGATGACGGTGACACCGCCACCTACACGGCGGCCTCCGGGGAGGCCACCGAAGAAGAAGACACCGGCTGAAGAGGTGATGAAGCGGCAGCTGCAGTGTAGTAAGTGCAAGGGGCTTGGTCACAACAAATCAACTTGTAAAGTATATCCTCCTCTTGAATGCTAGT
>B596-L_1-10k_transcript_32120
TCACTCTCGTTTTTATATATCCTTTTCGCGGCCAATCCAAGTGTAAGGCCGTGGGGCCCACATGATTTTCTTGCTGTTTTGTTTCGAGCGAAAAAGTGCATCGAGGTTAATGGCGTTAAGAAAGCATCAAAAACACCTGAGAATCCGCTTTCGATCTTTTTTACGTGCCATAACTTTCTGCAGCCCGTTTGAGGGTCAAAACGGCTGAATTTGAGCCCGAAAAATTGCGCCCCCTATTCACCGCCCATTATGGTTTCTGGGGCTTTCCGAAATGGTGCTATGGGCGACGTAGTTCCTCACGGTTCAAAAGTTATGAGGTTTTCAAGTTTAGACTCGTTTTAGGCTGAAAAAAAAATAAAAAAATAAAAAGGGGTGCAACACGAGGACTTCCCGGGAGGTCACCCATCCTAGTACTACTCTCGCCCAAGCACGCTTAACTGCGGAGTTCTGATGGATCCGGTGCATTAGTGCTGGTATGATCGCACCCGTCAGTACATCACTCTCGTTTCTATATATCCTTTTCGCGGCCAATCCAAGTGTAAGGCCGTGGGGCCCACATGATTTTCTTGCCGTTTTGTTTCGAGCGAAAAAGTGCATCGAGGTTAATGGCGTTAAGAAAGCATCAAAAACACCTGAGAATCCGCTTTCGATCTTTTTTACGTGCCATAACTTTCTGCAGCCCGTTTGAGGGTCAAAACGGCTGAATTTGAGCCCGAAAAATTGCGCCCCCTATTCACCGCCCATTATGGTTTCTGGGGCTTTCCGAAATGGTGCTATGGGCGACGTAGTTCCTCACGGTTCAAAAGTTATGAGGTTTTCAAGTTTAGACTCGTTTTAGGCTAAAAAAAATTAAAAAAATAAAAAGGGGTGCAACACGAGGACTTCCCGGGAGGTCACCCATCCTAGTACTACTCTCGCCCAAGCACGCTTAACTGCGGAGTTCTGATGGGATCCGGTGCATTAGTGCTGGTATGATCGCACCCGTCAGTACATCACTCTCGTTTCTATATATCCTTTTCTCGGCCAATCCAAGTGTAAGGCCGTGGGGCCCACATGATTTTCTTGCCGTTTTGTTTCGAGCGAAAAAGTGCATCGAGGTTAATGGCGTTAAGAAAGCATCAAAAACACCCTGAGAATCCGCTTTCGATCTTTTTTACGTGCCATAACTTTCTGCAGCCCGTTTGAGGGTCAAAACGGCTGAATTTGAGCCCGAAAAATTGCGCCCCCTATTCACCGCCCATTATGGTTTCTGGGGCTTTCCGAAATGGTGCTATGGGCGACGTAGTTCCTCACGGTTCAAAAGTTATGAGGTTTTCAAGTTTAGACTCGTTTTAGGCT
>B596-L_1-10k_transcript_29154
AGGGCTTTTTGGTCAGAGACTTAAGATTTAGTTCTGATACCAAGGACGAAGCTTACGAACTCAATCGTTTGTCTTATTATCATTCTTTTAATCTTTTTTCAGATCTACAAATTATCAATTCTTTAAATCCCTTTTTCGTTTGTTTTGACTCTTAATCCCTTTGCAATTCGTTTGTTTTTAGATCTACAAACTTACTTACAGTTTTTTTTTTTTGTTTTTTGAGTTTGAGTTTGGGTTGTTCATATGATTCTTTTGATCCTTTTTTTTTTCAGATCTACAAATTATCAATTCTTTTAATCCGTTTTTCGTTTGTTATGACATTGAATCCCTTTTGCAATTCGTTTATTTTCAGATCTACAAACTTAACAATTTTTTTCGATCCCTTGTAGATCTTCAATATATTTTTTTTTTTCAATTTTCTCGTGAAGCTTCCCATGATCCGCTGGCAGGCCTCGTTTGATTTGATGGCCCATCCCACAATCCGCTGGTAGGCCTCGTTTGATTTGATGGCCCAGCTCACAAACAGGGCATCATTTGATGTCCCAGCCCACACCCAATGGCCCTGAGTAAGCAATCCACGATCAAAGATTGACCTAGTTCACCTACCTCTATATAAAAAGGGTTGCTCTTCCCCTCCATGTTTCCAGGGTTTCTCTTCCCCTCCACCTCTCTAGGGTTGCTCTTCCCCTCCACCACGCTAGGGTTGCTCTTCCCCTCCACCTCTCTAGGGTTTTTCCTCTTCACGTCTCTAGGGGTTTTCCTCTTCACATCTCCAGATCCCCATTCTCACCTCTCTCTTTCTCACATCTCTCTCCATTTCCCCTTTCACCCTTTCCACTCCGGTCAAGCTTTCCTCTCTCTCCTCTCTCACCGGCCTTTTCACGCAGCACTCCTCAGCGGTCACGCTTTCCTCTCTCCCCTCTCTCACCGGCCCTTTCACGCAGCTCTCCTCAGGGAACCGGTGGCGGCGCCGGTGGCACCACCGGCGGTGGCGGTGGTGCAGTCGTCGGCGGCGGTGGTGGTGGCGGCGCCGGCGGTGGTTGTGGCAGCTGCAACTGCATTGGTGTGTGTCAGTATAAACCCTTAATTCCAACACTCAACTTTGGTGTCAACGCCGTCAACATCATCCACCGTTTCGGTTTGTGGTCGGTAGCTTTGGCTTTCTTGTCTGAGCTTGTGACTGAGAAGAATGTTAAGCATTTTGCAGAGAGTATGATAAGGATCTGCGATCCGAGCTTAGTATAATAGGGTTTCAGTTTTAATATATCTTTATCTTCCACTTTGATCAATCTGTCTAGGTTTAAGTTGTAATAACTTGTCTTCTTCCACTTTGATGAATCTGTCTAGTTTTAATATCTTGTATCTAGACTTTTGGTTTTCTCCCATGTTGCAAAGTTCGTTCTTTTATGGAACTTTTATATAATGGAAAGAGCAAGACTTTTGTTTGT
>B596-L_1-10k_transcript_52353
ATCATCGAGCTGCTACTCTGCAACCATGTCGAAGCGAGGAAGAGGAGGAACCTCTGGAAACAAGTTCAGGATGTCACTGGGTCTTCCAGTGGCAGCCACTGTGAACTGTGCTGACAACACTGGAGCCAAGAACCTTTACATCATCTCCGTTAAAGGTATCAAGGGTCGTCTTAACCGTTTGCCGTCTGCATGTGTTGGTGACATGGTTATGGCTACTGTCAAGAAAGGTAAACCTGATCTCCGTAAGAAGGTTCTGCCAGCTGTCATTGTTAGGCAGAGGAAGCCTTGGCGCCGAAAGGACGGTGTCTTCATGTACTTCGAGGATAATGCTGGTGTCATTGTCAATCCCAAGGGTGAAATGAAAGGATCTGCTATCACTGGACCAATCGGGAAGGAGTGTGCTGACCTGTGGCCAAGGATCGCAAGTGCTGCAAATGCTATCGTTTAAGATCTCTCAGTTTGTGTTTGTTGAACGTTTATCTCCTCTGTTGAGGATACTTTGTTACTTATAGTTCCAGTTTGTTACTTATAGTTTGGTTTGACCT
>B596-L_1-10k_transcript_22997
GAAGTGTCAATAGCGCTGCAAAGGTTTTGCATTTTCAGTGTTTCTCTTGCTCCTAGTTTCTGCTACCAACAAGTGAAAAAAATGGATCTCTTGAGCGCTCTACCAGACGATGTTCGTTCTCACATACTATCCTTCCTCACCACAAAGGAAGCCGCTCTGACCTCTGTCCTCTCCAAGAAATGGCGTTATCTGTTCACACGTGTCCCCATCCTCGACGTTGATGACTCTGTCTTTCCTTATCCGGAAGGCTTCATGGATTTTGTGGATCGTGTGTTGTCTCTCCAAGGTGACTCTCCCATCGAGAGATTCACCTTGAAGTGTGAAGACGGCGTTGATCCGGACCGTGTGAACGGTTGGATATGCAACGCGCTGCGACGTGGCGTTTCGGAGCTTGATCTCTCCATCAACTTTGAGGACGAAGACTATCTTCTCCCTCGAGAGATGTTTGTGAGCAGGACGCTCGTGAAGCTGAAGTTAACGAGCGAGTTTGGTCTTCATTGGTGTACTGGACCTGACGCCACTTTCTTACCAATGCTTAAGACTCTTCACATTGCCTCGGAGATGATGAGCATGGACTGCGATGTCAAGATGGAGGAGTTTCTGGCTTGCTTCCCTGTGCTTGAGGAAGCAGAGATGACAAGCATGGACTGGATTGATCCGGTTGATACTGTGTCTAGTCCAACTCTCAAGAAGCTAACGGTTCACACCACGGGCATGAAAACCATTCAGAACCCAAAGAGCATCTCTTTCGACACTCCAAGCGTGCTCTTCTTTGCTTACTCTGATTATGCTGCAGAGGACTATCCACTAGTTAAACTGAACAACGTAGCAGTGGCTAGAATCGCGCTTTCGTTGACTGAAGATCAAACCAGGAGAATGAGAGCGCCACGTAAGGATTTGTCAGAAGGTGATGTTGTTCTACAGTTTGGTAATGCGGTCAAGCTCATGAATGGCTTACAAAATGTTAAGGAGCTTCACTTGCATCCTGATACTCTTGAGGTGCTTTCTCAATGCTGTGAATCAATGCCTGTGTTCAACAACCTCAAGATGTTAATCATTACAAGTGACGAGGGTAGAGGATGGCAAGCAATGCCAGCTCTCCTAAGGAACTGTCCTCAGCTAGAGTTTCTACTCATTAAGGGTCTGGTGCACCATGTGACAAACCAATGCGGTGACGCTTGTGACTGCATTCACAAGAAGCAAAAGGGACGTTCTCTCAAGTCATGTCCGGTGAAAGTGTTTGTGATCAGAGGGTTTACGGGAACGGTGAAAGAGATTAACATGATAGAGCATTTCTTGGACTATTTTCCTTGTTTGAAGAAGATGAATATCTATGTCGACGAAGATGTTCCTACGCCGCTTAAGTACGACCGTCGATTTGCCGAACGTGTCTTGGAGATGATAGAAGAGTTCGACTACTCGTACAGTTGCAGTGTCCAGCTCCTTTACGAGTGAAGTGGACTGCACAACGGAGACTCTGAGATCATCACCAAGAGAGGAGGATGGATCTTGTTTGCAGCACAATGTCAAGTCTCTAAGGACGTTTGTTTAGTTTTCTTTATTTTGATGTCGAACTTGATGGTGTTTCAAAACTCTGTTTTGTCTGCATTTTGGTTCGACCAAGACGTTTAATGGTCTGATTTACTCGGTTCAAGTTTTCATAATCGGATTAT
>B596-L_1-10k_transcript_6297
TGGAAGTCTTCTGGAAGTCGTCTGGACTTCCAGGAAGTCGTCTGGACTTCCAGGAAGTCGTCTGGACTTCCAGGAAGTCGTCTGGACTTCCAGGAAGTCGTCTGGACTTCATGGAAGTCTTCTGATGAAGTCTCCCTTTCATAATAGATCTGAGCGTTTTGGTAAGTTCTTATGTCTGATTTTTCTTCATTTGGTAACTTCTTGTTGTATAAAGTTCTTACTTTTTTCCCAAACTAAAACTCTCCAAACCCACTCTAATCTCTTTGACTTGAAAACACCAAACTTTATATGAATTTTCAGTTTTGTCTCATGTCTTTCTTACTAATCTATCTTTTTTGCAGGTTTTTAATTAGATGGTACTCATCTTCCACTAATTTAAAGGTAGATCTATTATTTTTAGATATGTATTTTTGTGTGTTCTGTAAAGGTAGATTTATCTAATCTTTCACTCATTTTTTCTGTTTTTAAGCCATTTGAACGTTTTTGGATATGCAGGTTTTTCAGATCTGGATTTAATATGCAGGTTTTTCAGATCTGGAAGACTTCTGGGACGACTTACCTGTTAGTCGTCTGGAAGTCGTCTGGACTTCTTGGAAGTCTTCTGACAAAGTCGTCTGGACTTCCTGTAAAGTCGTCTGGACTTCCTGTAAAGTCGTCTGGACTTCCTGTAAAGTCGTCTGGACTTCCTGTAAAGTCGTCTGGAAGTCGTCTGAACTTCCTAAAAGTCTTCTGACAAAGTCGTCTGAACTTCCTGGAAGTCGTCTGGACTTCTTAGAAGTCGTCTGGACTTCTTAAAAGTCGTGTGGTCTTGTCTACTCAAGTGGAATCCAAGCTTGTCTTTGTAGAGGAATGATCTATAATAGTTTTGTTTGTGGTCTGTTTTGTGAATTGCATGTCTACTCTTTTAGTTGTGAATTTTTTGTAAAATCAGTAATAATGTTTTCCAAGATGTATTAAATGTGCTAACAATGTGTTTACACATTTACAAATCAATGAAATAATAGACTTCAGTAGCCTTTTTCTTATCTTTGGATCTCTCATATGCAATAATAAACTCCAATGGCCTTTTTCTCATCTTAATAAACAAGAATGTTGGTAGCTTTATATTGATACAACATTTTAAGAAGCATTTTAACCCTTCTTCCAACTCATAACAATAGTCATCATTATTGTCTATAACAATAATACTTAAGAGATGGAAACAAACAATAGTAACTAGTCAAAGCATATCATATTTTATTATAAGTTTGCGTTGAAAAACTTAGTCAAATTTAGTAAAACTAAGGGAGAGAACATATTTTGTAAATATGAGTTTTACATATCTTGAAGTTACTTATCACTCTTAAAAATACAAGTTATTCAAAAACTAACGTAGAAGACTTAAAAACTAGCGGAGAAGACGCGGACGACTTCAATCTAAGTTGTCCAGACGACTAAACTATACGTCGTCTGGTCAACGCAGAGGTTATTTTTGCAATTGACTTTGAAATCTGTTATTTCGGACGACTGAAAAATAAGTCGTCTACTATTGTTTGGCTAAAAAAAACTCCAAAAAAGCTAGACGACTTACATTTCAGTCGTCATAGGTTAGTTTTGCATTTGACTGGATTATTTCAGAAGTTTGACTTTTCTAGACGACTTACATTTCAGTCGTCTAGTGAAAATTAAAATAATAATATTTTTTTAAAAGTAGACGACTTACAGTTAAGTCGTCATAGGTTAGTTTTGCAATTGAAAAAAAAAACTTCAAGATTTAATTATATACAGACGACTTATAATTCAGTCGTCCACGAGACGACTGAAATGTAAGTCGTCCAGGATTTACGAGGTTTGACCAGAATCTCGGAAAAAAATCCTGGACGACTTACAAGTAAGTCGTCTCGTGGACGACTGAATTATAAGTCGTCTGTGTATAATTAAATTTTGAAGTTTTTTTTTCAATTGCAAAACTAACCTATGACGACTTAACTGTAAGTCGTCTACTTTTAAAAAAATATTATTATTTTAATTTTCGCCAGACGACTGAAATGTAAGTCGTCTGGGGAAGTCAAACTTCTGAAATTATCCAGTCAAATGCAAAACTAACCTATGACGACTGAAATGTAAGTCGTCTAGGTTCTTTGGAAATTTTTTTGAAACCAAACAAAAACAGACGACTTAACTTTCAGTCGTCTCAGGTTACAGATTTCAAAGTCAATTGCAAAAATAACCTCTGCGTTGACCAGACGACTTCCAGGTAAGTTGTCTACAGCCAGACGACTTCCCAAGTAAGTCGTCTGACGAACAGATCTGGAAAAAAACTCGATGTCATACCTTAAATTGGTGAGATAAGTTCCTTAGCATACATAAGGCTTCTCCAAGCACACAGAATCACAAACGAAAGTAACCCACCCAGAATCGTTAGCTTCTATGACTCTATGAACCATAAAAAATTTAGAATCAAAATCTTGGGTTTTTTTAGCTCATTGTGGAGAGAAAGTGAGAGATATGTTGTGTTTAGTTCACAAGAATGGAAAAAGAAGAAGGGTAAATCGATTTTGGGAGCATTAAGAGCTTCAAATTGGTTGTTCATGGTGGTTGTGGTATTGATGACAATGGCAATCTTGTAATTACTTGAAGATGATGAGGGTGAGAGAGTAAAAATGTCATTTTCG
>B596-L_1-10k_transcript_3043
CCCGCTAAGAATATTAAACTCTTCTGGACGACTTACATGTAAGTCGTCTGTTTTAATTTCTTCACCAGACGACTGAAATGTAAGTCGTCCAGGAAGTCGTCTGAGTAAAAAATATTTAATCTAATTGGATTTTTTGTCTCCCTATATAAAGAAAAATTTACACATTCTCTCTCCTCCTCTCAAATGGCTGCAACAAAAATGTAATGTTCATCATTCTAAAACTCTCCAACCTCTCTCTAATCTCTTTGACTTGAAAACGCCAAACTTTATATGAATTTTTCAGTTTTGTCTCATGTATTTCTTACTAATCTATCTCTTTTACAGGTTTTTAATCAAATGGTACTCATCTTCCATTAATTTAAAGGTAAATCTATTAATTTTAGATATGTATTTTTGTGTGTTCTATAAATGTAGATTTATCTAATCTTCCACTCATCTTCTCTATTTTTAAGTCATTTGAACGTTTTTGGATATGCAGGTTTTTCAGATCTGGATTTGATATGCAGGTTTTTCAGATCTGGAAGACTTCTTGGACGACTTACCTGTTAGTCGTCTGGAAGTCGTCTGGACTTCTTGGAAGTCTTCTGACAAAGTCGTCTGGACTTCCAGGAAGTCGTCTGGACTTCAGGGAAGTCGTCTGGACTTCAGGAAGTCGTCTGGACTTCCAGGAAGTCGTCTGAACTTCATGGAAGTCTTCTGACGAAGTCTCCCTTTCATAATAGATCTGAGCGTTTTAGTAAGTTCTTATGTCTGATTTTTCTTCATTTGGGAACTTCTTGTTGTATAAAGTTCTTACTTTTTTCCCAAACTAAAACTCTCCAAACCCACTCTAATCTCTTTGACTTGAAAACACCAAACTTTATATGAATTTTCCAGTTTTGTCTCATGTCTTTCTTACTAATCTATCTTTTTTGCAGGTTTTTAATTAGATGGTACTCATCTTCCACTAATTTAAAGGTAGATCTATTATTTTTAGATATGTATTTTTGTGTGTTCTGTAAAGGTAGATTTATCTAATCTTTCACTCATTTTTTCTGTTTTTAAGTCATTTGAACGTTTTTCGATATGCAGGTTTTTCAGATCTGGATTTAATATGCAGGTTTTTCAGATCTGGAAGACTTCTGGGATGACTTACCTGTTAGTCGTCTGGAAGTCGTCTGAAGTCGTCTGGAAGTCGTCTGGACTTCTTGGAAGTCTTCTGACAAAGTCGTCTGGACTTCCTGTAAAGTCGTCTGGACTTCATGTAAAGTCGTCTGGACTTCCTGTAAAGTCGTCTGGACTTCCTGTAAAGTCGTCTGGAAGTCGTCTGAACTTCCTAAAAGTCTTCTGACAAAGTCGTCTGAACTTCTTGGAAGTCGTCTGGACTTCTTAGAAGTCGTCTGGACTTCTTAAAAGTCGTGTGGTCTTGTCTACTCAAGTGGAATCCAAGCTTGTCTTTGTAGAGGAATGATCTATAATAGTTTTGTTTGTGGTCTGTTTTGTGAATTGCATGTCTACTCTTTTAGTTGTGAATTTTTTGTGAAATCAGTAATAATGTTTTCCAAGATGTATTAAATGTACTAACAATGTGTTTACACATTTACAAATCAATGAAATAATAGACTTCAGTAGCCTTTTTCTTATCTTTGGATCTCTCATGTGCAATAATAAACTCCAATGGCCTTTTTCTCATCTTAATAAACAAGAATGTTGGTAGCTTTATATTGATACAACATTTTACGAAGTATTTTAACCCTTCTTCCAACTCATAACAATAGTCATCATTATTGTCTATAACAATAATACTTAAGAGATGGAAACAAACAATAGTAACTAGTCAAAGCATATCATATTTTATTATAAGTTTGCGTTGAAAAACTTAGTCAAATTTAGTAAAACTAAGGGAGAGAACATATTTTGTAAATATGAGTTTTACATATCTTGAAGTTACTTATCACTCTTAAAAATACAAGTTATTCAAAAACTAACGTAGAAGACTTAAAAACTAGCGGAGAAGACGCGGACGACTTCAATCTAAGTTGTCCAGACGACTAAACTATACGTCGTCTGGTCAACACAGAGGTTATTTTTGCAATTGACTTTGAAATCTGTTTTTTCAGACGACTGAAAAATAAGTCGTCTACTATTGTTTGGCTAAAAAAAAACTCCAAAAAAGCTAGACGACTTACATTTCAGTCGTCATAGGTTAGTTTTGCATTTGACTGGATAATTTCAGAAGTTTGACTTTTCTGGACGACTTACATTTCAGTCGTCTAGTGAAAATTAAAATAATAATATTTTTTTAAAAGTAGACGACTTACAGTTAAGTCGTCATAGGTTAGTTTTGCAATTGAAAAAAAAAACTTCAATATTTAATTATATACAGACGACTTATAATTCAGTCGTCCACGAGACGACTGAAATGTAAGTCGTCCAGGATTTACGAGGTTTGACCAGAATCTCAGAAAAAAATCCTGGACGACTTACAGGTAAGTCGTCTCGTGGACGACTGAAGTATAAGTCGTCTGTGTATAATTAAATTTTGATGTTTTTTTTTTCAATTGCAAAACTAACCTATGACGACTTAACTGTAAGTCGTCTACTTTAAAAAAAATATTATTATTTTAATTTTTGCCAGACGACTGAAATGTAAGTCGTCTGGGGAAGTCAAACTTCTGAAATTATCCAGTCAAATGCAAAACTAACCTATGACGACTGAAATGTAAGTCGTCTAGGTTCTTTGGAAATTTTTTTGAAACCAAACAAAAACAGACGACTTAACTTTCAGTCGTCTTAGGTTACAGATTTCAAAGTCAATTGCAAAAATAACCTCTGCGTTGACCAGACGACTTCCAGGTAAGTTGTCTACAGCCAGACGACTTCCCAAGTAAGTCGTCTGACGAACAGATCTGGAAAAAAACTCGATGTCATACCTTAAATTGGTGAGATAAGTTCCTTAGCATACATAAGGCTTCTCCAAGCACACAGAATCACAAACGAAAGTAACCCACCCAGAATCGTTAGCTTCTATGACTCTATGAACCATAAAAAATTTAGAATCAAAATCTTGGGTTGTTTTAGCTCATTGTGGAGAGAAAGTGAGAGATATGTTGTGTTTAGTTCACAAGAATGGAAAAAGAAGAAGGGCAAATCGATTTTGGGAGCATTAAGAGCTTCAAATTGGTTGTTCATGGTGGTTGTGGTATTGATGACAATGACAATCTTGTAATTACTTGAAGATGATGAGGGTGAGAGAGTAAAAATGTCATTTTCG
>B596-L_1-10k_transcript_45479
GAGGATCTTATTCGTTCTCTCTCTTTTGCACGCCATTACATAAAGAAAGAAAGCTCATCGGTTTCTCAGATCCACTTCTTCTTTGGTCTGAGCCATGGCTTCGAAGAGGATTTTGAAAGAGCTCAAGGATTTGCAGAAGGATCCTCCTTCTAACTGCAGCGCAGGTCCGGTGGCTGAGGACATGTTCCATTGGCAAGCAACTATCATGGGACCTCCTGACAGTCCCTATGCTGGAGGAGTCTTTTTGGTTTCCATTCACTTTCCTCCGGATTATCCTTTCAAGCCACCAAAGGTGTCTTTTAAGACAAGGGTGTACCACCCGAATATCAACAGCAACGGAAGCATTTGCCTTGATATCCTGAAAGAACAGTGGAGTCCTGCTCTTACCATATCCAAGGTTTTGCTGTCGATTTGCTCATTGCTGACTGACCCGAACCCAGATGATCCTCTTGTGCCAGAGATTGCTCACATGTACAAGACGGATAAGACCAAGTACGAGTCAACTGCTCGAAGCTGGACACAGAAGTACGCCATGGGATGATGAAGACTCAAGTTGTGGTCGAAGACAAGCAAAACCATAACGTTATTTCTCATCTAAATATATTGAACTCCATTTGTTGGCTTTTTAGTAAACGCTATTATGTGATGATAATCGAGCAACTAATATGCTCTTACTCCTCTGTTCTGCTGATATCACTATTATTTTACCTATTTACGGTTTTAATCCATCGAATTGCCTC
>B596-L_1-10k_transcript_58821
GAAAGATGAGACAGCGATCTAAGTAGTTTCGAGGAACCTGCTTTGTCTTTCTCCCTTTTGAAACCAAACATTTGTGAGAGTTTTTGTTGGTTTTCTATCTGAATTTGAATGTTTTTGTTGGAAAAAATGGATGCTATGTTTTCTATCAGGATTATGTTATTACATGAAAGGATCCACGTGGGTTCTCGATTTAATA
>B596-L_1-10k_transcript_56355
CTCCGCCGCTACTTCTCATTTTCTGAAATCTAAAACACTATCAGAGGAAGGAAAGGGTTACAACTTTTGTCGAAACCAGCATGAGAGCTAAGTGGAAGAAGAAGCGTATGAGGAGGTTGAAGAGGAAGAGACGAAAGATGAGACAGCGATCTAAGTAGTTTCGAGGAACCTGCTTTGTCTTTCTCCCTTTTGAAACCAAACATTTGTGAGAGTTTTTGTTGGTTTTGCTATCTGAATTTGAATGTTTTTGTTGGAACAAATGGATGCTATGTTTTCTATCAGGATTATGTTATTACATGAAAGGATCCACGTGGGTTCTCGATTTAAT
>B596-L_1-10k_transcript_46892
TGCTCCTGCTCGTGTGGGTTTGGTTGCCCCTATTGATGTGGTTGTCCAACCTGGTAACACCGGTCTTGATCCATCCCAAACATCTTTCTTCCAGGTTCTTAACATCCCAACTAAGATTAACAAAGGAACAGTGGAAATCATCACCCCTGTTGAACTCATCAAGCAAGGTGACAAGGTCGGTTCTTCCGAAGCCGCCCTTCTAGCCAAGCTAGGGATCAGACCGTTCTCTTACGGTCTTGTCGTCCAGTCGGTTTATGACAACGGCTCTGTCTTCAGCCCAGAGGTTCTTGATCTTACGGAAGATGACCTTGTCCAGAAGTTTGCCGCTGGTATCTCAATGGTCACTTCATTGGCTCTAGCTATCTCTTTCCCTACCCTTGCTGCTGCCCCGCATATGTTCATCAATGCCTACAAGAATGCGTTGGCCATCTCTGTTGCCACTGAGTACACTTTCCCTCAAGCAGAGAAAGTTAAAGAGTTCTTGAAGGATCCTAGCAAGTTTGCTGTTGCTGTAGCGGCAGTGTCTGCTGATGCAGGTGGTGGTGCTTCAGCTGGAGCTGCCAAGGTAGAGGAGAAGAAGGAAGTTGTTGAGGAATCAGATGAAGAAGACTATGGTGGTTTCGACATGTTCGGTGATGAATAGATTAATATATCTATCAATGTTTCCTTTTTTTTTTTGTCGATGCTATAAGTGTTACTTCGTTTGTAGTATGATGTTTTTCAATTTTATTGATCTTGGCCAGTTCAAATTTATGCAATTGTCTTTTTAGTC
>B596-L_1-10k_transcript_17843
GTTATTCTATTCCACCTCTTAGAAAGAAAAGAACTTAAATCAAAATACTTAATAGCATGGCGATACATTTATACAAAACTTCTACCCCGAGCACACGCAATGGAGCCGTAGACAGTCAAGTGAAATCCAATCCACGAAATAATTTGATCTATGGGCAGCATCATTGTGGTAAAGGTCGTAATGCCAGAGGAATCATTACCGTAAGGCATAGAGGGGGAGGTCATAAGCGTCTATACCGTAAAATAGATTTTCGACGAAATACAAAAGACATATATGGTAGAATCGTAACCATAGAATACGACCCTAATCGAAATGCATACATTTGTCTCATACACTATGGGGATGGTGAGAAGAGATATATTTTACATCCCAGAGGGGCTATAATTGGAGATACCATTGTTTCTGGTACAGAAGTTCCTATAAAAATGGGAAATGCCCTACCTTTGAGTGCGGTTTGAACTATTTGATTTACGTAATTGGAAGTAACCAATTAGGTTTACGACAAAACCTAGAAATCGATCACTGATCCAATTTGAGTACCTCTGCAGGATAGACCTCAACAGAAAACTGAAGAGTAACGGCAGCAAGTGATTGAGTTCAGTAGTTCCTCATATAAAATTATTGACTCTAGAGATATAGTAATATGGAGAAGACAAAATTGTTTCAAGCACCGACAGAACCATAAGCGCCCCTTGTTTCAAAGAGAGGAGGACGGGTTATTCACATTTCATTTGATGGTCAGAGGCGAATTGAAAGCTAAGCAGTGGTAATTCTAAAGATTCCCCCGGGGAAAAATAGAGATGTCTCCTACGTTACCCATAATATGTGGAAGTATCGACGTAATTTCATAGAGTCATTCGGTCTGAATGCTACATGAAGAACATAAGCCAGATGACGGAACGGGAAGACCTAGGATGTAGAAGATCATAACATAAGTTATTCGGCAGATTTTGATTCCTATATATCCACTCGTGTGGTACTTCTACCATATATAGAAGAATTCTACGATATATATAAGATAAGATCCATCCGTATAGATATCATCATCTACATTCAGAAAGCCGTATGCTTTGGAAGAAGCTTGTACAGTTTGGGAAGGGGTTTTGATTGATCAAAAAGAAGAATCTACTTCAACCGATATGCCCTTAGGCACGGCCATACATAATATAGAAATCACACTTGGAAAGGGTGGACAATTAGCTAGAGCAGCGGGTGCTGTAGCGAAACTGATTGCAAAAGAGGGGAAATCGGCCACATTAAAATTACCTTCTGGAGAGGTCCGTTTGATATCCAAAAACTGCTCAGCAACAGTCGGACAAGTGGGAAATGTTGGGGTAAACCAGAAAAGTTTGGGTAGAGCCGGATCGAAATGTTGGCTAGGTAAACGTCCTGTAGTAAGAGGAGTAGTTATGAACCCTGTCGACCACCCCCATGGAGGTGGTGAAGGGAGGGCTCCAATTGGTAGAAAAAAACCCGTAACCCCCTGGGGTTATCCTGCGCTTGGAAGAAGAACTAGAAAAAGGAAAAAATATAGTGAGACTTTGATTCTTCGTCGCCGTAGTAAATAGGAGAGAAAATCGAATTTCTTTCTTCGTCTTAAAAAAAATAGGAGTTAATTAACTGTGACACGTTCACTAAAAAAAAATCCTTTTGTAGCAAAGCATTTATTAAGAAAAATAGAGAAGCTTAATACAAAGGCGGAAAAAGAAATCATAATAACTTGGTCCCGGGCATCACGGGCGAACGACGGGAATTGAACCCGCGATGGTGAATTCACAATCCACTGCCTTAATCCACTTGGCTACATCCGCCCCTACTCTACTATACATCATATCTTGTTTGTATTGTCTAAAATAAAAACGCAGCAATATTTTTTTTATCC
>B596-L_1-10k_transcript_27309
AACATATGAACAGTATGAACTAGCATTCTTATTGAGACTAGAAATCATAGGGAAGAAAATCGATTTATGGATGGAATCAAATATGCAGTATTTACAGACAAAAGTATTCGGTTATTGGGGAAAAATCAATATACTTTTAATGTCGAATCAGGATTAACTAGGACAGAAATAAAGCATTGGGTCGAACTCTTCTTTGGTGTCAAGGTAATAGCTATGAATAGTCATCGACTCCCCGGAAAGGTTAAAAGAATGGGACCTATTCTGGGACATACAATGCATTACAGACGTATGATCATTACGCTTCAACCGGGTTATTCTATTCCACCTCTTAGAAAGAAAAGAACTTAAATCAAAATACTTAATAGCATGGCGATACATTTATACAAAACTTCTACCCCGAGCACACGCAATGGAGCCGTAGACAGTCAAGTGAAATCCAATCCACGAAATAATTTGATCTATGGGCAGCATCATTGTGGTAAAGGTCGTAATGCCAGAGGAATCATTACCGTAAGGCATAGAGGGGGAGGTCATAAGCGTCTATACCGTAAAATAGATTTTCGACGAAATACAAAAGACATATATGGTAGAATCGTAACCATAGAATACGACCCTAATCGAAATGCATACATTTGTCTCATACACTATGGGGATGGTGAGAAGAGATATATTTTACATCCCAGAGGGGCTATAATTGGAGATACCATTGTTTCTGGTACAGAAGTTCCTATAAAAATGGGAAATGCCCTACCTTTGACCGATATGCCCTTAGGCACGGCCATACATAATATAGAAATCACACTTGGAAAGGGTGGACAATTAGCTAGAGCAGCGGGTGCTGTAGCGAAACTGATTGCAAAAGAGGGGAAATCGGCCACATTAAAATTACCTTCTGGAGAGGTCCGTTTGATATCCAAAAACTGCTCAGCAACAGTCGGACAAGTGGGAAATGTTGGGGTAAACCAGAAAAGTTTGGGTAGAGCCGGATCGAAATGTTGGCTAGGTAAACGTCCTGTAGTAAGAGGAGTAGTTATGAACCCTGTCGACCACCCCCATGGAGGTGGTGAAGGGAGGGCTCCAATTGGTAGAAAAAAACCCGTAACCCCCTGGGGTTATCCTGCGCTTGGAAGAAGAACTAGAAAAAGGAAAAAATATAGTGAGACTTTGATTCTTCGTCGCCGTAGTAAATAGGAGAGAAAATCGAATTTCTTTCTTCGTCTTAAAAAAAATAGGAGTTAATTAACTGTGACACGTTCACTAAAAAAAAATCCTTTTGTAGCAAAGCATTTATTAAGAAAAATAGAGAAGCTTAATACAAAGGCGGAAAAAGAAATCATAATAACTTGGTCCCGGGCATCACGGGCGAACGACGGGAATTGAACCCGCGATGGTGAATTCACAATCCACTGCCTTAATCCACTTGGCTACATCCGCCCCTACTCTACTATACATCATATCTTGTTTGTATTGTCTAAAATAAAAACGCAGCAATATTTTTTTTATCC
>B596-L_1-10k_transcript_47704
CAATTAGCTAGAGCAGCGGGTGCTGTAGCGAAACTGATTGCAAAAGAGGGGAAATCGGCCACATTAAAATTACCTTCTGGAGAGGTCCGTTTGATATCCAAAAACTGCTCAGCAACAGTCGGACAAGTGGGAAATGTTGGGGTAAACCAGAAAAGTTTGGGTAGAGCCGGATCGAAATGTTGGCTAGGTAAACGTCCTGTAGTAAGAGGAGTAGTTATGAACCCTGTCGACCACCCCCATGGAGGTGGTGAAGGGAGGGCTCCAATTGGTAGAAAAAAACCCGTAACCCCCTGGGGTTATCCTGCGCTTGGAAGAAGAACTAGAAAAAGGAAAAAATATAGTGAGACTTTGATTCTTCGTCGCCGTAGTAAATAGGAGAGAAAATCGAATTTCTTTCTTCGTCTTAAAAAAAATAGGAGTTAATTAACTGTGACACGTTCACTAAAAAAAAATCCTTTTGTAGCAAAGCATTTATTAAGAAAAATAGAGAAGCTTAATACAAAGGCGGAAAAAGAAATCATAATAACTTGGTCCCGGGCATCACGGGCGAACGACGGGAATTGAACCCGCGATGGTGAATTCACAATCCACTGCCTTAATCCACTTGGCTACATCCGCCCCTACTCTACTATACATCATATCTTGTTTGTATTGTCTAAAATAAAAACGCAGCAATATTTTTTTTATCC
>B596-L_1-10k_transcript_58176
GTATGATAGTGTCTGTGTACAGGTTTGTTAGACAAACCGAAGATTTGTTTGCATTGTCTGGAGTGGCCCGACATGTTTATCATTTTACATTCTCTCCAAGGATGAAGACAAAGAGTATTGTGGTCTTAAAAACAGTGTCCCTAGAGTCTTATCTCTTAACCATTAACTCTTTGATTGATGTTATGTTATTCAACTAGCTATCTTTTCCAGATACAATGTGTTTGTAATATAAACGAAGTCTGTGTTATTGCTATAATAACCATTTCAAACCGT
>B596-L_1-10k_transcript_18724
GGTGTGTGTGTTTTATCATTTGCGCAAGCAGGTCTGTCTCGCATCTCTTCCGCGCTTCATTGAGCAGGGTTTTGAAACAAATGCAGAAACATGTATTTGAAAGCTGAAGAGCAGTGGTCTACTACTAGTAGTACTGCTTTACACCTCCCTTCTCCTCCCTTTTTCTTCTCCACCCTCATCCCTCTTCATCATCCCTCTCAGAATGTTCGAATTAACGCCTCATGGAAGCATGTTCTATGCGAGGACGGTTGACCCTCTTCTTGCTTCTTGACTTCACCCCCATCCCTTTTTTTCTTTTTAGTTTTTTTTTTTTTTTTTGCATCTTGTACTTGTATATTTGTAGCTCTATTTATATTACCCTCTTTCCGCCTAGCATTTTACTAGTAGTGAAGCTAATAATAATCCTATGGAGAAGAAAGGGACTGTGCTGATGCTTCGTTATGAGGTCGGCAAGTTACTTGGCCAGGGTACCTTTGCCAAGGTTTACCATGCCAGGAATCTCATCTCTGGTGATGGTGTCGCTGTTAAGGTCATCGATAAAGATAGAATCCTCAAAGTTGGTGGTATGACCGACCAGATTAAGCGTGAGATCTCTGTCATGAGACTCTTGTCACACCCAAACATTGTCCACCTCCATGAAGTCATGGCCACTAAATCTAAAATCTACTTCGTCATGGAGCACGTTAAGGGCGGTGAGCTTTTCAACCAAGTCTCCACCGGCAAGCTCAGAGAAGGCGTCGCCAGAAAGTATTTCCAACAGCTTGTCCGCGCTGTTCACTACTGCCACACCCTCGGAGTTTGCCACAGGGACTTGAAGCCTGAGAATCTTCTCTTGGATGAGCATGGGAATCTCAAAGTCTCTGATTTCGGACTCAGCGCTCTTTCTGACAATAGACGCCAAGATGGCTTGCTCCACACCACCTGTGGGACCCCTGCTTATGTTGCCCCTGAGGTGATCAACAGGAATGGCTATGACGGGTTTAAAGCCGATGTGTGGTCTTGTGGTGTCATTCTTTTCGTGCTCCTTGCCGGTTATCTCCCTTTCCGTGACTCCAACCTCATTGACTTGTATAAGAAGATTGGTAAAGCCGAGTTCAAGTTCCCCAACTGGTTTGCTCCCGGGGCTAGGAGATTGCTCAAGAAGATCTTGGATCCTAACCCCAACACCAGGATATCTACCGAGAAGATCATGCAGAGTTCTTGGTTCCGTAGAGGCCTAGAAGAGGATAAAGACCATGCTGATGCAGAGACCGACGACACAGAGCCAATGCCGCTTAATGATGACTGTGACAAGGCAAAGAAGCAGTGTATCAACCTGAATGCTTTTGAGATCATTTCGCTTTCCACCGGGTTTGATCTCTCGGGACTGTTTGAGAAAGGCGAAGAGAAGGAGGAGATGAGGTTTACGTCCAACCGAGAGGCGTCAGAGATCATGGAGAAGCTGGTGGAGGTAGGGAGGGAACTTAAGATGAATGTAAGGAAGAAGGAAGAAGGATGGAGGGTGAAGATGGAAGGTAGAAAAGCGGGTGCAGGGGTGGAAGCGGAGGTGTTTGAGATTGCACCAAGCTTCCACATGGTGGTGATGAAGAAGAGCGGTGGAGATACGGCGGAGTATAAGAGATTGATGAAGGAGAGTATAAGGCCGGCTTTGATGGACATTGTATTGGCTTGGCACTGAAACTGTTAACCTACTACTATCTTTTTAATGTTATTTTCTTTCGTACCAAAGTGTTTAGTTTCATTCTTGATTCTGAAGATGTGTGTTTCTTGTTTTGGGGGTGTAAGAGCACTTTCAATGGTGTTCTCGGTGGCTCGGAATCATAAGTAAAGTTTTTAGAATTTTTAT
>B596-L_1-10k_transcript_50157
GGTGAGCTATAGCAAGGAGGAAGCAGCGGCGCCTGAGTTCACCACCACCACCACCACCACCAGCAAGCTCACGATGGCAAGGATTAAGGTTCACGAGCTCAGAGAGAGATCGAAGACGGATCTTCAGAACCAGCTTCAGGAGTTCAAGGCTGAGCTCGCCCTCCTCCGTGTCGCTAAAGTTACCGGAGGTGCACCTAACAAGCTCTCCAAAATCAAGGTGGTGAGGAAATCCATTGCTCAGGTTCTGACAGTGATCTCACAGAAACAGAAACTAGCACTGAGGGAAGCATACAAGAGCAAGAAGTTCTTGCCTCTTGATCTCCGTCCCAAGAAGACACGTGCTATCCGTAGACGTCTTACCAAGCATCAGGCGTCTTTGAAGACAGAGCGTGAGAAGAAGAAAGAAATGTATTTTCCTCTGAGGAAGTATGCTATCAAAGTCTAGTTTCACTCTCCGGCCTAGTTACTAGAAATGATTCAACTCTTTTTGAATATTCGCTTATGTATTCTCCCTTTTTGCTTTTGGTTTAACTCAAAGTTTTTTTATGGAACAGCCAAATCTCTCTTACTCGAGAGTCATGTATCTCATAAACACAAAAACCACACATTTGAAAATGAGATTTTAGGAACGCATCGTTGGTAGTG
>B596-L_1-10k_transcript_60299
TTGTGTGTGTGTGTGTGTGTGTGTGTCATAATAATGTACGTTCAAAGTTTATTGTCATTGTTGTAACAGATAATTTTCTTATATAATGTTTACATGTGCG
>B596-L_1-10k_transcript_20628
GCTCTCTAATTTAACCCTAGAAGGTCTCTCCAGTTCTCATCGCCATCTCTCCTTAGAACCGAACCATGGGCGAAGACGAGACCATCGATTTTCAGTCGTTGAAGCAGACACTGGTGTTCTGGAACATGGATGATTACCCAATCCCTGTTGATACTACGGATGATCTTGGTCCTGTTTTTGGTGATATCTCAAAAGCTCTTTATCTCATGGGTTTTCGTCTCGGTTTTATGGACGTGTTATTGTACTCTGAGCAACACAACTACGACAAAACATTTGCCGATATAATCCAGCCATGCTTACCCCAAGGTCGGTCTTATTCGGGTTGTGTTTACAAAGTGCCGGATATCACTTTGCATATGATTCTTCACGCATCATATATTGGACCAGGACCAGTGAATTTTTTTGTAATCGCCAAACCACAAAGGGAGTTACTCAGGGTTCTGCAGTGTTTGAAATTGAGGCGTCACAATGTTCTTCTATTAAAGCCACCGCCGCCTGATGAAGAATGTCTCTTTAGTGTTGACTCTCTGCTTAATTATGCACGACTTTTAGGTGGAGGAAAGCCTATATACAACCCTTTACAAGGTTATATGGATGAGTTTGATAGCTCTCTAGAAAAGTATATAGAGATCAAAGAAGATGTCTCCAAGACGGTAGATTTCTCCGAGCGCATCCCGACCGTCAAGGGGCCTAGGACAGCCGTCTTCTGGGACGCCGTGGATTGCCCTTTCCCTCCTTCTTCCTCTCCTGATGCGATCTACCACTCTATCTCATCAGCCCTTGTGGAAAGGGAGTTTAGTGATAACATTACAATCTGGGCCTATCTTGATGATGATGACGACAAGAAAGGGTCTTGGCTGGGTGGTGACAAGACGTGGGCTTCCAGAATCTACTTTCTTCCCGGAGGGGATAAAGCCTCTAGACGTATCAGAATGATAAATGACATTCATTTATGGATGAGGGACTCTCCGCAGAAGTCCACGAGTTATGAAGCTAGTTTGGTTCTATTCTCAGACCAGTTCAAAGATGACGACGTCTACTACAGAGATATGCTTCAACAATTGGGTAACATGCGTTACTATGTTCTCTTAGTCACTCCGGCTCTGGACATCAACAAACCAGGAACCCCTGAATGGCCTGGATTGCTTCTAGATAGAGGCGCATACTTTTTTGATCAAGTAAAAAGCCAAATCTATCAAGGACCCGATGCTGCGGCGGCCGAAGAAGAAACACCTGCGATTGTGAGTGACATGGATTACAGTCTTCTCCGCCCTTTTGTTGATCAAAAAAGCGACAGCTCTGAAGATGAAGACAGTCCATTCTGGCCACCTCGGACTGATGACATGCTAATAGATGGAGGACAAAGCTCTGCCAAACAAGAATCACCCGTCTACCGCTGGGATCCTTTTACCCTCATGTACAAACTTGAAAGCCTATTTCCCAAAGAGGAGCATGAAGCCGAAGAAGACACACCTGACAAACTTGCCACGCATGGCACTTGTCGCTTGGAAACTAACACTGAGGACATCAAGAAACCAGAAAGCCCTAAATGGCCAGGATGGCAAATACATGGAGGATCAGGCTGGGGAAGCTCTGAAGAACCTTTTCTCAAAAAGCATAAAGCCGATGCGGCCGAAGAAACATCTGATGCGGCCGAAGAAACACCCCTTAGGCGTCGGGACTAGCTTAGCTAGCTACTGTTGTTCGTAGGCCCGTGGATGTGTATTTAAGTTCTTATTTCTCAGTACTTAAGTGTTTATTTATCAAAAACTCGTTTT
>B596-L_1-10k_transcript_25491
AACCCGTTACGAAACAACCATAACTCGGTCTCTCTCTAACCCTTCCTCACTCTAAGTTTTCTCTCGTCAGATCTGTGTCTGCCTCCGGCGCGTGGCCTCCGTTTCGCCGCCGCCGGAGGGCTTCTCTCCCCCCTTTACTTATTTTTCTTTGCTCCTTTGTCCTCACTGTCGTTTTCCACCCGATATGTGTGTCACCCTAGAAGAAGAGCTTCATTAACGACGGATTCGCGACCTGGACTTGGTGGAGTTTGGCTCTCCGGTGTGACTATGAGGCTGGAGATGCGGTGACAAGTCGAAGGGGTCGGCTTTTCAGGGTTTAGAGTGGGTTCTTTTTCCATCTCCGTTTGAACTCACTCGTACAAGACAGTGGTGCGTGTGGGAGATGTGGCGGTTCCTCCTCCAGATCTGGGCTTCAATCGTTAGATCTGCCCGTTGTGGTCTGGTTTCGAGGTGCGGTGCTGGGTTTCCAGGTTGGTGGCTTTCCTCGGCGTCTTGGCTAGCCTTATCTTTTGACCCGGCATCATGAGAGCTCTGGAGTGCTCTCTTCTCGGAGGTGCGTCTTTTCCTAGGGGGTTTCTGGTGCGTGCTAGAGCTTCTAGTGTTGGCGTGTGGAGGTTCAATGGGCTGCGTCCCGATTTGGTCGTCTATGGCCACGTCGTTGCGGTTCCGGAGACCTCTTTCTCATCTGCAATGTCTCTACTCGGTGTCCTTTTTCAGTCCGTCTCAGAAGCTACCGGTAAGTTTTCTTTGGCGTTTGCTCATGTGCTTCCTTGTGGGGTCGTAGCTTTGTCATCGCTGCGACAGTTTGACGATATGAAGCTAGCTGCGTTCTGGTTCTCGGAAACGGCAAGCAGTGAGGTGGTGGCTTAGCTTGGGTAGTCTCCAGCTTCATGTCCCTTCCTCGATGACTCTGCTTGTTGGCTGCATCACATCCCAGTTCTGATGTCTCGCTCCCTACATCAGTAGTGTTGCTTTCTAGTAGCTTTTCAGGTCTTAAGGAGCCTATTGGTATTGGGCGCTGCTGCTATCTTGGATCCGTTTTTTTTGTGAATGAGCCTCTTATTGGTTTGATGGAGTGGACCTTCTTGAATCTCCGTGGTGCGGGGCAGCGGTTTAGGAGGGTAGCACCTTCTTGGGTTAGAGCTTTGGACATAAAAATGGACCATTTGGGGAAGGCGGTAACTCCGATGGTGTGGTCTGTTTCAACTTCCACGGTTTCGGTCCGACGGGTGAAAGTATTGTCTGGTGATGGTTGAATCTGTGTGTCGGCGCCTCTTTTGAAAAGGATATGAAGATACAGTGTTCGGCTTGGCCTTGGCTAAGTCGGTGTCGTTGGCCGCGTTTTTCAGGTGATGACGAGTGACCATTCTGGTCCTTCGAGCCGGAATTCTTTCCCTTCCGCTGTTTATTTCATTTACTTTCCCATGTACTTAGCGATAAGCCCAATCTATTTTCAACGTTCACTGTTTCTTCATCGACTAACCGGAGGTCTTGTTCCGGTTCGCCCTCCGGAGTTGGTTTCGTTAATTAATATATAAGTTAGT
>B596-L_1-10k_transcript_28025
GAAAGACCAAAGCGAAAGTCTTTGCTTCGTTTTCCTCTTCACCTTGTCTGCAACTTCGATCCACCACATACTTTTTTTCTATCTTCCCCCAAAACACACCACAGAGATCCCTCTTCCGCCGTGTGAGGGGAGAGGCAAATGAGGGAATGTTCTCCTGGTTAGCAAGGATGGCTCTGTTTTGTCTGCGGCCGATGCGTCGGTACGGTCGTATGAACAGAGATGACGATGATGAAGAAGATGATCACGAAGACTCCTCTGGAGGTGACTCGCTGCTTTGGTCTAGGGAGCTTGAGAGGCATTCATTCGGTGATTTCTCCATGGCTGTCGTGCAAGCTAATGAGGTCGTTGAGGATCATAGCCAGGTGGAGACAGGGAAGGGAGCTGTCTTTGTTGGTGTCTATGATGGTCATGGTGGTCCTGAGGCTTCTAGATACATCTCTGACCATCTCTTTGGACATCTGATGAGAGTTTCTAAAGAACATGGCACCATTACAGAGGAGACTCTTAAAGCTGCATATTCCGCAACCGAGGAAGGTTTCCTCACGCTCGTGAGAAGAACTTGCTCGTTAAAACCGTTAATAGCAGCCGTTGGATCTTGCTGTCTGGTCGGAGTTATCTGGAAAGGAACCTTGCTTATCGCCAACGTTGGAGACTCCCGCGCTGTTCTTGGTTCCATGAGCAGTACTAATAGATCAAACAAGATTGCAGCCGAGCAGCTGACTAGTGATCACAATGCTGCTTTGGAAGAAGTAAGACAAGAGCTCAAGTCTTTGCATCCGGACGATCCCCACATCGTTGTCCTCAAACACGGCGTGTGGCGCATCAAAGGCATCATCCAGGTGTCTAGATCGATAGGGGACGCGTACTTGAAGCGCCCCGAGTTCTCTCTCGATCCTTCGTTTCCAAAGTTCCATCTCACCGAACGGCTGCAAAGACCGGTCCTATCGGCAGAGCCGTGCGTCTACACGAGAGTCTTGCAAACGAGCGATAAGTTTGTGATATTCGCGTCGGATGGGCTGTGGGAGCAGATGAGCAACCAGCAAGCTGTGGAGATAGTGAACAAACATCCTCGTCCCGGGATAGCGAGGAGGCTGGTGAGGAGAGCGATGAGCATAGCTGCGAAGAAGAGGGAGATGAGGTATGATGATTTGAAGAAAGTGGAGAGGGGAGTGAGGAGATTCTTTCATGATGATATAACGGTGGTTGTGGTGTTTGTGGACAGTGAGCTTCTTATGGTGGAGAAAGCTACTGTTCCTGAGCTCTCCGTTAAAGGTTTCTCTCGTACCGTTGGACCTTCCAAGTTCAGTATCTTCTTTTCTTAAAAATAAAATGTTATTTTTCAACATTTATTATCTTTACTCCCACAGATATTAATTTATTATGTTAAAAGAGGAAAGAAAGAACACTGATGTTGTGGAATTGTAACTTTTATAAAGGATGGATTTTGTACTAACATGTTGATTTTAGTTACAAAACTGTAGGTATATCCTTCACTTTATATGT
>B596-L_1-10k_transcript_405
GGATCACTTTATCTCTCTCTCTCTCTCTCCGTTAATTCTCGAGCTCGGAAACCCTAAACGCACTCATTCGAAATTGCTGCTGGGAGGAAGAAGAAAGGCTTTCCCTTTGTTGTAGATACATACAAGTGAGATATTGAGAGTATTCCGAGGATGTTAGTTGAAGGCAGCTCATGAATTCTCGAGGAGACGACAATCTTGAACTTTGTTCTGTTTCTATTCGAGGTTCCAGATATTTAGAATAATTCTTAGGAGCTGAATCTATGTCTGGAAACGAATACGGAGAGAGGATCCACAATTTCTTTGGACAAGAAGGCCTATCTCAAGACCAGCATCAGTCTCAGGTGGTTGATGGAAGCTGGTCCGGTTTCAGCAACGGTTTAGTTGGAAACCAGAGGCATATAGACACATCCATTATTAACAATCTGGAGAGTTGTAACACACAACAACAACCTGTTGATCCCGAGAGATGGCAATCTTCAAATTCACACCAGGGTTTGAATTTTACGCAGCAGCAGCAACCTATAAGGGCTGAGTACTCCAGAAGTCTATTGCAAGATAATCAGCAACTCACAAATGGTTACATGAATTGGATGGCGATGCAGAATGGGTCGAATGTTTCGGGAGTGGGTGTAGAATCTAGTAGGGATAACTTATCAGCGAAAGGGTTTACTTCCGACATTCAGAAAACTCCTATGAGGTTTGAGATGGGAGGAGAATCTCCGGTTAATTATGATTTCTTCGGTGGTCAACAGCAATTAAACAGCCAGCCGCCGCCTGGCATCCTCCAGCCGTTTCCAAGGCAGCAGATGACGTTCAATGATATGCAACTACTAAAGCAGCAAGTTATGGCTAAGCAAATGCACGAGTATCAACTTCAACAACAGCTTCATAAGAAACAGCTGCAGGCCAGGCAGCTCAACTCTTTGAATTCAAATGCAGTAAATGGAAATCGCTCAAGTGATAATCAATCACACCTTTTGGTTAATGGGATCCCTCTTCAGGATGCGTCTAGTAATGGTTGGCAGCCTGATCTTGTGTCAGGAAATACAAACTGGATGCATCGCGGCATTTCACCATTTGTTCAAGGTTCATCCAGTGGGCTTGGCGCTGAGCACGGTCAGGCGAACTTACAGTTTGAACCTTCCTTGTACGGCATGCCACTTGGTGAAGCAAATGCACCTCAAAGTTCCTTCTCTCCCGTTCAGATGAACAGATTAGCTTCGGAGCATGGTTCCTCTCTCACCAATCAGCCTGATAGTTTTATGCTACCTAGATCCACATACCAGGAGAGAGCGATGTTCTCAAATTCTTCAGCTCCAGGTTCAAATGATAGCCCAAATTTCGAATGTTTCCAGCAAGATGATCCACACGATAGAAACGTTTCAGCGCAGGAGAAACTCGATCAGATGAAGGGTTCTGGTCCACCAGAAAAATCATATATAAAAGCGCCTGGAAATGTTTCTGGGTCACAGAAGTCGACAGCCTTAGATCCAACAGAAGAAAAGATTTTGTTTGGTTCGGATGACAATTTGTGGGAAGCATTTGGAAACGACACTGATATGAGCTTGACGGGAAACCTGATGTCCAGTAGTTCTGACCTTAATGATGCATGCCCCTCTTTGAAAGGTGGGGGTTGGAGTGCTCTTATGCTATCTGCTGTAGCAGAAACATCCAGTAATGACGCAGGCTTTGGTAACAGGGTCCAGAATCTTGGCGTCAAGGCTTCAAACGCACTAAGTGAGAGACTCCACAATGATTCGGGCTCTATTCAAACGAATGAGGGGATTGGAGATGGATTTGGTATCTGGAAGGCTGCTTCTAATCCAAACTTAGTTGCTCCTGTTGAACAGAAGAATCACTTCACCCAAAATCTACAAATGAAGGCAAACTATGGATTTGGCATTGCCACTGCGGAAAACAAGTCTACTGCTTCTAGGGGTGTCCAGGAAAACCAACAGCATTTGGGTAATAACTCTGTGGAGAAAGCTACCCCTCAAGTGAATCATAGAGATGGCAGTCAAATTAGTCGCAAATTTCACTATCATCCCATGGGGAATATTGGCGTCACTAACGAGCCTTATCGAGAAAAAAATTCTCATTTGCCACCCGCATTGGACCGGGTGTCTGGAGGAAATCAAGGGTATTTTGGGCAGTCAAAGTCACTTGGCCAGCCACCTATGAACATGCAAATTGACAGGGGACTTGTTTCACAAGGCATGGGTTCAGAGAATTCACCTAGTACATCTGCTTCAGCCGACAGAAGTGTTGATATGTGTAATCAAGTGCAGAGTGCGTCAAGGCAGACAATGCTTGAGCTTCTTCACAAGGTGAACCAGCCGGAGGAGCGTTCTGTGGAAACAGATGCTTTCAAAATTCCTGAATCAACACCCTCTGCAGAAAATGGTGGTCAATTTAGGCATAGTCAGTCATCTGCTTCTCAGGGGTTTAGTTTACAGCTGGCTCCGCCATCTCAACCAGCTCCCTCACCTGATAACGTGCAGTTTTCTATGAACTCTTTGCAGCCATTGAATTCACTTCATACTGCCCCTGAAAAAGGAGCAACAAGTCAATCAAGGTTTGCTCCATGGGCATCTAGTCAATCTTTTCCACAGCAATCCACTTATCAAGGACCAGGAGAAAGCAACAATACCTCTGGTTTCCCATATTCCAAAGGGTATCACCAAAATCAACTGCCGCCTGTTTCTACCCGACAGTTAACTCCTAACCATTTAGTCAGATCATCTTCTGAGTTGTCGACCCCTCAAGTGAAAGAAAGAGACCGAAGCAGTGACTATTCAGCACAAACACCTTCCCTGCTAAATCCTACGACCCACAACAACAAAGGAGATTCAGCTGAAGGGTTTCCTATGCTGTCTGCTCCTCAGCCTCGGGTTGGATTCAGTTCGCCTCAGCAGAGTTCCTCTTCTGGTATGAGGTCTGACTCAGGAGCCGGTACTTCAGCACCGCAACATCGGTTTTGGAACCAGCCACCTAAGCCTCAGCCAGATATATTACGGCCGCATCCAGTTACCAATAGCCACGTAGAAGACATCTTCTCAAGGCAGGAGAAGAGAAATCAATTATCCTCTCAAAATGGAGGAGACATGTCATTAAGTGGGAGGGACATGGTGAATATGCATGAGTTGCAGGGTCAAGATATGGGTGCAAAACAAACAGCTGGTGTTGCTTCGATGTTCTCCAAAATGGGGCAGATCAATCATCAAACCTTGGATCGCTCTCTTCCTTCTAACAACCGTCCAAAAGATGACGTGCGTCACAATGAGCGTATGGCTGGAAGTGGGGAGGGTGACGCACCCAAGATGACTGTGAAGAGAGTCGAGGATAGTTCTGTTCATCTTCAAAAGGTAGCTTCCAAAGAGGTGCAACAGTCACCTTTAAGATCTGATGGTTTACTGAGAGATGGATTGAATCACAAGGAATCAGAGAACCACTCGCTACCTTTCGGCCAAACTGTTTCTCAGAGTTTCTCCAATAAGAATCATTCTGCCTCGGCTGGAGCAGATCATCAACAACAAATCAGTCCTCAGATGGCTCCATCCTGGTATAATCAATATGGAACTTTCACCCCCTTGAAGATAGGAGAAAAATCTTCTAATGTTGGGAGTTCGGCTGATGGCTCACATAATGTTCAATCTCCAAAGCAGTTTAATACGCAGAAAATGCCAGGCTCCGCACCAGGAGCGGAGATTCCCTCATCTGAGTCATTGCCTCGTGGTGCAACTGACGAACTTATGAATGTTGTTAAACCAAAGAAGCGCAAAACCGCAACATCAGAGCTTCTATCTTGGAATAAAGAAGTCATGCATGGTTCCCAGAGGCTTAAGACTCTCAGTGAGGCGGAGGTTGATTGGGCCAGAGCAACCAATCAATTTGCTGAAAAGGTGGAATATGGGAATTTACTTGAGGATGGCCCACGACTCAGATCAAAGAGAAGGCTTATATATACAACACAACTCATGCAACAACTATTTCGCCCGCCTCCTGCTAGGGTAATATCTTTGATTGCTAGCTCAAACTATGAGTTTGTTGCATATACTGCTGCAAGAGGTGCACTAGGAGATACATGTAGCTCCACTTTTACTGATAGGAACGAATGCCTTTTGCCCCAGAACAAATCAAACCCGGTGTCTGAGAGAAGGAAAACTGAAACAACCAGTGACCAGTACATCTCCAAAGCTGCTGAAGATTTCATTAGCAGGTCACAGAAACTAGAAAATAACTTTGCAGGACTACAGAACGGATCAACAATTGCTGACTTGATCGTGGAAGTCCAGGATCTAGAGAAGTTTGCAGTGATCAATCGTTTTGCGAAGTTCCACCCAACATCCTCATCTACAGACCGGAACGTGAGTTCACTTAGGTTAAACCCACAAAGATATGTTACTATAGCTCCAATGCCTCAGAATGTTCCAGACAGGGTACACTGTCTCTCTCTCTAACCATTGATGAATCCATCATATTATTCTGTTTTTGGCCAGTAGTTCCCATTCATATGTATCTCGTGCACCAGATGTTTGTATTTCTTGGGTGGGTATGAGTTAGTAGTTGGTCAGGATTCTGAGAACTGTGAAGGTCTCTATTGTTAAGAAGCCGGAGATTTCCTACTAGACATGAAGAATTAATGTATTCATGATCATATATGATTATTGCAAGTCAGAATATTTTGTATACTTAGTAAAGAAAAATTGCTCT
>B596-L_1-10k_transcript_6806
GAGCCTTATCGAGAAAAAAATTCTCATTTGCCACCCGCATTGGACCAGGTGTCTGGAGGAAATCAAGGGTATTTTGGGCAGTCAAAGTCACTTGGCCAGCCACCTATGAACATGCAAATTGACAGGGGACTTGTTTCACAAGGCATGGGTTCAGAGAATTCACCTAGTACATCTGCTTCAGCCGACAGAAGTGTTGATATGTGTAATCAAGTGCAGAGTGCGTCAAGGCAGACAATGCTTGAGCTTCTTCACAAGGTGAACCAGCCGGAGGAGCGTTCTGTGGAAACAGATGCTTTCAAAATTCCTGAATCAACACCCTCTGCAGAAAATGGTGGTCAAGTTAGGCATAGTCAGTCATCTGCTTCTCAGGGGTTTAGTTTACAGCTGGCTCCGCCGTCTCAACCAGCTCCCTCACCTGATAACGTGCAGTTTTCTATGAACTCTTTGCAGCCATTGAATTCACTTCATACTGCCCCTGAAAAAGGAGCAACAAGTCAATCAAGGTTTGCTCCATGGGCATCTAGTCAATCTTTTCCACAGCAATCCACTTATCAAGGACCAGGAGAAAGCAACAATACCTCTGGTTTCCCATATTCCAAAGGGTATCACCAAAATCAACTGCTGCCTGTTTCTACCCGACAGTTAACTCCTAACCATTTAGTCAGATCATCTTCTGAGGTGTCGACCCCTCAAGTGAAAGAAAGAGACCGAAGCAGTGACTATTCAGCACAAACACCTTCCCTGCTAAATCCTACGACCCACAACAACAAAGGAGATTCAGCTGAAGGGTTTCCTATGCTGTCTGCTCCTCAGCCTCGGGTTGGATTCAGTTCGCCTCAGCAGAGTTCCTCTTCTGGTATGAGGTCTGACTCAGGAGCCGGTACTTCAGCACCGCAACATCGGTTTTGGAACCAGCCACCTAAGCCTCAGCCAGATATATTACGGCCGCATCCAGTTACCAATAGCCACGTAGAAGACATCTTCTCAAGGCAGGAGAAGAGAAATCAATTATCCTCTCAAAATGGAGGAGACATGTCATTAAGTGGAGGGACATGGTGAATATGCATGAGTTGCAGAGTCAAGATATGGGTGCAAAACAAACAGCTGGTGTTGCTTCGATGTTCTCCAAAATGGGGCAGAGCAATCATCAAACCTTGGATCGCTCTCTTCCTTCTAACAACCGTCCAAAAGATGACGTGCGTCACAATGAGCGTATGGCTGGAAGTGGGGAGGGTGACGCACCCAAGATGACTGTGAAGAGAGTCGAGGATAGTTCTGTTCATCTTCAAAAGGTAGCTTCCAAAGAGGTGCAACAGTCACCTTTAAGATCTGATGGTTTACTGAGAGATGGATTGAATCACAAGGAATCAGAGAACCACTCGCTACCTTTCGGCCAAACTGTTTCTCAGAGTTTCTCCAATAAGAATCATTCTGCCTCGGCTGGAGCAGATCATCAACAACAAATCAGTCCTCAGATGGCTCCATCCTGGTATAATCAATATGGAACTTTCACCCCCTTGAAGATAGGAGAAAAATCTTCTAATGTTGGGAGTTCGGCTGATGGCTCACATAATGATCAATCTCCAAAGCAGTTTAATACGCAGCAAATGCCAGGCTCCGCACCAGGAGCGGAGATTCCCTCATCTGAGTCATTGCCTCGTGGTGCAACTGACGAACTTATGAATGTTGTTAAACCAAAGAAGCGCAAAACCGCAACATCAGAGCTTCTATCTTGGAATAAAGAAGTCATGCATGGTTCCCAGAGGCTTAAGACTCTCAGTGAGGCGGAGGTTGATTGGGCCAGAGCAACCAATCAATTTGCTGAAAAGGTGGAATATGGGAATTTACTTGAGGATGGCCCACGACTCAGATCAAAGAGAAGGCTTATATATACAACACAACTCATGCAACAACTATTTCGCCCGCCTCCTGCTAGGGTAATATCTTTGATTGCTAGCTCAAACTATGAGTTTGTTGCATATACTGCTGCAAGAGGTGCACTAGGAGATACATGTAGCTCCACTTTTACTGATAGGAACGAATGCCTTTTGCCCCAGAACAAATCAAACCCGGTGTCTGAGAGAAGGAAAACTGAAACAACCAGTGACCAGTACATCTCCAAAGCTGCTGAAGATTTCATTAGCAGGTCACAGAAACTAGAAAATAACTTTGCAGGACTACAGAACGGATCAACAATTGCTGACTTGATCGTGGAAGTCCAGGATCTAGAGAAGTTTGCAGTGATCAATCGTTTTGCGAAGTTCCACCCAACATCCTCATCTACAGACCGGAACGTGAGTTCACTTAGGTTAAACCCACAAAGATATGTTACTATAGCTCCAATGCCTCAGAATGTTCCAGACAGGGTACACTGTCTCTCTCTCTAACCATTGATGAATCCATCATATTATTCTGTTTTTGGCCAGTAGTTCCTTCATATGTATCTCGTGCACCAGATGTTTGTATTTCTTGGGTGGGTATGAGTTAGTAGTTGGTCAGGATTCTGAGAACTCTGAAGGTCTCTATTGTTAAGAAGCCGGAGATTTCCTACTAGACATGAAGAATTAATGTATTCATGATCATATATGATTATTGCAAGTCAGAATATTTTGTATACTTAGTAAAGAAAAATTGCTC
>B596-L_1-10k_transcript_48214
GATCAATCACATCCTCTCACTAAGCAAAAAAGAGCAAGAGAATTTGTATTCCCTACACTCAACATATACCCTATTTGCACTCTATACCCTATTTCCCCACCTTTTCGAATCTCAAATGGCTCGTACCAAGCAAACCGCGAGAAAATCCACCGGAGGCAAAGCCCCGAGGAAGCAGCTCGCAACCAAGGCGGCGAGGAAGTCGGCTCCGGCCACCGGAGGAGTGAAGAAGCCGCACAGGTTCCGTCCCGGAACGGTGGCGTTGAGGGAGATCAGGAAGTACCAGAAGAGCACCGAGCTTCTGATCCGCAAGCTCCCCTTCCAGCGCCTTGTCCGCGAGATCGCTCAGGACTTCAAAACCGATCTGAGGTTCCAGAGCAGCGCCGTCGCGGCTCTCCAAGAGGCGGCGGAGGCGTACCTTGTGGGTTTGTTCGAGGATACTAATCTTTGCGCGATTCACGCTAAGAGGGTTACGATCATGCCCAAGGATATTCAGCTCGCGAGGAGGATCCGTGGTGAAAGAGCTTGAAGACTCTTCGTTGATGGGCAAATCTGTTTCTGGGATTTTAGTTTGTCTTTAGTTTATGTGTTCCTATGTTGTGTTTTGTTTTTTTTTTAATTGTTTAGGATTAGTCGTTGTTAACATAGTCTTGAAGGTGTTCGTCGAAATGTCCCAACGAGAATCTCTCTTGTTTAATATAAATCTATTTCCCC
>B596-L_1-10k_transcript_21916
GGACTCCTCACTCCCATATCTAGTCTTCACTCTCTTCCACGTTCTTTACTTCCGAGAAGATGATAGAAAGAGACGACACATCAAAAGGTATAGAGAAGGCGAAGATTCCTCTGTTAAGGGATCAATATGCGGCGGAGGAGGAAGACGGAGAAATAAAGAGAAAGATATGGATAGAGACCAAGAAGCTATGGCGTATAGTTGGACCGGCCATATTCTCCAGAGTCTCGACATACTCAATCCTGGTCATCACTCAGGCCTTCGCCGGCCACCTTGGCGAGCTCGAACTAGCCGCCATCTCCATCGTCAACAACGTCATCATCGGCTTCAATCTAGGCCTCCTTCTTGGAATGGCGAGTGCGTTGGAAACGCTGTGCGGTCAAGCGTTTGGAGCTAAGAAATATGATATGTTGGGAGTGTATATGCAGCGTTCTTGGATTGTTCTCTTCTTATTCGCCACCTTTCTCCTTCCTATGTACTTATTCGCGTCTCCAATTCTTAAGTTCTTCGGTCAGCCTGAAGACATCGCCGAGCTCTCCGGTGTCATCGCCGTTTGGGCCATTCCTACACATTTCGCGTTTGCCTTCTATTTCCCTCTCAGCCGATTCTTCCAATGCCAGCTCAAGAATAGGGTGGTTGCAGTTGTGTCTGGAGTGGCACTTGTAGTTCACATATTTGTGTGCTGGCTTTTTGTATACGGTCTTAAACTTGGAGTCAAAGGGACCATGGCTACTATTAATGTGTCGTGGTGGCTCACTGTCTTAATGTTATTTGCTTATGCAACTTGCGGCGGTTGCCCGCTCACTTGGACCGGTTTCTCCATGGAAGCTTTCACCAGACTATGGGAATTTGCTAAGCTCTCCACGTCCTCCGGTGTCATGCTTTGCTTGGAATATTGGTACTATAGGATTTTAATCGTGATGACTGGAAATCTAAAGGATACAAAAATCGCTGTCGACTCTTTGTCTATATGCATGTCGATAAATGGCTTGGAAATGATGATTCCACTTGCTTTCTTTGCGGGGACCGGCGTACGAGTGGCGAATGAGTTAGGAGCTGGCAGTGGAAAAAGAGCAAGATTTGCAATGATCACATCAGTAACACAATCGTTAATCATCGGAATAATATTTTCGGTGCTTGTAGTATTTTTTCATGATCAAATAGGCTGGATTTTTTCTTCAAGTGAAACTGTCATAGAAGCAGTCAATGATCTCTCTATTCTTTTAGCCTTCACGATTCTTCTCAACAGTATCCAACCGGTTCTTTCCGGTGTTGCGGTTGGTTCGGGTTGGCAATCATTCGTGGCATATATAAACCTGGGATGCTATTATTTCGTTGGACTTCCACTAGGATATGTCATGGGCTGGATTTTCAAGTCTGGTGTCAAGGGCATTTGGGCTGGTATGATATTCGGAGGAACCGCCATTCAAACATTGATTTTGATTTCTATTGTTATGAGATGTGACTGGGAGAAAGAGGCACGAAAAGCAAGTATGCGCATTCAGAACTGGTCTGTCTCGGATGCAACCAAAAAAAGCGAAGAGGACCCGAGACAGAAGGACTAGACATTGCGTAGGGGAAACCAGTTAGCGGCATACATTTCTACTTGCATTTCTCTGTTGTTTTCGGTTTGCATATGCATTGTCCCCTCTCTTTAAGGCTTCCCTGAGCAACACTCGTCCTTTGTTTTATTGAATGAAAATTCAGCGTTAAAGC
>B596-L_1-10k_transcript_38904
CTCACCAAAAAAAAAAAAAAAACTCAATCTCTCTCTCTCTCACACACTTTCTCTCTCCAATGGCGGCAACACTAGGCAGAGACCAGTACGTCTACATGGCCAAACTCGCCGAGCAAGCCGAGCGCTACGAGGAGATGGTCAACTTCATGGAGAAGCTCGTCACAGGCGCCACACCATCCTCAGAACTCACCGTCGAAGAACGTAACCTCCTCTCCGTGGCTTACAAGAACGTGATCGGATCCCTGCGCGCCGCGTGGCGCATCGTGTCCTCGATCGAGCAGAAGGAAGAGAGCAGGAAGAACGAGGAACACGTGGCGCTCGTGAAGGACTACAGATCTAAAGTGGAGACGGAGCTCTCCTCCGTCTGCGAAGGGATACTAAAGCTTCTCGAGGAGAATCTGATTCCCTCTGCGGCGGCGAGCGAGTCGAAGGTGTTTTATCTGAAGATGAAGGGGGATTACCATCGGTACATGGCGGAGTTTAAGGCCGGTGAGGAGAGGAAAGCGGCGGCGGAGGATACTATGGTTGCTTACAAGGCTGCTCAGGATATTGCAGCTGCTGATATGGCGCCTACTCATCCGATTAGGCTTGGTTTGGCGTTGAATTTCTCGGTGTTTTACTATGAGATTCTTAATTCTTCGGACAAAGCTTGTGACATGGCCAAACAGGCTTTTGAAGAAGCCATAGCTGAGCTTGACACTCTTGGAGAAGAGTCGTACAAAGACAGCACTCTCATCATGCAGCTGCTCAGGGACAATCTTACCCTCTGGACCTCTGATATGCAGGAGCAGATGGACGAGGCATGAGGAGCTTGAGGAAGGGAGAGTGTTATGAGCCGTGTTTCCGCCACCAATTTCGATCTCAACATCCCCCGTAACCTTTGCTCAAAACTGTTGAACCAAAAAAAAAGTATTGAAGTGTTAAGTGTTTATGAAAATTTATGTGCACAGCTTGATGATGATTGATGATCTACTCTATTTAATATTGTCTTAAACTATGTTCTCTAAGGATTTGTCATCTCTTGACTTTTTGCTTAAAACCTTCTTTTTCGT
>B596-L_1-10k_transcript_55247
CCGATTAGGCTTGGTTTGGCGTTGAATTTCTCGGTGTTTTACTATGAGATTCTTAATTCTTCGGACAAAGCTTGTGACATGGCCAAACAGGCTTTTGAAGAAGCCATAGCTGAGCTTGACACTCTTGGAGAAGAGTCGTACAAAGACAGCACTCTCATCATGCAGCTGCTCAGGGACAATCTTACCCTCTGGACCTCTGATATGCAGGAGCAGATGGACGAGGCATGAGGAGCTTGAGGAAGGGAGAGTGTTATGAGCCGTGTTTCCGCCACCAATTTCGATCTCAACATCCCCCGTAACCTTTGCTCAAAACTGTTGAACCAAAAAAAAAGTATTGAAGTGTTAAGTGTTTATGAAAATTTATGTGCACAGCTTGATGATGATTGATGATCTACTCTATTTAATATTGTCTT
>B596-L_1-10k_transcript_43338
GACCAAAAAAAAAAAAAAAACTCAATCTCTCTCTCTCTCACACACTTTCTCTCTCCAATGGCGGCAACACTAGGCAGAGACCAGTACGTCTACATGGCCAAACTCGCCGAGCAAGCCGAGCGCTACGAGGAGATGGTCAACTTCATGGAGAAGCTCGTCACAGGCGCCACACCATCCTCAGAACTCACCGTCGAAGAACGTAACCTCCTCTCCGTGGCTTACAAGAACGTGATCGGATCCCTGCGCGCCGCGTGGCGCATCGTGTCCTCGATCGAGCAGAAGGAAGAGAGCAGGAAGAACGAGGAACACGTGGCGCTCGTGAAGGACTACAGATCTAAAGTGGAGACGGAGCTCTCCTCCGTCTGCGAAGGGATACTAAAGCTTCTCGAGGAGAATCTGATTCCCTCTGCGGCGGCGAGCGAGTCGAAGGTGTTTTATCTGAAGATGAAGGGGGATTACCATCGGTACATGGCGGAGTTTAAGGCCGGTGAGGAGAGGAAAGCGGCGGCGGAGGATACTATGGTTGCTTACAAGGCTGCTCAGGATATTGCAGCTGCTGATATGGCGCCTACTCATCCGATTAGGCTTGGTTTGGCGTTGAATTTCTCGGTGTTTTACTATGAGATTCTTAATTCTTCGGACAAAGCTTGTGACATGGCCAAACAGGCTTTTGAAGAAGCCATAGCTGAGCTTGACACTCTTGGAGAAGAGTCGTACAAAGACAGCACTCTCATCATGCAGCTGCTCAGGGACAATCTTACCCTCTGGACCTCTGATATGCAGGAGCAGATGACGAGGCATGAGGAGCTTGAGGAAGGGAGAGTGTTATGAGCCGTGTTTCCGCCACCAATTTCGATCTCAACATCCCCCGTAACCTTTGCTCAAAACTGTTGAACC
>B596-L_1-10k_transcript_48186
GACATCGATTACAAATCTCGCTTCTCTTCAATTCATCCCTCGAGAAAAAGTCGCATCTAGACAATGGCTCGTACGAAGCAAACCGCTAGAAAATCCACCGGAGGAAAAGCTCCCAGGAAGCAGCTCGCCACCAAGGCGGCGAGGAAGTCTGCTCCGACGACCGGAGGAGTCAAGAAGCCGCACCGTTACCGTCCCGGGACCGTTGCGCTTCGTGAGATCAGGAAGTACCAGAAGAGCACGGAGCTTTTGATCCGTAAGCTTCCTTTCCAGCGTCTCGTTCGTGAGATCGCTCAGGACTTCAAGACGGATCTGAGGTTCCAGAGCCACGCGGTGTTGGCTCTGCAGGAGGCGGCTGAGGCGTACCTTGTGGGTTTGTTTGAGGATACCAATCTCTGCGCGATTCACGCGAAGAGGGTCACGATCATGCCCAAGGATATTCAGTTGGCGAGGAGGATTCGTGGTGAACGTGCTTAAGATGTTTCTCTGTGTTTTCATTTTTAGATTATGATCGTGTATTATTATTATTAGTGTTTTTTTTCGGATTACATTGTGTTAAACTTTCAACTAGCTCGTTTAATCAAGACTGATATTAATCTTTTTTTTTTTTTAATCATGTTTCTTTGTTGAATCGTTTTGATTGATAATGTTCGAAACATGTTGACAATTATAGAAACCTAATTTATCATTTTGTTC
>B596-L_1-10k_transcript_54899
GACCGTTGCGCTTCGTGAGATCAGGAAGTACCAGAAGAGCACGGAGCTTTTGATCCGTAAGCTTCCTTTCCAGCGTCTCGTTCGTGAGATCGCTCAGGACTTCAAGACGGATCTGAGGTTCCAGAGCCACGCGGTGTTGGCTCTGCAGGAGGCGGCTGAGGCGTACCTTGTGGGTTTGTTTGAGGATACCAATCTCTGCGCGATTCACGCGAAGAGGGTCACGATCATGCCCAAGGATATTCAGTTGGCGAGGAGGATTCGTGGTGAACGTGCTTAAGATGTTTCTCTGTGTTTTCATTTTTAGATTATGATCGTGTATTATTATTATTAGTGTTTTTTTTCGGATTACATTGTGTTAAACTTTCAACTAGCTCGTTTAATCAAGACTGATATTAATCTTTTTTTTTTTTTTC
>B596-L_1-10k_transcript_52134
GACATCGATTACAAATCTCGCTTCTCTTCAATTCATCCCTCGAGAAAAAGTCGCATCTAGACAATGGCTCGTACGAAGCAAACCGCTAGAAAATCCACCGGAGGAAAAGCTCCCAGGAAGCAGCTCGCCACCAAGGCGGCGAGGAAGTCTGCTCCGACGACCGGAGGAGTCAAGAAGCCGCACCGTTACCGTCCCGGGACCGTTGCGCTTCGTGAGATCAGGAAGTACCAGAAGAGCACGGAGCTTTTGATCCGTAAGCTTCCTTTCCAGCGTCTCGTTCGTGAGATCGCTCAGGACTTCAAGACGGATCTGAGGTTCCAGAGCCACGCGGTGTTGGCTCTGCAGGAGGCGGCTGAGGCGTACCTTGTGGGTTTGTTTGAGGATACCAATCTCTGCGCGATTCACGCGAAGAGGGTCACGATCATGCCCAAGGATATTCAGTTGGCGAGGAGGATTCGTGGTGAACGTGCTTAAGATGTTTCTCTGTGTTTTCATTTTTAGATTATGATCGTGTATTATTATTATTAGTGTTTTTTTTCGGATTACATTGTGTTAAACC
>B596-L_1-10k_transcript_46208
GACACACACACTTTTGCGTACTACTTAGCTGCTAAGTAGGCTTAAAGTTTCGCTGCTTTCCTTTGCTCATCCTCCATTGGAACCTGGAGGTTTTAGGACAGGACTAATGTCGGCTACGAGAGGAGGTCCTGACCAAGGACCGTCCCAGCCACAGCAGCGACGGATCGTACGGACTCAGACAGCTGGTAATCTAGGAGAATCATTCGACAGTGAAGTTGTTCCTTCCTCTCTGGTCGAGATTGCCCCTATCCTCCGTGTTGCTAATGAGGTTGAATCTAGCAACCCTAGAGTTGCTTATCTCTGTCGGTTCTATGCATTCGAGAAAGCTCACAGGCTGGATCCTACTTCAAGTGGTAGAGGTGTTCGTCAGTTTAAGACTGCTCTTCTACAGCGTCTTGAAAGAGAACATGATCCAACATTGATGGGGAGGGTTAAGAAAAGTGACGCCCGGGAGATGCAAAGCTTTTATCAGCATTACTACAAGAAGTACATCCAAGCTTTGCAGAATGCTGCTGATAAGGCTGACCGGGCTCAGCTGACAAAAGCGTACCAAACTGCCAATGTCTTGTTCGAGGTGTTGAAGGCTGTTAATCTGACACAGTCTATCGAGGTTGACAGAGAGATCTTGGAAGCTCAAGATAAGGTTGCTGAGAAGACACAGTTGTATGTCCACTATAATATCTTACCTCTGGATCCCGATAGTGCAAATCAAGCGATTATGAGATACCCTGAGATCCAAGCTGCTGTTCTTGGTCTTCGCAACACTAGAGGTCTTCCATGGCCAGAAGGTCAC
>B596-L_1-10k_transcript_38636
[truncated: 3,133,504 more chars]
