# Supplementary material for: Molecular Analysis Uncovers the Mechanism of Fertility Restoration in Temperature-Sensitive Polima Cytoplasmic Male-Sterile Brassica napus
Source: Int J Mol Sci. 2021 Nov 18;22(22):12450. doi: 10.3390/ijms222212450 (PMC8617660; doi:10.3390/ijms222212450)
Supplement: Supplementary file 1 [file ijms-22-12450-s001.zip › DataS1/novel transcripts/596-L_novel.gtf]

seqName	source	feature	start	end	score	strand	frame	attributes
scaffold0022	MatchAnnot	transcript	32581	32841	.	+	.	gene_id "B596-L_1-10k_transcript_58146"; transcript_id "B596-L_1-10k_transcript_58146";
scaffoldC08	MatchAnnot	transcript	48770031	48773529	.	+	.	gene_id "B596-L_1-10k_transcript_19268"; transcript_id "B596-L_1-10k_transcript_19268";
scaffold0022	MatchAnnot	transcript	32857	32949	.	+	.	gene_id "B596-L_1-10k_transcript_60244"; transcript_id "B596-L_1-10k_transcript_60244";
scaffold0025	MatchAnnot	transcript	51427	52174	.	+	.	gene_id "B596-L_1-10k_transcript_47272"; transcript_id "B596-L_1-10k_transcript_47272";
scaffoldC09	MatchAnnot	transcript	65068538	65070734	.	-	.	gene_id "B596-L_1-10k_transcript_31330"; transcript_id "B596-L_1-10k_transcript_31330";
scaffold0025	MatchAnnot	transcript	379380	379516	.	-	.	gene_id "B596-L_1-10k_transcript_59527"; transcript_id "B596-L_1-10k_transcript_59527";
scaffold0025	MatchAnnot	transcript	556852	557199	.	-	.	gene_id "B596-L_1-10k_transcript_55198"; transcript_id "B596-L_1-10k_transcript_55198";
scaffoldC03	MatchAnnot	transcript	23261293	23261828	.	+	.	gene_id "B596-L_1-10k_transcript_53739"; transcript_id "B596-L_1-10k_transcript_53739";
scaffold0025	MatchAnnot	transcript	596835	597639	.	-	.	gene_id "B596-L_1-10k_transcript_44983"; transcript_id "B596-L_1-10k_transcript_44983";
scaffold0025	MatchAnnot	transcript	597976	598206	.	-	.	gene_id "B596-L_1-10k_transcript_58577"; transcript_id "B596-L_1-10k_transcript_58577";
scaffold0025	MatchAnnot	transcript	600202	600381	.	-	.	gene_id "B596-L_1-10k_transcript_59308"; transcript_id "B596-L_1-10k_transcript_59308";
scaffold0025	MatchAnnot	transcript	600683	601278	.	-	.	gene_id "B596-L_1-10k_transcript_51235"; transcript_id "B596-L_1-10k_transcript_51235";
scaffold0025	MatchAnnot	transcript	600852	601131	.	-	.	gene_id "B596-L_1-10k_transcript_57726"; transcript_id "B596-L_1-10k_transcript_57726";
scaffold0025	MatchAnnot	transcript	601770	602330	.	-	.	gene_id "B596-L_1-10k_transcript_52285"; transcript_id "B596-L_1-10k_transcript_52285";
scaffold0025	MatchAnnot	transcript	602231	602387	.	-	.	gene_id "B596-L_1-10k_transcript_59825"; transcript_id "B596-L_1-10k_transcript_59825";
scaffold0025	MatchAnnot	transcript	633156	635370	.	+	.	gene_id "B596-L_1-10k_transcript_11905"; transcript_id "B596-L_1-10k_transcript_11905";
scaffold0025	MatchAnnot	transcript	633541	634710	.	-	.	gene_id "B596-L_1-10k_transcript_36552"; transcript_id "B596-L_1-10k_transcript_36552";
scaffold0025	MatchAnnot	transcript	633541	636372	.	-	.	gene_id "B596-L_1-10k_transcript_5265"; transcript_id "B596-L_1-10k_transcript_5265";
scaffold0025	MatchAnnot	transcript	634890	635027	.	-	.	gene_id "B596-L_1-10k_transcript_60073"; transcript_id "B596-L_1-10k_transcript_60073";
scaffold0025	MatchAnnot	transcript	634975	635370	.	+	.	gene_id "B596-L_1-10k_transcript_55573"; transcript_id "B596-L_1-10k_transcript_55573";
scaffold0025	MatchAnnot	transcript	635172	635897	.	+	.	gene_id "B596-L_1-10k_transcript_47873"; transcript_id "B596-L_1-10k_transcript_47873";
scaffold0025	MatchAnnot	transcript	635231	635536	.	+	.	gene_id "B596-L_1-10k_transcript_57197"; transcript_id "B596-L_1-10k_transcript_57197";
scaffold0025	MatchAnnot	transcript	635728	636287	.	-	.	gene_id "B596-L_1-10k_transcript_52273"; transcript_id "B596-L_1-10k_transcript_52273";
scaffold0025	MatchAnnot	transcript	638117	638811	.	-	.	gene_id "B596-L_1-10k_transcript_47575"; transcript_id "B596-L_1-10k_transcript_47575";
scaffold0025	MatchAnnot	transcript	1064841	1065660	.	+	.	gene_id "B596-L_1-10k_transcript_45537"; transcript_id "B596-L_1-10k_transcript_45537";
scaffold0025	MatchAnnot	transcript	1129701	1129862	.	+	.	gene_id "B596-L_1-10k_transcript_59376"; transcript_id "B596-L_1-10k_transcript_59376";
scaffold0025	MatchAnnot	transcript	1142329	1142777	.	+	.	gene_id "B596-L_1-10k_transcript_52147"; transcript_id "B596-L_1-10k_transcript_52147";
scaffold0025	MatchAnnot	transcript	2547845	2548410	.	+	.	gene_id "B596-L_1-10k_transcript_50597"; transcript_id "B596-L_1-10k_transcript_50597";
scaffold0026	MatchAnnot	transcript	79319	80251	.	+	.	gene_id "B596-L_1-10k_transcript_42706"; transcript_id "B596-L_1-10k_transcript_42706";
scaffold0026	MatchAnnot	transcript	1641967	1642206	.	+	.	gene_id "B596-L_1-10k_transcript_58487"; transcript_id "B596-L_1-10k_transcript_58487";
scaffold0026	MatchAnnot	transcript	1646468	1646876	.	-	.	gene_id "B596-L_1-10k_transcript_55318"; transcript_id "B596-L_1-10k_transcript_55318";
scaffold0026	MatchAnnot	transcript	3680652	3680875	.	-	.	gene_id "B596-L_1-10k_transcript_58804"; transcript_id "B596-L_1-10k_transcript_58804";
scaffold0026	MatchAnnot	transcript	3996579	3997114	.	-	.	gene_id "B596-L_1-10k_transcript_52459"; transcript_id "B596-L_1-10k_transcript_52459";
scaffold0026	MatchAnnot	transcript	4127168	4131311	.	+	.	gene_id "B596-L_1-10k_transcript_761"; transcript_id "B596-L_1-10k_transcript_761";
scaffold0026	MatchAnnot	transcript	5037884	5038151	.	+	.	gene_id "B596-L_1-10k_transcript_58021"; transcript_id "B596-L_1-10k_transcript_58021";
scaffold0026	MatchAnnot	transcript	5442027	5443603	.	-	.	gene_id "B596-L_1-10k_transcript_28861"; transcript_id "B596-L_1-10k_transcript_28861";
scaffold0026	MatchAnnot	transcript	5442140	5443605	.	-	.	gene_id "B596-L_1-10k_transcript_33027"; transcript_id "B596-L_1-10k_transcript_33027";
scaffold0026	MatchAnnot	transcript	6361871	6362107	.	-	.	gene_id "B596-L_1-10k_transcript_58524"; transcript_id "B596-L_1-10k_transcript_58524";
scaffoldC09	MatchAnnot	transcript	60357114	60357863	.	+	.	gene_id "B596-L_1-10k_transcript_50985"; transcript_id "B596-L_1-10k_transcript_50985";
scaffold0026	MatchAnnot	transcript	8386778	8390334	.	+	.	gene_id "B596-L_1-10k_transcript_1696"; transcript_id "B596-L_1-10k_transcript_1696";
scaffold0026	MatchAnnot	transcript	8387828	8390334	.	+	.	gene_id "B596-L_1-10k_transcript_8076"; transcript_id "B596-L_1-10k_transcript_8076";
scaffold0026	MatchAnnot	transcript	8387992	8390539	.	+	.	gene_id "B596-L_1-10k_transcript_7700"; transcript_id "B596-L_1-10k_transcript_7700";
scaffold0026	MatchAnnot	transcript	8388090	8390539	.	+	.	gene_id "B596-L_1-10k_transcript_17015"; transcript_id "B596-L_1-10k_transcript_17015";
scaffold0026	MatchAnnot	transcript	8388090	8390385	.	+	.	gene_id "B596-L_1-10k_transcript_20613"; transcript_id "B596-L_1-10k_transcript_20613";
scaffold0026	MatchAnnot	transcript	8401337	8402836	.	+	.	gene_id "B596-L_1-10k_transcript_15408"; transcript_id "B596-L_1-10k_transcript_15408";
scaffold0026	MatchAnnot	transcript	8401511	8403336	.	+	.	gene_id "B596-L_1-10k_transcript_19157"; transcript_id "B596-L_1-10k_transcript_19157";
scaffold0026	MatchAnnot	transcript	8401652	8403788	.	+	.	gene_id "B596-L_1-10k_transcript_12959"; transcript_id "B596-L_1-10k_transcript_12959";
scaffold0026	MatchAnnot	transcript	8409944	8412582	.	+	.	gene_id "B596-L_1-10k_transcript_6777"; transcript_id "B596-L_1-10k_transcript_6777";
scaffold0026	MatchAnnot	transcript	8410040	8411246	.	-	.	gene_id "B596-L_1-10k_transcript_35583"; transcript_id "B596-L_1-10k_transcript_35583";
scaffold0026	MatchAnnot	transcript	8410536	8413341	.	-	.	gene_id "B596-L_1-10k_transcript_14985"; transcript_id "B596-L_1-10k_transcript_14985";
scaffold0026	MatchAnnot	transcript	8419129	8422268	.	+	.	gene_id "B596-L_1-10k_transcript_3412"; transcript_id "B596-L_1-10k_transcript_3412";
scaffold0026	MatchAnnot	transcript	8419566	8422272	.	-	.	gene_id "B596-L_1-10k_transcript_6086"; transcript_id "B596-L_1-10k_transcript_6086";
scaffold0026	MatchAnnot	transcript	8420124	8421637	.	-	.	gene_id "B596-L_1-10k_transcript_26878"; transcript_id "B596-L_1-10k_transcript_26878";
scaffold0026	MatchAnnot	transcript	8420124	8420990	.	-	.	gene_id "B596-L_1-10k_transcript_45790"; transcript_id "B596-L_1-10k_transcript_45790";
scaffold0026	MatchAnnot	transcript	8420124	8422809	.	-	.	gene_id "B596-L_1-10k_transcript_6179"; transcript_id "B596-L_1-10k_transcript_6179";
scaffold0026	MatchAnnot	transcript	8420677	8422805	.	-	.	gene_id "B596-L_1-10k_transcript_12756"; transcript_id "B596-L_1-10k_transcript_12756";
scaffold0026	MatchAnnot	transcript	8420810	8422243	.	-	.	gene_id "B596-L_1-10k_transcript_29548"; transcript_id "B596-L_1-10k_transcript_29548";
scaffold0026	MatchAnnot	transcript	8421430	8422715	.	-	.	gene_id "B596-L_1-10k_transcript_33467"; transcript_id "B596-L_1-10k_transcript_33467";
scaffold0026	MatchAnnot	transcript	8421547	8422809	.	-	.	gene_id "B596-L_1-10k_transcript_33754"; transcript_id "B596-L_1-10k_transcript_33754";
scaffold0026	MatchAnnot	transcript	8421904	8422805	.	-	.	gene_id "B596-L_1-10k_transcript_42843"; transcript_id "B596-L_1-10k_transcript_42843";
scaffold0026	MatchAnnot	transcript	8422123	8423307	.	+	.	gene_id "B596-L_1-10k_transcript_34910"; transcript_id "B596-L_1-10k_transcript_34910";
scaffold0026	MatchAnnot	transcript	8422555	8422809	.	-	.	gene_id "B596-L_1-10k_transcript_58022"; transcript_id "B596-L_1-10k_transcript_58022";
scaffold0026	MatchAnnot	transcript	8422956	8423139	.	-	.	gene_id "B596-L_1-10k_transcript_59456"; transcript_id "B596-L_1-10k_transcript_59456";
scaffold0026	MatchAnnot	transcript	8426407	8428893	.	-	.	gene_id "B596-L_1-10k_transcript_7948"; transcript_id "B596-L_1-10k_transcript_7948";
scaffold0026	MatchAnnot	transcript	8426409	8427815	.	-	.	gene_id "B596-L_1-10k_transcript_30328"; transcript_id "B596-L_1-10k_transcript_30328";
scaffold0026	MatchAnnot	transcript	8428297	8428991	.	-	.	gene_id "B596-L_1-10k_transcript_48534"; transcript_id "B596-L_1-10k_transcript_48534";
scaffold0026	MatchAnnot	transcript	8430613	8430959	.	-	.	gene_id "B596-L_1-10k_transcript_56438"; transcript_id "B596-L_1-10k_transcript_56438";
scaffold0451	MatchAnnot	transcript	1195	2451	.	+	.	gene_id "B596-L_1-10k_transcript_31647"; transcript_id "B596-L_1-10k_transcript_31647";
scaffold0026	MatchAnnot	transcript	8452414	8458313	.	+	.	gene_id "B596-L_1-10k_transcript_115"; transcript_id "B596-L_1-10k_transcript_115";
scaffold0026	MatchAnnot	transcript	8453846	8458314	.	+	.	gene_id "B596-L_1-10k_transcript_561"; transcript_id "B596-L_1-10k_transcript_561";
scaffold0026	MatchAnnot	transcript	8455095	8458314	.	+	.	gene_id "B596-L_1-10k_transcript_3343"; transcript_id "B596-L_1-10k_transcript_3343";
scaffold0026	MatchAnnot	transcript	8456215	8458314	.	+	.	gene_id "B596-L_1-10k_transcript_13663"; transcript_id "B596-L_1-10k_transcript_13663";
scaffold0026	MatchAnnot	transcript	8456486	8459450	.	-	.	gene_id "B596-L_1-10k_transcript_4400"; transcript_id "B596-L_1-10k_transcript_4400";
scaffold0026	MatchAnnot	transcript	8456486	8460801	.	-	.	gene_id "B596-L_1-10k_transcript_603"; transcript_id "B596-L_1-10k_transcript_603";
scaffold0026	MatchAnnot	transcript	8457282	8458314	.	+	.	gene_id "B596-L_1-10k_transcript_39877"; transcript_id "B596-L_1-10k_transcript_39877";
scaffold0026	MatchAnnot	transcript	8457790	8458058	.	+	.	gene_id "B596-L_1-10k_transcript_57930"; transcript_id "B596-L_1-10k_transcript_57930";
scaffold0026	MatchAnnot	transcript	8459368	8460332	.	-	.	gene_id "B596-L_1-10k_transcript_41334"; transcript_id "B596-L_1-10k_transcript_41334";
scaffold0026	MatchAnnot	transcript	8459799	8460004	.	-	.	gene_id "B596-L_1-10k_transcript_58805"; transcript_id "B596-L_1-10k_transcript_58805";
scaffold0027	MatchAnnot	transcript	405983	408447	.	+	.	gene_id "B596-L_1-10k_transcript_8517"; transcript_id "B596-L_1-10k_transcript_8517";
scaffold0027	MatchAnnot	transcript	407526	408447	.	+	.	gene_id "B596-L_1-10k_transcript_42967"; transcript_id "B596-L_1-10k_transcript_42967";
scaffold0027	MatchAnnot	transcript	481203	484858	.	-	.	gene_id "B596-L_1-10k_transcript_7343"; transcript_id "B596-L_1-10k_transcript_7343";
scaffold0027	MatchAnnot	transcript	481346	484856	.	-	.	gene_id "B596-L_1-10k_transcript_8945"; transcript_id "B596-L_1-10k_transcript_8945";
scaffold0027	MatchAnnot	transcript	1077202	1077350	.	-	.	gene_id "B596-L_1-10k_transcript_59914"; transcript_id "B596-L_1-10k_transcript_59914";
scaffoldC05	MatchAnnot	transcript	2074395	2075562	.	+	.	gene_id "B596-L_1-10k_transcript_37461"; transcript_id "B596-L_1-10k_transcript_37461";
scaffold0027	MatchAnnot	transcript	1377899	1379758	.	+	.	gene_id "B596-L_1-10k_transcript_18300"; transcript_id "B596-L_1-10k_transcript_18300";
scaffold0027	MatchAnnot	transcript	1390650	1391710	.	+	.	gene_id "B596-L_1-10k_transcript_39366"; transcript_id "B596-L_1-10k_transcript_39366";
scaffold0027	MatchAnnot	transcript	2571879	2574101	.	+	.	gene_id "B596-L_1-10k_transcript_10893"; transcript_id "B596-L_1-10k_transcript_10893";
scaffold0027	MatchAnnot	transcript	3520465	3520926	.	-	.	gene_id "B596-L_1-10k_transcript_54779"; transcript_id "B596-L_1-10k_transcript_54779";
scaffold0027	MatchAnnot	transcript	3520572	3520765	.	-	.	gene_id "B596-L_1-10k_transcript_59294"; transcript_id "B596-L_1-10k_transcript_59294";
scaffold0027	MatchAnnot	transcript	4750868	4751055	.	-	.	gene_id "B596-L_1-10k_transcript_59401"; transcript_id "B596-L_1-10k_transcript_59401";
scaffold0027	MatchAnnot	transcript	5087048	5087564	.	-	.	gene_id "B596-L_1-10k_transcript_53151"; transcript_id "B596-L_1-10k_transcript_53151";
scaffold0027	MatchAnnot	transcript	5088397	5089247	.	-	.	gene_id "B596-L_1-10k_transcript_44804"; transcript_id "B596-L_1-10k_transcript_44804";
scaffold0027	MatchAnnot	transcript	6086606	6086834	.	+	.	gene_id "B596-L_1-10k_transcript_58822"; transcript_id "B596-L_1-10k_transcript_58822";
scaffold0027	MatchAnnot	transcript	6091998	6094662	.	-	.	gene_id "B596-L_1-10k_transcript_6550"; transcript_id "B596-L_1-10k_transcript_6550";
scaffold0027	MatchAnnot	transcript	6092140	6094663	.	-	.	gene_id "B596-L_1-10k_transcript_36451"; transcript_id "B596-L_1-10k_transcript_36451";
scaffold0039	MatchAnnot	transcript	187	498	.	+	.	gene_id "B596-L_1-10k_transcript_57131"; transcript_id "B596-L_1-10k_transcript_57131";
scaffold0050	MatchAnnot	transcript	219	488	.	-	.	gene_id "B596-L_1-10k_transcript_57924"; transcript_id "B596-L_1-10k_transcript_57924";
scaffold0057	MatchAnnot	transcript	16637	16819	.	-	.	gene_id "B596-L_1-10k_transcript_59659"; transcript_id "B596-L_1-10k_transcript_59659";
scaffold0068	MatchAnnot	transcript	21368	21509	.	-	.	gene_id "B596-L_1-10k_transcript_60008"; transcript_id "B596-L_1-10k_transcript_60008";
scaffold0070	MatchAnnot	transcript	9072	10663	.	+	.	gene_id "B596-L_1-10k_transcript_34184"; transcript_id "B596-L_1-10k_transcript_34184";
scaffold0070	MatchAnnot	transcript	9092	10659	.	+	.	gene_id "B596-L_1-10k_transcript_35117"; transcript_id "B596-L_1-10k_transcript_35117";
scaffold0070	MatchAnnot	transcript	10288	10665	.	+	.	gene_id "B596-L_1-10k_transcript_57555"; transcript_id "B596-L_1-10k_transcript_57555";
scaffold0128	MatchAnnot	transcript	879	1247	.	+	.	gene_id "B596-L_1-10k_transcript_57483"; transcript_id "B596-L_1-10k_transcript_57483";
scaffold0156	MatchAnnot	transcript	12626	13110	.	+	.	gene_id "B596-L_1-10k_transcript_53762"; transcript_id "B596-L_1-10k_transcript_53762";
scaffold0239	MatchAnnot	transcript	397	846	.	+	.	gene_id "B596-L_1-10k_transcript_56425"; transcript_id "B596-L_1-10k_transcript_56425";
scaffold0239	MatchAnnot	transcript	648	820	.	+	.	gene_id "B596-L_1-10k_transcript_59545"; transcript_id "B596-L_1-10k_transcript_59545";
scaffold0290	MatchAnnot	transcript	2921	3704	.	+	.	gene_id "B596-L_1-10k_transcript_46421"; transcript_id "B596-L_1-10k_transcript_46421";
scaffold0297	MatchAnnot	transcript	5065	5270	.	+	.	gene_id "B596-L_1-10k_transcript_59108"; transcript_id "B596-L_1-10k_transcript_59108";
scaffold0315	MatchAnnot	transcript	43	4677	.	-	.	gene_id "B596-L_1-10k_transcript_9962"; transcript_id "B596-L_1-10k_transcript_9962";
scaffold0332	MatchAnnot	transcript	7022	7148	.	-	.	gene_id "B596-L_1-10k_transcript_60152"; transcript_id "B596-L_1-10k_transcript_60152";
scaffold0417	MatchAnnot	transcript	4535	4617	.	-	.	gene_id "B596-L_1-10k_transcript_60352"; transcript_id "B596-L_1-10k_transcript_60352";
scaffold0451	MatchAnnot	transcript	1195	2451	.	+	.	gene_id "B596-L_1-10k_transcript_31647"; transcript_id "B596-L_1-10k_transcript_31647";
scaffold0451	MatchAnnot	transcript	6593	6931	.	-	.	gene_id "B596-L_1-10k_transcript_56600"; transcript_id "B596-L_1-10k_transcript_56600";
scaffold0451	MatchAnnot	transcript	6801	6975	.	-	.	gene_id "B596-L_1-10k_transcript_59576"; transcript_id "B596-L_1-10k_transcript_59576";
scaffoldC06	MatchAnnot	transcript	15560471	15565079	.	+	.	gene_id "B596-L_1-10k_transcript_3823"; transcript_id "B596-L_1-10k_transcript_3823";
scaffoldC06	MatchAnnot	transcript	15560468	15565079	.	+	.	gene_id "B596-L_1-10k_transcript_5532"; transcript_id "B596-L_1-10k_transcript_5532";
scaffold0451	MatchAnnot	transcript	12912	13402	.	+	.	gene_id "B596-L_1-10k_transcript_53203"; transcript_id "B596-L_1-10k_transcript_53203";
scaffold0451	MatchAnnot	transcript	12956	13288	.	-	.	gene_id "B596-L_1-10k_transcript_56719"; transcript_id "B596-L_1-10k_transcript_56719";
scaffold0451	MatchAnnot	transcript	13073	13437	.	-	.	gene_id "B596-L_1-10k_transcript_55385"; transcript_id "B596-L_1-10k_transcript_55385";
scaffold0451	MatchAnnot	transcript	13522	13689	.	-	.	gene_id "B596-L_1-10k_transcript_59665"; transcript_id "B596-L_1-10k_transcript_59665";
scaffold0451	MatchAnnot	transcript	16622	16772	.	-	.	gene_id "B596-L_1-10k_transcript_59858"; transcript_id "B596-L_1-10k_transcript_59858";
scaffold0451	MatchAnnot	transcript	17970	18756	.	-	.	gene_id "B596-L_1-10k_transcript_46390"; transcript_id "B596-L_1-10k_transcript_46390";
scaffold0451	MatchAnnot	transcript	18151	18526	.	+	.	gene_id "B596-L_1-10k_transcript_55934"; transcript_id "B596-L_1-10k_transcript_55934";
scaffold0462	MatchAnnot	transcript	15153	15349	.	+	.	gene_id "B596-L_1-10k_transcript_58559"; transcript_id "B596-L_1-10k_transcript_58559";
scaffold0493	MatchAnnot	transcript	11058	11280	.	-	.	gene_id "B596-L_1-10k_transcript_58297"; transcript_id "B596-L_1-10k_transcript_58297";
scaffold0500	MatchAnnot	transcript	576	2534	.	-	.	gene_id "B596-L_1-10k_transcript_16173"; transcript_id "B596-L_1-10k_transcript_16173";
scaffold0500	MatchAnnot	transcript	2826	6202	.	+	.	gene_id "B596-L_1-10k_transcript_2467"; transcript_id "B596-L_1-10k_transcript_2467";
scaffold0500	MatchAnnot	transcript	2931	5236	.	+	.	gene_id "B596-L_1-10k_transcript_10470"; transcript_id "B596-L_1-10k_transcript_10470";
scaffold0500	MatchAnnot	transcript	4060	6202	.	+	.	gene_id "B596-L_1-10k_transcript_12853"; transcript_id "B596-L_1-10k_transcript_12853";
scaffold0500	MatchAnnot	transcript	5098	6202	.	+	.	gene_id "B596-L_1-10k_transcript_38265"; transcript_id "B596-L_1-10k_transcript_38265";
scaffold0500	MatchAnnot	transcript	5685	6664	.	+	.	gene_id "B596-L_1-10k_transcript_41488"; transcript_id "B596-L_1-10k_transcript_41488";
scaffold0509	MatchAnnot	transcript	6945	7228	.	-	.	gene_id "B596-L_1-10k_transcript_57660"; transcript_id "B596-L_1-10k_transcript_57660";
scaffold0509	MatchAnnot	transcript	7854	7996	.	+	.	gene_id "B596-L_1-10k_transcript_60012"; transcript_id "B596-L_1-10k_transcript_60012";
scaffold0509	MatchAnnot	transcript	12754	12889	.	+	.	gene_id "B596-L_1-10k_transcript_59926"; transcript_id "B596-L_1-10k_transcript_59926";
scaffold0517	MatchAnnot	transcript	31903	32523	.	-	.	gene_id "B596-L_1-10k_transcript_50644"; transcript_id "B596-L_1-10k_transcript_50644";
scaffold0537	MatchAnnot	transcript	1281	1454	.	-	.	gene_id "B596-L_1-10k_transcript_59531"; transcript_id "B596-L_1-10k_transcript_59531";
scaffold0540	MatchAnnot	transcript	9241	11119	.	-	.	gene_id "B596-L_1-10k_transcript_17513"; transcript_id "B596-L_1-10k_transcript_17513";
scaffold0540	MatchAnnot	transcript	10349	11458	.	-	.	gene_id "B596-L_1-10k_transcript_37740"; transcript_id "B596-L_1-10k_transcript_37740";
scaffold0540	MatchAnnot	transcript	10482	10662	.	-	.	gene_id "B596-L_1-10k_transcript_58056"; transcript_id "B596-L_1-10k_transcript_58056";
scaffold0540	MatchAnnot	transcript	11575	11787	.	-	.	gene_id "B596-L_1-10k_transcript_59082"; transcript_id "B596-L_1-10k_transcript_59082";
scaffold0540	MatchAnnot	transcript	12369	12672	.	+	.	gene_id "B596-L_1-10k_transcript_57137"; transcript_id "B596-L_1-10k_transcript_57137";
scaffold0540	MatchAnnot	transcript	12797	12973	.	+	.	gene_id "B596-L_1-10k_transcript_59547"; transcript_id "B596-L_1-10k_transcript_59547";
scaffold0553	MatchAnnot	transcript	1625	1790	.	-	.	gene_id "B596-L_1-10k_transcript_59307"; transcript_id "B596-L_1-10k_transcript_59307";
scaffold0553	MatchAnnot	transcript	4265	5028	.	-	.	gene_id "B596-L_1-10k_transcript_45828"; transcript_id "B596-L_1-10k_transcript_45828";
scaffold0553	MatchAnnot	transcript	17472	18105	.	-	.	gene_id "B596-L_1-10k_transcript_50493"; transcript_id "B596-L_1-10k_transcript_50493";
scaffold0553	MatchAnnot	transcript	19740	20215	.	-	.	gene_id "B596-L_1-10k_transcript_54000"; transcript_id "B596-L_1-10k_transcript_54000";
scaffold0571	MatchAnnot	transcript	2499	2595	.	-	.	gene_id "B596-L_1-10k_transcript_60044"; transcript_id "B596-L_1-10k_transcript_60044";
scaffold0666	MatchAnnot	transcript	13971	14334	.	+	.	gene_id "B596-L_1-10k_transcript_56148"; transcript_id "B596-L_1-10k_transcript_56148";
scaffold1071	MatchAnnot	transcript	4917	5688	.	+	.	gene_id "B596-L_1-10k_transcript_47131"; transcript_id "B596-L_1-10k_transcript_47131";
scaffold1095	MatchAnnot	transcript	17398	17644	.	+	.	gene_id "B596-L_1-10k_transcript_58357"; transcript_id "B596-L_1-10k_transcript_58357";
scaffold1207	MatchAnnot	transcript	6515	6886	.	+	.	gene_id "B596-L_1-10k_transcript_56001"; transcript_id "B596-L_1-10k_transcript_56001";
scaffold1478	MatchAnnot	transcript	475	616	.	-	.	gene_id "B596-L_1-10k_transcript_60117"; transcript_id "B596-L_1-10k_transcript_60117";
scaffold1478	MatchAnnot	transcript	3283	4617	.	-	.	gene_id "B596-L_1-10k_transcript_31698"; transcript_id "B596-L_1-10k_transcript_31698";
scaffold1516	MatchAnnot	transcript	3112	3759	.	+	.	gene_id "B596-L_1-10k_transcript_48194"; transcript_id "B596-L_1-10k_transcript_48194";
scaffold1516	MatchAnnot	transcript	6589	6754	.	+	.	gene_id "B596-L_1-10k_transcript_58891"; transcript_id "B596-L_1-10k_transcript_58891";
scaffold1516	MatchAnnot	transcript	7190	7777	.	+	.	gene_id "B596-L_1-10k_transcript_50499"; transcript_id "B596-L_1-10k_transcript_50499";
scaffold1532	MatchAnnot	transcript	19551	19910	.	+	.	gene_id "B596-L_1-10k_transcript_55791"; transcript_id "B596-L_1-10k_transcript_55791";
scaffold1532	MatchAnnot	transcript	46240	46600	.	+	.	gene_id "B596-L_1-10k_transcript_55671"; transcript_id "B596-L_1-10k_transcript_55671";
scaffold1725	MatchAnnot	transcript	134	725	.	+	.	gene_id "B596-L_1-10k_transcript_51123"; transcript_id "B596-L_1-10k_transcript_51123";
scaffold1727	MatchAnnot	transcript	10350	10642	.	+	.	gene_id "B596-L_1-10k_transcript_57472"; transcript_id "B596-L_1-10k_transcript_57472";
scaffold1732	MatchAnnot	transcript	2731	3222	.	+	.	gene_id "B596-L_1-10k_transcript_53727"; transcript_id "B596-L_1-10k_transcript_53727";
scaffold1759	MatchAnnot	transcript	1560	1988	.	+	.	gene_id "B596-L_1-10k_transcript_54547"; transcript_id "B596-L_1-10k_transcript_54547";
scaffold1972	MatchAnnot	transcript	11330	11578	.	+	.	gene_id "B596-L_1-10k_transcript_58735"; transcript_id "B596-L_1-10k_transcript_58735";
scaffold2044	MatchAnnot	transcript	21601	22414	.	-	.	gene_id "B596-L_1-10k_transcript_45693"; transcript_id "B596-L_1-10k_transcript_45693";
scaffold2085	MatchAnnot	transcript	13516	13892	.	-	.	gene_id "B596-L_1-10k_transcript_55917"; transcript_id "B596-L_1-10k_transcript_55917";
scaffold2085	MatchAnnot	transcript	13653	13954	.	-	.	gene_id "B596-L_1-10k_transcript_57283"; transcript_id "B596-L_1-10k_transcript_57283";
scaffold2085	MatchAnnot	transcript	17670	20913	.	-	.	gene_id "B596-L_1-10k_transcript_2691"; transcript_id "B596-L_1-10k_transcript_2691";
scaffold2085	MatchAnnot	transcript	18606	20734	.	-	.	gene_id "B596-L_1-10k_transcript_12702"; transcript_id "B596-L_1-10k_transcript_12702";
scaffold2085	MatchAnnot	transcript	18877	20871	.	-	.	gene_id "B596-L_1-10k_transcript_14614"; transcript_id "B596-L_1-10k_transcript_14614";
scaffold2085	MatchAnnot	transcript	19157	20838	.	-	.	gene_id "B596-L_1-10k_transcript_21502"; transcript_id "B596-L_1-10k_transcript_21502";
scaffold2085	MatchAnnot	transcript	19621	20850	.	-	.	gene_id "B596-L_1-10k_transcript_35000"; transcript_id "B596-L_1-10k_transcript_35000";
scaffold2085	MatchAnnot	transcript	19780	20812	.	-	.	gene_id "B596-L_1-10k_transcript_40062"; transcript_id "B596-L_1-10k_transcript_40062";
scaffold2101	MatchAnnot	transcript	20923	22233	.	+	.	gene_id "B596-L_1-10k_transcript_32888"; transcript_id "B596-L_1-10k_transcript_32888";
scaffold2101	MatchAnnot	transcript	20923	21843	.	+	.	gene_id "B596-L_1-10k_transcript_43018"; transcript_id "B596-L_1-10k_transcript_43018";
scaffold2101	MatchAnnot	transcript	20923	21736	.	+	.	gene_id "B596-L_1-10k_transcript_45688"; transcript_id "B596-L_1-10k_transcript_45688";
scaffold2159	MatchAnnot	transcript	13528	13684	.	+	.	gene_id "B596-L_1-10k_transcript_59532"; transcript_id "B596-L_1-10k_transcript_59532";
scaffold2279	MatchAnnot	transcript	7570	9518	.	-	.	gene_id "B596-L_1-10k_transcript_16373"; transcript_id "B596-L_1-10k_transcript_16373";
scaffold2279	MatchAnnot	transcript	7570	8374	.	-	.	gene_id "B596-L_1-10k_transcript_45913"; transcript_id "B596-L_1-10k_transcript_45913";
scaffold2279	MatchAnnot	transcript	7572	9518	.	-	.	gene_id "B596-L_1-10k_transcript_30118"; transcript_id "B596-L_1-10k_transcript_30118";
scaffold2279	MatchAnnot	transcript	7724	9629	.	-	.	gene_id "B596-L_1-10k_transcript_17307"; transcript_id "B596-L_1-10k_transcript_17307";
scaffold2279	MatchAnnot	transcript	7761	9567	.	-	.	gene_id "B596-L_1-10k_transcript_24275"; transcript_id "B596-L_1-10k_transcript_24275";
scaffold2279	MatchAnnot	transcript	7775	9672	.	-	.	gene_id "B596-L_1-10k_transcript_31588"; transcript_id "B596-L_1-10k_transcript_31588";
scaffold2279	MatchAnnot	transcript	7776	8529	.	-	.	gene_id "B596-L_1-10k_transcript_47161"; transcript_id "B596-L_1-10k_transcript_47161";
scaffold2279	MatchAnnot	transcript	7892	9518	.	-	.	gene_id "B596-L_1-10k_transcript_24193"; transcript_id "B596-L_1-10k_transcript_24193";
scaffold2279	MatchAnnot	transcript	7892	9518	.	-	.	gene_id "B596-L_1-10k_transcript_38652"; transcript_id "B596-L_1-10k_transcript_38652";
scaffold2279	MatchAnnot	transcript	7892	8439	.	-	.	gene_id "B596-L_1-10k_transcript_52397"; transcript_id "B596-L_1-10k_transcript_52397";
scaffold2279	MatchAnnot	transcript	8209	9518	.	-	.	gene_id "B596-L_1-10k_transcript_32898"; transcript_id "B596-L_1-10k_transcript_32898";
scaffold2279	MatchAnnot	transcript	8360	9518	.	-	.	gene_id "B596-L_1-10k_transcript_36673"; transcript_id "B596-L_1-10k_transcript_36673";
scaffold2279	MatchAnnot	transcript	9136	9518	.	-	.	gene_id "B596-L_1-10k_transcript_55817"; transcript_id "B596-L_1-10k_transcript_55817";
scaffold2279	MatchAnnot	transcript	9701	10018	.	-	.	gene_id "B596-L_1-10k_transcript_56946"; transcript_id "B596-L_1-10k_transcript_56946";
scaffold2279	MatchAnnot	transcript	9806	10018	.	-	.	gene_id "B596-L_1-10k_transcript_58464"; transcript_id "B596-L_1-10k_transcript_58464";
scaffold2794	MatchAnnot	transcript	879	1919	.	+	.	gene_id "B596-L_1-10k_transcript_39130"; transcript_id "B596-L_1-10k_transcript_39130";
scaffold2794	MatchAnnot	transcript	895	1283	.	+	.	gene_id "B596-L_1-10k_transcript_55417"; transcript_id "B596-L_1-10k_transcript_55417";
scaffold2794	MatchAnnot	transcript	934	1533	.	+	.	gene_id "B596-L_1-10k_transcript_49256"; transcript_id "B596-L_1-10k_transcript_49256";
scaffold2794	MatchAnnot	transcript	4964	5525	.	-	.	gene_id "B596-L_1-10k_transcript_52116"; transcript_id "B596-L_1-10k_transcript_52116";
scaffold2794	MatchAnnot	transcript	5380	5525	.	-	.	gene_id "B596-L_1-10k_transcript_59947"; transcript_id "B596-L_1-10k_transcript_59947";
scaffold2794	MatchAnnot	transcript	5469	5811	.	+	.	gene_id "B596-L_1-10k_transcript_56484"; transcript_id "B596-L_1-10k_transcript_56484";
scaffold2794	MatchAnnot	transcript	6290	8008	.	-	.	gene_id "B596-L_1-10k_transcript_21781"; transcript_id "B596-L_1-10k_transcript_21781";
scaffold2794	MatchAnnot	transcript	6447	6798	.	+	.	gene_id "B596-L_1-10k_transcript_56367"; transcript_id "B596-L_1-10k_transcript_56367";
scaffold2794	MatchAnnot	transcript	6493	7275	.	+	.	gene_id "B596-L_1-10k_transcript_46475"; transcript_id "B596-L_1-10k_transcript_46475";
scaffold2814	MatchAnnot	transcript	2402	2556	.	+	.	gene_id "B596-L_1-10k_transcript_59868"; transcript_id "B596-L_1-10k_transcript_59868";
scaffold2814	MatchAnnot	transcript	5972	8037	.	+	.	gene_id "B596-L_1-10k_transcript_14006"; transcript_id "B596-L_1-10k_transcript_14006";
scaffold2827	MatchAnnot	transcript	6272	7542	.	-	.	gene_id "B596-L_1-10k_transcript_34113"; transcript_id "B596-L_1-10k_transcript_34113";
scaffold2837	MatchAnnot	transcript	2892	3242	.	+	.	gene_id "B596-L_1-10k_transcript_56389"; transcript_id "B596-L_1-10k_transcript_56389";
scaffold2855	MatchAnnot	transcript	1202	1379	.	+	.	gene_id "B596-L_1-10k_transcript_59528"; transcript_id "B596-L_1-10k_transcript_59528";
scaffold3064	MatchAnnot	transcript	3526	5073	.	-	.	gene_id "B596-L_1-10k_transcript_38828"; transcript_id "B596-L_1-10k_transcript_38828";
scaffold3064	MatchAnnot	transcript	3630	5073	.	-	.	gene_id "B596-L_1-10k_transcript_41225"; transcript_id "B596-L_1-10k_transcript_41225";
scaffoldA01	MatchAnnot	transcript	302923	304054	.	-	.	gene_id "B596-L_1-10k_transcript_35428"; transcript_id "B596-L_1-10k_transcript_35428";
scaffoldA01	MatchAnnot	transcript	570912	572700	.	-	.	gene_id "B596-L_1-10k_transcript_35759"; transcript_id "B596-L_1-10k_transcript_35759";
scaffoldA01	MatchAnnot	transcript	590227	591301	.	-	.	gene_id "B596-L_1-10k_transcript_37148"; transcript_id "B596-L_1-10k_transcript_37148";
scaffoldA01	MatchAnnot	transcript	620766	622041	.	-	.	gene_id "B596-L_1-10k_transcript_46129"; transcript_id "B596-L_1-10k_transcript_46129";
scaffoldA01	MatchAnnot	transcript	620810	621355	.	-	.	gene_id "B596-L_1-10k_transcript_54537"; transcript_id "B596-L_1-10k_transcript_54537";
scaffoldA01	MatchAnnot	transcript	620819	621511	.	-	.	gene_id "B596-L_1-10k_transcript_51737"; transcript_id "B596-L_1-10k_transcript_51737";
scaffoldA01	MatchAnnot	transcript	620832	621148	.	-	.	gene_id "B596-L_1-10k_transcript_56717"; transcript_id "B596-L_1-10k_transcript_56717";
scaffoldA01	MatchAnnot	transcript	620917	621209	.	-	.	gene_id "B596-L_1-10k_transcript_56351"; transcript_id "B596-L_1-10k_transcript_56351";
scaffoldA01	MatchAnnot	transcript	620918	621720	.	-	.	gene_id "B596-L_1-10k_transcript_52617"; transcript_id "B596-L_1-10k_transcript_52617";
scaffoldA01	MatchAnnot	transcript	843577	844729	.	+	.	gene_id "B596-L_1-10k_transcript_41183"; transcript_id "B596-L_1-10k_transcript_41183";
scaffoldA01	MatchAnnot	transcript	1789185	1790714	.	+	.	gene_id "B596-L_1-10k_transcript_26181"; transcript_id "B596-L_1-10k_transcript_26181";
scaffoldA01	MatchAnnot	transcript	1909298	1910003	.	-	.	gene_id "B596-L_1-10k_transcript_47638"; transcript_id "B596-L_1-10k_transcript_47638";
scaffoldA01	MatchAnnot	transcript	1968753	1969053	.	+	.	gene_id "B596-L_1-10k_transcript_57362"; transcript_id "B596-L_1-10k_transcript_57362";
scaffoldA01	MatchAnnot	transcript	2002805	2002966	.	+	.	gene_id "B596-L_1-10k_transcript_60027"; transcript_id "B596-L_1-10k_transcript_60027";
scaffoldA01	MatchAnnot	transcript	2136511	2137531	.	-	.	gene_id "B596-L_1-10k_transcript_55737"; transcript_id "B596-L_1-10k_transcript_55737";
scaffoldA01	MatchAnnot	transcript	2136511	2137512	.	-	.	gene_id "B596-L_1-10k_transcript_57847"; transcript_id "B596-L_1-10k_transcript_57847";
scaffoldA01	MatchAnnot	transcript	2136520	2138019	.	-	.	gene_id "B596-L_1-10k_transcript_51407"; transcript_id "B596-L_1-10k_transcript_51407";
scaffoldA01	MatchAnnot	transcript	2462899	2463938	.	+	.	gene_id "B596-L_1-10k_transcript_42674"; transcript_id "B596-L_1-10k_transcript_42674";
scaffoldA01	MatchAnnot	transcript	2842436	2844066	.	+	.	gene_id "B596-L_1-10k_transcript_22749"; transcript_id "B596-L_1-10k_transcript_22749";
scaffoldA01	MatchAnnot	transcript	2852760	2854280	.	+	.	gene_id "B596-L_1-10k_transcript_41844"; transcript_id "B596-L_1-10k_transcript_41844";
scaffoldA01	MatchAnnot	transcript	2997549	3000415	.	-	.	gene_id "B596-L_1-10k_transcript_11128"; transcript_id "B596-L_1-10k_transcript_11128";
scaffoldA01	MatchAnnot	transcript	2997549	2998962	.	-	.	gene_id "B596-L_1-10k_transcript_31848"; transcript_id "B596-L_1-10k_transcript_31848";
scaffoldA01	MatchAnnot	transcript	3046946	3049348	.	-	.	gene_id "B596-L_1-10k_transcript_26857"; transcript_id "B596-L_1-10k_transcript_26857";
scaffoldA01	MatchAnnot	transcript	3187040	3188414	.	+	.	gene_id "B596-L_1-10k_transcript_31080"; transcript_id "B596-L_1-10k_transcript_31080";
scaffoldA01	MatchAnnot	transcript	3202186	3203277	.	+	.	gene_id "B596-L_1-10k_transcript_41553"; transcript_id "B596-L_1-10k_transcript_41553";
scaffoldA01	MatchAnnot	transcript	3202221	3204643	.	+	.	gene_id "B596-L_1-10k_transcript_12916"; transcript_id "B596-L_1-10k_transcript_12916";
scaffoldC03	MatchAnnot	transcript	74141757	74142711	.	+	.	gene_id "B596-L_1-10k_transcript_51159"; transcript_id "B596-L_1-10k_transcript_51159";
scaffoldC01	MatchAnnot	transcript	4341944	4353669	.	-	.	gene_id "B596-L_1-10k_transcript_21520"; transcript_id "B596-L_1-10k_transcript_21520";
scaffoldA01	MatchAnnot	transcript	3479391	3482211	.	-	.	gene_id "B596-L_1-10k_transcript_19672"; transcript_id "B596-L_1-10k_transcript_19672";
scaffoldA01	MatchAnnot	transcript	3479432	3482211	.	-	.	gene_id "B596-L_1-10k_transcript_23098"; transcript_id "B596-L_1-10k_transcript_23098";
scaffoldA01	MatchAnnot	transcript	3711095	3711675	.	+	.	gene_id "B596-L_1-10k_transcript_53513"; transcript_id "B596-L_1-10k_transcript_53513";
scaffoldA01	MatchAnnot	transcript	3711098	3711541	.	+	.	gene_id "B596-L_1-10k_transcript_55844"; transcript_id "B596-L_1-10k_transcript_55844";
scaffoldA01	MatchAnnot	transcript	3711368	3711552	.	+	.	gene_id "B596-L_1-10k_transcript_59364"; transcript_id "B596-L_1-10k_transcript_59364";
scaffoldA03	MatchAnnot	transcript	24945052	24947609	.	+	.	gene_id "B596-L_1-10k_transcript_37483"; transcript_id "B596-L_1-10k_transcript_37483";
scaffoldA01	MatchAnnot	transcript	4302426	4304151	.	+	.	gene_id "B596-L_1-10k_transcript_48552"; transcript_id "B596-L_1-10k_transcript_48552";
scaffoldA01	MatchAnnot	transcript	4302645	4304150	.	+	.	gene_id "B596-L_1-10k_transcript_52301"; transcript_id "B596-L_1-10k_transcript_52301";
scaffoldA01	MatchAnnot	transcript	4561009	4562700	.	-	.	gene_id "B596-L_1-10k_transcript_36741"; transcript_id "B596-L_1-10k_transcript_36741";
scaffoldA01	MatchAnnot	transcript	6410995	6413460	.	-	.	gene_id "B596-L_1-10k_transcript_8211"; transcript_id "B596-L_1-10k_transcript_8211";
scaffoldC08	MatchAnnot	transcript	4432150	4434551	.	-	.	gene_id "B596-L_1-10k_transcript_11245"; transcript_id "B596-L_1-10k_transcript_11245";
scaffoldA01	MatchAnnot	transcript	6954705	6959518	.	-	.	gene_id "B596-L_1-10k_transcript_351"; transcript_id "B596-L_1-10k_transcript_351";
scaffoldA01	MatchAnnot	transcript	6972727	6972810	.	+	.	gene_id "B596-L_1-10k_transcript_60357"; transcript_id "B596-L_1-10k_transcript_60357";
scaffoldA01	MatchAnnot	transcript	6997432	6998297	.	-	.	gene_id "B596-L_1-10k_transcript_44128"; transcript_id "B596-L_1-10k_transcript_44128";
scaffoldA01	MatchAnnot	transcript	7095507	7095882	.	-	.	gene_id "B596-L_1-10k_transcript_55976"; transcript_id "B596-L_1-10k_transcript_55976";
scaffoldA01	MatchAnnot	transcript	7613343	7616159	.	+	.	gene_id "B596-L_1-10k_transcript_10789"; transcript_id "B596-L_1-10k_transcript_10789";
scaffoldA01	MatchAnnot	transcript	7613350	7616044	.	+	.	gene_id "B596-L_1-10k_transcript_12191"; transcript_id "B596-L_1-10k_transcript_12191";
scaffoldA01	MatchAnnot	transcript	7815640	7816966	.	+	.	gene_id "B596-L_1-10k_transcript_33058"; transcript_id "B596-L_1-10k_transcript_33058";
scaffoldA01	MatchAnnot	transcript	7815646	7816788	.	+	.	gene_id "B596-L_1-10k_transcript_36924"; transcript_id "B596-L_1-10k_transcript_36924";
scaffoldA01	MatchAnnot	transcript	7928371	7930819	.	+	.	gene_id "B596-L_1-10k_transcript_22742"; transcript_id "B596-L_1-10k_transcript_22742";
scaffoldA01	MatchAnnot	transcript	7928371	7930804	.	+	.	gene_id "B596-L_1-10k_transcript_26117"; transcript_id "B596-L_1-10k_transcript_26117";
scaffoldA01	MatchAnnot	transcript	7930073	7930792	.	+	.	gene_id "B596-L_1-10k_transcript_52590"; transcript_id "B596-L_1-10k_transcript_52590";
scaffoldA01	MatchAnnot	transcript	8314248	8317499	.	+	.	gene_id "B596-L_1-10k_transcript_7295"; transcript_id "B596-L_1-10k_transcript_7295";
scaffoldA01	MatchAnnot	transcript	8316734	8317502	.	+	.	gene_id "B596-L_1-10k_transcript_49648"; transcript_id "B596-L_1-10k_transcript_49648";
scaffoldA01	MatchAnnot	transcript	8597058	8599502	.	+	.	gene_id "B596-L_1-10k_transcript_36536"; transcript_id "B596-L_1-10k_transcript_36536";
scaffoldA01	MatchAnnot	transcript	8597097	8599525	.	+	.	gene_id "B596-L_1-10k_transcript_34281"; transcript_id "B596-L_1-10k_transcript_34281";
scaffoldA03	MatchAnnot	transcript	21998373	22005047	.	+	.	gene_id "B596-L_1-10k_transcript_1328"; transcript_id "B596-L_1-10k_transcript_1328";
scaffoldA03	MatchAnnot	transcript	21998373	22005047	.	+	.	gene_id "B596-L_1-10k_transcript_1391"; transcript_id "B596-L_1-10k_transcript_1391";
scaffoldA01	MatchAnnot	transcript	8984031	8984176	.	-	.	gene_id "B596-L_1-10k_transcript_59972"; transcript_id "B596-L_1-10k_transcript_59972";
scaffoldA01	MatchAnnot	transcript	9206645	9206823	.	-	.	gene_id "B596-L_1-10k_transcript_59508"; transcript_id "B596-L_1-10k_transcript_59508";
scaffoldC03	MatchAnnot	transcript	38654740	38656993	.	+	.	gene_id "B596-L_1-10k_transcript_13056"; transcript_id "B596-L_1-10k_transcript_13056";
scaffoldA01	MatchAnnot	transcript	9560214	9563425	.	-	.	gene_id "B596-L_1-10k_transcript_7142"; transcript_id "B596-L_1-10k_transcript_7142";
scaffoldA01	MatchAnnot	transcript	9699194	9699332	.	-	.	gene_id "B596-L_1-10k_transcript_59837"; transcript_id "B596-L_1-10k_transcript_59837";
scaffoldA01	MatchAnnot	transcript	10035073	10035167	.	+	.	gene_id "B596-L_1-10k_transcript_60305"; transcript_id "B596-L_1-10k_transcript_60305";
scaffoldA01	MatchAnnot	transcript	10204456	10206996	.	+	.	gene_id "B596-L_1-10k_transcript_20727"; transcript_id "B596-L_1-10k_transcript_20727";
scaffoldA01	MatchAnnot	transcript	10206253	10207023	.	+	.	gene_id "B596-L_1-10k_transcript_50989"; transcript_id "B596-L_1-10k_transcript_50989";
scaffoldA09	MatchAnnot	transcript	52791550	52793169	.	+	.	gene_id "B596-L_1-10k_transcript_41337"; transcript_id "B596-L_1-10k_transcript_41337";
scaffoldA01	MatchAnnot	transcript	10291949	10293614	.	+	.	gene_id "B596-L_1-10k_transcript_41896"; transcript_id "B596-L_1-10k_transcript_41896";
scaffoldA01	MatchAnnot	transcript	10526981	10527975	.	-	.	gene_id "B596-L_1-10k_transcript_41046"; transcript_id "B596-L_1-10k_transcript_41046";
scaffoldA01	MatchAnnot	transcript	10566385	10568377	.	+	.	gene_id "B596-L_1-10k_transcript_39163"; transcript_id "B596-L_1-10k_transcript_39163";
scaffoldA01	MatchAnnot	transcript	12049977	12050481	.	+	.	gene_id "B596-L_1-10k_transcript_53282"; transcript_id "B596-L_1-10k_transcript_53282";
scaffoldA01	MatchAnnot	transcript	12254674	12255211	.	-	.	gene_id "B596-L_1-10k_transcript_54267"; transcript_id "B596-L_1-10k_transcript_54267";
scaffoldA01	MatchAnnot	transcript	12254701	12257953	.	-	.	gene_id "B596-L_1-10k_transcript_5626"; transcript_id "B596-L_1-10k_transcript_5626";
scaffoldA01	MatchAnnot	transcript	12254749	12257011	.	-	.	gene_id "B596-L_1-10k_transcript_15362"; transcript_id "B596-L_1-10k_transcript_15362";
scaffoldA01	MatchAnnot	transcript	12323318	12323400	.	-	.	gene_id "B596-L_1-10k_transcript_60346"; transcript_id "B596-L_1-10k_transcript_60346";
scaffoldA01	MatchAnnot	transcript	12369032	12370632	.	-	.	gene_id "B596-L_1-10k_transcript_24855"; transcript_id "B596-L_1-10k_transcript_24855";
scaffoldA01	MatchAnnot	transcript	12369167	12370713	.	-	.	gene_id "B596-L_1-10k_transcript_26904"; transcript_id "B596-L_1-10k_transcript_26904";
scaffoldA01	MatchAnnot	transcript	12499301	12500736	.	+	.	gene_id "B596-L_1-10k_transcript_39006"; transcript_id "B596-L_1-10k_transcript_39006";
scaffoldC05	MatchAnnot	transcript	7077061	7077777	.	+	.	gene_id "B596-L_1-10k_transcript_45028"; transcript_id "B596-L_1-10k_transcript_45028";
scaffoldA08	MatchAnnot	transcript	26133935	26134720	.	-	.	gene_id "B596-L_1-10k_transcript_43382"; transcript_id "B596-L_1-10k_transcript_43382";
scaffoldA01	MatchAnnot	transcript	13329802	13330426	.	-	.	gene_id "B596-L_1-10k_transcript_50442"; transcript_id "B596-L_1-10k_transcript_50442";
scaffoldA01	MatchAnnot	transcript	14246202	14248244	.	-	.	gene_id "B596-L_1-10k_transcript_14588"; transcript_id "B596-L_1-10k_transcript_14588";
scaffoldA01	MatchAnnot	transcript	14526484	14530875	.	-	.	gene_id "B596-L_1-10k_transcript_550"; transcript_id "B596-L_1-10k_transcript_550";
scaffoldA01	MatchAnnot	transcript	16153042	16154021	.	+	.	gene_id "B596-L_1-10k_transcript_41289"; transcript_id "B596-L_1-10k_transcript_41289";
scaffoldA01	MatchAnnot	transcript	16711082	16717054	.	+	.	gene_id "B596-L_1-10k_transcript_4256"; transcript_id "B596-L_1-10k_transcript_4256";
scaffoldA01	MatchAnnot	transcript	16882304	16885491	.	+	.	gene_id "B596-L_1-10k_transcript_3128"; transcript_id "B596-L_1-10k_transcript_3128";
scaffoldA01	MatchAnnot	transcript	18735536	18736923	.	+	.	gene_id "B596-L_1-10k_transcript_29882"; transcript_id "B596-L_1-10k_transcript_29882";
scaffoldA01	MatchAnnot	transcript	20430653	20433083	.	+	.	gene_id "B596-L_1-10k_transcript_27167"; transcript_id "B596-L_1-10k_transcript_27167";
scaffoldA01	MatchAnnot	transcript	20430670	20436551	.	+	.	gene_id "B596-L_1-10k_transcript_54542"; transcript_id "B596-L_1-10k_transcript_54542";
scaffoldA01	MatchAnnot	transcript	20430944	20436551	.	+	.	gene_id "B596-L_1-10k_transcript_48767"; transcript_id "B596-L_1-10k_transcript_48767";
scaffoldA01	MatchAnnot	transcript	20431044	20437049	.	+	.	gene_id "B596-L_1-10k_transcript_52295"; transcript_id "B596-L_1-10k_transcript_52295";
scaffoldA01	MatchAnnot	transcript	20431086	20436551	.	+	.	gene_id "B596-L_1-10k_transcript_4243"; transcript_id "B596-L_1-10k_transcript_4243";
scaffoldA01	MatchAnnot	transcript	20434305	20436551	.	+	.	gene_id "B596-L_1-10k_transcript_57371"; transcript_id "B596-L_1-10k_transcript_57371";
scaffoldA07	MatchAnnot	transcript	19584810	19587186	.	+	.	gene_id "B596-L_1-10k_transcript_21444"; transcript_id "B596-L_1-10k_transcript_21444";
scaffoldA01	MatchAnnot	transcript	25729389	25731910	.	+	.	gene_id "B596-L_1-10k_transcript_11015"; transcript_id "B596-L_1-10k_transcript_11015";
scaffoldA01	MatchAnnot	transcript	25729506	25731933	.	+	.	gene_id "B596-L_1-10k_transcript_10331"; transcript_id "B596-L_1-10k_transcript_10331";
scaffoldA01	MatchAnnot	transcript	25731059	25731887	.	+	.	gene_id "B596-L_1-10k_transcript_45327"; transcript_id "B596-L_1-10k_transcript_45327";
scaffoldA01	MatchAnnot	transcript	26339223	26340522	.	+	.	gene_id "B596-L_1-10k_transcript_33481"; transcript_id "B596-L_1-10k_transcript_33481";
scaffoldA01	MatchAnnot	transcript	26339223	26340414	.	+	.	gene_id "B596-L_1-10k_transcript_33926"; transcript_id "B596-L_1-10k_transcript_33926";
scaffoldA01	MatchAnnot	transcript	28043013	28045660	.	+	.	gene_id "B596-L_1-10k_transcript_13905"; transcript_id "B596-L_1-10k_transcript_13905";
scaffoldA01	MatchAnnot	transcript	28193765	28194140	.	+	.	gene_id "B596-L_1-10k_transcript_55985"; transcript_id "B596-L_1-10k_transcript_55985";
scaffoldA01	MatchAnnot	transcript	30124437	30124569	.	-	.	gene_id "B596-L_1-10k_transcript_60095"; transcript_id "B596-L_1-10k_transcript_60095";
scaffoldA01	MatchAnnot	transcript	30378559	30380377	.	-	.	gene_id "B596-L_1-10k_transcript_28497"; transcript_id "B596-L_1-10k_transcript_28497";
scaffoldA03	MatchAnnot	transcript	14040560	14041597	.	+	.	gene_id "B596-L_1-10k_transcript_39703"; transcript_id "B596-L_1-10k_transcript_39703";
scaffoldA01	MatchAnnot	transcript	30700106	30701591	.	+	.	gene_id "B596-L_1-10k_transcript_35466"; transcript_id "B596-L_1-10k_transcript_35466";
scaffoldA01	MatchAnnot	transcript	30799256	30802121	.	+	.	gene_id "B596-L_1-10k_transcript_9619"; transcript_id "B596-L_1-10k_transcript_9619";
scaffoldA01	MatchAnnot	transcript	31486556	31488418	.	+	.	gene_id "B596-L_1-10k_transcript_18281"; transcript_id "B596-L_1-10k_transcript_18281";
scaffoldA01	MatchAnnot	transcript	31582920	31584305	.	+	.	gene_id "B596-L_1-10k_transcript_46343"; transcript_id "B596-L_1-10k_transcript_46343";
scaffoldA01	MatchAnnot	transcript	31987529	31988039	.	-	.	gene_id "B596-L_1-10k_transcript_54695"; transcript_id "B596-L_1-10k_transcript_54695";
scaffoldA01	MatchAnnot	transcript	31987549	31989400	.	-	.	gene_id "B596-L_1-10k_transcript_39975"; transcript_id "B596-L_1-10k_transcript_39975";
scaffoldA01	MatchAnnot	transcript	31987550	31989763	.	-	.	gene_id "B596-L_1-10k_transcript_32229"; transcript_id "B596-L_1-10k_transcript_32229";
scaffoldA01	MatchAnnot	transcript	31987574	31987746	.	-	.	gene_id "B596-L_1-10k_transcript_59599"; transcript_id "B596-L_1-10k_transcript_59599";
scaffoldA01	MatchAnnot	transcript	31987732	31992668	.	-	.	gene_id "B596-L_1-10k_transcript_37091"; transcript_id "B596-L_1-10k_transcript_37091";
scaffoldA09	MatchAnnot	transcript	13328994	13329047	.	+	.	gene_id "B596-L_1-10k_transcript_20219"; transcript_id "B596-L_1-10k_transcript_20219";
scaffoldA01	MatchAnnot	transcript	32683079	32683609	.	+	.	gene_id "B596-L_1-10k_transcript_56467"; transcript_id "B596-L_1-10k_transcript_56467";
scaffoldA01	MatchAnnot	transcript	32859373	32861449	.	+	.	gene_id "B596-L_1-10k_transcript_26620"; transcript_id "B596-L_1-10k_transcript_26620";
scaffoldA01	MatchAnnot	transcript	32875672	32876516	.	+	.	gene_id "B596-L_1-10k_transcript_56676"; transcript_id "B596-L_1-10k_transcript_56676";
scaffoldA01	MatchAnnot	transcript	32877627	32880761	.	+	.	gene_id "B596-L_1-10k_transcript_11314"; transcript_id "B596-L_1-10k_transcript_11314";
scaffoldA01	MatchAnnot	transcript	32877629	32880634	.	+	.	gene_id "B596-L_1-10k_transcript_13369"; transcript_id "B596-L_1-10k_transcript_13369";
scaffoldA01	MatchAnnot	transcript	32879309	32880717	.	+	.	gene_id "B596-L_1-10k_transcript_30269"; transcript_id "B596-L_1-10k_transcript_30269";
scaffoldA01	MatchAnnot	transcript	33098493	33098635	.	-	.	gene_id "B596-L_1-10k_transcript_59938"; transcript_id "B596-L_1-10k_transcript_59938";
scaffoldA01	MatchAnnot	transcript	33652074	33652191	.	+	.	gene_id "B596-L_1-10k_transcript_60192"; transcript_id "B596-L_1-10k_transcript_60192";
scaffoldA01	MatchAnnot	transcript	34898025	34900105	.	+	.	gene_id "B596-L_1-10k_transcript_26986"; transcript_id "B596-L_1-10k_transcript_26986";
scaffoldA01	MatchAnnot	transcript	34899507	34900096	.	+	.	gene_id "B596-L_1-10k_transcript_55795"; transcript_id "B596-L_1-10k_transcript_55795";
scaffoldC08	MatchAnnot	transcript	4845349	4847862	.	-	.	gene_id "B596-L_1-10k_transcript_28456"; transcript_id "B596-L_1-10k_transcript_28456";
scaffoldA01	MatchAnnot	transcript	35319954	35323062	.	+	.	gene_id "B596-L_1-10k_transcript_8394"; transcript_id "B596-L_1-10k_transcript_8394";
scaffoldA01	MatchAnnot	transcript	35448573	35454837	.	-	.	gene_id "B596-L_1-10k_transcript_32120"; transcript_id "B596-L_1-10k_transcript_32120";
scaffoldA01	MatchAnnot	transcript	35584983	35586880	.	-	.	gene_id "B596-L_1-10k_transcript_29154"; transcript_id "B596-L_1-10k_transcript_29154";
scaffoldA01	MatchAnnot	transcript	35844539	35845500	.	-	.	gene_id "B596-L_1-10k_transcript_52353"; transcript_id "B596-L_1-10k_transcript_52353";
scaffoldA01	MatchAnnot	transcript	36481175	36483232	.	-	.	gene_id "B596-L_1-10k_transcript_22997"; transcript_id "B596-L_1-10k_transcript_22997";
scaffoldA01	MatchAnnot	transcript	36801081	36803793	.	+	.	gene_id "B596-L_1-10k_transcript_6297"; transcript_id "B596-L_1-10k_transcript_6297";
scaffoldA01	MatchAnnot	transcript	37180468	37183828	.	+	.	gene_id "B596-L_1-10k_transcript_3043"; transcript_id "B596-L_1-10k_transcript_3043";
scaffoldA01	MatchAnnot	transcript	37580391	37580591	.	-	.	gene_id "B596-L_1-10k_transcript_58821"; transcript_id "B596-L_1-10k_transcript_58821";
scaffoldA01	MatchAnnot	transcript	37580392	37580813	.	-	.	gene_id "B596-L_1-10k_transcript_56355"; transcript_id "B596-L_1-10k_transcript_56355";
scaffoldA01	MatchAnnot	transcript	37641957	37642876	.	-	.	gene_id "B596-L_1-10k_transcript_46892"; transcript_id "B596-L_1-10k_transcript_46892";
scaffoldA01	MatchAnnot	transcript	37703104	37704984	.	-	.	gene_id "B596-L_1-10k_transcript_17843"; transcript_id "B596-L_1-10k_transcript_17843";
scaffoldA01	MatchAnnot	transcript	37703104	37705294	.	-	.	gene_id "B596-L_1-10k_transcript_27309"; transcript_id "B596-L_1-10k_transcript_27309";
scaffoldA01	MatchAnnot	transcript	37703104	37703791	.	-	.	gene_id "B596-L_1-10k_transcript_47704"; transcript_id "B596-L_1-10k_transcript_47704";
scaffoldA02	MatchAnnot	transcript	352070	352337	.	+	.	gene_id "B596-L_1-10k_transcript_58176"; transcript_id "B596-L_1-10k_transcript_58176";
scaffoldA02	MatchAnnot	transcript	536386	538481	.	-	.	gene_id "B596-L_1-10k_transcript_18724"; transcript_id "B596-L_1-10k_transcript_18724";
scaffoldA02	MatchAnnot	transcript	782549	783505	.	+	.	gene_id "B596-L_1-10k_transcript_50157"; transcript_id "B596-L_1-10k_transcript_50157";
scaffoldA02	MatchAnnot	transcript	958403	958500	.	+	.	gene_id "B596-L_1-10k_transcript_60299"; transcript_id "B596-L_1-10k_transcript_60299";
scaffoldC02	MatchAnnot	transcript	1048536	1048744	.	+	.	gene_id "B596-L_1-10k_transcript_20628"; transcript_id "B596-L_1-10k_transcript_20628";
scaffoldA02	MatchAnnot	transcript	1426785	1428301	.	+	.	gene_id "B596-L_1-10k_transcript_25491"; transcript_id "B596-L_1-10k_transcript_25491";
scaffoldA02	MatchAnnot	transcript	1482222	1484398	.	-	.	gene_id "B596-L_1-10k_transcript_28025"; transcript_id "B596-L_1-10k_transcript_28025";
scaffoldA02	MatchAnnot	transcript	1696475	1702389	.	+	.	gene_id "B596-L_1-10k_transcript_405"; transcript_id "B596-L_1-10k_transcript_405";
scaffoldA02	MatchAnnot	transcript	1699167	1702389	.	+	.	gene_id "B596-L_1-10k_transcript_6806"; transcript_id "B596-L_1-10k_transcript_6806";
scaffoldA02	MatchAnnot	transcript	2064402	2065111	.	-	.	gene_id "B596-L_1-10k_transcript_48214"; transcript_id "B596-L_1-10k_transcript_48214";
scaffoldA02	MatchAnnot	transcript	2065791	2068246	.	-	.	gene_id "B596-L_1-10k_transcript_21916"; transcript_id "B596-L_1-10k_transcript_21916";
scaffoldA02	MatchAnnot	transcript	2079922	2081340	.	-	.	gene_id "B596-L_1-10k_transcript_38904"; transcript_id "B596-L_1-10k_transcript_38904";
scaffoldA02	MatchAnnot	transcript	2079983	2080637	.	-	.	gene_id "B596-L_1-10k_transcript_55247"; transcript_id "B596-L_1-10k_transcript_55247";
scaffoldA02	MatchAnnot	transcript	2080074	2081337	.	-	.	gene_id "B596-L_1-10k_transcript_43338"; transcript_id "B596-L_1-10k_transcript_43338";
scaffoldA02	MatchAnnot	transcript	2187621	2188504	.	-	.	gene_id "B596-L_1-10k_transcript_48186"; transcript_id "B596-L_1-10k_transcript_48186";
scaffoldA02	MatchAnnot	transcript	2187706	2188113	.	-	.	gene_id "B596-L_1-10k_transcript_54899"; transcript_id "B596-L_1-10k_transcript_54899";
scaffoldA02	MatchAnnot	transcript	2187754	2188504	.	-	.	gene_id "B596-L_1-10k_transcript_52134"; transcript_id "B596-L_1-10k_transcript_52134";
scaffoldA02	MatchAnnot	transcript	2579867	2581211	.	-	.	gene_id "B596-L_1-10k_transcript_46208"; transcript_id "B596-L_1-10k_transcript_46208";
scaffoldA02	MatchAnnot	transcript	2833817	2834898	.	+	.	gene_id "B596-L_1-10k_transcript_38636"; transcript_id "B596-L_1-10k_transcript_38636";
scaffoldA02	MatchAnnot	transcript	3075096	3075689	.	-	.	gene_id "B596-L_1-10k_transcript_51293"; transcript_id "B596-L_1-10k_transcript_51293";
scaffoldA02	MatchAnnot	transcript	3241677	3243120	.	+	.	gene_id "B596-L_1-10k_transcript_46684"; transcript_id "B596-L_1-10k_transcript_46684";
scaffoldA02	MatchAnnot	transcript	3374375	3374515	.	+	.	gene_id "B596-L_1-10k_transcript_60230"; transcript_id "B596-L_1-10k_transcript_60230";
scaffoldA02	MatchAnnot	transcript	3829480	3829654	.	-	.	gene_id "B596-L_1-10k_transcript_59569"; transcript_id "B596-L_1-10k_transcript_59569";
scaffoldA02	MatchAnnot	transcript	4048770	4048975	.	+	.	gene_id "B596-L_1-10k_transcript_59112"; transcript_id "B596-L_1-10k_transcript_59112";
scaffoldA02	MatchAnnot	transcript	4056489	4056687	.	-	.	gene_id "B596-L_1-10k_transcript_59776"; transcript_id "B596-L_1-10k_transcript_59776";
scaffoldA02	MatchAnnot	transcript	4332253	4333511	.	+	.	gene_id "B596-L_1-10k_transcript_33464"; transcript_id "B596-L_1-10k_transcript_33464";
scaffoldA02	MatchAnnot	transcript	4606409	4608790	.	+	.	gene_id "B596-L_1-10k_transcript_19782"; transcript_id "B596-L_1-10k_transcript_19782";
scaffoldA02	MatchAnnot	transcript	4606795	4608822	.	+	.	gene_id "B596-L_1-10k_transcript_24399"; transcript_id "B596-L_1-10k_transcript_24399";
scaffoldA02	MatchAnnot	transcript	4607049	4608785	.	+	.	gene_id "B596-L_1-10k_transcript_30656"; transcript_id "B596-L_1-10k_transcript_30656";
scaffoldA02	MatchAnnot	transcript	4607751	4608823	.	+	.	gene_id "B596-L_1-10k_transcript_39383"; transcript_id "B596-L_1-10k_transcript_39383";
scaffoldA02	MatchAnnot	transcript	4635071	4635430	.	-	.	gene_id "B596-L_1-10k_transcript_56271"; transcript_id "B596-L_1-10k_transcript_56271";
scaffoldA02	MatchAnnot	transcript	4635102	4636058	.	-	.	gene_id "B596-L_1-10k_transcript_53547"; transcript_id "B596-L_1-10k_transcript_53547";
scaffoldA02	MatchAnnot	transcript	4635126	4636056	.	-	.	gene_id "B596-L_1-10k_transcript_48107"; transcript_id "B596-L_1-10k_transcript_48107";
scaffoldA03	MatchAnnot	transcript	6985851	6988409	.	-	.	gene_id "B596-L_1-10k_transcript_25931"; transcript_id "B596-L_1-10k_transcript_25931";
scaffoldA02	MatchAnnot	transcript	4896355	4897917	.	+	.	gene_id "B596-L_1-10k_transcript_25767"; transcript_id "B596-L_1-10k_transcript_25767";
scaffoldA02	MatchAnnot	transcript	4897673	4897917	.	+	.	gene_id "B596-L_1-10k_transcript_58396"; transcript_id "B596-L_1-10k_transcript_58396";
scaffoldA02	MatchAnnot	transcript	5371972	5372781	.	-	.	gene_id "B596-L_1-10k_transcript_45762"; transcript_id "B596-L_1-10k_transcript_45762";
scaffoldA02	MatchAnnot	transcript	5372083	5372781	.	-	.	gene_id "B596-L_1-10k_transcript_48398"; transcript_id "B596-L_1-10k_transcript_48398";
scaffoldA02	MatchAnnot	transcript	5372184	5372785	.	-	.	gene_id "B596-L_1-10k_transcript_51074"; transcript_id "B596-L_1-10k_transcript_51074";
scaffoldA02	MatchAnnot	transcript	5567517	5568807	.	+	.	gene_id "B596-L_1-10k_transcript_32688"; transcript_id "B596-L_1-10k_transcript_32688";
scaffoldA02	MatchAnnot	transcript	5628353	5630578	.	+	.	gene_id "B596-L_1-10k_transcript_31551"; transcript_id "B596-L_1-10k_transcript_31551";
scaffoldA02	MatchAnnot	transcript	5629246	5630578	.	+	.	gene_id "B596-L_1-10k_transcript_42679"; transcript_id "B596-L_1-10k_transcript_42679";
scaffoldA02	MatchAnnot	transcript	6024209	6024585	.	-	.	gene_id "B596-L_1-10k_transcript_55806"; transcript_id "B596-L_1-10k_transcript_55806";
scaffoldA02	MatchAnnot	transcript	6407924	6408133	.	-	.	gene_id "B596-L_1-10k_transcript_59065"; transcript_id "B596-L_1-10k_transcript_59065";
scaffoldA03	MatchAnnot	transcript	5935120	5936626	.	+	.	gene_id "B596-L_1-10k_transcript_43309"; transcript_id "B596-L_1-10k_transcript_43309";
scaffoldA02	MatchAnnot	transcript	6962512	6962685	.	+	.	gene_id "B596-L_1-10k_transcript_59582"; transcript_id "B596-L_1-10k_transcript_59582";
scaffoldA02	MatchAnnot	transcript	7115473	7116920	.	+	.	gene_id "B596-L_1-10k_transcript_26675"; transcript_id "B596-L_1-10k_transcript_26675";
scaffoldA02	MatchAnnot	transcript	7162338	7165039	.	-	.	gene_id "B596-L_1-10k_transcript_39504"; transcript_id "B596-L_1-10k_transcript_39504";
scaffoldA02	MatchAnnot	transcript	7162511	7165102	.	-	.	gene_id "B596-L_1-10k_transcript_43721"; transcript_id "B596-L_1-10k_transcript_43721";
scaffoldA02	MatchAnnot	transcript	7295982	7297906	.	-	.	gene_id "B596-L_1-10k_transcript_18901"; transcript_id "B596-L_1-10k_transcript_18901";
scaffoldA02	MatchAnnot	transcript	7295982	7296123	.	-	.	gene_id "B596-L_1-10k_transcript_60015"; transcript_id "B596-L_1-10k_transcript_60015";
scaffoldA02	MatchAnnot	transcript	7295983	7304325	.	-	.	gene_id "B596-L_1-10k_transcript_27"; transcript_id "B596-L_1-10k_transcript_27";
scaffoldA02	MatchAnnot	transcript	7295983	7296754	.	-	.	gene_id "B596-L_1-10k_transcript_49026"; transcript_id "B596-L_1-10k_transcript_49026";
scaffoldC01	MatchAnnot	transcript	49556762	49559733	.	+	.	gene_id "B596-L_1-10k_transcript_17066"; transcript_id "B596-L_1-10k_transcript_17066";
scaffoldA02	MatchAnnot	transcript	7477981	7478392	.	-	.	gene_id "B596-L_1-10k_transcript_55332"; transcript_id "B596-L_1-10k_transcript_55332";
scaffoldA02	MatchAnnot	transcript	8713553	8717138	.	+	.	gene_id "B596-L_1-10k_transcript_4648"; transcript_id "B596-L_1-10k_transcript_4648";
scaffoldA02	MatchAnnot	transcript	8713556	8715143	.	+	.	gene_id "B596-L_1-10k_transcript_28955"; transcript_id "B596-L_1-10k_transcript_28955";
scaffoldA02	MatchAnnot	transcript	8713556	8715143	.	+	.	gene_id "B596-L_1-10k_transcript_32167"; transcript_id "B596-L_1-10k_transcript_32167";
scaffoldA02	MatchAnnot	transcript	8713556	8717138	.	+	.	gene_id "B596-L_1-10k_transcript_4919"; transcript_id "B596-L_1-10k_transcript_4919";
scaffoldA02	MatchAnnot	transcript	8714406	8717092	.	+	.	gene_id "B596-L_1-10k_transcript_13692"; transcript_id "B596-L_1-10k_transcript_13692";
scaffoldA02	MatchAnnot	transcript	8715030	8717084	.	+	.	gene_id "B596-L_1-10k_transcript_26911"; transcript_id "B596-L_1-10k_transcript_26911";
scaffoldA02	MatchAnnot	transcript	8715288	8717133	.	+	.	gene_id "B596-L_1-10k_transcript_29525"; transcript_id "B596-L_1-10k_transcript_29525";
scaffoldA02	MatchAnnot	transcript	8715519	8717092	.	+	.	gene_id "B596-L_1-10k_transcript_32155"; transcript_id "B596-L_1-10k_transcript_32155";
scaffoldA02	MatchAnnot	transcript	8716045	8717083	.	+	.	gene_id "B596-L_1-10k_transcript_42385"; transcript_id "B596-L_1-10k_transcript_42385";
scaffoldA02	MatchAnnot	transcript	8716338	8717092	.	+	.	gene_id "B596-L_1-10k_transcript_46655"; transcript_id "B596-L_1-10k_transcript_46655";
scaffoldA02	MatchAnnot	transcript	9569027	9572352	.	+	.	gene_id "B596-L_1-10k_transcript_7766"; transcript_id "B596-L_1-10k_transcript_7766";
scaffoldA02	MatchAnnot	transcript	9659774	9659998	.	+	.	gene_id "B596-L_1-10k_transcript_58690"; transcript_id "B596-L_1-10k_transcript_58690";
scaffoldA02	MatchAnnot	transcript	9761124	9761284	.	-	.	gene_id "B596-L_1-10k_transcript_59766"; transcript_id "B596-L_1-10k_transcript_59766";
scaffoldA02	MatchAnnot	transcript	9912619	9912673	.	-	.	gene_id "B596-L_1-10k_transcript_30488"; transcript_id "B596-L_1-10k_transcript_30488";
scaffoldA02	MatchAnnot	transcript	9912619	9912673	.	-	.	gene_id "B596-L_1-10k_transcript_30488"; transcript_id "B596-L_1-10k_transcript_30488";
scaffoldA02	MatchAnnot	transcript	10080880	10084998	.	+	.	gene_id "B596-L_1-10k_transcript_24314"; transcript_id "B596-L_1-10k_transcript_24314";
scaffoldA02	MatchAnnot	transcript	10409242	10409423	.	+	.	gene_id "B596-L_1-10k_transcript_59807"; transcript_id "B596-L_1-10k_transcript_59807";
scaffoldA02	MatchAnnot	transcript	11231319	11233701	.	+	.	gene_id "B596-L_1-10k_transcript_45330"; transcript_id "B596-L_1-10k_transcript_45330";
scaffoldA02	MatchAnnot	transcript	11701345	11701948	.	-	.	gene_id "B596-L_1-10k_transcript_50940"; transcript_id "B596-L_1-10k_transcript_50940";
scaffoldA02	MatchAnnot	transcript	12451383	12452133	.	+	.	gene_id "B596-L_1-10k_transcript_47313"; transcript_id "B596-L_1-10k_transcript_47313";
scaffoldA02	MatchAnnot	transcript	12791894	12792138	.	+	.	gene_id "B596-L_1-10k_transcript_58390"; transcript_id "B596-L_1-10k_transcript_58390";
scaffoldA02	MatchAnnot	transcript	13435380	13435923	.	+	.	gene_id "B596-L_1-10k_transcript_52569"; transcript_id "B596-L_1-10k_transcript_52569";
scaffoldA02	MatchAnnot	transcript	13476905	13478171	.	+	.	gene_id "B596-L_1-10k_transcript_33050"; transcript_id "B596-L_1-10k_transcript_33050";
scaffoldA02	MatchAnnot	transcript	13714236	13714393	.	+	.	gene_id "B596-L_1-10k_transcript_59904"; transcript_id "B596-L_1-10k_transcript_59904";
scaffoldA02	MatchAnnot	transcript	14079650	14079957	.	+	.	gene_id "B596-L_1-10k_transcript_57114"; transcript_id "B596-L_1-10k_transcript_57114";
scaffoldA09	MatchAnnot	transcript	1734980	1742339	.	+	.	gene_id "B596-L_1-10k_transcript_9041"; transcript_id "B596-L_1-10k_transcript_9041";
scaffoldA02	MatchAnnot	transcript	15097173	15098040	.	-	.	gene_id "B596-L_1-10k_transcript_45965"; transcript_id "B596-L_1-10k_transcript_45965";
scaffoldA02	MatchAnnot	transcript	16018590	16019933	.	+	.	gene_id "B596-L_1-10k_transcript_31994"; transcript_id "B596-L_1-10k_transcript_31994";
scaffoldA02	MatchAnnot	transcript	17653154	17653277	.	+	.	gene_id "B596-L_1-10k_transcript_59829"; transcript_id "B596-L_1-10k_transcript_59829";
scaffoldA02	MatchAnnot	transcript	17731610	17732590	.	-	.	gene_id "B596-L_1-10k_transcript_41362"; transcript_id "B596-L_1-10k_transcript_41362";
scaffoldA02	MatchAnnot	transcript	17953597	17954302	.	+	.	gene_id "B596-L_1-10k_transcript_47115"; transcript_id "B596-L_1-10k_transcript_47115";
scaffoldA02	MatchAnnot	transcript	19779526	19787661	.	-	.	gene_id "B596-L_1-10k_transcript_3491"; transcript_id "B596-L_1-10k_transcript_3491";
scaffoldA02	MatchAnnot	transcript	24320778	24321712	.	+	.	gene_id "B596-L_1-10k_transcript_42181"; transcript_id "B596-L_1-10k_transcript_42181";
scaffoldA02	MatchAnnot	transcript	25341262	25344177	.	+	.	gene_id "B596-L_1-10k_transcript_18974"; transcript_id "B596-L_1-10k_transcript_18974";
scaffoldA02	MatchAnnot	transcript	26020162	26021599	.	+	.	gene_id "B596-L_1-10k_transcript_27548"; transcript_id "B596-L_1-10k_transcript_27548";
scaffoldA02	MatchAnnot	transcript	26508129	26509861	.	+	.	gene_id "B596-L_1-10k_transcript_31263"; transcript_id "B596-L_1-10k_transcript_31263";
scaffoldA02	MatchAnnot	transcript	26975348	26975488	.	-	.	gene_id "B596-L_1-10k_transcript_60025"; transcript_id "B596-L_1-10k_transcript_60025";
scaffoldA02	MatchAnnot	transcript	27123694	27124702	.	-	.	gene_id "B596-L_1-10k_transcript_41178"; transcript_id "B596-L_1-10k_transcript_41178";
scaffoldA02	MatchAnnot	transcript	27151190	27151685	.	+	.	gene_id "B596-L_1-10k_transcript_55153"; transcript_id "B596-L_1-10k_transcript_55153";
scaffoldA02	MatchAnnot	transcript	27823805	27824812	.	+	.	gene_id "B596-L_1-10k_transcript_40922"; transcript_id "B596-L_1-10k_transcript_40922";
scaffoldA02	MatchAnnot	transcript	28086581	28089116	.	+	.	gene_id "B596-L_1-10k_transcript_7750"; transcript_id "B596-L_1-10k_transcript_7750";
scaffoldA02	MatchAnnot	transcript	28101886	28103324	.	-	.	gene_id "B596-L_1-10k_transcript_55065"; transcript_id "B596-L_1-10k_transcript_55065";
scaffoldA02	MatchAnnot	transcript	28101887	28103593	.	-	.	gene_id "B596-L_1-10k_transcript_48502"; transcript_id "B596-L_1-10k_transcript_48502";
scaffoldA02	MatchAnnot	transcript	28101888	28103593	.	-	.	gene_id "B596-L_1-10k_transcript_50110"; transcript_id "B596-L_1-10k_transcript_50110";
scaffoldA02	MatchAnnot	transcript	28377644	28379558	.	-	.	gene_id "B596-L_1-10k_transcript_16928"; transcript_id "B596-L_1-10k_transcript_16928";
scaffoldA02	MatchAnnot	transcript	28623116	28624003	.	+	.	gene_id "B596-L_1-10k_transcript_46472"; transcript_id "B596-L_1-10k_transcript_46472";
scaffoldA02	MatchAnnot	transcript	28882358	28883415	.	-	.	gene_id "B596-L_1-10k_transcript_40487"; transcript_id "B596-L_1-10k_transcript_40487";
scaffoldA02	MatchAnnot	transcript	29434955	29438735	.	-	.	gene_id "B596-L_1-10k_transcript_5919"; transcript_id "B596-L_1-10k_transcript_5919";
scaffoldA02	MatchAnnot	transcript	29486172	29486379	.	-	.	gene_id "B596-L_1-10k_transcript_59075"; transcript_id "B596-L_1-10k_transcript_59075";
scaffoldA02	MatchAnnot	transcript	29628196	29628505	.	-	.	gene_id "B596-L_1-10k_transcript_56610"; transcript_id "B596-L_1-10k_transcript_56610";
scaffoldA02	MatchAnnot	transcript	30188960	30190912	.	+	.	gene_id "B596-L_1-10k_transcript_21004"; transcript_id "B596-L_1-10k_transcript_21004";
scaffoldA02	MatchAnnot	transcript	30451085	30463768	.	+	.	gene_id "B596-L_1-10k_transcript_10628"; transcript_id "B596-L_1-10k_transcript_10628";
scaffoldA02	MatchAnnot	transcript	30458671	30463797	.	+	.	gene_id "B596-L_1-10k_transcript_10389"; transcript_id "B596-L_1-10k_transcript_10389";
scaffoldA10	MatchAnnot	transcript	23866669	23867884	.	-	.	gene_id "B596-L_1-10k_transcript_41470"; transcript_id "B596-L_1-10k_transcript_41470";
scaffoldA02	MatchAnnot	transcript	30929726	30931525	.	+	.	gene_id "B596-L_1-10k_transcript_19712"; transcript_id "B596-L_1-10k_transcript_19712";
scaffoldA02	MatchAnnot	transcript	31180675	31183334	.	-	.	gene_id "B596-L_1-10k_transcript_6586"; transcript_id "B596-L_1-10k_transcript_6586";
scaffoldA02	MatchAnnot	transcript	31577561	31578461	.	-	.	gene_id "B596-L_1-10k_transcript_43599"; transcript_id "B596-L_1-10k_transcript_43599";
scaffoldA02	MatchAnnot	transcript	32324874	32326102	.	-	.	gene_id "B596-L_1-10k_transcript_46757"; transcript_id "B596-L_1-10k_transcript_46757";
scaffoldA02	MatchAnnot	transcript	32356501	32357765	.	-	.	gene_id "B596-L_1-10k_transcript_46161"; transcript_id "B596-L_1-10k_transcript_46161";
scaffoldA02	MatchAnnot	transcript	32470658	32473369	.	+	.	gene_id "B596-L_1-10k_transcript_30627"; transcript_id "B596-L_1-10k_transcript_30627";
scaffoldA02	MatchAnnot	transcript	32532656	32535506	.	+	.	gene_id "B596-L_1-10k_transcript_10754"; transcript_id "B596-L_1-10k_transcript_10754";
scaffoldA02	MatchAnnot	transcript	32532656	32535827	.	+	.	gene_id "B596-L_1-10k_transcript_7342"; transcript_id "B596-L_1-10k_transcript_7342";
scaffoldA02	MatchAnnot	transcript	32568440	32569649	.	+	.	gene_id "B596-L_1-10k_transcript_48836"; transcript_id "B596-L_1-10k_transcript_48836";
scaffoldA02	MatchAnnot	transcript	32725062	32727324	.	+	.	gene_id "B596-L_1-10k_transcript_11103"; transcript_id "B596-L_1-10k_transcript_11103";
scaffoldA02	MatchAnnot	transcript	32989358	32989739	.	-	.	gene_id "B596-L_1-10k_transcript_55913"; transcript_id "B596-L_1-10k_transcript_55913";
scaffoldA02	MatchAnnot	transcript	33142187	33146404	.	+	.	gene_id "B596-L_1-10k_transcript_8443"; transcript_id "B596-L_1-10k_transcript_8443";
scaffoldA02	MatchAnnot	transcript	33142187	33146262	.	+	.	gene_id "B596-L_1-10k_transcript_9274"; transcript_id "B596-L_1-10k_transcript_9274";
scaffoldA02	MatchAnnot	transcript	33142543	33146195	.	+	.	gene_id "B596-L_1-10k_transcript_14932"; transcript_id "B596-L_1-10k_transcript_14932";
scaffoldA02	MatchAnnot	transcript	33143344	33146239	.	+	.	gene_id "B596-L_1-10k_transcript_17612"; transcript_id "B596-L_1-10k_transcript_17612";
scaffoldC02	MatchAnnot	transcript	60644874	60695778	.	-	.	gene_id "B596-L_1-10k_transcript_18409"; transcript_id "B596-L_1-10k_transcript_18409";
scaffoldA02	MatchAnnot	transcript	33250719	33257388	.	+	.	gene_id "B596-L_1-10k_transcript_29626"; transcript_id "B596-L_1-10k_transcript_29626";
scaffoldA02	MatchAnnot	transcript	33460639	33462236	.	-	.	gene_id "B596-L_1-10k_transcript_40617"; transcript_id "B596-L_1-10k_transcript_40617";
scaffoldA02	MatchAnnot	transcript	35314732	35315941	.	+	.	gene_id "B596-L_1-10k_transcript_35349"; transcript_id "B596-L_1-10k_transcript_35349";
scaffoldA02	MatchAnnot	transcript	35336918	35338727	.	+	.	gene_id "B596-L_1-10k_transcript_49173"; transcript_id "B596-L_1-10k_transcript_49173";
scaffoldA02	MatchAnnot	transcript	35908671	35910758	.	-	.	gene_id "B596-L_1-10k_transcript_29745"; transcript_id "B596-L_1-10k_transcript_29745";
scaffoldA03	MatchAnnot	transcript	62647	64925	.	+	.	gene_id "B596-L_1-10k_transcript_16085"; transcript_id "B596-L_1-10k_transcript_16085";
scaffoldA03	MatchAnnot	transcript	409012	410249	.	-	.	gene_id "B596-L_1-10k_transcript_47545"; transcript_id "B596-L_1-10k_transcript_47545";
scaffoldA03	MatchAnnot	transcript	409073	409327	.	-	.	gene_id "B596-L_1-10k_transcript_57492"; transcript_id "B596-L_1-10k_transcript_57492";
scaffoldA03	MatchAnnot	transcript	409119	409495	.	-	.	gene_id "B596-L_1-10k_transcript_57791"; transcript_id "B596-L_1-10k_transcript_57791";
scaffoldA03	MatchAnnot	transcript	409121	409779	.	-	.	gene_id "B596-L_1-10k_transcript_53714"; transcript_id "B596-L_1-10k_transcript_53714";
scaffoldA03	MatchAnnot	transcript	409130	410249	.	-	.	gene_id "B596-L_1-10k_transcript_49693"; transcript_id "B596-L_1-10k_transcript_49693";
scaffoldA03	MatchAnnot	transcript	410583	411598	.	-	.	gene_id "B596-L_1-10k_transcript_52355"; transcript_id "B596-L_1-10k_transcript_52355";
scaffoldA03	MatchAnnot	transcript	443102	443304	.	+	.	gene_id "B596-L_1-10k_transcript_59153"; transcript_id "B596-L_1-10k_transcript_59153";
scaffoldC01	MatchAnnot	transcript	9575385	9575495	.	+	.	gene_id "B596-L_1-10k_transcript_26643"; transcript_id "B596-L_1-10k_transcript_26643";
scaffoldC01	MatchAnnot	transcript	9575384	9575477	.	+	.	gene_id "B596-L_1-10k_transcript_31741"; transcript_id "B596-L_1-10k_transcript_31741";
scaffoldA03	MatchAnnot	transcript	1217764	1219241	.	+	.	gene_id "B596-L_1-10k_transcript_37739"; transcript_id "B596-L_1-10k_transcript_37739";
scaffoldA03	MatchAnnot	transcript	2089763	2091364	.	+	.	gene_id "B596-L_1-10k_transcript_40503"; transcript_id "B596-L_1-10k_transcript_40503";
scaffoldA03	MatchAnnot	transcript	2091721	2093164	.	-	.	gene_id "B596-L_1-10k_transcript_45401"; transcript_id "B596-L_1-10k_transcript_45401";
scaffoldA03	MatchAnnot	transcript	3028763	3030586	.	+	.	gene_id "B596-L_1-10k_transcript_28880"; transcript_id "B596-L_1-10k_transcript_28880";
scaffoldA03	MatchAnnot	transcript	3031043	3039711	.	+	.	gene_id "B596-L_1-10k_transcript_28103"; transcript_id "B596-L_1-10k_transcript_28103";
scaffoldA03	MatchAnnot	transcript	3035653	3037586	.	+	.	gene_id "B596-L_1-10k_transcript_28156"; transcript_id "B596-L_1-10k_transcript_28156";
scaffoldA03	MatchAnnot	transcript	3038031	3039701	.	+	.	gene_id "B596-L_1-10k_transcript_27496"; transcript_id "B596-L_1-10k_transcript_27496";
scaffoldA03	MatchAnnot	transcript	3586805	3587917	.	+	.	gene_id "B596-L_1-10k_transcript_44517"; transcript_id "B596-L_1-10k_transcript_44517";
scaffoldA03	MatchAnnot	transcript	4015513	4015636	.	+	.	gene_id "B596-L_1-10k_transcript_60160"; transcript_id "B596-L_1-10k_transcript_60160";
scaffoldA03	MatchAnnot	transcript	4036919	4039475	.	-	.	gene_id "B596-L_1-10k_transcript_38967"; transcript_id "B596-L_1-10k_transcript_38967";
scaffoldA03	MatchAnnot	transcript	4265945	4270371	.	+	.	gene_id "B596-L_1-10k_transcript_836"; transcript_id "B596-L_1-10k_transcript_836";
scaffoldA03	MatchAnnot	transcript	4266006	4270378	.	+	.	gene_id "B596-L_1-10k_transcript_744"; transcript_id "B596-L_1-10k_transcript_744";
scaffoldA03	MatchAnnot	transcript	4589036	4590546	.	-	.	gene_id "B596-L_1-10k_transcript_41468"; transcript_id "B596-L_1-10k_transcript_41468";
scaffoldA03	MatchAnnot	transcript	4589135	4589656	.	-	.	gene_id "B596-L_1-10k_transcript_55047"; transcript_id "B596-L_1-10k_transcript_55047";
scaffoldA03	MatchAnnot	transcript	4589144	4590546	.	-	.	gene_id "B596-L_1-10k_transcript_43989"; transcript_id "B596-L_1-10k_transcript_43989";
scaffoldA03	MatchAnnot	transcript	4755969	4761223	.	+	.	gene_id "B596-L_1-10k_transcript_53865"; transcript_id "B596-L_1-10k_transcript_53865";
scaffoldA03	MatchAnnot	transcript	4797874	4800757	.	-	.	gene_id "B596-L_1-10k_transcript_12725"; transcript_id "B596-L_1-10k_transcript_12725";
scaffoldA03	MatchAnnot	transcript	4809976	4810188	.	-	.	gene_id "B596-L_1-10k_transcript_58973"; transcript_id "B596-L_1-10k_transcript_58973";
scaffoldA03	MatchAnnot	transcript	4822355	4826165	.	-	.	gene_id "B596-L_1-10k_transcript_5200"; transcript_id "B596-L_1-10k_transcript_5200";
scaffoldA03	MatchAnnot	transcript	4831586	4836904	.	-	.	gene_id "B596-L_1-10k_transcript_2191"; transcript_id "B596-L_1-10k_transcript_2191";
scaffoldA03	MatchAnnot	transcript	4831618	4836787	.	-	.	gene_id "B596-L_1-10k_transcript_1378"; transcript_id "B596-L_1-10k_transcript_1378";
scaffoldA03	MatchAnnot	transcript	4983452	4983565	.	+	.	gene_id "B596-L_1-10k_transcript_60209"; transcript_id "B596-L_1-10k_transcript_60209";
scaffoldA03	MatchAnnot	transcript	5018168	5018310	.	-	.	gene_id "B596-L_1-10k_transcript_59998"; transcript_id "B596-L_1-10k_transcript_59998";
scaffoldA03	MatchAnnot	transcript	5018194	5018946	.	-	.	gene_id "B596-L_1-10k_transcript_50925"; transcript_id "B596-L_1-10k_transcript_50925";
scaffoldA03	MatchAnnot	transcript	5186577	5188004	.	-	.	gene_id "B596-L_1-10k_transcript_40612"; transcript_id "B596-L_1-10k_transcript_40612";
scaffoldA03	MatchAnnot	transcript	5186577	5186984	.	-	.	gene_id "B596-L_1-10k_transcript_55360"; transcript_id "B596-L_1-10k_transcript_55360";
scaffoldA03	MatchAnnot	transcript	5186608	5187462	.	-	.	gene_id "B596-L_1-10k_transcript_45891"; transcript_id "B596-L_1-10k_transcript_45891";
scaffoldA03	MatchAnnot	transcript	5541027	5542023	.	-	.	gene_id "B596-L_1-10k_transcript_48795"; transcript_id "B596-L_1-10k_transcript_48795";
scaffoldA03	MatchAnnot	transcript	6206666	6206993	.	+	.	gene_id "B596-L_1-10k_transcript_56699"; transcript_id "B596-L_1-10k_transcript_56699";
scaffoldA03	MatchAnnot	transcript	6305916	6307034	.	+	.	gene_id "B596-L_1-10k_transcript_49182"; transcript_id "B596-L_1-10k_transcript_49182";
scaffoldA03	MatchAnnot	transcript	6768890	6769872	.	+	.	gene_id "B596-L_1-10k_transcript_53797"; transcript_id "B596-L_1-10k_transcript_53797";
scaffoldA03	MatchAnnot	transcript	6930669	6930804	.	-	.	gene_id "B596-L_1-10k_transcript_60082"; transcript_id "B596-L_1-10k_transcript_60082";
scaffoldA03	MatchAnnot	transcript	7416728	7418397	.	+	.	gene_id "B596-L_1-10k_transcript_21690"; transcript_id "B596-L_1-10k_transcript_21690";
scaffoldA03	MatchAnnot	transcript	7774385	7775949	.	+	.	gene_id "B596-L_1-10k_transcript_41440"; transcript_id "B596-L_1-10k_transcript_41440";
scaffoldA03	MatchAnnot	transcript	7775403	7775913	.	+	.	gene_id "B596-L_1-10k_transcript_55031"; transcript_id "B596-L_1-10k_transcript_55031";
scaffoldA09	MatchAnnot	transcript	6140312	6140373	.	+	.	gene_id "B596-L_1-10k_transcript_15407"; transcript_id "B596-L_1-10k_transcript_15407";
scaffoldA03	MatchAnnot	transcript	9115939	9117555	.	+	.	gene_id "B596-L_1-10k_transcript_32920"; transcript_id "B596-L_1-10k_transcript_32920";
scaffoldA03	MatchAnnot	transcript	9363917	9365866	.	+	.	gene_id "B596-L_1-10k_transcript_37443"; transcript_id "B596-L_1-10k_transcript_37443";
scaffoldA03	MatchAnnot	transcript	9759906	9760933	.	-	.	gene_id "B596-L_1-10k_transcript_49497"; transcript_id "B596-L_1-10k_transcript_49497";
scaffoldA03	MatchAnnot	transcript	10155404	10157414	.	-	.	gene_id "B596-L_1-10k_transcript_31177"; transcript_id "B596-L_1-10k_transcript_31177";
scaffoldA03	MatchAnnot	transcript	10155405	10156209	.	-	.	gene_id "B596-L_1-10k_transcript_47681"; transcript_id "B596-L_1-10k_transcript_47681";
scaffoldA03	MatchAnnot	transcript	10257800	10258194	.	-	.	gene_id "B596-L_1-10k_transcript_56961"; transcript_id "B596-L_1-10k_transcript_56961";
scaffoldA03	MatchAnnot	transcript	10257804	10257995	.	-	.	gene_id "B596-L_1-10k_transcript_59320"; transcript_id "B596-L_1-10k_transcript_59320";
scaffoldA03	MatchAnnot	transcript	10682772	10685079	.	-	.	gene_id "B596-L_1-10k_transcript_30545"; transcript_id "B596-L_1-10k_transcript_30545";
scaffoldA03	MatchAnnot	transcript	11021371	11022224	.	-	.	gene_id "B596-L_1-10k_transcript_53397"; transcript_id "B596-L_1-10k_transcript_53397";
scaffoldA03	MatchAnnot	transcript	11021463	11021763	.	-	.	gene_id "B596-L_1-10k_transcript_58835"; transcript_id "B596-L_1-10k_transcript_58835";
scaffoldA03	MatchAnnot	transcript	11277750	11279616	.	+	.	gene_id "B596-L_1-10k_transcript_28432"; transcript_id "B596-L_1-10k_transcript_28432";
scaffoldA03	MatchAnnot	transcript	11352536	11361172	.	-	.	gene_id "B596-L_1-10k_transcript_41157"; transcript_id "B596-L_1-10k_transcript_41157";
scaffoldA03	MatchAnnot	transcript	11361475	11362299	.	-	.	gene_id "B596-L_1-10k_transcript_53855"; transcript_id "B596-L_1-10k_transcript_53855";
scaffoldA03	MatchAnnot	transcript	11629862	11630534	.	-	.	gene_id "B596-L_1-10k_transcript_55747"; transcript_id "B596-L_1-10k_transcript_55747";
scaffoldA03	MatchAnnot	transcript	11740037	11741780	.	+	.	gene_id "B596-L_1-10k_transcript_44950"; transcript_id "B596-L_1-10k_transcript_44950";
scaffoldA03	MatchAnnot	transcript	12187546	12190354	.	+	.	gene_id "B596-L_1-10k_transcript_5363"; transcript_id "B596-L_1-10k_transcript_5363";
scaffoldA03	MatchAnnot	transcript	12982957	12985680	.	+	.	gene_id "B596-L_1-10k_transcript_9480"; transcript_id "B596-L_1-10k_transcript_9480";
scaffoldA03	MatchAnnot	transcript	12983784	12985673	.	+	.	gene_id "B596-L_1-10k_transcript_24393"; transcript_id "B596-L_1-10k_transcript_24393";
scaffoldA03	MatchAnnot	transcript	13009198	13011985	.	-	.	gene_id "B596-L_1-10k_transcript_9426"; transcript_id "B596-L_1-10k_transcript_9426";
scaffoldA05	MatchAnnot	transcript	2760073	2763152	.	+	.	gene_id "B596-L_1-10k_transcript_27035"; transcript_id "B596-L_1-10k_transcript_27035";
scaffoldA03	MatchAnnot	transcript	13201863	13203418	.	-	.	gene_id "B596-L_1-10k_transcript_30078"; transcript_id "B596-L_1-10k_transcript_30078";
scaffoldA03	MatchAnnot	transcript	13655824	13656034	.	-	.	gene_id "B596-L_1-10k_transcript_59366"; transcript_id "B596-L_1-10k_transcript_59366";
scaffoldA03	MatchAnnot	transcript	13690877	13700444	.	-	.	gene_id "B596-L_1-10k_transcript_33503"; transcript_id "B596-L_1-10k_transcript_33503";
scaffoldA03	MatchAnnot	transcript	13690909	13691614	.	-	.	gene_id "B596-L_1-10k_transcript_48471"; transcript_id "B596-L_1-10k_transcript_48471";
scaffoldA03	MatchAnnot	transcript	13700177	13700444	.	-	.	gene_id "B596-L_1-10k_transcript_57887"; transcript_id "B596-L_1-10k_transcript_57887";
scaffoldA03	MatchAnnot	transcript	14040560	14041716	.	+	.	gene_id "B596-L_1-10k_transcript_36663"; transcript_id "B596-L_1-10k_transcript_36663";
scaffoldA03	MatchAnnot	transcript	14040560	14041597	.	+	.	gene_id "B596-L_1-10k_transcript_39703"; transcript_id "B596-L_1-10k_transcript_39703";
scaffoldA03	MatchAnnot	transcript	14364459	14366676	.	-	.	gene_id "B596-L_1-10k_transcript_45843"; transcript_id "B596-L_1-10k_transcript_45843";
scaffoldA03	MatchAnnot	transcript	14578768	14579624	.	+	.	gene_id "B596-L_1-10k_transcript_44597"; transcript_id "B596-L_1-10k_transcript_44597";
scaffoldA03	MatchAnnot	transcript	14744776	14751914	.	+	.	gene_id "B596-L_1-10k_transcript_2714"; transcript_id "B596-L_1-10k_transcript_2714";
scaffoldA03	MatchAnnot	transcript	14744776	14746805	.	+	.	gene_id "B596-L_1-10k_transcript_33631"; transcript_id "B596-L_1-10k_transcript_33631";
scaffoldA03	MatchAnnot	transcript	14884645	14888429	.	-	.	gene_id "B596-L_1-10k_transcript_14742"; transcript_id "B596-L_1-10k_transcript_14742";
scaffoldA03	MatchAnnot	transcript	15021244	15021833	.	-	.	gene_id "B596-L_1-10k_transcript_51417"; transcript_id "B596-L_1-10k_transcript_51417";
scaffoldA03	MatchAnnot	transcript	15097784	15099190	.	+	.	gene_id "B596-L_1-10k_transcript_47110"; transcript_id "B596-L_1-10k_transcript_47110";
scaffoldA03	MatchAnnot	transcript	15119155	15119499	.	-	.	gene_id "B596-L_1-10k_transcript_55507"; transcript_id "B596-L_1-10k_transcript_55507";
scaffoldA03	MatchAnnot	transcript	15222715	15224884	.	+	.	gene_id "B596-L_1-10k_transcript_35104"; transcript_id "B596-L_1-10k_transcript_35104";
scaffoldA03	MatchAnnot	transcript	15224527	15224882	.	+	.	gene_id "B596-L_1-10k_transcript_56342"; transcript_id "B596-L_1-10k_transcript_56342";
scaffoldA03	MatchAnnot	transcript	15490819	15492174	.	+	.	gene_id "B596-L_1-10k_transcript_49981"; transcript_id "B596-L_1-10k_transcript_49981";
scaffoldA03	MatchAnnot	transcript	15491482	15492067	.	+	.	gene_id "B596-L_1-10k_transcript_54523"; transcript_id "B596-L_1-10k_transcript_54523";
scaffoldA03	MatchAnnot	transcript	15491937	15492112	.	+	.	gene_id "B596-L_1-10k_transcript_59276"; transcript_id "B596-L_1-10k_transcript_59276";
scaffoldA03	MatchAnnot	transcript	15838400	15840532	.	-	.	gene_id "B596-L_1-10k_transcript_21442"; transcript_id "B596-L_1-10k_transcript_21442";
scaffoldA03	MatchAnnot	transcript	15838411	15840527	.	-	.	gene_id "B596-L_1-10k_transcript_19228"; transcript_id "B596-L_1-10k_transcript_19228";
scaffoldA03	MatchAnnot	transcript	16475952	16476870	.	-	.	gene_id "B596-L_1-10k_transcript_43168"; transcript_id "B596-L_1-10k_transcript_43168";
scaffoldA03	MatchAnnot	transcript	16489884	16490236	.	+	.	gene_id "B596-L_1-10k_transcript_57085"; transcript_id "B596-L_1-10k_transcript_57085";
scaffoldA03	MatchAnnot	transcript	16524763	16525505	.	+	.	gene_id "B596-L_1-10k_transcript_47400"; transcript_id "B596-L_1-10k_transcript_47400";
scaffoldA03	MatchAnnot	transcript	16541597	16541712	.	-	.	gene_id "B596-L_1-10k_transcript_60201"; transcript_id "B596-L_1-10k_transcript_60201";
scaffoldA03	MatchAnnot	transcript	16553832	16554732	.	+	.	gene_id "B596-L_1-10k_transcript_53227"; transcript_id "B596-L_1-10k_transcript_53227";
scaffoldA03	MatchAnnot	transcript	16559962	16561388	.	+	.	gene_id "B596-L_1-10k_transcript_48830"; transcript_id "B596-L_1-10k_transcript_48830";
scaffoldA03	MatchAnnot	transcript	16576455	16577435	.	-	.	gene_id "B596-L_1-10k_transcript_49341"; transcript_id "B596-L_1-10k_transcript_49341";
scaffoldA03	MatchAnnot	transcript	16672868	16674806	.	+	.	gene_id "B596-L_1-10k_transcript_33928"; transcript_id "B596-L_1-10k_transcript_33928";
scaffoldA03	MatchAnnot	transcript	16672868	16674698	.	+	.	gene_id "B596-L_1-10k_transcript_37588"; transcript_id "B596-L_1-10k_transcript_37588";
scaffoldA03	MatchAnnot	transcript	16674034	16674761	.	+	.	gene_id "B596-L_1-10k_transcript_50229"; transcript_id "B596-L_1-10k_transcript_50229";
scaffoldA03	MatchAnnot	transcript	16674490	16674794	.	+	.	gene_id "B596-L_1-10k_transcript_57232"; transcript_id "B596-L_1-10k_transcript_57232";
scaffoldA03	MatchAnnot	transcript	16728510	16729150	.	+	.	gene_id "B596-L_1-10k_transcript_50406"; transcript_id "B596-L_1-10k_transcript_50406";
scaffoldA03	MatchAnnot	transcript	16736278	16739639	.	+	.	gene_id "B596-L_1-10k_transcript_22530"; transcript_id "B596-L_1-10k_transcript_22530";
scaffoldA03	MatchAnnot	transcript	16812317	16821221	.	-	.	gene_id "B596-L_1-10k_transcript_1469"; transcript_id "B596-L_1-10k_transcript_1469";
scaffoldA03	MatchAnnot	transcript	16827557	16830681	.	-	.	gene_id "B596-L_1-10k_transcript_22911"; transcript_id "B596-L_1-10k_transcript_22911";
scaffoldA03	MatchAnnot	transcript	16955383	16955748	.	+	.	gene_id "B596-L_1-10k_transcript_57142"; transcript_id "B596-L_1-10k_transcript_57142";
scaffoldA03	MatchAnnot	transcript	17004179	17005415	.	+	.	gene_id "B596-L_1-10k_transcript_48081"; transcript_id "B596-L_1-10k_transcript_48081";
scaffoldA03	MatchAnnot	transcript	17051625	17051748	.	-	.	gene_id "B596-L_1-10k_transcript_60165"; transcript_id "B596-L_1-10k_transcript_60165";
scaffoldA03	MatchAnnot	transcript	17263627	17264359	.	+	.	gene_id "B596-L_1-10k_transcript_50005"; transcript_id "B596-L_1-10k_transcript_50005";
scaffoldA03	MatchAnnot	transcript	17291182	17293732	.	-	.	gene_id "B596-L_1-10k_transcript_12253"; transcript_id "B596-L_1-10k_transcript_12253";
scaffoldA03	MatchAnnot	transcript	17291184	17293005	.	-	.	gene_id "B596-L_1-10k_transcript_19023"; transcript_id "B596-L_1-10k_transcript_19023";
scaffoldA03	MatchAnnot	transcript	17415564	17415660	.	-	.	gene_id "B596-L_1-10k_transcript_60300"; transcript_id "B596-L_1-10k_transcript_60300";
scaffoldA03	MatchAnnot	transcript	17698776	17716199	.	-	.	gene_id "B596-L_1-10k_transcript_4971"; transcript_id "B596-L_1-10k_transcript_4971";
scaffoldA03	MatchAnnot	transcript	17698817	17703573	.	-	.	gene_id "B596-L_1-10k_transcript_7185"; transcript_id "B596-L_1-10k_transcript_7185";
scaffoldA03	MatchAnnot	transcript	17698824	17716198	.	-	.	gene_id "B596-L_1-10k_transcript_5199"; transcript_id "B596-L_1-10k_transcript_5199";
scaffoldA03	MatchAnnot	transcript	17698904	17703277	.	-	.	gene_id "B596-L_1-10k_transcript_9666"; transcript_id "B596-L_1-10k_transcript_9666";
scaffoldA03	MatchAnnot	transcript	17705374	17706822	.	+	.	gene_id "B596-L_1-10k_transcript_46725"; transcript_id "B596-L_1-10k_transcript_46725";
scaffoldA03	MatchAnnot	transcript	17710716	17712543	.	-	.	gene_id "B596-L_1-10k_transcript_32884"; transcript_id "B596-L_1-10k_transcript_32884";
scaffoldA03	MatchAnnot	transcript	17856589	17859176	.	+	.	gene_id "B596-L_1-10k_transcript_28268"; transcript_id "B596-L_1-10k_transcript_28268";
scaffoldA03	MatchAnnot	transcript	17858182	17859216	.	+	.	gene_id "B596-L_1-10k_transcript_46694"; transcript_id "B596-L_1-10k_transcript_46694";
scaffoldA03	MatchAnnot	transcript	18038797	18039685	.	+	.	gene_id "B596-L_1-10k_transcript_43800"; transcript_id "B596-L_1-10k_transcript_43800";
scaffoldA03	MatchAnnot	transcript	18131535	18132316	.	+	.	gene_id "B596-L_1-10k_transcript_54266"; transcript_id "B596-L_1-10k_transcript_54266";
scaffoldA10	MatchAnnot	transcript	23066002	23068464	.	+	.	gene_id "B596-L_1-10k_transcript_15609"; transcript_id "B596-L_1-10k_transcript_15609";
scaffoldC02	MatchAnnot	transcript	36083272	36084719	.	+	.	gene_id "B596-L_1-10k_transcript_25510"; transcript_id "B596-L_1-10k_transcript_25510";
scaffoldA06	MatchAnnot	transcript	35568415	35571044	.	-	.	gene_id "B596-L_1-10k_transcript_25895"; transcript_id "B596-L_1-10k_transcript_25895";
scaffoldA06	MatchAnnot	transcript	35568415	35571171	.	-	.	gene_id "B596-L_1-10k_transcript_23010"; transcript_id "B596-L_1-10k_transcript_23010";
scaffoldA06	MatchAnnot	transcript	39777119	39777248	.	-	.	gene_id "B596-L_1-10k_transcript_31613"; transcript_id "B596-L_1-10k_transcript_31613";
scaffoldA06	MatchAnnot	transcript	39777114	39777248	.	-	.	gene_id "B596-L_1-10k_transcript_34625"; transcript_id "B596-L_1-10k_transcript_34625";
scaffoldA03	MatchAnnot	transcript	18852508	18852597	.	+	.	gene_id "B596-L_1-10k_transcript_60324"; transcript_id "B596-L_1-10k_transcript_60324";
scaffoldA03	MatchAnnot	transcript	18885327	18888131	.	-	.	gene_id "B596-L_1-10k_transcript_19104"; transcript_id "B596-L_1-10k_transcript_19104";
scaffoldA07	MatchAnnot	transcript	14542626	14544865	.	+	.	gene_id "B596-L_1-10k_transcript_10691"; transcript_id "B596-L_1-10k_transcript_10691";
scaffoldA03	MatchAnnot	transcript	18938329	18944214	.	-	.	gene_id "B596-L_1-10k_transcript_34363"; transcript_id "B596-L_1-10k_transcript_34363";
scaffoldA03	MatchAnnot	transcript	18942691	18944211	.	-	.	gene_id "B596-L_1-10k_transcript_34229"; transcript_id "B596-L_1-10k_transcript_34229";
scaffoldA03	MatchAnnot	transcript	20237226	20242103	.	+	.	gene_id "B596-L_1-10k_transcript_7273"; transcript_id "B596-L_1-10k_transcript_7273";
scaffoldA03	MatchAnnot	transcript	20546613	20548445	.	-	.	gene_id "B596-L_1-10k_transcript_33394"; transcript_id "B596-L_1-10k_transcript_33394";
scaffoldA03	MatchAnnot	transcript	20645024	20646275	.	+	.	gene_id "B596-L_1-10k_transcript_34394"; transcript_id "B596-L_1-10k_transcript_34394";
scaffoldC03	MatchAnnot	transcript	34133051	34136466	.	+	.	gene_id "B596-L_1-10k_transcript_8407"; transcript_id "B596-L_1-10k_transcript_8407";
scaffoldA03	MatchAnnot	transcript	20967315	20967524	.	-	.	gene_id "B596-L_1-10k_transcript_59037"; transcript_id "B596-L_1-10k_transcript_59037";
scaffoldA03	MatchAnnot	transcript	21458450	21461044	.	+	.	gene_id "B596-L_1-10k_transcript_23229"; transcript_id "B596-L_1-10k_transcript_23229";
scaffoldA03	MatchAnnot	transcript	21458542	21461120	.	+	.	gene_id "B596-L_1-10k_transcript_21059"; transcript_id "B596-L_1-10k_transcript_21059";
scaffoldA03	MatchAnnot	transcript	21462753	21465066	.	-	.	gene_id "B596-L_1-10k_transcript_23858"; transcript_id "B596-L_1-10k_transcript_23858";
scaffoldA03	MatchAnnot	transcript	21998373	22005047	.	+	.	gene_id "B596-L_1-10k_transcript_1328"; transcript_id "B596-L_1-10k_transcript_1328";
scaffoldA03	MatchAnnot	transcript	21998373	22005047	.	+	.	gene_id "B596-L_1-10k_transcript_1391"; transcript_id "B596-L_1-10k_transcript_1391";
scaffoldA03	MatchAnnot	transcript	22058624	22059895	.	-	.	gene_id "B596-L_1-10k_transcript_56125"; transcript_id "B596-L_1-10k_transcript_56125";
scaffoldA03	MatchAnnot	transcript	22058624	22058871	.	-	.	gene_id "B596-L_1-10k_transcript_58306"; transcript_id "B596-L_1-10k_transcript_58306";
scaffoldA03	MatchAnnot	transcript	22894111	22895145	.	+	.	gene_id "B596-L_1-10k_transcript_46167"; transcript_id "B596-L_1-10k_transcript_46167";
scaffoldA03	MatchAnnot	transcript	22951424	22953162	.	+	.	gene_id "B596-L_1-10k_transcript_34890"; transcript_id "B596-L_1-10k_transcript_34890";
scaffoldA03	MatchAnnot	transcript	23930523	23932338	.	-	.	gene_id "B596-L_1-10k_transcript_34367"; transcript_id "B596-L_1-10k_transcript_34367";
scaffoldA03	MatchAnnot	transcript	24705015	24708969	.	+	.	gene_id "B596-L_1-10k_transcript_12062"; transcript_id "B596-L_1-10k_transcript_12062";
scaffoldA03	MatchAnnot	transcript	25043992	25046887	.	-	.	gene_id "B596-L_1-10k_transcript_13817"; transcript_id "B596-L_1-10k_transcript_13817";
scaffoldA03	MatchAnnot	transcript	25044009	25046369	.	-	.	gene_id "B596-L_1-10k_transcript_23851"; transcript_id "B596-L_1-10k_transcript_23851";
scaffoldA03	MatchAnnot	transcript	25052994	25053946	.	+	.	gene_id "B596-L_1-10k_transcript_53465"; transcript_id "B596-L_1-10k_transcript_53465";
scaffoldA03	MatchAnnot	transcript	25572980	25574303	.	+	.	gene_id "B596-L_1-10k_transcript_49567"; transcript_id "B596-L_1-10k_transcript_49567";
scaffoldA03	MatchAnnot	transcript	25715626	25717617	.	-	.	gene_id "B596-L_1-10k_transcript_33892"; transcript_id "B596-L_1-10k_transcript_33892";
scaffoldA03	MatchAnnot	transcript	26010881	26013730	.	-	.	gene_id "B596-L_1-10k_transcript_10577"; transcript_id "B596-L_1-10k_transcript_10577";
scaffoldC03	MatchAnnot	transcript	918385	922080	.	-	.	gene_id "B596-L_1-10k_transcript_29716"; transcript_id "B596-L_1-10k_transcript_29716";
scaffoldA03	MatchAnnot	transcript	26571920	26575094	.	-	.	gene_id "B596-L_1-10k_transcript_4710"; transcript_id "B596-L_1-10k_transcript_4710";
scaffoldA03	MatchAnnot	transcript	26778648	26778747	.	+	.	gene_id "B596-L_1-10k_transcript_60293"; transcript_id "B596-L_1-10k_transcript_60293";
scaffoldA03	MatchAnnot	transcript	26810380	26811647	.	-	.	gene_id "B596-L_1-10k_transcript_54077"; transcript_id "B596-L_1-10k_transcript_54077";
scaffoldA03	MatchAnnot	transcript	27746613	27747441	.	-	.	gene_id "B596-L_1-10k_transcript_45097"; transcript_id "B596-L_1-10k_transcript_45097";
scaffoldA03	MatchAnnot	transcript	27784079	27785227	.	+	.	gene_id "B596-L_1-10k_transcript_39654"; transcript_id "B596-L_1-10k_transcript_39654";
scaffoldA03	MatchAnnot	transcript	28040078	28040455	.	+	.	gene_id "B596-L_1-10k_transcript_55958"; transcript_id "B596-L_1-10k_transcript_55958";
scaffoldA03	MatchAnnot	transcript	28906619	28907967	.	-	.	gene_id "B596-L_1-10k_transcript_30915"; transcript_id "B596-L_1-10k_transcript_30915";
scaffoldA03	MatchAnnot	transcript	29316139	29316733	.	+	.	gene_id "B596-L_1-10k_transcript_53415"; transcript_id "B596-L_1-10k_transcript_53415";
scaffoldA03	MatchAnnot	transcript	29319489	29322965	.	-	.	gene_id "B596-L_1-10k_transcript_7127"; transcript_id "B596-L_1-10k_transcript_7127";
scaffoldA03	MatchAnnot	transcript	29319539	29320603	.	-	.	gene_id "B596-L_1-10k_transcript_39255"; transcript_id "B596-L_1-10k_transcript_39255";
scaffoldA03	MatchAnnot	transcript	29383936	29386343	.	+	.	gene_id "B596-L_1-10k_transcript_24385"; transcript_id "B596-L_1-10k_transcript_24385";
scaffoldC01	MatchAnnot	transcript	54348047	54350506	.	-	.	gene_id "B596-L_1-10k_transcript_31303"; transcript_id "B596-L_1-10k_transcript_31303";
scaffoldA03	MatchAnnot	transcript	30221255	30221373	.	-	.	gene_id "B596-L_1-10k_transcript_25108"; transcript_id "B596-L_1-10k_transcript_25108";
scaffoldA03	MatchAnnot	transcript	31672477	31673919	.	-	.	gene_id "B596-L_1-10k_transcript_31992"; transcript_id "B596-L_1-10k_transcript_31992";
scaffoldA03	MatchAnnot	transcript	31673293	31673410	.	-	.	gene_id "B596-L_1-10k_transcript_60193"; transcript_id "B596-L_1-10k_transcript_60193";
scaffoldA03	MatchAnnot	transcript	32831184	32835643	.	-	.	gene_id "B596-L_1-10k_transcript_1053"; transcript_id "B596-L_1-10k_transcript_1053";
scaffoldA03	MatchAnnot	transcript	33134335	33135450	.	-	.	gene_id "B596-L_1-10k_transcript_37505"; transcript_id "B596-L_1-10k_transcript_37505";
scaffoldA03	MatchAnnot	transcript	33335992	33339346	.	+	.	gene_id "B596-L_1-10k_transcript_2495"; transcript_id "B596-L_1-10k_transcript_2495";
scaffoldA03	MatchAnnot	transcript	36255112	36257113	.	-	.	gene_id "B596-L_1-10k_transcript_15287"; transcript_id "B596-L_1-10k_transcript_15287";
scaffoldA03	MatchAnnot	transcript	36706880	36707067	.	+	.	gene_id "B596-L_1-10k_transcript_59491"; transcript_id "B596-L_1-10k_transcript_59491";
scaffoldA03	MatchAnnot	transcript	37246637	37248731	.	+	.	gene_id "B596-L_1-10k_transcript_13685"; transcript_id "B596-L_1-10k_transcript_13685";
scaffoldA03	MatchAnnot	transcript	37942256	37942478	.	+	.	gene_id "B596-L_1-10k_transcript_58830"; transcript_id "B596-L_1-10k_transcript_58830";
scaffoldA03	MatchAnnot	transcript	39123879	39123943	.	+	.	gene_id "B596-L_1-10k_transcript_60383"; transcript_id "B596-L_1-10k_transcript_60383";
scaffoldA03	MatchAnnot	transcript	39164538	39373354	.	+	.	gene_id "B596-L_1-10k_transcript_38224"; transcript_id "B596-L_1-10k_transcript_38224";
scaffoldA03	MatchAnnot	transcript	39302782	39303648	.	+	.	gene_id "B596-L_1-10k_transcript_44451"; transcript_id "B596-L_1-10k_transcript_44451";
scaffoldA03	MatchAnnot	transcript	39761167	39761716	.	+	.	gene_id "B596-L_1-10k_transcript_52348"; transcript_id "B596-L_1-10k_transcript_52348";
scaffoldA03	MatchAnnot	transcript	41342081	41342731	.	+	.	gene_id "B596-L_1-10k_transcript_49893"; transcript_id "B596-L_1-10k_transcript_49893";
scaffoldA03	MatchAnnot	transcript	42718550	42718855	.	+	.	gene_id "B596-L_1-10k_transcript_57126"; transcript_id "B596-L_1-10k_transcript_57126";
scaffoldA03	MatchAnnot	transcript	42738780	42739681	.	+	.	gene_id "B596-L_1-10k_transcript_43493"; transcript_id "B596-L_1-10k_transcript_43493";
scaffoldA03	MatchAnnot	transcript	42750203	42751117	.	-	.	gene_id "B596-L_1-10k_transcript_59070"; transcript_id "B596-L_1-10k_transcript_59070";
scaffoldA03	MatchAnnot	transcript	43499744	43501024	.	+	.	gene_id "B596-L_1-10k_transcript_33745"; transcript_id "B596-L_1-10k_transcript_33745";
scaffoldA03	MatchAnnot	transcript	43609519	43611148	.	+	.	gene_id "B596-L_1-10k_transcript_23660"; transcript_id "B596-L_1-10k_transcript_23660";
scaffoldC03	MatchAnnot	transcript	10628890	10629109	.	-	.	gene_id "B596-L_1-10k_transcript_58477"; transcript_id "B596-L_1-10k_transcript_58477";
scaffoldA04	MatchAnnot	transcript	46755	48200	.	+	.	gene_id "B596-L_1-10k_transcript_33339"; transcript_id "B596-L_1-10k_transcript_33339";
scaffoldA04	MatchAnnot	transcript	884163	884345	.	+	.	gene_id "B596-L_1-10k_transcript_59442"; transcript_id "B596-L_1-10k_transcript_59442";
scaffoldA04	MatchAnnot	transcript	1345575	1345757	.	+	.	gene_id "B596-L_1-10k_transcript_59415"; transcript_id "B596-L_1-10k_transcript_59415";
scaffoldA04	MatchAnnot	transcript	1522733	1522875	.	-	.	gene_id "B596-L_1-10k_transcript_59989"; transcript_id "B596-L_1-10k_transcript_59989";
scaffoldA04	MatchAnnot	transcript	1745620	1746621	.	+	.	gene_id "B596-L_1-10k_transcript_40958"; transcript_id "B596-L_1-10k_transcript_40958";
scaffoldC03	MatchAnnot	transcript	76642475	76646185	.	-	.	gene_id "B596-L_1-10k_transcript_2872"; transcript_id "B596-L_1-10k_transcript_2872";
scaffoldA04	MatchAnnot	transcript	2171812	2172502	.	+	.	gene_id "B596-L_1-10k_transcript_48090"; transcript_id "B596-L_1-10k_transcript_48090";
scaffoldA04	MatchAnnot	transcript	2353662	2353915	.	-	.	gene_id "B596-L_1-10k_transcript_58234"; transcript_id "B596-L_1-10k_transcript_58234";
scaffoldA04	MatchAnnot	transcript	2507527	2508994	.	-	.	gene_id "B596-L_1-10k_transcript_28383"; transcript_id "B596-L_1-10k_transcript_28383";
scaffoldA04	MatchAnnot	transcript	2507527	2507726	.	-	.	gene_id "B596-L_1-10k_transcript_59198"; transcript_id "B596-L_1-10k_transcript_59198";
scaffoldA04	MatchAnnot	transcript	2518051	2519099	.	+	.	gene_id "B596-L_1-10k_transcript_37935"; transcript_id "B596-L_1-10k_transcript_37935";
scaffoldA04	MatchAnnot	transcript	2552491	2553432	.	-	.	gene_id "B596-L_1-10k_transcript_42825"; transcript_id "B596-L_1-10k_transcript_42825";
scaffoldA10	MatchAnnot	transcript	13286180	13288441	.	+	.	gene_id "B596-L_1-10k_transcript_15027"; transcript_id "B596-L_1-10k_transcript_15027";
scaffoldA05	MatchAnnot	transcript	40272210	40280980	.	+	.	gene_id "B596-L_1-10k_transcript_14170"; transcript_id "B596-L_1-10k_transcript_14170";
scaffoldA04	MatchAnnot	transcript	3163375	3169075	.	-	.	gene_id "B596-L_1-10k_transcript_43540"; transcript_id "B596-L_1-10k_transcript_43540";
scaffoldA04	MatchAnnot	transcript	3163379	3169075	.	-	.	gene_id "B596-L_1-10k_transcript_41343"; transcript_id "B596-L_1-10k_transcript_41343";
scaffoldA04	MatchAnnot	transcript	3344336	3344748	.	+	.	gene_id "B596-L_1-10k_transcript_55261"; transcript_id "B596-L_1-10k_transcript_55261";
scaffoldA04	MatchAnnot	transcript	3345343	3347612	.	-	.	gene_id "B596-L_1-10k_transcript_13350"; transcript_id "B596-L_1-10k_transcript_13350";
scaffoldA04	MatchAnnot	transcript	3352724	3353510	.	+	.	gene_id "B596-L_1-10k_transcript_46928"; transcript_id "B596-L_1-10k_transcript_46928";
scaffoldA04	MatchAnnot	transcript	3812174	3812315	.	+	.	gene_id "B596-L_1-10k_transcript_60010"; transcript_id "B596-L_1-10k_transcript_60010";
scaffoldA04	MatchAnnot	transcript	4805151	4809222	.	-	.	gene_id "B596-L_1-10k_transcript_11039"; transcript_id "B596-L_1-10k_transcript_11039";
scaffoldA04	MatchAnnot	transcript	4805156	4809222	.	-	.	gene_id "B596-L_1-10k_transcript_11436"; transcript_id "B596-L_1-10k_transcript_11436";
scaffoldA06	MatchAnnot	transcript	11056363	11058743	.	+	.	gene_id "B596-L_1-10k_transcript_13376"; transcript_id "B596-L_1-10k_transcript_13376";
scaffoldA04	MatchAnnot	transcript	7889647	7891474	.	-	.	gene_id "B596-L_1-10k_transcript_19004"; transcript_id "B596-L_1-10k_transcript_19004";
scaffoldA04	MatchAnnot	transcript	7889647	7889890	.	-	.	gene_id "B596-L_1-10k_transcript_58435"; transcript_id "B596-L_1-10k_transcript_58435";
scaffoldA04	MatchAnnot	transcript	7891255	7893525	.	-	.	gene_id "B596-L_1-10k_transcript_11042"; transcript_id "B596-L_1-10k_transcript_11042";
scaffoldA04	MatchAnnot	transcript	11265364	11273295	.	+	.	gene_id "B596-L_1-10k_transcript_13045"; transcript_id "B596-L_1-10k_transcript_13045";
scaffoldA04	MatchAnnot	transcript	11638518	11639945	.	-	.	gene_id "B596-L_1-10k_transcript_32221"; transcript_id "B596-L_1-10k_transcript_32221";
scaffoldA04	MatchAnnot	transcript	12741608	12744601	.	+	.	gene_id "B596-L_1-10k_transcript_32464"; transcript_id "B596-L_1-10k_transcript_32464";
scaffoldA04	MatchAnnot	transcript	12743401	12744621	.	+	.	gene_id "B596-L_1-10k_transcript_43064"; transcript_id "B596-L_1-10k_transcript_43064";
scaffoldA04	MatchAnnot	transcript	12760330	12761277	.	+	.	gene_id "B596-L_1-10k_transcript_42313"; transcript_id "B596-L_1-10k_transcript_42313";
scaffoldC04	MatchAnnot	transcript	52234612	52235927	.	-	.	gene_id "B596-L_1-10k_transcript_50541"; transcript_id "B596-L_1-10k_transcript_50541";
scaffoldC05	MatchAnnot	transcript	19191386	19192960	.	-	.	gene_id "B596-L_1-10k_transcript_24863"; transcript_id "B596-L_1-10k_transcript_24863";
scaffoldA04	MatchAnnot	transcript	14468434	14469579	.	+	.	gene_id "B596-L_1-10k_transcript_33822"; transcript_id "B596-L_1-10k_transcript_33822";
scaffoldA04	MatchAnnot	transcript	14468434	14469579	.	+	.	gene_id "B596-L_1-10k_transcript_33992"; transcript_id "B596-L_1-10k_transcript_33992";
scaffoldA04	MatchAnnot	transcript	15000351	15001389	.	-	.	gene_id "B596-L_1-10k_transcript_42188"; transcript_id "B596-L_1-10k_transcript_42188";
scaffoldA04	MatchAnnot	transcript	15000423	15001432	.	-	.	gene_id "B596-L_1-10k_transcript_46512"; transcript_id "B596-L_1-10k_transcript_46512";
scaffoldA04	MatchAnnot	transcript	15381847	15383640	.	+	.	gene_id "B596-L_1-10k_transcript_43588"; transcript_id "B596-L_1-10k_transcript_43588";
scaffoldA04	MatchAnnot	transcript	15529432	15530916	.	+	.	gene_id "B596-L_1-10k_transcript_28175"; transcript_id "B596-L_1-10k_transcript_28175";
scaffoldA04	MatchAnnot	transcript	16305585	16305790	.	+	.	gene_id "B596-L_1-10k_transcript_59094"; transcript_id "B596-L_1-10k_transcript_59094";
scaffoldA05	MatchAnnot	transcript	12237996	12240145	.	-	.	gene_id "B596-L_1-10k_transcript_21555"; transcript_id "B596-L_1-10k_transcript_21555";
scaffoldA05	MatchAnnot	transcript	12237996	12239237	.	-	.	gene_id "B596-L_1-10k_transcript_34585"; transcript_id "B596-L_1-10k_transcript_34585";
scaffoldC04	MatchAnnot	transcript	57995766	57997948	.	+	.	gene_id "B596-L_1-10k_transcript_37423"; transcript_id "B596-L_1-10k_transcript_37423";
scaffoldA04	MatchAnnot	transcript	16901296	16901531	.	-	.	gene_id "B596-L_1-10k_transcript_58533"; transcript_id "B596-L_1-10k_transcript_58533";
scaffoldA04	MatchAnnot	transcript	17066310	17067716	.	-	.	gene_id "B596-L_1-10k_transcript_27688"; transcript_id "B596-L_1-10k_transcript_27688";
scaffoldA04	MatchAnnot	transcript	17227573	17228019	.	+	.	gene_id "B596-L_1-10k_transcript_53494"; transcript_id "B596-L_1-10k_transcript_53494";
scaffoldA04	MatchAnnot	transcript	17507040	17507934	.	+	.	gene_id "B596-L_1-10k_transcript_43689"; transcript_id "B596-L_1-10k_transcript_43689";
scaffoldA04	MatchAnnot	transcript	17914495	17917605	.	+	.	gene_id "B596-L_1-10k_transcript_11369"; transcript_id "B596-L_1-10k_transcript_11369";
scaffoldA04	MatchAnnot	transcript	18417323	18417509	.	+	.	gene_id "B596-L_1-10k_transcript_59111"; transcript_id "B596-L_1-10k_transcript_59111";
scaffoldA04	MatchAnnot	transcript	18548419	18548643	.	-	.	gene_id "B596-L_1-10k_transcript_13145"; transcript_id "B596-L_1-10k_transcript_13145";
scaffoldA04	MatchAnnot	transcript	18548393	18550982	.	+	.	gene_id "B596-L_1-10k_transcript_14179"; transcript_id "B596-L_1-10k_transcript_14179";
scaffoldA04	MatchAnnot	transcript	18548419	18548643	.	-	.	gene_id "B596-L_1-10k_transcript_13145"; transcript_id "B596-L_1-10k_transcript_13145";
scaffoldA04	MatchAnnot	transcript	18549713	18550989	.	+	.	gene_id "B596-L_1-10k_transcript_35665"; transcript_id "B596-L_1-10k_transcript_35665";
scaffoldA04	MatchAnnot	transcript	18915678	18916170	.	+	.	gene_id "B596-L_1-10k_transcript_53170"; transcript_id "B596-L_1-10k_transcript_53170";
scaffoldA04	MatchAnnot	transcript	19446899	19448069	.	+	.	gene_id "B596-L_1-10k_transcript_36083"; transcript_id "B596-L_1-10k_transcript_36083";
scaffoldA04	MatchAnnot	transcript	19854010	19854952	.	+	.	gene_id "B596-L_1-10k_transcript_42155"; transcript_id "B596-L_1-10k_transcript_42155";
scaffoldC09	MatchAnnot	transcript	28082763	28084881	.	+	.	gene_id "B596-L_1-10k_transcript_23346"; transcript_id "B596-L_1-10k_transcript_23346";
scaffoldA04	MatchAnnot	transcript	20599243	20601716	.	+	.	gene_id "B596-L_1-10k_transcript_34080"; transcript_id "B596-L_1-10k_transcript_34080";
scaffoldA04	MatchAnnot	transcript	20599250	20601715	.	+	.	gene_id "B596-L_1-10k_transcript_31374"; transcript_id "B596-L_1-10k_transcript_31374";
scaffoldA04	MatchAnnot	transcript	20601376	20601718	.	+	.	gene_id "B596-L_1-10k_transcript_56387"; transcript_id "B596-L_1-10k_transcript_56387";
scaffoldA04	MatchAnnot	transcript	21201611	21202953	.	+	.	gene_id "B596-L_1-10k_transcript_32240"; transcript_id "B596-L_1-10k_transcript_32240";
scaffoldA04	MatchAnnot	transcript	21451414	21452866	.	+	.	gene_id "B596-L_1-10k_transcript_46037"; transcript_id "B596-L_1-10k_transcript_46037";
scaffoldA04	MatchAnnot	transcript	22466274	22466464	.	-	.	gene_id "B596-L_1-10k_transcript_59500"; transcript_id "B596-L_1-10k_transcript_59500";
scaffoldA04	MatchAnnot	transcript	22687334	22687469	.	-	.	gene_id "B596-L_1-10k_transcript_59880"; transcript_id "B596-L_1-10k_transcript_59880";
scaffoldA04	MatchAnnot	transcript	22801415	22802276	.	+	.	gene_id "B596-L_1-10k_transcript_49123"; transcript_id "B596-L_1-10k_transcript_49123";
scaffoldA04	MatchAnnot	transcript	23087786	23090460	.	+	.	gene_id "B596-L_1-10k_transcript_11990"; transcript_id "B596-L_1-10k_transcript_11990";
scaffoldA04	MatchAnnot	transcript	23091144	23093664	.	+	.	gene_id "B596-L_1-10k_transcript_12418"; transcript_id "B596-L_1-10k_transcript_12418";
scaffoldA04	MatchAnnot	transcript	23147339	23149519	.	-	.	gene_id "B596-L_1-10k_transcript_39949"; transcript_id "B596-L_1-10k_transcript_39949";
scaffoldC04	MatchAnnot	transcript	68612813	68614011	.	-	.	gene_id "B596-L_1-10k_transcript_49815"; transcript_id "B596-L_1-10k_transcript_49815";
scaffoldA04	MatchAnnot	transcript	23523781	23524684	.	+	.	gene_id "B596-L_1-10k_transcript_46974"; transcript_id "B596-L_1-10k_transcript_46974";
scaffoldA04	MatchAnnot	transcript	23593214	23595842	.	+	.	gene_id "B596-L_1-10k_transcript_18765"; transcript_id "B596-L_1-10k_transcript_18765";
scaffoldA04	MatchAnnot	transcript	23985764	23987237	.	+	.	gene_id "B596-L_1-10k_transcript_44669"; transcript_id "B596-L_1-10k_transcript_44669";
scaffoldA04	MatchAnnot	transcript	23986450	23987196	.	+	.	gene_id "B596-L_1-10k_transcript_49595"; transcript_id "B596-L_1-10k_transcript_49595";
scaffoldA04	MatchAnnot	transcript	24286917	24287147	.	+	.	gene_id "B596-L_1-10k_transcript_58681"; transcript_id "B596-L_1-10k_transcript_58681";
scaffoldC04	MatchAnnot	transcript	70136574	70140741	.	-	.	gene_id "B596-L_1-10k_transcript_3029"; transcript_id "B596-L_1-10k_transcript_3029";
scaffoldA04	MatchAnnot	transcript	24833354	24835312	.	-	.	gene_id "B596-L_1-10k_transcript_39933"; transcript_id "B596-L_1-10k_transcript_39933";
scaffoldA04	MatchAnnot	transcript	24835830	24836652	.	-	.	gene_id "B596-L_1-10k_transcript_54233"; transcript_id "B596-L_1-10k_transcript_54233";
scaffoldA04	MatchAnnot	transcript	25291788	25292967	.	-	.	gene_id "B596-L_1-10k_transcript_36258"; transcript_id "B596-L_1-10k_transcript_36258";
scaffoldA05	MatchAnnot	transcript	11726	13423	.	-	.	gene_id "B596-L_1-10k_transcript_38085"; transcript_id "B596-L_1-10k_transcript_38085";
scaffoldA05	MatchAnnot	transcript	79857	82670	.	-	.	gene_id "B596-L_1-10k_transcript_23726"; transcript_id "B596-L_1-10k_transcript_23726";
scaffoldA05	MatchAnnot	transcript	486957	487039	.	+	.	gene_id "B596-L_1-10k_transcript_60350"; transcript_id "B596-L_1-10k_transcript_60350";
scaffoldA05	MatchAnnot	transcript	657531	659240	.	+	.	gene_id "B596-L_1-10k_transcript_34164"; transcript_id "B596-L_1-10k_transcript_34164";
scaffoldA05	MatchAnnot	transcript	657538	659343	.	+	.	gene_id "B596-L_1-10k_transcript_29761"; transcript_id "B596-L_1-10k_transcript_29761";
scaffoldA05	MatchAnnot	transcript	657557	659359	.	+	.	gene_id "B596-L_1-10k_transcript_31671"; transcript_id "B596-L_1-10k_transcript_31671";
scaffoldA05	MatchAnnot	transcript	788062	789532	.	+	.	gene_id "B596-L_1-10k_transcript_26760"; transcript_id "B596-L_1-10k_transcript_26760";
scaffoldA05	MatchAnnot	transcript	789452	789532	.	+	.	gene_id "B596-L_1-10k_transcript_60349"; transcript_id "B596-L_1-10k_transcript_60349";
scaffoldA05	MatchAnnot	transcript	1002578	1006172	.	-	.	gene_id "B596-L_1-10k_transcript_7261"; transcript_id "B596-L_1-10k_transcript_7261";
scaffoldA05	MatchAnnot	transcript	1358835	1359000	.	-	.	gene_id "B596-L_1-10k_transcript_59727"; transcript_id "B596-L_1-10k_transcript_59727";
scaffoldA05	MatchAnnot	transcript	2737040	2738004	.	-	.	gene_id "B596-L_1-10k_transcript_52955"; transcript_id "B596-L_1-10k_transcript_52955";
scaffoldA05	MatchAnnot	transcript	3235181	3235603	.	+	.	gene_id "B596-L_1-10k_transcript_56654"; transcript_id "B596-L_1-10k_transcript_56654";
scaffoldA05	MatchAnnot	transcript	3388899	3389148	.	+	.	gene_id "B596-L_1-10k_transcript_58388"; transcript_id "B596-L_1-10k_transcript_58388";
scaffoldA05	MatchAnnot	transcript	3394481	3397917	.	+	.	gene_id "B596-L_1-10k_transcript_11783"; transcript_id "B596-L_1-10k_transcript_11783";
scaffoldA05	MatchAnnot	transcript	3505211	3507543	.	+	.	gene_id "B596-L_1-10k_transcript_29113"; transcript_id "B596-L_1-10k_transcript_29113";
scaffoldA05	MatchAnnot	transcript	3505557	3507543	.	+	.	gene_id "B596-L_1-10k_transcript_33403"; transcript_id "B596-L_1-10k_transcript_33403";
scaffoldA05	MatchAnnot	transcript	3505603	3507497	.	+	.	gene_id "B596-L_1-10k_transcript_38483"; transcript_id "B596-L_1-10k_transcript_38483";
scaffoldA05	MatchAnnot	transcript	3505755	3507543	.	+	.	gene_id "B596-L_1-10k_transcript_38731"; transcript_id "B596-L_1-10k_transcript_38731";
scaffoldA05	MatchAnnot	transcript	3506271	3507540	.	+	.	gene_id "B596-L_1-10k_transcript_44352"; transcript_id "B596-L_1-10k_transcript_44352";
scaffoldA05	MatchAnnot	transcript	3930545	3931316	.	-	.	gene_id "B596-L_1-10k_transcript_50451"; transcript_id "B596-L_1-10k_transcript_50451";
scaffoldA05	MatchAnnot	transcript	3933836	3934370	.	-	.	gene_id "B596-L_1-10k_transcript_56878"; transcript_id "B596-L_1-10k_transcript_56878";
scaffoldA05	MatchAnnot	transcript	4286991	4289003	.	-	.	gene_id "B596-L_1-10k_transcript_36896"; transcript_id "B596-L_1-10k_transcript_36896";
scaffoldA05	MatchAnnot	transcript	4764898	4766461	.	+	.	gene_id "B596-L_1-10k_transcript_25603"; transcript_id "B596-L_1-10k_transcript_25603";
scaffoldA05	MatchAnnot	transcript	4842240	4842520	.	+	.	gene_id "B596-L_1-10k_transcript_57777"; transcript_id "B596-L_1-10k_transcript_57777";
scaffoldA05	MatchAnnot	transcript	4954922	4960951	.	+	.	gene_id "B596-L_1-10k_transcript_18611"; transcript_id "B596-L_1-10k_transcript_18611";
scaffoldA05	MatchAnnot	transcript	4954951	4961016	.	+	.	gene_id "B596-L_1-10k_transcript_4130"; transcript_id "B596-L_1-10k_transcript_4130";
scaffoldA05	MatchAnnot	transcript	4954961	4960953	.	+	.	gene_id "B596-L_1-10k_transcript_14559"; transcript_id "B596-L_1-10k_transcript_14559";
scaffoldA05	MatchAnnot	transcript	4954961	4961069	.	+	.	gene_id "B596-L_1-10k_transcript_3510"; transcript_id "B596-L_1-10k_transcript_3510";
scaffoldA05	MatchAnnot	transcript	5033957	5034112	.	-	.	gene_id "B596-L_1-10k_transcript_59875"; transcript_id "B596-L_1-10k_transcript_59875";
scaffoldA05	MatchAnnot	transcript	5242803	5243826	.	-	.	gene_id "B596-L_1-10k_transcript_46839"; transcript_id "B596-L_1-10k_transcript_46839";
scaffoldA05	MatchAnnot	transcript	5242803	5243367	.	-	.	gene_id "B596-L_1-10k_transcript_53610"; transcript_id "B596-L_1-10k_transcript_53610";
scaffoldC05	MatchAnnot	transcript	25813774	25814407	.	-	.	gene_id "B596-L_1-10k_transcript_50324"; transcript_id "B596-L_1-10k_transcript_50324";
scaffoldA05	MatchAnnot	transcript	6597245	6600472	.	-	.	gene_id "B596-L_1-10k_transcript_19749"; transcript_id "B596-L_1-10k_transcript_19749";
scaffoldA05	MatchAnnot	transcript	6613086	6618962	.	+	.	gene_id "B596-L_1-10k_transcript_110"; transcript_id "B596-L_1-10k_transcript_110";
scaffoldA05	MatchAnnot	transcript	6791420	6792838	.	-	.	gene_id "B596-L_1-10k_transcript_50151"; transcript_id "B596-L_1-10k_transcript_50151";
scaffoldA05	MatchAnnot	transcript	7230542	7232330	.	+	.	gene_id "B596-L_1-10k_transcript_20020"; transcript_id "B596-L_1-10k_transcript_20020";
scaffoldA05	MatchAnnot	transcript	7877254	7878332	.	+	.	gene_id "B596-L_1-10k_transcript_37523"; transcript_id "B596-L_1-10k_transcript_37523";
scaffoldA05	MatchAnnot	transcript	8231495	8231588	.	-	.	gene_id "B596-L_1-10k_transcript_60316"; transcript_id "B596-L_1-10k_transcript_60316";
scaffoldA05	MatchAnnot	transcript	9184660	9185807	.	+	.	gene_id "B596-L_1-10k_transcript_48691"; transcript_id "B596-L_1-10k_transcript_48691";
scaffoldA09	MatchAnnot	transcript	1864074	1864987	.	-	.	gene_id "B596-L_1-10k_transcript_41529"; transcript_id "B596-L_1-10k_transcript_41529";
scaffoldA05	MatchAnnot	transcript	9253303	9253794	.	+	.	gene_id "B596-L_1-10k_transcript_54208"; transcript_id "B596-L_1-10k_transcript_54208";
scaffoldA05	MatchAnnot	transcript	10913619	10913864	.	+	.	gene_id "B596-L_1-10k_transcript_58385"; transcript_id "B596-L_1-10k_transcript_58385";
scaffoldA05	MatchAnnot	transcript	11267535	11269275	.	-	.	gene_id "B596-L_1-10k_transcript_27923"; transcript_id "B596-L_1-10k_transcript_27923";
scaffoldA05	MatchAnnot	transcript	11275037	11276551	.	-	.	gene_id "B596-L_1-10k_transcript_45719"; transcript_id "B596-L_1-10k_transcript_45719";
scaffoldA05	MatchAnnot	transcript	12935463	12936598	.	-	.	gene_id "B596-L_1-10k_transcript_47411"; transcript_id "B596-L_1-10k_transcript_47411";
scaffoldA05	MatchAnnot	transcript	17922282	17923306	.	+	.	gene_id "B596-L_1-10k_transcript_41072"; transcript_id "B596-L_1-10k_transcript_41072";
scaffoldA05	MatchAnnot	transcript	17922551	17923326	.	+	.	gene_id "B596-L_1-10k_transcript_46593"; transcript_id "B596-L_1-10k_transcript_46593";
scaffoldA05	MatchAnnot	transcript	19020976	19021347	.	+	.	gene_id "B596-L_1-10k_transcript_56135"; transcript_id "B596-L_1-10k_transcript_56135";
scaffoldA05	MatchAnnot	transcript	19576630	19576881	.	-	.	gene_id "B596-L_1-10k_transcript_58175"; transcript_id "B596-L_1-10k_transcript_58175";
scaffoldC05	MatchAnnot	transcript	3652106	3657290	.	+	.	gene_id "B596-L_1-10k_transcript_1082"; transcript_id "B596-L_1-10k_transcript_1082";
scaffoldA05	MatchAnnot	transcript	29813002	29815023	.	+	.	gene_id "B596-L_1-10k_transcript_14972"; transcript_id "B596-L_1-10k_transcript_14972";
scaffoldA05	MatchAnnot	transcript	32144458	32146276	.	-	.	gene_id "B596-L_1-10k_transcript_19237"; transcript_id "B596-L_1-10k_transcript_19237";
scaffoldA05	MatchAnnot	transcript	33611523	33613225	.	+	.	gene_id "B596-L_1-10k_transcript_32854"; transcript_id "B596-L_1-10k_transcript_32854";
scaffoldA06	MatchAnnot	transcript	43712410	43714857	.	+	.	gene_id "B596-L_1-10k_transcript_17792"; transcript_id "B596-L_1-10k_transcript_17792";
scaffoldA05	MatchAnnot	transcript	35246747	35246839	.	+	.	gene_id "B596-L_1-10k_transcript_60320"; transcript_id "B596-L_1-10k_transcript_60320";
scaffoldA05	MatchAnnot	transcript	35247539	35247624	.	+	.	gene_id "B596-L_1-10k_transcript_60341"; transcript_id "B596-L_1-10k_transcript_60341";
scaffoldA05	MatchAnnot	transcript	35297718	35299050	.	+	.	gene_id "B596-L_1-10k_transcript_41738"; transcript_id "B596-L_1-10k_transcript_41738";
scaffoldA05	MatchAnnot	transcript	35587819	35589708	.	+	.	gene_id "B596-L_1-10k_transcript_30344"; transcript_id "B596-L_1-10k_transcript_30344";
scaffoldA05	MatchAnnot	transcript	36806060	36809811	.	+	.	gene_id "B596-L_1-10k_transcript_1342"; transcript_id "B596-L_1-10k_transcript_1342";
scaffoldA05	MatchAnnot	transcript	37088150	37089076	.	+	.	gene_id "B596-L_1-10k_transcript_42724"; transcript_id "B596-L_1-10k_transcript_42724";
scaffoldA05	MatchAnnot	transcript	38123717	38125828	.	+	.	gene_id "B596-L_1-10k_transcript_15857"; transcript_id "B596-L_1-10k_transcript_15857";
scaffoldA05	MatchAnnot	transcript	38168121	38169074	.	-	.	gene_id "B596-L_1-10k_transcript_42104"; transcript_id "B596-L_1-10k_transcript_42104";
scaffoldA05	MatchAnnot	transcript	38430692	38431895	.	-	.	gene_id "B596-L_1-10k_transcript_35449"; transcript_id "B596-L_1-10k_transcript_35449";
scaffoldA05	MatchAnnot	transcript	38667430	38667584	.	-	.	gene_id "B596-L_1-10k_transcript_59802"; transcript_id "B596-L_1-10k_transcript_59802";
scaffoldA05	MatchAnnot	transcript	38904616	38906129	.	-	.	gene_id "B596-L_1-10k_transcript_45337"; transcript_id "B596-L_1-10k_transcript_45337";
scaffoldA05	MatchAnnot	transcript	39090781	39090987	.	+	.	gene_id "B596-L_1-10k_transcript_58852"; transcript_id "B596-L_1-10k_transcript_58852";
scaffoldA05	MatchAnnot	transcript	39190840	39191532	.	-	.	gene_id "B596-L_1-10k_transcript_48657"; transcript_id "B596-L_1-10k_transcript_48657";
scaffoldA05	MatchAnnot	transcript	39190848	39192902	.	-	.	gene_id "B596-L_1-10k_transcript_28499"; transcript_id "B596-L_1-10k_transcript_28499";
scaffoldA05	MatchAnnot	transcript	39314751	39322330	.	-	.	gene_id "B596-L_1-10k_transcript_2837"; transcript_id "B596-L_1-10k_transcript_2837";
scaffoldA05	MatchAnnot	transcript	39391848	39393855	.	-	.	gene_id "B596-L_1-10k_transcript_22934"; transcript_id "B596-L_1-10k_transcript_22934";
scaffoldA05	MatchAnnot	transcript	39507853	39510343	.	-	.	gene_id "B596-L_1-10k_transcript_28900"; transcript_id "B596-L_1-10k_transcript_28900";
scaffoldA05	MatchAnnot	transcript	39507858	39510292	.	-	.	gene_id "B596-L_1-10k_transcript_29593"; transcript_id "B596-L_1-10k_transcript_29593";
scaffoldA05	MatchAnnot	transcript	39507858	39508886	.	-	.	gene_id "B596-L_1-10k_transcript_48909"; transcript_id "B596-L_1-10k_transcript_48909";
scaffoldA05	MatchAnnot	transcript	39507858	39508688	.	-	.	gene_id "B596-L_1-10k_transcript_51837"; transcript_id "B596-L_1-10k_transcript_51837";
scaffoldA05	MatchAnnot	transcript	39507858	39508111	.	-	.	gene_id "B596-L_1-10k_transcript_58414"; transcript_id "B596-L_1-10k_transcript_58414";
scaffoldA05	MatchAnnot	transcript	39507862	39509979	.	-	.	gene_id "B596-L_1-10k_transcript_35829"; transcript_id "B596-L_1-10k_transcript_35829";
scaffoldA05	MatchAnnot	transcript	39507862	39509800	.	-	.	gene_id "B596-L_1-10k_transcript_39543"; transcript_id "B596-L_1-10k_transcript_39543";
scaffoldA05	MatchAnnot	transcript	39507862	39509421	.	-	.	gene_id "B596-L_1-10k_transcript_41650"; transcript_id "B596-L_1-10k_transcript_41650";
scaffoldA05	MatchAnnot	transcript	39507880	39508318	.	-	.	gene_id "B596-L_1-10k_transcript_56614"; transcript_id "B596-L_1-10k_transcript_56614";
scaffoldA05	MatchAnnot	transcript	39811147	39812290	.	-	.	gene_id "B596-L_1-10k_transcript_49351"; transcript_id "B596-L_1-10k_transcript_49351";
scaffoldA05	MatchAnnot	transcript	40226850	40226968	.	+	.	gene_id "B596-L_1-10k_transcript_60195"; transcript_id "B596-L_1-10k_transcript_60195";
scaffoldA05	MatchAnnot	transcript	40292748	40293316	.	+	.	gene_id "B596-L_1-10k_transcript_56638"; transcript_id "B596-L_1-10k_transcript_56638";
scaffoldA05	MatchAnnot	transcript	40550028	40550169	.	-	.	gene_id "B596-L_1-10k_transcript_60014"; transcript_id "B596-L_1-10k_transcript_60014";
scaffoldA05	MatchAnnot	transcript	40957673	40959905	.	+	.	gene_id "B596-L_1-10k_transcript_31283"; transcript_id "B596-L_1-10k_transcript_31283";
scaffoldA05	MatchAnnot	transcript	40980819	40982332	.	-	.	gene_id "B596-L_1-10k_transcript_45283"; transcript_id "B596-L_1-10k_transcript_45283";
scaffoldA05	MatchAnnot	transcript	41262118	41262410	.	+	.	gene_id "B596-L_1-10k_transcript_57440"; transcript_id "B596-L_1-10k_transcript_57440";
scaffoldA05	MatchAnnot	transcript	41322633	41323649	.	-	.	gene_id "B596-L_1-10k_transcript_50213"; transcript_id "B596-L_1-10k_transcript_50213";
scaffoldA05	MatchAnnot	transcript	41322675	41322900	.	-	.	gene_id "B596-L_1-10k_transcript_57872"; transcript_id "B596-L_1-10k_transcript_57872";
scaffoldA05	MatchAnnot	transcript	41322704	41323129	.	-	.	gene_id "B596-L_1-10k_transcript_56853"; transcript_id "B596-L_1-10k_transcript_56853";
scaffoldA05	MatchAnnot	transcript	41322757	41323649	.	-	.	gene_id "B596-L_1-10k_transcript_53142"; transcript_id "B596-L_1-10k_transcript_53142";
scaffoldA05	MatchAnnot	transcript	41333230	41336180	.	+	.	gene_id "B596-L_1-10k_transcript_24990"; transcript_id "B596-L_1-10k_transcript_24990";
scaffoldA05	MatchAnnot	transcript	41351935	41352611	.	+	.	gene_id "B596-L_1-10k_transcript_49248"; transcript_id "B596-L_1-10k_transcript_49248";
scaffoldA05	MatchAnnot	transcript	41351935	41352599	.	+	.	gene_id "B596-L_1-10k_transcript_51207"; transcript_id "B596-L_1-10k_transcript_51207";
scaffoldA05	MatchAnnot	transcript	41351935	41352611	.	+	.	gene_id "B596-L_1-10k_transcript_55601"; transcript_id "B596-L_1-10k_transcript_55601";
scaffoldA05	MatchAnnot	transcript	41352176	41352499	.	+	.	gene_id "B596-L_1-10k_transcript_56743"; transcript_id "B596-L_1-10k_transcript_56743";
scaffoldA05	MatchAnnot	transcript	41420441	41422087	.	+	.	gene_id "B596-L_1-10k_transcript_34885"; transcript_id "B596-L_1-10k_transcript_34885";
scaffoldA05	MatchAnnot	transcript	41421463	41422104	.	+	.	gene_id "B596-L_1-10k_transcript_51860"; transcript_id "B596-L_1-10k_transcript_51860";
scaffoldC05	MatchAnnot	transcript	54252816	54257504	.	+	.	gene_id "B596-L_1-10k_transcript_3440"; transcript_id "B596-L_1-10k_transcript_3440";
scaffoldA05	MatchAnnot	transcript	41640752	41641901	.	-	.	gene_id "B596-L_1-10k_transcript_46305"; transcript_id "B596-L_1-10k_transcript_46305";
scaffoldA05	MatchAnnot	transcript	41859117	41859507	.	-	.	gene_id "B596-L_1-10k_transcript_56898"; transcript_id "B596-L_1-10k_transcript_56898";
scaffoldA05	MatchAnnot	transcript	41859119	41859282	.	-	.	gene_id "B596-L_1-10k_transcript_59135"; transcript_id "B596-L_1-10k_transcript_59135";
scaffoldA05	MatchAnnot	transcript	41882008	41882144	.	-	.	gene_id "B596-L_1-10k_transcript_59903"; transcript_id "B596-L_1-10k_transcript_59903";
scaffoldA05	MatchAnnot	transcript	42215538	42216559	.	-	.	gene_id "B596-L_1-10k_transcript_39583"; transcript_id "B596-L_1-10k_transcript_39583";
scaffoldA05	MatchAnnot	transcript	42441755	42441870	.	+	.	gene_id "B596-L_1-10k_transcript_60145"; transcript_id "B596-L_1-10k_transcript_60145";
scaffoldC05	MatchAnnot	transcript	56166996	56168706	.	+	.	gene_id "B596-L_1-10k_transcript_28577"; transcript_id "B596-L_1-10k_transcript_28577";
scaffoldC05	MatchAnnot	transcript	56325902	56329480	.	-	.	gene_id "B596-L_1-10k_transcript_13450"; transcript_id "B596-L_1-10k_transcript_13450";
scaffoldA09	MatchAnnot	transcript	6783414	6784635	.	-	.	gene_id "B596-L_1-10k_transcript_33766"; transcript_id "B596-L_1-10k_transcript_33766";
scaffoldC06	MatchAnnot	transcript	16034329	16036511	.	-	.	gene_id "B596-L_1-10k_transcript_15292"; transcript_id "B596-L_1-10k_transcript_15292";
scaffoldA06	MatchAnnot	transcript	1142815	1143305	.	+	.	gene_id "B596-L_1-10k_transcript_55504"; transcript_id "B596-L_1-10k_transcript_55504";
scaffoldA06	MatchAnnot	transcript	1331940	1332062	.	-	.	gene_id "B596-L_1-10k_transcript_60166"; transcript_id "B596-L_1-10k_transcript_60166";
scaffoldC06	MatchAnnot	transcript	13091603	13091670	.	-	.	gene_id "B596-L_1-10k_transcript_26303"; transcript_id "B596-L_1-10k_transcript_26303";
scaffoldA06	MatchAnnot	transcript	2315548	2318316	.	+	.	gene_id "B596-L_1-10k_transcript_10641"; transcript_id "B596-L_1-10k_transcript_10641";
scaffoldA06	MatchAnnot	transcript	2570580	2570655	.	+	.	gene_id "B596-L_1-10k_transcript_60371"; transcript_id "B596-L_1-10k_transcript_60371";
scaffoldA06	MatchAnnot	transcript	2570595	2573157	.	+	.	gene_id "B596-L_1-10k_transcript_30782"; transcript_id "B596-L_1-10k_transcript_30782";
scaffoldA06	MatchAnnot	transcript	2570595	2573059	.	+	.	gene_id "B596-L_1-10k_transcript_35157"; transcript_id "B596-L_1-10k_transcript_35157";
scaffoldA06	MatchAnnot	transcript	2570595	2573066	.	+	.	gene_id "B596-L_1-10k_transcript_41172"; transcript_id "B596-L_1-10k_transcript_41172";
scaffoldA06	MatchAnnot	transcript	2570595	2572035	.	+	.	gene_id "B596-L_1-10k_transcript_58084"; transcript_id "B596-L_1-10k_transcript_58084";
scaffoldA06	MatchAnnot	transcript	2599574	2601574	.	-	.	gene_id "B596-L_1-10k_transcript_33366"; transcript_id "B596-L_1-10k_transcript_33366";
scaffoldA06	MatchAnnot	transcript	2599596	2604286	.	-	.	gene_id "B596-L_1-10k_transcript_14832"; transcript_id "B596-L_1-10k_transcript_14832";
scaffoldA06	MatchAnnot	transcript	2599640	2604204	.	-	.	gene_id "B596-L_1-10k_transcript_18512"; transcript_id "B596-L_1-10k_transcript_18512";
scaffoldA06	MatchAnnot	transcript	3024831	3024912	.	+	.	gene_id "B596-L_1-10k_transcript_60360"; transcript_id "B596-L_1-10k_transcript_60360";
scaffoldA06	MatchAnnot	transcript	3256843	3256947	.	-	.	gene_id "B596-L_1-10k_transcript_60269"; transcript_id "B596-L_1-10k_transcript_60269";
scaffoldA06	MatchAnnot	transcript	3297415	3300194	.	-	.	gene_id "B596-L_1-10k_transcript_34074"; transcript_id "B596-L_1-10k_transcript_34074";
scaffoldA06	MatchAnnot	transcript	3297444	3299190	.	-	.	gene_id "B596-L_1-10k_transcript_41509"; transcript_id "B596-L_1-10k_transcript_41509";
scaffoldA06	MatchAnnot	transcript	3297453	3301605	.	-	.	gene_id "B596-L_1-10k_transcript_32529"; transcript_id "B596-L_1-10k_transcript_32529";
scaffoldA06	MatchAnnot	transcript	3308443	3308555	.	+	.	gene_id "B596-L_1-10k_transcript_60243"; transcript_id "B596-L_1-10k_transcript_60243";
scaffoldA06	MatchAnnot	transcript	3441711	3441818	.	-	.	gene_id "B596-L_1-10k_transcript_60314"; transcript_id "B596-L_1-10k_transcript_60314";
scaffoldC05	MatchAnnot	transcript	3877880	3877925	.	+	.	gene_id "B596-L_1-10k_transcript_43757"; transcript_id "B596-L_1-10k_transcript_43757";
scaffoldA06	MatchAnnot	transcript	3457733	3460843	.	-	.	gene_id "B596-L_1-10k_transcript_24378"; transcript_id "B596-L_1-10k_transcript_24378";
scaffoldA06	MatchAnnot	transcript	3457810	3459429	.	-	.	gene_id "B596-L_1-10k_transcript_45782"; transcript_id "B596-L_1-10k_transcript_45782";
scaffoldA06	MatchAnnot	transcript	3457815	3458404	.	-	.	gene_id "B596-L_1-10k_transcript_55955"; transcript_id "B596-L_1-10k_transcript_55955";
scaffoldA06	MatchAnnot	transcript	3457821	3459237	.	-	.	gene_id "B596-L_1-10k_transcript_48827"; transcript_id "B596-L_1-10k_transcript_48827";
scaffoldA06	MatchAnnot	transcript	3572084	3572268	.	+	.	gene_id "B596-L_1-10k_transcript_59407"; transcript_id "B596-L_1-10k_transcript_59407";
scaffoldA06	MatchAnnot	transcript	3973972	3975113	.	+	.	gene_id "B596-L_1-10k_transcript_40042"; transcript_id "B596-L_1-10k_transcript_40042";
scaffoldA06	MatchAnnot	transcript	4008804	4011055	.	-	.	gene_id "B596-L_1-10k_transcript_15309"; transcript_id "B596-L_1-10k_transcript_15309";
scaffoldA06	MatchAnnot	transcript	4008882	4011055	.	-	.	gene_id "B596-L_1-10k_transcript_18846"; transcript_id "B596-L_1-10k_transcript_18846";
scaffoldA06	MatchAnnot	transcript	4008884	4011058	.	-	.	gene_id "B596-L_1-10k_transcript_15127"; transcript_id "B596-L_1-10k_transcript_15127";
scaffoldA06	MatchAnnot	transcript	4009042	4011059	.	-	.	gene_id "B596-L_1-10k_transcript_20856"; transcript_id "B596-L_1-10k_transcript_20856";
scaffoldA06	MatchAnnot	transcript	4266817	4270052	.	+	.	gene_id "B596-L_1-10k_transcript_5687"; transcript_id "B596-L_1-10k_transcript_5687";
scaffoldA06	MatchAnnot	transcript	4315523	4318696	.	+	.	gene_id "B596-L_1-10k_transcript_6805"; transcript_id "B596-L_1-10k_transcript_6805";
scaffoldA06	MatchAnnot	transcript	4315525	4318945	.	+	.	gene_id "B596-L_1-10k_transcript_5161"; transcript_id "B596-L_1-10k_transcript_5161";
scaffoldA06	MatchAnnot	transcript	4648013	4650254	.	-	.	gene_id "B596-L_1-10k_transcript_37641"; transcript_id "B596-L_1-10k_transcript_37641";
scaffoldA06	MatchAnnot	transcript	4661378	4663460	.	-	.	gene_id "B596-L_1-10k_transcript_18946"; transcript_id "B596-L_1-10k_transcript_18946";
scaffoldA06	MatchAnnot	transcript	4886272	4887311	.	-	.	gene_id "B596-L_1-10k_transcript_51761"; transcript_id "B596-L_1-10k_transcript_51761";
scaffoldA08	MatchAnnot	transcript	23448287	23453239	.	-	.	gene_id "B596-L_1-10k_transcript_10741"; transcript_id "B596-L_1-10k_transcript_10741";
scaffoldA06	MatchAnnot	transcript	5260037	5262241	.	+	.	gene_id "B596-L_1-10k_transcript_11874"; transcript_id "B596-L_1-10k_transcript_11874";
scaffoldA06	MatchAnnot	transcript	6156726	6158224	.	-	.	gene_id "B596-L_1-10k_transcript_28421"; transcript_id "B596-L_1-10k_transcript_28421";
scaffoldA06	MatchAnnot	transcript	6223551	6224885	.	-	.	gene_id "B596-L_1-10k_transcript_30466"; transcript_id "B596-L_1-10k_transcript_30466";
scaffoldA06	MatchAnnot	transcript	6223551	6223763	.	-	.	gene_id "B596-L_1-10k_transcript_58999"; transcript_id "B596-L_1-10k_transcript_58999";
scaffoldA06	MatchAnnot	transcript	6387933	6391323	.	-	.	gene_id "B596-L_1-10k_transcript_25453"; transcript_id "B596-L_1-10k_transcript_25453";
scaffoldA06	MatchAnnot	transcript	6415845	6417862	.	-	.	gene_id "B596-L_1-10k_transcript_45034"; transcript_id "B596-L_1-10k_transcript_45034";
scaffoldA06	MatchAnnot	transcript	6440480	6440683	.	+	.	gene_id "B596-L_1-10k_transcript_59127"; transcript_id "B596-L_1-10k_transcript_59127";
scaffoldA06	MatchAnnot	transcript	6452114	6452276	.	+	.	gene_id "B596-L_1-10k_transcript_59745"; transcript_id "B596-L_1-10k_transcript_59745";
scaffoldA06	MatchAnnot	transcript	6489454	6491768	.	-	.	gene_id "B596-L_1-10k_transcript_17142"; transcript_id "B596-L_1-10k_transcript_17142";
scaffoldA06	MatchAnnot	transcript	6493182	6497451	.	-	.	gene_id "B596-L_1-10k_transcript_10862"; transcript_id "B596-L_1-10k_transcript_10862";
scaffoldA06	MatchAnnot	transcript	42739368	42742129	.	-	.	gene_id "B596-L_1-10k_transcript_17502"; transcript_id "B596-L_1-10k_transcript_17502";
scaffoldA10	MatchAnnot	transcript	21136492	21138891	.	-	.	gene_id "B596-L_1-10k_transcript_20639"; transcript_id "B596-L_1-10k_transcript_20639";
scaffoldC05	MatchAnnot	transcript	10807838	10809731	.	+	.	gene_id "B596-L_1-10k_transcript_32122"; transcript_id "B596-L_1-10k_transcript_32122";
scaffoldA06	MatchAnnot	transcript	8566626	8568592	.	-	.	gene_id "B596-L_1-10k_transcript_17733"; transcript_id "B596-L_1-10k_transcript_17733";
scaffoldA09	MatchAnnot	transcript	11340144	11340347	.	+	.	gene_id "B596-L_1-10k_transcript_20335"; transcript_id "B596-L_1-10k_transcript_20335";
scaffoldA06	MatchAnnot	transcript	8596021	8596809	.	-	.	gene_id "B596-L_1-10k_transcript_46404"; transcript_id "B596-L_1-10k_transcript_46404";
scaffoldC09	MatchAnnot	transcript	19848153	19849059	.	-	.	gene_id "B596-L_1-10k_transcript_42808"; transcript_id "B596-L_1-10k_transcript_42808";
scaffoldA06	MatchAnnot	transcript	9098304	9099166	.	-	.	gene_id "B596-L_1-10k_transcript_44831"; transcript_id "B596-L_1-10k_transcript_44831";
scaffoldA06	MatchAnnot	transcript	9319875	9322314	.	-	.	gene_id "B596-L_1-10k_transcript_17708"; transcript_id "B596-L_1-10k_transcript_17708";
scaffoldA06	MatchAnnot	transcript	9498135	9498793	.	+	.	gene_id "B596-L_1-10k_transcript_49337"; transcript_id "B596-L_1-10k_transcript_49337";
scaffoldA06	MatchAnnot	transcript	9726175	9728646	.	+	.	gene_id "B596-L_1-10k_transcript_29375"; transcript_id "B596-L_1-10k_transcript_29375";
scaffoldA06	MatchAnnot	transcript	10841941	10842064	.	-	.	gene_id "B596-L_1-10k_transcript_60217"; transcript_id "B596-L_1-10k_transcript_60217";
scaffoldA10	MatchAnnot	transcript	16708852	16711891	.	+	.	gene_id "B596-L_1-10k_transcript_3112"; transcript_id "B596-L_1-10k_transcript_3112";
scaffoldA06	MatchAnnot	transcript	11440775	11441537	.	+	.	gene_id "B596-L_1-10k_transcript_46953"; transcript_id "B596-L_1-10k_transcript_46953";
scaffoldA06	MatchAnnot	transcript	11994099	11998895	.	+	.	gene_id "B596-L_1-10k_transcript_4247"; transcript_id "B596-L_1-10k_transcript_4247";
scaffoldA06	MatchAnnot	transcript	11994145	11998922	.	+	.	gene_id "B596-L_1-10k_transcript_2914"; transcript_id "B596-L_1-10k_transcript_2914";
scaffoldC03	MatchAnnot	transcript	57403059	57404842	.	+	.	gene_id "B596-L_1-10k_transcript_18653"; transcript_id "B596-L_1-10k_transcript_18653";
scaffoldA06	MatchAnnot	transcript	12203908	12205286	.	+	.	gene_id "B596-L_1-10k_transcript_40528"; transcript_id "B596-L_1-10k_transcript_40528";
scaffoldA06	MatchAnnot	transcript	13732140	13732721	.	+	.	gene_id "B596-L_1-10k_transcript_52890"; transcript_id "B596-L_1-10k_transcript_52890";
scaffoldA06	MatchAnnot	transcript	13752442	13753429	.	+	.	gene_id "B596-L_1-10k_transcript_40559"; transcript_id "B596-L_1-10k_transcript_40559";
scaffoldA06	MatchAnnot	transcript	13838563	13839362	.	+	.	gene_id "B596-L_1-10k_transcript_46255"; transcript_id "B596-L_1-10k_transcript_46255";
scaffoldA06	MatchAnnot	transcript	14939488	14951066	.	-	.	gene_id "B596-L_1-10k_transcript_58760"; transcript_id "B596-L_1-10k_transcript_58760";
scaffoldA06	MatchAnnot	transcript	14985965	14986135	.	+	.	gene_id "B596-L_1-10k_transcript_59629"; transcript_id "B596-L_1-10k_transcript_59629";
scaffoldA06	MatchAnnot	transcript	14993731	14993868	.	+	.	gene_id "B596-L_1-10k_transcript_60048"; transcript_id "B596-L_1-10k_transcript_60048";
scaffoldA06	MatchAnnot	transcript	14993947	14994262	.	+	.	gene_id "B596-L_1-10k_transcript_56861"; transcript_id "B596-L_1-10k_transcript_56861";
scaffoldA06	MatchAnnot	transcript	14999850	15000038	.	-	.	gene_id "B596-L_1-10k_transcript_59552"; transcript_id "B596-L_1-10k_transcript_59552";
scaffoldA06	MatchAnnot	transcript	14999970	15000116	.	+	.	gene_id "B596-L_1-10k_transcript_60022"; transcript_id "B596-L_1-10k_transcript_60022";
scaffoldA06	MatchAnnot	transcript	17268032	17280039	.	-	.	gene_id "B596-L_1-10k_transcript_49519"; transcript_id "B596-L_1-10k_transcript_49519";
scaffoldA06	MatchAnnot	transcript	17320657	17320701	.	+	.	gene_id "B596-L_1-10k_transcript_8469"; transcript_id "B596-L_1-10k_transcript_8469";
scaffoldA06	MatchAnnot	transcript	20789300	20789338	.	+	.	gene_id "B596-L_1-10k_transcript_52068"; transcript_id "B596-L_1-10k_transcript_52068";
scaffoldA06	MatchAnnot	transcript	22469505	22470893	.	-	.	gene_id "B596-L_1-10k_transcript_29736"; transcript_id "B596-L_1-10k_transcript_29736";
scaffoldA06	MatchAnnot	transcript	22469778	22470893	.	-	.	gene_id "B596-L_1-10k_transcript_37937"; transcript_id "B596-L_1-10k_transcript_37937";
scaffoldA06	MatchAnnot	transcript	22469988	22470893	.	-	.	gene_id "B596-L_1-10k_transcript_40875"; transcript_id "B596-L_1-10k_transcript_40875";
scaffoldA06	MatchAnnot	transcript	22471064	22471366	.	-	.	gene_id "B596-L_1-10k_transcript_57170"; transcript_id "B596-L_1-10k_transcript_57170";
scaffoldA06	MatchAnnot	transcript	26804249	26804841	.	-	.	gene_id "B596-L_1-10k_transcript_48957"; transcript_id "B596-L_1-10k_transcript_48957";
scaffoldA06	MatchAnnot	transcript	35156908	35157063	.	-	.	gene_id "B596-L_1-10k_transcript_59831"; transcript_id "B596-L_1-10k_transcript_59831";
scaffoldC09	MatchAnnot	transcript	28850179	28854512	.	+	.	gene_id "B596-L_1-10k_transcript_549"; transcript_id "B596-L_1-10k_transcript_549";
scaffoldA06	MatchAnnot	transcript	37099528	37101814	.	-	.	gene_id "B596-L_1-10k_transcript_10655"; transcript_id "B596-L_1-10k_transcript_10655";
scaffoldA06	MatchAnnot	transcript	38007263	38009992	.	-	.	gene_id "B596-L_1-10k_transcript_11917"; transcript_id "B596-L_1-10k_transcript_11917";
scaffoldA08	MatchAnnot	transcript	26622948	26624659	.	-	.	gene_id "B596-L_1-10k_transcript_17444"; transcript_id "B596-L_1-10k_transcript_17444";
scaffoldA06	MatchAnnot	transcript	38105788	38105900	.	+	.	gene_id "B596-L_1-10k_transcript_60232"; transcript_id "B596-L_1-10k_transcript_60232";
scaffoldA06	MatchAnnot	transcript	38427173	38429166	.	+	.	gene_id "B596-L_1-10k_transcript_41705"; transcript_id "B596-L_1-10k_transcript_41705";
scaffoldA09	MatchAnnot	transcript	64086942	64088867	.	+	.	gene_id "B596-L_1-10k_transcript_28017"; transcript_id "B596-L_1-10k_transcript_28017";
scaffoldA06	MatchAnnot	transcript	38831442	38831979	.	+	.	gene_id "B596-L_1-10k_transcript_56854"; transcript_id "B596-L_1-10k_transcript_56854";
scaffoldA06	MatchAnnot	transcript	39183981	39185696	.	+	.	gene_id "B596-L_1-10k_transcript_49138"; transcript_id "B596-L_1-10k_transcript_49138";
scaffoldA06	MatchAnnot	transcript	39184404	39185698	.	+	.	gene_id "B596-L_1-10k_transcript_54050"; transcript_id "B596-L_1-10k_transcript_54050";
scaffoldA06	MatchAnnot	transcript	39777114	39777248	.	-	.	gene_id "B596-L_1-10k_transcript_34625"; transcript_id "B596-L_1-10k_transcript_34625";
scaffoldA06	MatchAnnot	transcript	39777119	39777248	.	-	.	gene_id "B596-L_1-10k_transcript_31613"; transcript_id "B596-L_1-10k_transcript_31613";
scaffoldA06	MatchAnnot	transcript	39926419	39928315	.	+	.	gene_id "B596-L_1-10k_transcript_29138"; transcript_id "B596-L_1-10k_transcript_29138";
scaffoldA06	MatchAnnot	transcript	39927011	39928241	.	+	.	gene_id "B596-L_1-10k_transcript_33676"; transcript_id "B596-L_1-10k_transcript_33676";
scaffoldA06	MatchAnnot	transcript	39927174	39928239	.	+	.	gene_id "B596-L_1-10k_transcript_45040"; transcript_id "B596-L_1-10k_transcript_45040";
scaffoldA06	MatchAnnot	transcript	39927389	39928243	.	+	.	gene_id "B596-L_1-10k_transcript_50462"; transcript_id "B596-L_1-10k_transcript_50462";
scaffoldA06	MatchAnnot	transcript	39928049	39928243	.	+	.	gene_id "B596-L_1-10k_transcript_58857"; transcript_id "B596-L_1-10k_transcript_58857";
scaffoldA06	MatchAnnot	transcript	40008391	40009321	.	-	.	gene_id "B596-L_1-10k_transcript_42667"; transcript_id "B596-L_1-10k_transcript_42667";
scaffoldA06	MatchAnnot	transcript	40274281	40275096	.	-	.	gene_id "B596-L_1-10k_transcript_45595"; transcript_id "B596-L_1-10k_transcript_45595";
scaffoldC06	MatchAnnot	transcript	20011451	20013451	.	-	.	gene_id "B596-L_1-10k_transcript_23144"; transcript_id "B596-L_1-10k_transcript_23144";
scaffoldA06	MatchAnnot	transcript	41028748	41030077	.	+	.	gene_id "B596-L_1-10k_transcript_32282"; transcript_id "B596-L_1-10k_transcript_32282";
scaffoldA06	MatchAnnot	transcript	41262283	41263613	.	-	.	gene_id "B596-L_1-10k_transcript_37743"; transcript_id "B596-L_1-10k_transcript_37743";
scaffoldA06	MatchAnnot	transcript	41262434	41263608	.	-	.	gene_id "B596-L_1-10k_transcript_41856"; transcript_id "B596-L_1-10k_transcript_41856";
scaffoldA06	MatchAnnot	transcript	41754608	41756898	.	+	.	gene_id "B596-L_1-10k_transcript_19370"; transcript_id "B596-L_1-10k_transcript_19370";
scaffoldA06	MatchAnnot	transcript	41842062	41842720	.	+	.	gene_id "B596-L_1-10k_transcript_49874"; transcript_id "B596-L_1-10k_transcript_49874";
scaffoldA10	MatchAnnot	transcript	13749738	13750339	.	-	.	gene_id "B596-L_1-10k_transcript_48037"; transcript_id "B596-L_1-10k_transcript_48037";
scaffoldA06	MatchAnnot	transcript	42171119	42171692	.	-	.	gene_id "B596-L_1-10k_transcript_53232"; transcript_id "B596-L_1-10k_transcript_53232";
scaffoldA06	MatchAnnot	transcript	42541399	42542371	.	-	.	gene_id "B596-L_1-10k_transcript_49261"; transcript_id "B596-L_1-10k_transcript_49261";
scaffoldA06	MatchAnnot	transcript	42776276	42776324	.	+	.	gene_id "B596-L_1-10k_transcript_53788"; transcript_id "B596-L_1-10k_transcript_53788";
scaffoldA06	MatchAnnot	transcript	42775652	42776825	.	-	.	gene_id "B596-L_1-10k_transcript_47678"; transcript_id "B596-L_1-10k_transcript_47678";
scaffoldA06	MatchAnnot	transcript	42775657	42776038	.	-	.	gene_id "B596-L_1-10k_transcript_57548"; transcript_id "B596-L_1-10k_transcript_57548";
scaffoldA06	MatchAnnot	transcript	42775657	42775853	.	-	.	gene_id "B596-L_1-10k_transcript_59209"; transcript_id "B596-L_1-10k_transcript_59209";
scaffoldA06	MatchAnnot	transcript	42776276	42776324	.	+	.	gene_id "B596-L_1-10k_transcript_53788"; transcript_id "B596-L_1-10k_transcript_53788";
scaffoldA06	MatchAnnot	transcript	43464493	43465536	.	-	.	gene_id "B596-L_1-10k_transcript_39681"; transcript_id "B596-L_1-10k_transcript_39681";
scaffoldA06	MatchAnnot	transcript	43529866	43531759	.	+	.	gene_id "B596-L_1-10k_transcript_26563"; transcript_id "B596-L_1-10k_transcript_26563";
scaffoldA06	MatchAnnot	transcript	43563317	43564633	.	+	.	gene_id "B596-L_1-10k_transcript_34887"; transcript_id "B596-L_1-10k_transcript_34887";
scaffoldA06	MatchAnnot	transcript	43616339	43617167	.	+	.	gene_id "B596-L_1-10k_transcript_54987"; transcript_id "B596-L_1-10k_transcript_54987";
scaffoldA06	MatchAnnot	transcript	43616670	43617204	.	+	.	gene_id "B596-L_1-10k_transcript_57406"; transcript_id "B596-L_1-10k_transcript_57406";
scaffoldA06	MatchAnnot	transcript	44021399	44022440	.	+	.	gene_id "B596-L_1-10k_transcript_39843"; transcript_id "B596-L_1-10k_transcript_39843";
scaffoldA06	MatchAnnot	transcript	44354298	44354517	.	-	.	gene_id "B596-L_1-10k_transcript_16546"; transcript_id "B596-L_1-10k_transcript_16546";
scaffoldC07	MatchAnnot	transcript	44508197	44508265	.	+	.	gene_id "B596-L_1-10k_transcript_26744"; transcript_id "B596-L_1-10k_transcript_26744";
scaffoldA06	MatchAnnot	transcript	44803496	44805193	.	-	.	gene_id "B596-L_1-10k_transcript_29607"; transcript_id "B596-L_1-10k_transcript_29607";
scaffoldA06	MatchAnnot	transcript	45482911	45484438	.	-	.	gene_id "B596-L_1-10k_transcript_31507"; transcript_id "B596-L_1-10k_transcript_31507";
scaffoldA06	MatchAnnot	transcript	45612605	45614942	.	-	.	gene_id "B596-L_1-10k_transcript_11326"; transcript_id "B596-L_1-10k_transcript_11326";
scaffoldA06	MatchAnnot	transcript	45612607	45614942	.	-	.	gene_id "B596-L_1-10k_transcript_23637"; transcript_id "B596-L_1-10k_transcript_23637";
scaffoldA06	MatchAnnot	transcript	45799253	45803710	.	-	.	gene_id "B596-L_1-10k_transcript_2547"; transcript_id "B596-L_1-10k_transcript_2547";
scaffoldA06	MatchAnnot	transcript	45799269	45799507	.	-	.	gene_id "B596-L_1-10k_transcript_58584"; transcript_id "B596-L_1-10k_transcript_58584";
scaffoldA06	MatchAnnot	transcript	45799271	45801031	.	-	.	gene_id "B596-L_1-10k_transcript_36996"; transcript_id "B596-L_1-10k_transcript_36996";
scaffoldA06	MatchAnnot	transcript	46376624	46380040	.	-	.	gene_id "B596-L_1-10k_transcript_2272"; transcript_id "B596-L_1-10k_transcript_2272";
scaffoldA06	MatchAnnot	transcript	46514008	46516275	.	-	.	gene_id "B596-L_1-10k_transcript_11000"; transcript_id "B596-L_1-10k_transcript_11000";
scaffoldA06	MatchAnnot	transcript	46629556	46630812	.	+	.	gene_id "B596-L_1-10k_transcript_40053"; transcript_id "B596-L_1-10k_transcript_40053";
scaffoldA06	MatchAnnot	transcript	46633098	46634582	.	+	.	gene_id "B596-L_1-10k_transcript_39578"; transcript_id "B596-L_1-10k_transcript_39578";
scaffoldA06	MatchAnnot	transcript	46733686	46734054	.	+	.	gene_id "B596-L_1-10k_transcript_55409"; transcript_id "B596-L_1-10k_transcript_55409";
scaffoldC05	MatchAnnot	transcript	1864338	1865701	.	+	.	gene_id "B596-L_1-10k_transcript_29059"; transcript_id "B596-L_1-10k_transcript_29059";
scaffoldA06	MatchAnnot	transcript	47181593	47182926	.	+	.	gene_id "B596-L_1-10k_transcript_45739"; transcript_id "B596-L_1-10k_transcript_45739";
scaffoldA06	MatchAnnot	transcript	47728913	47730484	.	+	.	gene_id "B596-L_1-10k_transcript_32101"; transcript_id "B596-L_1-10k_transcript_32101";
scaffoldA06	MatchAnnot	transcript	47729264	47730486	.	+	.	gene_id "B596-L_1-10k_transcript_35158"; transcript_id "B596-L_1-10k_transcript_35158";
scaffoldA06	MatchAnnot	transcript	47792900	47795361	.	-	.	gene_id "B596-L_1-10k_transcript_45435"; transcript_id "B596-L_1-10k_transcript_45435";
scaffoldA06	MatchAnnot	transcript	47871275	47874072	.	-	.	gene_id "B596-L_1-10k_transcript_19109"; transcript_id "B596-L_1-10k_transcript_19109";
scaffoldA06	MatchAnnot	transcript	48563050	48563753	.	+	.	gene_id "B596-L_1-10k_transcript_47379"; transcript_id "B596-L_1-10k_transcript_47379";
scaffoldA07	MatchAnnot	transcript	407805	409195	.	-	.	gene_id "B596-L_1-10k_transcript_30342"; transcript_id "B596-L_1-10k_transcript_30342";
scaffoldA07	MatchAnnot	transcript	606488	607040	.	-	.	gene_id "B596-L_1-10k_transcript_52395"; transcript_id "B596-L_1-10k_transcript_52395";
scaffoldA07	MatchAnnot	transcript	606490	608193	.	-	.	gene_id "B596-L_1-10k_transcript_41615"; transcript_id "B596-L_1-10k_transcript_41615";
scaffoldA07	MatchAnnot	transcript	606491	609923	.	-	.	gene_id "B596-L_1-10k_transcript_16597"; transcript_id "B596-L_1-10k_transcript_16597";
scaffoldA07	MatchAnnot	transcript	1399442	1400940	.	+	.	gene_id "B596-L_1-10k_transcript_26998"; transcript_id "B596-L_1-10k_transcript_26998";
scaffoldA07	MatchAnnot	transcript	1412765	1414113	.	+	.	gene_id "B596-L_1-10k_transcript_30982"; transcript_id "B596-L_1-10k_transcript_30982";
scaffoldA07	MatchAnnot	transcript	2270784	2272286	.	-	.	gene_id "B596-L_1-10k_transcript_27146"; transcript_id "B596-L_1-10k_transcript_27146";
scaffoldA07	MatchAnnot	transcript	4934326	4934478	.	+	.	gene_id "B596-L_1-10k_transcript_59887"; transcript_id "B596-L_1-10k_transcript_59887";
scaffoldA07	MatchAnnot	transcript	10342848	10343571	.	+	.	gene_id "B596-L_1-10k_transcript_48058"; transcript_id "B596-L_1-10k_transcript_48058";
scaffoldA07	MatchAnnot	transcript	10794334	10795200	.	-	.	gene_id "B596-L_1-10k_transcript_44066"; transcript_id "B596-L_1-10k_transcript_44066";
scaffoldA07	MatchAnnot	transcript	16639373	16639688	.	+	.	gene_id "B596-L_1-10k_transcript_38445"; transcript_id "B596-L_1-10k_transcript_38445";
scaffoldA07	MatchAnnot	transcript	11384066	11384826	.	-	.	gene_id "B596-L_1-10k_transcript_46960"; transcript_id "B596-L_1-10k_transcript_46960";
scaffoldA07	MatchAnnot	transcript	11384232	11384886	.	-	.	gene_id "B596-L_1-10k_transcript_49146"; transcript_id "B596-L_1-10k_transcript_49146";
scaffoldA07	MatchAnnot	transcript	11420784	11422188	.	-	.	gene_id "B596-L_1-10k_transcript_28998"; transcript_id "B596-L_1-10k_transcript_28998";
scaffoldA07	MatchAnnot	transcript	11466203	11469006	.	+	.	gene_id "B596-L_1-10k_transcript_5388"; transcript_id "B596-L_1-10k_transcript_5388";
scaffoldA07	MatchAnnot	transcript	12068848	12070591	.	-	.	gene_id "B596-L_1-10k_transcript_21091"; transcript_id "B596-L_1-10k_transcript_21091";
scaffoldA07	MatchAnnot	transcript	13104827	13105795	.	+	.	gene_id "B596-L_1-10k_transcript_49654"; transcript_id "B596-L_1-10k_transcript_49654";
scaffoldA07	MatchAnnot	transcript	13414876	13415003	.	+	.	gene_id "B596-L_1-10k_transcript_19204"; transcript_id "B596-L_1-10k_transcript_19204";
scaffoldA07	MatchAnnot	transcript	13672990	13674295	.	-	.	gene_id "B596-L_1-10k_transcript_49770"; transcript_id "B596-L_1-10k_transcript_49770";
scaffoldA07	MatchAnnot	transcript	14170893	14173362	.	-	.	gene_id "B596-L_1-10k_transcript_8490"; transcript_id "B596-L_1-10k_transcript_8490";
scaffoldA07	MatchAnnot	transcript	14542626	14544865	.	+	.	gene_id "B596-L_1-10k_transcript_10691"; transcript_id "B596-L_1-10k_transcript_10691";
scaffoldA07	MatchAnnot	transcript	14545671	14547065	.	+	.	gene_id "B596-L_1-10k_transcript_29432"; transcript_id "B596-L_1-10k_transcript_29432";
scaffoldA07	MatchAnnot	transcript	16023450	16024253	.	-	.	gene_id "B596-L_1-10k_transcript_49120"; transcript_id "B596-L_1-10k_transcript_49120";
scaffoldA07	MatchAnnot	transcript	16023674	16024253	.	-	.	gene_id "B596-L_1-10k_transcript_51700"; transcript_id "B596-L_1-10k_transcript_51700";
scaffoldA07	MatchAnnot	transcript	16304970	16306946	.	+	.	gene_id "B596-L_1-10k_transcript_15813"; transcript_id "B596-L_1-10k_transcript_15813";
scaffoldA07	MatchAnnot	transcript	16485785	16485998	.	+	.	gene_id "B596-L_1-10k_transcript_58986"; transcript_id "B596-L_1-10k_transcript_58986";
scaffoldA07	MatchAnnot	transcript	16639373	16639688	.	+	.	gene_id "B596-L_1-10k_transcript_38445"; transcript_id "B596-L_1-10k_transcript_38445";
scaffoldA07	MatchAnnot	transcript	16994088	17002298	.	+	.	gene_id "B596-L_1-10k_transcript_32"; transcript_id "B596-L_1-10k_transcript_32";
scaffoldA07	MatchAnnot	transcript	16999367	17002270	.	+	.	gene_id "B596-L_1-10k_transcript_5415"; transcript_id "B596-L_1-10k_transcript_5415";
scaffoldA07	MatchAnnot	transcript	17000872	17002299	.	+	.	gene_id "B596-L_1-10k_transcript_31699"; transcript_id "B596-L_1-10k_transcript_31699";
scaffoldA07	MatchAnnot	transcript	17007785	17009013	.	+	.	gene_id "B596-L_1-10k_transcript_42901"; transcript_id "B596-L_1-10k_transcript_42901";
scaffoldA07	MatchAnnot	transcript	17007785	17008856	.	+	.	gene_id "B596-L_1-10k_transcript_45839"; transcript_id "B596-L_1-10k_transcript_45839";
scaffoldA07	MatchAnnot	transcript	17008302	17008854	.	+	.	gene_id "B596-L_1-10k_transcript_53946"; transcript_id "B596-L_1-10k_transcript_53946";
scaffoldA07	MatchAnnot	transcript	17008493	17008855	.	+	.	gene_id "B596-L_1-10k_transcript_56165"; transcript_id "B596-L_1-10k_transcript_56165";
scaffoldA07	MatchAnnot	transcript	17670788	17673376	.	+	.	gene_id "B596-L_1-10k_transcript_7134"; transcript_id "B596-L_1-10k_transcript_7134";
scaffoldA07	MatchAnnot	transcript	17670788	17673239	.	+	.	gene_id "B596-L_1-10k_transcript_8804"; transcript_id "B596-L_1-10k_transcript_8804";
scaffoldA07	MatchAnnot	transcript	17671867	17673378	.	+	.	gene_id "B596-L_1-10k_transcript_27301"; transcript_id "B596-L_1-10k_transcript_27301";
scaffoldA07	MatchAnnot	transcript	17673057	17673374	.	+	.	gene_id "B596-L_1-10k_transcript_56682"; transcript_id "B596-L_1-10k_transcript_56682";
scaffoldA07	MatchAnnot	transcript	17770772	17773297	.	+	.	gene_id "B596-L_1-10k_transcript_18430"; transcript_id "B596-L_1-10k_transcript_18430";
scaffoldA07	MatchAnnot	transcript	17770772	17772965	.	+	.	gene_id "B596-L_1-10k_transcript_27231"; transcript_id "B596-L_1-10k_transcript_27231";
scaffoldA07	MatchAnnot	transcript	17770777	17773348	.	+	.	gene_id "B596-L_1-10k_transcript_15621"; transcript_id "B596-L_1-10k_transcript_15621";
scaffoldA07	MatchAnnot	transcript	18473597	18473818	.	-	.	gene_id "B596-L_1-10k_transcript_58827"; transcript_id "B596-L_1-10k_transcript_58827";
scaffoldA07	MatchAnnot	transcript	18820015	18822459	.	+	.	gene_id "B596-L_1-10k_transcript_14515"; transcript_id "B596-L_1-10k_transcript_14515";
scaffoldA07	MatchAnnot	transcript	18820414	18822423	.	+	.	gene_id "B596-L_1-10k_transcript_20224"; transcript_id "B596-L_1-10k_transcript_20224";
scaffoldA07	MatchAnnot	transcript	18820621	18822421	.	+	.	gene_id "B596-L_1-10k_transcript_23369"; transcript_id "B596-L_1-10k_transcript_23369";
scaffoldA07	MatchAnnot	transcript	18820834	18822457	.	+	.	gene_id "B596-L_1-10k_transcript_26016"; transcript_id "B596-L_1-10k_transcript_26016";
scaffoldA07	MatchAnnot	transcript	18821845	18822400	.	+	.	gene_id "B596-L_1-10k_transcript_53701"; transcript_id "B596-L_1-10k_transcript_53701";
scaffoldA07	MatchAnnot	transcript	18822024	18822423	.	+	.	gene_id "B596-L_1-10k_transcript_55581"; transcript_id "B596-L_1-10k_transcript_55581";
scaffoldA07	MatchAnnot	transcript	19427362	19429858	.	+	.	gene_id "B596-L_1-10k_transcript_25222"; transcript_id "B596-L_1-10k_transcript_25222";
scaffoldA07	MatchAnnot	transcript	19850431	19854844	.	+	.	gene_id "B596-L_1-10k_transcript_13242"; transcript_id "B596-L_1-10k_transcript_13242";
scaffoldA07	MatchAnnot	transcript	19908497	19909777	.	+	.	gene_id "B596-L_1-10k_transcript_47974"; transcript_id "B596-L_1-10k_transcript_47974";
scaffoldA07	MatchAnnot	transcript	20445835	20447017	.	-	.	gene_id "B596-L_1-10k_transcript_47694"; transcript_id "B596-L_1-10k_transcript_47694";
scaffoldA07	MatchAnnot	transcript	20620369	20620980	.	+	.	gene_id "B596-L_1-10k_transcript_50531"; transcript_id "B596-L_1-10k_transcript_50531";
scaffoldC06	MatchAnnot	transcript	28984181	28986092	.	+	.	gene_id "B596-L_1-10k_transcript_33611"; transcript_id "B596-L_1-10k_transcript_33611";
scaffoldA07	MatchAnnot	transcript	20646006	20646914	.	-	.	gene_id "B596-L_1-10k_transcript_52795"; transcript_id "B596-L_1-10k_transcript_52795";
scaffoldA07	MatchAnnot	transcript	20646006	20646228	.	-	.	gene_id "B596-L_1-10k_transcript_58684"; transcript_id "B596-L_1-10k_transcript_58684";
scaffoldA07	MatchAnnot	transcript	20646007	20646914	.	-	.	gene_id "B596-L_1-10k_transcript_53414"; transcript_id "B596-L_1-10k_transcript_53414";
scaffoldA07	MatchAnnot	transcript	21523138	21524319	.	+	.	gene_id "B596-L_1-10k_transcript_36005"; transcript_id "B596-L_1-10k_transcript_36005";
scaffoldA07	MatchAnnot	transcript	21652648	21655488	.	+	.	gene_id "B596-L_1-10k_transcript_26221"; transcript_id "B596-L_1-10k_transcript_26221";
scaffoldA07	MatchAnnot	transcript	21883842	21887396	.	-	.	gene_id "B596-L_1-10k_transcript_24891"; transcript_id "B596-L_1-10k_transcript_24891";
scaffoldA07	MatchAnnot	transcript	21921091	21924095	.	+	.	gene_id "B596-L_1-10k_transcript_26229"; transcript_id "B596-L_1-10k_transcript_26229";
scaffoldA07	MatchAnnot	transcript	22017755	22017861	.	-	.	gene_id "B596-L_1-10k_transcript_60275"; transcript_id "B596-L_1-10k_transcript_60275";
scaffoldA07	MatchAnnot	transcript	22493875	22495942	.	-	.	gene_id "B596-L_1-10k_transcript_29264"; transcript_id "B596-L_1-10k_transcript_29264";
scaffoldA07	MatchAnnot	transcript	22734848	22736462	.	-	.	gene_id "B596-L_1-10k_transcript_29662"; transcript_id "B596-L_1-10k_transcript_29662";
scaffoldA07	MatchAnnot	transcript	22734850	22738154	.	-	.	gene_id "B596-L_1-10k_transcript_9457"; transcript_id "B596-L_1-10k_transcript_9457";
scaffoldA07	MatchAnnot	transcript	22734851	22736691	.	-	.	gene_id "B596-L_1-10k_transcript_26494"; transcript_id "B596-L_1-10k_transcript_26494";
scaffoldA07	MatchAnnot	transcript	22734852	22735683	.	-	.	gene_id "B596-L_1-10k_transcript_44075"; transcript_id "B596-L_1-10k_transcript_44075";
scaffoldA07	MatchAnnot	transcript	22734852	22738420	.	-	.	gene_id "B596-L_1-10k_transcript_8004"; transcript_id "B596-L_1-10k_transcript_8004";
scaffoldA07	MatchAnnot	transcript	22738507	22738733	.	-	.	gene_id "B596-L_1-10k_transcript_58636"; transcript_id "B596-L_1-10k_transcript_58636";
scaffoldC06	MatchAnnot	transcript	35971361	35988939	.	+	.	gene_id "B596-L_1-10k_transcript_9005"; transcript_id "B596-L_1-10k_transcript_9005";
scaffoldA07	MatchAnnot	transcript	24310212	24314189	.	-	.	gene_id "B596-L_1-10k_transcript_34079"; transcript_id "B596-L_1-10k_transcript_34079";
scaffoldA07	MatchAnnot	transcript	24629261	24631144	.	-	.	gene_id "B596-L_1-10k_transcript_26376"; transcript_id "B596-L_1-10k_transcript_26376";
scaffoldA07	MatchAnnot	transcript	24755670	24755803	.	+	.	gene_id "B596-L_1-10k_transcript_60118"; transcript_id "B596-L_1-10k_transcript_60118";
scaffoldA07	MatchAnnot	transcript	25878306	25881526	.	+	.	gene_id "B596-L_1-10k_transcript_9216"; transcript_id "B596-L_1-10k_transcript_9216";
scaffoldA07	MatchAnnot	transcript	25903234	25908496	.	+	.	gene_id "B596-L_1-10k_transcript_4750"; transcript_id "B596-L_1-10k_transcript_4750";
scaffoldA07	MatchAnnot	transcript	25908212	25908497	.	+	.	gene_id "B596-L_1-10k_transcript_57606"; transcript_id "B596-L_1-10k_transcript_57606";
scaffoldA07	MatchAnnot	transcript	26093138	26094740	.	-	.	gene_id "B596-L_1-10k_transcript_29354"; transcript_id "B596-L_1-10k_transcript_29354";
scaffoldA07	MatchAnnot	transcript	26093238	26094741	.	-	.	gene_id "B596-L_1-10k_transcript_27656"; transcript_id "B596-L_1-10k_transcript_27656";
scaffoldA07	MatchAnnot	transcript	26093246	26094741	.	-	.	gene_id "B596-L_1-10k_transcript_32419"; transcript_id "B596-L_1-10k_transcript_32419";
scaffoldA07	MatchAnnot	transcript	26316662	26320434	.	+	.	gene_id "B596-L_1-10k_transcript_5592"; transcript_id "B596-L_1-10k_transcript_5592";
scaffoldA07	MatchAnnot	transcript	26776700	26776919	.	-	.	gene_id "B596-L_1-10k_transcript_58845"; transcript_id "B596-L_1-10k_transcript_58845";
scaffoldA07	MatchAnnot	transcript	26776702	26778113	.	-	.	gene_id "B596-L_1-10k_transcript_30458"; transcript_id "B596-L_1-10k_transcript_30458";
scaffoldA07	MatchAnnot	transcript	26777371	26778113	.	-	.	gene_id "B596-L_1-10k_transcript_47453"; transcript_id "B596-L_1-10k_transcript_47453";
scaffoldA07	MatchAnnot	transcript	26777826	26778113	.	-	.	gene_id "B596-L_1-10k_transcript_57745"; transcript_id "B596-L_1-10k_transcript_57745";
scaffoldA07	MatchAnnot	transcript	27675628	27678214	.	+	.	gene_id "B596-L_1-10k_transcript_17902"; transcript_id "B596-L_1-10k_transcript_17902";
scaffoldA07	MatchAnnot	transcript	27731045	27731330	.	-	.	gene_id "B596-L_1-10k_transcript_1994"; transcript_id "B596-L_1-10k_transcript_1994";
scaffoldA07	MatchAnnot	transcript	28115414	28117765	.	+	.	gene_id "B596-L_1-10k_transcript_10941"; transcript_id "B596-L_1-10k_transcript_10941";
scaffoldA07	MatchAnnot	transcript	28694304	28695482	.	+	.	gene_id "B596-L_1-10k_transcript_35563"; transcript_id "B596-L_1-10k_transcript_35563";
scaffoldA07	MatchAnnot	transcript	29239585	29240540	.	+	.	gene_id "B596-L_1-10k_transcript_42200"; transcript_id "B596-L_1-10k_transcript_42200";
scaffoldA07	MatchAnnot	transcript	29239585	29240438	.	+	.	gene_id "B596-L_1-10k_transcript_42352"; transcript_id "B596-L_1-10k_transcript_42352";
scaffoldA07	MatchAnnot	transcript	29402688	29404121	.	+	.	gene_id "B596-L_1-10k_transcript_27601"; transcript_id "B596-L_1-10k_transcript_27601";
scaffoldA07	MatchAnnot	transcript	29404006	29404123	.	+	.	gene_id "B596-L_1-10k_transcript_60199"; transcript_id "B596-L_1-10k_transcript_60199";
scaffoldA07	MatchAnnot	transcript	29853320	29854543	.	+	.	gene_id "B596-L_1-10k_transcript_35294"; transcript_id "B596-L_1-10k_transcript_35294";
scaffoldA07	MatchAnnot	transcript	29952860	29955230	.	+	.	gene_id "B596-L_1-10k_transcript_34334"; transcript_id "B596-L_1-10k_transcript_34334";
scaffoldA07	MatchAnnot	transcript	29952860	29952969	.	+	.	gene_id "B596-L_1-10k_transcript_60242"; transcript_id "B596-L_1-10k_transcript_60242";
scaffoldA07	MatchAnnot	transcript	29954942	29955221	.	+	.	gene_id "B596-L_1-10k_transcript_57650"; transcript_id "B596-L_1-10k_transcript_57650";
scaffoldA07	MatchAnnot	transcript	30398233	30400101	.	-	.	gene_id "B596-L_1-10k_transcript_17257"; transcript_id "B596-L_1-10k_transcript_17257";
scaffoldA07	MatchAnnot	transcript	30408536	30409754	.	-	.	gene_id "B596-L_1-10k_transcript_34597"; transcript_id "B596-L_1-10k_transcript_34597";
scaffoldA07	MatchAnnot	transcript	30409438	30411401	.	-	.	gene_id "B596-L_1-10k_transcript_30033"; transcript_id "B596-L_1-10k_transcript_30033";
scaffoldA07	MatchAnnot	transcript	30409438	30411395	.	-	.	gene_id "B596-L_1-10k_transcript_37953"; transcript_id "B596-L_1-10k_transcript_37953";
scaffoldA07	MatchAnnot	transcript	30536717	30537264	.	+	.	gene_id "B596-L_1-10k_transcript_54334"; transcript_id "B596-L_1-10k_transcript_54334";
scaffoldA07	MatchAnnot	transcript	30537029	30537290	.	+	.	gene_id "B596-L_1-10k_transcript_58065"; transcript_id "B596-L_1-10k_transcript_58065";
scaffoldA07	MatchAnnot	transcript	30718026	30719432	.	+	.	gene_id "B596-L_1-10k_transcript_46824"; transcript_id "B596-L_1-10k_transcript_46824";
scaffoldA07	MatchAnnot	transcript	30719250	30719434	.	+	.	gene_id "B596-L_1-10k_transcript_59434"; transcript_id "B596-L_1-10k_transcript_59434";
scaffoldA07	MatchAnnot	transcript	30916005	30916562	.	-	.	gene_id "B596-L_1-10k_transcript_52067"; transcript_id "B596-L_1-10k_transcript_52067";
scaffoldA07	MatchAnnot	transcript	31116035	31116601	.	-	.	gene_id "B596-L_1-10k_transcript_52404"; transcript_id "B596-L_1-10k_transcript_52404";
scaffoldA07	MatchAnnot	transcript	31116051	31117919	.	-	.	gene_id "B596-L_1-10k_transcript_17819"; transcript_id "B596-L_1-10k_transcript_17819";
scaffoldA07	MatchAnnot	transcript	31640111	31642462	.	+	.	gene_id "B596-L_1-10k_transcript_34655"; transcript_id "B596-L_1-10k_transcript_34655";
scaffoldA08	MatchAnnot	transcript	182105	182777	.	-	.	gene_id "B596-L_1-10k_transcript_49203"; transcript_id "B596-L_1-10k_transcript_49203";
scaffoldA08	MatchAnnot	transcript	1182765	1185220	.	+	.	gene_id "B596-L_1-10k_transcript_29271"; transcript_id "B596-L_1-10k_transcript_29271";
scaffoldA08	MatchAnnot	transcript	1251090	1252358	.	-	.	gene_id "B596-L_1-10k_transcript_33964"; transcript_id "B596-L_1-10k_transcript_33964";
scaffoldA08	MatchAnnot	transcript	1366526	1367407	.	+	.	gene_id "B596-L_1-10k_transcript_43791"; transcript_id "B596-L_1-10k_transcript_43791";
scaffoldA09	MatchAnnot	transcript	35337996	35338076	.	+	.	gene_id "B596-L_1-10k_transcript_12376"; transcript_id "B596-L_1-10k_transcript_12376";
scaffoldA08	MatchAnnot	transcript	1659315	1663624	.	+	.	gene_id "B596-L_1-10k_transcript_3453"; transcript_id "B596-L_1-10k_transcript_3453";
scaffoldA08	MatchAnnot	transcript	1760622	1763768	.	+	.	gene_id "B596-L_1-10k_transcript_3492"; transcript_id "B596-L_1-10k_transcript_3492";
scaffoldA08	MatchAnnot	transcript	2307565	2309311	.	+	.	gene_id "B596-L_1-10k_transcript_31634"; transcript_id "B596-L_1-10k_transcript_31634";
scaffoldA08	MatchAnnot	transcript	3125769	3125980	.	+	.	gene_id "B596-L_1-10k_transcript_20422"; transcript_id "B596-L_1-10k_transcript_20422";
scaffoldA08	MatchAnnot	transcript	3412319	3413573	.	-	.	gene_id "B596-L_1-10k_transcript_52948"; transcript_id "B596-L_1-10k_transcript_52948";
scaffoldA08	MatchAnnot	transcript	4375843	4380182	.	-	.	gene_id "B596-L_1-10k_transcript_4212"; transcript_id "B596-L_1-10k_transcript_4212";
scaffoldA08	MatchAnnot	transcript	4621804	4623076	.	-	.	gene_id "B596-L_1-10k_transcript_33416"; transcript_id "B596-L_1-10k_transcript_33416";
scaffoldA08	MatchAnnot	transcript	4752185	4754289	.	+	.	gene_id "B596-L_1-10k_transcript_34725"; transcript_id "B596-L_1-10k_transcript_34725";
scaffoldA08	MatchAnnot	transcript	4752636	4754239	.	+	.	gene_id "B596-L_1-10k_transcript_42465"; transcript_id "B596-L_1-10k_transcript_42465";
scaffoldA08	MatchAnnot	transcript	4810070	4811278	.	-	.	gene_id "B596-L_1-10k_transcript_45597"; transcript_id "B596-L_1-10k_transcript_45597";
scaffoldA08	MatchAnnot	transcript	4810170	4810964	.	-	.	gene_id "B596-L_1-10k_transcript_52765"; transcript_id "B596-L_1-10k_transcript_52765";
scaffoldA08	MatchAnnot	transcript	4810230	4810448	.	-	.	gene_id "B596-L_1-10k_transcript_58904"; transcript_id "B596-L_1-10k_transcript_58904";
scaffoldA08	MatchAnnot	transcript	4810231	4811274	.	-	.	gene_id "B596-L_1-10k_transcript_48477"; transcript_id "B596-L_1-10k_transcript_48477";
scaffoldA08	MatchAnnot	transcript	4841035	4842247	.	-	.	gene_id "B596-L_1-10k_transcript_47683"; transcript_id "B596-L_1-10k_transcript_47683";
scaffoldA08	MatchAnnot	transcript	7272131	7272361	.	-	.	gene_id "B596-L_1-10k_transcript_58652"; transcript_id "B596-L_1-10k_transcript_58652";
scaffoldA08	MatchAnnot	transcript	7273316	7273448	.	-	.	gene_id "B596-L_1-10k_transcript_60093"; transcript_id "B596-L_1-10k_transcript_60093";
scaffoldA08	MatchAnnot	transcript	7273684	7273884	.	-	.	gene_id "B596-L_1-10k_transcript_58426"; transcript_id "B596-L_1-10k_transcript_58426";
scaffoldA08	MatchAnnot	transcript	7274434	7274570	.	-	.	gene_id "B596-L_1-10k_transcript_60057"; transcript_id "B596-L_1-10k_transcript_60057";
scaffoldA08	MatchAnnot	transcript	9495191	9495420	.	-	.	gene_id "B596-L_1-10k_transcript_58695"; transcript_id "B596-L_1-10k_transcript_58695";
scaffoldA08	MatchAnnot	transcript	11071739	11074132	.	+	.	gene_id "B596-L_1-10k_transcript_9497"; transcript_id "B596-L_1-10k_transcript_9497";
scaffoldA08	MatchAnnot	transcript	12262540	12264679	.	+	.	gene_id "B596-L_1-10k_transcript_26150"; transcript_id "B596-L_1-10k_transcript_26150";
scaffoldA08	MatchAnnot	transcript	13289930	13293194	.	-	.	gene_id "B596-L_1-10k_transcript_2947"; transcript_id "B596-L_1-10k_transcript_2947";
scaffoldA08	MatchAnnot	transcript	13441041	13442432	.	-	.	gene_id "B596-L_1-10k_transcript_59768"; transcript_id "B596-L_1-10k_transcript_59768";
scaffoldA08	MatchAnnot	transcript	14022428	14023709	.	+	.	gene_id "B596-L_1-10k_transcript_33484"; transcript_id "B596-L_1-10k_transcript_33484";
scaffoldA08	MatchAnnot	transcript	14123867	14124464	.	-	.	gene_id "B596-L_1-10k_transcript_51214"; transcript_id "B596-L_1-10k_transcript_51214";
scaffoldA08	MatchAnnot	transcript	14702192	14703540	.	-	.	gene_id "B596-L_1-10k_transcript_31508"; transcript_id "B596-L_1-10k_transcript_31508";
scaffoldA08	MatchAnnot	transcript	14749506	14750560	.	+	.	gene_id "B596-L_1-10k_transcript_48703"; transcript_id "B596-L_1-10k_transcript_48703";
scaffoldA08	MatchAnnot	transcript	14749784	14750507	.	+	.	gene_id "B596-L_1-10k_transcript_53690"; transcript_id "B596-L_1-10k_transcript_53690";
scaffoldA08	MatchAnnot	transcript	15726460	15726596	.	-	.	gene_id "B596-L_1-10k_transcript_60080"; transcript_id "B596-L_1-10k_transcript_60080";
scaffoldA08	MatchAnnot	transcript	15744001	15744769	.	-	.	gene_id "B596-L_1-10k_transcript_46871"; transcript_id "B596-L_1-10k_transcript_46871";
scaffoldA08	MatchAnnot	transcript	15744008	15744830	.	-	.	gene_id "B596-L_1-10k_transcript_53313"; transcript_id "B596-L_1-10k_transcript_53313";
scaffoldA08	MatchAnnot	transcript	16363471	16365416	.	-	.	gene_id "B596-L_1-10k_transcript_20354"; transcript_id "B596-L_1-10k_transcript_20354";
scaffoldA08	MatchAnnot	transcript	16384060	16384149	.	+	.	gene_id "B596-L_1-10k_transcript_11185"; transcript_id "B596-L_1-10k_transcript_11185";
scaffoldA08	MatchAnnot	transcript	16386149	16399295	.	+	.	gene_id "B596-L_1-10k_transcript_23"; transcript_id "B596-L_1-10k_transcript_23";
scaffoldA08	MatchAnnot	transcript	16386195	16399303	.	+	.	gene_id "B596-L_1-10k_transcript_21"; transcript_id "B596-L_1-10k_transcript_21";
scaffoldA08	MatchAnnot	transcript	16396781	16399301	.	+	.	gene_id "B596-L_1-10k_transcript_20478"; transcript_id "B596-L_1-10k_transcript_20478";
scaffoldA08	MatchAnnot	transcript	16397600	16399303	.	+	.	gene_id "B596-L_1-10k_transcript_31103"; transcript_id "B596-L_1-10k_transcript_31103";
scaffoldA08	MatchAnnot	transcript	17467148	17467833	.	-	.	gene_id "B596-L_1-10k_transcript_50569"; transcript_id "B596-L_1-10k_transcript_50569";
scaffoldA08	MatchAnnot	transcript	17951488	17952895	.	-	.	gene_id "B596-L_1-10k_transcript_30219"; transcript_id "B596-L_1-10k_transcript_30219";
scaffoldA08	MatchAnnot	transcript	18126683	18128475	.	-	.	gene_id "B596-L_1-10k_transcript_37311"; transcript_id "B596-L_1-10k_transcript_37311";
scaffoldA08	MatchAnnot	transcript	18200918	18203093	.	-	.	gene_id "B596-L_1-10k_transcript_12329"; transcript_id "B596-L_1-10k_transcript_12329";
scaffoldC05	MatchAnnot	transcript	54426767	54430055	.	+	.	gene_id "B596-L_1-10k_transcript_13484"; transcript_id "B596-L_1-10k_transcript_13484";
scaffoldC05	MatchAnnot	transcript	54428011	54430055	.	+	.	gene_id "B596-L_1-10k_transcript_29076"; transcript_id "B596-L_1-10k_transcript_29076";
scaffoldA08	MatchAnnot	transcript	18426363	18426542	.	+	.	gene_id "B596-L_1-10k_transcript_59634"; transcript_id "B596-L_1-10k_transcript_59634";
scaffoldA08	MatchAnnot	transcript	18427936	18428957	.	+	.	gene_id "B596-L_1-10k_transcript_40521"; transcript_id "B596-L_1-10k_transcript_40521";
scaffoldA08	MatchAnnot	transcript	18665318	18666509	.	-	.	gene_id "B596-L_1-10k_transcript_35945"; transcript_id "B596-L_1-10k_transcript_35945";
scaffoldA08	MatchAnnot	transcript	19486345	19486931	.	+	.	gene_id "B596-L_1-10k_transcript_56260"; transcript_id "B596-L_1-10k_transcript_56260";
scaffoldA08	MatchAnnot	transcript	19851559	19852915	.	-	.	gene_id "B596-L_1-10k_transcript_30473"; transcript_id "B596-L_1-10k_transcript_30473";
scaffoldA08	MatchAnnot	transcript	19900734	19903263	.	-	.	gene_id "B596-L_1-10k_transcript_22660"; transcript_id "B596-L_1-10k_transcript_22660";
scaffoldA08	MatchAnnot	transcript	19900739	19901085	.	-	.	gene_id "B596-L_1-10k_transcript_56556"; transcript_id "B596-L_1-10k_transcript_56556";
scaffoldA08	MatchAnnot	transcript	19921250	19924483	.	+	.	gene_id "B596-L_1-10k_transcript_11561"; transcript_id "B596-L_1-10k_transcript_11561";
scaffoldA08	MatchAnnot	transcript	19921255	19924501	.	+	.	gene_id "B596-L_1-10k_transcript_10808"; transcript_id "B596-L_1-10k_transcript_10808";
scaffoldA08	MatchAnnot	transcript	19921257	19924358	.	+	.	gene_id "B596-L_1-10k_transcript_12827"; transcript_id "B596-L_1-10k_transcript_12827";
scaffoldA08	MatchAnnot	transcript	20567480	20568310	.	-	.	gene_id "B596-L_1-10k_transcript_45356"; transcript_id "B596-L_1-10k_transcript_45356";
scaffoldA08	MatchAnnot	transcript	21421265	21421445	.	+	.	gene_id "B596-L_1-10k_transcript_59839"; transcript_id "B596-L_1-10k_transcript_59839";
scaffoldA08	MatchAnnot	transcript	22295183	22297604	.	+	.	gene_id "B596-L_1-10k_transcript_32000"; transcript_id "B596-L_1-10k_transcript_32000";
scaffoldA08	MatchAnnot	transcript	22554320	22555097	.	+	.	gene_id "B596-L_1-10k_transcript_45827"; transcript_id "B596-L_1-10k_transcript_45827";
scaffoldA08	MatchAnnot	transcript	22687466	22688362	.	-	.	gene_id "B596-L_1-10k_transcript_43055"; transcript_id "B596-L_1-10k_transcript_43055";
scaffoldA08	MatchAnnot	transcript	22907961	22909365	.	+	.	gene_id "B596-L_1-10k_transcript_34916"; transcript_id "B596-L_1-10k_transcript_34916";
scaffoldA08	MatchAnnot	transcript	22997566	22999134	.	-	.	gene_id "B596-L_1-10k_transcript_46872"; transcript_id "B596-L_1-10k_transcript_46872";
scaffoldA08	MatchAnnot	transcript	22997570	22999130	.	-	.	gene_id "B596-L_1-10k_transcript_46656"; transcript_id "B596-L_1-10k_transcript_46656";
scaffoldA08	MatchAnnot	transcript	23038360	23045449	.	+	.	gene_id "B596-L_1-10k_transcript_3415"; transcript_id "B596-L_1-10k_transcript_3415";
scaffoldA08	MatchAnnot	transcript	23106538	23107093	.	+	.	gene_id "B596-L_1-10k_transcript_53517"; transcript_id "B596-L_1-10k_transcript_53517";
scaffoldA08	MatchAnnot	transcript	24604812	24604869	.	-	.	gene_id "B596-L_1-10k_transcript_60382"; transcript_id "B596-L_1-10k_transcript_60382";
scaffoldA08	MatchAnnot	transcript	24776552	24776688	.	+	.	gene_id "B596-L_1-10k_transcript_59769"; transcript_id "B596-L_1-10k_transcript_59769";
scaffoldA08	MatchAnnot	transcript	24863762	24866630	.	-	.	gene_id "B596-L_1-10k_transcript_8662"; transcript_id "B596-L_1-10k_transcript_8662";
scaffoldA08	MatchAnnot	transcript	24863827	24865078	.	-	.	gene_id "B596-L_1-10k_transcript_34399"; transcript_id "B596-L_1-10k_transcript_34399";
scaffoldA08	MatchAnnot	transcript	25228171	25229520	.	-	.	gene_id "B596-L_1-10k_transcript_34872"; transcript_id "B596-L_1-10k_transcript_34872";
scaffoldA08	MatchAnnot	transcript	25228330	25229520	.	-	.	gene_id "B596-L_1-10k_transcript_38637"; transcript_id "B596-L_1-10k_transcript_38637";
scaffoldA08	MatchAnnot	transcript	25384130	25384352	.	+	.	gene_id "B596-L_1-10k_transcript_58819"; transcript_id "B596-L_1-10k_transcript_58819";
scaffoldA08	MatchAnnot	transcript	25581387	25581523	.	+	.	gene_id "B596-L_1-10k_transcript_60038"; transcript_id "B596-L_1-10k_transcript_60038";
scaffoldA08	MatchAnnot	transcript	25599625	25601606	.	+	.	gene_id "B596-L_1-10k_transcript_21648"; transcript_id "B596-L_1-10k_transcript_21648";
scaffoldA08	MatchAnnot	transcript	25805667	25807990	.	-	.	gene_id "B596-L_1-10k_transcript_22930"; transcript_id "B596-L_1-10k_transcript_22930";
scaffoldA08	MatchAnnot	transcript	25928174	25929465	.	+	.	gene_id "B596-L_1-10k_transcript_31314"; transcript_id "B596-L_1-10k_transcript_31314";
scaffoldA08	MatchAnnot	transcript	26133935	26134720	.	-	.	gene_id "B596-L_1-10k_transcript_43382"; transcript_id "B596-L_1-10k_transcript_43382";
scaffoldA08	MatchAnnot	transcript	26134032	26134585	.	-	.	gene_id "B596-L_1-10k_transcript_51222"; transcript_id "B596-L_1-10k_transcript_51222";
scaffoldA08	MatchAnnot	transcript	26134094	26134726	.	-	.	gene_id "B596-L_1-10k_transcript_49778"; transcript_id "B596-L_1-10k_transcript_49778";
scaffoldA08	MatchAnnot	transcript	26229351	26231417	.	-	.	gene_id "B596-L_1-10k_transcript_22015"; transcript_id "B596-L_1-10k_transcript_22015";
scaffoldA08	MatchAnnot	transcript	26239833	26242091	.	-	.	gene_id "B596-L_1-10k_transcript_38296"; transcript_id "B596-L_1-10k_transcript_38296";
scaffoldA08	MatchAnnot	transcript	26801921	26803575	.	+	.	gene_id "B596-L_1-10k_transcript_22018"; transcript_id "B596-L_1-10k_transcript_22018";
scaffoldA08	MatchAnnot	transcript	26858454	26858650	.	+	.	gene_id "B596-L_1-10k_transcript_59226"; transcript_id "B596-L_1-10k_transcript_59226";
scaffoldA08	MatchAnnot	transcript	26916266	26918299	.	+	.	gene_id "B596-L_1-10k_transcript_32179"; transcript_id "B596-L_1-10k_transcript_32179";
scaffoldA09	MatchAnnot	transcript	3988959	3989256	.	-	.	gene_id "B596-L_1-10k_transcript_56417"; transcript_id "B596-L_1-10k_transcript_56417";
scaffoldA08	MatchAnnot	transcript	27198674	27199548	.	+	.	gene_id "B596-L_1-10k_transcript_53461"; transcript_id "B596-L_1-10k_transcript_53461";
scaffoldA08	MatchAnnot	transcript	27200089	27200643	.	+	.	gene_id "B596-L_1-10k_transcript_51662"; transcript_id "B596-L_1-10k_transcript_51662";
scaffoldA08	MatchAnnot	transcript	27226468	27228846	.	-	.	gene_id "B596-L_1-10k_transcript_42827"; transcript_id "B596-L_1-10k_transcript_42827";
scaffoldA08	MatchAnnot	transcript	27713816	27715703	.	+	.	gene_id "B596-L_1-10k_transcript_41833"; transcript_id "B596-L_1-10k_transcript_41833";
scaffoldA08	MatchAnnot	transcript	27752948	27757609	.	-	.	gene_id "B596-L_1-10k_transcript_2553"; transcript_id "B596-L_1-10k_transcript_2553";
scaffoldA08	MatchAnnot	transcript	27754687	27757609	.	-	.	gene_id "B596-L_1-10k_transcript_11921"; transcript_id "B596-L_1-10k_transcript_11921";
scaffoldA08	MatchAnnot	transcript	27848939	27850519	.	-	.	gene_id "B596-L_1-10k_transcript_31903"; transcript_id "B596-L_1-10k_transcript_31903";
scaffoldA08	MatchAnnot	transcript	28138078	28141139	.	+	.	gene_id "B596-L_1-10k_transcript_17032"; transcript_id "B596-L_1-10k_transcript_17032";
scaffoldA08	MatchAnnot	transcript	28138078	28140968	.	+	.	gene_id "B596-L_1-10k_transcript_21150"; transcript_id "B596-L_1-10k_transcript_21150";
scaffoldA08	MatchAnnot	transcript	28138791	28141071	.	+	.	gene_id "B596-L_1-10k_transcript_25640"; transcript_id "B596-L_1-10k_transcript_25640";
scaffoldA08	MatchAnnot	transcript	28139714	28141072	.	+	.	gene_id "B596-L_1-10k_transcript_43649"; transcript_id "B596-L_1-10k_transcript_43649";
scaffoldA08	MatchAnnot	transcript	28144245	28144384	.	+	.	gene_id "B596-L_1-10k_transcript_60033"; transcript_id "B596-L_1-10k_transcript_60033";
scaffoldA08	MatchAnnot	transcript	28247365	28249285	.	+	.	gene_id "B596-L_1-10k_transcript_28732"; transcript_id "B596-L_1-10k_transcript_28732";
scaffoldA08	MatchAnnot	transcript	28247383	28248843	.	+	.	gene_id "B596-L_1-10k_transcript_26429"; transcript_id "B596-L_1-10k_transcript_26429";
scaffoldA08	MatchAnnot	transcript	28249313	28251655	.	-	.	gene_id "B596-L_1-10k_transcript_29352"; transcript_id "B596-L_1-10k_transcript_29352";
scaffoldA09	MatchAnnot	transcript	968113	969509	.	+	.	gene_id "B596-L_1-10k_transcript_43066"; transcript_id "B596-L_1-10k_transcript_43066";
scaffoldA09	MatchAnnot	transcript	1543305	1544765	.	+	.	gene_id "B596-L_1-10k_transcript_45547"; transcript_id "B596-L_1-10k_transcript_45547";
scaffoldA09	MatchAnnot	transcript	1796582	1798937	.	+	.	gene_id "B596-L_1-10k_transcript_38844"; transcript_id "B596-L_1-10k_transcript_38844";
scaffoldA09	MatchAnnot	transcript	3519941	3520905	.	-	.	gene_id "B596-L_1-10k_transcript_53436"; transcript_id "B596-L_1-10k_transcript_53436";
scaffoldA09	MatchAnnot	transcript	3696689	3700534	.	-	.	gene_id "B596-L_1-10k_transcript_8679"; transcript_id "B596-L_1-10k_transcript_8679";
scaffoldA09	MatchAnnot	transcript	3848625	3850687	.	-	.	gene_id "B596-L_1-10k_transcript_16202"; transcript_id "B596-L_1-10k_transcript_16202";
scaffoldA09	MatchAnnot	transcript	4462924	4466300	.	+	.	gene_id "B596-L_1-10k_transcript_8924"; transcript_id "B596-L_1-10k_transcript_8924";
scaffoldA09	MatchAnnot	transcript	4567237	4569163	.	-	.	gene_id "B596-L_1-10k_transcript_17162"; transcript_id "B596-L_1-10k_transcript_17162";
scaffoldA09	MatchAnnot	transcript	4567286	4569830	.	-	.	gene_id "B596-L_1-10k_transcript_11336"; transcript_id "B596-L_1-10k_transcript_11336";
scaffoldA09	MatchAnnot	transcript	4567328	4568066	.	-	.	gene_id "B596-L_1-10k_transcript_47471"; transcript_id "B596-L_1-10k_transcript_47471";
scaffoldA09	MatchAnnot	transcript	4567454	4569830	.	-	.	gene_id "B596-L_1-10k_transcript_13957"; transcript_id "B596-L_1-10k_transcript_13957";
scaffoldA09	MatchAnnot	transcript	4886490	4886843	.	+	.	gene_id "B596-L_1-10k_transcript_56708"; transcript_id "B596-L_1-10k_transcript_56708";
scaffoldA09	MatchAnnot	transcript	5240830	5242363	.	+	.	gene_id "B596-L_1-10k_transcript_45797"; transcript_id "B596-L_1-10k_transcript_45797";
scaffoldA09	MatchAnnot	transcript	5856648	5858788	.	+	.	gene_id "B596-L_1-10k_transcript_29601"; transcript_id "B596-L_1-10k_transcript_29601";
scaffoldA09	MatchAnnot	transcript	5857208	5858828	.	+	.	gene_id "B596-L_1-10k_transcript_40980"; transcript_id "B596-L_1-10k_transcript_40980";
scaffoldA09	MatchAnnot	transcript	5857424	5858788	.	+	.	gene_id "B596-L_1-10k_transcript_44195"; transcript_id "B596-L_1-10k_transcript_44195";
scaffoldA09	MatchAnnot	transcript	5857662	5858827	.	+	.	gene_id "B596-L_1-10k_transcript_46985"; transcript_id "B596-L_1-10k_transcript_46985";
scaffoldA09	MatchAnnot	transcript	5858148	5858787	.	+	.	gene_id "B596-L_1-10k_transcript_51555"; transcript_id "B596-L_1-10k_transcript_51555";
scaffoldA09	MatchAnnot	transcript	5858394	5858788	.	+	.	gene_id "B596-L_1-10k_transcript_56976"; transcript_id "B596-L_1-10k_transcript_56976";
scaffoldA09	MatchAnnot	transcript	5984764	5984893	.	-	.	gene_id "B596-L_1-10k_transcript_60113"; transcript_id "B596-L_1-10k_transcript_60113";
scaffoldA09	MatchAnnot	transcript	6140015	6141102	.	+	.	gene_id "B596-L_1-10k_transcript_37465"; transcript_id "B596-L_1-10k_transcript_37465";
scaffoldA09	MatchAnnot	transcript	6140015	6142307	.	+	.	gene_id "B596-L_1-10k_transcript_9269"; transcript_id "B596-L_1-10k_transcript_9269";
scaffoldA09	MatchAnnot	transcript	6140312	6140373	.	+	.	gene_id "B596-L_1-10k_transcript_15407"; transcript_id "B596-L_1-10k_transcript_15407";
scaffoldA09	MatchAnnot	transcript	6140693	6142309	.	+	.	gene_id "B596-L_1-10k_transcript_24440"; transcript_id "B596-L_1-10k_transcript_24440";
scaffoldA09	MatchAnnot	transcript	6141574	6142305	.	+	.	gene_id "B596-L_1-10k_transcript_47639"; transcript_id "B596-L_1-10k_transcript_47639";
scaffoldA09	MatchAnnot	transcript	6161709	6163741	.	+	.	gene_id "B596-L_1-10k_transcript_31066"; transcript_id "B596-L_1-10k_transcript_31066";
scaffoldA09	MatchAnnot	transcript	6162028	6163717	.	+	.	gene_id "B596-L_1-10k_transcript_36917"; transcript_id "B596-L_1-10k_transcript_36917";
scaffoldA09	MatchAnnot	transcript	6163046	6163737	.	+	.	gene_id "B596-L_1-10k_transcript_53314"; transcript_id "B596-L_1-10k_transcript_53314";
scaffoldA09	MatchAnnot	transcript	6181025	6183709	.	+	.	gene_id "B596-L_1-10k_transcript_22740"; transcript_id "B596-L_1-10k_transcript_22740";
scaffoldA09	MatchAnnot	transcript	6181222	6183691	.	+	.	gene_id "B596-L_1-10k_transcript_25568"; transcript_id "B596-L_1-10k_transcript_25568";
scaffoldA09	MatchAnnot	transcript	6181500	6183692	.	+	.	gene_id "B596-L_1-10k_transcript_28954"; transcript_id "B596-L_1-10k_transcript_28954";
scaffoldA09	MatchAnnot	transcript	6181798	6183685	.	+	.	gene_id "B596-L_1-10k_transcript_33789"; transcript_id "B596-L_1-10k_transcript_33789";
scaffoldA09	MatchAnnot	transcript	6182058	6183686	.	+	.	gene_id "B596-L_1-10k_transcript_38979"; transcript_id "B596-L_1-10k_transcript_38979";
scaffoldA09	MatchAnnot	transcript	6182292	6183692	.	+	.	gene_id "B596-L_1-10k_transcript_41822"; transcript_id "B596-L_1-10k_transcript_41822";
scaffoldA09	MatchAnnot	transcript	6182497	6183692	.	+	.	gene_id "B596-L_1-10k_transcript_46126"; transcript_id "B596-L_1-10k_transcript_46126";
scaffoldA09	MatchAnnot	transcript	6182927	6183709	.	+	.	gene_id "B596-L_1-10k_transcript_50293"; transcript_id "B596-L_1-10k_transcript_50293";
scaffoldA09	MatchAnnot	transcript	6183383	6183711	.	+	.	gene_id "B596-L_1-10k_transcript_56947"; transcript_id "B596-L_1-10k_transcript_56947";
scaffoldA09	MatchAnnot	transcript	6199284	6202068	.	-	.	gene_id "B596-L_1-10k_transcript_19273"; transcript_id "B596-L_1-10k_transcript_19273";
scaffoldA09	MatchAnnot	transcript	6367898	6370540	.	-	.	gene_id "B596-L_1-10k_transcript_26145"; transcript_id "B596-L_1-10k_transcript_26145";
scaffoldA09	MatchAnnot	transcript	6406364	6406453	.	-	.	gene_id "B596-L_1-10k_transcript_45413"; transcript_id "B596-L_1-10k_transcript_45413";
scaffoldA09	MatchAnnot	transcript	6406364	6406453	.	-	.	gene_id "B596-L_1-10k_transcript_45413"; transcript_id "B596-L_1-10k_transcript_45413";
scaffoldA09	MatchAnnot	transcript	6501945	6503592	.	+	.	gene_id "B596-L_1-10k_transcript_23559"; transcript_id "B596-L_1-10k_transcript_23559";
scaffoldA09	MatchAnnot	transcript	7418210	7421300	.	+	.	gene_id "B596-L_1-10k_transcript_18351"; transcript_id "B596-L_1-10k_transcript_18351";
scaffoldA09	MatchAnnot	transcript	7419616	7421296	.	+	.	gene_id "B596-L_1-10k_transcript_35862"; transcript_id "B596-L_1-10k_transcript_35862";
scaffoldA09	MatchAnnot	transcript	8756667	8759599	.	-	.	gene_id "B596-L_1-10k_transcript_6496"; transcript_id "B596-L_1-10k_transcript_6496";
scaffoldA09	MatchAnnot	transcript	8981473	8982918	.	+	.	gene_id "B596-L_1-10k_transcript_43680"; transcript_id "B596-L_1-10k_transcript_43680";
scaffoldA09	MatchAnnot	transcript	9558750	9559482	.	-	.	gene_id "B596-L_1-10k_transcript_47686"; transcript_id "B596-L_1-10k_transcript_47686";
scaffoldA09	MatchAnnot	transcript	10034880	10038211	.	+	.	gene_id "B596-L_1-10k_transcript_2471"; transcript_id "B596-L_1-10k_transcript_2471";
scaffoldA09	MatchAnnot	transcript	10785092	10786415	.	-	.	gene_id "B596-L_1-10k_transcript_31959"; transcript_id "B596-L_1-10k_transcript_31959";
scaffoldA09	MatchAnnot	transcript	11108214	11109039	.	+	.	gene_id "B596-L_1-10k_transcript_51445"; transcript_id "B596-L_1-10k_transcript_51445";
scaffoldA09	MatchAnnot	transcript	11112943	11114238	.	-	.	gene_id "B596-L_1-10k_transcript_37088"; transcript_id "B596-L_1-10k_transcript_37088";
scaffoldA09	MatchAnnot	transcript	11194361	11196448	.	+	.	gene_id "B596-L_1-10k_transcript_26802"; transcript_id "B596-L_1-10k_transcript_26802";
scaffoldA09	MatchAnnot	transcript	11206825	11212319	.	+	.	gene_id "B596-L_1-10k_transcript_260"; transcript_id "B596-L_1-10k_transcript_260";
scaffoldA09	MatchAnnot	transcript	11209136	11212317	.	+	.	gene_id "B596-L_1-10k_transcript_3286"; transcript_id "B596-L_1-10k_transcript_3286";
scaffoldA09	MatchAnnot	transcript	11211331	11212317	.	+	.	gene_id "B596-L_1-10k_transcript_41285"; transcript_id "B596-L_1-10k_transcript_41285";
scaffoldA09	MatchAnnot	transcript	11649149	11650831	.	+	.	gene_id "B596-L_1-10k_transcript_21696"; transcript_id "B596-L_1-10k_transcript_21696";
scaffoldA09	MatchAnnot	transcript	11650721	11650852	.	+	.	gene_id "B596-L_1-10k_transcript_60102"; transcript_id "B596-L_1-10k_transcript_60102";
scaffoldA09	MatchAnnot	transcript	11661380	11663088	.	+	.	gene_id "B596-L_1-10k_transcript_20772"; transcript_id "B596-L_1-10k_transcript_20772";
scaffoldA09	MatchAnnot	transcript	12032139	12035024	.	+	.	gene_id "B596-L_1-10k_transcript_25553"; transcript_id "B596-L_1-10k_transcript_25553";
scaffoldA09	MatchAnnot	transcript	12032175	12034901	.	+	.	gene_id "B596-L_1-10k_transcript_29651"; transcript_id "B596-L_1-10k_transcript_29651";
scaffoldA09	MatchAnnot	transcript	12032685	12034952	.	+	.	gene_id "B596-L_1-10k_transcript_31702"; transcript_id "B596-L_1-10k_transcript_31702";
scaffoldA09	MatchAnnot	transcript	12033245	12034956	.	+	.	gene_id "B596-L_1-10k_transcript_45834"; transcript_id "B596-L_1-10k_transcript_45834";
scaffoldA09	MatchAnnot	transcript	12033993	12034935	.	+	.	gene_id "B596-L_1-10k_transcript_54463"; transcript_id "B596-L_1-10k_transcript_54463";
scaffoldA09	MatchAnnot	transcript	12034599	12034954	.	+	.	gene_id "B596-L_1-10k_transcript_57915"; transcript_id "B596-L_1-10k_transcript_57915";
scaffoldA09	MatchAnnot	transcript	12050868	12050979	.	+	.	gene_id "B596-L_1-10k_transcript_60239"; transcript_id "B596-L_1-10k_transcript_60239";
scaffoldA09	MatchAnnot	transcript	12062981	12064508	.	-	.	gene_id "B596-L_1-10k_transcript_31936"; transcript_id "B596-L_1-10k_transcript_31936";
scaffoldC04	MatchAnnot	transcript	20164250	20165628	.	+	.	gene_id "B596-L_1-10k_transcript_41746"; transcript_id "B596-L_1-10k_transcript_41746";
scaffoldA09	MatchAnnot	transcript	12196683	12198008	.	+	.	gene_id "B596-L_1-10k_transcript_32342"; transcript_id "B596-L_1-10k_transcript_32342";
scaffoldA09	MatchAnnot	transcript	12566283	12566882	.	-	.	gene_id "B596-L_1-10k_transcript_51100"; transcript_id "B596-L_1-10k_transcript_51100";
scaffoldA09	MatchAnnot	transcript	12903007	12904930	.	+	.	gene_id "B596-L_1-10k_transcript_16946"; transcript_id "B596-L_1-10k_transcript_16946";
scaffoldA09	MatchAnnot	transcript	13328994	13329047	.	+	.	gene_id "B596-L_1-10k_transcript_20219"; transcript_id "B596-L_1-10k_transcript_20219";
scaffoldA09	MatchAnnot	transcript	15060980	15061150	.	-	.	gene_id "B596-L_1-10k_transcript_59619"; transcript_id "B596-L_1-10k_transcript_59619";
scaffoldA09	MatchAnnot	transcript	15834737	15841191	.	-	.	gene_id "B596-L_1-10k_transcript_5644"; transcript_id "B596-L_1-10k_transcript_5644";
scaffoldA09	MatchAnnot	transcript	15978496	15979412	.	-	.	gene_id "B596-L_1-10k_transcript_49949"; transcript_id "B596-L_1-10k_transcript_49949";
scaffoldA09	MatchAnnot	transcript	16574470	16575775	.	-	.	gene_id "B596-L_1-10k_transcript_38663"; transcript_id "B596-L_1-10k_transcript_38663";
scaffoldA09	MatchAnnot	transcript	16590110	16591056	.	-	.	gene_id "B596-L_1-10k_transcript_42337"; transcript_id "B596-L_1-10k_transcript_42337";
scaffoldA09	MatchAnnot	transcript	16590175	16591640	.	-	.	gene_id "B596-L_1-10k_transcript_33384"; transcript_id "B596-L_1-10k_transcript_33384";
scaffoldA09	MatchAnnot	transcript	16590236	16591210	.	-	.	gene_id "B596-L_1-10k_transcript_40380"; transcript_id "B596-L_1-10k_transcript_40380";
scaffoldA09	MatchAnnot	transcript	18489149	18489603	.	-	.	gene_id "B596-L_1-10k_transcript_54319"; transcript_id "B596-L_1-10k_transcript_54319";
scaffoldA09	MatchAnnot	transcript	19048890	19050038	.	+	.	gene_id "B596-L_1-10k_transcript_44972"; transcript_id "B596-L_1-10k_transcript_44972";
scaffoldA09	MatchAnnot	transcript	19049118	19050029	.	+	.	gene_id "B596-L_1-10k_transcript_49283"; transcript_id "B596-L_1-10k_transcript_49283";
scaffoldA09	MatchAnnot	transcript	19049408	19050031	.	+	.	gene_id "B596-L_1-10k_transcript_52817"; transcript_id "B596-L_1-10k_transcript_52817";
scaffoldA09	MatchAnnot	transcript	19866762	19866806	.	+	.	gene_id "B596-L_1-10k_transcript_26362"; transcript_id "B596-L_1-10k_transcript_26362";
scaffoldA09	MatchAnnot	transcript	20390238	20390333	.	-	.	gene_id "B596-L_1-10k_transcript_34593"; transcript_id "B596-L_1-10k_transcript_34593";
scaffoldA09	MatchAnnot	transcript	24370021	24370257	.	-	.	gene_id "B596-L_1-10k_transcript_58571"; transcript_id "B596-L_1-10k_transcript_58571";
scaffoldA09	MatchAnnot	transcript	25657957	25662333	.	+	.	gene_id "B596-L_1-10k_transcript_592"; transcript_id "B596-L_1-10k_transcript_592";
scaffoldA09	MatchAnnot	transcript	25776364	25776525	.	-	.	gene_id "B596-L_1-10k_transcript_59758"; transcript_id "B596-L_1-10k_transcript_59758";
scaffoldA09	MatchAnnot	transcript	27326576	27327248	.	+	.	gene_id "B596-L_1-10k_transcript_49278"; transcript_id "B596-L_1-10k_transcript_49278";
scaffoldA09	MatchAnnot	transcript	34808120	34810991	.	-	.	gene_id "B596-L_1-10k_transcript_5021"; transcript_id "B596-L_1-10k_transcript_5021";
scaffoldA09	MatchAnnot	transcript	34926742	34927327	.	-	.	gene_id "B596-L_1-10k_transcript_51475"; transcript_id "B596-L_1-10k_transcript_51475";
scaffoldA09	MatchAnnot	transcript	61203594	61205509	.	+	.	gene_id "B596-L_1-10k_transcript_32957"; transcript_id "B596-L_1-10k_transcript_32957";
scaffoldA09	MatchAnnot	transcript	35868652	35878022	.	-	.	gene_id "B596-L_1-10k_transcript_13233"; transcript_id "B596-L_1-10k_transcript_13233";
scaffoldA09	MatchAnnot	transcript	38518185	38518242	.	-	.	gene_id "B596-L_1-10k_transcript_60259"; transcript_id "B596-L_1-10k_transcript_60259";
scaffoldA09	MatchAnnot	transcript	38842931	38845032	.	+	.	gene_id "B596-L_1-10k_transcript_13346"; transcript_id "B596-L_1-10k_transcript_13346";
scaffoldA09	MatchAnnot	transcript	39460112	39461268	.	+	.	gene_id "B596-L_1-10k_transcript_36313"; transcript_id "B596-L_1-10k_transcript_36313";
scaffoldA09	MatchAnnot	transcript	40693593	40696387	.	+	.	gene_id "B596-L_1-10k_transcript_5558"; transcript_id "B596-L_1-10k_transcript_5558";
scaffoldA09	MatchAnnot	transcript	41834730	41835206	.	-	.	gene_id "B596-L_1-10k_transcript_54001"; transcript_id "B596-L_1-10k_transcript_54001";
scaffoldA09	MatchAnnot	transcript	42143003	42146675	.	+	.	gene_id "B596-L_1-10k_transcript_1529"; transcript_id "B596-L_1-10k_transcript_1529";
scaffoldA09	MatchAnnot	transcript	42227604	42227695	.	+	.	gene_id "B596-L_1-10k_transcript_28464"; transcript_id "B596-L_1-10k_transcript_28464";
scaffoldA09	MatchAnnot	transcript	47043427	47044496	.	+	.	gene_id "B596-L_1-10k_transcript_39082"; transcript_id "B596-L_1-10k_transcript_39082";
scaffoldA09	MatchAnnot	transcript	48021364	48022890	.	+	.	gene_id "B596-L_1-10k_transcript_26898"; transcript_id "B596-L_1-10k_transcript_26898";
scaffoldA09	MatchAnnot	transcript	49591190	49593126	.	-	.	gene_id "B596-L_1-10k_transcript_30660"; transcript_id "B596-L_1-10k_transcript_30660";
scaffoldA09	MatchAnnot	transcript	49951148	49953594	.	+	.	gene_id "B596-L_1-10k_transcript_10919"; transcript_id "B596-L_1-10k_transcript_10919";
scaffoldA09	MatchAnnot	transcript	49951148	49953486	.	+	.	gene_id "B596-L_1-10k_transcript_12782"; transcript_id "B596-L_1-10k_transcript_12782";
scaffoldA10	MatchAnnot	transcript	26309745	26311344	.	+	.	gene_id "B596-L_1-10k_transcript_31217"; transcript_id "B596-L_1-10k_transcript_31217";
scaffoldA09	MatchAnnot	transcript	49951663	49953491	.	+	.	gene_id "B596-L_1-10k_transcript_19342"; transcript_id "B596-L_1-10k_transcript_19342";
scaffoldA09	MatchAnnot	transcript	49952908	49953549	.	+	.	gene_id "B596-L_1-10k_transcript_50813"; transcript_id "B596-L_1-10k_transcript_50813";
scaffoldA09	MatchAnnot	transcript	50052659	50054882	.	+	.	gene_id "B596-L_1-10k_transcript_27090"; transcript_id "B596-L_1-10k_transcript_27090";
scaffoldA09	MatchAnnot	transcript	50300464	50301556	.	-	.	gene_id "B596-L_1-10k_transcript_38532"; transcript_id "B596-L_1-10k_transcript_38532";
scaffoldA09	MatchAnnot	transcript	50300504	50301544	.	-	.	gene_id "B596-L_1-10k_transcript_39796"; transcript_id "B596-L_1-10k_transcript_39796";
scaffoldA09	MatchAnnot	transcript	50300631	50301528	.	-	.	gene_id "B596-L_1-10k_transcript_43182"; transcript_id "B596-L_1-10k_transcript_43182";
scaffoldA09	MatchAnnot	transcript	50726948	50728168	.	+	.	gene_id "B596-L_1-10k_transcript_35194"; transcript_id "B596-L_1-10k_transcript_35194";
scaffoldA09	MatchAnnot	transcript	52489933	52491214	.	-	.	gene_id "B596-L_1-10k_transcript_37026"; transcript_id "B596-L_1-10k_transcript_37026";
scaffoldA09	MatchAnnot	transcript	52501976	52504151	.	+	.	gene_id "B596-L_1-10k_transcript_18780"; transcript_id "B596-L_1-10k_transcript_18780";
scaffoldA09	MatchAnnot	transcript	52830889	52832477	.	-	.	gene_id "B596-L_1-10k_transcript_35727"; transcript_id "B596-L_1-10k_transcript_35727";
scaffoldC01	MatchAnnot	transcript	50474533	50474588	.	-	.	gene_id "B596-L_1-10k_transcript_35459"; transcript_id "B596-L_1-10k_transcript_35459";
scaffoldA09	MatchAnnot	transcript	53201862	53202010	.	+	.	gene_id "B596-L_1-10k_transcript_60112"; transcript_id "B596-L_1-10k_transcript_60112";
scaffoldA09	MatchAnnot	transcript	53434801	53437077	.	+	.	gene_id "B596-L_1-10k_transcript_9811"; transcript_id "B596-L_1-10k_transcript_9811";
scaffoldA09	MatchAnnot	transcript	53477134	53477663	.	-	.	gene_id "B596-L_1-10k_transcript_53601"; transcript_id "B596-L_1-10k_transcript_53601";
scaffoldA09	MatchAnnot	transcript	53477139	53478414	.	-	.	gene_id "B596-L_1-10k_transcript_47080"; transcript_id "B596-L_1-10k_transcript_47080";
scaffoldA09	MatchAnnot	transcript	53477139	53478039	.	-	.	gene_id "B596-L_1-10k_transcript_51345"; transcript_id "B596-L_1-10k_transcript_51345";
scaffoldA09	MatchAnnot	transcript	53477451	53478414	.	-	.	gene_id "B596-L_1-10k_transcript_55054"; transcript_id "B596-L_1-10k_transcript_55054";
scaffoldA09	MatchAnnot	transcript	53760073	53760787	.	+	.	gene_id "B596-L_1-10k_transcript_48098"; transcript_id "B596-L_1-10k_transcript_48098";
scaffoldA09	MatchAnnot	transcript	53865294	53867217	.	+	.	gene_id "B596-L_1-10k_transcript_35441"; transcript_id "B596-L_1-10k_transcript_35441";
scaffoldA09	MatchAnnot	transcript	53866317	53867135	.	+	.	gene_id "B596-L_1-10k_transcript_50468"; transcript_id "B596-L_1-10k_transcript_50468";
scaffoldA09	MatchAnnot	transcript	53867230	53867396	.	-	.	gene_id "B596-L_1-10k_transcript_59681"; transcript_id "B596-L_1-10k_transcript_59681";
scaffoldA09	MatchAnnot	transcript	53867233	53868141	.	-	.	gene_id "B596-L_1-10k_transcript_53916"; transcript_id "B596-L_1-10k_transcript_53916";
scaffoldA09	MatchAnnot	transcript	53867233	53867635	.	-	.	gene_id "B596-L_1-10k_transcript_57488"; transcript_id "B596-L_1-10k_transcript_57488";
scaffoldA09	MatchAnnot	transcript	54162620	54164265	.	-	.	gene_id "B596-L_1-10k_transcript_26204"; transcript_id "B596-L_1-10k_transcript_26204";
scaffoldA09	MatchAnnot	transcript	54482713	54484726	.	-	.	gene_id "B596-L_1-10k_transcript_18459"; transcript_id "B596-L_1-10k_transcript_18459";
scaffoldA09	MatchAnnot	transcript	54659191	54661411	.	+	.	gene_id "B596-L_1-10k_transcript_25572"; transcript_id "B596-L_1-10k_transcript_25572";
scaffoldA09	MatchAnnot	transcript	54661046	54661424	.	+	.	gene_id "B596-L_1-10k_transcript_56117"; transcript_id "B596-L_1-10k_transcript_56117";
scaffoldA09	MatchAnnot	transcript	54729627	54729716	.	+	.	gene_id "B596-L_1-10k_transcript_60332"; transcript_id "B596-L_1-10k_transcript_60332";
scaffoldA09	MatchAnnot	transcript	54930447	54930613	.	+	.	gene_id "B596-L_1-10k_transcript_59683"; transcript_id "B596-L_1-10k_transcript_59683";
scaffoldA09	MatchAnnot	transcript	55044435	55045738	.	-	.	gene_id "B596-L_1-10k_transcript_43727"; transcript_id "B596-L_1-10k_transcript_43727";
scaffoldA09	MatchAnnot	transcript	55067771	55071351	.	-	.	gene_id "B596-L_1-10k_transcript_27473"; transcript_id "B596-L_1-10k_transcript_27473";
scaffoldA09	MatchAnnot	transcript	55561156	55563415	.	-	.	gene_id "B596-L_1-10k_transcript_31585"; transcript_id "B596-L_1-10k_transcript_31585";
scaffoldA09	MatchAnnot	transcript	55561156	55561374	.	-	.	gene_id "B596-L_1-10k_transcript_59151"; transcript_id "B596-L_1-10k_transcript_59151";
scaffoldA09	MatchAnnot	transcript	56636890	56637829	.	+	.	gene_id "B596-L_1-10k_transcript_48560"; transcript_id "B596-L_1-10k_transcript_48560";
scaffoldA09	MatchAnnot	transcript	56723741	56724780	.	-	.	gene_id "B596-L_1-10k_transcript_39851"; transcript_id "B596-L_1-10k_transcript_39851";
scaffoldA09	MatchAnnot	transcript	57067566	57070853	.	-	.	gene_id "B596-L_1-10k_transcript_15564"; transcript_id "B596-L_1-10k_transcript_15564";
scaffoldC08	MatchAnnot	transcript	45972062	45972761	.	-	.	gene_id "B596-L_1-10k_transcript_47734"; transcript_id "B596-L_1-10k_transcript_47734";
scaffoldA09	MatchAnnot	transcript	57230819	57232143	.	-	.	gene_id "B596-L_1-10k_transcript_53637"; transcript_id "B596-L_1-10k_transcript_53637";
scaffoldC08	MatchAnnot	transcript	46523079	46524019	.	+	.	gene_id "B596-L_1-10k_transcript_44928"; transcript_id "B596-L_1-10k_transcript_44928";
scaffoldA09	MatchAnnot	transcript	57702661	57706094	.	-	.	gene_id "B596-L_1-10k_transcript_20669"; transcript_id "B596-L_1-10k_transcript_20669";
scaffoldA09	MatchAnnot	transcript	57702819	57706094	.	-	.	gene_id "B596-L_1-10k_transcript_24799"; transcript_id "B596-L_1-10k_transcript_24799";
scaffoldA09	MatchAnnot	transcript	58425037	58426360	.	-	.	gene_id "B596-L_1-10k_transcript_30997"; transcript_id "B596-L_1-10k_transcript_30997";
scaffoldA09	MatchAnnot	transcript	60068611	60071511	.	+	.	gene_id "B596-L_1-10k_transcript_38463"; transcript_id "B596-L_1-10k_transcript_38463";
scaffoldA09	MatchAnnot	transcript	60280562	60283395	.	-	.	gene_id "B596-L_1-10k_transcript_6506"; transcript_id "B596-L_1-10k_transcript_6506";
scaffoldA09	MatchAnnot	transcript	60469582	60470991	.	+	.	gene_id "B596-L_1-10k_transcript_29826"; transcript_id "B596-L_1-10k_transcript_29826";
scaffoldC08	MatchAnnot	transcript	50392331	50394959	.	+	.	gene_id "B596-L_1-10k_transcript_24225"; transcript_id "B596-L_1-10k_transcript_24225";
scaffoldA09	MatchAnnot	transcript	60769002	60770934	.	-	.	gene_id "B596-L_1-10k_transcript_34567"; transcript_id "B596-L_1-10k_transcript_34567";
scaffoldA09	MatchAnnot	transcript	60777559	60777968	.	+	.	gene_id "B596-L_1-10k_transcript_55314"; transcript_id "B596-L_1-10k_transcript_55314";
scaffoldC08	MatchAnnot	transcript	50526457	50528361	.	-	.	gene_id "B596-L_1-10k_transcript_39885"; transcript_id "B596-L_1-10k_transcript_39885";
scaffoldA09	MatchAnnot	transcript	60990762	60990954	.	-	.	gene_id "B596-L_1-10k_transcript_59310"; transcript_id "B596-L_1-10k_transcript_59310";
scaffoldA09	MatchAnnot	transcript	61186585	61186730	.	-	.	gene_id "B596-L_1-10k_transcript_59962"; transcript_id "B596-L_1-10k_transcript_59962";
scaffoldA09	MatchAnnot	transcript	61347254	61349506	.	+	.	gene_id "B596-L_1-10k_transcript_10961"; transcript_id "B596-L_1-10k_transcript_10961";
scaffoldA09	MatchAnnot	transcript	61347254	61349395	.	+	.	gene_id "B596-L_1-10k_transcript_12430"; transcript_id "B596-L_1-10k_transcript_12430";
scaffoldA09	MatchAnnot	transcript	61413898	61415248	.	+	.	gene_id "B596-L_1-10k_transcript_29915"; transcript_id "B596-L_1-10k_transcript_29915";
scaffoldA09	MatchAnnot	transcript	61503411	61504469	.	-	.	gene_id "B596-L_1-10k_transcript_41665"; transcript_id "B596-L_1-10k_transcript_41665";
scaffoldA09	MatchAnnot	transcript	61671195	61672631	.	+	.	gene_id "B596-L_1-10k_transcript_42943"; transcript_id "B596-L_1-10k_transcript_42943";
scaffoldA09	MatchAnnot	transcript	61671765	61672602	.	+	.	gene_id "B596-L_1-10k_transcript_51495"; transcript_id "B596-L_1-10k_transcript_51495";
scaffoldA09	MatchAnnot	transcript	61758809	61761628	.	-	.	gene_id "B596-L_1-10k_transcript_5340"; transcript_id "B596-L_1-10k_transcript_5340";
scaffoldA09	MatchAnnot	transcript	61818069	61819832	.	-	.	gene_id "B596-L_1-10k_transcript_24274"; transcript_id "B596-L_1-10k_transcript_24274";
scaffoldA09	MatchAnnot	transcript	62062482	62064327	.	-	.	gene_id "B596-L_1-10k_transcript_20822"; transcript_id "B596-L_1-10k_transcript_20822";
scaffoldA09	MatchAnnot	transcript	62062484	62065570	.	-	.	gene_id "B596-L_1-10k_transcript_4377"; transcript_id "B596-L_1-10k_transcript_4377";
scaffoldA09	MatchAnnot	transcript	62369130	62371621	.	-	.	gene_id "B596-L_1-10k_transcript_15167"; transcript_id "B596-L_1-10k_transcript_15167";
scaffoldA09	MatchAnnot	transcript	62374017	62375672	.	-	.	gene_id "B596-L_1-10k_transcript_26498"; transcript_id "B596-L_1-10k_transcript_26498";
scaffoldA09	MatchAnnot	transcript	62613954	62615381	.	-	.	gene_id "B596-L_1-10k_transcript_38359"; transcript_id "B596-L_1-10k_transcript_38359";
scaffoldA09	MatchAnnot	transcript	62801419	62802311	.	-	.	gene_id "B596-L_1-10k_transcript_45180"; transcript_id "B596-L_1-10k_transcript_45180";
scaffoldA09	MatchAnnot	transcript	63013088	63016215	.	+	.	gene_id "B596-L_1-10k_transcript_25717"; transcript_id "B596-L_1-10k_transcript_25717";
scaffoldA09	MatchAnnot	transcript	63013401	63016215	.	+	.	gene_id "B596-L_1-10k_transcript_32971"; transcript_id "B596-L_1-10k_transcript_32971";
scaffoldA09	MatchAnnot	transcript	63190092	63190694	.	+	.	gene_id "B596-L_1-10k_transcript_54660"; transcript_id "B596-L_1-10k_transcript_54660";
scaffoldC08	MatchAnnot	transcript	43019785	43027293	.	+	.	gene_id "B596-L_1-10k_transcript_37294"; transcript_id "B596-L_1-10k_transcript_37294";
scaffoldA09	MatchAnnot	transcript	63243642	63243887	.	+	.	gene_id "B596-L_1-10k_transcript_58112"; transcript_id "B596-L_1-10k_transcript_58112";
scaffoldA09	MatchAnnot	transcript	63459541	63461610	.	-	.	gene_id "B596-L_1-10k_transcript_30917"; transcript_id "B596-L_1-10k_transcript_30917";
scaffoldA09	MatchAnnot	transcript	63858153	63859383	.	-	.	gene_id "B596-L_1-10k_transcript_49343"; transcript_id "B596-L_1-10k_transcript_49343";
scaffoldA09	MatchAnnot	transcript	63858261	63859379	.	-	.	gene_id "B596-L_1-10k_transcript_51997"; transcript_id "B596-L_1-10k_transcript_51997";
scaffoldA09	MatchAnnot	transcript	64010790	64014430	.	-	.	gene_id "B596-L_1-10k_transcript_9764"; transcript_id "B596-L_1-10k_transcript_9764";
scaffoldA09	MatchAnnot	transcript	64010904	64014430	.	-	.	gene_id "B596-L_1-10k_transcript_11281"; transcript_id "B596-L_1-10k_transcript_11281";
scaffoldA09	MatchAnnot	transcript	64010904	64013985	.	-	.	gene_id "B596-L_1-10k_transcript_13379"; transcript_id "B596-L_1-10k_transcript_13379";
scaffoldA09	MatchAnnot	transcript	64103577	64105516	.	+	.	gene_id "B596-L_1-10k_transcript_28961"; transcript_id "B596-L_1-10k_transcript_28961";
scaffoldA09	MatchAnnot	transcript	64105411	64107571	.	-	.	gene_id "B596-L_1-10k_transcript_30448"; transcript_id "B596-L_1-10k_transcript_30448";
scaffoldA09	MatchAnnot	transcript	64113914	64119394	.	+	.	gene_id "B596-L_1-10k_transcript_258"; transcript_id "B596-L_1-10k_transcript_258";
scaffoldA09	MatchAnnot	transcript	64203704	64203807	.	+	.	gene_id "B596-L_1-10k_transcript_60308"; transcript_id "B596-L_1-10k_transcript_60308";
scaffoldA09	MatchAnnot	transcript	64214466	64215962	.	-	.	gene_id "B596-L_1-10k_transcript_32388"; transcript_id "B596-L_1-10k_transcript_32388";
scaffoldA09	MatchAnnot	transcript	64214467	64215962	.	-	.	gene_id "B596-L_1-10k_transcript_26667"; transcript_id "B596-L_1-10k_transcript_26667";
scaffoldA09	MatchAnnot	transcript	64214996	64215962	.	-	.	gene_id "B596-L_1-10k_transcript_41763"; transcript_id "B596-L_1-10k_transcript_41763";
scaffoldA09	MatchAnnot	transcript	64231200	64233898	.	+	.	gene_id "B596-L_1-10k_transcript_19278"; transcript_id "B596-L_1-10k_transcript_19278";
scaffoldA09	MatchAnnot	transcript	65500772	65502421	.	-	.	gene_id "B596-L_1-10k_transcript_25488"; transcript_id "B596-L_1-10k_transcript_25488";
scaffoldA10	MatchAnnot	transcript	542811	543726	.	-	.	gene_id "B596-L_1-10k_transcript_42395"; transcript_id "B596-L_1-10k_transcript_42395";
scaffoldA10	MatchAnnot	transcript	739895	740019	.	+	.	gene_id "B596-L_1-10k_transcript_60158"; transcript_id "B596-L_1-10k_transcript_60158";
scaffoldA10	MatchAnnot	transcript	25493834	25495850	.	+	.	gene_id "B596-L_1-10k_transcript_17591"; transcript_id "B596-L_1-10k_transcript_17591";
scaffoldA10	MatchAnnot	transcript	1255804	1257712	.	-	.	gene_id "B596-L_1-10k_transcript_31784"; transcript_id "B596-L_1-10k_transcript_31784";
scaffoldA10	MatchAnnot	transcript	1255816	1258541	.	-	.	gene_id "B596-L_1-10k_transcript_20739"; transcript_id "B596-L_1-10k_transcript_20739";
scaffoldA10	MatchAnnot	transcript	1438977	1439839	.	-	.	gene_id "B596-L_1-10k_transcript_42541"; transcript_id "B596-L_1-10k_transcript_42541";
scaffoldA10	MatchAnnot	transcript	1502571	1503444	.	+	.	gene_id "B596-L_1-10k_transcript_56613"; transcript_id "B596-L_1-10k_transcript_56613";
scaffoldA10	MatchAnnot	transcript	1512334	1515497	.	-	.	gene_id "B596-L_1-10k_transcript_18521"; transcript_id "B596-L_1-10k_transcript_18521";
scaffoldA10	MatchAnnot	transcript	2237527	2237704	.	+	.	gene_id "B596-L_1-10k_transcript_59429"; transcript_id "B596-L_1-10k_transcript_59429";
scaffoldA10	MatchAnnot	transcript	2377046	2377744	.	-	.	gene_id "B596-L_1-10k_transcript_48580"; transcript_id "B596-L_1-10k_transcript_48580";
scaffoldA10	MatchAnnot	transcript	2894913	2895077	.	-	.	gene_id "B596-L_1-10k_transcript_59565"; transcript_id "B596-L_1-10k_transcript_59565";
scaffoldA10	MatchAnnot	transcript	2979930	2997849	.	+	.	gene_id "B596-L_1-10k_transcript_46610"; transcript_id "B596-L_1-10k_transcript_46610";
scaffoldA10	MatchAnnot	transcript	3836109	3840996	.	-	.	gene_id "B596-L_1-10k_transcript_327"; transcript_id "B596-L_1-10k_transcript_327";
scaffoldC06	MatchAnnot	transcript	7291544	7293271	.	+	.	gene_id "B596-L_1-10k_transcript_29899"; transcript_id "B596-L_1-10k_transcript_29899";
scaffoldA10	MatchAnnot	transcript	4467695	4536785	.	+	.	gene_id "B596-L_1-10k_transcript_8457"; transcript_id "B596-L_1-10k_transcript_8457";
scaffoldA10	MatchAnnot	transcript	4526209	4530730	.	+	.	gene_id "B596-L_1-10k_transcript_42161"; transcript_id "B596-L_1-10k_transcript_42161";
scaffoldA10	MatchAnnot	transcript	4526953	4531233	.	+	.	gene_id "B596-L_1-10k_transcript_32097"; transcript_id "B596-L_1-10k_transcript_32097";
scaffoldA10	MatchAnnot	transcript	4527234	4537670	.	+	.	gene_id "B596-L_1-10k_transcript_54113"; transcript_id "B596-L_1-10k_transcript_54113";
scaffoldA10	MatchAnnot	transcript	4529065	4531233	.	+	.	gene_id "B596-L_1-10k_transcript_22994"; transcript_id "B596-L_1-10k_transcript_22994";
scaffoldA10	MatchAnnot	transcript	4529881	4530223	.	+	.	gene_id "B596-L_1-10k_transcript_56475"; transcript_id "B596-L_1-10k_transcript_56475";
scaffoldA10	MatchAnnot	transcript	4529918	4553416	.	+	.	gene_id "B596-L_1-10k_transcript_18862"; transcript_id "B596-L_1-10k_transcript_18862";
scaffoldA10	MatchAnnot	transcript	4769920	4770663	.	+	.	gene_id "B596-L_1-10k_transcript_47257"; transcript_id "B596-L_1-10k_transcript_47257";
scaffoldA10	MatchAnnot	transcript	4791907	4792599	.	-	.	gene_id "B596-L_1-10k_transcript_54202"; transcript_id "B596-L_1-10k_transcript_54202";
scaffoldA10	MatchAnnot	transcript	4791919	4792497	.	-	.	gene_id "B596-L_1-10k_transcript_49669"; transcript_id "B596-L_1-10k_transcript_49669";
scaffoldA10	MatchAnnot	transcript	12122158	12124794	.	+	.	gene_id "B596-L_1-10k_transcript_59424"; transcript_id "B596-L_1-10k_transcript_59424";
scaffoldA10	MatchAnnot	transcript	13326026	13326200	.	-	.	gene_id "B596-L_1-10k_transcript_59571"; transcript_id "B596-L_1-10k_transcript_59571";
scaffoldA10	MatchAnnot	transcript	13367355	13367377	.	-	.	gene_id "B596-L_1-10k_transcript_45479"; transcript_id "B596-L_1-10k_transcript_45479";
scaffoldA10	MatchAnnot	transcript	13667041	13667443	.	-	.	gene_id "B596-L_1-10k_transcript_55413"; transcript_id "B596-L_1-10k_transcript_55413";
scaffoldA10	MatchAnnot	transcript	13749738	13750339	.	-	.	gene_id "B596-L_1-10k_transcript_48037"; transcript_id "B596-L_1-10k_transcript_48037";
scaffoldA10	MatchAnnot	transcript	14003096	14003813	.	+	.	gene_id "B596-L_1-10k_transcript_50307"; transcript_id "B596-L_1-10k_transcript_50307";
scaffoldA10	MatchAnnot	transcript	14397879	14399949	.	-	.	gene_id "B596-L_1-10k_transcript_22781"; transcript_id "B596-L_1-10k_transcript_22781";
scaffoldA10	MatchAnnot	transcript	14398022	14400002	.	-	.	gene_id "B596-L_1-10k_transcript_26969"; transcript_id "B596-L_1-10k_transcript_26969";
scaffoldA10	MatchAnnot	transcript	14597286	14600846	.	-	.	gene_id "B596-L_1-10k_transcript_1853"; transcript_id "B596-L_1-10k_transcript_1853";
scaffoldA10	MatchAnnot	transcript	15629069	15629107	.	-	.	gene_id "B596-L_1-10k_transcript_16328"; transcript_id "B596-L_1-10k_transcript_16328";
scaffoldA10	MatchAnnot	transcript	15882962	15883252	.	+	.	gene_id "B596-L_1-10k_transcript_57502"; transcript_id "B596-L_1-10k_transcript_57502";
scaffoldA10	MatchAnnot	transcript	16422687	16427101	.	+	.	gene_id "B596-L_1-10k_transcript_6952"; transcript_id "B596-L_1-10k_transcript_6952";
scaffoldA10	MatchAnnot	transcript	16423134	16427110	.	+	.	gene_id "B596-L_1-10k_transcript_10005"; transcript_id "B596-L_1-10k_transcript_10005";
scaffoldA10	MatchAnnot	transcript	16563671	16564302	.	-	.	gene_id "B596-L_1-10k_transcript_49912"; transcript_id "B596-L_1-10k_transcript_49912";
scaffoldA10	MatchAnnot	transcript	16708852	16711891	.	+	.	gene_id "B596-L_1-10k_transcript_3112"; transcript_id "B596-L_1-10k_transcript_3112";
scaffoldA10	MatchAnnot	transcript	16929900	16930950	.	-	.	gene_id "B596-L_1-10k_transcript_46247"; transcript_id "B596-L_1-10k_transcript_46247";
scaffoldA10	MatchAnnot	transcript	16965567	16970176	.	+	.	gene_id "B596-L_1-10k_transcript_41762"; transcript_id "B596-L_1-10k_transcript_41762";
scaffoldA10	MatchAnnot	transcript	17030198	17031385	.	+	.	gene_id "B596-L_1-10k_transcript_36013"; transcript_id "B596-L_1-10k_transcript_36013";
scaffoldC09	MatchAnnot	transcript	50999889	51001204	.	+	.	gene_id "B596-L_1-10k_transcript_43312"; transcript_id "B596-L_1-10k_transcript_43312";
scaffoldA10	MatchAnnot	transcript	17326859	17328049	.	-	.	gene_id "B596-L_1-10k_transcript_52876"; transcript_id "B596-L_1-10k_transcript_52876";
scaffoldA10	MatchAnnot	transcript	17758945	17761625	.	+	.	gene_id "B596-L_1-10k_transcript_6444"; transcript_id "B596-L_1-10k_transcript_6444";
scaffoldA10	MatchAnnot	transcript	17759398	17760952	.	+	.	gene_id "B596-L_1-10k_transcript_25678"; transcript_id "B596-L_1-10k_transcript_25678";
scaffoldA10	MatchAnnot	transcript	18121198	18122705	.	-	.	gene_id "B596-L_1-10k_transcript_37991"; transcript_id "B596-L_1-10k_transcript_37991";
scaffoldA10	MatchAnnot	transcript	18162308	18162502	.	-	.	gene_id "B596-L_1-10k_transcript_59270"; transcript_id "B596-L_1-10k_transcript_59270";
scaffoldA10	MatchAnnot	transcript	18206834	18208623	.	-	.	gene_id "B596-L_1-10k_transcript_29188"; transcript_id "B596-L_1-10k_transcript_29188";
scaffoldC09	MatchAnnot	transcript	55439327	55440113	.	+	.	gene_id "B596-L_1-10k_transcript_43929"; transcript_id "B596-L_1-10k_transcript_43929";
scaffoldA10	MatchAnnot	transcript	18954616	18955409	.	+	.	gene_id "B596-L_1-10k_transcript_45441"; transcript_id "B596-L_1-10k_transcript_45441";
scaffoldA10	MatchAnnot	transcript	18954616	18955270	.	+	.	gene_id "B596-L_1-10k_transcript_49260"; transcript_id "B596-L_1-10k_transcript_49260";
scaffoldA10	MatchAnnot	transcript	18955058	18955307	.	+	.	gene_id "B596-L_1-10k_transcript_58041"; transcript_id "B596-L_1-10k_transcript_58041";
scaffoldA10	MatchAnnot	transcript	19100809	19103768	.	+	.	gene_id "B596-L_1-10k_transcript_10471"; transcript_id "B596-L_1-10k_transcript_10471";
scaffoldA10	MatchAnnot	transcript	19148823	19148898	.	-	.	gene_id "B596-L_1-10k_transcript_31082"; transcript_id "B596-L_1-10k_transcript_31082";
scaffoldA10	MatchAnnot	transcript	19191454	19191526	.	+	.	gene_id "B596-L_1-10k_transcript_16912"; transcript_id "B596-L_1-10k_transcript_16912";
scaffoldA10	MatchAnnot	transcript	20058478	20058815	.	+	.	gene_id "B596-L_1-10k_transcript_56050"; transcript_id "B596-L_1-10k_transcript_56050";
scaffoldA10	MatchAnnot	transcript	20106927	20110995	.	-	.	gene_id "B596-L_1-10k_transcript_14709"; transcript_id "B596-L_1-10k_transcript_14709";
scaffoldA10	MatchAnnot	transcript	20107092	20110991	.	-	.	gene_id "B596-L_1-10k_transcript_17883"; transcript_id "B596-L_1-10k_transcript_17883";
scaffoldA10	MatchAnnot	transcript	20119468	20122070	.	-	.	gene_id "B596-L_1-10k_transcript_16657"; transcript_id "B596-L_1-10k_transcript_16657";
scaffoldA10	MatchAnnot	transcript	20639304	20643784	.	-	.	gene_id "B596-L_1-10k_transcript_10119"; transcript_id "B596-L_1-10k_transcript_10119";
scaffoldA10	MatchAnnot	transcript	21344916	21345445	.	-	.	gene_id "B596-L_1-10k_transcript_52856"; transcript_id "B596-L_1-10k_transcript_52856";
scaffoldA10	MatchAnnot	transcript	21894872	21897141	.	-	.	gene_id "B596-L_1-10k_transcript_12325"; transcript_id "B596-L_1-10k_transcript_12325";
scaffoldA10	MatchAnnot	transcript	22192476	22192635	.	-	.	gene_id "B596-L_1-10k_transcript_59821"; transcript_id "B596-L_1-10k_transcript_59821";
scaffoldA10	MatchAnnot	transcript	22192477	22193428	.	-	.	gene_id "B596-L_1-10k_transcript_44552"; transcript_id "B596-L_1-10k_transcript_44552";
scaffoldA10	MatchAnnot	transcript	22192479	22194262	.	-	.	gene_id "B596-L_1-10k_transcript_29531"; transcript_id "B596-L_1-10k_transcript_29531";
scaffoldA10	MatchAnnot	transcript	22192599	22194262	.	-	.	gene_id "B596-L_1-10k_transcript_33100"; transcript_id "B596-L_1-10k_transcript_33100";
scaffoldA10	MatchAnnot	transcript	22303382	22304125	.	-	.	gene_id "B596-L_1-10k_transcript_55634"; transcript_id "B596-L_1-10k_transcript_55634";
scaffoldA10	MatchAnnot	transcript	22362437	22363891	.	-	.	gene_id "B596-L_1-10k_transcript_28491"; transcript_id "B596-L_1-10k_transcript_28491";
scaffoldA10	MatchAnnot	transcript	22362545	22363891	.	-	.	gene_id "B596-L_1-10k_transcript_39298"; transcript_id "B596-L_1-10k_transcript_39298";
scaffoldA10	MatchAnnot	transcript	22362571	22363891	.	-	.	gene_id "B596-L_1-10k_transcript_31799"; transcript_id "B596-L_1-10k_transcript_31799";
scaffoldA10	MatchAnnot	transcript	22363611	22363891	.	-	.	gene_id "B596-L_1-10k_transcript_57659"; transcript_id "B596-L_1-10k_transcript_57659";
scaffoldA10	MatchAnnot	transcript	22363816	22363970	.	-	.	gene_id "B596-L_1-10k_transcript_59854"; transcript_id "B596-L_1-10k_transcript_59854";
scaffoldA10	MatchAnnot	transcript	22522049	22524064	.	-	.	gene_id "B596-L_1-10k_transcript_43140"; transcript_id "B596-L_1-10k_transcript_43140";
scaffoldA10	MatchAnnot	transcript	22522143	22524083	.	-	.	gene_id "B596-L_1-10k_transcript_45959"; transcript_id "B596-L_1-10k_transcript_45959";
scaffoldA10	MatchAnnot	transcript	22706931	22708500	.	-	.	gene_id "B596-L_1-10k_transcript_27704"; transcript_id "B596-L_1-10k_transcript_27704";
scaffoldA10	MatchAnnot	transcript	22707042	22708500	.	-	.	gene_id "B596-L_1-10k_transcript_30430"; transcript_id "B596-L_1-10k_transcript_30430";
scaffoldA10	MatchAnnot	transcript	22722229	22723408	.	-	.	gene_id "B596-L_1-10k_transcript_44125"; transcript_id "B596-L_1-10k_transcript_44125";
scaffoldA10	MatchAnnot	transcript	22722244	22722960	.	-	.	gene_id "B596-L_1-10k_transcript_49840"; transcript_id "B596-L_1-10k_transcript_49840";
scaffoldA10	MatchAnnot	transcript	22868229	22871664	.	-	.	gene_id "B596-L_1-10k_transcript_15754"; transcript_id "B596-L_1-10k_transcript_15754";
scaffoldA10	MatchAnnot	transcript	23175635	23175778	.	-	.	gene_id "B596-L_1-10k_transcript_59996"; transcript_id "B596-L_1-10k_transcript_59996";
scaffoldA10	MatchAnnot	transcript	23540058	23541200	.	-	.	gene_id "B596-L_1-10k_transcript_44156"; transcript_id "B596-L_1-10k_transcript_44156";
scaffoldA10	MatchAnnot	transcript	23610395	23610428	.	+	.	gene_id "B596-L_1-10k_transcript_17801"; transcript_id "B596-L_1-10k_transcript_17801";
scaffoldA10	MatchAnnot	transcript	23847807	23848462	.	+	.	gene_id "B596-L_1-10k_transcript_49405"; transcript_id "B596-L_1-10k_transcript_49405";
scaffoldA10	MatchAnnot	transcript	23849132	23849728	.	+	.	gene_id "B596-L_1-10k_transcript_49865"; transcript_id "B596-L_1-10k_transcript_49865";
scaffoldA10	MatchAnnot	transcript	24379401	24380622	.	+	.	gene_id "B596-L_1-10k_transcript_35403"; transcript_id "B596-L_1-10k_transcript_35403";
scaffoldA10	MatchAnnot	transcript	24605342	24605486	.	+	.	gene_id "B596-L_1-10k_transcript_59968"; transcript_id "B596-L_1-10k_transcript_59968";
scaffoldA10	MatchAnnot	transcript	24725376	24726913	.	-	.	gene_id "B596-L_1-10k_transcript_26593"; transcript_id "B596-L_1-10k_transcript_26593";
scaffoldA10	MatchAnnot	transcript	25134905	25136473	.	-	.	gene_id "B596-L_1-10k_transcript_42358"; transcript_id "B596-L_1-10k_transcript_42358";
scaffoldA10	MatchAnnot	transcript	25312812	25314604	.	-	.	gene_id "B596-L_1-10k_transcript_25600"; transcript_id "B596-L_1-10k_transcript_25600";
scaffoldA10	MatchAnnot	transcript	25819697	25821652	.	+	.	gene_id "B596-L_1-10k_transcript_35302"; transcript_id "B596-L_1-10k_transcript_35302";
scaffoldA10	MatchAnnot	transcript	26139890	26142053	.	+	.	gene_id "B596-L_1-10k_transcript_15976"; transcript_id "B596-L_1-10k_transcript_15976";
scaffoldA10	MatchAnnot	transcript	26140354	26142035	.	+	.	gene_id "B596-L_1-10k_transcript_28839"; transcript_id "B596-L_1-10k_transcript_28839";
scaffoldA10	MatchAnnot	transcript	26140894	26142026	.	+	.	gene_id "B596-L_1-10k_transcript_37542"; transcript_id "B596-L_1-10k_transcript_37542";
scaffoldA10	MatchAnnot	transcript	26191243	26192366	.	+	.	gene_id "B596-L_1-10k_transcript_49552"; transcript_id "B596-L_1-10k_transcript_49552";
scaffoldA10	MatchAnnot	transcript	26309668	26312129	.	+	.	gene_id "B596-L_1-10k_transcript_12873"; transcript_id "B596-L_1-10k_transcript_12873";
scaffoldA10	MatchAnnot	transcript	26309668	26312176	.	+	.	gene_id "B596-L_1-10k_transcript_8946"; transcript_id "B596-L_1-10k_transcript_8946";
scaffoldA10	MatchAnnot	transcript	26309745	26311344	.	+	.	gene_id "B596-L_1-10k_transcript_31217"; transcript_id "B596-L_1-10k_transcript_31217";
scaffoldA10	MatchAnnot	transcript	26310334	26312178	.	+	.	gene_id "B596-L_1-10k_transcript_16836"; transcript_id "B596-L_1-10k_transcript_16836";
scaffoldC03	MatchAnnot	transcript	23504467	23506740	.	+	.	gene_id "B596-L_1-10k_transcript_18157"; transcript_id "B596-L_1-10k_transcript_18157";
scaffoldC03	MatchAnnot	transcript	23504467	23506740	.	+	.	gene_id "B596-L_1-10k_transcript_18356"; transcript_id "B596-L_1-10k_transcript_18356";
scaffoldC01	MatchAnnot	transcript	1385892	1386490	.	+	.	gene_id "B596-L_1-10k_transcript_51113"; transcript_id "B596-L_1-10k_transcript_51113";
scaffoldC01	MatchAnnot	transcript	1395488	1397392	.	-	.	gene_id "B596-L_1-10k_transcript_16958"; transcript_id "B596-L_1-10k_transcript_16958";
scaffoldC01	MatchAnnot	transcript	1504066	1505881	.	+	.	gene_id "B596-L_1-10k_transcript_24245"; transcript_id "B596-L_1-10k_transcript_24245";
scaffoldC01	MatchAnnot	transcript	1614711	1617411	.	+	.	gene_id "B596-L_1-10k_transcript_13804"; transcript_id "B596-L_1-10k_transcript_13804";
scaffoldC01	MatchAnnot	transcript	1614747	1625782	.	+	.	gene_id "B596-L_1-10k_transcript_30562"; transcript_id "B596-L_1-10k_transcript_30562";
scaffoldC01	MatchAnnot	transcript	1614747	1625676	.	+	.	gene_id "B596-L_1-10k_transcript_33684"; transcript_id "B596-L_1-10k_transcript_33684";
scaffoldC01	MatchAnnot	transcript	1627028	1628599	.	+	.	gene_id "B596-L_1-10k_transcript_33237"; transcript_id "B596-L_1-10k_transcript_33237";
scaffoldC01	MatchAnnot	transcript	1973042	1973128	.	+	.	gene_id "B596-L_1-10k_transcript_46473"; transcript_id "B596-L_1-10k_transcript_46473";
scaffoldC01	MatchAnnot	transcript	2070744	2070912	.	-	.	gene_id "B596-L_1-10k_transcript_59872"; transcript_id "B596-L_1-10k_transcript_59872";
scaffoldC01	MatchAnnot	transcript	2185611	2186379	.	-	.	gene_id "B596-L_1-10k_transcript_46729"; transcript_id "B596-L_1-10k_transcript_46729";
scaffoldC01	MatchAnnot	transcript	2449653	2450733	.	-	.	gene_id "B596-L_1-10k_transcript_39283"; transcript_id "B596-L_1-10k_transcript_39283";
scaffoldC01	MatchAnnot	transcript	2907178	2909566	.	+	.	gene_id "B596-L_1-10k_transcript_18625"; transcript_id "B596-L_1-10k_transcript_18625";
scaffoldC01	MatchAnnot	transcript	3663915	3666794	.	-	.	gene_id "B596-L_1-10k_transcript_11882"; transcript_id "B596-L_1-10k_transcript_11882";
scaffoldC01	MatchAnnot	transcript	3663916	3665511	.	-	.	gene_id "B596-L_1-10k_transcript_27160"; transcript_id "B596-L_1-10k_transcript_27160";
scaffoldC01	MatchAnnot	transcript	3988238	3990437	.	-	.	gene_id "B596-L_1-10k_transcript_11849"; transcript_id "B596-L_1-10k_transcript_11849";
scaffoldC01	MatchAnnot	transcript	4377071	4377199	.	-	.	gene_id "B596-L_1-10k_transcript_36179"; transcript_id "B596-L_1-10k_transcript_36179";
scaffoldC01	MatchAnnot	transcript	4706174	4709056	.	-	.	gene_id "B596-L_1-10k_transcript_20868"; transcript_id "B596-L_1-10k_transcript_20868";
scaffoldC01	MatchAnnot	transcript	4706232	4707342	.	-	.	gene_id "B596-L_1-10k_transcript_46649"; transcript_id "B596-L_1-10k_transcript_46649";
scaffoldC01	MatchAnnot	transcript	4706235	4709056	.	-	.	gene_id "B596-L_1-10k_transcript_21568"; transcript_id "B596-L_1-10k_transcript_21568";
scaffoldC01	MatchAnnot	transcript	4706235	4707716	.	-	.	gene_id "B596-L_1-10k_transcript_39353"; transcript_id "B596-L_1-10k_transcript_39353";
scaffoldC01	MatchAnnot	transcript	4741517	4745087	.	+	.	gene_id "B596-L_1-10k_transcript_7480"; transcript_id "B596-L_1-10k_transcript_7480";
scaffoldC01	MatchAnnot	transcript	4743183	4745090	.	+	.	gene_id "B596-L_1-10k_transcript_21306"; transcript_id "B596-L_1-10k_transcript_21306";
scaffoldC01	MatchAnnot	transcript	5507212	5510703	.	+	.	gene_id "B596-L_1-10k_transcript_15818"; transcript_id "B596-L_1-10k_transcript_15818";
scaffoldC01	MatchAnnot	transcript	5842961	5844685	.	+	.	gene_id "B596-L_1-10k_transcript_35578"; transcript_id "B596-L_1-10k_transcript_35578";
scaffoldC01	MatchAnnot	transcript	6118070	6120462	.	-	.	gene_id "B596-L_1-10k_transcript_9378"; transcript_id "B596-L_1-10k_transcript_9378";
scaffoldC01	MatchAnnot	transcript	6367527	6368965	.	-	.	gene_id "B596-L_1-10k_transcript_29225"; transcript_id "B596-L_1-10k_transcript_29225";
scaffoldC01	MatchAnnot	transcript	7090221	7092050	.	-	.	gene_id "B596-L_1-10k_transcript_35930"; transcript_id "B596-L_1-10k_transcript_35930";
scaffoldC01	MatchAnnot	transcript	8450526	8451785	.	+	.	gene_id "B596-L_1-10k_transcript_35661"; transcript_id "B596-L_1-10k_transcript_35661";
scaffoldC01	MatchAnnot	transcript	8642543	8648864	.	+	.	gene_id "B596-L_1-10k_transcript_300"; transcript_id "B596-L_1-10k_transcript_300";
scaffoldC01	MatchAnnot	transcript	9278281	9279088	.	+	.	gene_id "B596-L_1-10k_transcript_45220"; transcript_id "B596-L_1-10k_transcript_45220";
scaffoldC01	MatchAnnot	transcript	10124582	10126409	.	-	.	gene_id "B596-L_1-10k_transcript_29956"; transcript_id "B596-L_1-10k_transcript_29956";
scaffoldC01	MatchAnnot	transcript	10593247	10593422	.	-	.	gene_id "B596-L_1-10k_transcript_59595"; transcript_id "B596-L_1-10k_transcript_59595";
scaffoldC06	MatchAnnot	transcript	49816545	49820251	.	+	.	gene_id "B596-L_1-10k_transcript_1442"; transcript_id "B596-L_1-10k_transcript_1442";
scaffoldC01	MatchAnnot	transcript	11216848	11219205	.	+	.	gene_id "B596-L_1-10k_transcript_9726"; transcript_id "B596-L_1-10k_transcript_9726";
scaffoldC01	MatchAnnot	transcript	11567734	11568419	.	-	.	gene_id "B596-L_1-10k_transcript_53127"; transcript_id "B596-L_1-10k_transcript_53127";
scaffoldC01	MatchAnnot	transcript	12045031	12047921	.	-	.	gene_id "B596-L_1-10k_transcript_4886"; transcript_id "B596-L_1-10k_transcript_4886";
scaffoldC01	MatchAnnot	transcript	12367212	12368085	.	-	.	gene_id "B596-L_1-10k_transcript_44238"; transcript_id "B596-L_1-10k_transcript_44238";
scaffoldC01	MatchAnnot	transcript	12935122	12936123	.	-	.	gene_id "B596-L_1-10k_transcript_41737"; transcript_id "B596-L_1-10k_transcript_41737";
scaffoldC01	MatchAnnot	transcript	13121400	13124564	.	+	.	gene_id "B596-L_1-10k_transcript_8301"; transcript_id "B596-L_1-10k_transcript_8301";
scaffoldC01	MatchAnnot	transcript	14010867	14010914	.	+	.	gene_id "B596-L_1-10k_transcript_7400"; transcript_id "B596-L_1-10k_transcript_7400";
scaffoldC01	MatchAnnot	transcript	15272299	15273815	.	-	.	gene_id "B596-L_1-10k_transcript_26725"; transcript_id "B596-L_1-10k_transcript_26725";
scaffoldC01	MatchAnnot	transcript	15272419	15273815	.	-	.	gene_id "B596-L_1-10k_transcript_30493"; transcript_id "B596-L_1-10k_transcript_30493";
scaffoldC01	MatchAnnot	transcript	15363753	15367136	.	+	.	gene_id "B596-L_1-10k_transcript_8971"; transcript_id "B596-L_1-10k_transcript_8971";
scaffoldC01	MatchAnnot	transcript	15374814	15378072	.	-	.	gene_id "B596-L_1-10k_transcript_6721"; transcript_id "B596-L_1-10k_transcript_6721";
scaffoldC01	MatchAnnot	transcript	15402046	15402781	.	+	.	gene_id "B596-L_1-10k_transcript_47565"; transcript_id "B596-L_1-10k_transcript_47565";
scaffoldC01	MatchAnnot	transcript	16374982	16377607	.	+	.	gene_id "B596-L_1-10k_transcript_21607"; transcript_id "B596-L_1-10k_transcript_21607";
scaffoldC01	MatchAnnot	transcript	16375884	16377607	.	+	.	gene_id "B596-L_1-10k_transcript_34313"; transcript_id "B596-L_1-10k_transcript_34313";
scaffoldC01	MatchAnnot	transcript	17520781	17521430	.	+	.	gene_id "B596-L_1-10k_transcript_50058"; transcript_id "B596-L_1-10k_transcript_50058";
scaffoldC01	MatchAnnot	transcript	18139708	18139887	.	+	.	gene_id "B596-L_1-10k_transcript_59573"; transcript_id "B596-L_1-10k_transcript_59573";
scaffoldC01	MatchAnnot	transcript	18215745	18217406	.	-	.	gene_id "B596-L_1-10k_transcript_37730"; transcript_id "B596-L_1-10k_transcript_37730";
scaffoldC01	MatchAnnot	transcript	19129228	19130619	.	+	.	gene_id "B596-L_1-10k_transcript_38158"; transcript_id "B596-L_1-10k_transcript_38158";
scaffoldC01	MatchAnnot	transcript	19737259	19739426	.	-	.	gene_id "B596-L_1-10k_transcript_17301"; transcript_id "B596-L_1-10k_transcript_17301";
scaffoldC01	MatchAnnot	transcript	19737260	19738360	.	-	.	gene_id "B596-L_1-10k_transcript_45079"; transcript_id "B596-L_1-10k_transcript_45079";
scaffoldC01	MatchAnnot	transcript	19737313	19740592	.	-	.	gene_id "B596-L_1-10k_transcript_5847"; transcript_id "B596-L_1-10k_transcript_5847";
scaffoldC01	MatchAnnot	transcript	20032092	20032344	.	-	.	gene_id "B596-L_1-10k_transcript_58236"; transcript_id "B596-L_1-10k_transcript_58236";
scaffoldC01	MatchAnnot	transcript	21046828	21048173	.	-	.	gene_id "B596-L_1-10k_transcript_31182"; transcript_id "B596-L_1-10k_transcript_31182";
scaffoldC08	MatchAnnot	transcript	52211544	52212356	.	+	.	gene_id "B596-L_1-10k_transcript_50674"; transcript_id "B596-L_1-10k_transcript_50674";
scaffoldC01	MatchAnnot	transcript	21716444	21718809	.	+	.	gene_id "B596-L_1-10k_transcript_29652"; transcript_id "B596-L_1-10k_transcript_29652";
scaffoldC01	MatchAnnot	transcript	23043262	23044116	.	-	.	gene_id "B596-L_1-10k_transcript_44496"; transcript_id "B596-L_1-10k_transcript_44496";
scaffoldC01	MatchAnnot	transcript	23712268	23713489	.	+	.	gene_id "B596-L_1-10k_transcript_41231"; transcript_id "B596-L_1-10k_transcript_41231";
scaffoldC01	MatchAnnot	transcript	23713315	23713487	.	+	.	gene_id "B596-L_1-10k_transcript_59714"; transcript_id "B596-L_1-10k_transcript_59714";
scaffoldC01	MatchAnnot	transcript	23834790	23836172	.	-	.	gene_id "B596-L_1-10k_transcript_46533"; transcript_id "B596-L_1-10k_transcript_46533";
scaffoldC01	MatchAnnot	transcript	23855880	23858514	.	-	.	gene_id "B596-L_1-10k_transcript_31200"; transcript_id "B596-L_1-10k_transcript_31200";
scaffoldC01	MatchAnnot	transcript	23855914	23858516	.	-	.	gene_id "B596-L_1-10k_transcript_30092"; transcript_id "B596-L_1-10k_transcript_30092";
scaffoldC01	MatchAnnot	transcript	24034089	24036247	.	+	.	gene_id "B596-L_1-10k_transcript_12501"; transcript_id "B596-L_1-10k_transcript_12501";
scaffoldC01	MatchAnnot	transcript	24631380	24631834	.	+	.	gene_id "B596-L_1-10k_transcript_54101"; transcript_id "B596-L_1-10k_transcript_54101";
scaffoldC01	MatchAnnot	transcript	24693317	24694074	.	+	.	gene_id "B596-L_1-10k_transcript_52326"; transcript_id "B596-L_1-10k_transcript_52326";
scaffoldC01	MatchAnnot	transcript	26167853	26168864	.	+	.	gene_id "B596-L_1-10k_transcript_47564"; transcript_id "B596-L_1-10k_transcript_47564";
scaffoldC01	MatchAnnot	transcript	26532055	26532245	.	+	.	gene_id "B596-L_1-10k_transcript_59346"; transcript_id "B596-L_1-10k_transcript_59346";
scaffoldC01	MatchAnnot	transcript	26651543	26651751	.	+	.	gene_id "B596-L_1-10k_transcript_59060"; transcript_id "B596-L_1-10k_transcript_59060";
scaffoldC01	MatchAnnot	transcript	26846860	26847198	.	-	.	gene_id "B596-L_1-10k_transcript_56619"; transcript_id "B596-L_1-10k_transcript_56619";
scaffoldC01	MatchAnnot	transcript	28646612	28646753	.	-	.	gene_id "B596-L_1-10k_transcript_60067"; transcript_id "B596-L_1-10k_transcript_60067";
scaffoldC01	MatchAnnot	transcript	28770113	28773301	.	+	.	gene_id "B596-L_1-10k_transcript_3193"; transcript_id "B596-L_1-10k_transcript_3193";
scaffoldC01	MatchAnnot	transcript	28792695	28797028	.	-	.	gene_id "B596-L_1-10k_transcript_21310"; transcript_id "B596-L_1-10k_transcript_21310";
scaffoldC01	MatchAnnot	transcript	30635218	30635996	.	-	.	gene_id "B596-L_1-10k_transcript_46563"; transcript_id "B596-L_1-10k_transcript_46563";
scaffoldC01	MatchAnnot	transcript	34211229	34212475	.	+	.	gene_id "B596-L_1-10k_transcript_38969"; transcript_id "B596-L_1-10k_transcript_38969";
scaffoldC01	MatchAnnot	transcript	34754116	34757540	.	-	.	gene_id "B596-L_1-10k_transcript_2265"; transcript_id "B596-L_1-10k_transcript_2265";
scaffoldC01	MatchAnnot	transcript	34754377	34757755	.	-	.	gene_id "B596-L_1-10k_transcript_2348"; transcript_id "B596-L_1-10k_transcript_2348";
scaffoldC01	MatchAnnot	transcript	34754380	34757539	.	-	.	gene_id "B596-L_1-10k_transcript_2181"; transcript_id "B596-L_1-10k_transcript_2181";
scaffoldC01	MatchAnnot	transcript	34754388	34756453	.	-	.	gene_id "B596-L_1-10k_transcript_13140"; transcript_id "B596-L_1-10k_transcript_13140";
scaffoldC01	MatchAnnot	transcript	34754388	34754693	.	-	.	gene_id "B596-L_1-10k_transcript_56957"; transcript_id "B596-L_1-10k_transcript_56957";
scaffoldC01	MatchAnnot	transcript	34754655	34757539	.	-	.	gene_id "B596-L_1-10k_transcript_4890"; transcript_id "B596-L_1-10k_transcript_4890";
scaffoldC01	MatchAnnot	transcript	34754846	34757539	.	-	.	gene_id "B596-L_1-10k_transcript_5968"; transcript_id "B596-L_1-10k_transcript_5968";
scaffoldC01	MatchAnnot	transcript	34755209	34757536	.	-	.	gene_id "B596-L_1-10k_transcript_10116"; transcript_id "B596-L_1-10k_transcript_10116";
scaffoldC01	MatchAnnot	transcript	34755379	34757539	.	-	.	gene_id "B596-L_1-10k_transcript_12367"; transcript_id "B596-L_1-10k_transcript_12367";
scaffoldC01	MatchAnnot	transcript	34755538	34757539	.	-	.	gene_id "B596-L_1-10k_transcript_14909"; transcript_id "B596-L_1-10k_transcript_14909";
scaffoldC01	MatchAnnot	transcript	34755657	34757539	.	-	.	gene_id "B596-L_1-10k_transcript_15903"; transcript_id "B596-L_1-10k_transcript_15903";
scaffoldC01	MatchAnnot	transcript	34755657	34756274	.	-	.	gene_id "B596-L_1-10k_transcript_50414"; transcript_id "B596-L_1-10k_transcript_50414";
scaffoldC01	MatchAnnot	transcript	34755914	34757539	.	-	.	gene_id "B596-L_1-10k_transcript_24234"; transcript_id "B596-L_1-10k_transcript_24234";
scaffoldC01	MatchAnnot	transcript	34756115	34757539	.	-	.	gene_id "B596-L_1-10k_transcript_29236"; transcript_id "B596-L_1-10k_transcript_29236";
scaffoldC01	MatchAnnot	transcript	34756127	34756453	.	-	.	gene_id "B596-L_1-10k_transcript_56848"; transcript_id "B596-L_1-10k_transcript_56848";
scaffoldC01	MatchAnnot	transcript	34756233	34757539	.	-	.	gene_id "B596-L_1-10k_transcript_32785"; transcript_id "B596-L_1-10k_transcript_32785";
scaffoldC01	MatchAnnot	transcript	34756380	34757539	.	-	.	gene_id "B596-L_1-10k_transcript_36815"; transcript_id "B596-L_1-10k_transcript_36815";
scaffoldC01	MatchAnnot	transcript	34756592	34757539	.	-	.	gene_id "B596-L_1-10k_transcript_42308"; transcript_id "B596-L_1-10k_transcript_42308";
scaffoldC01	MatchAnnot	transcript	34757113	34757539	.	-	.	gene_id "B596-L_1-10k_transcript_54995"; transcript_id "B596-L_1-10k_transcript_54995";
scaffoldC01	MatchAnnot	transcript	34757297	34757539	.	-	.	gene_id "B596-L_1-10k_transcript_58157"; transcript_id "B596-L_1-10k_transcript_58157";
scaffoldC01	MatchAnnot	transcript	34761440	34761553	.	-	.	gene_id "B596-L_1-10k_transcript_59894"; transcript_id "B596-L_1-10k_transcript_59894";
scaffoldC01	MatchAnnot	transcript	34774810	34774967	.	+	.	gene_id "B596-L_1-10k_transcript_59922"; transcript_id "B596-L_1-10k_transcript_59922";
scaffoldC01	MatchAnnot	transcript	35883512	35884217	.	+	.	gene_id "B596-L_1-10k_transcript_48425"; transcript_id "B596-L_1-10k_transcript_48425";
scaffoldC01	MatchAnnot	transcript	36179068	36179870	.	-	.	gene_id "B596-L_1-10k_transcript_46233"; transcript_id "B596-L_1-10k_transcript_46233";
scaffoldC01	MatchAnnot	transcript	36339379	36341105	.	-	.	gene_id "B596-L_1-10k_transcript_21574"; transcript_id "B596-L_1-10k_transcript_21574";
scaffoldC01	MatchAnnot	transcript	37374084	37374248	.	+	.	gene_id "B596-L_1-10k_transcript_59603"; transcript_id "B596-L_1-10k_transcript_59603";
scaffoldC01	MatchAnnot	transcript	37416173	37416513	.	-	.	gene_id "B596-L_1-10k_transcript_56561"; transcript_id "B596-L_1-10k_transcript_56561";
scaffoldC01	MatchAnnot	transcript	37832936	37834140	.	-	.	gene_id "B596-L_1-10k_transcript_35060"; transcript_id "B596-L_1-10k_transcript_35060";
scaffoldC01	MatchAnnot	transcript	37838020	37839700	.	+	.	gene_id "B596-L_1-10k_transcript_22739"; transcript_id "B596-L_1-10k_transcript_22739";
scaffoldC01	MatchAnnot	transcript	38271970	38274377	.	+	.	gene_id "B596-L_1-10k_transcript_12290"; transcript_id "B596-L_1-10k_transcript_12290";
scaffoldC01	MatchAnnot	transcript	39222173	39222833	.	+	.	gene_id "B596-L_1-10k_transcript_52900"; transcript_id "B596-L_1-10k_transcript_52900";
scaffoldC01	MatchAnnot	transcript	39634518	39635820	.	+	.	gene_id "B596-L_1-10k_transcript_33078"; transcript_id "B596-L_1-10k_transcript_33078";
scaffoldC01	MatchAnnot	transcript	39673894	39675953	.	+	.	gene_id "B596-L_1-10k_transcript_59031"; transcript_id "B596-L_1-10k_transcript_59031";
scaffoldC01	MatchAnnot	transcript	40563591	40564522	.	-	.	gene_id "B596-L_1-10k_transcript_42728"; transcript_id "B596-L_1-10k_transcript_42728";
scaffoldC01	MatchAnnot	transcript	40740714	40741914	.	+	.	gene_id "B596-L_1-10k_transcript_35676"; transcript_id "B596-L_1-10k_transcript_35676";
scaffoldC01	MatchAnnot	transcript	41281116	41282016	.	-	.	gene_id "B596-L_1-10k_transcript_43709"; transcript_id "B596-L_1-10k_transcript_43709";
scaffoldC01	MatchAnnot	transcript	41281638	41282016	.	-	.	gene_id "B596-L_1-10k_transcript_55392"; transcript_id "B596-L_1-10k_transcript_55392";
scaffoldC01	MatchAnnot	transcript	41282722	41285344	.	-	.	gene_id "B596-L_1-10k_transcript_16633"; transcript_id "B596-L_1-10k_transcript_16633";
scaffoldC01	MatchAnnot	transcript	41282764	41283787	.	-	.	gene_id "B596-L_1-10k_transcript_40391"; transcript_id "B596-L_1-10k_transcript_40391";
scaffoldC01	MatchAnnot	transcript	41283326	41283428	.	-	.	gene_id "B596-L_1-10k_transcript_60277"; transcript_id "B596-L_1-10k_transcript_60277";
scaffoldC01	MatchAnnot	transcript	41283327	41285292	.	-	.	gene_id "B596-L_1-10k_transcript_32377"; transcript_id "B596-L_1-10k_transcript_32377";
scaffoldC01	MatchAnnot	transcript	41312261	41312480	.	-	.	gene_id "B596-L_1-10k_transcript_58209"; transcript_id "B596-L_1-10k_transcript_58209";
scaffoldC01	MatchAnnot	transcript	41312454	41312980	.	-	.	gene_id "B596-L_1-10k_transcript_52794"; transcript_id "B596-L_1-10k_transcript_52794";
scaffoldC01	MatchAnnot	transcript	41312736	41312937	.	-	.	gene_id "B596-L_1-10k_transcript_58288"; transcript_id "B596-L_1-10k_transcript_58288";
scaffoldC01	MatchAnnot	transcript	41317517	41319014	.	+	.	gene_id "B596-L_1-10k_transcript_27659"; transcript_id "B596-L_1-10k_transcript_27659";
scaffoldC01	MatchAnnot	transcript	41319130	41319872	.	-	.	gene_id "B596-L_1-10k_transcript_47422"; transcript_id "B596-L_1-10k_transcript_47422";
scaffoldC01	MatchAnnot	transcript	41323315	41325090	.	+	.	gene_id "B596-L_1-10k_transcript_21000"; transcript_id "B596-L_1-10k_transcript_21000";
scaffoldC01	MatchAnnot	transcript	41324853	41325038	.	-	.	gene_id "B596-L_1-10k_transcript_59411"; transcript_id "B596-L_1-10k_transcript_59411";
scaffoldC01	MatchAnnot	transcript	41324999	41326195	.	-	.	gene_id "B596-L_1-10k_transcript_35848"; transcript_id "B596-L_1-10k_transcript_35848";
scaffoldC01	MatchAnnot	transcript	41325576	41326196	.	-	.	gene_id "B596-L_1-10k_transcript_50039"; transcript_id "B596-L_1-10k_transcript_50039";
scaffoldC01	MatchAnnot	transcript	41326010	41326464	.	-	.	gene_id "B596-L_1-10k_transcript_54517"; transcript_id "B596-L_1-10k_transcript_54517";
scaffoldC01	MatchAnnot	transcript	42340888	42341315	.	-	.	gene_id "B596-L_1-10k_transcript_54791"; transcript_id "B596-L_1-10k_transcript_54791";
scaffoldC01	MatchAnnot	transcript	42924650	42939781	.	+	.	gene_id "B596-L_1-10k_transcript_19499"; transcript_id "B596-L_1-10k_transcript_19499";
scaffoldC01	MatchAnnot	transcript	44118740	44118961	.	+	.	gene_id "B596-L_1-10k_transcript_58724"; transcript_id "B596-L_1-10k_transcript_58724";
scaffoldC01	MatchAnnot	transcript	44226783	44228896	.	-	.	gene_id "B596-L_1-10k_transcript_26291"; transcript_id "B596-L_1-10k_transcript_26291";
scaffoldC01	MatchAnnot	transcript	44736077	44736359	.	-	.	gene_id "B596-L_1-10k_transcript_57937"; transcript_id "B596-L_1-10k_transcript_57937";
scaffoldC01	MatchAnnot	transcript	46046149	46047823	.	-	.	gene_id "B596-L_1-10k_transcript_30362"; transcript_id "B596-L_1-10k_transcript_30362";
scaffoldC01	MatchAnnot	transcript	46492519	46492636	.	-	.	gene_id "B596-L_1-10k_transcript_60190"; transcript_id "B596-L_1-10k_transcript_60190";
scaffoldC01	MatchAnnot	transcript	46938444	46939387	.	+	.	gene_id "B596-L_1-10k_transcript_41012"; transcript_id "B596-L_1-10k_transcript_41012";
scaffoldC01	MatchAnnot	transcript	47053154	47054423	.	-	.	gene_id "B596-L_1-10k_transcript_34134"; transcript_id "B596-L_1-10k_transcript_34134";
scaffoldC01	MatchAnnot	transcript	47053164	47055040	.	-	.	gene_id "B596-L_1-10k_transcript_27661"; transcript_id "B596-L_1-10k_transcript_27661";
scaffoldC01	MatchAnnot	transcript	47856057	47859498	.	+	.	gene_id "B596-L_1-10k_transcript_5241"; transcript_id "B596-L_1-10k_transcript_5241";
scaffoldC01	MatchAnnot	transcript	48107841	48107985	.	+	.	gene_id "B596-L_1-10k_transcript_59974"; transcript_id "B596-L_1-10k_transcript_59974";
scaffoldC01	MatchAnnot	transcript	48707515	48709558	.	-	.	gene_id "B596-L_1-10k_transcript_14563"; transcript_id "B596-L_1-10k_transcript_14563";
scaffoldC01	MatchAnnot	transcript	49561247	49561303	.	-	.	gene_id "B596-L_1-10k_transcript_9941"; transcript_id "B596-L_1-10k_transcript_9941";
scaffoldC01	MatchAnnot	transcript	50094393	50094576	.	-	.	gene_id "B596-L_1-10k_transcript_59744"; transcript_id "B596-L_1-10k_transcript_59744";
scaffoldC01	MatchAnnot	transcript	50474533	50474588	.	-	.	gene_id "B596-L_1-10k_transcript_35459"; transcript_id "B596-L_1-10k_transcript_35459";
scaffoldC01	MatchAnnot	transcript	50564585	50565108	.	+	.	gene_id "B596-L_1-10k_transcript_53329"; transcript_id "B596-L_1-10k_transcript_53329";
scaffoldC01	MatchAnnot	transcript	50646021	50646237	.	-	.	gene_id "B596-L_1-10k_transcript_58922"; transcript_id "B596-L_1-10k_transcript_58922";
scaffoldC01	MatchAnnot	transcript	51743388	51744377	.	+	.	gene_id "B596-L_1-10k_transcript_28713"; transcript_id "B596-L_1-10k_transcript_28713";
scaffoldC01	MatchAnnot	transcript	52120452	52122733	.	+	.	gene_id "B596-L_1-10k_transcript_15728"; transcript_id "B596-L_1-10k_transcript_15728";
scaffoldC01	MatchAnnot	transcript	52270683	52271731	.	+	.	gene_id "B596-L_1-10k_transcript_39629"; transcript_id "B596-L_1-10k_transcript_39629";
scaffoldC01	MatchAnnot	transcript	52550549	52550697	.	-	.	gene_id "B596-L_1-10k_transcript_60017"; transcript_id "B596-L_1-10k_transcript_60017";
scaffoldC01	MatchAnnot	transcript	53889137	53890490	.	+	.	gene_id "B596-L_1-10k_transcript_28096"; transcript_id "B596-L_1-10k_transcript_28096";
scaffoldC01	MatchAnnot	transcript	54238009	54240861	.	+	.	gene_id "B596-L_1-10k_transcript_20089"; transcript_id "B596-L_1-10k_transcript_20089";
scaffoldC01	MatchAnnot	transcript	54241290	54250130	.	+	.	gene_id "B596-L_1-10k_transcript_1174"; transcript_id "B596-L_1-10k_transcript_1174";
scaffoldC01	MatchAnnot	transcript	54361226	54361281	.	+	.	gene_id "B596-L_1-10k_transcript_31060"; transcript_id "B596-L_1-10k_transcript_31060";
scaffoldC01	MatchAnnot	transcript	54362841	54364801	.	-	.	gene_id "B596-L_1-10k_transcript_36587"; transcript_id "B596-L_1-10k_transcript_36587";
scaffoldC01	MatchAnnot	transcript	54365467	54366640	.	+	.	gene_id "B596-L_1-10k_transcript_53833"; transcript_id "B596-L_1-10k_transcript_53833";
scaffoldC01	MatchAnnot	transcript	54366719	54368898	.	-	.	gene_id "B596-L_1-10k_transcript_20881"; transcript_id "B596-L_1-10k_transcript_20881";
scaffoldC01	MatchAnnot	transcript	54369387	54372307	.	+	.	gene_id "B596-L_1-10k_transcript_17171"; transcript_id "B596-L_1-10k_transcript_17171";
scaffoldC01	MatchAnnot	transcript	54415467	54416382	.	-	.	gene_id "B596-L_1-10k_transcript_50381"; transcript_id "B596-L_1-10k_transcript_50381";
scaffoldC01	MatchAnnot	transcript	54415536	54415974	.	-	.	gene_id "B596-L_1-10k_transcript_56019"; transcript_id "B596-L_1-10k_transcript_56019";
scaffoldC01	MatchAnnot	transcript	54509463	54510805	.	+	.	gene_id "B596-L_1-10k_transcript_37511"; transcript_id "B596-L_1-10k_transcript_37511";
scaffoldC01	MatchAnnot	transcript	56155240	56157586	.	+	.	gene_id "B596-L_1-10k_transcript_22348"; transcript_id "B596-L_1-10k_transcript_22348";
scaffoldC01	MatchAnnot	transcript	56155300	56157583	.	+	.	gene_id "B596-L_1-10k_transcript_20407"; transcript_id "B596-L_1-10k_transcript_20407";
scaffoldC01	MatchAnnot	transcript	56201242	56201312	.	+	.	gene_id "B596-L_1-10k_transcript_60374"; transcript_id "B596-L_1-10k_transcript_60374";
scaffoldC01	MatchAnnot	transcript	56821267	56821398	.	+	.	gene_id "B596-L_1-10k_transcript_60138"; transcript_id "B596-L_1-10k_transcript_60138";
scaffoldC01	MatchAnnot	transcript	56851419	56852946	.	-	.	gene_id "B596-L_1-10k_transcript_39141"; transcript_id "B596-L_1-10k_transcript_39141";
scaffoldC01	MatchAnnot	transcript	57035212	57037636	.	+	.	gene_id "B596-L_1-10k_transcript_21611"; transcript_id "B596-L_1-10k_transcript_21611";
scaffoldC01	MatchAnnot	transcript	57320334	57322134	.	+	.	gene_id "B596-L_1-10k_transcript_45583"; transcript_id "B596-L_1-10k_transcript_45583";
scaffoldC01	MatchAnnot	transcript	57321348	57322087	.	+	.	gene_id "B596-L_1-10k_transcript_56302"; transcript_id "B596-L_1-10k_transcript_56302";
scaffoldC01	MatchAnnot	transcript	57325387	57325488	.	-	.	gene_id "B596-L_1-10k_transcript_22406"; transcript_id "B596-L_1-10k_transcript_22406";
scaffoldC01	MatchAnnot	transcript	57325387	57325510	.	-	.	gene_id "B596-L_1-10k_transcript_23525"; transcript_id "B596-L_1-10k_transcript_23525";
scaffoldC02	MatchAnnot	transcript	28607558	28608873	.	-	.	gene_id "B596-L_1-10k_transcript_29159"; transcript_id "B596-L_1-10k_transcript_29159";
scaffoldC01	MatchAnnot	transcript	57580490	57582628	.	+	.	gene_id "B596-L_1-10k_transcript_12881"; transcript_id "B596-L_1-10k_transcript_12881";
scaffoldC01	MatchAnnot	transcript	57660774	57660878	.	+	.	gene_id "B596-L_1-10k_transcript_60273"; transcript_id "B596-L_1-10k_transcript_60273";
scaffoldC02	MatchAnnot	transcript	1044025	1044958	.	+	.	gene_id "B596-L_1-10k_transcript_41920"; transcript_id "B596-L_1-10k_transcript_41920";
scaffoldC02	MatchAnnot	transcript	2057895	2063913	.	+	.	gene_id "B596-L_1-10k_transcript_420"; transcript_id "B596-L_1-10k_transcript_420";
scaffoldC02	MatchAnnot	transcript	2560255	2560933	.	-	.	gene_id "B596-L_1-10k_transcript_49071"; transcript_id "B596-L_1-10k_transcript_49071";
scaffoldC02	MatchAnnot	transcript	2560285	2560933	.	-	.	gene_id "B596-L_1-10k_transcript_51775"; transcript_id "B596-L_1-10k_transcript_51775";
scaffoldC02	MatchAnnot	transcript	2584380	2585800	.	-	.	gene_id "B596-L_1-10k_transcript_39997"; transcript_id "B596-L_1-10k_transcript_39997";
scaffoldC02	MatchAnnot	transcript	3506808	3506951	.	-	.	gene_id "B596-L_1-10k_transcript_60023"; transcript_id "B596-L_1-10k_transcript_60023";
scaffoldC02	MatchAnnot	transcript	3655173	3656146	.	+	.	gene_id "B596-L_1-10k_transcript_41793"; transcript_id "B596-L_1-10k_transcript_41793";
scaffoldC02	MatchAnnot	transcript	3675263	3675402	.	+	.	gene_id "B596-L_1-10k_transcript_60111"; transcript_id "B596-L_1-10k_transcript_60111";
scaffoldC02	MatchAnnot	transcript	3821009	3822579	.	-	.	gene_id "B596-L_1-10k_transcript_36224"; transcript_id "B596-L_1-10k_transcript_36224";
scaffoldC02	MatchAnnot	transcript	4302479	4303144	.	+	.	gene_id "B596-L_1-10k_transcript_51197"; transcript_id "B596-L_1-10k_transcript_51197";
scaffoldC02	MatchAnnot	transcript	4405136	4409988	.	-	.	gene_id "B596-L_1-10k_transcript_308"; transcript_id "B596-L_1-10k_transcript_308";
scaffoldC02	MatchAnnot	transcript	4473772	4475148	.	+	.	gene_id "B596-L_1-10k_transcript_44511"; transcript_id "B596-L_1-10k_transcript_44511";
scaffoldC02	MatchAnnot	transcript	4474738	4475115	.	+	.	gene_id "B596-L_1-10k_transcript_55901"; transcript_id "B596-L_1-10k_transcript_55901";
scaffoldC02	MatchAnnot	transcript	4542936	4544008	.	-	.	gene_id "B596-L_1-10k_transcript_41747"; transcript_id "B596-L_1-10k_transcript_41747";
scaffoldC02	MatchAnnot	transcript	4677040	4677837	.	+	.	gene_id "B596-L_1-10k_transcript_46097"; transcript_id "B596-L_1-10k_transcript_46097";
scaffoldC02	MatchAnnot	transcript	6219084	6219131	.	+	.	gene_id "B596-L_1-10k_transcript_29647"; transcript_id "B596-L_1-10k_transcript_29647";
scaffoldC02	MatchAnnot	transcript	6884305	6886815	.	+	.	gene_id "B596-L_1-10k_transcript_16631"; transcript_id "B596-L_1-10k_transcript_16631";
scaffoldC02	MatchAnnot	transcript	6888812	6892379	.	+	.	gene_id "B596-L_1-10k_transcript_17759"; transcript_id "B596-L_1-10k_transcript_17759";
scaffoldC02	MatchAnnot	transcript	6934757	6935885	.	-	.	gene_id "B596-L_1-10k_transcript_46542"; transcript_id "B596-L_1-10k_transcript_46542";
scaffoldC02	MatchAnnot	transcript	6934810	6935273	.	-	.	gene_id "B596-L_1-10k_transcript_53487"; transcript_id "B596-L_1-10k_transcript_53487";
scaffoldC02	MatchAnnot	transcript	8162375	8163551	.	+	.	gene_id "B596-L_1-10k_transcript_40764"; transcript_id "B596-L_1-10k_transcript_40764";
scaffoldC02	MatchAnnot	transcript	8162378	8163540	.	+	.	gene_id "B596-L_1-10k_transcript_38466"; transcript_id "B596-L_1-10k_transcript_38466";
scaffoldC02	MatchAnnot	transcript	8345380	8359467	.	-	.	gene_id "B596-L_1-10k_transcript_5801"; transcript_id "B596-L_1-10k_transcript_5801";
scaffoldC02	MatchAnnot	transcript	10108290	10109432	.	+	.	gene_id "B596-L_1-10k_transcript_40834"; transcript_id "B596-L_1-10k_transcript_40834";
scaffoldC02	MatchAnnot	transcript	10316558	10316669	.	+	.	gene_id "B596-L_1-10k_transcript_60173"; transcript_id "B596-L_1-10k_transcript_60173";
scaffoldC08	MatchAnnot	transcript	41640153	41641885	.	+	.	gene_id "B596-L_1-10k_transcript_35973"; transcript_id "B596-L_1-10k_transcript_35973";
scaffoldC02	MatchAnnot	transcript	11902319	11902443	.	-	.	gene_id "B596-L_1-10k_transcript_60167"; transcript_id "B596-L_1-10k_transcript_60167";
scaffoldC02	MatchAnnot	transcript	12049209	12050162	.	+	.	gene_id "B596-L_1-10k_transcript_41842"; transcript_id "B596-L_1-10k_transcript_41842";
scaffoldC09	MatchAnnot	transcript	62472353	62474502	.	+	.	gene_id "B596-L_1-10k_transcript_39651"; transcript_id "B596-L_1-10k_transcript_39651";
scaffoldC02	MatchAnnot	transcript	13121358	13123184	.	+	.	gene_id "B596-L_1-10k_transcript_29407"; transcript_id "B596-L_1-10k_transcript_29407";
scaffoldC02	MatchAnnot	transcript	13930640	13930856	.	-	.	gene_id "B596-L_1-10k_transcript_58832"; transcript_id "B596-L_1-10k_transcript_58832";
scaffoldC02	MatchAnnot	transcript	14340408	14341959	.	+	.	gene_id "B596-L_1-10k_transcript_30557"; transcript_id "B596-L_1-10k_transcript_30557";
scaffoldC02	MatchAnnot	transcript	16303336	16305307	.	+	.	gene_id "B596-L_1-10k_transcript_16392"; transcript_id "B596-L_1-10k_transcript_16392";
scaffoldC02	MatchAnnot	transcript	18552870	18553034	.	-	.	gene_id "B596-L_1-10k_transcript_59690"; transcript_id "B596-L_1-10k_transcript_59690";
scaffoldC02	MatchAnnot	transcript	18563016	18564835	.	+	.	gene_id "B596-L_1-10k_transcript_30609"; transcript_id "B596-L_1-10k_transcript_30609";
scaffoldC02	MatchAnnot	transcript	18692191	18692559	.	+	.	gene_id "B596-L_1-10k_transcript_56033"; transcript_id "B596-L_1-10k_transcript_56033";
scaffoldC02	MatchAnnot	transcript	19807842	19810737	.	-	.	gene_id "B596-L_1-10k_transcript_14776"; transcript_id "B596-L_1-10k_transcript_14776";
scaffoldC02	MatchAnnot	transcript	19807843	19810737	.	-	.	gene_id "B596-L_1-10k_transcript_13305"; transcript_id "B596-L_1-10k_transcript_13305";
scaffoldC02	MatchAnnot	transcript	20116004	20116253	.	+	.	gene_id "B596-L_1-10k_transcript_58295"; transcript_id "B596-L_1-10k_transcript_58295";
scaffoldC02	MatchAnnot	transcript	20120243	20120416	.	-	.	gene_id "B596-L_1-10k_transcript_59688"; transcript_id "B596-L_1-10k_transcript_59688";
scaffoldC02	MatchAnnot	transcript	20120265	20122667	.	-	.	gene_id "B596-L_1-10k_transcript_30655"; transcript_id "B596-L_1-10k_transcript_30655";
scaffoldC02	MatchAnnot	transcript	20339294	20339558	.	+	.	gene_id "B596-L_1-10k_transcript_57581"; transcript_id "B596-L_1-10k_transcript_57581";
scaffoldC02	MatchAnnot	transcript	20568524	20568832	.	-	.	gene_id "B596-L_1-10k_transcript_57153"; transcript_id "B596-L_1-10k_transcript_57153";
scaffoldC02	MatchAnnot	transcript	22099124	22099237	.	+	.	gene_id "B596-L_1-10k_transcript_60222"; transcript_id "B596-L_1-10k_transcript_60222";
scaffoldC02	MatchAnnot	transcript	22823741	22828428	.	-	.	gene_id "B596-L_1-10k_transcript_414"; transcript_id "B596-L_1-10k_transcript_414";
scaffoldC02	MatchAnnot	transcript	22864205	22864547	.	+	.	gene_id "B596-L_1-10k_transcript_56489"; transcript_id "B596-L_1-10k_transcript_56489";
scaffoldC02	MatchAnnot	transcript	22913940	22914913	.	-	.	gene_id "B596-L_1-10k_transcript_41990"; transcript_id "B596-L_1-10k_transcript_41990";
scaffoldC02	MatchAnnot	transcript	23868205	23871029	.	-	.	gene_id "B596-L_1-10k_transcript_15438"; transcript_id "B596-L_1-10k_transcript_15438";
scaffoldC02	MatchAnnot	transcript	24266246	24266325	.	-	.	gene_id "B596-L_1-10k_transcript_13652"; transcript_id "B596-L_1-10k_transcript_13652";
scaffoldC02	MatchAnnot	transcript	24266246	24266325	.	-	.	gene_id "B596-L_1-10k_transcript_40204"; transcript_id "B596-L_1-10k_transcript_40204";
scaffoldC02	MatchAnnot	transcript	25117149	25117499	.	+	.	gene_id "B596-L_1-10k_transcript_55943"; transcript_id "B596-L_1-10k_transcript_55943";
scaffoldC02	MatchAnnot	transcript	25126041	25126936	.	+	.	gene_id "B596-L_1-10k_transcript_43583"; transcript_id "B596-L_1-10k_transcript_43583";
scaffoldC02	MatchAnnot	transcript	25473516	25482798	.	+	.	gene_id "B596-L_1-10k_transcript_27818"; transcript_id "B596-L_1-10k_transcript_27818";
scaffoldC02	MatchAnnot	transcript	25543251	25544958	.	+	.	gene_id "B596-L_1-10k_transcript_22098"; transcript_id "B596-L_1-10k_transcript_22098";
scaffoldC02	MatchAnnot	transcript	25810421	25815492	.	+	.	gene_id "B596-L_1-10k_transcript_279"; transcript_id "B596-L_1-10k_transcript_279";
scaffoldC02	MatchAnnot	transcript	26466825	26466977	.	-	.	gene_id "B596-L_1-10k_transcript_59789"; transcript_id "B596-L_1-10k_transcript_59789";
scaffoldC02	MatchAnnot	transcript	27224166	27226195	.	-	.	gene_id "B596-L_1-10k_transcript_41405"; transcript_id "B596-L_1-10k_transcript_41405";
scaffoldC02	MatchAnnot	transcript	27314584	27315364	.	+	.	gene_id "B596-L_1-10k_transcript_46527"; transcript_id "B596-L_1-10k_transcript_46527";
scaffoldC08	MatchAnnot	transcript	45004219	45006012	.	-	.	gene_id "B596-L_1-10k_transcript_29753"; transcript_id "B596-L_1-10k_transcript_29753";
scaffoldC02	MatchAnnot	transcript	28607558	28608873	.	-	.	gene_id "B596-L_1-10k_transcript_29159"; transcript_id "B596-L_1-10k_transcript_29159";
scaffoldC02	MatchAnnot	transcript	30033567	30035591	.	-	.	gene_id "B596-L_1-10k_transcript_15268"; transcript_id "B596-L_1-10k_transcript_15268";
scaffoldC02	MatchAnnot	transcript	30647074	30653052	.	+	.	gene_id "B596-L_1-10k_transcript_5087"; transcript_id "B596-L_1-10k_transcript_5087";
scaffoldC02	MatchAnnot	transcript	30797407	30799827	.	+	.	gene_id "B596-L_1-10k_transcript_31096"; transcript_id "B596-L_1-10k_transcript_31096";
scaffoldC02	MatchAnnot	transcript	30801180	30803122	.	+	.	gene_id "B596-L_1-10k_transcript_36229"; transcript_id "B596-L_1-10k_transcript_36229";
scaffoldC02	MatchAnnot	transcript	31025410	31025777	.	+	.	gene_id "B596-L_1-10k_transcript_56214"; transcript_id "B596-L_1-10k_transcript_56214";
scaffoldC02	MatchAnnot	transcript	31199050	31200618	.	-	.	gene_id "B596-L_1-10k_transcript_28434"; transcript_id "B596-L_1-10k_transcript_28434";
scaffoldC02	MatchAnnot	transcript	31199260	31200583	.	-	.	gene_id "B596-L_1-10k_transcript_52066"; transcript_id "B596-L_1-10k_transcript_52066";
scaffoldC02	MatchAnnot	transcript	31283921	31284744	.	+	.	gene_id "B596-L_1-10k_transcript_44988"; transcript_id "B596-L_1-10k_transcript_44988";
scaffoldC02	MatchAnnot	transcript	31648675	31650099	.	-	.	gene_id "B596-L_1-10k_transcript_37773"; transcript_id "B596-L_1-10k_transcript_37773";
scaffoldC02	MatchAnnot	transcript	31759069	31761142	.	+	.	gene_id "B596-L_1-10k_transcript_21635"; transcript_id "B596-L_1-10k_transcript_21635";
scaffoldC02	MatchAnnot	transcript	32720024	32723090	.	+	.	gene_id "B596-L_1-10k_transcript_17913"; transcript_id "B596-L_1-10k_transcript_17913";
scaffoldC02	MatchAnnot	transcript	32734300	32735037	.	+	.	gene_id "B596-L_1-10k_transcript_47582"; transcript_id "B596-L_1-10k_transcript_47582";
scaffoldC02	MatchAnnot	transcript	33141317	33141458	.	+	.	gene_id "B596-L_1-10k_transcript_59940"; transcript_id "B596-L_1-10k_transcript_59940";
scaffoldC02	MatchAnnot	transcript	37411198	37411275	.	+	.	gene_id "B596-L_1-10k_transcript_35481"; transcript_id "B596-L_1-10k_transcript_35481";
scaffoldC02	MatchAnnot	transcript	37681484	37682101	.	-	.	gene_id "B596-L_1-10k_transcript_50708"; transcript_id "B596-L_1-10k_transcript_50708";
scaffoldC02	MatchAnnot	transcript	39330978	39331677	.	-	.	gene_id "B596-L_1-10k_transcript_49774"; transcript_id "B596-L_1-10k_transcript_49774";
scaffoldC02	MatchAnnot	transcript	39507515	39507950	.	+	.	gene_id "B596-L_1-10k_transcript_54718"; transcript_id "B596-L_1-10k_transcript_54718";
scaffoldC02	MatchAnnot	transcript	39867509	39869949	.	+	.	gene_id "B596-L_1-10k_transcript_8772"; transcript_id "B596-L_1-10k_transcript_8772";
scaffoldC02	MatchAnnot	transcript	42616980	42620212	.	+	.	gene_id "B596-L_1-10k_transcript_3000"; transcript_id "B596-L_1-10k_transcript_3000";
scaffoldC02	MatchAnnot	transcript	48460211	48462756	.	-	.	gene_id "B596-L_1-10k_transcript_7039"; transcript_id "B596-L_1-10k_transcript_7039";
scaffoldC02	MatchAnnot	transcript	48463541	48465868	.	-	.	gene_id "B596-L_1-10k_transcript_10136"; transcript_id "B596-L_1-10k_transcript_10136";
scaffoldC02	MatchAnnot	transcript	48463544	48464512	.	-	.	gene_id "B596-L_1-10k_transcript_41720"; transcript_id "B596-L_1-10k_transcript_41720";
scaffoldC02	MatchAnnot	transcript	49478246	49482682	.	+	.	gene_id "B596-L_1-10k_transcript_477"; transcript_id "B596-L_1-10k_transcript_477";
scaffoldC02	MatchAnnot	transcript	49892971	49893528	.	+	.	gene_id "B596-L_1-10k_transcript_52929"; transcript_id "B596-L_1-10k_transcript_52929";
scaffoldC02	MatchAnnot	transcript	50016791	50017234	.	+	.	gene_id "B596-L_1-10k_transcript_56936"; transcript_id "B596-L_1-10k_transcript_56936";
scaffoldC02	MatchAnnot	transcript	50017020	50017234	.	+	.	gene_id "B596-L_1-10k_transcript_58959"; transcript_id "B596-L_1-10k_transcript_58959";
scaffoldC02	MatchAnnot	transcript	50453640	50455096	.	+	.	gene_id "B596-L_1-10k_transcript_31237"; transcript_id "B596-L_1-10k_transcript_31237";
scaffoldC02	MatchAnnot	transcript	50464469	50484251	.	-	.	gene_id "B596-L_1-10k_transcript_7879"; transcript_id "B596-L_1-10k_transcript_7879";
scaffoldC02	MatchAnnot	transcript	50483669	50484251	.	-	.	gene_id "B596-L_1-10k_transcript_53802"; transcript_id "B596-L_1-10k_transcript_53802";
scaffoldC02	MatchAnnot	transcript	50683068	50683432	.	-	.	gene_id "B596-L_1-10k_transcript_56038"; transcript_id "B596-L_1-10k_transcript_56038";
scaffoldC02	MatchAnnot	transcript	51111053	51111247	.	-	.	gene_id "B596-L_1-10k_transcript_59288"; transcript_id "B596-L_1-10k_transcript_59288";
scaffoldC02	MatchAnnot	transcript	51358708	51362647	.	-	.	gene_id "B596-L_1-10k_transcript_1027"; transcript_id "B596-L_1-10k_transcript_1027";
scaffoldC02	MatchAnnot	transcript	53606313	53607739	.	+	.	gene_id "B596-L_1-10k_transcript_41606"; transcript_id "B596-L_1-10k_transcript_41606";
scaffoldC02	MatchAnnot	transcript	54736855	54746233	.	-	.	gene_id "B596-L_1-10k_transcript_36943"; transcript_id "B596-L_1-10k_transcript_36943";
scaffoldC02	MatchAnnot	transcript	54811780	54814149	.	+	.	gene_id "B596-L_1-10k_transcript_20270"; transcript_id "B596-L_1-10k_transcript_20270";
scaffoldC02	MatchAnnot	transcript	55035551	55036489	.	+	.	gene_id "B596-L_1-10k_transcript_42493"; transcript_id "B596-L_1-10k_transcript_42493";
scaffoldC02	MatchAnnot	transcript	55036705	55037355	.	+	.	gene_id "B596-L_1-10k_transcript_50460"; transcript_id "B596-L_1-10k_transcript_50460";
scaffoldC02	MatchAnnot	transcript	55563187	55564344	.	-	.	gene_id "B596-L_1-10k_transcript_36090"; transcript_id "B596-L_1-10k_transcript_36090";
scaffoldC02	MatchAnnot	transcript	55563187	55563339	.	-	.	gene_id "B596-L_1-10k_transcript_59893"; transcript_id "B596-L_1-10k_transcript_59893";
scaffoldC02	MatchAnnot	transcript	55991878	55993672	.	-	.	gene_id "B596-L_1-10k_transcript_50628"; transcript_id "B596-L_1-10k_transcript_50628";
scaffoldC02	MatchAnnot	transcript	56210649	56213362	.	-	.	gene_id "B596-L_1-10k_transcript_6140"; transcript_id "B596-L_1-10k_transcript_6140";
scaffoldC02	MatchAnnot	transcript	57112659	57112716	.	-	.	gene_id "B596-L_1-10k_transcript_19388"; transcript_id "B596-L_1-10k_transcript_19388";
scaffoldC02	MatchAnnot	transcript	57586456	57586670	.	-	.	gene_id "B596-L_1-10k_transcript_58923"; transcript_id "B596-L_1-10k_transcript_58923";
scaffoldC02	MatchAnnot	transcript	57836968	57838042	.	+	.	gene_id "B596-L_1-10k_transcript_38815"; transcript_id "B596-L_1-10k_transcript_38815";
scaffoldC02	MatchAnnot	transcript	57939256	57940088	.	-	.	gene_id "B596-L_1-10k_transcript_45388"; transcript_id "B596-L_1-10k_transcript_45388";
scaffoldC02	MatchAnnot	transcript	58460833	58461745	.	-	.	gene_id "B596-L_1-10k_transcript_42836"; transcript_id "B596-L_1-10k_transcript_42836";
scaffoldC02	MatchAnnot	transcript	59260150	59263941	.	-	.	gene_id "B596-L_1-10k_transcript_1276"; transcript_id "B596-L_1-10k_transcript_1276";
scaffoldC02	MatchAnnot	transcript	59748365	59749621	.	-	.	gene_id "B596-L_1-10k_transcript_46264"; transcript_id "B596-L_1-10k_transcript_46264";
scaffoldC02	MatchAnnot	transcript	59748365	59748750	.	-	.	gene_id "B596-L_1-10k_transcript_57471"; transcript_id "B596-L_1-10k_transcript_57471";
scaffoldC02	MatchAnnot	transcript	59761300	59762149	.	-	.	gene_id "B596-L_1-10k_transcript_44866"; transcript_id "B596-L_1-10k_transcript_44866";
scaffoldC02	MatchAnnot	transcript	60009903	60011064	.	+	.	gene_id "B596-L_1-10k_transcript_47996"; transcript_id "B596-L_1-10k_transcript_47996";
scaffoldC02	MatchAnnot	transcript	60010348	60010990	.	+	.	gene_id "B596-L_1-10k_transcript_55626"; transcript_id "B596-L_1-10k_transcript_55626";
scaffoldC02	MatchAnnot	transcript	60010638	60010991	.	+	.	gene_id "B596-L_1-10k_transcript_58382"; transcript_id "B596-L_1-10k_transcript_58382";
scaffoldC02	MatchAnnot	transcript	60457312	60457996	.	-	.	gene_id "B596-L_1-10k_transcript_48737"; transcript_id "B596-L_1-10k_transcript_48737";
scaffoldC02	MatchAnnot	transcript	60692827	60695778	.	-	.	gene_id "B596-L_1-10k_transcript_18861"; transcript_id "B596-L_1-10k_transcript_18861";
scaffoldC02	MatchAnnot	transcript	61035506	61039911	.	+	.	gene_id "B596-L_1-10k_transcript_8620"; transcript_id "B596-L_1-10k_transcript_8620";
scaffoldC02	MatchAnnot	transcript	61291481	61291590	.	-	.	gene_id "B596-L_1-10k_transcript_40715"; transcript_id "B596-L_1-10k_transcript_40715";
scaffoldC02	MatchAnnot	transcript	61796476	61798007	.	+	.	gene_id "B596-L_1-10k_transcript_26496"; transcript_id "B596-L_1-10k_transcript_26496";
scaffoldC02	MatchAnnot	transcript	62398034	62398478	.	+	.	gene_id "B596-L_1-10k_transcript_55119"; transcript_id "B596-L_1-10k_transcript_55119";
scaffoldC02	MatchAnnot	transcript	62598915	62600680	.	-	.	gene_id "B596-L_1-10k_transcript_20316"; transcript_id "B596-L_1-10k_transcript_20316";
scaffoldC02	MatchAnnot	transcript	62599227	62600677	.	-	.	gene_id "B596-L_1-10k_transcript_29034"; transcript_id "B596-L_1-10k_transcript_29034";
scaffoldC02	MatchAnnot	transcript	63319488	63320550	.	-	.	gene_id "B596-L_1-10k_transcript_51519"; transcript_id "B596-L_1-10k_transcript_51519";
scaffoldC02	MatchAnnot	transcript	64382621	64384403	.	+	.	gene_id "B596-L_1-10k_transcript_25585"; transcript_id "B596-L_1-10k_transcript_25585";
scaffoldC02	MatchAnnot	transcript	64458304	64458456	.	+	.	gene_id "B596-L_1-10k_transcript_59756"; transcript_id "B596-L_1-10k_transcript_59756";
scaffoldC02	MatchAnnot	transcript	64643091	64643520	.	+	.	gene_id "B596-L_1-10k_transcript_54880"; transcript_id "B596-L_1-10k_transcript_54880";
scaffoldC02	MatchAnnot	transcript	64793264	64796201	.	+	.	gene_id "B596-L_1-10k_transcript_4529"; transcript_id "B596-L_1-10k_transcript_4529";
scaffoldC02	MatchAnnot	transcript	64898022	64900455	.	+	.	gene_id "B596-L_1-10k_transcript_8506"; transcript_id "B596-L_1-10k_transcript_8506";
scaffoldC03	MatchAnnot	transcript	203179	203444	.	+	.	gene_id "B596-L_1-10k_transcript_58007"; transcript_id "B596-L_1-10k_transcript_58007";
scaffoldC03	MatchAnnot	transcript	445392	447407	.	-	.	gene_id "B596-L_1-10k_transcript_29270"; transcript_id "B596-L_1-10k_transcript_29270";
scaffoldC03	MatchAnnot	transcript	461299	461870	.	-	.	gene_id "B596-L_1-10k_transcript_53655"; transcript_id "B596-L_1-10k_transcript_53655";
scaffoldC03	MatchAnnot	transcript	461299	461672	.	-	.	gene_id "B596-L_1-10k_transcript_55826"; transcript_id "B596-L_1-10k_transcript_55826";
scaffoldC03	MatchAnnot	transcript	32049661	32050917	.	-	.	gene_id "B596-L_1-10k_transcript_31410"; transcript_id "B596-L_1-10k_transcript_31410";
scaffoldC03	MatchAnnot	transcript	1656160	1657381	.	+	.	gene_id "B596-L_1-10k_transcript_35251"; transcript_id "B596-L_1-10k_transcript_35251";
scaffoldC03	MatchAnnot	transcript	2250941	2253164	.	+	.	gene_id "B596-L_1-10k_transcript_11199"; transcript_id "B596-L_1-10k_transcript_11199";
scaffoldC03	MatchAnnot	transcript	2250941	2253164	.	+	.	gene_id "B596-L_1-10k_transcript_13854"; transcript_id "B596-L_1-10k_transcript_13854";
scaffoldC03	MatchAnnot	transcript	2365825	2367641	.	+	.	gene_id "B596-L_1-10k_transcript_19334"; transcript_id "B596-L_1-10k_transcript_19334";
scaffoldC03	MatchAnnot	transcript	2396345	2396947	.	-	.	gene_id "B596-L_1-10k_transcript_50861"; transcript_id "B596-L_1-10k_transcript_50861";
scaffoldC03	MatchAnnot	transcript	2414937	2416521	.	-	.	gene_id "B596-L_1-10k_transcript_39139"; transcript_id "B596-L_1-10k_transcript_39139";
scaffoldC03	MatchAnnot	transcript	2425148	2425335	.	-	.	gene_id "B596-L_1-10k_transcript_59379"; transcript_id "B596-L_1-10k_transcript_59379";
scaffoldC03	MatchAnnot	transcript	2570056	2570706	.	+	.	gene_id "B596-L_1-10k_transcript_49843"; transcript_id "B596-L_1-10k_transcript_49843";
scaffoldC03	MatchAnnot	transcript	2716243	2718232	.	+	.	gene_id "B596-L_1-10k_transcript_40774"; transcript_id "B596-L_1-10k_transcript_40774";
scaffoldC03	MatchAnnot	transcript	2717945	2718236	.	+	.	gene_id "B596-L_1-10k_transcript_57280"; transcript_id "B596-L_1-10k_transcript_57280";
scaffoldC03	MatchAnnot	transcript	3166008	3166034	.	+	.	gene_id "B596-L_1-10k_transcript_39767"; transcript_id "B596-L_1-10k_transcript_39767";
scaffoldC03	MatchAnnot	transcript	3333132	3334875	.	+	.	gene_id "B596-L_1-10k_transcript_29210"; transcript_id "B596-L_1-10k_transcript_29210";
scaffoldC03	MatchAnnot	transcript	3333800	3334774	.	+	.	gene_id "B596-L_1-10k_transcript_42301"; transcript_id "B596-L_1-10k_transcript_42301";
scaffoldC03	MatchAnnot	transcript	3510317	3512144	.	+	.	gene_id "B596-L_1-10k_transcript_25224"; transcript_id "B596-L_1-10k_transcript_25224";
scaffoldC03	MatchAnnot	transcript	3612887	3615294	.	+	.	gene_id "B596-L_1-10k_transcript_17598"; transcript_id "B596-L_1-10k_transcript_17598";
scaffoldC03	MatchAnnot	transcript	3827510	3829344	.	-	.	gene_id "B596-L_1-10k_transcript_28575"; transcript_id "B596-L_1-10k_transcript_28575";
scaffoldC03	MatchAnnot	transcript	5005115	5005180	.	+	.	gene_id "B596-L_1-10k_transcript_39794"; transcript_id "B596-L_1-10k_transcript_39794";
scaffoldC03	MatchAnnot	transcript	5065616	5068247	.	-	.	gene_id "B596-L_1-10k_transcript_38923"; transcript_id "B596-L_1-10k_transcript_38923";
scaffoldC03	MatchAnnot	transcript	5221531	5221571	.	-	.	gene_id "B596-L_1-10k_transcript_50273"; transcript_id "B596-L_1-10k_transcript_50273";
scaffoldC03	MatchAnnot	transcript	5686259	5687777	.	-	.	gene_id "B596-L_1-10k_transcript_41642"; transcript_id "B596-L_1-10k_transcript_41642";
scaffoldC03	MatchAnnot	transcript	5686347	5686813	.	-	.	gene_id "B596-L_1-10k_transcript_55931"; transcript_id "B596-L_1-10k_transcript_55931";
scaffoldC03	MatchAnnot	transcript	5686348	5686590	.	-	.	gene_id "B596-L_1-10k_transcript_58407"; transcript_id "B596-L_1-10k_transcript_58407";
scaffoldC03	MatchAnnot	transcript	5832349	5835751	.	+	.	gene_id "B596-L_1-10k_transcript_2230"; transcript_id "B596-L_1-10k_transcript_2230";
scaffoldC03	MatchAnnot	transcript	5971313	5973502	.	-	.	gene_id "B596-L_1-10k_transcript_12094"; transcript_id "B596-L_1-10k_transcript_12094";
scaffoldC03	MatchAnnot	transcript	6096366	6096545	.	-	.	gene_id "B596-L_1-10k_transcript_59589"; transcript_id "B596-L_1-10k_transcript_59589";
scaffoldC03	MatchAnnot	transcript	6207190	6210468	.	+	.	gene_id "B596-L_1-10k_transcript_6692"; transcript_id "B596-L_1-10k_transcript_6692";
scaffoldC03	MatchAnnot	transcript	6207193	6210469	.	+	.	gene_id "B596-L_1-10k_transcript_7544"; transcript_id "B596-L_1-10k_transcript_7544";
scaffoldC03	MatchAnnot	transcript	6355266	6357572	.	+	.	gene_id "B596-L_1-10k_transcript_33258"; transcript_id "B596-L_1-10k_transcript_33258";
scaffoldC03	MatchAnnot	transcript	6355399	6357527	.	+	.	gene_id "B596-L_1-10k_transcript_33891"; transcript_id "B596-L_1-10k_transcript_33891";
scaffoldC03	MatchAnnot	transcript	6511786	6513377	.	-	.	gene_id "B596-L_1-10k_transcript_37427"; transcript_id "B596-L_1-10k_transcript_37427";
scaffoldC03	MatchAnnot	transcript	6513822	6515299	.	-	.	gene_id "B596-L_1-10k_transcript_39532"; transcript_id "B596-L_1-10k_transcript_39532";
scaffoldC03	MatchAnnot	transcript	6664081	6665083	.	-	.	gene_id "B596-L_1-10k_transcript_50242"; transcript_id "B596-L_1-10k_transcript_50242";
scaffoldC03	MatchAnnot	transcript	6758431	6758475	.	+	.	gene_id "B596-L_1-10k_transcript_33023"; transcript_id "B596-L_1-10k_transcript_33023";
scaffoldC03	MatchAnnot	transcript	6760277	6760362	.	-	.	gene_id "B596-L_1-10k_transcript_38020"; transcript_id "B596-L_1-10k_transcript_38020";
scaffoldC03	MatchAnnot	transcript	6990853	6991915	.	-	.	gene_id "B596-L_1-10k_transcript_45246"; transcript_id "B596-L_1-10k_transcript_45246";
scaffoldC03	MatchAnnot	transcript	8389171	8389417	.	-	.	gene_id "B596-L_1-10k_transcript_58493"; transcript_id "B596-L_1-10k_transcript_58493";
scaffoldC03	MatchAnnot	transcript	8970400	8970592	.	+	.	gene_id "B596-L_1-10k_transcript_57850"; transcript_id "B596-L_1-10k_transcript_57850";
scaffoldC03	MatchAnnot	transcript	9067920	9068738	.	-	.	gene_id "B596-L_1-10k_transcript_45594"; transcript_id "B596-L_1-10k_transcript_45594";
scaffoldC03	MatchAnnot	transcript	9442369	9444094	.	+	.	gene_id "B596-L_1-10k_transcript_23808"; transcript_id "B596-L_1-10k_transcript_23808";
scaffoldC03	MatchAnnot	transcript	10242508	10243915	.	+	.	gene_id "B596-L_1-10k_transcript_30263"; transcript_id "B596-L_1-10k_transcript_30263";
scaffoldC03	MatchAnnot	transcript	10242509	10244021	.	+	.	gene_id "B596-L_1-10k_transcript_27222"; transcript_id "B596-L_1-10k_transcript_27222";
scaffoldC03	MatchAnnot	transcript	10278332	10280594	.	+	.	gene_id "B596-L_1-10k_transcript_20899"; transcript_id "B596-L_1-10k_transcript_20899";
scaffoldC03	MatchAnnot	transcript	10278344	10280586	.	+	.	gene_id "B596-L_1-10k_transcript_19106"; transcript_id "B596-L_1-10k_transcript_19106";
scaffoldC03	MatchAnnot	transcript	10679580	10680328	.	+	.	gene_id "B596-L_1-10k_transcript_47280"; transcript_id "B596-L_1-10k_transcript_47280";
scaffoldC03	MatchAnnot	transcript	11291410	11291523	.	-	.	gene_id "B596-L_1-10k_transcript_60231"; transcript_id "B596-L_1-10k_transcript_60231";
scaffoldC03	MatchAnnot	transcript	11614255	11615396	.	+	.	gene_id "B596-L_1-10k_transcript_51300"; transcript_id "B596-L_1-10k_transcript_51300";
scaffoldC03	MatchAnnot	transcript	11615078	11615336	.	+	.	gene_id "B596-L_1-10k_transcript_59699"; transcript_id "B596-L_1-10k_transcript_59699";
scaffoldC03	MatchAnnot	transcript	11615203	11615368	.	+	.	gene_id "B596-L_1-10k_transcript_59643"; transcript_id "B596-L_1-10k_transcript_59643";
scaffoldC03	MatchAnnot	transcript	12098534	12100047	.	-	.	gene_id "B596-L_1-10k_transcript_27254"; transcript_id "B596-L_1-10k_transcript_27254";
scaffoldC03	MatchAnnot	transcript	12522871	12524214	.	-	.	gene_id "B596-L_1-10k_transcript_54771"; transcript_id "B596-L_1-10k_transcript_54771";
scaffoldC03	MatchAnnot	transcript	13010898	13012251	.	+	.	gene_id "B596-L_1-10k_transcript_30860"; transcript_id "B596-L_1-10k_transcript_30860";
scaffoldC03	MatchAnnot	transcript	13404525	13405910	.	+	.	gene_id "B596-L_1-10k_transcript_30445"; transcript_id "B596-L_1-10k_transcript_30445";
scaffoldC06	MatchAnnot	transcript	6526025	6526066	.	+	.	gene_id "B596-L_1-10k_transcript_32757"; transcript_id "B596-L_1-10k_transcript_32757";
scaffoldC03	MatchAnnot	transcript	13611854	13614459	.	-	.	gene_id "B596-L_1-10k_transcript_20012"; transcript_id "B596-L_1-10k_transcript_20012";
scaffoldC03	MatchAnnot	transcript	13611856	13614462	.	-	.	gene_id "B596-L_1-10k_transcript_21372"; transcript_id "B596-L_1-10k_transcript_21372";
scaffoldC03	MatchAnnot	transcript	13611856	13613086	.	-	.	gene_id "B596-L_1-10k_transcript_39509"; transcript_id "B596-L_1-10k_transcript_39509";
scaffoldC03	MatchAnnot	transcript	13611879	13613817	.	-	.	gene_id "B596-L_1-10k_transcript_32473"; transcript_id "B596-L_1-10k_transcript_32473";
scaffoldC03	MatchAnnot	transcript	13611882	13613419	.	-	.	gene_id "B596-L_1-10k_transcript_36032"; transcript_id "B596-L_1-10k_transcript_36032";
scaffoldC03	MatchAnnot	transcript	13611893	13614461	.	-	.	gene_id "B596-L_1-10k_transcript_21291"; transcript_id "B596-L_1-10k_transcript_21291";
scaffoldC03	MatchAnnot	transcript	13611893	13613751	.	-	.	gene_id "B596-L_1-10k_transcript_35571"; transcript_id "B596-L_1-10k_transcript_35571";
scaffoldC03	MatchAnnot	transcript	13611893	13612465	.	-	.	gene_id "B596-L_1-10k_transcript_53035"; transcript_id "B596-L_1-10k_transcript_53035";
scaffoldC03	MatchAnnot	transcript	13611893	13612150	.	-	.	gene_id "B596-L_1-10k_transcript_57388"; transcript_id "B596-L_1-10k_transcript_57388";
scaffoldC03	MatchAnnot	transcript	13611894	13614154	.	-	.	gene_id "B596-L_1-10k_transcript_28506"; transcript_id "B596-L_1-10k_transcript_28506";
scaffoldC03	MatchAnnot	transcript	13611897	13613076	.	-	.	gene_id "B596-L_1-10k_transcript_40836"; transcript_id "B596-L_1-10k_transcript_40836";
scaffoldC03	MatchAnnot	transcript	13611897	13612846	.	-	.	gene_id "B596-L_1-10k_transcript_44875"; transcript_id "B596-L_1-10k_transcript_44875";
scaffoldC03	MatchAnnot	transcript	13611899	13614462	.	-	.	gene_id "B596-L_1-10k_transcript_20759"; transcript_id "B596-L_1-10k_transcript_20759";
scaffoldC03	MatchAnnot	transcript	13611913	13613945	.	-	.	gene_id "B596-L_1-10k_transcript_35151"; transcript_id "B596-L_1-10k_transcript_35151";
scaffoldC03	MatchAnnot	transcript	13611928	13612516	.	-	.	gene_id "B596-L_1-10k_transcript_52759"; transcript_id "B596-L_1-10k_transcript_52759";
scaffoldC03	MatchAnnot	transcript	13612461	13613037	.	-	.	gene_id "B596-L_1-10k_transcript_39750"; transcript_id "B596-L_1-10k_transcript_39750";
scaffoldC03	MatchAnnot	transcript	13612835	13612962	.	-	.	gene_id "B596-L_1-10k_transcript_60153"; transcript_id "B596-L_1-10k_transcript_60153";
scaffoldC03	MatchAnnot	transcript	13729088	13732089	.	-	.	gene_id "B596-L_1-10k_transcript_12979"; transcript_id "B596-L_1-10k_transcript_12979";
scaffoldC03	MatchAnnot	transcript	13769044	13770114	.	+	.	gene_id "B596-L_1-10k_transcript_38518"; transcript_id "B596-L_1-10k_transcript_38518";
scaffoldC03	MatchAnnot	transcript	13810749	13812648	.	+	.	gene_id "B596-L_1-10k_transcript_41545"; transcript_id "B596-L_1-10k_transcript_41545";
scaffoldC03	MatchAnnot	transcript	13812363	13812662	.	+	.	gene_id "B596-L_1-10k_transcript_56611"; transcript_id "B596-L_1-10k_transcript_56611";
scaffoldC03	MatchAnnot	transcript	13812749	13815816	.	-	.	gene_id "B596-L_1-10k_transcript_11085"; transcript_id "B596-L_1-10k_transcript_11085";
scaffoldC08	MatchAnnot	transcript	2067163	2068906	.	-	.	gene_id "B596-L_1-10k_transcript_39266"; transcript_id "B596-L_1-10k_transcript_39266";
scaffoldC03	MatchAnnot	transcript	14496951	14498249	.	-	.	gene_id "B596-L_1-10k_transcript_32218"; transcript_id "B596-L_1-10k_transcript_32218";
scaffoldC03	MatchAnnot	transcript	14533589	14534620	.	+	.	gene_id "B596-L_1-10k_transcript_38989"; transcript_id "B596-L_1-10k_transcript_38989";
scaffoldC03	MatchAnnot	transcript	14621775	14621909	.	-	.	gene_id "B596-L_1-10k_transcript_60089"; transcript_id "B596-L_1-10k_transcript_60089";
scaffoldC03	MatchAnnot	transcript	14773018	14775361	.	-	.	gene_id "B596-L_1-10k_transcript_29744"; transcript_id "B596-L_1-10k_transcript_29744";
scaffoldC03	MatchAnnot	transcript	14916632	14923851	.	+	.	gene_id "B596-L_1-10k_transcript_41500"; transcript_id "B596-L_1-10k_transcript_41500";
scaffoldC03	MatchAnnot	transcript	15874515	15876557	.	-	.	gene_id "B596-L_1-10k_transcript_39333"; transcript_id "B596-L_1-10k_transcript_39333";
scaffoldC03	MatchAnnot	transcript	15874515	15875271	.	-	.	gene_id "B596-L_1-10k_transcript_54729"; transcript_id "B596-L_1-10k_transcript_54729";
scaffoldC03	MatchAnnot	transcript	15876856	15877222	.	-	.	gene_id "B596-L_1-10k_transcript_56146"; transcript_id "B596-L_1-10k_transcript_56146";
scaffoldC03	MatchAnnot	transcript	15876864	15877688	.	-	.	gene_id "B596-L_1-10k_transcript_54006"; transcript_id "B596-L_1-10k_transcript_54006";
scaffoldC03	MatchAnnot	transcript	17092177	17093660	.	-	.	gene_id "B596-L_1-10k_transcript_28006"; transcript_id "B596-L_1-10k_transcript_28006";
scaffoldC03	MatchAnnot	transcript	17171562	17172517	.	-	.	gene_id "B596-L_1-10k_transcript_45542"; transcript_id "B596-L_1-10k_transcript_45542";
scaffoldC03	MatchAnnot	transcript	17306916	17308414	.	-	.	gene_id "B596-L_1-10k_transcript_32445"; transcript_id "B596-L_1-10k_transcript_32445";
scaffoldC03	MatchAnnot	transcript	17306924	17309539	.	-	.	gene_id "B596-L_1-10k_transcript_12891"; transcript_id "B596-L_1-10k_transcript_12891";
scaffoldC03	MatchAnnot	transcript	17306966	17308741	.	-	.	gene_id "B596-L_1-10k_transcript_26565"; transcript_id "B596-L_1-10k_transcript_26565";
scaffoldC03	MatchAnnot	transcript	17306966	17307190	.	-	.	gene_id "B596-L_1-10k_transcript_58708"; transcript_id "B596-L_1-10k_transcript_58708";
scaffoldC03	MatchAnnot	transcript	17345584	17345668	.	-	.	gene_id "B596-L_1-10k_transcript_33341"; transcript_id "B596-L_1-10k_transcript_33341";
scaffoldC03	MatchAnnot	transcript	17369322	17369361	.	-	.	gene_id "B596-L_1-10k_transcript_26251"; transcript_id "B596-L_1-10k_transcript_26251";
scaffoldC03	MatchAnnot	transcript	18371299	18374445	.	-	.	gene_id "B596-L_1-10k_transcript_3458"; transcript_id "B596-L_1-10k_transcript_3458";
scaffoldC03	MatchAnnot	transcript	18670348	18672239	.	-	.	gene_id "B596-L_1-10k_transcript_17610"; transcript_id "B596-L_1-10k_transcript_17610";
scaffoldC03	MatchAnnot	transcript	19167219	19169397	.	+	.	gene_id "B596-L_1-10k_transcript_18793"; transcript_id "B596-L_1-10k_transcript_18793";
scaffoldC03	MatchAnnot	transcript	19318523	19319535	.	+	.	gene_id "B596-L_1-10k_transcript_40529"; transcript_id "B596-L_1-10k_transcript_40529";
scaffoldC03	MatchAnnot	transcript	19420955	19421307	.	+	.	gene_id "B596-L_1-10k_transcript_56345"; transcript_id "B596-L_1-10k_transcript_56345";
scaffoldC03	MatchAnnot	transcript	19636294	19637861	.	-	.	gene_id "B596-L_1-10k_transcript_30984"; transcript_id "B596-L_1-10k_transcript_30984";
scaffoldC03	MatchAnnot	transcript	19870106	19871229	.	-	.	gene_id "B596-L_1-10k_transcript_46078"; transcript_id "B596-L_1-10k_transcript_46078";
scaffoldC03	MatchAnnot	transcript	19943232	19943579	.	+	.	gene_id "B596-L_1-10k_transcript_56400"; transcript_id "B596-L_1-10k_transcript_56400";
scaffoldC03	MatchAnnot	transcript	20874266	20875389	.	-	.	gene_id "B596-L_1-10k_transcript_37600"; transcript_id "B596-L_1-10k_transcript_37600";
scaffoldC03	MatchAnnot	transcript	21249120	21250223	.	+	.	gene_id "B596-L_1-10k_transcript_34714"; transcript_id "B596-L_1-10k_transcript_34714";
scaffoldC03	MatchAnnot	transcript	22027906	22030143	.	-	.	gene_id "B596-L_1-10k_transcript_38141"; transcript_id "B596-L_1-10k_transcript_38141";
scaffoldC03	MatchAnnot	transcript	22462141	22462269	.	-	.	gene_id "B596-L_1-10k_transcript_60125"; transcript_id "B596-L_1-10k_transcript_60125";
scaffoldC03	MatchAnnot	transcript	22821116	22829329	.	+	.	gene_id "B596-L_1-10k_transcript_2576"; transcript_id "B596-L_1-10k_transcript_2576";
scaffoldC03	MatchAnnot	transcript	22845675	22846503	.	-	.	gene_id "B596-L_1-10k_transcript_54497"; transcript_id "B596-L_1-10k_transcript_54497";
scaffoldC03	MatchAnnot	transcript	23269758	23271226	.	+	.	gene_id "B596-L_1-10k_transcript_44272"; transcript_id "B596-L_1-10k_transcript_44272";
scaffoldC03	MatchAnnot	transcript	23269758	23271071	.	+	.	gene_id "B596-L_1-10k_transcript_47414"; transcript_id "B596-L_1-10k_transcript_47414";
scaffoldC03	MatchAnnot	transcript	23307246	23307557	.	-	.	gene_id "B596-L_1-10k_transcript_58246"; transcript_id "B596-L_1-10k_transcript_58246";
scaffoldC07	MatchAnnot	transcript	22610396	22612652	.	-	.	gene_id "B596-L_1-10k_transcript_29615"; transcript_id "B596-L_1-10k_transcript_29615";
scaffoldC03	MatchAnnot	transcript	23859146	23859585	.	+	.	gene_id "B596-L_1-10k_transcript_57684"; transcript_id "B596-L_1-10k_transcript_57684";
scaffoldC03	MatchAnnot	transcript	23859383	23859638	.	+	.	gene_id "B596-L_1-10k_transcript_58212"; transcript_id "B596-L_1-10k_transcript_58212";
scaffoldC03	MatchAnnot	transcript	24190397	24191471	.	+	.	gene_id "B596-L_1-10k_transcript_50532"; transcript_id "B596-L_1-10k_transcript_50532";
scaffoldC03	MatchAnnot	transcript	24191040	24191500	.	+	.	gene_id "B596-L_1-10k_transcript_56088"; transcript_id "B596-L_1-10k_transcript_56088";
scaffoldC03	MatchAnnot	transcript	24191166	24191449	.	+	.	gene_id "B596-L_1-10k_transcript_55435"; transcript_id "B596-L_1-10k_transcript_55435";
scaffoldC03	MatchAnnot	transcript	24224819	24228848	.	+	.	gene_id "B596-L_1-10k_transcript_14810"; transcript_id "B596-L_1-10k_transcript_14810";
scaffoldC03	MatchAnnot	transcript	24232938	24235181	.	-	.	gene_id "B596-L_1-10k_transcript_19734"; transcript_id "B596-L_1-10k_transcript_19734";
scaffoldC03	MatchAnnot	transcript	24233167	24235181	.	-	.	gene_id "B596-L_1-10k_transcript_25233"; transcript_id "B596-L_1-10k_transcript_25233";
scaffoldC03	MatchAnnot	transcript	25180945	25181120	.	-	.	gene_id "B596-L_1-10k_transcript_59514"; transcript_id "B596-L_1-10k_transcript_59514";
scaffoldC03	MatchAnnot	transcript	25313869	25313954	.	+	.	gene_id "B596-L_1-10k_transcript_60336"; transcript_id "B596-L_1-10k_transcript_60336";
scaffoldC03	MatchAnnot	transcript	25354912	25355864	.	-	.	gene_id "B596-L_1-10k_transcript_49317"; transcript_id "B596-L_1-10k_transcript_49317";
scaffoldC03	MatchAnnot	transcript	25355013	25355381	.	-	.	gene_id "B596-L_1-10k_transcript_57993"; transcript_id "B596-L_1-10k_transcript_57993";
scaffoldC03	MatchAnnot	transcript	25355016	25355861	.	-	.	gene_id "B596-L_1-10k_transcript_52432"; transcript_id "B596-L_1-10k_transcript_52432";
scaffoldC03	MatchAnnot	transcript	25473334	25475417	.	+	.	gene_id "B596-L_1-10k_transcript_34519"; transcript_id "B596-L_1-10k_transcript_34519";
scaffoldC03	MatchAnnot	transcript	25474396	25475360	.	+	.	gene_id "B596-L_1-10k_transcript_46053"; transcript_id "B596-L_1-10k_transcript_46053";
scaffoldC03	MatchAnnot	transcript	25474871	25475364	.	+	.	gene_id "B596-L_1-10k_transcript_55602"; transcript_id "B596-L_1-10k_transcript_55602";
scaffoldC03	MatchAnnot	transcript	25689465	25698413	.	-	.	gene_id "B596-L_1-10k_transcript_1580"; transcript_id "B596-L_1-10k_transcript_1580";
scaffoldC03	MatchAnnot	transcript	26021314	26021647	.	+	.	gene_id "B596-L_1-10k_transcript_58625"; transcript_id "B596-L_1-10k_transcript_58625";
scaffoldC03	MatchAnnot	transcript	26068169	26070068	.	-	.	gene_id "B596-L_1-10k_transcript_29906"; transcript_id "B596-L_1-10k_transcript_29906";
scaffoldC03	MatchAnnot	transcript	26667862	26669279	.	+	.	gene_id "B596-L_1-10k_transcript_38177"; transcript_id "B596-L_1-10k_transcript_38177";
scaffoldC03	MatchAnnot	transcript	26667871	26669297	.	+	.	gene_id "B596-L_1-10k_transcript_43931"; transcript_id "B596-L_1-10k_transcript_43931";
scaffoldC03	MatchAnnot	transcript	26668988	26669268	.	+	.	gene_id "B596-L_1-10k_transcript_57613"; transcript_id "B596-L_1-10k_transcript_57613";
scaffoldC03	MatchAnnot	transcript	26711850	26714420	.	-	.	gene_id "B596-L_1-10k_transcript_12429"; transcript_id "B596-L_1-10k_transcript_12429";
scaffoldC03	MatchAnnot	transcript	26711850	26713622	.	-	.	gene_id "B596-L_1-10k_transcript_20830"; transcript_id "B596-L_1-10k_transcript_20830";
scaffoldC03	MatchAnnot	transcript	26711868	26712485	.	-	.	gene_id "B596-L_1-10k_transcript_50728"; transcript_id "B596-L_1-10k_transcript_50728";
scaffoldC03	MatchAnnot	transcript	26715507	26716055	.	-	.	gene_id "B596-L_1-10k_transcript_56649"; transcript_id "B596-L_1-10k_transcript_56649";
scaffoldC03	MatchAnnot	transcript	26838250	26838864	.	-	.	gene_id "B596-L_1-10k_transcript_50089"; transcript_id "B596-L_1-10k_transcript_50089";
scaffoldC03	MatchAnnot	transcript	27397764	27400943	.	-	.	gene_id "B596-L_1-10k_transcript_14821"; transcript_id "B596-L_1-10k_transcript_14821";
scaffoldC03	MatchAnnot	transcript	27543519	27544185	.	-	.	gene_id "B596-L_1-10k_transcript_49696"; transcript_id "B596-L_1-10k_transcript_49696";
scaffoldC03	MatchAnnot	transcript	27599370	27601906	.	+	.	gene_id "B596-L_1-10k_transcript_25695"; transcript_id "B596-L_1-10k_transcript_25695";
scaffoldC03	MatchAnnot	transcript	27599370	27601906	.	+	.	gene_id "B596-L_1-10k_transcript_26942"; transcript_id "B596-L_1-10k_transcript_26942";
scaffoldC03	MatchAnnot	transcript	27635872	27636125	.	-	.	gene_id "B596-L_1-10k_transcript_58205"; transcript_id "B596-L_1-10k_transcript_58205";
scaffoldC03	MatchAnnot	transcript	27811228	27813957	.	-	.	gene_id "B596-L_1-10k_transcript_5893"; transcript_id "B596-L_1-10k_transcript_5893";
scaffoldC03	MatchAnnot	transcript	27899329	27899412	.	+	.	gene_id "B596-L_1-10k_transcript_60348"; transcript_id "B596-L_1-10k_transcript_60348";
scaffoldC03	MatchAnnot	transcript	27984980	27987479	.	+	.	gene_id "B596-L_1-10k_transcript_26019"; transcript_id "B596-L_1-10k_transcript_26019";
scaffoldC03	MatchAnnot	transcript	27993707	27995719	.	+	.	gene_id "B596-L_1-10k_transcript_26624"; transcript_id "B596-L_1-10k_transcript_26624";
scaffoldC03	MatchAnnot	transcript	28209973	28210865	.	-	.	gene_id "B596-L_1-10k_transcript_49764"; transcript_id "B596-L_1-10k_transcript_49764";
scaffoldC03	MatchAnnot	transcript	29232669	29235343	.	-	.	gene_id "B596-L_1-10k_transcript_13862"; transcript_id "B596-L_1-10k_transcript_13862";
scaffoldC03	MatchAnnot	transcript	29232670	29235325	.	-	.	gene_id "B596-L_1-10k_transcript_14795"; transcript_id "B596-L_1-10k_transcript_14795";
scaffoldC03	MatchAnnot	transcript	29304641	29310157	.	-	.	gene_id "B596-L_1-10k_transcript_174"; transcript_id "B596-L_1-10k_transcript_174";
scaffoldC03	MatchAnnot	transcript	29886864	29888143	.	+	.	gene_id "B596-L_1-10k_transcript_33053"; transcript_id "B596-L_1-10k_transcript_33053";
scaffoldC03	MatchAnnot	transcript	30151088	30151413	.	+	.	gene_id "B596-L_1-10k_transcript_56859"; transcript_id "B596-L_1-10k_transcript_56859";
scaffoldC03	MatchAnnot	transcript	30982714	30983920	.	-	.	gene_id "B596-L_1-10k_transcript_47953"; transcript_id "B596-L_1-10k_transcript_47953";
scaffoldC03	MatchAnnot	transcript	31040041	31041597	.	+	.	gene_id "B596-L_1-10k_transcript_47364"; transcript_id "B596-L_1-10k_transcript_47364";
scaffoldC03	MatchAnnot	transcript	31041134	31041597	.	+	.	gene_id "B596-L_1-10k_transcript_56588"; transcript_id "B596-L_1-10k_transcript_56588";
scaffoldC03	MatchAnnot	transcript	32049661	32050917	.	-	.	gene_id "B596-L_1-10k_transcript_31410"; transcript_id "B596-L_1-10k_transcript_31410";
scaffoldC03	MatchAnnot	transcript	33313812	33319780	.	+	.	gene_id "B596-L_1-10k_transcript_101"; transcript_id "B596-L_1-10k_transcript_101";
scaffoldC03	MatchAnnot	transcript	33791300	33791342	.	+	.	gene_id "B596-L_1-10k_transcript_28218"; transcript_id "B596-L_1-10k_transcript_28218";
scaffoldC03	MatchAnnot	transcript	34139380	34139518	.	-	.	gene_id "B596-L_1-10k_transcript_60137"; transcript_id "B596-L_1-10k_transcript_60137";
scaffoldC03	MatchAnnot	transcript	34976643	34978212	.	-	.	gene_id "B596-L_1-10k_transcript_25569"; transcript_id "B596-L_1-10k_transcript_25569";
scaffoldC03	MatchAnnot	transcript	35348195	35351114	.	-	.	gene_id "B596-L_1-10k_transcript_4667"; transcript_id "B596-L_1-10k_transcript_4667";
scaffoldC03	MatchAnnot	transcript	35398274	35398733	.	+	.	gene_id "B596-L_1-10k_transcript_54252"; transcript_id "B596-L_1-10k_transcript_54252";
scaffoldC03	MatchAnnot	transcript	35876103	35876964	.	-	.	gene_id "B596-L_1-10k_transcript_52643"; transcript_id "B596-L_1-10k_transcript_52643";
scaffoldC03	MatchAnnot	transcript	37533421	37533515	.	-	.	gene_id "B596-L_1-10k_transcript_60289"; transcript_id "B596-L_1-10k_transcript_60289";
scaffoldC03	MatchAnnot	transcript	37563312	37564582	.	+	.	gene_id "B596-L_1-10k_transcript_41213"; transcript_id "B596-L_1-10k_transcript_41213";
scaffoldC03	MatchAnnot	transcript	37887616	37888137	.	-	.	gene_id "B596-L_1-10k_transcript_52907"; transcript_id "B596-L_1-10k_transcript_52907";
scaffoldC03	MatchAnnot	transcript	38161414	38162652	.	-	.	gene_id "B596-L_1-10k_transcript_37306"; transcript_id "B596-L_1-10k_transcript_37306";
scaffoldC03	MatchAnnot	transcript	38161416	38162720	.	-	.	gene_id "B596-L_1-10k_transcript_33101"; transcript_id "B596-L_1-10k_transcript_33101";
scaffoldC03	MatchAnnot	transcript	38161419	38163258	.	-	.	gene_id "B596-L_1-10k_transcript_28365"; transcript_id "B596-L_1-10k_transcript_28365";
scaffoldC03	MatchAnnot	transcript	38161515	38162720	.	-	.	gene_id "B596-L_1-10k_transcript_34564"; transcript_id "B596-L_1-10k_transcript_34564";
scaffoldC03	MatchAnnot	transcript	38162342	38162417	.	-	.	gene_id "B596-L_1-10k_transcript_13530"; transcript_id "B596-L_1-10k_transcript_13530";
scaffoldC03	MatchAnnot	transcript	38647794	38648574	.	-	.	gene_id "B596-L_1-10k_transcript_46454"; transcript_id "B596-L_1-10k_transcript_46454";
scaffoldC03	MatchAnnot	transcript	38721813	38722644	.	+	.	gene_id "B596-L_1-10k_transcript_45228"; transcript_id "B596-L_1-10k_transcript_45228";
scaffoldC03	MatchAnnot	transcript	38828766	38830557	.	-	.	gene_id "B596-L_1-10k_transcript_35555"; transcript_id "B596-L_1-10k_transcript_35555";
scaffoldC03	MatchAnnot	transcript	38881517	38883499	.	+	.	gene_id "B596-L_1-10k_transcript_38145"; transcript_id "B596-L_1-10k_transcript_38145";
scaffoldC03	MatchAnnot	transcript	38881549	38883419	.	+	.	gene_id "B596-L_1-10k_transcript_44062"; transcript_id "B596-L_1-10k_transcript_44062";
scaffoldC03	MatchAnnot	transcript	38883193	38883420	.	+	.	gene_id "B596-L_1-10k_transcript_58486"; transcript_id "B596-L_1-10k_transcript_58486";
scaffoldC03	MatchAnnot	transcript	38948835	38962272	.	+	.	gene_id "B596-L_1-10k_transcript_20071"; transcript_id "B596-L_1-10k_transcript_20071";
scaffoldC03	MatchAnnot	transcript	39060286	39061026	.	-	.	gene_id "B596-L_1-10k_transcript_47460"; transcript_id "B596-L_1-10k_transcript_47460";
scaffoldC03	MatchAnnot	transcript	39341410	39345473	.	-	.	gene_id "B596-L_1-10k_transcript_878"; transcript_id "B596-L_1-10k_transcript_878";
scaffoldC03	MatchAnnot	transcript	40137776	40137917	.	+	.	gene_id "B596-L_1-10k_transcript_60011"; transcript_id "B596-L_1-10k_transcript_60011";
scaffoldC03	MatchAnnot	transcript	40141222	40141423	.	+	.	gene_id "B596-L_1-10k_transcript_59172"; transcript_id "B596-L_1-10k_transcript_59172";
scaffoldC03	MatchAnnot	transcript	41395091	41397458	.	+	.	gene_id "B596-L_1-10k_transcript_9656"; transcript_id "B596-L_1-10k_transcript_9656";
scaffoldC03	MatchAnnot	transcript	41423390	41425175	.	+	.	gene_id "B596-L_1-10k_transcript_20076"; transcript_id "B596-L_1-10k_transcript_20076";
scaffoldC03	MatchAnnot	transcript	41691521	41692095	.	-	.	gene_id "B596-L_1-10k_transcript_54029"; transcript_id "B596-L_1-10k_transcript_54029";
scaffoldC03	MatchAnnot	transcript	41870312	41870940	.	+	.	gene_id "B596-L_1-10k_transcript_49725"; transcript_id "B596-L_1-10k_transcript_49725";
scaffoldC03	MatchAnnot	transcript	42044350	42044808	.	+	.	gene_id "B596-L_1-10k_transcript_54344"; transcript_id "B596-L_1-10k_transcript_54344";
scaffoldC03	MatchAnnot	transcript	43448333	43448909	.	+	.	gene_id "B596-L_1-10k_transcript_51753"; transcript_id "B596-L_1-10k_transcript_51753";
scaffoldC03	MatchAnnot	transcript	45117169	45117661	.	-	.	gene_id "B596-L_1-10k_transcript_53844"; transcript_id "B596-L_1-10k_transcript_53844";
scaffoldC03	MatchAnnot	transcript	45867997	45868199	.	-	.	gene_id "B596-L_1-10k_transcript_58384"; transcript_id "B596-L_1-10k_transcript_58384";
scaffoldC03	MatchAnnot	transcript	47088840	47089695	.	-	.	gene_id "B596-L_1-10k_transcript_49362"; transcript_id "B596-L_1-10k_transcript_49362";
scaffoldC03	MatchAnnot	transcript	52333291	52334686	.	-	.	gene_id "B596-L_1-10k_transcript_30565"; transcript_id "B596-L_1-10k_transcript_30565";
scaffoldC03	MatchAnnot	transcript	52945876	52946869	.	+	.	gene_id "B596-L_1-10k_transcript_39398"; transcript_id "B596-L_1-10k_transcript_39398";
scaffoldC03	MatchAnnot	transcript	55035085	55035899	.	+	.	gene_id "B596-L_1-10k_transcript_47315"; transcript_id "B596-L_1-10k_transcript_47315";
scaffoldC03	MatchAnnot	transcript	55035497	55035886	.	+	.	gene_id "B596-L_1-10k_transcript_55683"; transcript_id "B596-L_1-10k_transcript_55683";
scaffoldC03	MatchAnnot	transcript	55213370	55213416	.	+	.	gene_id "B596-L_1-10k_transcript_28538"; transcript_id "B596-L_1-10k_transcript_28538";
scaffoldC03	MatchAnnot	transcript	56180117	56181654	.	-	.	gene_id "B596-L_1-10k_transcript_40455"; transcript_id "B596-L_1-10k_transcript_40455";
scaffoldC03	MatchAnnot	transcript	57098308	57099286	.	+	.	gene_id "B596-L_1-10k_transcript_41216"; transcript_id "B596-L_1-10k_transcript_41216";
scaffoldC03	MatchAnnot	transcript	57379188	57380485	.	-	.	gene_id "B596-L_1-10k_transcript_32356"; transcript_id "B596-L_1-10k_transcript_32356";
scaffoldC03	MatchAnnot	transcript	57563033	57563783	.	+	.	gene_id "B596-L_1-10k_transcript_52250"; transcript_id "B596-L_1-10k_transcript_52250";
scaffoldC03	MatchAnnot	transcript	57810250	57813620	.	+	.	gene_id "B596-L_1-10k_transcript_2325"; transcript_id "B596-L_1-10k_transcript_2325";
scaffoldC03	MatchAnnot	transcript	58849208	58849935	.	-	.	gene_id "B596-L_1-10k_transcript_47836"; transcript_id "B596-L_1-10k_transcript_47836";
[truncated: 868 more rows]
