# Supplementary material for: Molecular Analysis Uncovers the Mechanism of Fertility Restoration in Temperature-Sensitive Polima Cytoplasmic Male-Sterile Brassica napus
Source: Int J Mol Sci. 2021 Nov 18;22(22):12450. doi: 10.3390/ijms222212450 (PMC8617660; doi:10.3390/ijms222212450)
Supplement: Supplementary file 1 [file ijms-22-12450-s001.zip › DataS1/TA cloning Sequences/validation sequences of fusion transcripts.fasta]

>B596-L_1-10k_transcript_35643,B596-L_1-10k_transcript_40686,B596-L_1-10k_transcript_39671
AGCCGGTTAGAACCCATCTAAACCAGCCCATTATTTATATGATTCCGTATGCCAACCATTAAACAACTTATTAGAAATACAAGACAGCCAATCCGAAATGTCACAAAATCCCCAGCGCTTCGGGGATGCCCTCAGCGACGAGGAACATGTACTCGGGTGTATACTATCACCCCCAAAAAACCAAACTCTGCCTTACGTAAAGTTGCCAGAGTACGATTAACCTCGGGATTTGAAATCACTGCTTATATACCTGGTATTGGCCATAATTTACAAGAACATTCTGTAGTCTTAGTAAGAGGGGGAAGGGTTAAGGATTTACCCGGTGTGAGATATCACATTGTTCGAGGAACCCTAGATGCTGTCGGAGTAAAGGATCGTCAACAAGGGCGTTCTAAATATGGGGTCAAAAAGCCAAAATAAAAGATTTGAGCCCTTATAAAAAGAAAACAGATTCTTGAACCCCTTTCACGCTCATGTCACGTCGAGGTACTGCAGAAGAAAAAACTGCAAAATCCGATCCAATTTATCGTAATCGATTAGTTAACATGTTGGTTAACCGTATTCTGAAACACGGAAAAAAATCATTGGCTTATCAAATTATCTATCGAGCCTTGAAAAAGATTCAACAAAAGACAGAAACAAATCCACTATCTGTTTTACGTCAAGCAATACGTGGAGTAACTCCCGATATAGCAGTAAAAGCAAGACGTGTAGGCGGATCAACTCATCAAGTTCCCATTGAAATAGGATCCACGCAAGGAAAAGCACTTGCCATTCGTTGGTTATTAGGGGCATCCCGAAAACGTCCGGGTCGAAATATGGCTTTCAAATTAAGTTCCGAATTAGTGGATGCTGCCAAAGGGAGTGGCGATGCCATACGCAAAAAGGAAGAGACTCATAGAATGGCAGAGGCAAATAGAGCGTTTGCACATTTTCGTTAATCCATGAACAGGATCTATATAGACACATAGATCCGTGGATCCATACATCTCGATCCGAAAAGAATCAATAGAAAAAGAAAAAATCGGAATTGATCGATCTCTTTCTCGAAACAAACGAAAAGGAAAGAAAAGACGAAACATAAATCATGGATCAACTAAGCCCTCTCGGGGACTTGCTTAAGAATAAGAAAGAGCAATCTCATGTAAATACCATGGAATAAGGTTTTAACCTATTCATGGGGATTCCGTAAATATTCCATTC
>B596-L_1-10k_transcript_21687
ACCATAGGTTCATCTTGACAAAACTTCCCCGGAAAACAGAGGAAATCTCTTTTCTTTCTCCCAAGGAAAATGGGTAGCAAGATGTTGTTCAGTTTGACAAGCCCCCGTCTTTTCTCCGCCGTGTCTCGCAAACCCACCGCTTCTCTCTCTTCTCCATCTCCGAGGACTCAGTGGGCTCAGCTCAGCCCTGCAAGGTCGATCTCCTTGAGAAAAAAATTCTTCTTGTTGCCTGCAAAAGCCACCACAGAGCAATCAGGTCAAGCTGGAGGAGAAGACGTTGATAGCAATATCATGCCCTATTGCAGCATCAACAAGGCTGAAAAGAAATCAATTGGTGAAATGGAACAAGAGTTTCTCCAAGCCTTGCAATCTTTCTATTATGATGGCAAGGCGACTATGTCGAATGAGGAGTTTGATAACCTTAAAGAGGAGTTGATGTGGGAAGGAAGCAGTGTTGTGATGCTAAGTTCTGATGAACAACGGTTCTTGGAAGCTTCAATGGCTTATGTTTCTGGTAATCCAATCCTCAATGATGAAGAATTTGATAAGCTGAAGCTGAAACTAAAGATCGATGGTAGCGAGATTGTGTGTGAGGGTCCAAGATGCAGTCTCCGTAGTAAAAAGGTGTATAGTGATCTTGCAGTAGACTATTTCAAAATGCTCTTGCTAAATGTCCCAGCAACCGTTGTTGCTCTCGGACTGTTTTTCTTCCTGGACGACATTACAGGTTTTGAGATCACATACATCTTGGAGCTTTCAGAACCATACAGTTTCATATTCACTTGGTTCGCTGCCGTTCCTTTGATTGTATATCTGGCTCTAACAATCACCAAACTGATCATCAAAGACTTCTTGATCTTGAAGGGTCCTTGTCCGAATTGTGGAACGGAGAATACCTCCTTCTTTGGAACAATTCTGTCAATCTCCAGCGGTGGCAAAACCAACACTGTAAAATGCACAAACTGTGGAACCGCGATGGAGTATGACTCGGGTTCTCGGTTGATCACATTGCCGGAAGGAAGCCAAGCTTGAACTCTGTGAGATAAAAATGTTTGCAGGTTCACCCTATATTCAAACCACCGGAGCGTGAAACGAGACACAGGATCGATCATAAACATGTTCATGCGTAAATGATATTCCGTGTTTTTAACGGTTTTAAACTCGTTTTGGAGCAATTAAATGGTCGGTTTTAATTAATTTTTTGGTCTATTTGATGCGTTTTGGTGTTCTTAAGTGTAATATGCAGGTTACTAGATAGCTTGAAAGAAAAGAACGCATTCGGGATTTATTCAGAAGCAAGATGGACCGAACAATGGACGAATGAAGCATTGATCGCACAGAGCACGAGATCGACCGATCCGGGCTACTTGGATCGACCGATCCCAGGCTTTCATACACGAGATCGACCGATCCGAGCCATGTGGATCGACCGATCTCAGGCGCTACGGGCTCCACACGCACAAACGAGCTTTTCACTCCTTTTTACCCACTCCCCTCAATAATTCACAAAAGAACTCGACTTTGGAGACTCACAAAAGACCAGGGGCGACCAAGGAGGAGATTTACAAGTTCTAGAGAGAAGATTTGAGTGTTTTGTACTTGTTTTGGTGTGATTTGTGAAGATTTGTAAAGGAGTTCATCTCAAAACCATTTGGAGAAGATCTTCTGAACCTTTACTC
>B596-L_1-10k_transcript_42885,B596-L_1-10k_transcript_31082
CTATTCTAACTCCCACAGAAATGGCGATTCGTCTTTCGTTGATATGCCTTCTTGTTTCAGTCACGGCCATTGCGGCTGATTTAACACCGGAGCGTTATTGGAACTCTGCCTTACCAAACACTCCCATACCAAACTCTCTTCGCCATCTTTTTACGTCAGATTTTAGCGACGAGAAAAGCACCAACGTCCAAGTAGGGAAAGGAGGCGTGAACGTTTACACCGGAAAAGGTAAGCCTGGCGGAGGAACCGCCGTGAACGTTGGAAAGGGAGGTGTACATGTGAACACCGGCAAGGGTAAGGGAACACACGTGAGCGTTAGCGGTGGAAAAGGCCACGGAGGAGGCGTCGGCGTCCACACCGGGAAGCCAGGAAAGAGAACCGACGTAGGAGTTGGCAAAGGTGGCGTTATAGTGCACACGCGCCACAAGGGAAAGCCGGTCTACGTCGGGGTGAAACCAGGACATAACCCTTTTGTGTATAACTATGCAGCGAGCGAGACTCAGCTCCACGACGATCCCAAAGCGGCTCTCTTCTTCTTGGAGAAAGACATGGTTCCCGGAAAAGCTATGAACCTCAGGTTTAATGCGGAGGACGGCTACGACGGCAAAACTGCGTTCTTGCCACGTGGAGAGGCGGAAACGGTGCCGTTCGGGTCTGAGAAGTTCTCGGAGATCTTGAACACGTTCTCGGTGAAACCTGGCTCGGGAGAAGCAGAGATGATGAAGAAAACGATTGAGGAGTGTGAAGCGAAAAGAGTCGGTGGAGAGGAGAAGTATTGTGCTACGTCTTTGGAGTCGATGGTGGACTTTAGCGTTTCTAAACTTGGCAAAGATCACGTTCGTGCTGTCTCCACTGAGGTGGCTGAGAAGAATGCACCGATGCAAAAGTACAGAATCGCAGCGGCTGGGGTAAAGAAGTTGTCAGACGACAAGTCGGTGGTGTGTCACAAACAGAAGTACCCATTCGCTGTGTTCTACTGCCACAAGGCGATGATGACGAGCGTTTACGCGGTTCCCCTCGAAGGAGAGAACGGGTTGCGTGCTAAAGCGGTTGCGGTATGTCACAAGAACACCTCGGCGTGGAACCCAAACCACTTGGCCTTTAAAGTCCTTAAGGTGAAGCCTGGGAGTGTTCCGGTCTGCCATTTCCTCCCTGAAACCCATGTTGTTTGGTTCAGCTACTAGATATGCTTTTCTATATTATATAATAATGTATAAGAAGATCTATATTCTGGGATGTTTTGTATGTATACATATATATATGTGTGTGGTTTCCATATTGATACACTAAAAATGAATCCTTGCTACTGTCAAGTTAACAGTGGT
>B596-H_1-10k_transcript_50676,B596-H_1-10k_transcript_48088,B596-H_1-10k_transcript_47935
GCTTCAAGAGCTTCACAGTACCAGCACCTCTCTCCTTCCACTGATTCGCCTCCTTATCGAACCGATACAGCTTCGATTTCCTTAGATTCACACAAACAATTTTTTTCAATCAACAAGTCTCAAGAGTCCCTAGGAAATTCGATTAGATCGCAAATCTCGTTAGACTTACAGATCGAGGACGGCGTCTTCGTCTTCCTCGCCGGTAGTGACGGCAACCTCCTCTAGCCTAACGATCGGAGCGACCTGAGCTCCGGTGTCCTCGTCCTCGTTAGCTCCAGCTTCTTCAACGTCTCTGTGCTCGTGCTCGGGAGACGAGACTCCGTTCTGATTGATCTTGTTGCGACTCTCTCTTCGTGAGGGCACGATACAGCTCCACAACTTCTGGAGCACGACGCACGGACCTTTTGCCAAGTGTTGTCTTTGATGGAAGTGGCGGAGGCGGCGGCGGCTTTATTGCTGTAGATTGTTCTTTGACCGTTGGCTTCAGAAGCTTGAAGCTCCTTCACCAGACGCATAAGATCCGAATCATCCTCCCCATTTGACTAAGTTAAAAGATCCTCTGGCCCGCAAATAAGTTAGAGCCATGGATCGATCCCAGCAAAACACACACGCGAAACTCATGACACGTGACATCCACCGCCTGACACCATCACCGACAGAAGCCAACTGTTTCTCGCTGGGTGCTATCTCGTGGGTCTCACGCGTAGAGACAGTGGGCACGATCGTCTCTCGCGACATGGCCGAGAAGTTCCTCAAGTTCAGCGTTGACGATGGCACTGGCTGCGTCACGTGCATCATGTGGCTCAACCAACTCACTTCTCCTTACTTCCACCGGTTCGACTCATCGACGATTCTTCTGCACTCAAGGGTCGCTCGTAGACAAGCAAGAGACATCAGAATCGGAGCCGTAGCTCGCGTTCGTGGCCGCGTCGGCTTGTACAGAGGAGGTATGCAGATCACCGCGACTAATGTGGTAATCGAGAGAGACCCTAACGCTGAGATCTTGCACTGGTTGGAGTGTGTTAGGCTTAGTCGAAGCTGTTATCGAATTCAAAGTTAATTATGTAATTAAGAGAAAATGATTTCAACTGTAACTCGTGGTTTAAGTCTTATCATTCATCTCTGAGAATGTCTAGTTTCTTCGCCTGTGTTGAAATTGAAACTCGAACTGATAACCCCTTAC
>B596-H_1-10k_transcript_38902,B596-H_1-10k_transcript_35577,B596-H_1-10k_transcript_37845
GAGTTCTCTCTCGCTCAGTTTTCACAGCCGCAAGACTGCTCTCAGATTCTTACTAGCAGCTATGGGTAAAGAGAAGTTTCACATCAACATTGTGGTCATTGGCCATGTCGACTCTGGCAAATCGACCACTACCGGTCACTTGATCTACAAGCTTGGTGGTATTGACAAGCGTGTCATCGAGAGGTTTGAGAAGGAGGCTGCTGAGATGAACAAGAGGTCCTTCAAGTACGCGTGGGTGTTGGACAAACTTAAGGCCGAGCGTGAGCGTGGTATCACCATTGACATTGCTCTCTGGAAGTTCGAGACCACCAAGTACTACTGCACCGTCATTGATGCCCCTGGTCATCGTGATTTCATCAAGAACATGATTACTGGTACCTCCCAGGCTGATTGTGCTGTCCTCATCATTGACTCCACCACTGGTGGTTTTGAGGCTGGTATCTCCAAGGATGGCCAGACTCGTGAGCATGCTCTTCTTGCTTTCACCCTTGGTGTCAAGCAAATGATTTGCTGCTGTAACAAGATGGATGCCACAACCCCCAAGTACTCCAAGGCTAGGTACGATGAGATCATCAAGGAGGTGTCTTCCTACTTGAAGAAGGTTGGGTACAACCCTGACAAAATCCCATTCGTCCCCATCTCCGGATTCGAGGGTGACAACATGATTGAGAGGTCCACCAACCTTGACTGGTACAAGGGACCAACTCTCCTTGAGGCTCTTGACCAGATCAACGAGCCAAAGAGGCCTTCAGACAAGCCCCTGCGTCTACCACTTCAGGATGTCTACAAGATCGGTGGTATTGGAACGGTGCCAGTGGGTCGTGTTGAGACTGGTATGCTCAAGCCCGGCATGGTTGTCACATTCGCTCCTTCAGGGTTGACCACTGAGGTCAAGTCCGTTGAGATGCACCACGAGTCTCTTGTGGAGGCACTTCCAGGTGACAACGTCGGATTCAATGTTAAGAACGTTGCCGTCAAGGATCTTAAGCGTGGGTATGTTGCATCCAACTCTAAGGATGACCCTGCCAAGGGTGCTGCTAACTTCACTTCCCAGGTCATCATCATGAACCACCCTGGTCAGATCGGTAACGGTTACGCCCCAGTGCTTGATTGCCACACCTCCCACATTGCAGTCAAGTTTTCTGAGATCCTCACCAAGATTGACAGGCGATCTGGTAAAGAGATCGAGAAGGAGCCTAAATTTTTGAAGAATGGAGATGCTGGTATGGTGAAGATGACTCCAACCAAGCCCATGGTTGTTGAGACTTTCTCAGAGTACCCACCATTGGGGCGTTTTGCTGTTAGGGACATGAGGCAGACCGTGGCTGTTGGTGTCATCAAGAGTGTTGACAAGAAGGATCCAACCGGTGCCAAGGTCACCAAGGCTGCAGTCAAGAAGGGTGCCAAATGATAAGACTTCTCTATTACTTTTAAAAAAACTTTGATGGTGTTTGAGCCTTTTTTTAATATATTTTCTGCGACATGGTTTCAGTTATGCAGTTTGTGGATGGTTTTGGCTAATGATTTTTAGTGCTTTGTTCTTGAATGTCCTTGTTAGTTGCTTTTACTCATCTAGAGTTTTTAGACC
>B596-H_1-10k_transcript_23095,B596-H_1-10k_transcript_26401
GCGTTTAAGTAAGACTAGTTCAACCTCCTTCTTCCTCTTCAGCGTCTCTTCTCTCCTCTAAACCTTTGACCTCACTCTCCCCCCATTAAATTAAAATTAACATTTATCTCTACGGTTTATGCAACTGTAGTGCTATTAAACTATCCTATCCTCTGTTCTATCCTCAGATCTCTCTGTTCTTGTGGGGGTGATTCTTGCATCCTTCTCTTATAAATTCACAAACTTTCCACTACCCTTTTGATATTTCTTTCTGTTTCCTTGTTTCCCGTTTTAATCTTCTAGTCAAATCTATTCAATAGACCCGAGTAGTAGTAGGCTTTATCAGTTCATCTGTGTAGAAATTTGAAAGCTTTGGTTTTTGATCCTTGAACTTAGCATAGAAAGGGTTTGACTTTCAATGAGATTAGATTGTTTTTGATCGTTTTGTCATCAGATCTTGATTCTGGATGGGTAATACTTGTGTTGGACCAAGCAGAAATGGTTTCCTGCAATCCGTTTCCGCCGCAATGTGGCGGCCACGAGATGGAGACGATTCCGTTTCTCAGAGTAACGGTGATACCACAAGTGAAGCTGCTGTTTCAGGAGAGCTTCGTTCTCCATCGTCACCTGATCACCAAGTCCTGAACAAACCTCCTGAACATCTCACAATGCCAAAGCCAGTGGAGACAAAGGCCAAGTCCGATGTACTAGAGACTCAGCCTGAGAGTCCAAAACCGGAGACAAAAGCTGATGCTTCTCCAGCTAAGCCTAAGAAGCCTAAACACATGAAGAGAGTGACCAGCGCAGGCCTCAGGACCGAGTCAGTGTTACAAAGGAAAACAGAAAACTTCAAGGAGTTTTATTCTCTAGGAAGGAAACTAGGACAAGGGCAATTCGGGACGACTTTCTTATGCGTGGAGAAGGCCACAGGGAAGGAGTTCGCCTGCAAGTCCATCGCCAAGAGGAAGCTGCTGTCCGACGAGGACGTGGAGGATGTGAGGAGGGAGATTCAGATAATGCACCACTTGTCTGGTCACCCTAATGTCATTTCCATCAAAGGAGCTTATGAGGATGTTGTGGCGGTGCACCTTGTGATGGAGTGTTGTGCAGGCGGAGAGCTTTTTGACAGGATTATTCAGCGTGGGCATTACACGGAGAGGAAAGCAGCTGAGCTCACTAGGACTATTGTTGGTGTGGTGGAGGCTTGTCACTCTCTTGGTGTTATGCATAGAGACCTCAAGCCTGAGAACTTTCTGTTTGTGAGTAAACATGAAGATTCTCTTTTGAAGACTATTGATTTTGGACTCTCCATGTTCTTTAAACCAGACGATGTTTTTACAGATGTTGTTGGTAGTCCATACTATGTAGCTCCTGAAGTTCTTAGAAAGCAGTATGGTCCTGAAGCTGATGTGTGGAGTGCTGGTGTGATTGTGTACATTTTGTTAAGTGGAGTTCCTCCATTTTGGGCTGAATCAGAACAAGGTATTTTCGAGCAGGTCCTCCACGGTGATCTTGACTTCTCATCTGATCCCTGGCCGAGCATATCTGAAAGTGCAAAAGACTTGGTTAGAAAATGCTTGTTAGGGATCCAAAGAAGAGACTAACTGCACACCAAGTACTATGTCATCCATGGGTACAAGTGGACGGTGTGGCTCCTGACAAACCTCTGGATTCAGCTGTTCTGAGCCGTATGAAGCAGTTTTCTGCAATGAACAAGTTCAAGAAAATGGCTCTTAGAGTGATTGCTGAGAGCTTATCTGAAGAAGAAATAGCCGGCTTGAAAGAAATGTTTAATATGATAGACGCCGACCAGAGCGGTCAGATCTGTGTTTAAAATGGCGCATGGCGCACCAAGGCGAGACGTGCCGAGCCTTGCGCCTCGCGCCATGGCGCAATATGGCGCTCGCCTTGAAGAAAATTTTAGTTACGTCATTTTAGTTACGTCTTGTTTTGTTTTGTATTGGAGAAGAAACTTAGAGAACACTTATGCAATGATTGATATAC
