# Supplementary material for: Molecular Analysis Uncovers the Mechanism of Fertility Restoration in Temperature-Sensitive Polima Cytoplasmic Male-Sterile Brassica napus
Source: Int J Mol Sci. 2021 Nov 18;22(22):12450. doi: 10.3390/ijms222212450 (PMC8617660; doi:10.3390/ijms222212450)
Supplement: Supplementary file 1 [file ijms-22-12450-s001.zip › DataS1/TA cloning Sequences/validation sequences of long non-coding RNAs.fasta]

>B596-L_1-10k_transcript_54476
GAGGGGAAAGGTTCCATGTGAACGGCACTTGCACATGGGTTAGTCGATCCTAAGAGTCGGGGGAAACCCGTCTGATAGCGCTTATGCGCGAACTTCGAAAGGGGATCCGGTTAAAATTCCGGAACCGGGACGTGGCGGTTGACGGCAACGTTAGGGAGTCCGGAGACGTCGGCGGGAATTCCGGAAAGAGTTATCTTTTCTGTTTAACAGCCTGCCCACCCTGGAAACGGCTCAGCCGGAGGTAGGGTCCAGCGGCTGGAAGAGCACCGCACGTCGCGTGGTGTCCGGTGCATTCCCGGCGGCCCTTGAAAATCCGGAGGACCGAGTGCCGCTCACGCCCGGTCGTACTCATAACCGCATCAGGTCTCCAAGGTGAACAGCCTCTGGTCGATGGAACAATGTAGGCAAGGGAAGTCGGCAAAATGGATCCGTAACTTCGGG
>B596-L_1-10k_transcript_31636
GATCACAAAGCAAAATACGAAAGAAACATGGGGTTCTTGGGTAAGAGTGTATTGTTGAGTATCCTTGCAATATGGTTCTTCACTTCCTGTGCTTTCACTGAAGAAGTGAACCATGTGACCCAAACGCCTTCCTCTGCCCCTGCTCCATCTCCTTACCACCACGGCCACCACCACCCACATCCTCCCCATCACCACCACCCTCACCCTCACCCACCGGCAAAAGCCCCTGTCAAGCCGCCGGTTTCTCCACCTTCTAAACCTCCGGTTAAGACTCCAGTTTACCCTCCAACCAAATCCCCGGTTAAGCCCCCAACTAAACCTCCGGTTAAGGCACCAGTTTCCCCACCAGCAAAACCTCCTGTTAAACCTCCGGTTTACCCTCCGACCAAAGCTCCGGTTAAGCCCCCAGTCAAACCTCCGGTTAAGCCACCAGTTTCCCCACCAGCAAAACCTCCTGTTAAACCTCCAGTTTACCCTCCGACCAAAGCTCCAGTTAAGCCCCCAGTCAAACCTCCGGTTAAGCCACCAGTTTCACCACCGGCCAAACCTCCAGTAAAGCCACCAGTTTCACCACCGGCCAAACCTCCGGTTAAGCCCCCGGTTTACCCTCCGACCAAAGCCCCTGTTAAGCCCCCGACCAAAGCCCCGGTTAAGCCTCCGGTCTCTCCTCCAACCAAACCACCAGTCTCCCCTCCAGCTAAGCCACCGGTGAGGCCACCGGTTTACCCGCCAAAATTCAACAGAAGCCTAATCGCCGTTCAGGGTACGGTCTTCTGCAAAAGCTGCCAGTACGCTTCTTCCGATTCACTCATTGGCGCCAAACCCGTTGAAGGTGCTGTTGTGAGACTACTGTGTAAGAGCAAGAAGAACGTAGTCGCGGAGACCAAGACGGACAAGAACGGATACTTCTTGTTGTTGGGCCCGAAGACGGTGACAAACTACGGTTTCAGAGGATGTCGTGTGTATCTTGTGAAATCAAAGGACTACAAATGCAACAAAGTGTCAAAGCTATTCCGTGGAGATGTCGGTGCCGTACTCAAGCCGGAGAAAAGGAAGGGGAAATCTGCGGTGGTCATTAACCAGCTCATCTACGGTATCTTTAACGTTGGACCGTTTGCGTTTGACCCGGTTTGCCCCAAATAAAGATAATGATGATGCTTTGTTACTTTCTTGATTATGTAATGCTCAAAAGAGTTCGAGGGAGACAGAGAGTTATGTCTTTATGCGTTCGAATTGTAATGTTAGCTATAGTATTAAGCTAAATGCTTGTGTTTTTATGAATGTGTCCTTAAGAGACGTCGTTTGGGTTTCGTTTGAATAAAAATCGCCAGC
>B596-L_1-10k_transcript_29911
TTGGCTAGGGTTTTGCTACTTATCCTACCGCAGCTTCCTTCTTTGTTTGGCTCTGTCCGAACAACCATATCTTTCGATATTTCTTAATTCTTCATCTTCGAAAACAATAACCCCCAAAACAATAACCTCGGTGACTAACTAGTTTGGTCTGGAGAAATGACGACTTTGAACCCTTTCGATCTCTTGGACGATGACACCGAGGACCCCACCCTGCTCGCTGCTGCTAAGCCGTTGAAGGTTGAGAAACCTGCTCCAGCTCAGCCTGCTAAGATGCCCACTAAGCCCACTCCTCCTTCTCAAGCTGTGAGGGAAGCCAGAGGAGGAGGTCGCAATGGTGGAGGAGCACGTGGCGGTGGCCGTGGAAGAGGTGGTGGATTCAACAGGGAGTCCAGGAACAGTGATGCTCCTGCTAATGAGAACGGGTACGTTGGAGGCTACAGACGCTCTGAAGGAGGAGATGCTGGGAGACGTGGTGGATACCGTGGACGCGGTGGTCGCCACGGAGATTCTGGTGACTTGGAGCGCCCACGCAGGAACTATGAGCGTCACAGTGGAGCAGCTCACGGACATGAGTTAAAACGTGATGGAGCTGGCCGTGGCAACTGGGGAACCATTGAGGATGACATTCCTCCGGTGACTGAAGGATCCACACCAGTGGTGGAGAAGGATCTGGCTGTTGAGAAGGAAGGTGATGCAAGTGATGCAAACAAAGAGACACCTGTTGAAGCTCAAGCTGAGAAAGAGCCCGAGCCTGAGGACAAGGAGATGACTCTTGAAGAGTATGAGAAGGTTTTGGAAGAGAAGAGGAAAGCTTTGCAGGCAACCAAGATTGAGGAGAGGAAGGTTGACACCAAAGCCTTTGAGACCATGCAACAGCTCTCAAGCAAAAAGAGCAACAATGATGAGGTCTTCATCAAACTGGGAACAGACAAGGACAAGCGCCCAGTTGAGAAGGAAGAGAAGACCAAGAAGTCGTTGAGCATAAATGAGTTTCTGAAACCTGCCAATGGGGAGAGGTACAGAGGTGGTGGTTATCGTGGTGGAAGGGGTCGTGGACCAAGAGGAGCTGATGAGGGTGGTCGTGGACGTGGAGCCGAGGGTGGTGGTCGTGGACCAAAAGGAGGAGCTGACAGAAAGGCTGCTGCACCTGCACCAAAGATTGAAGACGCTGCTCACTTCCCTACTCTGGGAAAGTAAGGCTCTCCGGTTTGGTCCTTCCGCGTCCTTTTGGTTTGGCCTCGTTTGTTTTTGTGATCTCTCACCCGGTTCTGTTTTTGTTCTTCTGATTTCATTGTTATCGTCATACTCGCTCAAGGCTTTTTGTTCTACGAACCCGAGTTTTTGGGAGCTTTTAGTAAGTTAAATGAGGCAGC
>B596-H_1-10k_transcript_61575
GCCAAGAGTACCTATATATACTTTTGTTTCTATGAAGTCAAGGAAGTGAAAATAGTTCGAATCCAACCAAGTAAAGAGGATGTTTCAAAAAAAAAGATCAAATTAGTCTTCCCTAATGAATATGCTCTTTTTAAAGATTAGAGTCGATGTCGAAGAAAAACTCGTAAGAAAATTTAATATAGTTAATTTTTTGGAATATTTTAGTTTTTTTTTATCGGGACTCGTCTTTATCACATTTCCTTTGTTTTACAAAAAGATCATAGACCCTTACAAAAACAAAATTTTGAAAATTTCAATTTGAAATTTCGTACTTGTTTTCTCTATTTGATTTCTATTGTTTATTTAAGGTTCTTTAGAAACTCTTTTTATAAACAATCGAAGTAGAAAAGGTTTTTTATGATATTTCATCAGATGATTGTACAAGGAAAGTACTAGGTTGTAGAAAAGAAAGCGGTGAAAAAGAATCATAAATAAATAGTTTTTTATTGGATCAGGAATCTCATTATGTATTTGGTGTGGATAAAAGATCTTCCTATGTTATACTATTAAATTCTTGACGATGAATCGATTTTATAGCTCCGATATTGTTATTCATGATATTTCTTTCATTCGATATCATCGAAATCTAATTCATCTGAGTGAGTTTACAAGCGAAAGATTTCTCATCTCTATGGGATTAAATCCCGAGATATTCC
>B596-H_1-10k_transcript_67380
GATCACCCGCTGAGTTTAAGCATATCAATAAGCGGAGGAAAAGAAACTAACAAGGATTCCCTTAGTAACGGCGAGCGAACCGGGAAGAGCCCAGCTTGAAAATCGGACGTCTTCGGCGTTCGAATTGTAGTCTGGAGAAGCGTCCTCAGCGACGGACCGGGCCCAAGTTCCCTGGAAAGGGGCGCCAGAGAGGGTGAGAGCCCCGTCGTGCCCGGACCCTGTCGCACCACGAGGCGCTGTCTACGAGTCGGGTTGTTTGGGAATGCAGCCCCAATCGGGCGGTAAATTCCGTCCAAGGCTAAATATGGGCGAGAGACCGATAGCGAACAAGTACCGCGAGGTAAAGATG
>B596-H_1-10k_transcript_60079
ACAACTGATATCACCAAACCAAAACATCTCTCTGAGAATCCCTAAATCCACTTGAAAAAAATGGCAGAAACCGCGGAAACAATCAACACCACCGTCTCACCGCCGCATTCCAAATCGGAGGGCTCCACCACATTGCCCGCGACGACGCCGGATCAGACATCGGATGAAACCTCAAAAGCCGCAGATCTGAAGAAGGAAGAGTCCGTCGCAGAGACGAAGCCAGGAGGAGGCAACTCGCTCCGCATTTGGCCTCCGACTCAGAAAACTCGCGACGCCGTCTTGAAGCGCCTGATCGAGACGCTATCCACCGAATCCATCCTCTCCAAGAGGTACGGCACGCTCAACTCCGACGAGGCTTCCACCGTCGCCAAATCCATCGAGGAGGAAGCCTACGGCGTCGCGTCCAACGCTGTGTCTGACGACGACGATGGGATCAAGATCCTTGAGGTTTACTCCAAGGAGATTAGCAAGAGGATGCTTGAGACGGTGAAGGATCGATCTGCAGCCGCCGCCAACAAGGAAGCGGGGGAGGAAGCTGCGAAAGACGATGAAGCTCCTGAGTCGGAGAAGAGTGAGGCGTAACTCGTTCTTGATCCTTACCTTATCTATTAGGGTTTCGCTAGATTCGTATGAGTTTCTCAGAGTTTATGACGACAGATCTCTTCTTGTGGATTTGGTATTTGCCTATTTCGTTGCTTGCTCTTGGTTTGGCTTGTTAACGATTATGCAATTAACAATAATATCATCTGCTTAGTACC
>B596-H_1-10k_transcript_37166
ATATGGGACACACGATAGAACTTTAGAGTTTCTCTCTCCTCTTACTTTCTCTCCAAACGCTCGCTTCTTTGCTGGTCGCCGTTTGCTTCCGGCGAGTCGTGCCTTTTTTGACGCCGGAGGGCTCCTCCTAGTTACCCTTATCTCGTCTTCCTTTTGCCCTTCTCTCCCCATCTGGTTCCCCACCGATATGTGGTCGTCTCTGGAGGTTTGAGCTCTCGCTGGCGGAAGACCTAGGCTGATTCCGGTGCTGGTTTGGTCTCTGGTGACTCTGCGAGGTGGGTGTGTAGTGGCAGGTTGGAGGTTGTGGTCGGCTTTTTGGGTTGGGTTTCGCCGGACGTTCTTTTTTCCTTTAGATCTACGGCGGTTCCCTCTGTTTGACGGCGCGTGACTTCAGGAGGTGGCTCCTTCGCCTTGGATCTGCTCGTCTACCTGCTCTTCTCTCTTCCGTTATCCCGGCGAATTGGTGCGGCGGCGCGTGTCTCTCTCTTTCACTTGGTGTCTTGTCGAAAGTGGTTTCTCGGTCTGCTTCTGCTCGAGAGGTTGCGGCGTGGTTTGTTCCACGTCGGCGTGTTCCTCGGATCTCTGGTTCTCGTCGTGTGGCGAGCCGGCGGTTCCTGGTTTAGCGCGCTCACCGTCGACCTGGTTTTGGACAACGAGTCGTCTATGGCTCTGGATCCGGCTTGGTTCAAGTGATTCCTCTTTGTCTTCCTCCTCTCGCGGCCTCTCTCTTGAAGCGCTTGTGGTGGTTCTCTGCTGTGAGTCTCCTCCAGTCCTCCTCCTTGCGGCTGTGCCTCATTGTCTCGTTCTTGCTCCGTTTGCCGGTCAGTCCTCTGGTTTTCAGAATCTGTCCATGGTGAGTCCTATCTTCTCCGCGTGGTCATTCGGTTTGGGTAGGTGCTCGTGTCTCCGTGTGTTGATCACATCATCCCTGCTCTGGAACCTTTCGCCATGGCGAAGCAGTTCCAGTGGATGTGCTCTTCCGGCTTCTTAGGTTGGTAGGTTTGGAGAGCTTCGTGTGGGTTGGCGGCTGTCTCTCAACCCTTTTTTGTGCAGTTCCCGTGGTTGTTTTCAGGTTTGTATATCTGCAGCCTGTTTGTTGGTGTTTGGAATAAGGCTCGGCTGGCTAGTAGGTGGGTTTAGGTCTCTAGTTAGTGGTTTGTGCGTGTTGGAACTGGATTAAAAGGTCATTAGCGAGCTGTTCTTGGATGTACCTATCATTAAGACTTGTTCATCGGGTTTCGCCAAATTCTCCCGGGCTCAAGGTCTCGTAATTCACTGCGGTTCATCCTTTTGCGGCAAGCGACTTGTACCGACTCTGATGGGTCCTTCGTGTGGGCTCTTAGCTGGTTGTATCTTCCACTTCTTGTTTCGGTTTGAGTTGTTGTTTAGTTAGTATAGTTGCTTTTAAATTTTCTGCTTCTCGTTATCTCTGTATTCT
