# Supplementary material for: Molecular Analysis Uncovers the Mechanism of Fertility Restoration in Temperature-Sensitive Polima Cytoplasmic Male-Sterile Brassica napus
Source: Int J Mol Sci. 2021 Nov 18;22(22):12450. doi: 10.3390/ijms222212450 (PMC8617660; doi:10.3390/ijms222212450)
Supplement: Supplementary file 1 [file ijms-22-12450-s001.zip › DataS1/TA cloning Sequences/validation sequences of novel transcripts.fasta]

>B596-L_1-10k_transcript_47272
CATCGTCTAGTGGTTCAGGACATCTCTCTTTCAAGGAGGCAGCGGGGATTCGACTTCCCCTGGGGGTAGGGTACTACGAAAGGAAGTTGATTATGGATTATCCATAAAGTTCGAATAGAGTCTTCCTGGGTCGATGCCCGAGCGGTTAATGGGGACGGACTGTAAATTCGTTGGCAATATGTCTACGCTGGTTCAAATCCAGCTCGGCCCAATAATTCGCTGTCTACATAACCTTTTTTGTTTTGCATAATTGACAGAGAAGGGTAAGAAAAAAGTCAAATATCTGGGTATATTTCGACTTTACTTTTTTCTTTATTTCTTGTGGCTCGTTACTTTTTGTTTCCATAAAAAATTACAATAAAAAATAGATTATCAATCGATTTTAGAATAATGCAAGGATTACTAGTAATCGGCCTTGATATCACTTTAGTGATATCCATATAGATATCAATATATTACTTGTGATTTTCTTTGTTACAAAACACTAATTTGAATCTAAAATTGAAATGATTCAAATGAAATCATAAGAAGGAATATGTAAGCTACCCGCTTTATTTCCATGGGATTGTAGTTCAATTGGTCAGAGCACCGCCCTGTCAAGGCGGAAGCTGCGGGTTCGAGCCCCGTCAGTCCCGGCGGATTCAATTAAAAAAAAAAGACATAAACTCCCCTTTTTGTTTCTGGGCAAGGGGATCAAAATGGTTTCGG
>B596-L_1-10k_transcript_26986
GGAGTTTGGGGATTTTTGAGACCTTTCAATTCTCGAGGATCGATTTGGTTCACAACGGCATCTACTTCGAACACCATGGCTCCTCCAGGAAACCACCACCGCTACTACCCAGAAGTGAAATCTCCTCTTCGTAGACAAGTCCACGCTCCTTCCCCTGTCCGAAAGTTCGGTCTCTCTTGCCCCCGACAAGTTGTTTCTGGTAATGCTGTAGGAGTTTTACTCACAAGTGACTGTAACAGCTTAGAAAGGAAGAAACTTGATTTGCCTTTGGACTACTATAGAACGGAAGTGGTTGATGTTGACGACTACGACGACGAGGTTGATTACGTGGAGGTGATATCTGATGACGACGAGGTTGAAAACGCTGTGGATATGGAAGAGGAGAGTGAAAAGGAAGTGTCTTTAGATGAAGTCAATCCGAAAAACGGGAGCTTTATGGTGGTGGATGAAGAAGCTGTGACTGATGATGTCTGCAGCTTTGAAGCGTATAGAAAGGCTCTCAAGAGCGCTGAGAACAGGACTTCTAAACTGAAAGCCAGAGGCTTTGGTGGTTTTTTGAGAGAACGGTGTCGTGGCTTGTTGCGAAGCTTGCGTTCCTTTTTTAGACAAGACGAAGAACCAGTTGAGGATGTACGGAGTGAACCGTTTGAACCACTTTCCAAAGAAGAGTTGACAGCAGTCAAGGATGCATTCTCAGCTAATTTTCACAACATCTTGGTTTCACATGAGAACTCTAATATTGACATTACTGTGGAAAAACTGAGGTGTCTTAAACCAGGTCAATGGTTGAACGATGAGGTGATTAATCTGTATCTAGTATTGCTGAAGGAAAGGGAAGCTAGAGAACCAAAGAAGTTTCTCAAATGTCATTTTTTCAATACATTTTTCTTCACCAAGTTAGTTAATTCGGCGACTGGATACAACTACAATGCAGTCAGAAGATGGACTTCAATGAAGAAGTTGGGATACCATCTCATAGATTGTGACAAGATATTTATCCCTATACATATGAACATTCACTGGACTTTGGCTGTTATTAGTATAAAGGAACGAAAGTTCCAGTATCTGGACTCGTACAAAGGAAGAGAGCCTAGAATCCTCGATGCGCTGGGTAGATACTTTGTAGATGAAGTTAGGGATAAAAATGAAGTGGACGTTGATGTAAGTCAGTGGAGACAAGAGTTTGTGCAGGACCTTCCTGAGCAGAGTAATGGATTTGATTGTGGAATGTTTATGCTGAAGTACATGGACTTTTACAGCAGAGGTCTGGATCTTTGTTTCACTGAGGAACATATGGCATACTTCCGGGTTAGGACAGCGAAGGAGATTCTGCAACTGAGAGCTGAGTGATTTTGTTTGAAAAGAGAATAGTTTTGAAAGGTTTTTCATGTAGATAGTGTTGGAGAGAGTTACTCGAGTTAGATGTGTGTTCTTAAATATTTTGGTGTACATACAGAAAAGGATAACAATGTGGTTGTCTTATGACTCTTATCTCTGTTGCTAGTGG
>B596-L_1-10k_transcript_5689
GATAATCGAATTAAAGAACGTAGTCGAATCTGGGTGATCGGGTACAATGCTGGATCTGGGTCCGTTCTCAGACGAGAAGTTCGATGCGAAGCGGTGGGTGAACTCGTCGTGCAAAGCGCGCCACCCTCAGGACTCGCTCGAGAGACACCTCGTGGATCTGGAAATGAAGCTCCAGATGGCCTCCGAGGAGATCGGAGCGTCTCTCGAAGAGCAGAGCGGAGGCGCCCTCCTCCGTGTCCCTCGCGCCACTCGCGACGTCTTGCGACTGCGTGATGACGCGGTGTCTCTCCGTAGCTCAGTCGCCGGAATCCTCCAGAAACTCAAGAAGGCGGAGGGATCTTCCGCGGAGTGTATAGCTACACTTGCTAGAGTGGACTGTGTCAAACAGAGAATGGAGGCTGCCTACAAAACTTTGCAGGATGCTGCTGGGTTGACTCAGTTAAGCTCCACGGTCGAGGATGTTTTTGCTAGTGGAGATCTTCCCCGTGCTGCGGAAACTCTTGCCAGCATGAGAAATTGCTTGTCTGCTGTTGGAGAGGTTGCAGAATTTGCCAATGTTAGAAAGCAACTAGAAGTGTTGGAGGATAGGTTGGAGGCAATGGTGCAGCCACGTCTTACTGATGCATTGACTTATCACAAGGTTGATGTTGCCCAAGATTTGCGAGGGATTCTCATCCGGATTGGGAGATTCAAGTCTCTGGAGTTGCAATATTCAAAAGTGCGTTTAAAGCCAATAAAACAACTCTGGGATGATTTCGACACTAAGCAAAGAGCTAACAAGCTTGCCAGTGAGAGAAGTGAAACCCAAAGGTTGTCTAGTGGCGATGAGGTTCAGTTGACATCATCAACTCAGACATCCTTCGCTAGTTGGCTACCAACCTTTTACGACGAGTTGCTACTCTATCTTGAGCAGGAGTGGAAATGGTGTATGGTTGCCTTCCCTGATGATTATATGACTCTCGTCCCAAAGCTGTTGGTTGAGACCATGGGAGTACTTGGGGCTAGTTTCGCTTCTCGTCTCAACCTTGCAACAGGAGATGCTGTTCCTGAAACTAAAACACTCGCCAAAGGTGTGATGGATCTATTATCCGGAGACTTACCCAAGGGTATTAACATACAGACCAAGCATCTTGAGGCCCTTATTGACTTGCACAACGTAACTGGGTCCTTTGCAAGAAATGTTCAGCACCTGTTTGCCGAATCGGAAGTTAGAGTCTTAATAGATACGCTAAAGGCCGTGTACTCACCCTTTGAATCGTTTAAGCAAAAGTATGGGAAAATGGAACGTGCTGTTTTGTCCTCTGAGATCGCAGTTGTAGATCTGAGAGGGGCTGTTACACGTGGTGTTGGGGCTCAAGGAATAGAACTCAGCGAGACAGTGCGTAGGATGGAAGAGTCTATCCCCCAAGTTGTTGTTCTTCTTGAAGCTGCGGTTGAGAGGTGTATTGGCTTCACTGGCGGCTCAGAGGCAGACGAGCTGATACTTGCACTAGATGACATAATGCTGCAGTATATCTCCATGCTTCAGGAAACACTCAAATCTTTGAGAGTTGTGTTTGGAGTAGATGGTTCAGGCGATGGAGTTAGCTCAGAGAAAAGGGAGAGCTCTCGCAAGATGGACCTGTCTTCAAATGAAGAGTGGTCCATTGTCCAGGGAGCACTACAGATACTTACTGTATCAGATTGTCTTACGAGCAGGTCTTCTGTATTAGAAGCTTCCTTGAGAGCCACTCTAGCTAGACTGAACTCCAGCCTGTCTATTTCATTATTTGGCACAAATTTGGATCAGAACCTATCACATTTGACAAGTGAACAAACAGCTGGAGATTTGTCTATGGCTGGACGAGCTTCCCTGGAGGTAGCAGCTATTCGATTGGTTGATGTTCCGGAGAAGGCTCGCAAACTCCTAAACCTGTTGGAGCAGTCCAAAGATCCAAGGTTCCATGCACTGCCTTTGGCATCTCAGAGAGTCGCCACATTTGCCGATACAGTCAACGAACTTGTGTATGACATCCTCATATCAAAAGTCAGGCAACGACTAGGGGAAGTATCTCGCCTACCAATTTGGTCTTCATCTGAGGAACAGAGCGCTTTTCCGTTACCAAGCTTCAGCTCATACCCTCAGTCTTATGTTACAAGCGTTGGAGAATATCTCCTCACTTTGCCTCAGCAGCTTGAGCCTCTTGCTGAAGGAATATCAACCAATGGCGATTCGAACAACGAGGACGCACAGTTCTTTGCAACCGAGTGGATGTTCAAGGTAGCAGAAGGTGCAACGGCTCTGTATGTGGAGCAGCTGAGAGGAATCCAATACATTACAGACCGAGGAGCACAACAACTGTCTGTAGATATAGAGTACTTGAGCAATGTGCTTTTGGCTTTGTCCATGCCGATTCCGCCTGTGCTGGCAACTTTCCAGACGTGTTTGGCTACACCAAGAGATGAGCTCAAAGATGTGATGAAATCAGAAGCTGGTAGTGAACTTGATTTCCCTACGGCTAATCTTGTCTGTAAGATGCGTCGTATCAGTTTCGATTAGTCTCACAATTTGGAGGTCCATCCATACCCATTATGGTGGTGTCTACGAGACTAAGTTAACAAATCGGTTTGGCCATATTGAAAGTTTTGATGCTATATAAAAGGATAAGTTTCGCATTTCGTAGTAAAAAGGTTCAAATTAATGTTATCAAGATATAAATACTTTTTAATGTATGGAATATTTCTCTTAACTAGTATGAACCCCATGCTACGCATGGGTCAATTTACTGTTTC
>B596-H_1-10k_transcript_68608
ATTAAAAGTTGTAAAGCTGGTCGTCTTTCATATCGAGCCATTGAAGCAGCGCGTCGGGCTATAATCGGACACTTCCATCGTGCTATGAGCGGACAATTCCGAAGAAATGGTAAGATATGGGTAAGAGTTTTCGCGGATCTCCCTATTACCGGGAAACCTACAGAAGT
>B596-H_1-10k_transcript_52699
GATCGAAAAAAGGGGGAATAACATCCTGGAAATACAATTTTTTCTTTATTCAAATTGTAAGTGTATTCTGAGTCTATTTCTGTATTCTTTCTAGATTCAAAGCAAAGACTAAGTATTGAATCAAAAGAAAAAGATAAAAGGGATTATAGGCTCAATACATTCTATTTGAATTAGAATAGAAACTCATGCTCGATAGAAATAGTAGATCTAATAGAATCCACAAATGCGGTAGGTTCATTAACAATTCACAGATTCAAAATGGCAAAAAAGAAAGCATTCATTCCTTTTTTTTATTTTACATCTATAGTCTTTTTGCCCTGGTTGATCTCTCTCTGCTGTAATAAAAGTTTGAAAACTTGGATTACTAATTGGTGGAATACTAGACAATGCGAAACTTTCTTGAATGATATTCAAGAAAAAAGTGTTCTAGAAAAATTCATACAATTAGAGGAACTATTCCAGCTGGATGAAATGATAAAGGAATACCCAGAAACCGATTTACAACAATTTCGTCTAGGAATCCACAAAGAAACGATCCAATTCATCAAAATACACAATGAGTATCGTATCCATACAATCTTGCACTTCTCGACAAATCTAATATCTTTCGTTATTCTAAGTGGTTATTCCTTTTGGGGTAAGGAAAAGCTTTTTATTCTCAATTCTTGGGTTCAAGAATTCCTATATAATTTAAGTGATACAATTAAAGCTTTTTCGATTCTTTTATTAACTGATTTATGTATCGGATTCCATTCGCCTCACGGTTGGGAACTAATGATTGGTTATATTTACAAAGATTTTGGGTTTGCTCATTATGAGCAAATTTTATCTGGTCTAGTTTCTACCTTTCCAGTCATTCTTGATACAATTTTTAAATATTGGATCTTTCGTTATTTAAATCGTGTATCTCCGTCACTTGTAGTGATTTATCATGCAATAAATGACTAAAAAACGATTCACTGATCCAATTCTACTCTTTCTTACTTTATACATCATAACCAAATCAAAGTCGTATTTACTTTACTCTTTTTTACCCACGAGGGATTCCTTGTATATT
>B596-H_1-10k_transcript_35496
GCAGAAAGCTGGGTCAACGACGTTTTGACCGGGTAATACAACAAAAGTACGAGGGCAAAATAGTCATTAAAAACACTCGCATACGTATGTACCGCATGGAGAAGAGAGATACAACTCAACCACTTTGTATATTTATAAGCCTCAAGAGATAAACGAAAATGAGATAGAGAGATAAGGGGACCAGAAGCGTTAGATAGATAGAGAGAGAGAGAGATTTGTAATCCTTCAGACACACACAGAAAGAAGATTATGTTGCCCGTAAGAAAAACCAAAAGAGCTTTTTACTCCGCCTATGCTGGAGACGGCGTCTTTACGCCGGGAAAGAAACGACGAAGATGTCTTTCTTCTCCTGCGTCGGTATCTAAAGCCGGACCAGATTTGTTAGATACAATCCCAGACGATCTTGTTGTTTCTATCCTTCGCAGACTTGCTTCTACATCTCGATGCCCTGCTGATTTCATCAACGTTTTAATGACATGTAAGAGATTGAAGAGTTTAGCTACGAGTCCTCTTGTTCTGTCGAGATTGTCTCGGAAAGCGATTGCCGTAAAGGCTCAGAATTGGTCGGAAGATGCTCACCGGTTTCTCAAACGCTGCGTCGACGCCGGAAGCCTCGAAGCTTGCTACACTCTCGGCATGATTCGGTTTTACTGTCTGCAAAACAGAGGAAACGGCGCGTCGCTGATGGCTAAAGCCGCGATTAGCTCCTACGCGCCTGCGTTATACTCTTTAGCCGTGATTCAGTTCAACGGAAGCGGCGGCTCCAAGAACGACAAGGATCTCCGAGCAGGCGTGGCTTTGTGCGCGCGTGCGGCTTTTTTGGGACACGTCGACGCGCTGCGTGAGCTCGGTCACTGTCTCCAAGACGGTTACGGTGTTCCGCAGAACGTCACCGAAGGTCGGAGATTCCTCGTTCAAGCCAACGCTCGTGAGCTCGCCGCCGTCTTATCCTCCGGGAACGAAGCTTGCTCGTGGCTCACTTTGTCGCAGCCTCAAGTCACTAACCAAATCCGTGGTTGTCCGTTGCTGAGTGATTTCGGATGTAATGTTCCGGCGCCGGAGATACATCCGGCGAACCGGTTTTTAGCGGATTGGTTCGCCGTGCGCGGCGGAGATGCTCCCGGAGATGGGTTGAGGTTGTGTTCTCACGGCGGATGTGGACGGCCGGAGACGAGGAAACATGAGTTTAGGAGGTGTTCTGTTTGCGGCGTTGTGAATTACTGTTCACGCGCTTGTCAAGCTCTTGATTGGAAACTCCGGCATAAGATGGATTGTGCTCCGGTGGATCAAGATGCGGCTGGTGGTGACGGAGAAGGTAACGTTCAGATTGAGGGAAACGGTAACGGTGATAACGTATTGGTGCCCATGAGTTGACGGTGAACAAGTAACGGCTGCTTTAATTAGACGCGAAGAAGATGAGAGGTAAACGAAGCTTTGTTTAGTTTCGTTTTTTGTTTAATTAGTGGAAAGATTAGGATTAAAATATTACCAACGGTTAGATGTGGCGTTAAAAGAGTAAATTTTGTATTCTAATCGATTGTAAAGATGAGTATCAATGAACGGCTAGAATGC
