# Supplementary material for: Molecular Analysis Uncovers the Mechanism of Fertility Restoration in Temperature-Sensitive Polima Cytoplasmic Male-Sterile Brassica napus
Source: Int J Mol Sci. 2021 Nov 18;22(22):12450. doi: 10.3390/ijms222212450 (PMC8617660; doi:10.3390/ijms222212450)
Supplement: Supplementary file 1 [file ijms-22-12450-s001.zip › DataS1/TA cloning Sequences/validation sequences of orf224-atp6 transcripts.fasta]

>cRT-PCR-1
TTCGCTTGGACTATGCTATGTATGAATGAGATTTTCTATTTTATAGGGGCTCTTGGTCCTTTGTTTATAGTTCTTGCATTAACCGGTCTGGAATTAGGTGTAGCTATATTACAAGCTTATGTTTTTACGATCTTAATCTGTATTTACTTGAATGATGCTATAAATCTCCATTAAAGTTCTTCTTTCTTTTATTTAGATTTATAATTGAACAAAAGCGAGGGATGAGAGTAGTGTTATTTAGAGCAGTTACACAGCCCCTCTCCTTGCAGTCGAGTGACTTCGCCCCTGAATGTCTTAGATAGCTGTAAGTGAAAGAAGGGTACTAAGTAGCTGGGAATGCGGCAGAAGAAATCTCTATGCCCCCTGTTCTTGGTTTTCTCCCATGCTTTTGTTGGTCAACAACCAACCACAACTTTCTATAGTTCTTCACTACTCCTAGAGGCTTGACGGAGTGAAGCTGTCTGGAGGGAATCATTTTGTTGAAATCAATTAATCTAATCATGCCTCAACTGGATAAATTCACTTATTTTTCACAATTCTTCTGGTTATGCCTTTTCTTCTTTACTTTCTATATTTTCATATGCAATGATGGAGATGGAGTACTTGGGATCAGCAGAATTCTAAAACTATGGAACCAACTGCTTTCACACCGGGGGAAGACCCTCCTGAGCAAGGGAAGGCTTGGAAAAAATCGTAGTTCAGATTCAAGTCGGTTCGAGGTATCAGCGTTGGCCGCCCATTATTTTATCATTTTCGTGGTCCCAAAATTGGGACCAGTTTTCTACATTATATATAATTTTTTTTGTTTGTTGGGGTTGAAATGGGGGGTATTAGGAAATGAAATTTGTCATTTCGGCGTCGGACCAGATGGCGTCGCGCCCCCAGCGCTGGATCTCAACGAGCGCCCGCCTCTGCATCTTTTGTACGCGGATGTTGAGAGTTCCGACTCTCAACAAGCGCGAAATAATGACATGTACGCGCATCTTAGGCGCGTACAGGAGATCACCCAAAAACTAGAGGGTGAGCGCGATATCGTGCGGCGTCAAGCCCTCCTGGATATAATGAAATGGGAGGTCAGAAGCCTTCAGGAGCACTTTCGGATCTTTCGGCACCTTGATCGTCTGCGAGATTCGCAGAGAGCCAAGGTGAACGAGATCCTTGATCTCTTTCGCTGAAGAAGCTAGGTTCCTCCTTGATGTCGTAGGTTCAAATCCTATCTCCGCACTAAGTAAGGGTTTCATTCTGCATCACTCTCCCCGTCGTTCTCGACCTCGCAAGGTTTTTGAAGCGGCCGAAGCGGGAAGTGACAATACCGCTTTTCTTCAGCACATTTTGGATGATT
>cRT-PCR-2
TTCGCTTGGACTATGCTATGTATGAATGAGATTTTCTATTTTATAGGGGCTCTTGGTCCTTTGTTTATAGTTCTTGCATTAACCGGTCTGGAATTAGGTGTAGCTATATTACAAGCTTATGTTTTTACGATCTTAATCTGTATTTACTTGAATGATGCTATAAATCTCCATTAAAGTTCTTCTTTCTTTTATTTAGATTTATAATTGAACAAAAGCGAGGGATGAGAGTAGTGTTATTTAGAGCAGTTACACAGCCCCTCTCCTTGCAGTCGAGTGACTTCGCCCCTGAATGTCTTAGATAGCTGTAAGTGAAAGAAGGGTACTAAGTAGCTGGGAATGCGGCAAAATGGGGGGTATTAGGAAATGAAATTTGTCATTTCGGCGTCGGACCAGATGGCGTCGCGCCCCCAGCGCTGGATCTCAACGAGCGCCCGCCTCTGCATCTTTTGTACGCGGATGTTGAGAGTTCCGACTCTCAACAAGCGCGAAATAATGACATGTACGCGCATCTTAGGCGCGTACAGGAGATCACCCAAAAACTAGAGGGTGAGCGCGATATCGTGCGGCGTCAAGCCCTCCTGGATATAATGAAATGGGAGGTCAGAAGCCTTCAGGAGCACTTTCGGATCTTTCGGCACCTTGATCGTCTGCGAGATTCGCAGAGAGCCAAGGTGAACGAGATCCTTGATCTCTTTCGCTGAAGAAGCTAGGTTCCTCCTTGATGTCGTAGGTTCAAATCCTATCTCCGCACTAAGTAAGGGTTTCATTCTGCATCACTCTCCCCGTCGTTCTCGACCTCGCAAGGTTTTTGAAGCGGCCGAAGCGGGAAGTGACAATACCGCTTTTCTTCAGCACATTTTGGATGATT
>cRT-PCR-3
TAGGAATCAATGGGACAATCTCAAATTGGTCAAGTGGGGACTGCGCCACCAGCCCTATTTGATTCATAGCCTCCTTAAAGGCTGAACTTTGTACTCCGTTTTCGCTCAAATCATCCAAAATGTGCTGAAGAAAAGCGGTATTGTCACTTCCCGCTTCGGCCGCTTCAAAAACCTTGCGAGGTCGAGAACGACGGGGAGAGTGATGCAGAATGAAACCCTTACTTAGTGCGGAGATAGGATTTGAACCTACGACATCAAGGAGGAACCTAGCTTCTTCAGCGAAAGAGATCAAGGATCTCGTTCACCTTGGCTCTCTGCGAATCTCGCAGACGATCAAGGTGCCGAAAGATCCGAAAGTGCTCCTGAAGGCTTCTGACCTCCCATTTCATTATATCCAGGAGGGCTTGACGCCGCACGATATCGCGCTCACCCTCTAGTTTTTGGGTGATCTCCTGTACGCGCCTAAGATGCGCGTACATGTCATATCCCTCGCTTTTGTTCAATTATAAATCTAAATAAAAGAAAGAAGAACTTTAATGGAGATTTATAGCATCATTCAAGTAAATACAGATTAAGATCGTAAAAACATAAGCTTGTAATATAGCTACACCTAATTCCAGACCGGTTAATGCAAGAACTATAAATAAAGGACCAAGAGCCCCTATAAAATAGAAAATCTCATTCATACATAGCATAGTCCAAGCG
>cRT-PCR-4
TAGGAATCAATGGGACAATCTCAAATTGGTCAAGTGGGGACTGCGCCACCAGCCCTATTTGATTCATGGCCTCCTTAAAGGCTGAACTTTGTACTCCGTTTTCGCTCAAATCATCCAAAATGTGCTGAAGAAAAGCGGTATTGTCACTTCCCGCTTCGGCCGCTTCAAAAACCTTGCGAGGTCGAGAACGACGGGGAGAGTGATGCAGAATGAAACCCTTACTTAGTGCGGAGATAGGATTTGAACCTACGACATCAAGGAGGAACCTAGCTTCTTCAGCGAAAGAGATCAAGGATCTCGTTCACCTTGGCTCTCTGCGAATCTCGCAGACGATCAAGGTGCCGAAAGATCCGAAAATCCCTCGCTTTTGTTCAATTATAAATCTAAATAAAAGAAAGAAGAACTTTAATGGAGATTTATAGCATCATTCAAGTAAATACAGATTAAGATCGTAAAAACATAAGCTTGTAATATAGCTACACCTAATTCCAGACCGGTTAATGCAAGAACTATAAATAAAGGACCAAGAGCCCCTATAAAATAGAAAATCTCATTCATACATAGCATAGTCCAAGCGAA
>cRT-PCR-5
TAGGAATCAATGGGACAATCTCAAATTGGTCAAGTGGGGACTGCGCCACCAGCCCTATTTGATTCATAGCCTCCTTAAAGGCTGAACTTTGTACTCCGTTTTCGCTCAAATCATCCAAAATGTGCTGAAGAAAAGCGGTATTGTCACTTCCCGCTTCGGCCGCTTCAAAAACCTTGCGAGGTCGAGAACGACGGGGAGAGTGATGCAGAATGAAACCCTTACTTAGTGCGGAGATAGGATTTGAACCTACGACATCAAGGAGGAACCTAGCTTCTTCAGCGAAAGAGATCAAGGATCTCGTTCACCTTGGCATCCCTCGCTTTTGTTCAATTATAAATCTAAATAAAAGAAAGAAGAACTTTAATGGAGATTTATAGCATCATTCAAGTAAATACAGATTAAGATCGTAAAAACATAAGCTTGTAATATAGCTACACCTAATTCCAGACCGGTTAATGCAAGAACTATAAATAAAGGACCAAGAGCCCCTATAAAATAGAAAATCTCATTCATACATAGCATAGTCCAAGCGA
>cRT-PCR-6
TAAGAATCAGTGGGACAATCTCAAATTGGTCAAGTGGGGACTGCGCCACCAGCCCTATTTGATTCATAGCCTCCTTAAAGGCTGAACTTTGTACTCCGTTTTCGCTCAAATCATCCAAAATGTGCTGAAGAAAAGCGGTATTGTCACTTCCCGCTTCGGCCGCTTCAAAAACCTTGCGAGGTCGAGAACGACGGGGAGAGTGATGCAGAATGAAACCCTTACTTAATCCCTCGCTTTTGTTCAATTATAAATCTAAATAAAAGAAAGAAGAACTTTAATGGAGATTTATAGCATCATTCAAGTAAATACAGATTAAAATCGTAAAAACATAAGCTTGTAATATAGCTACACCTAATTCCAGACCGGTTAATGCAAGAACTATAAATAAAGGACCAAGAGCCCCTATAAAATAGAAAATCTCATTCATACATAGCATAGTCCAAGCGAA
