# Supplementary material for: Molecular Analysis Uncovers the Mechanism of Fertility Restoration in Temperature-Sensitive Polima Cytoplasmic Male-Sterile Brassica napus
Source: Int J Mol Sci. 2021 Nov 18;22(22):12450. doi: 10.3390/ijms222212450 (PMC8617660; doi:10.3390/ijms222212450)
Supplement: Supplementary file 1 [file ijms-22-12450-s001.zip › sup-tableS1-Illumina and PacBio platform sequencing output data analysis.xlsx]

## Sheet: Sheet1
Table S1-1.Illumina BSA-Seq output analysis.
Samples	Clean data reads	Clean data Q30	Clean data %GC	Mapped rate
596	186801762	90.59	37;37	0.9326
1318	115300605	90.78	37;37	0.9188
BF	286455800	92.29	37;37	0.9144
BS	285051424	92.2	37;37	0.9115

## Sheet: Sheet2
Table S1-2.Illumina RNA-Seq output analysis.
Samples	Clean data reads	Clean data Q30	Clean data %GC	Unique mapped rate
596-L1	21078256	95.93;92.98	47;46	0.7856
596-L2	28139131	95.88;93.15	47;46	0.7831
596-L3	27552317	96.23;93.95	47;46	0.7888
596-H1	30105247	96.18;94.21	47;46	0.7858
596-H2	21958199	96.06;93.83	47;46	0.7824
596-H3	23869482	96.25;93.88	47;46	0.7823
1318-1	23980659	94.89;89.16	47;46	0.8079
1318-2	23883712	94.13;88.19	47;46	0.8096
1318-3	26739134	94.21;92.07	47;46	0.7989

## Sheet: Sheet3
Table S1-3. PacBio Iso-Seq output analysis.
Samples	cDNA Size	SubReads Reads	SubReads N50	SubReads Mean Length	Reads of Insert	Read Bases of Insert	Mean Read Length of Insert	Mean Read Quality of Insert	Mean Number of Passes	Number of five prime reads	Number of three prime reads	Number of poly-A reads	Number of filtered short reads	Number of full-length non-chimeric reads	Polished high-quality isoforms	Consensus isoforms	Total mapped "ZS11.v0" isoforms	Number of non-redundant isoforms
596-H	1-10k	58907302	1750	1241	770398	1390452118	1804	0.988	64	14029	43795	119	65	684821	72085	72368	71,572(98.90%)	47152
596-L	1-10k	49692542	1583	1119	596155	985230397	1652	0.9877	69	16379	36911	171	36	521854	60170	60352	59,697(98.91%)	40940
