# Supplementary material for: Molecular Analysis Uncovers the Mechanism of Fertility Restoration in Temperature-Sensitive Polima Cytoplasmic Male-Sterile Brassica napus
Source: Int J Mol Sci. 2021 Nov 18;22(22):12450. doi: 10.3390/ijms222212450 (PMC8617660; doi:10.3390/ijms222212450)
Supplement: Supplementary file 1 [file ijms-22-12450-s001.zip › sup-tableS2.Normalized expression counts matrix.xlsx]

## Sheet: Total count
Table S2.Normalized expression counts matrix.
Geneid	Chr	Start	End	Strand	Length	596L-1.normalized	596L-2.normalized	596L-3.normalized	596H-1.normalized	596H-2.normalized	596H-3.normalized	1318-1.normalized	1318-2.normalized	1318-3.normalized	596L-1.TPM	596L-2.TPM	596L-3.TPM	596H-1.TPM	596H-2.TPM	596H-3.TPM	1318-1.TPM	1318-2.TPM	1318-3.TPM
Bnascaffold0020G0000100ZS	scaffold0020	2401	2763	-	363	0	0	0	0	0	0	0	0	0	0	0	0	0	0	0	0	0	0
Bnascaffold0020G0000200ZS	scaffold0020;scaffold0020;scaffold0020;scaffold0020	3975;4593;4767;7198	4518;4668;4882;7730	+;+;+;+	1269	0	0	0	0	0	0	0	0	0	0	0	0	0	0	0	0	0	0
Bnascaffold0020G0000300ZS	scaffold0020;scaffold0020	9007;11036	9360;11623	-;-	942	0	0	0	0	0	0	0	0	0	0	0	0	0	0	0	0	0	0
Bnascaffold0021G0000100ZS	scaffold0021;scaffold0021;scaffold0021;scaffold0021	1061;1605;1881;2044	1245;1728;1920;2060	-;-;-;-	366	0	0	0	0	0	0	0	0	0	0	0	0	0	0	0	0	0	0
Bnascaffold0022G0000100ZS	scaffold0022;scaffold0022;scaffold0022;scaffold0022	1580;1996;2226;2428	1637;2093;2328;2654	+;+;+;+	486	0	0	0	0	0	0	0	0	0	0	0	0	0	0	0	0	0	0
Bnascaffold0022G0000200ZS	scaffold0022;scaffold0022;scaffold0022;scaffold0022;scaffold0022;scaffold0022;scaffold0022;scaffold0022;scaffold0022;scaffold0022;scaffold0022;scaffold0022;scaffold0022;scaffold0022;scaffold0022;scaffold0022;scaffold0022;scaffold0022;scaffold0022;scaffold0022	10807;10998;11332;12080;12285;12557;12859;13195;13362;15232;16667;16820;16958;17128;17627;17815;17888;18164;18529;18689	10910;11115;11982;12181;12485;12731;13130;13290;13725;15290;16742;16894;17045;17380;17739;17830;18070;18274;18611;18884	+;+;+;+;+;+;+;+;+;+;+;+;+;+;+;+;+;+;+;+	3336	38.0254	2.61029	0.879212	68.6322	68.1149	3.17602	4.67547	0.969294	91.9246	0.56289	0.0379614	0.0129035	1.15173	1.12779	0.0532848	0.0822805	0.0162879	1.57795
Bnascaffold0022G0000300ZS	scaffold0022;scaffold0022;scaffold0022;scaffold0022;scaffold0022;scaffold0022;scaffold0022;scaffold0022;scaffold0022	19205;19564;19811;20003;20160;20372;20512;20840;21173	19486;19739;19922;20057;20275;20453;20766;20968;21375	-;-;-;-;-;-;-;-;-	1410	0	0	0	0	0	0	0	0	0	0	0	0	0	0	0	0	0	0
Bnascaffold0022G0000400ZS	scaffold0022;scaffold0022	24427;25154	24764;25391	-;-	576	0	0	0	0	0	0	0	0	0	0	0	0	0	0	0	0	0	0
Bnascaffold0022G0000500ZS	scaffold0022;scaffold0022;scaffold0022	25546;26198;26381	25996;26294;26756	-;-;-	924	0	0	0	0	0	0	0	0	0	0	0	0	0	0	0	0	0	0
Bnascaffold0022G0000600ZS	scaffold0022	27404	27625	+	222	0	0	0	0	0	0	0	0	0	0	0	0	0	0	0	0	0	0
Bnascaffold0022G0000700ZS	scaffold0022;scaffold0022	32053;32123	32081;32381	+;+	288	0	0	0	0	0	0	0	0	0	0	0	0	0	0	0	0	0	0
Bnascaffold0022G0000800ZS	scaffold0022;scaffold0022;scaffold0022;scaffold0022;scaffold0022;scaffold0022	33299;33759;34190;34679;35312;35506	33619;33968;34306;34887;35473;35623	+;+;+;+;+;+	1137	0	0	0	0	0	0	0	0	0	0	0	0	0	0	0	0	0	0
Bnascaffold0022G0000900ZS	scaffold0022	37150	37371	+	222	0	0	0	0	0	0	0	0	0	0	0	0	0	0	0	0	0	0
Bnascaffold0022G0001000ZS	scaffold0022;scaffold0022	41799;41869	41827;42127	+;+	288	0	0	0	0	0	0	0	0	0	0	0	0	0	0	0	0	0	0
Bnascaffold0022G0001100ZS	scaffold0022;scaffold0022;scaffold0022;scaffold0022;scaffold0022;scaffold0022	43045;43505;43936;44425;45058;45252	43365;43714;44052;44633;45219;45369	+;+;+;+;+;+	1137	0	0	0	0	0	0	0	0	0	0	0	0	0	0	0	0	0	0
Bnascaffold0022G0001200ZS	scaffold0022	46896	47117	+	222	0	0	0	0	0	0	0	0	0	0	0	0	0	0	0	0	0	0
Bnascaffold0022G0001300ZS	scaffold0022;scaffold0022	51545;51615	51573;51873	+;+	288	0	0	0	0	0	0	0	0	0	0	0	0	0	0	0	0	0	0
Bnascaffold0022G0001400ZS	scaffold0022;scaffold0022;scaffold0022;scaffold0022;scaffold0022;scaffold0022	52791;53251;53682;54171;54804;54998	53111;53460;53798;54379;54965;55115	+;+;+;+;+;+	1137	0	0	0	0	0	0	0	0	0	0	0	0	0	0	0	0	0	0
Bnascaffold0022G0001500ZS	scaffold0022	56642	56863	+	222	0	0	0	0	0	0	0	0	0	0	0	0	0	0	0	0	0	0
Bnascaffold0022G0001600ZS	scaffold0022;scaffold0022;scaffold0022;scaffold0022	62815;63281;64070;65046	63251;63896;64957;65636	-;-;-;-	2532	0	0	0	0	0	0	0	0	0	0	0	0	0	0	0	0	0	0
Bnascaffold0022G0001700ZS	scaffold0022	70928	75610	-	4683	0	0	0	0	0	0	0	0	0	0	0	0	0	0	0	0	0	0
Bnascaffold0022G0001800ZS	scaffold0022	86548	86757	+	210	0	0	0	0	0	0	0	0	0	0	0	0	0	0	0	0	0	0
Bnascaffold0022G0001900ZS	scaffold0022	94377	94601	+	225	0	0	0	0	0	0	0	0	0	0	0	0	0	0	0	0	0	0
Bnascaffold0022G0002000ZS	scaffold0022	98442	99239	-	798	0	0	0	0	0	0	0	0	0	0	0	0	0	0	0	0	0	0
Bnascaffold0022G0002100ZS	scaffold0022	105492	106289	+	798	0	0	0	0	0	0	0	0	0	0	0	0	0	0	0	0	0	0
Bnascaffold0022G0002200ZS	scaffold0022	135579	136376	+	798	0	0	0	0	0	0	0	0	0	0	0	0	0	0	0	0	0	0
Bnascaffold0024G0000100ZS	scaffold0024;scaffold0024	792;1990	1890;2678	+;+	1788	4.60914	7.83088	1.75842	0.779911	0	1.58801	0	0.969294	0	0.1273	0.212482	0.0481499	0.0244189	0	0.0497087	0	0.0303895	0
Bnascaffold0024G0000200ZS	scaffold0024;scaffold0024;scaffold0024;scaffold0024;scaffold0024;scaffold0024;scaffold0024;scaffold0024;scaffold0024;scaffold0024;scaffold0024;scaffold0024;scaffold0024;scaffold0024;scaffold0024;scaffold0024;scaffold0024;scaffold0024;scaffold0024;scaffold0024	5990;5990;6395;6395;6537;6537;6805;6805;7162;7162;7480;7480;9318;9318;9675;9675;10006;10006;10384;10384	6304;6304;6449;6449;6712;6712;7026;7026;7400;7400;9148;9148;9584;9584;9938;9938;10299;10299;10737;10737	+;+;+;+;+;+;+;+;+;+;+;+;+;+;+;+;+;+;+;+	3855	0	0	0	0	0	0	0	0	0	0	0	0	0	0	0	0	0	0
Bnascaffold0024G0000300ZS	scaffold0024;scaffold0024;scaffold0024	13186;13337;13693	13240;13432;14069	-;-;-	528	0	0	0	0	0	0	0	0	0	0	0	0	0	0	0	0	0	0
Bnascaffold0025G0000100ZS	scaffold0025;scaffold0025;scaffold0025;scaffold0025;scaffold0025;scaffold0025	2078;2456;2721;3022;3241;3847	2365;2652;2913;3150;3423;4242	-;-;-;-;-;-	1386	13.8274	4.35049	6.15449	8.57902	6.48713	9.52807	0.935093	0	0	0.492667	0.152284	0.217404	0.346515	0.258524	0.384758	0.0396086	0	0
Bnascaffold0025G0000200ZS	scaffold0025	5301	5603	+	303	0	0	0	0.779911	0	0	0	0	0	0	0	0	0.144095	0	0	0	0	0
Bnascaffold0025G0000300ZS	scaffold0025	9073	9993	+	921	0	0	0	0	0	0	0	0	0	0	0	0	0	0	0	0	0	0
Bnascaffold0025G0000400ZS	scaffold0025;scaffold0025;scaffold0025;scaffold0025;scaffold0025;scaffold0025;scaffold0025	10354;10769;10972;11280;11597;12254;12435	10441;10869;11050;11514;11863;12336;12751	-;-;-;-;-;-;-	1170	161.32	148.787	186.393	191.858	115.687	149.273	157.096	144.425	150.344	6.80891	6.1696	7.79979	9.17999	5.46148	7.14071	7.88273	6.91977	7.35849
Bnascaffold0025G0000500ZS	scaffold0025	16466	17260	+	795	12.6751	6.96079	11.4298	9.35893	1.08119	3.17602	0	0	0	0.787338	0.424785	0.703897	0.659033	0.0751182	0.223595	0	0	0
Bnascaffold0025G0000600ZS	scaffold0025;scaffold0025;scaffold0025;scaffold0025;scaffold0025	31897;32307;32535;38089;47627	32231;32433;32781;38184;47634	+;+;+;+;+	813	0	0	0	0	0	0	0	0	0	0	0	0	0	0	0	0	0	0
Bnascaffold0025G0000700ZS	scaffold0025;scaffold0025;scaffold0025;scaffold0025;scaffold0025;scaffold0025;scaffold0025;scaffold0025;scaffold0025	75567;75861;76007;76161;76339;76536;76849;77125;77627	75748;75921;76084;76256;76465;76761;77043;77536;77677	-;-;-;-;-;-;-;-;-	1428	0	0	1.75842	0	1.08119	3.17602	0.935093	0	2.57732	0	0	0.0602885	0	0.04182	0.124481	0.0384437	0	0.103355
Bnascaffold0025G0000800ZS	scaffold0025;scaffold0025	78471;78682	78561;78782	-;-	192	0	0	0	0	0	0	0	0	0	0	0	0	0	0	0	0	0	0
Bnascaffold0025G0000900ZS	scaffold0025;scaffold0025	81935;82084	82005;82348	+;+	336	0	0	0	0	0	0	0	0	0	0	0	0	0	0	0	0	0	0
Bnascaffold0025G0001000ZS	scaffold0025	82719	83075	+	357	0	0	0	0	0	0	0	0	0	0	0	0	0	0	0	0	0	0
Bnascaffold0025G0001100ZS	scaffold0025	85658	88195	-	2538	0	0	1.75842	2.33973	0	0	0.935093	0	0.859108	0	0	0.0339212	0.0516087	0	0	0.0216302	0	0.0193841
Bnascaffold0025G0001200ZS	scaffold0025	121816	122529	+	714	0	0	0	0	0	0	0	0	0	0	0	0	0	0	0	0	0	0
Bnascaffold0025G0001300ZS	scaffold0025;scaffold0025;scaffold0025	123920;124518;125120	124455;125033;125201	-;-;-	1134	0	0	0	0	0	0	0	0	0	0	0	0	0	0	0	0	0	0
Bnascaffold0025G0001400ZS	scaffold0025	128715	129086	+	372	0	0	0	0	0	0	0	0	0	0	0	0	0	0	0	0	0	0
Bnascaffold0025G0001500ZS	scaffold0025	131632	132312	+	681	3.45686	0.870098	3.51685	2.33973	0	4.76403	1.87019	1.93859	3.43643	0.250674	0.0619868	0.25284	0.192339	0	0.391538	0.161226	0.159578	0.288968
Bnascaffold0025G0001600ZS	scaffold0025;scaffold0025;scaffold0025	132342;132558;132887	132401;132812;133042	+;+;+	471	8.066	4.35049	3.51685	7.0192	6.48713	7.94006	3.74037	1.93859	0.859108	0.845693	0.448121	0.365571	0.834285	0.760751	0.943515	0.466221	0.230728	0.104452
Bnascaffold0025G0001700ZS	scaffold0025;scaffold0025;scaffold0025;scaffold0025;scaffold0025;scaffold0025;scaffold0025	145499;145950;146468;146658;146889;147505;147884	145621;146392;146577;146800;147398;147801;148258	+;+;+;+;+;+;+	2001	11.5229	13.0515	26.3764	6.23929	15.1366	11.1161	0.935093	2.90788	0.859108	0.284373	0.316439	0.645368	0.174556	0.417824	0.310921	0.0274351	0.0814639	0.0245861
Bnascaffold0025G0001800ZS	scaffold0025;scaffold0025;scaffold0025;scaffold0025	149981;150878;151175;151305	150313;151069;151222;151445	+;+;+;+	714	1.15229	0.870098	0	0	1.08119	0	0	0	0	0.0796962	0.0591219	0	0	0.08364	0	0	0	0
Bnascaffold0025G0001900ZS	scaffold0025	152719	153135	+	417	0	0	0	0	0	0	0	0	0	0	0	0	0	0	0	0	0	0
Bnascaffold0025G0002000ZS	scaffold0025;scaffold0025	154213;154355	154272;154606	+;+	312	0	0	0	0	0	0	0	2.90788	3.43643	0	0	0	0	0	0	0	0.522466	0.630728
Bnascaffold0025G0002100ZS	scaffold0025;scaffold0025;scaffold0025;scaffold0025;scaffold0025;scaffold0025;scaffold0025;scaffold0025	156646;156841;157152;157614;158080;158304;158488;158678	156681;156986;157541;158004;158185;158395;158556;158794	+;+;+;+;+;+;+;+	1347	0	0	0	0	0	0	0	0	0	0	0	0	0	0	0	0	0	0
Bnascaffold0025G0002200ZS	scaffold0025;scaffold0025	161792;163374	163283;163675	-;-	1794	0	0	0	0	0	0	0	0	0	0	0	0	0	0	0	0	0	0
Bnascaffold0025G0002300ZS	scaffold0025	166728	168500	+	1773	0	0	0	0	0	0	0	0	0	0	0	0	0	0	0	0	0	0
Bnascaffold0025G0002400ZS	scaffold0025;scaffold0025	170588;172132	172092;172144	-;-	1518	0	0	0	0	0	0	0	0	0	0	0	0	0	0	0	0	0	0
Bnascaffold0025G0002500ZS	scaffold0025	177512	177724	-	213	1.15229	0	0	0	0	0	0	0	0	0.267151	0	0	0	0	0	0	0	0
Bnascaffold0025G0002600ZS	scaffold0025	179221	179433	+	213	0	0	0	0	0	0	0	0	0	0	0	0	0	0	0	0	0	0
Bnascaffold0025G0002700ZS	scaffold0025	184315	184536	-	222	0	0	0	0	0	0	0	0	0	0	0	0	0	0	0	0	0	0
Bnascaffold0025G0002800ZS	scaffold0025;scaffold0025;scaffold0025	185185;185647;185945	185560;185743;186395	+;+;+	924	0	0	0	0	0	0	0	0	0	0	0	0	0	0	0	0	0	0
Bnascaffold0025G0002900ZS	scaffold0025;scaffold0025	186549;187276	186786;187514	+;+	477	0	0	0	0	0	0	0	1.93859	0	0	0	0	0	0	0	0	0.227826	0
Bnascaffold0025G0003000ZS	scaffold0025	194073	194294	-	222	0	0	0	0	0	0	0	0	0	0	0	0	0	0	0	0	0	0
Bnascaffold0025G0003100ZS	scaffold0025;scaffold0025	196151;197492	196261;197566	+;+	186	0	0	0	0	0	0	0	0	0	0	0	0	0	0	0	0	0	0
Bnascaffold0025G0003200ZS	scaffold0025;scaffold0025;scaffold0025;scaffold0025;scaffold0025;scaffold0025;scaffold0025;scaffold0025;scaffold0025;scaffold0025;scaffold0025;scaffold0025;scaffold0025;scaffold0025;scaffold0025;scaffold0025;scaffold0025;scaffold0025;scaffold0025;scaffold0025;scaffold0025;scaffold0025;scaffold0025;scaffold0025;scaffold0025;scaffold0025;scaffold0025;scaffold0025;scaffold0025;scaffold0025;scaffold0…	197692;197989;198106;198196;198196;198402;198402;198635;198635;198991;198991;199329;199329;199630;199630;199961;199961;200138;200138;200356;200356;200614;200614;200840;200840;201043;201043;201374;201374;201685;201685	197805;198111;198111;198306;198306;198569;198569;198900;198900;199247;199247;199558;199558;199794;199794;200074;200074;200266;200266;200520;200520;200751;200751;200964;200964;201296;201296;201591;201591;201840;201840	+;+;+;+;+;+;+;+;+;+;+;+;+;+;+;+;+;+;+;+;+;+;+;+;+;+;+;+;+;+;+	2733	3.45686	3.48039	4.39606	2.33973	7.56832	0	11.2211	8.72364	11.1684	0.0624622	0.0617827	0.0787523	0.0479264	0.152957	0	0.241043	0.178935	0.234013
Bnascaffold0025G0003300ZS	scaffold0025;scaffold0025;scaffold0025;scaffold0025;scaffold0025;scaffold0025;scaffold0025;scaffold0025	203032;203544;203709;203849;204109;204355;204767;204875	203109;203611;203742;203941;204279;204663;204815;204927	-;-;-;-;-;-;-;-	855	0	0	0	0	0	0	0	0	26.6324	0	0	0	0	0	0	0	0	1.78374
Bnascaffold0025G0003400ZS	scaffold0025	204953	205642	-	690	0	0	0	0	0	0	0.935093	0	0	0	0	0	0	0	0	0.0795617	0	0
Bnascaffold0025G0003500ZS	scaffold0025;scaffold0025;scaffold0025;scaffold0025;scaffold0025	211515;211920;212535;213763;214221	211839;212246;212771;213884;214724	+;+;+;+;+	1515	0	0	0.879212	0	0	0	0.935093	0.969294	0	0	0	0.0284132	0	0	0	0.036236	0.0358656	0
Bnascaffold0025G0003600ZS	scaffold0025;scaffold0025	214767;215089	214992;215366	+;+	504	8.066	0.870098	12.309	7.0192	1.08119	4.76403	0	0	2.57732	0.79032	0.083756	1.19572	0.779659	0.11849	0.529042	0	0	0.292838
Bnascaffold0025G0003700ZS	scaffold0025;scaffold0025	216131;216606	216387;216828	+;+	480	0	0	0	0	0	0	0	0	0	0	0	0	0	0	0	0	0	0
Bnascaffold0025G0003800ZS	scaffold0025;scaffold0025;scaffold0025;scaffold0025;scaffold0025;scaffold0025;scaffold0025;scaffold0025;scaffold0025;scaffold0025;scaffold0025	226527;226832;227033;227202;227485;227727;227892;228063;228307;228884;231060	226572;226944;227128;227258;227640;227811;227982;228227;228502;230979;231240	+;+;+;+;+;+;+;+;+;+;+	3282	17.2843	35.674	21.1011	38.9955	65.9525	87.3406	49.5599	153.148	57.5603	0.260069	0.527341	0.314779	0.665157	1.10995	1.48944	0.886524	2.61583	1.00432
Bnascaffold0025G0003900ZS	scaffold0025;scaffold0025;scaffold0025;scaffold0025;scaffold0025	231996;232323;232498;232786;233087	232241;232400;232653;232914;233260	-;-;-;-;-	783	209.716	229.706	203.977	206.676	156.772	203.265	16.8317	21.3245	12.8866	13.2265	14.2327	12.7544	14.7767	11.0591	14.5294	1.26201	1.52669	0.942467
Bnascaffold0025G0004000ZS	scaffold0025;scaffold0025;scaffold0025	262379;264032;264820	262400;264403;264827	+;+;+	402	0	0	0	0	0	0	0	0	0	0	0	0	0	0	0	0	0	0
Bnascaffold0025G0004100ZS	scaffold0025	268764	269006	+	243	0	0	0	0	0	0	0	0	0	0	0	0	0	0	0	0	0	0
Bnascaffold0025G0004200ZS	scaffold0025;scaffold0025;scaffold0025;scaffold0025	291601;292236;292357;293683	292158;292310;293412;294021	-;-;-;-	2028	0	0	0	0	0	0	0	0	0	0	0	0	0	0	0	0	0	0
Bnascaffold0025G0004300ZS	scaffold0025	304914	305423	+	510	0	0	0	0	0	0	0	0	0	0	0	0	0	0	0	0	0	0
Bnascaffold0025G0004400ZS	scaffold0025;scaffold0025	331244;331691	331669;333049	+;+	1785	0	0	0	0	0	0	0	0	0	0	0	0	0	0	0	0	0	0
Bnascaffold0025G0004500ZS	scaffold0025	345398	345880	+	483	0	0	0	0	0	0	0	0	0	0	0	0	0	0	0	0	0	0
Bnascaffold0025G0004600ZS	scaffold0025;scaffold0025;scaffold0025;scaffold0025;scaffold0025	347010;347160;347317;347916;348352	347124;347234;347433;348147;348409	-;-;-;-;-	597	0	0	0	0	0	0	0	0	0	0	0	0	0	0	0	0	0	0
Bnascaffold0025G0004700ZS	scaffold0025	350964	351446	+	483	0	0	0	0	0	0	0	0	0	0	0	0	0	0	0	0	0	0
Bnascaffold0025G0004800ZS	scaffold0025	355745	356035	+	291	0	0	0	0	0	0	0	0	0	0	0	0	0	0	0	0	0	0
Bnascaffold0025G0004900ZS	scaffold0025;scaffold0025	358962;359409	359387;360767	+;+	1785	0	0	0	0	0	0	0	0	0	0	0	0	0	0	0	0	0	0
Bnascaffold0025G0005000ZS	scaffold0025;scaffold0025	365206;365954	365388;366043	-;-	273	0	0	0	0	0	0	0	0	0	0	0	0	0	0	0	0	0	0
Bnascaffold0025G0005100ZS	scaffold0025	368476	368778	-	303	0	0	0	0	0	0	0	0	0	0	0	0	0	0	0	0	0	0
Bnascaffold0025G0005200ZS	scaffold0025;scaffold0025;scaffold0025;scaffold0025	370084;370295;370530;370760	370218;370444;370587;370839	-;-;-;-	423	0	0	0	0	0	0	0	0	0	0	0	0	0	0	0	0	0	0
Bnascaffold0025G0005300ZS	scaffold0025;scaffold0025;scaffold0025;scaffold0025	391216;392494;393027;393524	392175;392904;393397;393608	-;-;-;-	1827	0	0	0	0	0	0	0	0	0	0	0	0	0	0	0	0	0	0
Bnascaffold0025G0005400ZS	scaffold0025	402054	402353	-	300	0	0	0	0	0	0	0.935093	0	0	0	0	0	0	0	0	0.182992	0	0
Bnascaffold0025G0005500ZS	scaffold0025;scaffold0025	416243;417284	416578;417322	-;-	375	0	0	0	0	0	0	0	0	0	0	0	0	0	0	0	0	0	0
Bnascaffold0025G0005600ZS	scaffold0025;scaffold0025	433615;433792	433701;433968	-;-	264	0	0	0	0	0	0	0	0	0	0	0	0	0	0	0	0	0	0
Bnascaffold0025G0005700ZS	scaffold0025;scaffold0025;scaffold0025;scaffold0025;scaffold0025;scaffold0025;scaffold0025;scaffold0025;scaffold0025	449852;450011;450215;450349;450479;450680;450853;450989;451221	449883;450117;450254;450393;450597;450794;450903;451136;451325	+;+;+;+;+;+;+;+;+	762	160.168	44.375	191.668	125.566	112.444	39.7003	169.252	148.302	154.639	10.38	2.82528	12.315	9.22495	8.15062	2.91598	13.04	10.9101	11.6213
Bnascaffold0025G0005800ZS	scaffold0025	500734	501171	-	438	0	0	0	0	0	0	0	0	0	0	0	0	0	0	0	0	0	0
Bnascaffold0025G0005900ZS	scaffold0025;scaffold0025;scaffold0025	502332;503510;503781	502390;503756;503906	-;-;-	432	0	0	0	0	0	0	0	0	0	0	0	0	0	0	0	0	0	0
Bnascaffold0025G0006000ZS	scaffold0025;scaffold0025;scaffold0025;scaffold0025;scaffold0025;scaffold0025	528585;528980;530047;530274;530416;530606	528684;529229;530203;530327;530529;530698	+;+;+;+;+;+	768	2.30457	0	0.879212	3.89955	2.16238	6.35204	0	0	0	0.148185	0	0.0560495	0.284251	0.155518	0.462912	0	0	0
Bnascaffold0025G0006100ZS	scaffold0025;scaffold0025;scaffold0025;scaffold0025;scaffold0025;scaffold0025;scaffold0025;scaffold0025;scaffold0025;scaffold0025;scaffold0025;scaffold0025;scaffold0025;scaffold0025;scaffold0025;scaffold0025;scaffold0025;scaffold0025;scaffold0025;scaffold0025;scaffold0025;scaffold0025;scaffold0025;scaffold0025;scaffold0025;scaffold0025;scaffold0025;scaffold0025	530704;530704;530974;530974;531140;531140;531359;531359;531641;531641;531907;531907;532167;532167;532316;532316;532482;532482;532636;532636;532841;532841;533010;533010;533213;533213;533343;533343	530868;530868;531048;531048;531253;531253;531451;531451;531819;531819;532090;532090;532214;532214;532388;532388;532555;532555;532743;532743;532935;532935;533127;533127;533254;533254;533474;533474	+;+;+;+;+;+;+;+;+;+;+;+;+;+;+;+;+;+;+;+;+;+;+;+;+;+;+;+	1500	49.5483	32.1936	43.0814	56.1536	9.73069	7.94006	2.80528	1.93859	0.859108	1.63122	1.04125	1.40617	2.09572	0.358314	0.296264	0.109795	0.0724486	0.0327978
Bnascaffold0025G0006200ZS	scaffold0025;scaffold0025;scaffold0025;scaffold0025;scaffold0025;scaffold0025;scaffold0025;scaffold0025;scaffold0025;scaffold0025;scaffold0025;scaffold0025;scaffold0025;scaffold0025;scaffold0025;scaffold0025;scaffold0025;scaffold0025;scaffold0025;scaffold0025;scaffold0025;scaffold0025;scaffold0025;scaffold0025;scaffold0025;scaffold0025;scaffold0025;scaffold0025	534142;534142;534371;534371;534529;534529;534848;534848;535057;535057;535439;535439;535744;535744;535893;535893;536192;536192;536392;536392;536590;536590;536799;536799;536963;536963;537257;537257	534286;534286;534446;534446;534641;534641;534956;534956;535261;535261;535597;535597;535810;535810;536065;536065;536288;536288;536510;536510;536730;536730;536883;536883;537164;537164;537407;537407	-;-;-;-;-;-;-;-;-;-;-;-;-;-;-;-;-;-;-;-;-;-;-;-;-;-;-;-	1842	0	0	0	0	0	0	0	0	0	0	0	0	0	0	0	0	0	0
Bnascaffold0025G0006300ZS	scaffold0025;scaffold0025;scaffold0025;scaffold0025;scaffold0025	538244;539870;539954;541095;541462	538847;539927;540179;541188;541730	+;+;+;+;+	1251	2.30457	4.35049	4.39606	3.11964	0	3.17602	9.35093	7.75435	9.45019	0.0909721	0.168717	0.172046	0.139603	0	0.142093	0.438829	0.347475	0.432585
Bnascaffold0025G0006400ZS	scaffold0025;scaffold0025;scaffold0025;scaffold0025;scaffold0025;scaffold0025	542373;550859;551054;551245;551413;551593	542511;550962;551192;551324;551515;551675	-;-;-;-;-;-	648	0	0	0	0	0	0	0	0.969294	0.859108	0	0	0	0	0	0	0	0.0838525	0.0759209
Bnascaffold0025G0006500ZS	scaffold0025;scaffold0025	557379;558160	557754;558428	+;+	645	0	0	0.879212	0.779911	0	0	0	0.969294	1.71822	0	0	0.066738	0.0676913	0	0	0	0.0842426	0.152548
Bnascaffold0025G0006600ZS	scaffold0025;scaffold0025	558740;559040	558944;559437	+;+	603	0	0	0	0	0	0	0.935093	0	0.859108	0	0	0	0	0	0	0.0910407	0	0.0815867
Bnascaffold0025G0006700ZS	scaffold0025;scaffold0025;scaffold0025;scaffold0025;scaffold0025	598241;598391;598977;599558;599896	598358;598552;599185;599674;599973	-;-;-;-;-	684	0	0	0	0	0	0	0	0	0	0	0	0	0	0	0	0	0	0
Bnascaffold0025G0006800ZS	scaffold0025	600398	600565	-	168	0	0	0	0	0	0	0	0	0	0	0	0	0	0	0	0	0	0
Bnascaffold0025G0006900ZS	scaffold0025	624221	625099	+	879	0	0	0	0	0	0	0	0	0	0	0	0	0	0	0	0	0	0
Bnascaffold0025G0007000ZS	scaffold0025	625125	627329	+	2205	0	0	0	0.779911	0	0	0	0	0	0	0	0	0.0198009	0	0	0	0	0
Bnascaffold0025G0007100ZS	scaffold0025	627478	627780	+	303	0	0	0	0	0	0	0	0	0	0	0	0	0	0	0	0	0	0
Bnascaffold0025G0007200ZS	scaffold0025;scaffold0025;scaffold0025;scaffold0025	629524;629814;630982;631801	629723;630881;631464;631972	-;-;-;-	1923	0	0	0	0	0	0	0	0	0	0	0	0	0	0	0	0	0	0
Bnascaffold0025G0007300ZS	scaffold0025;scaffold0025;scaffold0025;scaffold0025	641515;642023;642606;643764	641686;642505;643673;643963	+;+;+;+	1923	0	0	0	0.779911	0	0	0	0	0.859108	0	0	0	0.0227046	0	0	0	0	0.0255833
Bnascaffold0025G0007400ZS	scaffold0025;scaffold0025	650841;651149	651056;651337	+;+	405	0	0	0	0	0	0	0	0	0	0	0	0	0	0	0	0	0	0
Bnascaffold0025G0007500ZS	scaffold0025	695603	696202	-	600	0	0	0	0	0	0	0	0	0	0	0	0	0	0	0	0	0	0
Bnascaffold0025G0007600ZS	scaffold0025;scaffold0025;scaffold0025	696363;698407;698873	696572;698721;698893	-;-;-	546	0	0	0	0	0	0	0	0	0	0	0	0	0	0	0	0	0	0
Bnascaffold0025G0007700ZS	scaffold0025	714389	714745	+	357	0	0	0	0	0	0	0	0	0	0	0	0	0	0	0	0	0	0
Bnascaffold0025G0007800ZS	scaffold0025	714805	715134	+	330	0	0	0	0	0	3.17602	0	0	0	0	0	0	0	0	0.538661	0	0	0
Bnascaffold0025G0007900ZS	scaffold0025;scaffold0025;scaffold0025;scaffold0025	740353;740598;740722;741012	740493;740639;740928;741149	+;+;+;+	528	0	0	0	0	0	0	0	0	0	0	0	0	0	0	0	0	0	0
Bnascaffold0025G0008000ZS	scaffold0025;scaffold0025;scaffold0025;scaffold0025	745670;745915;746039;746329	745810;745956;746245;746466	+;+;+;+	528	0	0	0	0	0	0	0	0	0	0	0	0	0	0	0	0	0	0
Bnascaffold0025G0008100ZS	scaffold0025	775735	776631	+	897	0	0	0	0	0	0	0.935093	0	0	0	0	0	0	0	0	0.0612013	0	0
Bnascaffold0025G0008200ZS	scaffold0025;scaffold0025;scaffold0025;scaffold0025;scaffold0025;scaffold0025	776795;777167;777315;777584;777982;778221	777081;777204;777474;777890;778128;779450	+;+;+;+;+;+	2169	0	0	0	0	0	0	0	0	0	0	0	0	0	0	0	0	0	0
Bnascaffold0025G0008300ZS	scaffold0025;scaffold0025;scaffold0025;scaffold0025;scaffold0025	780003;780275;780576;780802;780953	780018;780499;780724;780894;780958	+;+;+;+;+	489	0	0	0	0	0	0	0	0	0	0	0	0	0	0	0	0	0	0
Bnascaffold0025G0008400ZS	scaffold0025	792100	792459	-	360	0	0	0	0	0	0	0	0	0	0	0	0	0	0	0	0	0	0
Bnascaffold0025G0008500ZS	scaffold0025;scaffold0025;scaffold0025;scaffold0025;scaffold0025	795182;796328;796587;797061;797252	795212;796489;796993;797162;797467	+;+;+;+;+	918	3.45686	2.61029	1.75842	1.55982	50.8158	1.58801	5.61056	15.5087	7.73197	0.185958	0.137951	0.0937822	0.0951218	3.05751	0.0968182	0.358808	0.94704	0.482321
Bnascaffold0025G0008600ZS	scaffold0025;scaffold0025;scaffold0025	801056;801249;801395	801166;801314;802285	+;+;+	1068	5.76143	0	1.75842	2.33973	1.08119	3.17602	13.0913	23.263	19.7595	0.2664	0	0.0806105	0.122643	0.0559166	0.16644	0.719631	1.22104	1.05948
Bnascaffold0025G0008700ZS	scaffold0025	803911	804414	+	504	0	0.870098	0	0	0	0	5.61056	6.78506	8.59108	0	0.083756	0	0	0	0	0.653542	0.754673	0.976126
Bnascaffold0025G0008800ZS	scaffold0025;scaffold0025;scaffold0025	804879;804966;805356	804893;805282;805413	+;+;+	390	0	0	0	0.779911	0	0	5.61056	17.4473	7.73197	0	0	0	0.111951	0	0	0.844578	2.50784	1.13531
Bnascaffold0025G0008900ZS	scaffold0025;scaffold0025	805461;805772	805703;805870	+;+	342	0	0	0	0	0	1.58801	0	2.90788	1.71822	0	0	0	0	0	0.25988	0	0.476635	0.2877
Bnascaffold0025G0009000ZS	scaffold0025	805890	806453	+	564	0	5.22059	4.39606	3.89955	2.16238	3.17602	14.9615	22.2938	14.6048	0	0.449075	0.381614	0.387065	0.211769	0.315174	1.55738	2.21585	1.48288
Bnascaffold0025G0009100ZS	scaffold0025;scaffold0025;scaffold0025	807376;807581;808463	807486;807910;808774	-;-;-	753	13.8274	13.0515	10.5505	12.4786	10.8119	4.76403	25.2475	40.7103	20.6186	0.906822	0.840897	0.685992	0.927722	0.793081	0.3541	1.96844	3.03072	1.56802
Bnascaffold0025G0009200ZS	scaffold0025;scaffold0025;scaffold0025;scaffold0025;scaffold0025;scaffold0025;scaffold0025;scaffold0025;scaffold0025;scaffold0025;scaffold0025	817057;817238;817466;817672;817917;818096;818251;818638;819065;819517;820393	817150;817370;817537;817815;817988;818155;818351;818985;819276;819691;820517	+;+;+;+;+;+;+;+;+;+;+	1536	8.066	6.96079	7.0337	10.1388	8.64951	6.35204	21.5071	68.8198	29.2097	0.259324	0.21986	0.224198	0.369526	0.311036	0.231456	0.822034	2.51165	1.08899
Bnascaffold0025G0009300ZS	scaffold0025;scaffold0025;scaffold0025;scaffold0025;scaffold0025;scaffold0025	823226;823428;823673;824754;825418;825730	823349;823585;823861;824907;825610;825823	+;+;+;+;+;+	912	0	0.870098	0.879212	0	0	1.58801	1.87019	0	128.866	0	0.0462862	0.0471996	0	0	0.0974552	0.120389	0	8.09157
Bnascaffold0025G0009400ZS	scaffold0025;scaffold0025;scaffold0025;scaffold0025;scaffold0025	827309;827669;827931;828161;828380	827506;827851;828057;828271;828495	+;+;+;+;+	735	0	0	0	0	0	0	0	0.969294	1.71822	0	0	0	0	0	0	0	0.0739271	0.133869
Bnascaffold0025G0009500ZS	scaffold0025	836411	836818	+	408	0	0	0	0	0	0	0	0	0	0	0	0	0	0	0	0	0	0
Bnascaffold0025G0009600ZS	scaffold0025	850901	851077	-	177	0	0	0	0	0	0	2.80528	0.969294	0.859108	0	0	0	0	0	0	0.930467	0.306986	0.277948
Bnascaffold0025G0009700ZS	scaffold0025;scaffold0025;scaffold0025;scaffold0025;scaffold0025;scaffold0025;scaffold0025;scaffold0025;scaffold0025;scaffold0025;scaffold0025	873780;875195;875713;876012;876196;876329;876495;876667;876963;877157;877714	873884;875632;875938;876105;876285;876401;876578;876884;877044;877594;877863	+;+;+;+;+;+;+;+;+;+;+	1998	0	0	0	0	0	0	0	0	0	0	0	0	0	0	0	0	0	0
Bnascaffold0025G0009800ZS	scaffold0025;scaffold0025;scaffold0025;scaffold0025;scaffold0025;scaffold0025;scaffold0025;scaffold0025;scaffold0025;scaffold0025;scaffold0025;scaffold0025;scaffold0025;scaffold0025;scaffold0025;scaffold0025;scaffold0025;scaffold0025;scaffold0025;scaffold0025	880078;880620;881136;881500;882396;883352;883729;883840;884006;884170;884356;884502;884688;884904;885061;885220;885379;885567;885733;885909	880533;881066;881411;881587;883264;883657;883773;883926;884083;884268;884412;884600;884816;884975;885132;885291;885450;885638;885804;885980	+;+;+;+;+;+;+;+;+;+;+;+;+;+;+;+;+;+;+;+	3540	0	0	0	0	0	0	0	0	0	0	0	0	0	0	0	0	0	0
Bnascaffold0025G0009900ZS	scaffold0025;scaffold0025;scaffold0025;scaffold0025;scaffold0025;scaffold0025;scaffold0025	890964;891126;891499;891693;892281;892846;893134	891100;891270;891570;891782;892361;893019;893223	+;+;+;+;+;+;+	789	1.15229	0	0	0	0	0	0	0	0	0.0721205	0	0	0	0	0	0	0	0
Bnascaffold0025G0010000ZS	scaffold0025;scaffold0025	897262;898074	897460;898282	-;-	408	0	0.870098	4.39606	1.55982	0	0	0.935093	0.969294	0	0	0.103463	0.527525	0.214024	0	0	0.134553	0.133178	0
Bnascaffold0025G0010100ZS	scaffold0025	898374	899318	-	945	0	1.7402	1.75842	0	1.08119	0	0	1.93859	0	0	0.0893397	0.0911027	0	0.0631947	0	0	0.114998	0
Bnascaffold0025G0010200ZS	scaffold0025;scaffold0025;scaffold0025;scaffold0025;scaffold0025;scaffold0025;scaffold0025;scaffold0025;scaffold0025	925961;926149;926319;926591;926776;927027;927317;927529;928040	926044;926229;926488;926668;926958;927230;927412;927595;928066	-;-;-;-;-;-;-;-;-	990	0	0	0	0	0	0	0	0	0	0	0	0	0	0	0	0	0	0
Bnascaffold0025G0010300ZS	scaffold0025;scaffold0025;scaffold0025	936631;938209;939296	936731;938379;939485	-;-;-	462	0	0	0	0	0	0	0	0	0	0	0	0	0	0	0	0	0	0
Bnascaffold0025G0010400ZS	scaffold0025;scaffold0025;scaffold0025;scaffold0025;scaffold0025;scaffold0025;scaffold0025	952066;952153;952327;954164;954519;954834;957389	952080;952282;952591;954434;954563;954908;957754	-;-;-;-;-;-;-	1167	0	0	0	0	0	0	0	0	0	0	0	0	0	0	0	0	0	0
Bnascaffold0025G0010500ZS	scaffold0025;scaffold0025	958152;958286	958171;958505	+;+	240	0	0	0	0	0	0	0	0	0	0	0	0	0	0	0	0	0	0
Bnascaffold0025G0010600ZS	scaffold0025;scaffold0025;scaffold0025;scaffold0025	961409;962167;963243;963667	961884;962259;963573;963906	+;+;+;+	1140	29.9594	21.7525	26.3764	19.4978	16.2178	31.7602	3.74037	0.969294	3.43643	1.29779	0.925724	1.13279	0.957476	0.785776	1.55928	0.192623	0.0476635	0.17262
Bnascaffold0025G0010700ZS	scaffold0025;scaffold0025;scaffold0025;scaffold0025;scaffold0025;scaffold0025;scaffold0025;scaffold0025	966357;966709;966906;967142;967710;967960;968170;968487	966593;966801;967061;967468;967886;968095;968366;968792	-;-;-;-;-;-;-;-	1629	9.21829	14.7917	7.91291	8.57902	3.24356	11.1161	0.935093	0.969294	3.43643	0.27945	0.440529	0.237823	0.294825	0.10998	0.381924	0.0337002	0.0333557	0.120802
Bnascaffold0025G0010800ZS	scaffold0025;scaffold0025	983632;983861	983787;984163	+;+	459	0	0	0	0	0	0	0	0	0	0	0	0	0	0	0	0	0	0
Bnascaffold0025G0010900ZS	scaffold0025	995906	996211	+	306	0	0	0	0	0	0	0	0	0	0	0	0	0	0	0	0	0	0
Bnascaffold0025G0011000ZS	scaffold0025	1001706	1002011	-	306	0	0	0	0	0	0	0	0	0	0	0	0	0	0	0	0	0	0
Bnascaffold0025G0011100ZS	scaffold0025;scaffold0025	1036482;1037286	1037210;1037372	-;-	816	0	0	0	0	0	0	0	0	0	0	0	0	0	0	0	0	0	0
Bnascaffold0025G0011200ZS	scaffold0025;scaffold0025	1048301;1048759	1048454;1049144	+;+	540	0	0	0	0	0	0	0	0	0	0	0	0	0	0	0	0	0	0
Bnascaffold0025G0011300ZS	scaffold0025	1062440	1062607	+	168	0	0	0	0	0	0	0	0	0	0	0	0	0	0	0	0	0	0
Bnascaffold0025G0011400ZS	scaffold0025;scaffold0025;scaffold0025;scaffold0025;scaffold0025	1063032;1063330;1063819;1064452;1064646	1063109;1063446;1064027;1064613;1064763	+;+;+;+;+	684	0	0	0	0	0	0	0	0	0	0	0	0	0	0	0	0	0	0
Bnascaffold0025G0011500ZS	scaffold0025	1065900	1066109	+	210	0	0	0	0	0	0	0	0	0	0	0	0	0	0	0	0	0	0
Bnascaffold0025G0011600ZS	scaffold0025;scaffold0025;scaffold0025	1085180;1085642;1085940	1085555;1085738;1086390	+;+;+	924	0	0	0	0	0	0	0	0	0	0	0	0	0	0	0	0	0	0
Bnascaffold0025G0011700ZS	scaffold0025;scaffold0025;scaffold0025;scaffold0025;scaffold0025;scaffold0025	1086616;1086795;1087163;1087325;1087600;1087712	1086742;1087003;1087282;1087520;1087673;1087789	-;-;-;-;-;-	804	0	0	0	0	0	0	1.87019	0.969294	0	0	0	0	0	0	0	0.136561	0.0675826	0
Bnascaffold0025G0011800ZS	scaffold0025	1088213	1088380	-	168	0	0	0	0	0	0	0	0	0	0	0	0	0	0	0	0	0	0
Bnascaffold0025G0011900ZS	scaffold0025;scaffold0025;scaffold0025;scaffold0025	1088737;1089177;1089412;1089549	1088843;1089272;1089475;1089710	+;+;+;+	429	0	0	0	0	0	0	0	0	0	0	0	0	0	0	0	0	0	0
Bnascaffold0025G0012000ZS	scaffold0025;scaffold0025;scaffold0025;scaffold0025;scaffold0025;scaffold0025;scaffold0025	1103436;1103586;1104172;1104753;1105091;1105732;1106277	1103553;1103747;1104380;1104869;1105300;1106004;1106411	-;-;-;-;-;-;-	1224	0	0	0	0	0	0	0	0	0	0	0	0	0	0	0	0	0	0
Bnascaffold0025G0012100ZS	scaffold0025	1121141	1121371	+	231	0	0	0	0	0	0	0	0	0	0	0	0	0	0	0	0	0	0
Bnascaffold0025G0012200ZS	scaffold0025;scaffold0025;scaffold0025;scaffold0025;scaffold0025;scaffold0025	1121770;1121844;1122027;1122236;1122515;1122776	1121805;1121918;1122194;1122355;1122723;1122902	+;+;+;+;+;+	735	0	1.7402	0	0	0	0	0	0	0.859108	0	0.114865	0	0	0	0	0	0	0.0669344
Bnascaffold0025G0012300ZS	scaffold0025;scaffold0025	1123286;1123962	1123577;1124338	-;-	669	2.30457	0	0	0	1.08119	0	0.935093	2.90788	2.57732	0.170114	0	0	0	0.089266	0	0.0820591	0.243661	0.220613
Bnascaffold0025G0012400ZS	scaffold0025;scaffold0025;scaffold0025;scaffold0025;scaffold0025;scaffold0025	1139672;1139788;1139971;1140181;1140460;1140721	1139749;1139862;1140138;1140300;1140668;1140847	+;+;+;+;+;+	777	0	0	0	0	0	0	0	0	0	0	0	0	0	0	0	0	0	0
Bnascaffold0025G0012500ZS	scaffold0025;scaffold0025	1141231;1141908	1141499;1142283	-;-	645	0	0.870098	0	0.779911	0	0	0	0.969294	0	0	0.0654466	0	0.0676913	0	0	0	0.0842426	0
Bnascaffold0025G0012600ZS	scaffold0025	1147930	1148097	+	168	0	0	0	0	0	0	0	0	0	0	0	0	0	0	0	0	0	0
Bnascaffold0025G0012700ZS	scaffold0025;scaffold0025;scaffold0025	1148522;1148821;1149310	1148599;1148937;1149522	+;+;+	408	0	0	0	0	0	0	0	0	0	0	0	0	0	0	0	0	0	0
Bnascaffold0025G0012800ZS	scaffold0025	1154512	1154679	+	168	0	0	0	0	0	0	0	0	0	0	0	0	0	0	0	0	0	0
Bnascaffold0025G0012900ZS	scaffold0025;scaffold0025;scaffold0025;scaffold0025;scaffold0025	1155104;1155403;1155892;1156525;1156719	1155181;1155519;1156100;1156686;1156836	+;+;+;+;+	684	0	0	0	0	0	0	0	0	0	0	0	0	0	0	0	0	0	0
Bnascaffold0025G0013000ZS	scaffold0025	1178735	1178902	+	168	0	0	0	0	0	0	0	0	0	0	0	0	0	0	0	0	0	0
Bnascaffold0025G0013100ZS	scaffold0025;scaffold0025;scaffold0025;scaffold0025;scaffold0025	1179327;1179626;1180115;1180748;1180942	1179404;1179742;1180323;1180909;1181059	+;+;+;+;+	684	0	0	0	0	0	0	0	0	0	0	0	0	0	0	0	0	0	0
Bnascaffold0025G0013200ZS	scaffold0025;scaffold0025;scaffold0025;scaffold0025	1299201;1299864;1300064;1300362	1299228;1299977;1300160;1300851	+;+;+;+	729	0	0	0	0.779911	0	0	0	0	2.57732	0	0	0	0.0598915	0	0	0	0	0.202456
Bnascaffold0025G0013300ZS	scaffold0025;scaffold0025;scaffold0025;scaffold0025	1303148;1303587;1303822;1303959	1303254;1303682;1303885;1304081	+;+;+;+	390	0	0	0	0	0	0	0	0	0	0	0	0	0	0	0	0	0	0
Bnascaffold0025G0013400ZS	scaffold0025;scaffold0025;scaffold0025;scaffold0025;scaffold0025	1309313;1309463;1310048;1310629;1310967	1309430;1309624;1310256;1310745;1311044	-;-;-;-;-	684	0	0	0.879212	0.779911	0	0	0.935093	3.87717	0.859108	0	0	0.0629328	0.0638318	0	0	0.0802596	0.317757	0.0719251
Bnascaffold0025G0013500ZS	scaffold0025	1311469	1311636	-	168	0	0	0	0	0	0	0	0	0	0	0	0	0	0	0	0	0	0
Bnascaffold0025G0013600ZS	scaffold0025;scaffold0025;scaffold0025	1312554;1314157;1314858	1312795;1314341;1315291	-;-;-	861	0	0	0	0	0	0	0	0	0	0	0	0	0	0	0	0	0	0
Bnascaffold0025G0013700ZS	scaffold0025;scaffold0025;scaffold0025	1326145;1326345;1326643	1326262;1326441;1327093	+;+;+	666	0	0	0	0	0	0	0	0.969294	0	0	0	0	0	0	0	0	0.0815863	0
Bnascaffold0025G0013800ZS	scaffold0025;scaffold0025	1327248;1327874	1327485;1328211	+;+	576	1.15229	0	0	0	1.08119	0	0.935093	0	1.71822	0.09879	0	0	0	0.103679	0	0.0953083	0	0.170822
Bnascaffold0025G0013900ZS	scaffold0025;scaffold0025;scaffold0025;scaffold0025	1329448;1329888;1330123;1330260	1329554;1329983;1330186;1330382	+;+;+;+	390	0	0	0	0	0	0	0	0	0	0	0	0	0	0	0	0	0	0
Bnascaffold0025G0014000ZS	scaffold0025;scaffold0025	1349727;1350487	1350075;1350938	+;+	801	0	0	0	0	0	0	0	0	0	0	0	0	0	0	0	0	0	0
Bnascaffold0025G0014100ZS	scaffold0025	1353843	1354109	-	267	0	0	1.75842	0	0	0	2.80528	0.969294	1.71822	0	0	0.322442	0	0	0	0.616826	0.203507	0.368515
Bnascaffold0025G0014200ZS	scaffold0025	1367898	1368065	-	168	0	0	0	0	0	0	0	0	0	0	0	0	0	0	0	0	0	0
Bnascaffold0025G0014300ZS	scaffold0025	1417861	1418028	+	168	0	0	0	0	0	0	0	0	0	0	0	0	0	0	0	0	0	0
Bnascaffold0025G0014400ZS	scaffold0025;scaffold0025;scaffold0025;scaffold0025;scaffold0025	1418453;1418752;1419241;1419874;1420068	1418530;1418868;1419449;1420035;1420185	+;+;+;+;+	684	0	0	0	0	0	0	0	0	0	0	0	0	0	0	0	0	0	0
Bnascaffold0025G0014500ZS	scaffold0025	1426711	1426878	+	168	0	0	0	0	0	0	0	0	0	0	0	0	0	0	0	0	0	0
Bnascaffold0025G0014600ZS	scaffold0025;scaffold0025;scaffold0025;scaffold0025;scaffold0025	1427303;1427602;1428091;1428724;1428918	1427380;1427718;1428299;1428885;1429035	+;+;+;+;+	684	0	0	0	0	0	0	0	0	0	0	0	0	0	0	0	0	0	0
Bnascaffold0025G0014700ZS	scaffold0025;scaffold0025;scaffold0025;scaffold0025	1443692;1443989;1444247;1445220	1443788;1444141;1444410;1445557	+;+;+;+	752	0	1.7402	0	0	2.16238	0	2.80528	0.969294	1.71822	0	0.112269	0	0	0.158827	0	0.219006	0.0722559	0.130842
Bnascaffold0025G0014800ZS	scaffold0025	1446264	1446431	-	168	0	0	0	0	0	0	0	0	0	0	0	0	0	0	0	0	0	0
Bnascaffold0025G0014900ZS	scaffold0025;scaffold0025;scaffold0025;scaffold0025	1446788;1447228;1447463;1447600	1446894;1447323;1447526;1447722	+;+;+;+	390	0	0	0	0	0	0	0	0	0	0	0	0	0	0	0	0	0	0
Bnascaffold0025G0015000ZS	scaffold0025;scaffold0025;scaffold0025;scaffold0025;scaffold0025	1472571;1472721;1473306;1473887;1474225	1472688;1472882;1473514;1474003;1474302	-;-;-;-;-	684	0	0	0.879212	0	1.08119	3.17602	0	0	1.71822	0	0	0.0629328	0	0.0873084	0.25988	0	0	0.14385
Bnascaffold0025G0015100ZS	scaffold0025	1474727	1474894	-	168	0	0	0	0	0	0	0	0	0	0	0	0	0	0	0	0	0	0
Bnascaffold0025G0015200ZS	scaffold0025;scaffold0025;scaffold0025	1498612;1499074;1499372	1498987;1499170;1499822	+;+;+	924	0	0	0	0	0	0	0	0	0	0	0	0	0	0	0	0	0	0
Bnascaffold0025G0015300ZS	scaffold0025;scaffold0025;scaffold0025;scaffold0025;scaffold0025;scaffold0025;scaffold0025	1500048;1500227;1500595;1500757;1501033;1501146;1505160	1500174;1500435;1500714;1500924;1501107;1501355;1505348	-;-;-;-;-;-;-	1098	0	0	0	0	0	0	0	0	0	0	0	0	0	0	0	0	0	0
Bnascaffold0025G0015400ZS	scaffold0025	1505434	1505892	-	459	0	0	0	0	0	0	0	0	0	0	0	0	0	0	0	0	0	0
Bnascaffold0025G0015500ZS	scaffold0025	1547146	1547355	-	210	0	0	1.75842	0	1.08119	0	0	0	0	0	0	0.409962	0	0.284376	0	0	0	0
Bnascaffold0025G0015600ZS	scaffold0025;scaffold0025;scaffold0025;scaffold0025	1547612;1554684;1554994;1555292	1547763;1554907;1555090;1555742	+;+;+;+	924	0	1.7402	0.879212	0	0	0	1.87019	8.72364	6.87287	0	0.0913702	0.0465866	0	0	0	0.118826	0.529251	0.425946
Bnascaffold0025G0015700ZS	scaffold0025;scaffold0025;scaffold0025;scaffold0025	1558088;1558526;1558761;1558897	1558194;1558621;1558833;1559019	+;+;+;+	399	0	0	0	0	1.08119	0	3.74037	1.93859	0.859108	0	0	0	0	0.149672	0	0.550351	0.272363	0.1233
Bnascaffold0025G0015800ZS	scaffold0025;scaffold0025	1590297;1590638	1590548;1590796	-;-	411	0	0	0	0	0	0	0	0	0	0	0	0	0	0	0	0	0	0
Bnascaffold0025G0015900ZS	scaffold0025;scaffold0025;scaffold0025	1591282;1592076;1592212	1591584;1592126;1592409	-;-;-	552	14.9797	6.96079	17.5842	6.23929	12.9743	14.2921	18.7019	7.75435	13.7457	1.34011	0.611783	1.55964	0.632767	1.29824	1.44912	1.98904	0.787485	1.42599
Bnascaffold0025G0016000ZS	scaffold0025;scaffold0025;scaffold0025;scaffold0025;scaffold0025;scaffold0025;scaffold0025;scaffold0025;scaffold0025	1592575;1592840;1593174;1593303;1593563;1593788;1594110;1594573;1594924	1592766;1593088;1593233;1593489;1593696;1594009;1594164;1594826;1594962	-;-;-;-;-;-;-;-;-	1392	8.066	2.61029	2.63764	8.57902	6.48713	3.17602	2.80528	7.75435	60.1376	0.28615	0.0909763	0.0927716	0.345022	0.257409	0.1277	0.118314	0.312278	2.47397
Bnascaffold0025G0016100ZS	scaffold0025;scaffold0025	1605141;1605313	1605172;1605565	+;+	285	0	0	0	0	0	0	0	0	0	0	0	0	0	0	0	0	0	0
Bnascaffold0025G0016200ZS	scaffold0025;scaffold0025;scaffold0025;scaffold0025;scaffold0025;scaffold0025;scaffold0025	1617739;1617940;1618171;1618473;1618782;1618991;1621150	1617864;1618090;1618413;1618699;1618897;1619064;1621394	-;-;-;-;-;-;-	1182	0	0.870098	0	0	0	0	0.935093	0	0	0	0.0357132	0	0	0	0	0.0464446	0	0
Bnascaffold0025G0016300ZS	scaffold0025;scaffold0025	1650370;1651289	1650735;1652026	-;-	1104	0	0	0	0	0	0	0	0	0	0	0	0	0	0	0	0	0	0
Bnascaffold0025G0016400ZS	scaffold0025;scaffold0025;scaffold0025	1670914;1671062;1671565	1670985;1671298;1671714	-;-;-	459	0	0	0	0	0	0	0	0	0	0	0	0	0	0	0	0	0	0
Bnascaffold0025G0016500ZS	scaffold0025;scaffold0025	1695149;1695614	1695577;1695766	-;-	582	0	0	0	0	0	0	0	0	0	0	0	0	0	0	0	0	0	0
Bnascaffold0025G0016600ZS	scaffold0025;scaffold0025	1711778;1711880	1711805;1712316	+;+	465	0	0	0	0	0	0	0	0	0	0	0	0	0	0	0	0	0	0
Bnascaffold0025G0016700ZS	scaffold0025;scaffold0025;scaffold0025	1745808;1746184;1746850	1746110;1746553;1747043	-;-;-	867	0	0	0	0	0	0	0	0	0	0	0	0	0	0	0	0	0	0
Bnascaffold0025G0016800ZS	scaffold0025;scaffold0025;scaffold0025;scaffold0025	1887150;1887792;1887984;1888671	1887674;1887916;1888586;1888704	+;+;+;+	1287	0	0	0	0	0	0	0	0	0	0	0	0	0	0	0	0	0	0
Bnascaffold0025G0016900ZS	scaffold0025;scaffold0025	1888728;1889089	1888991;1889394	+;+	570	0	0	0	0	0	0	0	0	0	0	0	0	0	0	0	0	0	0
Bnascaffold0025G0017000ZS	scaffold0025	1895236	1895952	-	717	0	0	0	0	0	0	0	0	0	0	0	0	0	0	0	0	0	0
Bnascaffold0025G0017100ZS	scaffold0025;scaffold0025;scaffold0025;scaffold0025;scaffold0025	1901737;1901912;1902164;1902592;1902739	1901747;1901999;1902313;1902666;1902885	+;+;+;+;+	471	0	0	0	0	0	0	0	0	0	0	0	0	0	0	0	0	0	0
Bnascaffold0025G0017200ZS	scaffold0025;scaffold0025;scaffold0025	1906153;1906550;1906941	1906419;1906675;1906943	-;-;-	396	278.853	271.471	254.092	346.28	321.113	320.778	38.3388	46.5261	42.9554	34.7741	33.2587	31.4149	48.9532	44.7892	45.3373	5.68384	6.58624	6.21171
Bnascaffold0025G0017300ZS	scaffold0025	1936954	1937175	+	222	0	0	0	0	0	0	0	0	0	0	0	0	0	0	0	0	0	0
Bnascaffold0025G0017400ZS	scaffold0025;scaffold0025;scaffold0025;scaffold0025;scaffold0025;scaffold0025	1959049;1959509;1959940;1960429;1961062;1961256	1959369;1959718;1960056;1960637;1961223;1961373	+;+;+;+;+;+	1137	0	0	0	0	0	0	0	0	0	0	0	0	0	0	0	0	0	0
Bnascaffold0025G0017500ZS	scaffold0025	1962900	1963121	+	222	0	0	0	0	0	0	0	0	0	0	0	0	0	0	0	0	0	0
Bnascaffold0025G0017600ZS	scaffold0025	1972985	1973335	+	351	0	0	0	0	0	0	0	0	0	0	0	0	0	0	0	0	0	0
Bnascaffold0025G0017700ZS	scaffold0025;scaffold0025	1978501;1978616	1978538;1978933	+;+	356	0	0	0	0	0	0	0	0	0	0	0	0	0	0	0	0	0	0
Bnascaffold0025G0017800ZS	scaffold0025;scaffold0025;scaffold0025;scaffold0025	2024439;2024624;2024760;2024930	2024511;2024738;2024844;2025379	+;+;+;+	723	0	0	0	0	0	0	0	0	0	0	0	0	0	0	0	0	0	0
Bnascaffold0025G0017900ZS	scaffold0025	2060734	2065152	-	4419	0	0	0	0	0	0	0	0	0	0	0	0	0	0	0	0	0	0
Bnascaffold0025G0018000ZS	scaffold0025	2066035	2066385	-	351	0	0	0	0	0	0	0	0	0	0	0	0	0	0	0	0	0	0
Bnascaffold0025G0018100ZS	scaffold0025;scaffold0025;scaffold0025;scaffold0025	2091972;2092192;2092339;2092502	2092057;2092258;2092392;2092561	+;+;+;+	267	0	0	0	0	0	0	0	0	0	0	0	0	0	0	0	0	0	0
Bnascaffold0025G0018200ZS	scaffold0025;scaffold0025;scaffold0025;scaffold0025;scaffold0025;scaffold0025;scaffold0025;scaffold0025;scaffold0025;scaffold0025	2093221;2093431;2093698;2093885;2094193;2094364;2094686;2094825;2094948;2095147	2093353;2093609;2093796;2094106;2094282;2094585;2094734;2094872;2095080;2095201	-;-;-;-;-;-;-;-;-;-	1230	2.30457	6.96079	7.0337	10.1388	2.16238	12.7041	9.35093	5.81576	7.73197	0.0925253	0.274556	0.279974	0.461457	0.097104	0.578075	0.446322	0.265056	0.359976
Bnascaffold0025G0018300ZS	scaffold0025;scaffold0025;scaffold0025;scaffold0025;scaffold0025;scaffold0025;scaffold0025;scaffold0025;scaffold0025;scaffold0025	2120240;2120361;2120570;2120709;2120858;2121161;2121337;2121647;2121834;2122090	2120294;2120490;2120617;2120757;2121079;2121250;2121558;2121745;2122012;2122222	+;+;+;+;+;+;+;+;+;+	1227	64.528	23.4927	16.705	38.2156	170.828	19.0561	43.0143	54.2804	30.0688	2.59704	0.928893	0.666564	1.74359	7.68997	0.869233	2.0581	2.4799	1.40333
Bnascaffold0025G0018400ZS	scaffold0025;scaffold0025;scaffold0025;scaffold0025	2122882;2123051;2123185;2123386	2122941;2123104;2123251;2123471	-;-;-;-	267	0	0	0.879212	0.779911	0	1.58801	2.80528	0	0.859108	0	0	0.161221	0.163524	0	0.332881	0.616826	0	0.184258
Bnascaffold0025G0018500ZS	scaffold0025;scaffold0025;scaffold0025;scaffold0025	2127369;2127680;2127904;2128596	2127576;2127726;2127942;2128694	-;-;-;-	393	0	0	0	0	0	0	0	0	0	0	0	0	0	0	0	0	0	0
Bnascaffold0025G0018600ZS	scaffold0025;scaffold0025;scaffold0025	2140328;2140523;2140684	2140441;2140591;2140731	-;-;-	231	0	0	0	0	0	0	0	0	0	0	0	0	0	0	0	0	0	0
Bnascaffold0025G0018700ZS	scaffold0025;scaffold0025	2152773;2153105	2152860;2153238	+;+	222	0	0	0	0	0	0	0	0	0	0	0	0	0	0	0	0	0	0
Bnascaffold0025G0018800ZS	scaffold0025;scaffold0025;scaffold0025;scaffold0025;scaffold0025	2167921;2168282;2168809;2168993;2169603	2168036;2168627;2168863;2169372;2169779	-;-;-;-;-	1074	0	0	0	0	0	0	0	0	0	0	0	0	0	0	0	0	0	0
Bnascaffold0025G0018900ZS	scaffold0025;scaffold0025;scaffold0025;scaffold0025;scaffold0025;scaffold0025;scaffold0025;scaffold0025	2186851;2188502;2188739;2188954;2189258;2189518;2189821;2190047	2187019;2188599;2188868;2189109;2189422;2189668;2189945;2190054	-;-;-;-;-;-;-;-	1002	0	0	0	0	0	0	0	0	0	0	0	0	0	0	0	0	0	0
Bnascaffold0025G0019000ZS	scaffold0025;scaffold0025;scaffold0025;scaffold0025;scaffold0025;scaffold0025;scaffold0025;scaffold0025;scaffold0025;scaffold0025;scaffold0025;scaffold0025;scaffold0025;scaffold0025	2191558;2192243;2193737;2194172;2194490;2194669;2194902;2195928;2196073;2196273;2196689;2196878;2197604;2197879	2191703;2193659;2194045;2194411;2194589;2194826;2195535;2195992;2196174;2196415;2196744;2197527;2197794;2198029	+;+;+;+;+;+;+;+;+;+;+;+;+;+	4362	11.5229	21.7525	17.5842	22.6174	8.64951	23.8202	33.6634	27.1402	29.2097	0.130452	0.241936	0.197368	0.290272	0.109526	0.305637	0.453075	0.34879	0.383469
Bnascaffold0025G0019100ZS	scaffold0025;scaffold0025;scaffold0025;scaffold0025;scaffold0025;scaffold0025;scaffold0025	2203011;2203092;2203467;2203777;2203995;2204200;2204681	2203019;2203317;2203519;2203907;2204076;2204584;2204946	+;+;+;+;+;+;+	1152	0	0	0	0	0	0	0	0	0	0	0	0	0	0	0	0	0	0
Bnascaffold0025G0019200ZS	scaffold0025	2212049	2212411	-	363	0	0	0	0	0	0	0	0	0	0	0	0	0	0	0	0	0	0
Bnascaffold0025G0019300ZS	scaffold0025;scaffold0025;scaffold0025;scaffold0025;scaffold0025;scaffold0025;scaffold0025	2214259;2215201;2215371;2216654;2216800;2216853;2217866	2214741;2215280;2215803;2216764;2216817;2217166;2217914	-;-;-;-;-;-;-	1488	0	0	0	0.779911	0	0	0	0	0	0	0	0	0.029342	0	0	0	0	0
Bnascaffold0025G0019400ZS	scaffold0025	2231638	2232669	+	1032	0	0	0	0	0	0	0	0	0	0	0	0	0	0	0	0	0	0
Bnascaffold0025G0019500ZS	scaffold0025;scaffold0025	2234472;2235005	2234541;2235201	+;+	267	1.15229	0	2.63764	0.779911	5.40594	3.17602	0	1.93859	0	0.21312	0	0.483663	0.163524	1.11833	0.665761	0	0.407015	0
Bnascaffold0025G0019600ZS	scaffold0025;scaffold0025;scaffold0025;scaffold0025;scaffold0025	2236107;2236323;2236913;2237040;2237270	2236183;2236457;2237003;2237155;2237420	-;-;-;-;-	570	0	0	0.879212	0	1.08119	0	0	0	0	0	0	0.0755193	0	0.10477	0	0	0	0
Bnascaffold0025G0019700ZS	scaffold0025;scaffold0025;scaffold0025;scaffold0025	2239462;2240521;2240706;2241278	2240154;2240621;2240970;2241688	+;+;+;+	1470	0	0	0	0	0	0	0	0	0	0	0	0	0	0	0	0	0	0
Bnascaffold0025G0019800ZS	scaffold0025;scaffold0025	2242010;2242282	2242197;2242330	+;+	237	0	0	0	0	0	0	0	0	0	0	0	0	0	0	0	0	0	0
Bnascaffold0025G0019900ZS	scaffold0025;scaffold0025;scaffold0025;scaffold0025;scaffold0025;scaffold0025	2248156;2248255;2248428;2248562;2248750;2248974	2248164;2248320;2248486;2248626;2248841;2249243	+;+;+;+;+;+	561	0	0	0	0	0	0	0	0	0	0	0	0	0	0	0	0	0	0
Bnascaffold0025G0020000ZS	scaffold0025;scaffold0025;scaffold0025;scaffold0025;scaffold0025;scaffold0025	2253749;2254942;2255190;2255447;2257260;2257675	2253947;2255045;2255330;2255587;2257312;2257747	-;-;-;-;-;-	711	0	0	0	0	0	0	1.87019	0	0.859108	0	0	0	0	0	0	0.154423	0	0.0691937
Bnascaffold0025G0020100ZS	scaffold0025;scaffold0025;scaffold0025	2271089;2271435;2271806	2271271;2271728;2272033	+;+;+	705	0	0	0	0	0	0	0	0	0	0	0	0	0	0	0	0	0	0
Bnascaffold0025G0020200ZS	scaffold0025;scaffold0025;scaffold0025;scaffold0025	2272464;2272621;2273155;2273373	2272538;2272737;2273243;2273439	-;-;-;-	348	3.45686	3.48039	2.63764	0	1.08119	4.76403	12.1562	10.6622	27.4915	0.490544	0.485207	0.371086	0	0.171606	0.766199	2.05077	1.71753	4.52384
Bnascaffold0025G0020300ZS	scaffold0025	2275320	2275775	-	456	0	0	0	0	0	0	0	0	0	0	0	0	0	0	0	0	0	0
Bnascaffold0025G0020400ZS	scaffold0025;scaffold0025;scaffold0025;scaffold0025;scaffold0025;scaffold0025;scaffold0025;scaffold0025;scaffold0025;scaffold0025;scaffold0025;scaffold0025;scaffold0025;scaffold0025;scaffold0025;scaffold0025;scaffold0025	2277672;2278309;2278466;2278657;2278849;2279195;2279398;2280279;2280521;2280866;2281126;2281285;2281504;2281837;2282050;2282282;2282577	2277797;2278383;2278581;2278750;2278977;2279316;2279884;2280428;2280781;2281015;2281201;2281412;2281692;2281977;2282175;2282398;2282735	+;+;+;+;+;+;+;+;+;+;+;+;+;+;+;+;+	2646	1.15229	0.870098	1.75842	0	2.16238	1.58801	5.61056	0.969294	2.57732	0.0215053	0.0159535	0.0325367	0	0.0451391	0.03359	0.124484	0.0205353	0.0557786
Bnascaffold0025G0020500ZS	scaffold0025;scaffold0025;scaffold0025	2284107;2284492;2284644	2284413;2284563;2284795	+;+;+	531	0	0	0	0	0	0	0	0	0	0	0	0	0	0	0	0	0	0
Bnascaffold0025G0020600ZS	scaffold0025;scaffold0025;scaffold0025	2289501;2289665;2290373	2289531;2289719;2290460	+;+;+	174	0	0	0	0	2.16238	0	0	0	0	0	0	0	0	0.686425	0	0	0	0
Bnascaffold0025G0020700ZS	scaffold0025;scaffold0025	2313426;2314595	2313692;2314678	+;+	351	0	0	0	0	0	0	0	0	0	0	0	0	0	0	0	0	0	0
Bnascaffold0025G0020800ZS	scaffold0025;scaffold0025;scaffold0025;scaffold0025;scaffold0025;scaffold0025	2316092;2316334;2316539;2316783;2316979;2317199	2316243;2316447;2316695;2316907;2317078;2317270	+;+;+;+;+;+	720	0	0	0	0	0	0	0	0	0	0	0	0	0	0	0	0	0	0
Bnascaffold0025G0020900ZS	scaffold0025;scaffold0025	2317697;2320946	2317771;2322031	-;-	1161	0	0	0	0	0	0	0	0	0	0	0	0	0	0	0	0	0	0
Bnascaffold0025G0021000ZS	scaffold0025	2322432	2322779	-	348	0	0	0	0	0	0	0	0	0	0	0	0	0	0	0	0	0	0
Bnascaffold0025G0021100ZS	scaffold0025;scaffold0025;scaffold0025;scaffold0025;scaffold0025;scaffold0025;scaffold0025;scaffold0025;scaffold0025;scaffold0025;scaffold0025;scaffold0025;scaffold0025	2323967;2325076;2325225;2325396;2325561;2325771;2325982;2326289;2326489;2326817;2326939;2327186;2327377	2324143;2325145;2325280;2325471;2325659;2325858;2326198;2326404;2326706;2326851;2327041;2327294;2327584	+;+;+;+;+;+;+;+;+;+;+;+;+	1572	0	0	0	0	0	0	0	0	0	0	0	0	0	0	0	0	0	0
Bnascaffold0025G0021200ZS	scaffold0025;scaffold0025	2328727;2329531	2329283;2329585	-;-	612	10.3706	7.83088	20.2219	10.9188	17.299	6.35204	3.74037	11.6315	1.71822	0.83681	0.62078	1.61774	0.998779	1.56128	0.580909	0.358808	1.06542	0.160774
Bnascaffold0025G0021300ZS	scaffold0025;scaffold0025;scaffold0025;scaffold0025;scaffold0025;scaffold0025;scaffold0025;scaffold0025;scaffold0025;scaffold0025	2334171;2334335;2334945;2335175;2335385;2335559;2335782;2336089;2336518;2336722	2334246;2334555;2335080;2335212;2335490;2335644;2336003;2336235;2336631;2336949	+;+;+;+;+;+;+;+;+;+	1374	0	0	0	0	0	0	0	0	0	0	0	0	0	0	0	0	0	0
Bnascaffold0025G0021400ZS	scaffold0025;scaffold0025;scaffold0025;scaffold0025	2337391;2337738;2339202;2339817	2337672;2338240;2339615;2339883	-;-;-;-	1266	0	0	0	0	0	0	0	0	0	0	0	0	0	0	0	0	0	0
Bnascaffold0025G0021500ZS	scaffold0025;scaffold0025;scaffold0025;scaffold0025;scaffold0025;scaffold0025;scaffold0025;scaffold0025;scaffold0025;scaffold0025;scaffold0025	2357718;2358231;2358489;2358648;2358846;2359052;2359272;2359644;2359911;2360085;2360243	2357836;2358402;2358554;2358761;2358962;2359178;2359558;2359834;2359996;2360161;2360392	+;+;+;+;+;+;+;+;+;+;+	1506	4.60914	13.0515	10.5505	10.9188	29.1921	7.94006	5.61056	27.1402	10.3093	0.151137	0.420448	0.342996	0.405878	1.07066	0.295083	0.218715	1.01024	0.392006
Bnascaffold0025G0021600ZS	scaffold0025;scaffold0025;scaffold0025;scaffold0025	2360706;2361393;2362243;2362771	2361253;2361676;2362330;2362828	-;-;-;-	978	0	0	0	0	0	0	0	0	0	0	0	0	0	0	0	0	0	0
Bnascaffold0025G0021700ZS	scaffold0025;scaffold0025;scaffold0025	2372848;2373024;2373259	2372936;2373177;2373408	+;+;+	393	3.45686	5.22059	6.15449	1.55982	5.40594	0	0	1.93859	0	0.434375	0.644474	0.766723	0.222193	0.759783	0	0	0.276521	0
Bnascaffold0025G0021800ZS	scaffold0025	2519345	2519530	+	186	0	0	0	0	0	0	0	0	0	0	0	0	0	0	0	0	0	0
Bnascaffold0025G0021900ZS	scaffold0025	2519810	2519986	-	177	0	0	0	0	0	0	0	0	0	0	0	0	0	0	0	0	0	0
Bnascaffold0025G0022000ZS	scaffold0025;scaffold0025;scaffold0025	2554532;2554806;2555242	2554706;2554957;2555412	-;-;-	498	16.132	14.7917	21.1011	13.2585	9.73069	12.7041	13.0913	6.78506	8.59108	1.59968	1.44101	2.07451	1.49043	1.07926	1.42778	1.5433	0.763765	0.987887
Bnascaffold0025G0022100ZS	scaffold0025;scaffold0025;scaffold0025;scaffold0025	2555478;2555737;2556217;2556359	2555640;2555853;2556279;2556543	-;-;-;-	528	3.45686	1.7402	6.15449	8.57902	5.40594	3.17602	5.61056	1.93859	4.29554	0.323313	0.159898	0.570686	0.909603	0.565521	0.336663	0.623836	0.20582	0.465878
Bnascaffold0025G0022200ZS	scaffold0025	2560331	2561026	-	696	76.0509	77.4387	81.7668	56.9335	51.897	50.8164	62.6513	55.2497	63.574	5.39598	5.39793	5.75184	4.57938	4.11855	4.0864	5.28468	4.44997	5.23069
Bnascaffold0025G0022300ZS	scaffold0025;scaffold0025;scaffold0025;scaffold0025;scaffold0025;scaffold0025	2564043;2564275;2564474;2564706;2565102;2565364	2564067;2564404;2564619;2564988;2565268;2565500	+;+;+;+;+;+	888	3.45686	0.870098	1.75842	0.779911	2.16238	9.52807	0	0.969294	6.87287	0.19224	0.0475372	0.0969505	0.0491677	0.134502	0.600534	0	0.0611897	0.443214
Bnascaffold0025G0022400ZS	scaffold0025;scaffold0025;scaffold0025;scaffold0025;scaffold0025	2569881;2570612;2570744;2571001;2571267	2570168;2570658;2570916;2571191;2571380	-;-;-;-;-	813	25.3503	31.3235	23.7387	44.4549	34.598	36.5243	65.4565	56.219	41.2372	1.53981	1.86921	1.42957	3.0611	2.35056	2.51441	4.72673	3.8764	2.90461
Bnascaffold0025G0022500ZS	scaffold0025	2581541	2581732	-	192	0	0	0	0	0	0	0	0	0	0	0	0	0	0	0	0	0	0
Bnascaffold0025G0022600ZS	scaffold0025;scaffold0025	2582819;2583589	2583502;2583879	+;+	975	0	0	0	0	0	0	0	0	0	0	0	0	0	0	0	0	0	0
Bnascaffold0025G0022700ZS	scaffold0025	2584066	2585130	+	1065	0	0	0	0	0	0	0	0	0	0	0	0	0	0	0	0	0	0
Bnascaffold0025G0022800ZS	scaffold0025;scaffold0025	2585706;2586177	2585945;2586404	-;-	468	0	0	0	0	0	0	0	0	0	0	0	0	0	0	0	0	0	0
Bnascaffold0025G0022900ZS	scaffold0025;scaffold0025;scaffold0025	2586921;2587561;2587887	2587298;2587692;2588045	-;-;-	669	0	0	0	0	0	0	0	0	0	0	0	0	0	0	0	0	0	0
Bnascaffold0025G0023000ZS	scaffold0025;scaffold0025;scaffold0025;scaffold0025;scaffold0025;scaffold0025	2588442;2588815;2589155;2589727;2590068;2590515	2588465;2588922;2589567;2589784;2590307;2590772	+;+;+;+;+;+	1101	0	0	0	0	0	0	0	0	0	0	0	0	0	0	0	0	0	0
Bnascaffold0025G0023100ZS	scaffold0025	2592982	2593254	-	273	0	0	0	0	0	0	0	0	0	0	0	0	0	0	0	0	0	0
Bnascaffold0025G0023200ZS	scaffold0025	2594747	2594938	+	192	0	0	0	0	0	0	0	0	0	0	0	0	0	0	0	0	0	0
Bnascaffold0025G0023300ZS	scaffold0025;scaffold0025;scaffold0025	2643905;2644211;2644607	2644021;2644469;2645223	+;+;+	993	0	0	0	0	0	0	0	0	0	0	0	0	0	0	0	0	0	0
Bnascaffold0025G0023400ZS	scaffold0025	2645952	2646602	+	651	1.15229	0.870098	1.75842	0	0	0	0	0	0	0.0874087	0.0648434	0.132246	0	0	0	0	0	0
Bnascaffold0025G0023500ZS	scaffold0025;scaffold0025	2648416;2649617	2649517;2650305	+;+	1791	3.45686	2.61029	0	0	1.08119	0	0	0	0	0.095315	0.0707086	0	0	0.0333439	0	0	0	0
Bnascaffold0025G0023600ZS	scaffold0025;scaffold0025;scaffold0025	2676759;2677356;2677695	2677274;2677601;2677943	+;+;+	1011	0	0	0	0	0	0	0	0	0	0	0	0	0	0	0	0	0	0
Bnascaffold0025G0023700ZS	scaffold0025;scaffold0025;scaffold0025	2688078;2696923;2697764	2688545;2697164;2698010	+;+;+	957	78.3554	103.542	169.688	112.307	57.303	112.749	81.3531	65.912	91.0655	4.04327	5.24906	8.68117	6.56967	3.30732	6.59396	4.99069	3.8609	5.44917
Bnascaffold0025G0023800ZS	scaffold0025	2721264	2721860	+	597	0	0	0	0	0	0	0	0	0.859108	0	0	0	0	0	0	0	0	0.0824066
Bnascaffold0025G0023900ZS	scaffold0025;scaffold0025;scaffold0025;scaffold0025;scaffold0025	2723877;2724559;2724731;2724947;2725233	2724083;2724651;2724871;2725012;2725505	-;-;-;-;-	780	0	0	0	0	0	0	0	0	0	0	0	0	0	0	0	0	0	0
Bnascaffold0025G0024000ZS	scaffold0025;scaffold0025;scaffold0025	2725947;2726547;2727077	2726137;2726808;2727709	-;-;-	1086	0	0	0	0	0	0	0	0	0	0	0	0	0	0	0	0	0	0
Bnascaffold0025G0024100ZS	scaffold0025;scaffold0025;scaffold0025	2735475;2736376;2737077	2736107;2736635;2737230	+;+;+	1047	0	0	0	0	0	0	0	0	0	0	0	0	0	0	0	0	0	0
Bnascaffold0025G0024200ZS	scaffold0025;scaffold0025;scaffold0025;scaffold0025;scaffold0025	2737667;2738160;2738301;2738521;2739087	2737939;2738225;2738441;2738613;2739293	+;+;+;+;+	780	25.3503	36.5441	24.6179	27.2969	28.1109	41.2883	100.99	107.592	137.457	1.60496	2.27301	1.54524	1.95914	1.99063	2.96264	7.6012	7.73249	10.0916
Bnascaffold0025G0024300ZS	scaffold0025	2741315	2741911	-	597	1.15229	0	0	0	0	0	9.35093	14.5394	5.15465	0.095315	0	0	0	0	0	0.919557	1.36524	0.49444
Bnascaffold0025G0024400ZS	scaffold0025;scaffold0025;scaffold0025;scaffold0025;scaffold0025;scaffold0025;scaffold0025;scaffold0025;scaffold0025;scaffold0025;scaffold0025;scaffold0025;scaffold0025;scaffold0025;scaffold0025;scaffold0025;scaffold0025;scaffold0025;scaffold0025	2745891;2746069;2746300;2746445;2746727;2746926;2747095;2747442;2747694;2747860;2748062;2748206;2748376;2748520;2748748;2748882;2749006;2749208;2749391	2745968;2746134;2746363;2746513;2746818;2746988;2747170;2747539;2747741;2747934;2748119;2748296;2748448;2748573;2748801;2748911;2749104;2749303;2749597	-;-;-;-;-;-;-;-;-;-;-;-;-;-;-;-;-;-;-	1491	2.30457	0.870098	2.63764	0	0	0	1.87019	0.969294	5.15465	0.0763287	0.0283119	0.0866117	0	0	0	0.0736386	0.036443	0.197975
Bnascaffold0025G0024500ZS	scaffold0025;scaffold0025;scaffold0025;scaffold0025	2749660;2749957;2750913;2751061	2749881;2750249;2750976;2751234	-;-;-;-	753	0	0	0	1.55982	0	0	0	0	0.859108	0	0	0	0.115965	0	0	0	0	0.0653343
Bnascaffold0025G0024600ZS	scaffold0025	2752437	2752811	-	375	0	0	0	0.779911	0	1.58801	0	0	0	0	0	0	0.116429	0	0.237011	0	0	0
Bnascaffold0025G0024700ZS	scaffold0025;scaffold0025;scaffold0025;scaffold0025;scaffold0025	2754040;2754197;2754857;2755070;2755323	2754170;2754283;2754982;2755221;2755477	-;-;-;-;-	651	0	0	0.879212	0	0	3.17602	0	0	0.859108	0	0	0.0661229	0	0	0.273054	0	0	0.0755711
Bnascaffold0025G0024800ZS	scaffold0025;scaffold0025;scaffold0025;scaffold0025	2756619;2758180;2759898;2761676	2758100;2758432;2760826;2761756	-;-;-;-	2745	0	0	0	0	0	0	0	0	0	0	0	0	0	0	0	0	0	0
Bnascaffold0025G0024900ZS	scaffold0025;scaffold0025;scaffold0025;scaffold0025;scaffold0025;scaffold0025;scaffold0025;scaffold0025;scaffold0025	2762504;2762712;2762931;2763121;2763313;2763543;2764079;2764253;2764906	2762616;2762847;2763023;2763222;2763446;2763657;2764186;2764345;2765181	-;-;-;-;-;-;-;-;-	1170	32.264	19.1422	13.1882	20.2777	117.85	23.8202	683.553	674.628	673.541	1.36178	0.793749	0.551872	0.970243	5.56356	1.13948	34.2992	32.3232	32.966
Bnascaffold0025G0025000ZS	scaffold0025;scaffold0025;scaffold0025;scaffold0025;scaffold0025;scaffold0025;scaffold0025;scaffold0025;scaffold0025;scaffold0025	2766460;2766735;2766903;2767277;2767474;2767634;2767976;2768290;2768634;2769074	2766635;2766806;2766969;2767370;2767547;2767796;2768203;2768534;2768763;2769315	-;-;-;-;-;-;-;-;-;-	1491	18.4366	30.4534	37.8061	30.4165	17.299	34.9362	109.406	137.64	100.516	0.61063	0.990916	1.24143	1.14204	0.640848	1.31143	4.30786	5.1749	3.86051
Bnascaffold0025G0025100ZS	scaffold0025;scaffold0025;scaffold0025;scaffold0025;scaffold0025;scaffold0025;scaffold0025	2769994;2770186;2770451;2770737;2771002;2771142;2771262	2770111;2770361;2770522;2770925;2771065;2771182;2771405	-;-;-;-;-;-;-	804	48.396	37.4142	35.1685	41.3353	35.6792	33.3482	31.7932	15.5087	24.055	2.97255	2.25766	2.14159	2.87815	2.45115	2.32147	2.32154	1.08132	1.71332
Bnascaffold0025G0025200ZS	scaffold0025	2772683	2773942	-	1260	0	0	0	0	0	0	0	0	0	0	0	0	0	0	0	0	0	0
Bnascaffold0025G0025300ZS	scaffold0025	2775755	2776939	-	1185	0	2.61029	1.75842	0	0	0	0	1.93859	0.859108	0	0.106868	0.0726515	0	0	0	0	0.0917071	0.0415162
Bnascaffold0025G0025400ZS	scaffold0025;scaffold0025	2778098;2781174	2778523;2781761	-;-	1014	13.8274	20.8824	10.5505	16.3781	11.8931	15.8801	13.0913	15.5087	5.15465	0.673409	0.999125	0.50942	0.90422	0.647839	0.87652	0.757954	0.85738	0.291105
Bnascaffold0025G0025500ZS	scaffold0025;scaffold0025;scaffold0025;scaffold0025;scaffold0025;scaffold0025;scaffold0025;scaffold0025;scaffold0025;scaffold0025	2783779;2783951;2784934;2785488;2785926;2786055;2786518;2786744;2787356;2787956	2783866;2784093;2785155;2785759;2785974;2786132;2786577;2786782;2787574;2788072	-;-;-;-;-;-;-;-;-;-	1287	0	0	0.879212	0	0	0	14.0264	8.72364	6.01376	0	0	0.0334468	0	0	0	0.639832	0.379975	0.267581
Bnascaffold0025G0025600ZS	scaffold0025;scaffold0025;scaffold0025;scaffold0025;scaffold0025;scaffold0025;scaffold0025;scaffold0025;scaffold0025;scaffold0025;scaffold0025	2807803;2808016;2808177;2808368;2808482;2808684;2808838;2808973;2809160;2809472;2809683	2807943;2808095;2808258;2808415;2808601;2808755;2808888;2809059;2809267;2809519;2809727	-;-;-;-;-;-;-;-;-;-;-	882	0	0	0	0	0	0	0	0	0	0	0	0	0	0	0	0	0	0
Bnascaffold0025G0025700ZS	scaffold0025;scaffold0025;scaffold0025;scaffold0025;scaffold0025;scaffold0025;scaffold0025;scaffold0025	2809945;2810369;2810887;2811024;2811334;2811646;2811835;2812037	2810040;2810443;2810943;2811184;2811474;2811748;2811934;2812245	+;+;+;+;+;+;+;+	942	56.462	67.8677	1.75842	0	1.08119	3.17602	46.7547	138.609	4.29554	2.95993	3.49535	0.0913928	0	0.0633959	0.188703	2.91388	8.24853	0.261129
Bnascaffold0025G0025800ZS	scaffold0025;scaffold0025	2828951;2830180	2829755;2830490	+;+	1116	102.553	180.98	139.795	193.418	144.879	142.921	2.80528	9.69294	3.43643	4.53797	7.86766	6.1329	9.70243	7.17056	7.16767	0.147574	0.486886	0.176332
Bnascaffold0025G0025900ZS	scaffold0025;scaffold0025;scaffold0025	2831054;2831602;2831818	2831145;2831738;2831942	-;-;-	354	0	0	0	0	0	0	0	0	0	0	0	0	0	0	0	0	0	0
Bnascaffold0025G0026000ZS	scaffold0025;scaffold0025;scaffold0025	2832017;2832161;2832633	2832079;2832243;2832867	-;-;-	381	0	0	0	0	0	0	0	0	0	0	0	0	0	0	0	0	0	0
Bnascaffold0025G0026100ZS	scaffold0025	2874355	2874555	-	201	0	0	0	0	0	0	0	0	0	0	0	0	0	0	0	0	0	0
Bnascaffold0025G0026200ZS	scaffold0025;scaffold0025	2878561;2879320	2879151;2879676	-;-	948	0	0	0	0	0	0	0	0	0	0	0	0	0	0	0	0	0	0
Bnascaffold0025G0026300ZS	scaffold0025;scaffold0025;scaffold0025;scaffold0025	2884772;2885104;2885464;2885731	2885007;2885232;2885651;2885819	+;+;+;+	642	0	0	0	0	0	0	0	0	0	0	0	0	0	0	0	0	0	0
Bnascaffold0025G0026400ZS	scaffold0025	2885890	2886168	+	279	0	0	0	0	0	0	0	0	0	0	0	0	0	0	0	0	0	0
Bnascaffold0025G0026500ZS	scaffold0025	2895212	2895388	-	177	0	0	0	0	0	0	0	0	0	0	0	0	0	0	0	0	0	0
Bnascaffold0025G0026600ZS	scaffold0025	2908020	2908196	+	177	0	0	0	0	0	0	0	0	0	0	0	0	0	0	0	0	0	0
Bnascaffold0025G0026700ZS	scaffold0025	2917240	2917518	-	279	0	0	0	0	0	0	0	0	0	0	0	0	0	0	0	0	0	0
Bnascaffold0025G0026800ZS	scaffold0025;scaffold0025;scaffold0025;scaffold0025	2917589;2917757;2918176;2918401	2917677;2917944;2918304;2918636	-;-;-;-	642	0	0	0	0	0	0	0	0	0	0	0	0	0	0	0	0	0	0
Bnascaffold0025G0026900ZS	scaffold0025;scaffold0025	2927290;2927546	2927388;2927767	+;+	321	0	0	0	0	0	0	0	0	0	0	0	0	0	0	0	0	0	0
Bnascaffold0025G0027000ZS	scaffold0025;scaffold0025;scaffold0025	2951956;2952071;2952334	2951966;2952254;2953188	-;-;-	1050	0	0	0	0	0	0	0	0	0	0	0	0	0	0	0	0	0	0
Bnascaffold0025G0027100ZS	scaffold0025;scaffold0025;scaffold0025;scaffold0025;scaffold0025	2954413;2954939;2955693;2956131;2956331	2954885;2955272;2955794;2956202;2956471	-;-;-;-;-	1122	0	0	0	0	0	0	0	0	0	0	0	0	0	0	0	0	0	0
Bnascaffold0025G0027200ZS	scaffold0025;scaffold0025;scaffold0025	2960453;2961105;2961288	2960903;2961201;2961663	-;-;-	924	0	0	0	0	0	0	0	0	0	0	0	0	0	0	0	0	0	0
Bnascaffold0025G0027300ZS	scaffold0025;scaffold0025;scaffold0025	2972856;2973109;2973285	2972919;2973230;2973539	+;+;+	441	0	0	0	0	0	0	0	0	0	0	0	0	0	0	0	0	0	0
Bnascaffold0025G0027400ZS	scaffold0025	2975963	2976403	-	441	14.9797	17.402	21.1011	17.938	12.9743	31.7602	19.637	25.2016	19.7595	1.67741	1.91442	2.34264	2.2771	1.62501	4.0308	2.61417	3.20351	2.56582
Bnascaffold0025G0027500ZS	scaffold0025;scaffold0025;scaffold0025	2977340;2977825;2978064	2977570;2977971;2978210	-;-;-	525	0	0	0	0	0	0	2.80528	0	0	0	0	0	0	0	0	0.3137	0	0
Bnascaffold0025G0027600ZS	scaffold0025	2988728	2989162	-	435	0	0	0	0	0	0	0	0	0	0	0	0	0	0	0	0	0	0
Bnascaffold0025G0027700ZS	scaffold0025;scaffold0025;scaffold0025;scaffold0025;scaffold0025;scaffold0025;scaffold0025	3002843;3003192;3003447;3003680;3003867;3004055;3004448	3003040;3003371;3003596;3003781;3003937;3004095;3004752	+;+;+;+;+;+;+	1047	0	0	0	0.779911	0	1.58801	2.80528	0.969294	1.71822	0	0	0	0.041701	0	0.0848893	0.1573	0.0518973	0.0939766
Bnascaffold0025G0027800ZS	scaffold0025;scaffold0025;scaffold0025;scaffold0025	3017407;3017684;3018087;3018926	3017553;3017750;3018302;3019080	+;+;+;+	585	0	0	0	0	0	0	0	0	0	0	0	0	0	0	0	0	0	0
Bnascaffold0025G0027900ZS	scaffold0025	3021881	3023317	+	1437	5.76143	5.22059	5.27527	3.11964	7.56832	6.35204	6.54565	4.84647	0.859108	0.197993	0.176255	0.179733	0.121534	0.290907	0.247402	0.26742	0.189062	0.0342357
Bnascaffold0025G0028000ZS	scaffold0025	3023338	3024270	+	933	1.15229	5.22059	4.39606	2.33973	0	0	1.87019	0.969294	1.71822	0.0609893	0.271466	0.230686	0.140389	0	0	0.11768	0.0582384	0.105459
Bnascaffold0025G0028100ZS	scaffold0025;scaffold0025	3024821;3025217	3025144;3025594	+;+	702	0	0.870098	0	0	1.08119	1.58801	1.87019	0.969294	0.859108	0	0.0601325	0	0	0.0850698	0.126608	0.156403	0.0774023	0.0700808
Bnascaffold0025G0028200ZS	scaffold0025	3026142	3028433	-	2292	10.3706	8.70098	12.309	7.79911	10.8119	9.52807	5.61056	9.69294	2.57732	0.223441	0.184176	0.262934	0.190493	0.260554	0.232668	0.143711	0.23707	0.0643937
Bnascaffold0025G0028300ZS	scaffold0025;scaffold0025;scaffold0025;scaffold0025;scaffold0025;scaffold0025;scaffold0025;scaffold0025;scaffold0025;scaffold0025	3044061;3044309;3044660;3044938;3045038;3045251;3045484;3045751;3045939;3046201	3044219;3044576;3044756;3044963;3045122;3045386;3045662;3045862;3046121;3046362	+;+;+;+;+;+;+;+;+;+	1407	0	0	0	0	1.08119	0	0	0	1.71822	0	0	0	0	0.0424442	0	0	0	0.0699314
Bnascaffold0025G0028400ZS	scaffold0025	3047707	3048060	+	354	0	0	0	0	0	0	0	0	0	0	0	0	0	0	0	0	0	0
Bnascaffold0025G0028500ZS	scaffold0025;scaffold0025	3049618;3049996	3049937;3050062	+;+	387	0	0	0	0	0	0	0	0	0	0	0	0	0	0	0	0	0	0
Bnascaffold0025G0028600ZS	scaffold0025	3052743	3053339	-	597	0	0	0	0	0	0	0	0	0	0	0	0	0	0	0	0	0	0
Bnascaffold0025G0028700ZS	scaffold0025;scaffold0025;scaffold0025;scaffold0025;scaffold0025;scaffold0025;scaffold0025;scaffold0025;scaffold0025;scaffold0025;scaffold0025;scaffold0025;scaffold0025;scaffold0025	3054443;3054628;3054847;3055828;3056043;3056606;3056822;3057016;3057222;3057389;3057664;3058237;3062162;3062833	3054549;3054763;3055023;3055885;3056357;3056680;3056923;3057093;3057302;3057574;3058105;3058532;3062721;3062886	+;+;+;+;+;+;+;+;+;+;+;+;+;+	2667	0	0	0	0	0	0	0	0	0	0	0	0	0	0	0	0	0	0
Bnascaffold0025G0028800ZS	scaffold0025;scaffold0025	3064945;3065227	3065156;3065305	-;-	291	0	0	0.879212	0	0	0	0	0	0	0	0	0.147924	0	0	0	0	0	0
Bnascaffold0025G0028900ZS	scaffold0025	3066014	3066790	+	777	0	0	0	0	0	0	0	0	0	0	0	0	0	0	0	0	0	0
Bnascaffold0025G0029000ZS	scaffold0025;scaffold0025;scaffold0025;scaffold0025;scaffold0025;scaffold0025;scaffold0025;scaffold0025;scaffold0025;scaffold0025;scaffold0025	3068122;3069090;3069265;3069551;3069806;3070119;3070394;3070528;3070799;3071567;3071722	3068217;3069182;3069459;3069649;3070051;3070322;3070453;3070710;3071398;3071635;3072012	-;-;-;-;-;-;-;-;-;-;-	2136	21.8934	33.9338	44.8398	18.7179	27.0297	33.3482	12.1562	15.5087	21.4777	0.50616	0.770743	1.02778	0.490572	0.698958	0.873811	0.334114	0.407015	0.575805
Bnascaffold0025G0029100ZS	scaffold0025;scaffold0025;scaffold0025	3081406;3082015;3082126	3081556;3082099;3082501	+;+;+	612	0	0	0	0	0	0	0	0	0	0	0	0	0	0	0	0	0	0
Bnascaffold0025G0029200ZS	scaffold0025;scaffold0025;scaffold0025	3098967;3099018;3099200	3098985;3099170;3099537	+;+;+	510	0	0	0	0	0	0	0	0	0	0	0	0	0	0	0	0	0	0
Bnascaffold0025G0029300ZS	scaffold0025;scaffold0025;scaffold0025	3107049;3107425;3108091	3107351;3107794;3108404	-;-;-	987	0	0	0	0	0	0	0	0	0	0	0	0	0	0	0	0	0	0
Bnascaffold0025G0029400ZS	scaffold0025	3108713	3108877	-	165	0	0	0	0	0	0	0	0	0	0	0	0	0	0	0	0	0	0
Bnascaffold0025G0029500ZS	scaffold0025	3109040	3109225	+	186	0	0	0	0	0	0	0	0	0	0	0	0	0	0	0	0	0	0
Bnascaffold0025G0029600ZS	scaffold0025	3109505	3109681	-	177	0	0	0	0	0	0	0	0	0	0	0	0	0	0	0	0	0	0
Bnascaffold0025G0029700ZS	scaffold0025;scaffold0025;scaffold0025;scaffold0025;scaffold0025;scaffold0025;scaffold0025;scaffold0025	3111922;3112113;3112360;3112554;3112700;3112862;3113004;3113152	3112042;3112258;3112467;3112610;3112765;3112922;3113050;3113190	+;+;+;+;+;+;+;+	645	0	0	0	0	0	0	0	0	0	0	0	0	0	0	0	0	0	0
Bnascaffold0025G0029800ZS	scaffold0025;scaffold0025;scaffold0025;scaffold0025;scaffold0025;scaffold0025;scaffold0025	3138841;3139170;3139877;3140382;3140900;3141082;3141323	3139064;3139803;3139990;3140447;3140965;3141132;3141472	+;+;+;+;+;+;+	1305	0	0	0	0	0	0	0	0	0	0	0	0	0	0	0	0	0	0
Bnascaffold0025G0029900ZS	scaffold0025;scaffold0025;scaffold0025;scaffold0025	3143748;3144285;3144473;3146207	3143936;3144419;3144733;3146314	+;+;+;+	693	0	0	0	0	0	0	0	0	0	0	0	0	0	0	0	0	0	0
Bnascaffold0025G0030000ZS	scaffold0025;scaffold0025	3146428;3146610	3146466;3146723	+;+	153	0	0	0	0	0	0	0	0	0	0	0	0	0	0	0	0	0	0
Bnascaffold0025G0030100ZS	scaffold0025	3159529	3160167	-	639	0	0	0	0	0	0	0	0	0	0	0	0	0	0	0	0	0	0
Bnascaffold0025G0030200ZS	scaffold0025	3162208	3162429	+	222	0	0	0	0	0	0	0	0	0	0	0	0	0	0	0	0	0	0
Bnascaffold0025G0030300ZS	scaffold0025;scaffold0025;scaffold0025;scaffold0025	3185121;3185317;3185520;3185949	3185243;3185380;3185615;3186055	-;-;-;-	390	0	0	0	0	0	0	0	0	0	0	0	0	0	0	0	0	0	0
Bnascaffold0025G0030400ZS	scaffold0025	3186412	3186621	+	210	0	0	0	0	0	0	0	0	0	0	0	0	0	0	0	0	0	0
Bnascaffold0025G0030500ZS	scaffold0025	3187501	3187800	-	300	0	0	0	0	0	0	0	0	0	0	0	0	0	0	0	0	0	0
Bnascaffold0025G0030600ZS	scaffold0025	3200179	3200376	+	198	0	0	1.75842	0	0	0	0	0	0	0	0	0.434808	0	0	0	0	0	0
Bnascaffold0025G0030700ZS	scaffold0025;scaffold0025	3200918;3202035	3201164;3202210	-;-	423	0	0	0	0	0	0	0	0	0	0	0	0	0	0	0	0	0	0
Bnascaffold0025G0030800ZS	scaffold0025	3203739	3203999	-	261	0	0	0	0	0	0	0	0	0	0	0	0	0	0	0	0	0	0
Bnascaffold0025G0030900ZS	scaffold0025;scaffold0025	3205890;3206362	3206166;3206369	-;-	285	0	0	0	0	0	0	0	0	0	0	0	0	0	0	0	0	0	0
Bnascaffold0025G0031000ZS	scaffold0025;scaffold0025;scaffold0025;scaffold0025;scaffold0025;scaffold0025	3212566;3212902;3213397;3213891;3216105;3216638	3212668;3213000;3213818;3214757;3216551;3216925	-;-;-;-;-;-	2226	0	0	0	0	0	0	0	0	0	0	0	0	0	0	0	0	0	0
Bnascaffold0025G0031100ZS	scaffold0025;scaffold0025;scaffold0025;scaffold0025;scaffold0025;scaffold0025;scaffold0025;scaffold0025;scaffold0025;scaffold0025	3219631;3219901;3220194;3220451;3220611;3220913;3221082;3221252;3221383;3221864	3219780;3220094;3220338;3220532;3220828;3220999;3221165;3221299;3221784;3221920	-;-;-;-;-;-;-;-;-;-	1467	0	0	0	0	0	0	0	0	0	0	0	0	0	0	0	0	0	0
Bnascaffold0025G0031200ZS	scaffold0025	3221926	3222183	-	258	0	0	0	0	0	0	0	0	0	0	0	0	0	0	0	0	0	0
Bnascaffold0025G0031300ZS	scaffold0025;scaffold0025	3222207;3223610	3222299;3223714	-;-	198	0	0	0	0	0	0	0	0	0	0	0	0	0	0	0	0	0	0
Bnascaffold0025G0031400ZS	scaffold0025;scaffold0025;scaffold0025;scaffold0025;scaffold0025;scaffold0025;scaffold0025;scaffold0025;scaffold0025	3226410;3227175;3227944;3228431;3228746;3229027;3229240;3229510;3229712	3226694;3227242;3228028;3228655;3228877;3229143;3229410;3229600;3229794	+;+;+;+;+;+;+;+;+	1257	0	0.870098	0.879212	0.779911	2.16238	0	2.80528	0.969294	0	0	0.0335824	0.034245	0.0347342	0.0950183	0	0.13102	0.0432271	0
Bnascaffold0025G0031500ZS	scaffold0025	3231761	3232951	+	1191	0	0	0	0	0	0	0	0	0	0	0	0	0	0	0	0	0	0
Bnascaffold0025G0031600ZS	scaffold0025	3236361	3236528	+	168	0	0	0	0	0	0	0	0	0	0	0	0	0	0	0	0	0	0
Bnascaffold0025G0031700ZS	scaffold0025;scaffold0025;scaffold0025;scaffold0025;scaffold0025	3236953;3237252;3237741;3238374;3238568	3237030;3237368;3237949;3238535;3238685	+;+;+;+;+	684	0	0	0	0	0	0	0	0	0	0	0	0	0	0	0	0	0	0
Bnascaffold0025G0031800ZS	scaffold0025	3244809	3244976	+	168	0	0	0	0	0	0	0	0	0	0	0	0	0	0	0	0	0	0
Bnascaffold0025G0031900ZS	scaffold0025;scaffold0025;scaffold0025;scaffold0025;scaffold0025	3245401;3245700;3246189;3246822;3247016	3245478;3245816;3246397;3246983;3247133	+;+;+;+;+	684	0	0	0	0	0	0	0	0	0	0	0	0	0	0	0	0	0	0
Bnascaffold0025G0032000ZS	scaffold0025;scaffold0025	3252023;3252093	3252051;3252351	+;+	288	0	0	0	0	0	0	0	0	0	0	0	0	0	0	0	0	0	0
Bnascaffold0025G0032100ZS	scaffold0025	3253269	3253436	+	168	0	0	0	0	0	0	0	0	0	0	0	0	0	0	0	0	0	0
Bnascaffold0025G0032200ZS	scaffold0025;scaffold0025;scaffold0025;scaffold0025;scaffold0025	3253861;3254160;3254649;3255282;3255476	3253938;3254276;3254857;3255443;3255593	+;+;+;+;+	684	0	0	0	0	0	0	0	0	0	0	0	0	0	0	0	0	0	0
Bnascaffold0025G0032300ZS	scaffold0025;scaffold0025	3260483;3260553	3260511;3260811	+;+	288	0	0	0	0	0	0	0	0	0	0	0	0	0	0	0	0	0	0
Bnascaffold0025G0032400ZS	scaffold0025	3261729	3261896	+	168	0	0	0	0	0	0	0	0	0	0	0	0	0	0	0	0	0	0
Bnascaffold0025G0032500ZS	scaffold0025;scaffold0025;scaffold0025;scaffold0025;scaffold0025	3262321;3262620;3263109;3263742;3263936	3262398;3262736;3263317;3263903;3264053	+;+;+;+;+	684	0	0	0	0	0	0	0	0	0	0	0	0	0	0	0	0	0	0
Bnascaffold0025G0032600ZS	scaffold0025	3271287	3272168	+	882	38.0254	61.777	34.2893	62.3929	80.0079	68.2845	1.87019	0.969294	0	2.12903	3.3981	1.9034	3.96017	5.01044	4.33311	0.124484	0.0616059	0
Bnascaffold0025G0032700ZS	scaffold0025;scaffold0025;scaffold0025	3273701;3274287;3274826	3274214;3274735;3274972	+;+;+	1110	0	0	0	0	0	0	0	0	0	0	0	0	0	0	0	0	0	0
Bnascaffold0025G0032800ZS	scaffold0025	3286445	3287902	+	1458	116.381	97.451	89.6797	89.6898	122.174	139.745	10.286	61.0655	19.7595	3.94184	3.2427	3.01145	3.44376	4.62843	5.36444	0.414179	2.34787	0.77608
Bnascaffold0025G0032900ZS	scaffold0025;scaffold0025;scaffold0025	3289391;3289682;3289943	3289476;3289838;3290029	+;+;+	330	0	0	0	0	0	0	0	0	0	0	0	0	0	0	0	0	0	0
Bnascaffold0025G0033000ZS	scaffold0025;scaffold0025;scaffold0025;scaffold0025;scaffold0025;scaffold0025	3295938;3296139;3296306;3296553;3298438;3298842	3296066;3296210;3296446;3297672;3298774;3299049	-;-;-;-;-;-	2007	0	0.870098	0.879212	0.779911	1.08119	0	0.935093	3.87717	1.71822	0	0.0210329	0.0214479	0.0217543	0.0297553	0	0.027353	0.108294	0.0490252
Bnascaffold0025G0033100ZS	scaffold0025;scaffold0025;scaffold0025;scaffold0025;scaffold0025;scaffold0025;scaffold0025;scaffold0025;scaffold0025;scaffold0025;scaffold0025;scaffold0025	3304206;3304515;3304752;3305100;3305269;3305546;3305845;3306030;3306223;3306407;3306628;3306847	3304426;3304665;3304874;3305190;3305463;3305778;3305925;3306126;3306314;3306534;3306772;3306927	-;-;-;-;-;-;-;-;-;-;-;-	1638	57.6143	67.8677	80.0083	113.867	130.824	92.1047	223.487	206.46	343.643	1.73697	2.01014	2.39145	3.89163	4.41148	3.14712	8.01008	7.06573	12.0139
Bnascaffold0025G0033200ZS	scaffold0025;scaffold0025;scaffold0025;scaffold0025	3307638;3308615;3309038;3309435	3308076;3308970;3309290;3309568	+;+;+;+	1182	0	4.35049	0.879212	1.55982	4.32475	0	3.74037	4.84647	4.29554	0	0.178566	0.0364179	0.0738763	0.202095	0	0.185779	0.22985	0.208108
Bnascaffold0025G0033300ZS	scaffold0025;scaffold0025;scaffold0025;scaffold0025;scaffold0025;scaffold0025;scaffold0025;scaffold0025	3312160;3312510;3312832;3313069;3313232;3313377;3313506;3313654	3312315;3312635;3312994;3313163;3313300;3313421;3313568;3313734	+;+;+;+;+;+;+;+	798	227	186.201	152.104	152.083	124.337	166.741	44.8845	83.3593	64.4331	14.0475	11.3203	9.33203	10.669	8.60612	11.6946	3.30211	5.85581	4.62376
Bnascaffold0025G0033400ZS	scaffold0025;scaffold0025;scaffold0025	3314369;3314613;3315182	3314527;3315105;3315648	-;-;-	1119	94.4874	82.6593	59.7864	66.2924	38.9228	58.7564	226.293	232.63	240.55	4.16984	3.58377	2.61584	3.31651	1.92125	2.93881	11.8724	11.6539	12.3102
Bnascaffold0025G0033500ZS	scaffold0025;scaffold0025	3360185;3361033	3360431;3361280	-;-	495	0	0	0	0	0	0	0	0	0	0	0	0	0	0	0	0	0	0
Bnascaffold0025G0033600ZS	scaffold0025	3363096	3363347	-	252	0	0	0	0	0	0	0	0	0	0	0	0	0	0	0	0	0	0
Bnascaffold0025G0033700ZS	scaffold0025	3370171	3370533	+	363	0	0	0	0	0	0	0	0	0	0	0	0	0	0	0	0	0	0
Bnascaffold0025G0033800ZS	scaffold0025;scaffold0025;scaffold0025;scaffold0025;scaffold0025;scaffold0025;scaffold0025;scaffold0025;scaffold0025;scaffold0025	3371430;3371950;3372598;3372766;3373063;3373194;3373727;3373873;3374068;3374308	3371707;3372337;3372679;3372992;3373119;3373643;3373792;3373977;3374172;3374664	-;-;-;-;-;-;-;-;-;-	2115	0	0	0	0	0	0	0	0	0	0	0	0	0	0	0	0	0	0
Bnascaffold0025G0033900ZS	scaffold0025;scaffold0025;scaffold0025;scaffold0025;scaffold0025	3379343;3380058;3380438;3380602;3381042	3379447;3380129;3380506;3380676;3381071	-;-;-;-;-	351	0	0	0	0	0	0	0	0	0	0	0	0	0	0	0	0	0	0
Bnascaffold0025G0034000ZS	scaffold0025;scaffold0025;scaffold0025;scaffold0025	3381148;3381731;3382044;3382885	3381642;3382011;3382593;3382908	-;-;-;-	1350	0	0	0	0	0	0	0	0	0	0	0	0	0	0	0	0	0	0
Bnascaffold0025G0034100ZS	scaffold0025;scaffold0025;scaffold0025;scaffold0025;scaffold0025;scaffold0025;scaffold0025	3398844;3399607;3399762;3400235;3400791;3400961;3401736	3399398;3399679;3400126;3400287;3400875;3401485;3402071	-;-;-;-;-;-;-	1992	0	0	0	0	0	0	0	0	0	0	0	0	0	0	0	0	0	0
Bnascaffold0025G0034200ZS	scaffold0025	3403151	3403651	+	501	0	0	0	0	0	0	0	0	0	0	0	0	0	0	0	0	0	0
Bnascaffold0025G0034300ZS	scaffold0025	3413164	3413361	+	198	0	0	0	0	0	0	0	0	0	0	0	0	0	0	0	0	0	0
Bnascaffold0025G0034400ZS	scaffold0025	3415369	3415653	-	285	0	0	0	0	0	0	0	0	0	0	0	0	0	0	0	0	0	0
Bnascaffold0025G0034500ZS	scaffold0025;scaffold0025;scaffold0025	3433157;3433579;3434348	3433501;3433834;3434391	-;-;-	645	0	0	0	0	0	0	0	0	0	0	0	0	0	0	0	0	0	0
Bnascaffold0025G0034600ZS	scaffold0025;scaffold0025;scaffold0025;scaffold0025	3454743;3454923;3455092;3456257	3454812;3455023;3455133;3456307	-;-;-;-	264	0	0	0.879212	0	0	1.58801	0	0	0	0	0	0.163053	0	0	0.336663	0	0	0
Bnascaffold0025G0034700ZS	scaffold0025;scaffold0025	3468868;3469905	3469023;3470252	+;+	504	0	0	0	0	0	0	0	0	0	0	0	0	0	0	0	0	0	0
Bnascaffold0025G0034800ZS	scaffold0025;scaffold0025;scaffold0025;scaffold0025;scaffold0025;scaffold0025;scaffold0025;scaffold0025;scaffold0025	3476508;3476806;3477153;3477451;3477915;3478056;3478306;3478625;3479001	3476594;3477071;3477336;3477678;3477966;3478219;3478544;3478781;3479075	-;-;-;-;-;-;-;-;-	1452	0	0	0	0	0	0	0	0	0	0	0	0	0	0	0	0	0	0
Bnascaffold0025G0034900ZS	scaffold0025;scaffold0025;scaffold0025;scaffold0025;scaffold0025;scaffold0025;scaffold0025;scaffold0025;scaffold0025;scaffold0025	3481352;3481572;3481895;3482032;3482346;3482919;3483266;3483613;3483814;3483991	3481459;3481695;3481954;3482200;3482805;3483002;3483523;3483741;3483897;3484206	+;+;+;+;+;+;+;+;+;+	1692	0	0	0	0	0	0	0	0	0	0	0	0	0	0	0	0	0	0
Bnascaffold0025G0035000ZS	scaffold0025;scaffold0025;scaffold0025;scaffold0025;scaffold0025;scaffold0025;scaffold0025	3484284;3484561;3484745;3485155;3485735;3485908;3486334	3484475;3484659;3484888;3485549;3485819;3486252;3486564	+;+;+;+;+;+;+	1491	0	0	0	0	0	0	0	0	0	0	0	0	0	0	0	0	0	0
Bnascaffold0025G0035100ZS	scaffold0025;scaffold0025;scaffold0025	3488406;3490019;3490280	3488990;3490204;3490543	+;+;+	1035	0	0	0	0	0	0	0	0	0	0	0	0	0	0	0	0	0	0
Bnascaffold0025G0035200ZS	scaffold0025	3490802	3491221	-	420	0	0	0	0	0	0	0	0	0	0	0	0	0	0	0	0	0	0
Bnascaffold0025G0035300ZS	scaffold0025;scaffold0025	3493086;3493340	3493259;3493519	-;-	354	0	0	0	0	0	0	0	0	0	0	0	0	0	0	0	0	0	0
Bnascaffold0025G0035400ZS	scaffold0025	3494058	3494993	+	936	0	0	0	0	0	0	0	0	0	0	0	0	0	0	0	0	0	0
Bnascaffold0025G0035500ZS	scaffold0025;scaffold0025;scaffold0025	3495514;3498245;3498512	3496296;3498289;3498772	-;-;-	1089	0	0	0	0	0	0	0	0	0	0	0	0	0	0	0	0	0	0
Bnascaffold0025G0035600ZS	scaffold0025;scaffold0025;scaffold0025	3503652;3504236;3504651	3503701;3504318;3504766	-;-;-	249	0	0	0	0	0	0	0	0	0	0	0	0	0	0	0	0	0	0
Bnascaffold0025G0035700ZS	scaffold0025	3506565	3507302	+	738	6.91371	6.96079	14.0674	4.67947	5.40594	9.52807	9.35093	7.75435	8.59108	0.462627	0.457594	0.933247	0.354967	0.4046	0.722594	0.743869	0.589013	0.666623
Bnascaffold0025G0035800ZS	scaffold0025;scaffold0025;scaffold0025;scaffold0025;scaffold0025;scaffold0025;scaffold0025	3515376;3515667;3515900;3516146;3516951;3517224;3517515	3515586;3515818;3516058;3516413;3517067;3517286;3517717	-;-;-;-;-;-;-	1173	0	0	0	0	0	9.52807	0.935093	0	0	0	0	0	0	0	0.454625	0.046801	0	0
Bnascaffold0025G0035900ZS	scaffold0025;scaffold0025	3518983;3519849	3519245;3519936	-;-	351	0	0	0	0	0	0	0	0	0	0	0	0	0	0	0	0	0	0
Bnascaffold0025G0036000ZS	scaffold0025;scaffold0025;scaffold0025;scaffold0025;scaffold0025;scaffold0025;scaffold0025	3532311;3532832;3533198;3533592;3534020;3534203;3534597	3532751;3533116;3533515;3533819;3534120;3534506;3534764	+;+;+;+;+;+;+	1845	0	0	0	0	0	0	0	0	0	0	0	0	0	0	0	0	0	0
Bnascaffold0025G0036100ZS	scaffold0025;scaffold0025;scaffold0025;scaffold0025;scaffold0025	3535657;3537968;3538306;3538468;3538919	3535738;3538224;3538383;3538618;3538971	-;-;-;-;-	621	0	0	0	0	0	0	0	0	0	0	0	0	0	0	0	0	0	0
Bnascaffold0025G0036200ZS	scaffold0025	3544653	3544844	-	192	0	0	0	0	0	0	0	0	0	0	0	0	0	0	0	0	0	0
Bnascaffold0025G0036300ZS	scaffold0025	3545759	3546058	-	300	0	0	0	0	0	0	0	0.969294	0	0	0	0	0	0	0	0	0.181121	0
Bnascaffold0025G0036400ZS	scaffold0025	3562341	3564263	+	1923	0	0	0	0	0	0	0	0	0	0	0	0	0	0	0	0	0	0
Bnascaffold0025G0036500ZS	scaffold0025	3596882	3597322	-	441	0	0	0	0	0	0	0	0	0	0	0	0	0	0	0	0	0	0
Bnascaffold0025G0036600ZS	scaffold0025;scaffold0025;scaffold0025;scaffold0025;scaffold0025	3609268;3609644;3609977;3610127;3610310	3609570;3609823;3610033;3610226;3610623	-;-;-;-;-	954	0	0	0	0	0	0	0	0	0	0	0	0	0	0	0	0	0	0
Bnascaffold0025G0036700ZS	scaffold0025	3611259	3611444	+	186	0	0	0	0	0	0	0	0	0	0	0	0	0	0	0	0	0	0
Bnascaffold0025G0036800ZS	scaffold0025;scaffold0025;scaffold0025;scaffold0025;scaffold0025;scaffold0025;scaffold0025	3642105;3642346;3642531;3642799;3642976;3643403;3643949	3642256;3642439;3642686;3642858;3643194;3643742;3644202	-;-;-;-;-;-;-	1275	10.3706	1.7402	4.39606	14.8183	10.8119	9.52807	54.2354	12.6008	17.1822	0.401669	0.0662165	0.168808	0.650633	0.468384	0.418255	2.4973	0.554019	0.771714
Bnascaffold0025G0036900ZS	scaffold0025;scaffold0025;scaffold0025;scaffold0025;scaffold0025	3651910;3652095;3652369;3652584;3653093	3652017;3652279;3652507;3652659;3653154	-;-;-;-;-	570	0	0	0	0	0	0	0	0	0	0	0	0	0	0	0	0	0	0
Bnascaffold0025G0037000ZS	scaffold0025;scaffold0025	3658234;3658389	3658288;3658516	+;+	183	0	0	0	0	0	0	0	0	0	0	0	0	0	0	0	0	0	0
Bnascaffold0025G0037100ZS	scaffold0025	3663175	3663351	+	177	0	0	0	0	0	0	0	0	0	0	0	0	0	0	0	0	0	0
Bnascaffold0025G0037200ZS	scaffold0025;scaffold0025;scaffold0025;scaffold0025;scaffold0025;scaffold0025	3695799;3696142;3696470;3696733;3696927;3697148	3696065;3696363;3696646;3696852;3697056;3697206	-;-;-;-;-;-	975	0	0	0	0	0	0	0	0	0	0	0	0	0	0	0	0	0	0
Bnascaffold0025G0037300ZS	scaffold0025;scaffold0025;scaffold0025;scaffold0025	3701315;3701755;3701990;3702127	3701421;3701850;3702053;3702264	+;+;+;+	405	0	0.870098	0.879212	1.55982	0	1.58801	0	4.84647	3.43643	0	0.10423	0.106286	0.215609	0	0.219455	0	0.67082	0.485894
Bnascaffold0025G0037400ZS	scaffold0025;scaffold0025	3728658;3728787	3728705;3728963	+;+	225	0	0	0	0	0	0	0	0	0	0	0	0	0	0	0	0	0	0
Bnascaffold0025G0037500ZS	scaffold0025;scaffold0025;scaffold0025;scaffold0025;scaffold0025;scaffold0025;scaffold0025;scaffold0025;scaffold0025;scaffold0025;scaffold0025;scaffold0025;scaffold0025	3737668;3738175;3738889;3739126;3739302;3739560;3739769;3740051;3740222;3740412;3740627;3740817;3740985	3737991;3738213;3739059;3739218;3739382;3739685;3739954;3740131;3740308;3740516;3740733;3740877;3741086	+;+;+;+;+;+;+;+;+;+;+;+;+	1563	13.8274	16.5319	11.4298	30.4165	109.2	20.6441	22.4422	26.1709	16.3231	0.436876	0.513146	0.358028	1.08943	3.859	0.739238	0.842957	0.938633	0.598041
Bnascaffold0025G0037600ZS	scaffold0025;scaffold0025;scaffold0025	3741827;3741940;3742577	3741855;3742480;3742627	+;+;+	621	1.15229	0	0	0.779911	0	0	24.3124	6.78506	19.7595	0.0916313	0	0	0.0703074	0	0	2.29845	0.612488	1.8221
Bnascaffold0025G0037700ZS	scaffold0025;scaffold0025	3743523;3743823	3743702;3743912	+;+	270	0	0	0	0	0	0	0	0	0	0	0	0	0	0	0	0	0	0
Bnascaffold0025G0037800ZS	scaffold0025;scaffold0025;scaffold0025	3744286;3744564;3746001	3744299;3745664;3746013	-;-;-	1128	0	0.870098	0	0	0	0	0	0.969294	0.859108	0	0.0374229	0	0	0	0	0	0.0481706	0.0436141
Bnascaffold0025G0037900ZS	scaffold0025	3746420	3747544	-	1125	0	0	0	0	0	0	0	0	0	0	0	0	0	0	0	0	0	0
Bnascaffold0025G0038000ZS	scaffold0025;scaffold0025	3758966;3759220	3759097;3759405	+;+	318	0	0	0	0	0	0	0	0	0	0	0	0	0	0	0	0	0	0
Bnascaffold0025G0038100ZS	scaffold0025	3764982	3765410	-	429	0	0	0	0	0	0	0	0	0	0	0	0	0	0	0	0	0	0
Bnascaffold0025G0038200ZS	scaffold0025	3782308	3782505	+	198	0	0	0	0	0	0	0	0	0	0	0	0	0	0	0	0	0	0
Bnascaffold0025G0038300ZS	scaffold0025	3784423	3785013	+	591	0	0	0	0	0	0	0	0	0	0	0	0	0	0	0	0	0	0
Bnascaffold0025G0038400ZS	scaffold0025;scaffold0025;scaffold0025;scaffold0025;scaffold0025;scaffold0025;scaffold0025;scaffold0025;scaffold0025	3787780;3787934;3788101;3788267;3788445;3788625;3789421;3789852;3790896	3787839;3788027;3788168;3788356;3788580;3789220;3789698;3789948;3790910	-;-;-;-;-;-;-;-;-	1434	96.792	159.228	15.8258	16.3781	451.937	282.666	39.2739	6.78506	9.45019	3.33323	5.38702	0.540327	0.639386	17.4076	11.0324	1.60788	0.265241	0.377381
Bnascaffold0025G0038500ZS	scaffold0025;scaffold0025;scaffold0025;scaffold0025;scaffold0025	3793761;3794455;3794994;3795742;3796193	3794319;3794592;3795252;3796098;3796304	+;+;+;+;+	1425	0	0	0	0	0	0	0	0	0	0	0	0	0	0	0	0	0	0
Bnascaffold0025G0038600ZS	scaffold0025	3796770	3797195	+	426	0	0	0	0	0	0	0	0	0	0	0	0	0	0	0	0	0	0
Bnascaffold0025G0038700ZS	scaffold0025;scaffold0025	3806868;3807443	3807210;3807474	+;+	375	0	0	0	0	0	0	0	0	0	0	0	0	0	0	0	0	0	0
Bnascaffold0025G0038800ZS	scaffold0025	3809533	3809919	-	387	0	0	0	0	0	0	0	0	0	0	0	0	0	0	0	0	0	0
Bnascaffold0025G0038900ZS	scaffold0025;scaffold0025;scaffold0025;scaffold0025;scaffold0025;scaffold0025;scaffold0025;scaffold0025;scaffold0025;scaffold0025;scaffold0025;scaffold0025	3820183;3820334;3822724;3823403;3824248;3824411;3824546;3824765;3824900;3825050;3825284;3825462	3820244;3822553;3823036;3824103;3824354;3824445;3824688;3824794;3824971;3825196;3825379;3825591	-;-;-;-;-;-;-;-;-;-;-;-	4056	0	0	0	0	0	0	0	0	0	0	0	0	0	0	0	0	0	0
Bnascaffold0025G0039000ZS	scaffold0025;scaffold0025;scaffold0025;scaffold0025;scaffold0025;scaffold0025;scaffold0025	3826760;3827032;3827301;3828109;3828308;3828484;3828936	3826858;3827211;3827415;3828222;3828398;3828757;3829079	-;-;-;-;-;-;-	1017	0	0	0	0	0	0	0	0	0	0	0	0	0	0	0	0	0	0
Bnascaffold0025G0039100ZS	scaffold0025;scaffold0025;scaffold0025;scaffold0025;scaffold0025;scaffold0025;scaffold0025	3831232;3831542;3831855;3832054;3832291;3832631;3832899	3831471;3831664;3831959;3832217;3832489;3832818;3833007	-;-;-;-;-;-;-	1128	0	8.70098	3.51685	3.11964	5.40594	4.76403	3.74037	2.90788	2.57732	0	0.374229	0.152645	0.154826	0.264712	0.236381	0.194672	0.144512	0.130842
Bnascaffold0025G0039200ZS	scaffold0025	3848467	3849117	+	651	0	0	0	0	0	0	0	0	0	0	0	0	0	0	0	0	0	0
Bnascaffold0025G0039300ZS	scaffold0025;scaffold0025;scaffold0025;scaffold0025;scaffold0025;scaffold0025;scaffold0025;scaffold0025	3849880;3850722;3850933;3851300;3851664;3852033;3852677;3853365	3849935;3850851;3851154;3851569;3851957;3852233;3853148;3853657	-;-;-;-;-;-;-;-	1938	8.066	13.9216	5.27527	8.57902	41.0852	7.94006	1.87019	2.90788	2.57732	0.205532	0.348508	0.133269	0.247817	1.17096	0.229306	0.0566538	0.0841121	0.076156
Bnascaffold0025G0039400ZS	scaffold0025	3853711	3854295	-	585	0	0.870098	0.879212	2.33973	1.08119	1.58801	0.935093	0	4.29554	0	0.072159	0.0735829	0.223902	0.102084	0.15193	0.093842	0	0.420485
Bnascaffold0025G0039500ZS	scaffold0025;scaffold0025;scaffold0025;scaffold0025;scaffold0025;scaffold0025;scaffold0025;scaffold0025;scaffold0025;scaffold0025;scaffold0025;scaffold0025;scaffold0025;scaffold0025	3855108;3856909;3857121;3857352;3857633;3857858;3858001;3858208;3858402;3858679;3858961;3859211;3859422;3859585	3856798;3857038;3857249;3857486;3857767;3857904;3858104;3858311;3858596;3858885;3859108;3859341;3859511;3859683	+;+;+;+;+;+;+;+;+;+;+;+;+;+	3345	1.15229	0	6.15449	3.11964	1.08119	1.58801	3.74037	4.84647	7.73197	0.0170114	0	0.0900814	0.0522104	0.0178532	0.0265707	0.0656473	0.0812204	0.132368
Bnascaffold0025G0039600ZS	scaffold0025	3859806	3860963	-	1158	0	0	0	0	0	0	0	0	0	0	0	0	0	0	0	0	0	0
Bnascaffold0025G0039700ZS	scaffold0025;scaffold0025;scaffold0025;scaffold0025;scaffold0025;scaffold0025;scaffold0025;scaffold0025;scaffold0025;scaffold0025;scaffold0025;scaffold0025;scaffold0025	3862487;3863131;3863802;3865315;3866323;3866494;3866660;3866825;3867068;3867360;3868585;3868945;3869067	3862949;3863496;3863925;3866242;3866395;3866584;3866726;3866875;3867161;3867420;3868865;3868986;3869149	+;+;+;+;+;+;+;+;+;+;+;+;+	2724	3.45686	1.7402	0	0	4.32475	1.58801	1.87019	1.93859	1.71822	0.0626686	0.0309934	0	0	0.0876931	0.0326282	0.0403066	0.0398946	0.036121
Bnascaffold0025G0039800ZS	scaffold0025;scaffold0025;scaffold0025;scaffold0025;scaffold0025;scaffold0025;scaffold0025	3871182;3871743;3872010;3872186;3872377;3872548;3872714	3871673;3871926;3872086;3872231;3872437;3872617;3872980	+;+;+;+;+;+;+	1197	16.132	17.402	7.91291	0.779911	0	4.76403	17.7668	8.72364	0	0.665533	0.705314	0.323654	0.0364753	0	0.222755	0.87139	0.408545	0
Bnascaffold0025G0039900ZS	scaffold0025;scaffold0025;scaffold0025;scaffold0025;scaffold0025;scaffold0025	3873876;3874064;3874260;3874498;3875028;3875286	3873983;3874169;3874396;3874747;3875137;3875324	+;+;+;+;+;+	750	1.15229	0.870098	0	3.11964	1.08119	0	0	0	0	0.0758707	0.056284	0	0.232858	0.0796253	0	0	0	0
Bnascaffold0025G0040000ZS	scaffold0025;scaffold0025	3887738;3887957	3887836;3888088	-;-	231	0	0	0	0	0	0	0	0	0	0	0	0	0	0	0	0	0	0
Bnascaffold0025G0040100ZS	scaffold0025;scaffold0025	3956647;3957684	3956802;3958031	+;+	504	0	0	0	0	0	0	0	0	0	0	0	0	0	0	0	0	0	0
Bnascaffold0025G0040200ZS	scaffold0025;scaffold0025;scaffold0025;scaffold0025;scaffold0025;scaffold0025;scaffold0025;scaffold0025;scaffold0025	3964285;3964582;3965194;3965589;3965686;3965830;3966080;3966399;3966776	3964371;3965112;3965454;3965618;3965740;3965993;3966318;3966555;3966850	-;-;-;-;-;-;-;-;-	1599	2.30457	0	0	0	0	0	0	0	1.71822	0.0711733	0	0	0	0	0	0	0	0.0615344
Bnascaffold0025G0040300ZS	scaffold0025	3976380	3978089	+	1710	2.30457	0	0	0	1.08119	0	4.67547	9.69294	0.859108	0.0665533	0	0	0	0.0349234	0	0.160519	0.317757	0.02877
Bnascaffold0025G0040400ZS	scaffold0025	3979482	3979694	+	213	0	0	0	0	0	0	0	0	0	0	0	0	0	0	0	0	0	0
Bnascaffold0025G0040500ZS	scaffold0025;scaffold0025;scaffold0025;scaffold0025;scaffold0025;scaffold0025;scaffold0025;scaffold0025	3981702;3981972;3982207;3982483;3982920;3983128;3983277;3983484	3981755;3982130;3982410;3982606;3983020;3983202;3983375;3983636	+;+;+;+;+;+;+;+	969	0	0	0	0	0	0	0	0	0	0	0	0	0	0	0	0	0	0
Bnascaffold0025G0040600ZS	scaffold0025	3985289	3985462	-	174	0	0	0	0	0	0	0	0	0	0	0	0	0	0	0	0	0	0
Bnascaffold0025G0040700ZS	scaffold0025	4000495	4001397	-	903	0	0	0	0	0	0	0	0	0	0	0	0	0	0	0	0	0	0
Bnascaffold0025G0040800ZS	scaffold0025	4059595	4060692	+	1098	74.8986	80.049	65.9409	138.824	98.3881	128.629	132.783	141.517	112.543	3.36858	3.53697	2.9403	7.078	4.94939	6.55665	7.09968	7.22506	5.86956
Bnascaffold0025G0040900ZS	scaffold0025;scaffold0025	4065196;4066087	4065207;4066356	-;-	282	0	0	0	0	0	0	0	0	0	0	0	0	0	0	0	0	0	0
Bnascaffold0025G0041000ZS	scaffold0025;scaffold0025;scaffold0025;scaffold0025;scaffold0025	4077307;4077610;4078050;4079374;4079758	4077506;4077896;4078339;4079647;4079819	-;-;-;-;-	1113	8.066	9.57108	10.5505	3.89955	2.16238	1.58801	10.286	13.5701	17.1822	0.357881	0.4172	0.464108	0.196141	0.107312	0.0798554	0.542563	0.683477	0.884039
Bnascaffold0025G0041100ZS	scaffold0025;scaffold0025	4089300;4092728	4089680;4092997	+;+	651	0	0	0	0	0	0	0	0	0	0	0	0	0	0	0	0	0	0
Bnascaffold0025G0041200ZS	scaffold0025;scaffold0025;scaffold0025;scaffold0025;scaffold0025;scaffold0025	4094737;4094894;4095102;4095483;4095786;4096525	4094822;4095023;4095398;4095704;4095972;4096559	+;+;+;+;+;+	957	0	0	0	0	0	0	0	0	0	0	0	0	0	0	0	0	0	0
Bnascaffold0025G0041300ZS	scaffold0025	4115475	4115696	-	222	0	0	0	0	0	0	0	0	0	0	0	0	0	0	0	0	0	0
Bnascaffold0025G0041400ZS	scaffold0025;scaffold0025;scaffold0025;scaffold0025;scaffold0025;scaffold0025;scaffold0025;scaffold0025;scaffold0025	4149248;4149457;4149774;4149896;4150109;4150313;4150617;4150924;4151148	4149355;4149655;4149794;4150030;4150227;4150523;4150848;4151074;4151543	+;+;+;+;+;+;+;+;+	1572	0	0	0	0.779911	0	0	2.80528	0	0	0	0	0	0.0277741	0	0	0.104766	0	0
Bnascaffold0025G0041500ZS	scaffold0025;scaffold0025	4171681;4172764	4172705;4173019	-;-	1281	0	0	0	0	0	0	0	0	0	0	0	0	0	0	0	0	0	0
Bnascaffold0025G0041600ZS	scaffold0025	4204735	4205136	+	402	0	0	0	0	0	0	0	0	0	0	0	0	0	0	0	0	0	0
Bnascaffold0025G0041700ZS	scaffold0025	4219606	4219992	+	387	0	0	0	0	0	0	0	0	0	0	0	0	0	0	0	0	0	0
Bnascaffold0025G0041800ZS	scaffold0025	4230205	4230570	-	366	0	0	0	0	0	0	0	0	0	0	0	0	0	0	0	0	0	0
Bnascaffold0025G0041900ZS	scaffold0025;scaffold0025;scaffold0025;scaffold0025;scaffold0025	4248811;4249187;4249520;4249670;4249853	4249113;4249366;4249576;4249769;4250166	-;-;-;-;-	954	0	0	0	0	0	0	0	0	0	0	0	0	0	0	0	0	0	0
Bnascaffold0025G0042000ZS	scaffold0025	4250475	4250639	-	165	0	0	0	0	0	0	0	0	0	0	0	0	0	0	0	0	0	0
Bnascaffold0025G0042100ZS	scaffold0025	4250802	4250987	+	186	0	0	0	0	0	0	0	0	0	0	0	0	0	0	0	0	0	0
Bnascaffold0025G0042200ZS	scaffold0025	4251267	4251443	-	177	0	0	0	0	0	0	0	0	0	0	0	0	0	0	0	0	0	0
Bnascaffold0025G0042300ZS	scaffold0025;scaffold0025;scaffold0025;scaffold0025;scaffold0025;scaffold0025	4252325;4253395;4253731;4253908;4254167;4254646	4252357;4253656;4253821;4254032;4254570;4254798	+;+;+;+;+;+	1068	0	1.7402	0	0	0	0	0	0.969294	0	0	0.0790506	0	0	0	0	0	0.0508768	0
Bnascaffold0025G0042400ZS	scaffold0025;scaffold0025;scaffold0025	4254866;4255075;4255336	4254991;4255254;4255524	+;+;+	495	0	2.61029	0	0	1.08119	0	0	0	0	0	0.255837	0	0	0.120644	0	0	0	0
Bnascaffold0025G0042500ZS	scaffold0025;scaffold0025;scaffold0025	4255770;4255983;4256168	4255899;4256078;4256283	+;+;+	342	0	0	0	0	0	1.58801	0	0	0	0	0	0	0	0	0.25988	0	0	0
Bnascaffold0025G0042600ZS	scaffold0025;scaffold0025;scaffold0025;scaffold0025;scaffold0025;scaffold0025;scaffold0025;scaffold0025	4257815;4258393;4258748;4258953;4259220;4259380;4259572;4259822	4258140;4258465;4258872;4259095;4259301;4259497;4259627;4259936	+;+;+;+;+;+;+;+	1038	3.45686	6.96079	4.39606	3.89955	4.32475	1.58801	29.923	332.468	82.4744	0.16446	0.325341	0.207351	0.210313	0.230131	0.0856253	1.69241	17.9551	4.54999
Bnascaffold0025G0042700ZS	scaffold0025;scaffold0025;scaffold0025	4267875;4268267;4269019	4268198;4268720;4269497	+;+;+	1257	0	0	0	0	0	0	0	0	0	0	0	0	0	0	0	0	0	0
Bnascaffold0025G0042800ZS	scaffold0025;scaffold0025;scaffold0025;scaffold0025;scaffold0025	4276294;4277146;4278529;4279362;4279658	4276394;4277226;4279275;4279500;4279885	+;+;+;+;+	1296	1.15229	0	0	0	0	0	9.35093	19.3859	12.8866	0.0439067	0	0	0	0	0	0.423592	0.838525	0.569407
Bnascaffold0025G0042900ZS	scaffold0025;scaffold0025;scaffold0025;scaffold0025	4325590;4326320;4327329;4328382	4325739;4326795;4327362;4328717	+;+;+;+	996	0	0	0	0	0	0	0	0	0	0	0	0	0	0	0	0	0	0
Bnascaffold0025G0043000ZS	scaffold0025;scaffold0025;scaffold0025	4329868;4331098;4331928	4330140;4331647;4332226	-;-;-	1122	0	0	0	0	0	0	0	0	0	0	0	0	0	0	0	0	0	0
Bnascaffold0025G0043100ZS	scaffold0025;scaffold0025	4333996;4334433	4334335;4334635	+;+	543	0	0	0	0	0	0	0	0	0	0	0	0	0	0	0	0	0	0
Bnascaffold0025G0043200ZS	scaffold0025;scaffold0025;scaffold0025;scaffold0025;scaffold0025	4337005;4337661;4338676;4338797;4339720	4337082;4338136;4338703;4338958;4340220	+;+;+;+;+	1245	0	0	0	0	0	0	0	0	0	0	0	0	0	0	0	0	0	0
Bnascaffold0025G0043300ZS	scaffold0025;scaffold0025;scaffold0025;scaffold0025;scaffold0025;scaffold0025	4344820;4344974;4345171;4345457;4345782;4346009	4344880;4345089;4345381;4345700;4345932;4346284	+;+;+;+;+;+	1059	0	0.870098	0	0	1.08119	0	8.41584	9.69294	12.0275	0	0.0398612	0	0	0.0563919	0	0.466551	0.513092	0.650382
Bnascaffold0025G0043400ZS	scaffold0025;scaffold0025;scaffold0025;scaffold0025;scaffold0025;scaffold0025;scaffold0025;scaffold0025	4346324;4346963;4347230;4347691;4348008;4348461;4348735;4351568	4346439;4346969;4347511;4347789;4348243;4348575;4348890;4351654	+;+;+;+;+;+;+;+	1098	0	0.870098	0	0	0	0	0	0	0	0	0.0384454	0	0	0	0	0	0	0
Bnascaffold0026G0000100ZS	scaffold0026	3285	3533	+	249	0	0	0	0	0	0	0	0	0	0	0	0	0	0	0	0	0	0
Bnascaffold0026G0000200ZS	scaffold0026;scaffold0026;scaffold0026;scaffold0026;scaffold0026;scaffold0026;scaffold0026;scaffold0026	6760;8513;8671;8950;9171;9379;9684;9857	7682;8593;8872;9099;9312;9458;9790;9941	-;-;-;-;-;-;-;-	1770	1.15229	34.8039	0.879212	0.779911	1.08119	0	1.87019	3.87717	2.57732	0.0321486	0.953967	0.0243198	0.0246672	0.0337395	0	0.0620311	0.122794	0.0833843
Bnascaffold0026G0000300ZS	scaffold0026;scaffold0026;scaffold0026;scaffold0026	19680;19898;20073;20542	19788;19971;20133;20660	+;+;+;+	363	0	0	0	0	0	0	0	0	0	0	0	0	0	0	0	0	0	0
Bnascaffold0026G0000400ZS	scaffold0026;scaffold0026	23654;24233	23713;24421	+;+	249	0	0	0	0	0	0	0	0	0	0	0	0	0	0	0	0	0	0
Bnascaffold0026G0000500ZS	scaffold0026;scaffold0026;scaffold0026;scaffold0026;scaffold0026;scaffold0026;scaffold0026	29175;29267;29594;29838;30025;30189;30397	29195;29351;29756;29951;30097;30327;30572	+;+;+;+;+;+;+	771	0	0	0	0	0	0	0	0	0	0	0	0	0	0	0	0	0	0
Bnascaffold0026G0000600ZS	scaffold0026;scaffold0026;scaffold0026	31434;31603;31726	31445;31640;31912	+;+;+	237	0	0	0	0	0	0	0	0	0	0	0	0	0	0	0	0	0	0
Bnascaffold0026G0000700ZS	scaffold0026	64932	65597	+	666	0	0	0	0	0	0	0	0	0	0	0	0	0	0	0	0	0	0
Bnascaffold0026G0000800ZS	scaffold0026	67831	68007	-	177	0	0	0	0	0	0	0	0	0	0	0	0	0	0	0	0	0	0
Bnascaffold0026G0000900ZS	scaffold0026	91964	92761	+	798	0	0	0	0	0	0	0	0	0	0	0	0	0	0	0	0	0	0
Bnascaffold0026G0001000ZS	scaffold0026;scaffold0026;scaffold0026;scaffold0026;scaffold0026	100337;101651;102469;103219;103686	100403;102332;102560;103623;104002	+;+;+;+;+	1563	0	0	0	0	0	0	0	0	0	0	0	0	0	0	0	0	0	0
Bnascaffold0026G0001100ZS	scaffold0026;scaffold0026;scaffold0026	104548;105378;105618	105282;105516;105838	-;-;-	1095	0	0	0	0	0	0	0	0	0	0	0	0	0	0	0	0	0	0
Bnascaffold0026G0001200ZS	scaffold0026;scaffold0026;scaffold0026	111045;111345;111603	111265;111507;112337	+;+;+	1119	0	0	0	0	0	0	0	0	0	0	0	0	0	0	0	0	0	0
Bnascaffold0026G0001300ZS	scaffold0026;scaffold0026;scaffold0026;scaffold0026;scaffold0026	112878;113257;114320;114549;116478	113194;113661;114411;115230;116544	-;-;-;-;-	1563	0	0	0	0	0	0	0	0	0	0	0	0	0	0	0	0	0	0
Bnascaffold0026G0001400ZS	scaffold0026;scaffold0026;scaffold0026	168836;169142;169480	168946;169448;169553	+;+;+	492	0	0	0	0	0	0	0	0	0	0	0	0	0	0	0	0	0	0
Bnascaffold0026G0001500ZS	scaffold0026;scaffold0026	176647;176684	176651;176990	+;+	312	0	0	0	0	0	0	0	0	0	0	0	0	0	0	0	0	0	0
Bnascaffold0026G0001600ZS	scaffold0026	190336	190500	-	165	0	0	0	0	0	0	0	0	0	0	0	0	0	0	0	0	0	0
Bnascaffold0026G0001700ZS	scaffold0026;scaffold0026;scaffold0026	194053;194421;194933	194059;194535;195008	+;+;+	198	0	0	0	0	0	0	0	0	0	0	0	0	0	0	0	0	0	0
Bnascaffold0026G0001800ZS	scaffold0026;scaffold0026	195601;195854	195807;196042	+;+	396	0	0	0	0	0	0	0	0	0	0	0	0	0	0	0	0	0	0
Bnascaffold0026G0001900ZS	scaffold0026;scaffold0026	200896;201110	201036;201118	-;-	150	0	0	0	0	0	0	0	0	0	0	0	0	0	0	0	0	0	0
Bnascaffold0026G0002000ZS	scaffold0026;scaffold0026;scaffold0026;scaffold0026;scaffold0026;scaffold0026	201126;201607;201873;202415;202980;203199	201485;201765;202271;202636;203106;203278	-;-;-;-;-;-	1347	54.1574	41.7647	67.6994	74.0915	77.8456	66.6965	98.1848	73.6663	100.516	1.98548	1.50425	2.46069	3.07928	3.19211	2.77129	4.27932	3.06575	4.27321
Bnascaffold0026G0002100ZS	scaffold0026;scaffold0026;scaffold0026;scaffold0026;scaffold0026;scaffold0026	206718;207613;207983;208250;208544;208895	207107;207743;208037;208456;208813;208903	-;-;-;-;-;-	1062	0	3.48039	1.75842	0	3.24356	11.1161	7.48075	12.6008	2.57732	0	0.158994	0.0810659	0	0.168698	0.585832	0.413541	0.665135	0.138974
Bnascaffold0026G0002200ZS	scaffold0026;scaffold0026;scaffold0026;scaffold0026;scaffold0026;scaffold0026;scaffold0026;scaffold0026;scaffold0026;scaffold0026;scaffold0026;scaffold0026;scaffold0026;scaffold0026;scaffold0026;scaffold0026;scaffold0026;scaffold0026;scaffold0026	217821;218112;218613;219244;219572;220095;220296;220796;221252;221518;221965;222287;222903;223157;223667;223815;224413;224728;225493	217926;218527;219030;219311;219667;220208;220650;220897;221349;221760;222141;222376;223014;223260;223714;223910;224516;224809;225555	-;-;-;-;-;-;-;-;-;-;-;-;-;-;-;-;-;-;-	2892	1.15229	9.57108	2.63764	38.9955	18.3802	15.8801	23.3773	14.5394	16.3231	0.019676	0.160561	0.0446535	0.754857	0.351045	0.307327	0.474564	0.281828	0.323215
Bnascaffold0026G0002300ZS	scaffold0026;scaffold0026;scaffold0026;scaffold0026;scaffold0026;scaffold0026;scaffold0026	249996;251112;252248;252586;252882;253075;253629	250901;251549;252331;252803;252963;253455;253778	+;+;+;+;+;+;+	2259	0	0	0	0	0	0	0	0	0	0	0	0	0	0	0	0	0	0
Bnascaffold0026G0002400ZS	scaffold0026;scaffold0026;scaffold0026;scaffold0026;scaffold0026	256311;256853;259582;260400;260732	256766;257299;260003;260498;260834	+;+;+;+;+	1527	0	0	0	0	0	0	0	0	0	0	0	0	0	0	0	0	0	0
Bnascaffold0026G0002500ZS	scaffold0026;scaffold0026	297849;298037	297923;298336	-;-	375	0	0	0	0	0	0	0	0	0	0	0	0	0	0	0	0	0	0
Bnascaffold0026G0002600ZS	scaffold0026;scaffold0026;scaffold0026;scaffold0026;scaffold0026;scaffold0026;scaffold0026;scaffold0026;scaffold0026	298959;299302;299765;300051;301380;301771;301992;302165;302396	299210;299665;299868;300180;301675;301915;302095;302303;302436	-;-;-;-;-;-;-;-;-	1575	0	0	0	0	0	0	0	0	0	0	0	0	0	0	0	0	0	0
Bnascaffold0026G0002700ZS	scaffold0026	306618	306827	+	210	0	0	0	0	0	0	0	0	0	0	0	0	0	0	0	0	0	0
Bnascaffold0026G0002800ZS	scaffold0026;scaffold0026	315710;315798	315717;316995	-;-	1206	0	0	0	0	0	0	0	0	0	0	0	0	0	0	0	0	0	0
Bnascaffold0026G0002900ZS	scaffold0026;scaffold0026	345972;346106	346026;346215	-;-	165	0	0	0	0	0	0	0	0	0	0	0	0	0	0	0	0	0	0
Bnascaffold0026G0003000ZS	scaffold0026	407033	407623	+	591	0	0	0	0	0	0	0	0	0	0	0	0	0	0	0	0	0	0
Bnascaffold0026G0003100ZS	scaffold0026;scaffold0026;scaffold0026	409075;410561;411220	409103;410801;411525	+;+;+	576	0	0	0	0	0	0	0	0	0	0	0	0	0	0	0	0	0	0
Bnascaffold0026G0003200ZS	scaffold0026;scaffold0026;scaffold0026;scaffold0026;scaffold0026;scaffold0026	412311;412428;412729;412980;413160;413585	412344;412644;412864;413068;413283;413653	+;+;+;+;+;+	669	0	0	0	0	0	0	0	0	0	0	0	0	0	0	0	0	0	0
Bnascaffold0026G0003300ZS	scaffold0026;scaffold0026;scaffold0026;scaffold0026;scaffold0026;scaffold0026	418806;418923;419224;419473;419657;420082	418839;419139;419359;419564;419780;420150	+;+;+;+;+;+	672	0	0	0	0	0	0	0	0	0	0	0	0	0	0	0	0	0	0
Bnascaffold0026G0003400ZS	scaffold0026;scaffold0026;scaffold0026;scaffold0026;scaffold0026;scaffold0026	425301;425418;425719;425971;426153;426573	425334;425634;425854;426062;426276;426641	+;+;+;+;+;+	672	0	0	0	0	0	0	0	0	0	0	0	0	0	0	0	0	0	0
Bnascaffold0026G0003500ZS	scaffold0026;scaffold0026;scaffold0026;scaffold0026;scaffold0026	430411;430527;430709;430826;431078	430444;430592;430742;430961;431173	+;+;+;+;+	366	0	0	0	0	0	0	0	0	0	0	0	0	0	0	0	0	0	0
Bnascaffold0026G0003600ZS	scaffold0026;scaffold0026;scaffold0026;scaffold0026;scaffold0026;scaffold0026;scaffold0026;scaffold0026;scaffold0026;scaffold0026;scaffold0026;scaffold0026;scaffold0026;scaffold0026;scaffold0026;scaffold0026;scaffold0026;scaffold0026;scaffold0026;scaffold0026;scaffold0026;scaffold0026;scaffold0026	521562;521746;521879;522063;522247;522409;522581;522717;522870;523027;523177;523332;523473;523703;523843;523960;524091;524224;524352;524608;524729;524854;525170	521651;521803;521914;522148;522316;522480;522628;522785;522917;523095;523224;523400;523520;523762;523890;524013;524138;524277;524399;524655;524770;525023;525853	+;+;+;+;+;+;+;+;+;+;+;+;+;+;+;+;+;+;+;+;+;+;+	2067	16.132	27.8431	27.2556	189.518	262.729	212.794	21.5071	1.93859	9.45019	0.38541	0.653516	0.645586	5.13285	7.02066	5.76188	0.610858	0.0525752	0.261811
Bnascaffold0026G0003700ZS	scaffold0026;scaffold0026;scaffold0026;scaffold0026;scaffold0026	526905;527087;527623;527968;528300	527057;527477;527870;528118;528343	-;-;-;-;-	987	0	0	2.63764	3.11964	1.08119	1.58801	0	0	0	0	0	0.130839	0.176944	0.0605055	0.0900497	0	0	0
Bnascaffold0026G0003800ZS	scaffold0026;scaffold0026	533909;534709	534327;534865	-;-	576	0	0	0	0	0	0	0	0	0	0	0	0	0	0	0	0	0	0
Bnascaffold0026G0003900ZS	scaffold0026;scaffold0026;scaffold0026;scaffold0026;scaffold0026	541494;541662;541877;542136;542516	541588;541802;542053;542425;542589	+;+;+;+;+	777	2.30457	0	2.63764	0.779911	2.16238	0	0	1.93859	1.71822	0.146469	0	0.166201	0.0561917	0.153717	0	0	0.139862	0.126633
Bnascaffold0026G0004000ZS	scaffold0026	544694	545266	+	573	0	0	0	0	0	0	9.35093	1.93859	25.7732	0	0	0	0	0	0	0.958072	0.189656	2.57575
Bnascaffold0026G0004100ZS	scaffold0026;scaffold0026;scaffold0026;scaffold0026;scaffold0026;scaffold0026	556781;556950;557165;557424;557804;558802	556875;557090;557341;557713;557841;558963	+;+;+;+;+;+	903	0	0	5.27527	0.779911	1.08119	4.76403	0	0	1.71822	0	0	0.28602	0.048351	0.066134	0.295279	0	0	0.108963
Bnascaffold0026G0004200ZS	scaffold0026;scaffold0026;scaffold0026;scaffold0026	581540;582488;582751;583709	582002;582697;582875;584104	+;+;+;+	1194	2.30457	4.35049	0	0.779911	0	0	0	12.6008	0	0.095315	0.176771	0	0.0365669	0	0	0	0.591603	0
Bnascaffold0026G0004300ZS	scaffold0026;scaffold0026;scaffold0026;scaffold0026;scaffold0026;scaffold0026;scaffold0026;scaffold0026;scaffold0026;scaffold0026	590909;591080;591285;591656;591840;592071;592353;592641;593603;593937	591004;591172;591330;591740;591987;592277;592550;592714;593870;594020	-;-;-;-;-;-;-;-;-;-	1299	0	0	0	0	0	0	0	0	0	0	0	0	0	0	0	0	0	0
Bnascaffold0026G0004400ZS	scaffold0026;scaffold0026;scaffold0026	647649;648215;648640	647904;648385;648752	-;-;-	540	0	0	0	0	0	0	0	0	0	0	0	0	0	0	0	0	0	0
Bnascaffold0026G0004500ZS	scaffold0026;scaffold0026;scaffold0026;scaffold0026	651725;652261;652511;652813	651903;652387;652538;652829	-;-;-;-	351	0	0	0	0	0	0	0	0	0	0	0	0	0	0	0	0	0	0
Bnascaffold0026G0004600ZS	scaffold0026	654350	654793	-	444	0	0	0	0	0	0	0	0	0	0	0	0	0	0	0	0	0	0
Bnascaffold0026G0004700ZS	scaffold0026;scaffold0026	655882;656426	656299;656496	-;-	489	0	0	0	0	0	0	0	0	0	0	0	0	0	0	0	0	0	0
Bnascaffold0026G0004800ZS	scaffold0026;scaffold0026;scaffold0026;scaffold0026;scaffold0026;scaffold0026	658873;658908;659846;660202;661625;661964	658878;659686;660155;661558;661781;662171	-;-;-;-;-;-	2817	0	0	0	0	0	0	0	0	0	0	0	0	0	0	0	0	0	0
Bnascaffold0026G0004900ZS	scaffold0026;scaffold0026;scaffold0026;scaffold0026;scaffold0026;scaffold0026;scaffold0026;scaffold0026	662718;663076;663332;663494;663791;663984;664254;664410	662777;663167;663397;663559;663908;664183;664329;664520	+;+;+;+;+;+;+;+	789	0	0	0	0	0	0	0	0	0	0	0	0	0	0	0	0	0	0
Bnascaffold0026G0005000ZS	scaffold0026;scaffold0026	673334;674824	673606;675231	-;-	681	0	0	0	0	0	0	0	0	0	0	0	0	0	0	0	0	0	0
Bnascaffold0026G0005100ZS	scaffold0026;scaffold0026;scaffold0026	675705;675749;675910	675719;675822;676006	+;+;+	186	0	0	0	0	0	0	0	0	0	0	0	0	0	0	0	0	0	0
Bnascaffold0026G0005200ZS	scaffold0026;scaffold0026;scaffold0026	692635;693470;693599	692831;693508;693971	-;-;-	609	0	0	0	0	0	0	0	0	0	0	0	0	0	0	0	0	0	0
Bnascaffold0026G0005300ZS	scaffold0026;scaffold0026	703589;703750	703675;704505	-;-	843	0	0	0	0	0	0	0	0	0	0	0	0	0	0	0	0	0	0
Bnascaffold0026G0005400ZS	scaffold0026;scaffold0026	725270;726116	725845;726208	+;+	669	0	0	0	0	0	0	0	0	0	0	0	0	0	0	0	0	0	0
Bnascaffold0026G0005500ZS	scaffold0026;scaffold0026;scaffold0026;scaffold0026	729820;730587;731012;731268	730214;730779;731179;731561	+;+;+;+	1050	0	0	0	0	0	0	0	0	0	0	0	0	0	0	0	0	0	0
Bnascaffold0026G0005600ZS	scaffold0026;scaffold0026;scaffold0026;scaffold0026;scaffold0026;scaffold0026	732351;732468;732769;733020;733203;733629	732384;732684;732904;733111;733326;733697	+;+;+;+;+;+	672	0	0	0	0	0	0	0	0	0	0	0	0	0	0	0	0	0	0
Bnascaffold0026G0005700ZS	scaffold0026;scaffold0026;scaffold0026;scaffold0026;scaffold0026;scaffold0026	738851;738968;739269;739520;739703;740125	738884;739184;739404;739611;739826;740193	+;+;+;+;+;+	672	0	0	0	0	0	0	0	0	0	0	0	0	0	0	0	0	0	0
Bnascaffold0026G0005800ZS	scaffold0026;scaffold0026;scaffold0026;scaffold0026	747483;747678;747830;748117	747581;747732;747965;748159	+;+;+;+	333	19.5889	11.3113	18.4635	8.57902	11.8931	4.76403	0	0	0	2.90496	1.64796	2.71461	1.44225	1.9727	0.800713	0	0	0
Bnascaffold0026G0005900ZS	scaffold0026	748587	748919	-	333	2.30457	4.35049	2.63764	0.779911	1.08119	0	0	0	0	0.34176	0.633829	0.387802	0.131114	0.179336	0	0	0	0
Bnascaffold0026G0006000ZS	scaffold0026	757168	757422	+	255	0	0	0	0	0	0	0	0	0	0	0	0	0	0	0	0	0	0
Bnascaffold0026G0006100ZS	scaffold0026;scaffold0026;scaffold0026;scaffold0026;scaffold0026;scaffold0026;scaffold0026;scaffold0026;scaffold0026;scaffold0026;scaffold0026	757820;758319;758466;758588;758777;760093;760418;760591;760780;760949;761172	758071;758372;758508;758696;758975;760321;760512;760685;760855;761091;761271	+;+;+;+;+;+;+;+;+;+;+	1395	2.30457	6.96079	5.27527	3.11964	8.64951	4.76403	0	0	0	0.0815814	0.242082	0.185144	0.125193	0.342474	0.191138	0	0	0
Bnascaffold0026G0006200ZS	scaffold0026;scaffold0026	764160;767493	764540;767762	+;+	651	0	0	0	0	0	0	0	0	0	0	0	0	0	0	0	0	0	0
Bnascaffold0026G0006300ZS	scaffold0026;scaffold0026;scaffold0026;scaffold0026;scaffold0026	769527;769688;769897;770278;770596	769612;769817;770193;770499;770841	+;+;+;+;+	981	0	0	0	0	0	0	0	0	0	0	0	0	0	0	0	0	0	0
Bnascaffold0026G0006400ZS	scaffold0026;scaffold0026;scaffold0026	774670;774830;775069	774696;774982;775482	-;-;-	594	0	0	0.879212	0	0	0	0	0.969294	0.859108	0	0	0.072468	0	0	0	0	0.0914755	0.0828228
Bnascaffold0026G0006500ZS	scaffold0026	777378	778217	+	840	0	0	0	0	0	0	0	0	0	0	0	0	0	0	0	0	0	0
Bnascaffold0026G0006600ZS	scaffold0026;scaffold0026;scaffold0026;scaffold0026	782556;782995;783230;783367	782662;783090;783293;783489	+;+;+;+	390	1.15229	0	0	0	0	1.58801	0.935093	0.969294	2.57732	0.145905	0	0	0	0	0.227895	0.140763	0.139324	0.378437
Bnascaffold0026G0006700ZS	scaffold0026	798064	798390	-	327	0	0	0	0	0	0	0	0	0.859108	0	0	0	0	0	0	0	0	0.150449
Bnascaffold0026G0006800ZS	scaffold0026;scaffold0026;scaffold0026;scaffold0026;scaffold0026;scaffold0026	799956;800072;800255;800465;800744;801005	800033;800146;800422;800584;800952;801131	+;+;+;+;+;+	777	0	0	0	0	0	0	0	0	0	0	0	0	0	0	0	0	0	0
Bnascaffold0026G0006900ZS	scaffold0026;scaffold0026;scaffold0026	801357;802009;802192	801807;802105;802567	-;-;-	924	0	0	0	0	0	0	0	0	0	0	0	0	0	0	0	0	0	0
Bnascaffold0026G0007000ZS	scaffold0026	803214	803435	+	222	0	0	0	0	0	0	0	0	0	0	0	0	0	0	0	0	0	0
Bnascaffold0026G0007100ZS	scaffold0026;scaffold0026;scaffold0026;scaffold0026	807710;807906;808109;808538	807832;807969;808204;808644	-;-;-;-	390	0	0	0	0	0	0	0	0	0	0	0	0	0	0	0	0	0	0
Bnascaffold0026G0007200ZS	scaffold0026	809001	809300	+	300	0	0	0	0	0	0	0	0	0	0	0	0	0	0	0	0	0	0
Bnascaffold0026G0007300ZS	scaffold0026;scaffold0026	812935;813005	812963;813263	+;+	288	0	0	0	0	0	0	0	0	0	0	0	0	0	0	0	0	0	0
Bnascaffold0026G0007400ZS	scaffold0026;scaffold0026;scaffold0026;scaffold0026;scaffold0026;scaffold0026	814181;814641;815072;815561;816194;816388	814501;814850;815188;815769;816355;816505	+;+;+;+;+;+	1137	0	0	0	0	0	0	0	0	0	0	0	0	0	0	0	0	0	0
Bnascaffold0026G0007500ZS	scaffold0026;scaffold0026;scaffold0026;scaffold0026;scaffold0026	822653;823601;824817;825306;826293	823337;824742;825253;826234;827224	+;+;+;+;+	4125	0	0	0	0	0	0	0	0	0	0	0	0	0	0	0	0	0	0
Bnascaffold0026G0007600ZS	scaffold0026;scaffold0026	857333;857552	857381;857832	+;+	330	0	0	0	0	0	0	0	0	0	0	0	0	0	0	0	0	0	0
Bnascaffold0026G0007700ZS	scaffold0026;scaffold0026	860360;860638	860555;860675	-;-	234	0	0	0	0	0	0	0	0	0	0	0	0	0	0	0	0	0	0
Bnascaffold0026G0007800ZS	scaffold0026;scaffold0026	861967;862087	862004;862282	+;+	234	0	0	0	0	0	0	0	0	0	0	0	0	0	0	0	0	0	0
Bnascaffold0026G0007900ZS	scaffold0026;scaffold0026	886394;886882	886629;887338	-;-	693	0	0	0	0	0	0	0	0	0	0	0	0	0	0	0	0	0	0
Bnascaffold0026G0008000ZS	scaffold0026	907802	908599	-	798	0	0	0	0	0	0	0	0	0	0	0	0	0	0	0	0	0	0
Bnascaffold0026G0008100ZS	scaffold0026	926190	926411	-	222	0	0	0	0	0	0	0	0	0	0	0	0	0	0	0	0	0	0
Bnascaffold0026G0008200ZS	scaffold0026;scaffold0026;scaffold0026;scaffold0026;scaffold0026;scaffold0026	927938;928088;928674;929255;929593;929942	928055;928249;928882;929371;929802;930262	-;-;-;-;-;-	1137	0	0	0	0	0	0	0	0	0	0	0	0	0	0	0	0	0	0
Bnascaffold0026G0008300ZS	scaffold0026	935936	936157	-	222	0	0	0	0	0	0	0	0	0	0	0	0	0	0	0	0	0	0
Bnascaffold0026G0008400ZS	scaffold0026;scaffold0026;scaffold0026;scaffold0026	936803;937060;937260;937558	936884;937173;937356;938008	+;+;+;+	744	0	0.870098	0	0	0	0	0	0	0	0	0.0567379	0	0	0	0	0	0	0
Bnascaffold0026G0008500ZS	scaffold0026;scaffold0026	938163;938502	938400;938629	+;+	366	0	0	0	0	0	0	0	0	0	0	0	0	0	0	0	0	0	0
Bnascaffold0026G0008600ZS	scaffold0026;scaffold0026	942312;942958	942446;943086	+;+	264	0	0	0	0	0	0	0	0	0	0	0	0	0	0	0	0	0	0
Bnascaffold0026G0008700ZS	scaffold0026;scaffold0026;scaffold0026;scaffold0026;scaffold0026;scaffold0026;scaffold0026;scaffold0026;scaffold0026;scaffold0026;scaffold0026;scaffold0026;scaffold0026;scaffold0026	943743;944490;944622;944771;945043;945212;945471;945777;945976;946163;946339;946543;946673;946906	944132;944528;944675;944834;945101;945336;945530;945835;946052;946201;946401;946590;946801;946953	+;+;+;+;+;+;+;+;+;+;+;+;+;+	1254	0	0	0	0	0	0	0	0	0	0	0	0	0	0	0	0	0	0
Bnascaffold0026G0008800ZS	scaffold0026;scaffold0026;scaffold0026;scaffold0026	950776;951596;951926;953591	951531;951701;953518;954171	+;+;+;+	3036	0	0	0	0	0	1.58801	0	0.969294	0	0	0	0	0	0	0.0292751	0	0.0178974	0
Bnascaffold0026G0008900ZS	scaffold0026;scaffold0026	964165;964367	964281;964561	+;+	312	0	0	0	0	0	0	0	0	0	0	0	0	0	0	0	0	0	0
Bnascaffold0026G0009000ZS	scaffold0026;scaffold0026;scaffold0026	973373;973773;973880	973582;973843;973946	+;+;+	348	0	0	0	0	0	0	0	0	0	0	0	0	0	0	0	0	0	0
Bnascaffold0026G0009100ZS	scaffold0026;scaffold0026;scaffold0026;scaffold0026;scaffold0026;scaffold0026	977426;977849;978611;979269;979507;980361	977477;977963;979055;979430;980193;980939	-;-;-;-;-;-	2040	0	0	0	0	0	0	0	0	0	0	0	0	0	0	0	0	0	0
Bnascaffold0026G0009200ZS	scaffold0026	981809	982498	+	690	0	0	0	0	0	0	0	0	0	0	0	0	0	0	0	0	0	0
Bnascaffold0026G0009300ZS	scaffold0026	986370	987068	-	699	0	0	0	0	0	0	0	0	0	0	0	0	0	0	0	0	0	0
Bnascaffold0026G0009400ZS	scaffold0026	991751	991918	+	168	0	0	0	0	0	0	0	0	0	0	0	0	0	0	0	0	0	0
Bnascaffold0026G0009500ZS	scaffold0026;scaffold0026;scaffold0026;scaffold0026;scaffold0026	992343;992642;993131;993764;993958	992420;992758;993339;993925;994075	+;+;+;+;+	684	0	0	0	0	0	0	0	0	0	0	0	0	0	0	0	0	0	0
Bnascaffold0026G0009600ZS	scaffold0026	1000600	1000767	+	168	0	0	0	0	0	0	0	0	0	0	0	0	0	0	0	0	0	0
Bnascaffold0026G0009700ZS	scaffold0026;scaffold0026;scaffold0026;scaffold0026;scaffold0026	1001192;1001491;1001980;1002613;1002807	1001269;1001607;1002188;1002774;1002924	+;+;+;+;+	684	0	0	0	0	0	0	0	0	0	0	0	0	0	0	0	0	0	0
Bnascaffold0026G0009800ZS	scaffold0026	1029657	1029923	-	267	0	0	0	0	0	0	0	0	0	0	0	0	0	0	0	0	0	0
Bnascaffold0026G0009900ZS	scaffold0026;scaffold0026;scaffold0026;scaffold0026;scaffold0026;scaffold0026	1037677;1037787;1038088;1038340;1038523;1038949	1037710;1038003;1038223;1038431;1038646;1039017	+;+;+;+;+;+	672	0	0	0	0	0	0	0	0	0	0	0	0	0	0	0	0	0	0
Bnascaffold0026G0010000ZS	scaffold0026;scaffold0026;scaffold0026;scaffold0026	1041638;1042410;1042835;1043077	1042032;1042602;1043002;1043385	+;+;+;+	1065	0	0	0	0	0	0	0	0	0	0	0	0	0	0	0	0	0	0
Bnascaffold0026G0010100ZS	scaffold0026;scaffold0026;scaffold0026;scaffold0026;scaffold0026;scaffold0026	1044174;1044291;1044592;1044843;1045027;1045453	1044207;1044507;1044727;1044934;1045150;1045521	+;+;+;+;+;+	672	0	0	0	0	0	0	0	0	0	0	0	0	0	0	0	0	0	0
Bnascaffold0026G0010200ZS	scaffold0026;scaffold0026;scaffold0026;scaffold0026;scaffold0026	1048146;1048699;1048913;1049299;1049717	1048516;1048729;1049209;1049511;1049893	+;+;+;+;+	1089	0	0	0	0	0	0	0	0	0	0	0	0	0	0	0	0	0	0
Bnascaffold0026G0010300ZS	scaffold0026;scaffold0026;scaffold0026;scaffold0026;scaffold0026;scaffold0026	1050680;1050797;1051098;1051350;1051534;1051960	1050713;1051013;1051233;1051441;1051657;1052028	+;+;+;+;+;+	672	0	0	0	0	0	0	0	0	0	0	0	0	0	0	0	0	0	0
Bnascaffold0026G0010400ZS	scaffold0026;scaffold0026;scaffold0026	1092311;1092775;1093391	1092463;1092831;1093444	-;-;-	264	0	0	0	0	0	0	0	0	0	0	0	0	0	0	0	0	0	0
Bnascaffold0026G0010500ZS	scaffold0026	1096160	1096327	+	168	0	0	0	0	0	0	0	0	0	0	0	0	0	0	0	0	0	0
Bnascaffold0026G0010600ZS	scaffold0026;scaffold0026;scaffold0026	1098143;1099002;1099252	1098593;1099205;1099331	-;-;-	735	0	0	0	0	0	0	0	0.969294	0.859108	0	0	0	0	0	0	0	0.0739271	0.0669344
Bnascaffold0026G0010700ZS	scaffold0026	1102475	1102843	+	369	0	0	0	0	0	0	0	0	0	0	0	0	0	0	0	0	0	0
Bnascaffold0026G0010800ZS	scaffold0026	1104627	1104995	+	369	0	0	0	0	0	0	0	0	0	0	0	0	0	0	0	0	0	0
Bnascaffold0026G0010900ZS	scaffold0026;scaffold0026;scaffold0026	1107603;1108559;1109157	1108466;1108693;1109225	+;+;+	1068	0	0	0	0	0	0	0	0	0	0	0	0	0	0	0	0	0	0
Bnascaffold0026G0011000ZS	scaffold0026	1168702	1169115	-	414	0	0	0	0	0	0	0	0	0	0	0	0	0	0	0	0	0	0
Bnascaffold0026G0011100ZS	scaffold0026;scaffold0026;scaffold0026;scaffold0026;scaffold0026	1170046;1171361;1171700;1172317;1172812	1170146;1171584;1171826;1172507;1172861	+;+;+;+;+	693	0	0	0	0	0	0	0	0	0	0	0	0	0	0	0	0	0	0
Bnascaffold0026G0011200ZS	scaffold0026;scaffold0026;scaffold0026	1191957;1192305;1197116	1192233;1197039;1197614	+;+;+	5511	0	0	0	0	0	0	0	0	0	0	0	0	0	0	0	0	0	0
Bnascaffold0026G0011300ZS	scaffold0026;scaffold0026	1228014;1228644	1228566;1229209	-;-	1119	0	0	0	0	0	0	0	0	0	0	0	0	0	0	0	0	0	0
Bnascaffold0026G0011400ZS	scaffold0026;scaffold0026;scaffold0026;scaffold0026;scaffold0026;scaffold0026;scaffold0026;scaffold0026;scaffold0026;scaffold0026;scaffold0026;scaffold0026	1235620;1235834;1236178;1236447;1236839;1237305;1237928;1238157;1238377;1238589;1238966;1239149	1235739;1236100;1236354;1236749;1237123;1237400;1238068;1238219;1238448;1238688;1239057;1239466	-;-;-;-;-;-;-;-;-;-;-;-	2034	0	33.0637	18.4635	85.7902	0	39.7003	27.1177	15.5087	11.1684	0	0.788641	0.444428	2.36121	0	1.09242	0.782708	0.427425	0.314434
Bnascaffold0026G0011500ZS	scaffold0026;scaffold0026;scaffold0026	1240581;1240740;1241784	1240643;1241003;1242278	-;-;-	822	0	0	0	0	0	0	0	0	0	0	0	0	0	0	0	0	0	0
Bnascaffold0026G0011600ZS	scaffold0026;scaffold0026;scaffold0026;scaffold0026;scaffold0026;scaffold0026;scaffold0026;scaffold0026;scaffold0026	1243077;1243413;1243782;1244288;1244511;1244920;1245229;1245426;1245583	1243092;1243689;1244192;1244423;1244810;1245136;1245332;1245494;1245657	+;+;+;+;+;+;+;+;+	1605	86.4214	4.35049	0.879212	3.11964	3.24356	0	8.41584	3.87717	4.29554	2.65902	0.131505	0.0268199	0.108812	0.111624	0	0.307837	0.135418	0.153261
Bnascaffold0026G0011700ZS	scaffold0026;scaffold0026	1246115;1246606	1246516;1246749	-;-	546	0	0	0	0	0	0	0	0	0	0	0	0	0	0	0	0	0	0
Bnascaffold0026G0011800ZS	scaffold0026;scaffold0026;scaffold0026;scaffold0026	1262495;1263846;1264416;1265058	1262677;1263921;1264721;1265068	-;-;-;-	576	0	0	0	0	0	0	0	0	0	0	0	0	0	0	0	0	0	0
Bnascaffold0026G0011900ZS	scaffold0026;scaffold0026	1269959;1270115	1270087;1270315	+;+	330	0	0	0	0	0	0	0	0	0	0	0	0	0	0	0	0	0	0
Bnascaffold0026G0012000ZS	scaffold0026;scaffold0026;scaffold0026	1278030;1279308;1280339	1278989;1280212;1280423	-;-;-	1950	0	0	0	0	0	0	0	0	0	0	0	0	0	0	0	0	0	0
Bnascaffold0026G0012100ZS	scaffold0026;scaffold0026;scaffold0026	1371534;1372047;1373221	1371729;1372227;1373323	-;-;-	480	0	0	0	0	0	0	0	0	0	0	0	0	0	0	0	0	0	0
Bnascaffold0026G0012200ZS	scaffold0026;scaffold0026	1375974;1376109	1376028;1376218	-;-	165	0	0	0	0	0	0	0	0	0	0	0	0	0	0	0	0	0	0
Bnascaffold0026G0012300ZS	scaffold0026;scaffold0026;scaffold0026;scaffold0026	1387752;1388029;1388232;1388494	1387816;1388143;1388421;1388663	+;+;+;+	540	0	0	0	0	0	0	0	0	0	0	0	0	0	0	0	0	0	0
Bnascaffold0026G0012400ZS	scaffold0026;scaffold0026;scaffold0026;scaffold0026;scaffold0026	1393122;1393663;1393919;1394194;1394641	1393239;1393832;1394110;1394543;1394779	+;+;+;+;+	969	0	0	0	0	0	0	0	0	0	0	0	0	0	0	0	0	0	0
Bnascaffold0026G0012500ZS	scaffold0026;scaffold0026;scaffold0026;scaffold0026;scaffold0026	1403488;1408328;1408563;1408831;1409287	1403605;1408497;1408754;1409180;1409425	+;+;+;+;+	969	1.15229	3.48039	0.879212	0	2.16238	6.35204	5.61056	2.90788	0	0.0587235	0.174254	0.0444231	0	0.123259	0.36689	0.339923	0.168224	0
Bnascaffold0026G0012600ZS	scaffold0026;scaffold0026;scaffold0026;scaffold0026;scaffold0026;scaffold0026	1410592;1411085;1411249;1411390;1411566;1411753	1410692;1411184;1411295;1411468;1411645;1411839	-;-;-;-;-;-	494	8.066	2.61029	2.63764	12.4786	0	0	31.7932	22.2938	9.45019	0.806319	0.256354	0.261413	1.41412	0	0	3.77837	2.52983	1.09547
Bnascaffold0026G0012700ZS	scaffold0026;scaffold0026;scaffold0026;scaffold0026;scaffold0026;scaffold0026;scaffold0026;scaffold0026;scaffold0026;scaffold0026;scaffold0026;scaffold0026;scaffold0026;scaffold0026;scaffold0026	1413445;1413609;1413817;1414330;1414526;1414729;1414970;1415289;1415713;1415884;1416253;1416915;1417075;1417470;1417855	1413525;1413698;1413897;1414413;1414609;1414776;1415174;1415440;1415811;1416048;1416375;1416989;1417141;1417582;1418145	-;-;-;-;-;-;-;-;-;-;-;-;-;-;-	1758	0	0	0.879212	3.11964	0	3.17602	0.935093	0	30.9279	0	0	0.0244858	0.0993423	0	0.101114	0.0312273	0	1.00744
Bnascaffold0026G0012800ZS	scaffold0026	1436964	1437467	+	504	0	0	0	0	0	0	0	0	0	0	0	0	0	0	0	0	0	0
Bnascaffold0026G0012900ZS	scaffold0026	1461835	1462344	+	510	0	0	0	0	0	0	0	0	0	0	0	0	0	0	0	0	0	0
Bnascaffold0026G0013000ZS	scaffold0026;scaffold0026;scaffold0026	1468722;1471418;1471684	1469486;1471462;1471944	-;-;-	1071	0	0	0	0	0	0	0	0	0	0	0	0	0	0	0	0	0	0
Bnascaffold0026G0013100ZS	scaffold0026;scaffold0026;scaffold0026	1474489;1474650;1476070	1474575;1474770;1476116	-;-;-	255	0	0	0	0	0	0	0	0	0	0	0	0	0	0	0	0	0	0
Bnascaffold0026G0013200ZS	scaffold0026	1481453	1481764	+	312	0	0	0	0	0	0	0	0	0	0	0	0	0	0	0	0	0	0
Bnascaffold0026G0013300ZS	scaffold0026;scaffold0026	1486840;1487324	1487032;1487532	-;-	402	0	0	0	0	0	0	0	0	0	0	0	0	0	0	0	0	0	0
Bnascaffold0026G0013400ZS	scaffold0026	1514315	1515793	+	1479	0	0	0	0	0	0	0	0	0	0	0	0	0	0	0	0	0	0
Bnascaffold0026G0013500ZS	scaffold0026	1517880	1518416	-	537	0	0	0	0.779911	0	0	0	0	0	0	0	0	0.0813053	0	0	0	0	0
Bnascaffold0026G0013600ZS	scaffold0026	1518475	1519650	-	1176	0	0	0	0	0	0	0	0	0	0	0	0	0	0	0	0	0	0
Bnascaffold0026G0013700ZS	scaffold0026;scaffold0026	1522689;1523081	1522990;1524572	+;+	1794	0	0	0	0	0	0	0	0	0	0	0	0	0	0	0	0	0	0
Bnascaffold0026G0013800ZS	scaffold0026;scaffold0026;scaffold0026;scaffold0026;scaffold0026;scaffold0026;scaffold0026;scaffold0026	1527570;1527808;1527969;1528179;1528360;1528823;1529379;1529682	1527686;1527876;1528060;1528284;1528750;1529212;1529524;1529717	-;-;-;-;-;-;-;-	1347	0	1.7402	0	0	0	0	0	0	0	0	0.0626771	0	0	0	0	0	0	0
Bnascaffold0026G0013900ZS	scaffold0026;scaffold0026	1531757;1532091	1532008;1532150	-;-	312	0	0	0	0	0	0	0	0	0	0	0	0	0	0	0	0	0	0
Bnascaffold0026G0014000ZS	scaffold0026	1534852	1535073	+	222	0	0	0	0	0	0	0	0	0	0	0	0	0	0	0	0	0	0
Bnascaffold0026G0014100ZS	scaffold0026;scaffold0026;scaffold0026;scaffold0026;scaffold0026;scaffold0026	1540747;1541207;1541638;1542127;1542760;1542954	1541067;1541416;1541754;1542335;1542921;1543071	+;+;+;+;+;+	1137	0	0	0	0	0	0	0	0	0	0	0	0	0	0	0	0	0	0
Bnascaffold0026G0014200ZS	scaffold0026	1544598	1544819	+	222	0	0	0	0	0	0	0	0	0	0	0	0	0	0	0	0	0	0
Bnascaffold0026G0014300ZS	scaffold0026;scaffold0026;scaffold0026;scaffold0026;scaffold0026	1550408;1550558;1551144;1551725;1552063	1550525;1550719;1551352;1551841;1552098	-;-;-;-;-	642	0	0	0	0	0	0	0	0	0	0	0	0	0	0	0	0	0	0
Bnascaffold0026G0014400ZS	scaffold0026	1552565	1552732	-	168	0	0	0	0	0	0	0	0	0	0	0	0	0	0	0	0	0	0
Bnascaffold0026G0014500ZS	scaffold0026;scaffold0026;scaffold0026;scaffold0026;scaffold0026	1559005;1559155;1559741;1560322;1560660	1559122;1559316;1559949;1560438;1560695	-;-;-;-;-	642	0	0	0	0	0	0	0	0	0	0	0	0	0	0	0	0	0	0
Bnascaffold0026G0014600ZS	scaffold0026	1561162	1561329	-	168	0	0	0	0	0	0	0	0	0	0	0	0	0	0	0	0	0	0
Bnascaffold0026G0014700ZS	scaffold0026;scaffold0026;scaffold0026;scaffold0026;scaffold0026	1567600;1567750;1568336;1568917;1569255	1567717;1567911;1568544;1569033;1569290	-;-;-;-;-	642	0	0	0	0	0	0	0	0	0	0	0	0	0	0	0	0	0	0
Bnascaffold0026G0014800ZS	scaffold0026	1569757	1569924	-	168	0	0	0	0	0	0	0	0	0	0	0	0	0	0	0	0	0	0
Bnascaffold0026G0014900ZS	scaffold0026;scaffold0026;scaffold0026	1575308;1575770;1576068	1575683;1575866;1576518	+;+;+	924	0	0	0	0	0	0	0	0	0	0	0	0	0	0	0	0	0	0
Bnascaffold0026G0015000ZS	scaffold0026;scaffold0026;scaffold0026	1576673;1577055;1577263	1576910;1577140;1577637	+;+;+	699	0	0	0	0	0	0	0	0.969294	0	0	0	0	0	0	0	0	0.0777345	0
Bnascaffold0026G0015100ZS	scaffold0026	1581967	1582161	+	195	0	0	0	0	0	0	0	0	0	0	0	0	0	0	0	0	0	0
Bnascaffold0026G0015200ZS	scaffold0026;scaffold0026;scaffold0026;scaffold0026	1582280;1583033;1583451;1584060	1582386;1583375;1583900;1584362	+;+;+;+	1203	0	0	0	0	0	0	0	0	0	0	0	0	0	0	0	0	0	0
Bnascaffold0026G0015300ZS	scaffold0026	1584925	1586898	+	1974	0	0	0	0	0	0	0	1.93859	1.71822	0	0	0	0	0	0	0	0.0550521	0.0498447
Bnascaffold0026G0015400ZS	scaffold0026	1588149	1588403	+	255	0	0	0	0	0	0	0	0	0	0	0	0	0	0	0	0	0	0
Bnascaffold0026G0015500ZS	scaffold0026	1589297	1590439	+	1143	0	0	0	0	0	0	0	0	0	0	0	0	0	0	0	0	0	0
Bnascaffold0026G0015600ZS	scaffold0026;scaffold0026	1592030;1592108	1592079;1592366	+;+	309	0	0	0	0	0	0	0	0	0	0	0	0	0	0	0	0	0	0
Bnascaffold0026G0015700ZS	scaffold0026	1607349	1607936	-	588	0	0	0	0	0	0	0	0	0	0	0	0	0	0	0	0	0	0
Bnascaffold0026G0015800ZS	scaffold0026	1609130	1610020	-	891	1.15229	0	0	0	0	4.76403	0	0	0	0.0638643	0	0	0	0	0.299256	0	0	0
Bnascaffold0026G0015900ZS	scaffold0026;scaffold0026	1612717;1613402	1613346;1613482	+;+	711	0	0	0	0.779911	0	0	0	0	0.859108	0	0	0	0.0614078	0	0	0	0	0.0691937
Bnascaffold0026G0016000ZS	scaffold0026;scaffold0026	1617816;1619351	1618291;1619402	-;-	528	0	0	0	0.779911	0	0	0	1.93859	0	0	0	0	0.0826911	0	0	0	0.20582	0
Bnascaffold0026G0016100ZS	scaffold0026	1620195	1621283	-	1089	0	0	0	0.779911	0	0	0	0	0	0	0	0	0.0400927	0	0	0	0	0
Bnascaffold0026G0016200ZS	scaffold0026;scaffold0026	1625670;1626121	1625950;1626169	-;-	330	0	0	0	0	0	0	0	0	0	0	0	0	0	0	0	0	0	0
Bnascaffold0026G0016300ZS	scaffold0026;scaffold0026;scaffold0026;scaffold0026;scaffold0026;scaffold0026;scaffold0026;scaffold0026;scaffold0026	1627239;1627456;1627795;1628112;1628278;1628499;1628708;1629042;1630161	1627395;1627624;1628011;1628210;1628361;1628658;1628819;1629467;1630413	-;-;-;-;-;-;-;-;-	1677	0	0	0	0	0	0	0	0	0	0	0	0	0	0	0	0	0	0
Bnascaffold0026G0016400ZS	scaffold0026;scaffold0026;scaffold0026;scaffold0026;scaffold0026;scaffold0026;scaffold0026	1630593;1631024;1632549;1632848;1632960;1633216;1633565	1630683;1631226;1632743;1632883;1633130;1633293;1633786	-;-;-;-;-;-;-	996	0	0	0	0	0	0	0	0	0	0	0	0	0	0	0	0	0	0
Bnascaffold0026G0016500ZS	scaffold0026	1635110	1635480	-	371	0	0	0	0	0	0	0	0	0	0	0	0	0	0	0	0	0	0
Bnascaffold0026G0016600ZS	scaffold0026;scaffold0026	1642445;1643511	1642577;1643860	+;+	483	0	0	0	0	0	0	0	0	0	0	0	0	0	0	0	0	0	0
Bnascaffold0026G0016700ZS	scaffold0026	1643941	1644183	+	243	0	0	0	0	0	0	0	0	0	0	0	0	0	0	0	0	0	0
Bnascaffold0026G0016800ZS	scaffold0026;scaffold0026	1673128;1673704	1673329;1673774	+;+	273	0	0	0	0	0	0	0	0	0	0	0	0	0	0	0	0	0	0
Bnascaffold0026G0016900ZS	scaffold0026;scaffold0026	1687134;1688082	1687396;1688463	+;+	645	0	0	0	0	0	0	0	0	0	0	0	0	0	0	0	0	0	0
Bnascaffold0026G0017000ZS	scaffold0026;scaffold0026	1688555;1688852	1688751;1688888	+;+	234	0	0	0	0	0	0	0	0	0	0	0	0	0	0	0	0	0	0
Bnascaffold0026G0017100ZS	scaffold0026;scaffold0026	1689820;1689949	1689864;1690548	-;-	645	6.91371	6.09069	4.39606	6.23929	8.64951	9.52807	0	2.90788	0.859108	0.529331	0.458126	0.33369	0.541531	0.7407	0.826782	0	0.252728	0.076274
Bnascaffold0026G0017200ZS	scaffold0026;scaffold0026;scaffold0026	1691894;1692105;1692619	1691983;1692283;1692892	-;-;-	543	0	0	0	0	0	0	0	0	0	0	0	0	0	0	0	0	0	0
Bnascaffold0026G0017300ZS	scaffold0026;scaffold0026	1693674;1693950	1693852;1694466	-;-	696	0	0	0	0	0	0	0	0	0	0	0	0	0	0	0	0	0	0
Bnascaffold0026G0017400ZS	scaffold0026;scaffold0026;scaffold0026;scaffold0026;scaffold0026	1694750;1695001;1695321;1695737;1695966	1694918;1695229;1695420;1695881;1696072	-;-;-;-;-	750	0	0	0	0	0	0	0	1.93859	0.859108	0	0	0	0	0	0	0	0.144897	0.0655957
Bnascaffold0026G0017500ZS	scaffold0026	1697958	1698278	+	321	2.30457	1.7402	0	2.33973	1.08119	0	45.8196	42.6489	57.5603	0.354536	0.26301	0	0.408046	0.18604	0	8.38	7.44799	10.2685
Bnascaffold0026G0017600ZS	scaffold0026	1698668	1699102	+	435	0	0	0	0	0	1.58801	0	0.969294	1.71822	0	0	0	0	0	0.20432	0	0.124911	0.226192
Bnascaffold0026G0017700ZS	scaffold0026;scaffold0026;scaffold0026	1701568;1702707;1703856	1702454;1703514;1704065	+;+;+	1905	1.15229	2.61029	0.879212	3.89955	8.64951	1.58801	5.61056	0	3.43643	0.0298704	0.0664772	0.0225963	0.114596	0.250788	0.0466557	0.172906	0	0.1033
Bnascaffold0026G0017800ZS	scaffold0026	1704116	1705123	+	1008	2.30457	1.7402	2.63764	5.45938	0	0	3.74037	2.90788	0.859108	0.112903	0.083756	0.128113	0.303201	0	0	0.217847	0.161716	0.0488063
Bnascaffold0026G0017900ZS	scaffold0026	1705305	1705604	+	300	0	0	0	0	0	0	0.935093	1.93859	0	0	0	0	0	0	0	0.182992	0.362243	0
Bnascaffold0026G0018000ZS	scaffold0026	1781389	1781550	-	162	0	0	0	0	0	0	0	0	0	0	0	0	0	0	0	0	0	0
Bnascaffold0026G0018100ZS	scaffold0026;scaffold0026;scaffold0026;scaffold0026	1827957;1828549;1828736;1829372	1827992;1828634;1829255;1829572	-;-;-;-	843	2.30457	2.61029	2.63764	3.11964	5.40594	1.58801	0	1.93859	1.71822	0.135001	0.150224	0.153189	0.207169	0.354205	0.105432	0	0.128912	0.116718
Bnascaffold0026G0018200ZS	scaffold0026	1844144	1844956	+	813	0	0	0	0	0	0	0	0	0	0	0	0	0	0	0	0	0	0
Bnascaffold0026G0018300ZS	scaffold0026	1845621	1846316	-	696	0	0	0	0	0	0	0	0	0	0	0	0	0	0	0	0	0	0
Bnascaffold0026G0018400ZS	scaffold0026	1847535	1847768	-	234	0	0	0	0	0	0	0	0	0	0	0	0	0	0	0	0	0	0
Bnascaffold0026G0018500ZS	scaffold0026;scaffold0026;scaffold0026	1848103;1848367;1848612	1848267;1848531;1848782	-;-;-	501	0	0	0	0	0	0	0	0	0	0	0	0	0	0	0	0	0	0
Bnascaffold0026G0018600ZS	scaffold0026	1861564	1861734	-	171	0	0	0	0	0	0	0	0	0	0	0	0	0	0	0	0	0	0
Bnascaffold0026G0018700ZS	scaffold0026;scaffold0026;scaffold0026;scaffold0026;scaffold0026;scaffold0026;scaffold0026;scaffold0026;scaffold0026;scaffold0026;scaffold0026;scaffold0026;scaffold0026;scaffold0026;scaffold0026;scaffold0026;scaffold0026;scaffold0026;scaffold0026;scaffold0026;scaffold0026;scaffold0026;scaffold0026;scaffold0026;scaffold0026;scaffold0026;scaffold0026;scaffold0026;scaffold0026;scaffold0026;scaffold0…	1869712;1870114;1870791;1871804;1872788;1873251;1874226;1874641;1874922;1875116;1875423;1875731;1876029;1876433;1876625;1876929;1877438;1877999;1878557;1878788;1879016;1879487;1879675;1880155;1880535;1881402;1881901;1882314;1882753;1883141;1883946;1884435;1884672;1884932;1885194;1885547;1885967;1886253;1886478;1886706;1887500;1887934;1888466;1888954;1889189;1889689;1890495;1890908;1891378;1891742…	1869876;1870192;1871015;1872386;1873153;1873496;1874379;1874708;1875042;1875337;1875650;1875840;1876125;1876528;1876765;1876997;1877911;1878319;1878688;1878901;1879200;1879601;1879818;1880430;1881206;1881608;1882004;1882609;1882837;1883842;1884264;1884593;1884835;1885112;1885463;1885753;1886021;1886383;1886598;1887415;1887576;1888372;1888552;1889109;1889373;1890228;1890815;1891034;1891599;1892140…	+;+;+;+;+;+;+;+;+;+;+;+;+;+;+;+;+;+;+;+;+;+;+;+;+;+;+;+;+;+;+;+;+;+;+;+;+;+;+;+;+;+;+;+;+;+;+;+;+;+;+;+;+	12312	0	2.61029	0	0	1.08119	1.58801	1.87019	0	0.859108	0	0.0102858	0	0	0.00485047	0.0072189	0.00891773	0	0.00399584
Bnascaffold0026G0018800ZS	scaffold0026;scaffold0026;scaffold0026;scaffold0026;scaffold0026;scaffold0026	1968886;1969025;1969270;1969660;1969884;1970315	1968942;1969116;1969366;1969757;1970061;1970527	-;-;-;-;-;-	735	65.6803	22.6226	13.1882	8.57902	11.8931	7.94006	3.74037	4.84647	1.71822	4.41289	1.49325	0.87849	0.653429	0.893753	0.60462	0.298762	0.369636	0.133869
Bnascaffold0026G0018900ZS	scaffold0026	2035327	2035548	-	222	0	0	0	0	0	0	0	0	0	0	0	0	0	0	0	0	0	0
Bnascaffold0026G0019000ZS	scaffold0026;scaffold0026;scaffold0026;scaffold0026;scaffold0026;scaffold0026	2037080;2037230;2037816;2038397;2038735;2039084	2037197;2037391;2038024;2038513;2038944;2039404	-;-;-;-;-;-	1137	0	0	0	0	0	0	0	0	0	0	0	0	0	0	0	0	0	0
Bnascaffold0026G0019100ZS	scaffold0026	2045078	2045299	-	222	0	0	0	0	0	0	0	0	0	0	0	0	0	0	0	0	0	0
Bnascaffold0026G0019200ZS	scaffold0026;scaffold0026;scaffold0026;scaffold0026;scaffold0026;scaffold0026	2046826;2046976;2047562;2048143;2048481;2048830	2046943;2047137;2047770;2048259;2048690;2049150	-;-;-;-;-;-	1137	0	0	0	0	0	0	0	0	0	0	0	0	0	0	0	0	0	0
Bnascaffold0026G0019300ZS	scaffold0026	2054820	2055041	-	222	0	0	0	0	0	0	0	0	0	0	0	0	0	0	0	0	0	0
Bnascaffold0026G0019400ZS	scaffold0026;scaffold0026;scaffold0026;scaffold0026;scaffold0026;scaffold0026	2056568;2056718;2057304;2057885;2058223;2058572	2056685;2056879;2057512;2058001;2058432;2058892	-;-;-;-;-;-	1137	0	0	0	0	0	0	0	0	0	0	0	0	0	0	0	0	0	0
Bnascaffold0026G0019500ZS	scaffold0026	2064566	2064787	-	222	0	0	0	0	0	0	0	0	0	0	0	0	0	0	0	0	0	0
Bnascaffold0026G0019600ZS	scaffold0026;scaffold0026;scaffold0026;scaffold0026;scaffold0026;scaffold0026	2066314;2066464;2067050;2067631;2067969;2068320	2066431;2066625;2067258;2067775;2068180;2068640	-;-;-;-;-;-	1167	0	0	0	0	0	0	0	0	0	0	0	0	0	0	0	0	0	0
Bnascaffold0026G0019700ZS	scaffold0026	2077755	2077952	-	198	0	0	0	0	0	0	0	0	0	0	0	0	0	0	0	0	0	0
Bnascaffold0026G0019800ZS	scaffold0026;scaffold0026;scaffold0026;scaffold0026;scaffold0026;scaffold0026;scaffold0026;scaffold0026	2091293;2091736;2092295;2092482;2092704;2092895;2093129;2093315	2091436;2092213;2092401;2092612;2092794;2093041;2093226;2093411	+;+;+;+;+;+;+;+	1293	0	0	0	0	0	0	0	0	0	0	0	0	0	0	0	0	0	0
Bnascaffold0026G0019900ZS	scaffold0026;scaffold0026;scaffold0026;scaffold0026;scaffold0026;scaffold0026;scaffold0026;scaffold0026	2093774;2093940;2094446;2094782;2094967;2095359;2095808;2095997	2093854;2093990;2094554;2094886;2095067;2095445;2095920;2096240	-;-;-;-;-;-;-;-	891	0	0	0	0.779911	0	0	0	0	0	0	0	0	0.0490022	0	0	0	0	0
Bnascaffold0026G0020000ZS	scaffold0026	2098914	2099267	-	354	0	0	0	0.779911	0	0	0	0	0	0	0	0	0.123336	0	0	0	0	0
Bnascaffold0026G0020100ZS	scaffold0026;scaffold0026;scaffold0026;scaffold0026;scaffold0026	2100208;2100368;2100894;2101214;2101775	2100248;2100449;2100983;2101300;2101843	-;-;-;-;-	369	0	0.870098	0	0.779911	0	12.7041	0	0	0	0	0.114398	0	0.118322	0	1.92692	0	0	0
Bnascaffold0026G0020200ZS	scaffold0026;scaffold0026;scaffold0026;scaffold0026	2102606;2102895;2103191;2103386	2102680;2103025;2103295;2103845	+;+;+;+	771	0	0	0	0	0	0	0	0	0	0	0	0	0	0	0	0	0	0
Bnascaffold0026G0020300ZS	scaffold0026;scaffold0026	2105006;2105666	2105251;2105716	+;+	297	0	0	0	0	0	0	0	0	0	0	0	0	0	0	0	0	0	0
Bnascaffold0026G0020400ZS	scaffold0026	2106232	2106456	-	225	0	0	0	0	0	0	0	0	0	0	0	0	0	0	0	0	0	0
Bnascaffold0026G0020500ZS	scaffold0026;scaffold0026;scaffold0026;scaffold0026;scaffold0026	2106475;2106622;2107093;2107231;2107416	2106512;2106739;2107156;2107347;2107501	-;-;-;-;-	423	0	0	0	0	0	0	0	0	0	0	0	0	0	0	0	0	0	0
Bnascaffold0026G0020600ZS	scaffold0026;scaffold0026;scaffold0026;scaffold0026	2108265;2108991;2109831;2110048	2108273;2109368;2109968;2110320	+;+;+;+	798	0	0	0	0	0	0	0	0	0	0	0	0	0	0	0	0	0	0
Bnascaffold0026G0020700ZS	scaffold0026;scaffold0026;scaffold0026	2113151;2113608;2114998	2113510;2113859;2115213	-;-;-	828	1.15229	0.870098	0	0.779911	0	0	0	0.969294	1.71822	0.0687235	0.0509819	0	0.0527306	0	0	0	0.0656237	0.118833
Bnascaffold0026G0020800ZS	scaffold0026;scaffold0026;scaffold0026;scaffold0026;scaffold0026	2116108;2116489;2116702;2116863;2117105	2116401;2116626;2116790;2116993;2117313	-;-;-;-;-	861	49.5483	13.9216	2.63764	21.8375	20.5426	4.76403	21.5071	2.90788	59.2785	2.84185	0.784446	0.149986	1.41987	1.31784	0.309683	1.46649	0.189326	3.9426
Bnascaffold0026G0020900ZS	scaffold0026	2166937	2167275	+	339	0	0	0	0	0	0	0	0	0	0	0	0	0	0	0	0	0	0
Bnascaffold0026G0021000ZS	scaffold0026;scaffold0026;scaffold0026;scaffold0026;scaffold0026;scaffold0026;scaffold0026;scaffold0026;scaffold0026;scaffold0026;scaffold0026;scaffold0026;scaffold0026	2167469;2167858;2168124;2168323;2168807;2169124;2169511;2169664;2170680;2170935;2171167;2171533;2171728	2167786;2168040;2168241;2168606;2168988;2169380;2169581;2170337;2170846;2171052;2171249;2171643;2171855	-;-;-;-;-;-;-;-;-;-;-;-;-	2694	0	0	0	0	0	0	0	0	0	0	0	0	0	0	0	0	0	0
Bnascaffold0026G0021100ZS	scaffold0026;scaffold0026;scaffold0026;scaffold0026;scaffold0026	2172343;2172588;2173054;2173976;2174133	2172498;2172980;2173152;2174044;2174387	-;-;-;-;-	972	460.914	914.473	972.409	1020.12	581.679	230.262	259.021	237.477	210.482	23.4169	45.6439	48.9803	58.7536	33.0543	13.2587	15.6447	13.6959	12.4004
Bnascaffold0026G0021200ZS	scaffold0026;scaffold0026;scaffold0026;scaffold0026	2174794;2174961;2175391;2175647	2174877;2175315;2175569;2176024	-;-;-;-	996	183.213	168.799	175.842	138.044	136.23	127.041	66.3916	61.0655	73.8833	9.08392	8.22222	8.64378	7.75902	7.55481	7.13888	3.91338	3.43694	4.24791
Bnascaffold0026G0021300ZS	scaffold0026;scaffold0026;scaffold0026	2176466;2176721;2177732	2176692;2176767;2178582	+;+;+	1125	12.6751	13.0515	18.4635	12.4786	7.56832	6.35204	42.0792	22.2938	15.4639	0.556385	0.56284	0.803526	0.620955	0.371585	0.316015	2.1959	1.11088	0.787148
Bnascaffold0026G0021400ZS	scaffold0026;scaffold0026;scaffold0026;scaffold0026;scaffold0026;scaffold0026;scaffold0026;scaffold0026;scaffold0026;scaffold0026	2179026;2179347;2179743;2179975;2180335;2180489;2180673;2180901;2181425;2181734	2179256;2179460;2179889;2180196;2180420;2180594;2180806;2181036;2181645;2181809	-;-;-;-;-;-;-;-;-;-	1473	0	0	0	0	0	0	0	0	0	0	0	0	0	0	0	0	0	0
Bnascaffold0026G0021500ZS	scaffold0026;scaffold0026;scaffold0026	2187537;2187657;2187964	2187549;2187892;2188203	+;+;+	489	0	0	0	0	0	0	0	0	0	0	0	0	0	0	0	0	0	0
Bnascaffold0026G0021600ZS	scaffold0026;scaffold0026	2192602;2192929	2192864;2193076	-;-	411	0	0	0	0	0	0	0	0	0	0	0	0	0	0	0	0	0	0
Bnascaffold0026G0021700ZS	scaffold0026	2224551	2224772	-	222	0	0	0	0	0	0	0	0	0	0	0	0	0	0	0	0	0	0
Bnascaffold0026G0021800ZS	scaffold0026;scaffold0026;scaffold0026;scaffold0026;scaffold0026;scaffold0026	2226299;2226449;2227035;2227616;2227954;2228303	2226416;2226610;2227243;2227732;2228163;2228623	-;-;-;-;-;-	1137	0	0	0	0	0	0	0	0	0	0	0	0	0	0	0	0	0	0
Bnascaffold0026G0021900ZS	scaffold0026	2234297	2234518	-	222	0	0	0	0	0	0	0	0	0	0	0	0	0	0	0	0	0	0
Bnascaffold0026G0022000ZS	scaffold0026;scaffold0026;scaffold0026;scaffold0026;scaffold0026;scaffold0026	2236045;2236195;2236781;2237362;2237700;2238049	2236162;2236356;2236989;2237478;2237909;2238369	-;-;-;-;-;-	1137	0	0	0	0	0	0	0	0	0	0	0	0	0	0	0	0	0	0
Bnascaffold0026G0022100ZS	scaffold0026	2244044	2244265	-	222	0	0	0	0	0	0	0	0	0	0	0	0	0	0	0	0	0	0
Bnascaffold0026G0022200ZS	scaffold0026;scaffold0026;scaffold0026	2244880;2245141;2245644	2244961;2245254;2245927	+;+;+	480	0	0	0	0	0	0	0	3.87717	0	0	0	0	0	0	0	0	0.452804	0
Bnascaffold0026G0022300ZS	scaffold0026	2246490	2247185	-	696	0	0	0	0	0	0	0	0	0	0	0	0	0	0	0	0	0	0
Bnascaffold0026G0022400ZS	scaffold0026;scaffold0026	2255143;2256428	2256207;2256721	-;-	1359	20.7411	20.8824	13.1882	26.517	24.8673	23.8202	4.67547	8.72364	3.43643	0.753683	0.745484	0.475122	1.09233	1.0107	0.981006	0.201978	0.359844	0.144803
Bnascaffold0026G0022500ZS	scaffold0026	2261888	2262796	-	909	0	0.870098	0	3.89955	3.24356	0	0	0	0	0	0.046439	0	0.240159	0.197092	0	0	0	0
Bnascaffold0026G0022600ZS	scaffold0026;scaffold0026;scaffold0026;scaffold0026	2275966;2276135;2276338;2276767	2276061;2276198;2276433;2276873	-;-;-;-	363	0	0	0	0	0	0	0	0	0	0	0	0	0	0	0	0	0	0
Bnascaffold0026G0022700ZS	scaffold0026	2277227	2277394	+	168	0	0	0	0	0	0	0	0	0	0	0	0	0	0	0	0	0	0
Bnascaffold0026G0022800ZS	scaffold0026;scaffold0026	2306924;2308053	2306989;2308874	-;-	888	0	0	0	0	0	0	0	0	0	0	0	0	0	0	0	0	0	0
Bnascaffold0026G0022900ZS	scaffold0026;scaffold0026	2309614;2311449	2311132;2311495	-;-	1566	0	0	0	0	0	0	0	0	0	0	0	0	0	0	0	0	0	0
Bnascaffold0026G0023000ZS	scaffold0026	2318190	2318900	-	711	0	0	0	0	0	0	0	0	0	0	0	0	0	0	0	0	0	0
Bnascaffold0026G0023100ZS	scaffold0026;scaffold0026;scaffold0026;scaffold0026;scaffold0026	2319042;2319960;2320265;2320559;2321587	2319152;2320154;2320477;2320651;2321835	-;-;-;-;-	861	0	0	0	0	0	0	0	0	0	0	0	0	0	0	0	0	0	0
Bnascaffold0026G0023200ZS	scaffold0026;scaffold0026	2329023;2329225	2329139;2329419	+;+	312	0	0	0	0	0	0	0	0	0	0	0	0	0	0	0	0	0	0
Bnascaffold0026G0023300ZS	scaffold0026	2331851	2332648	-	798	0	0	0	0	0	0	0	0	0	0	0	0	0	0	0	0	0	0
Bnascaffold0026G0023400ZS	scaffold0026;scaffold0026;scaffold0026;scaffold0026;scaffold0026;scaffold0026	2346422;2346634;2346730;2346953;2347332;2347624	2346530;2346659;2346839;2347197;2347543;2347932	+;+;+;+;+;+	1011	0	0	0	0	0	0	0	0	0	0	0	0	0	0	0	0	0	0
Bnascaffold0026G0023500ZS	scaffold0026;scaffold0026;scaffold0026;scaffold0026;scaffold0026;scaffold0026;scaffold0026	2350662;2350995;2351322;2351600;2352787;2353201;2353630	2350914;2351244;2351517;2352131;2353113;2353309;2353723	-;-;-;-;-;-;-	1761	10.3706	13.9216	24.6179	12.4786	17.299	14.2921	57.0407	9.69294	41.2372	0.290816	0.383537	0.684434	0.396692	0.542592	0.454237	1.90162	0.308554	1.34097
Bnascaffold0026G0023600ZS	scaffold0026;scaffold0026;scaffold0026;scaffold0026;scaffold0026	2362795;2363170;2363503;2363653;2363836	2363097;2363349;2363559;2363752;2364086	-;-;-;-;-	891	0	0	0	0	0	0	0	0	0	0	0	0	0	0	0	0	0	0
Bnascaffold0026G0023700ZS	scaffold0026	2364457	2364621	-	165	0	0	0	0	0	0	0	0	0	0	0	0	0	0	0	0	0	0
Bnascaffold0026G0023800ZS	scaffold0026	2364784	2364969	+	186	0	0	0	0	0	0	0	0	0	0	0	0	0	0	0	0	0	0
Bnascaffold0026G0023900ZS	scaffold0026	2365249	2365425	-	177	0	0	0	0	0	0	0	0	0	0	0	0	0	0	0	0	0	0
Bnascaffold0026G0024000ZS	scaffold0026;scaffold0026;scaffold0026;scaffold0026;scaffold0026;scaffold0026;scaffold0026;scaffold0026;scaffold0026;scaffold0026;scaffold0026;scaffold0026;scaffold0026;scaffold0026;scaffold0026	2406552;2406775;2407286;2407542;2407760;2408066;2408250;2408460;2408657;2409043;2409279;2409480;2409733;2409992;2410160	2406671;2406942;2407405;2407685;2407990;2408156;2408371;2408567;2408902;2409188;2409396;2409639;2409902;2410063;2410243	+;+;+;+;+;+;+;+;+;+;+;+;+;+;+	2100	2.30457	0	0	12.4786	3.24356	6.35204	2.80528	2.90788	6.01376	0.0541934	0	0	0.332655	0.0853128	0.169294	0.0784251	0.0776235	0.163989
Bnascaffold0026G0024100ZS	scaffold0026;scaffold0026;scaffold0026;scaffold0026	2410677;2410848;2411131;2411463	2410756;2411046;2411397;2411936	-;-;-;-	1020	0	0	0	0	0	0	0	0	0	0	0	0	0	0	0	0	0	0
Bnascaffold0026G0024200ZS	scaffold0026;scaffold0026	2420969;2421869	2421016;2422018	-;-	198	0	0	0	0.779911	1.08119	1.58801	0	0	0.859108	0	0	0	0.22051	0.301611	0.448884	0	0	0.248468
Bnascaffold0026G0024300ZS	scaffold0026;scaffold0026	2426029;2426099	2426057;2426357	+;+	288	0	0	0	0	0	0	0	0	0	0	0	0	0	0	0	0	0	0
Bnascaffold0026G0024400ZS	scaffold0026	2427275	2427442	+	168	0	0	0	0	0	0	0	0	0	0	0	0	0	0	0	0	0	0
Bnascaffold0026G0024500ZS	scaffold0026;scaffold0026;scaffold0026;scaffold0026;scaffold0026	2427867;2428166;2428655;2429288;2429482	2427944;2428282;2428863;2429449;2429599	+;+;+;+;+	684	0	0	0	0	0	0	0	0	0	0	0	0	0	0	0	0	0	0
Bnascaffold0026G0024600ZS	scaffold0026;scaffold0026	2434489;2434559	2434517;2434817	+;+	288	0	0	0	0	0	0	0	0	0	0	0	0	0	0	0	0	0	0
Bnascaffold0026G0024700ZS	scaffold0026	2435735	2435902	+	168	0	0	0	0.779911	0	0	0	0	0	0	0	0	0.259886	0	0	0	0	0
Bnascaffold0026G0024800ZS	scaffold0026;scaffold0026;scaffold0026;scaffold0026;scaffold0026	2436327;2436626;2437115;2437748;2437942	2436404;2436742;2437323;2437909;2438059	+;+;+;+;+	684	0	0	0	0	0	0	0	0	0	0	0	0	0	0	0	0	0	0
Bnascaffold0026G0024900ZS	scaffold0026	2447459	2447725	+	267	0	0	0	0	0	0	0	0	0	0	0	0	0	0	0	0	0	0
Bnascaffold0026G0025000ZS	scaffold0026;scaffold0026;scaffold0026	2455591;2455887;2456394	2455794;2456145;2456446	-;-;-	516	0	0	0	0	0	0	0	0	0	0	0	0	0	0	0	0	0	0
Bnascaffold0026G0025100ZS	scaffold0026;scaffold0026	2456449;2456739	2456604;2456978	-;-	396	0	0	0	0	0	0	0	0	0	0	0	0	0	0	0	0	0	0
Bnascaffold0026G0025200ZS	scaffold0026;scaffold0026;scaffold0026;scaffold0026;scaffold0026;scaffold0026;scaffold0026;scaffold0026;scaffold0026;scaffold0026;scaffold0026;scaffold0026;scaffold0026;scaffold0026;scaffold0026;scaffold0026;scaffold0026;scaffold0026;scaffold0026	2458889;2459057;2459256;2459453;2459632;2459773;2459925;2460265;2460540;2460775;2460925;2461269;2461433;2461621;2461733;2461982;2462155;2462385;2462507	2458948;2459161;2459354;2459536;2459688;2459848;2459977;2460297;2460652;2460832;2460997;2461342;2461483;2461647;2461793;2462072;2462246;2462432;2462571	-;-;-;-;-;-;-;-;-;-;-;-;-;-;-;-;-;-;-	1320	28.8071	30.4534	14.0674	26.517	23.7861	50.8164	3.74037	2.90788	7.73197	1.07771	1.11928	0.52177	1.1246	0.995316	2.15464	0.166356	0.123492	0.335432
Bnascaffold0026G0025300ZS	scaffold0026;scaffold0026;scaffold0026;scaffold0026;scaffold0026;scaffold0026;scaffold0026;scaffold0026;scaffold0026;scaffold0026	2463330;2463838;2464194;2464574;2464847;2465186;2465572;2466377;2466673;2466875	2463698;2463927;2464453;2464754;2465059;2465290;2465994;2466568;2466790;2466993	-;-;-;-;-;-;-;-;-;-	2070	0	0	0	0	0	0	0	0	0	0	0	0	0	0	0	0	0	0
Bnascaffold0026G0025400ZS	scaffold0026;scaffold0026;scaffold0026;scaffold0026	2468352;2468711;2468916;2469124	2468427;2468829;2469025;2469298	-;-;-;-	480	9.21829	0	0.879212	0	0	7.94006	2.80528	4.84647	14.6048	0.948384	0	0.0896792	0	0	0.925824	0.34311	0.566005	1.74239
Bnascaffold0026G0025500ZS	scaffold0026	2505089	2506222	+	1134	0	0	0	0	0	0	0	0	0	0	0	0	0	0	0	0	0	0
Bnascaffold0026G0025600ZS	scaffold0026	2511664	2512314	-	651	0	0	0	0	0	0	0	0	0	0	0	0	0	0	0	0	0	0
Bnascaffold0026G0025700ZS	scaffold0026;scaffold0026;scaffold0026	2591573;2592027;2592224	2591718;2592074;2592314	-;-;-	285	0	0	0	0	0	0	0	0	0	0	0	0	0	0	0	0	0	0
Bnascaffold0026G0025800ZS	scaffold0026	2594083	2594868	-	786	0	0	0	0	0	0	0	0	0	0	0	0	0	0	0	0	0	0
Bnascaffold0026G0025900ZS	scaffold0026	2658759	2659556	-	798	0	0	0	0	0	0	0	0	0	0	0	0	0	0	0	0	0	0
Bnascaffold0026G0026000ZS	scaffold0026;scaffold0026	2679534;2680071	2679939;2680666	-;-	1002	0	0	0	0	0	0	0	0	0	0	0	0	0	0	0	0	0	0
Bnascaffold0026G0026100ZS	scaffold0026;scaffold0026;scaffold0026;scaffold0026;scaffold0026;scaffold0026	2685416;2685524;2685761;2686024;2686279;2686438	2685488;2685588;2685940;2686179;2686356;2686611	+;+;+;+;+;+	726	91.0306	207.083	221.562	47.5746	49.7347	61.9324	12.1562	5.81576	18.0413	6.19193	13.8384	14.9416	3.66848	3.78385	4.7745	0.983014	0.449062	1.42305
Bnascaffold0026G0026200ZS	scaffold0026;scaffold0026;scaffold0026;scaffold0026;scaffold0026;scaffold0026;scaffold0026;scaffold0026;scaffold0026;scaffold0026;scaffold0026	2687441;2687702;2690179;2690454;2690693;2690865;2691036;2691418;2691546;2691730;2692102	2687621;2689797;2690374;2690612;2690783;2690949;2691191;2691474;2691641;2691842;2692147	-;-;-;-;-;-;-;-;-;-;-	3276	1.15229	0.870098	0	6.23929	3.24356	1.58801	0.935093	0	0.859108	0.0173697	0.0128855	0	0.10662	0.0546877	0.0271304	0.0167575	0	0.0150173
Bnascaffold0026G0026300ZS	scaffold0026;scaffold0026	2714112;2714492	2714414;2714674	-;-	486	0	0	0	0	0	0	0	0	0	0	0	0	0	0	0	0	0	0
Bnascaffold0026G0026400ZS	scaffold0026	2732510	2732677	+	168	0	0	0	0	0	0	0	0	0	0	0	0	0	0	0	0	0	0
Bnascaffold0026G0026500ZS	scaffold0026;scaffold0026	2752288;2753696	2752557;2753749	-;-	324	0	0	0	0	0	0	0	0	0	0	0	0	0	0	0	0	0	0
Bnascaffold0026G0026600ZS	scaffold0026	2776780	2777070	-	291	0	0	0	0	0	0	0	0	0	0	0	0	0	0	0	0	0	0
Bnascaffold0026G0026700ZS	scaffold0026;scaffold0026;scaffold0026	2777436;2778053;2778488	2777621;2778238;2778520	-;-;-	405	0	0	0	0	0	0	0	0	0	0	0	0	0	0	0	0	0	0
Bnascaffold0026G0026800ZS	scaffold0026	2782736	2782957	-	222	0	0	0	0	0	0	0	0	0	0	0	0	0	0	0	0	0	0
Bnascaffold0026G0026900ZS	scaffold0026;scaffold0026;scaffold0026;scaffold0026;scaffold0026;scaffold0026	2784484;2784634;2785220;2785801;2786139;2786488	2784601;2784795;2785428;2785917;2786348;2786808	-;-;-;-;-;-	1137	0	0	0	0	0	0	0	0	0	0	0	0	0	0	0	0	0	0
Bnascaffold0026G0027000ZS	scaffold0026;scaffold0026;scaffold0026	2793347;2793809;2794107	2793722;2793905;2794557	+;+;+	924	0	0	0	0	0	0	0	0	0	0	0	0	0	0	0	0	0	0
Bnascaffold0026G0027100ZS	scaffold0026;scaffold0026	2794712;2795051	2794949;2795178	+;+	366	0	0	0	0	0	0	0	0	0	0	0	0	0	0	0	0	0	0
Bnascaffold0026G0027200ZS	scaffold0026;scaffold0026;scaffold0026;scaffold0026;scaffold0026;scaffold0026;scaffold0026;scaffold0026	2854478;2855441;2855691;2856169;2857034;2857222;2857363;2857551	2854492;2855537;2855968;2856945;2857123;2857289;2857456;2857610	+;+;+;+;+;+;+;+	1479	0	0	0	0	0	0	0	0	0	0	0	0	0	0	0	0	0	0
Bnascaffold0026G0027300ZS	scaffold0026	2931075	2931872	+	798	0	0	0	0	0	0	0	0	0	0	0	0	0	0	0	0	0	0
Bnascaffold0026G0027400ZS	scaffold0026;scaffold0026;scaffold0026;scaffold0026;scaffold0026	2940579;2940899;2941102;2941266;2941491	2940787;2941029;2941190;2941403;2941784	+;+;+;+;+	861	0	0	0	0	0	0	0	0	0	0	0	0	0	0	0	0	0	0
Bnascaffold0026G0027500ZS	scaffold0026;scaffold0026	2951329;2952468	2952435;2955710	-;-	4350	0	0	0	0	0	0	0.935093	0	0	0	0	0	0	0	0	0.0126201	0	0
Bnascaffold0026G0027600ZS	scaffold0026;scaffold0026;scaffold0026;scaffold0026;scaffold0026;scaffold0026;scaffold0026;scaffold0026;scaffold0026;scaffold0026	2956795;2957194;2957387;2957665;2957842;2958097;2958281;2958502;2958750;2958933	2957109;2957280;2957476;2957759;2957902;2958186;2958343;2958590;2958842;2958984	+;+;+;+;+;+;+;+;+;+	1035	0	4.35049	1.75842	0	2.16238	3.17602	0	5.81576	6.01376	0	0.203928	0.0831807	0	0.115399	0.171747	0	0.314994	0.332732
Bnascaffold0026G0027700ZS	scaffold0026;scaffold0026;scaffold0026;scaffold0026;scaffold0026	2959636;2959956;2960159;2960323;2960548	2959844;2960086;2960247;2960460;2960841	+;+;+;+;+	861	1.15229	0	0.879212	0	1.08119	0	1.87019	5.81576	0.859108	0.0660895	0	0.0499954	0	0.06936	0	0.12752	0.378651	0.0571391
Bnascaffold0026G0027800ZS	scaffold0026;scaffold0026;scaffold0026	2961734;2963088;2964176	2961949;2963339;2964196	+;+;+	489	0	0	0	0	0	0	1.87019	0.969294	0	0	0	0	0	0	0	0.22453	0.111117	0
Bnascaffold0026G0027900ZS	scaffold0026	2995918	2996715	-	798	0	0	0	0	0	0	0	0	0	0	0	0	0	0	0	0	0	0
Bnascaffold0026G0028000ZS	scaffold0026;scaffold0026	3028231;3028527	3028464;3028670	-;-	378	0	0	0	0	0	0	0	0	0	0	0	0	0	0	0	0	0	0
Bnascaffold0026G0028100ZS	scaffold0026	3040869	3041309	-	441	0	0	0	0	0	0	0	0	0	0	0	0	0	0	0	0	0	0
Bnascaffold0026G0028200ZS	scaffold0026;scaffold0026;scaffold0026;scaffold0026;scaffold0026;scaffold0026;scaffold0026	3047461;3047747;3047997;3048242;3048423;3048727;3049059	3047634;3047911;3048153;3048327;3048625;3048970;3049082	+;+;+;+;+;+;+	1053	0	0	0	0.779911	0	0	0.935093	0	0	0	0	0	0.0414634	0	0	0.0521344	0	0
Bnascaffold0026G0028300ZS	scaffold0026;scaffold0026;scaffold0026;scaffold0026	3049122;3049349;3049697;3049926	3049265;3049453;3049869;3050016	+;+;+;+	513	0	0	0	0	0	0	0	0	0	0	0	0	0	0	0	0	0	0
Bnascaffold0026G0028400ZS	scaffold0026	3058876	3059715	+	840	0	0	0	0	0	0	0	0	0	0	0	0	0	0	0	0	0	0
Bnascaffold0026G0028500ZS	scaffold0026	3059847	3060548	+	702	0	0	0	0	0	0	0	0	0	0	0	0	0	0	0	0	0	0
Bnascaffold0026G0028600ZS	scaffold0026	3061609	3061782	+	174	0	0	0	0	0	0	0	0	0	0	0	0	0	0	0	0	0	0
Bnascaffold0026G0028700ZS	scaffold0026;scaffold0026;scaffold0026	3112555;3113165;3113608	3112868;3113534;3113910	+;+;+	987	0	0	0	0	0	0	0	0	0	0	0	0	0	0	0	0	0	0
Bnascaffold0026G0028800ZS	scaffold0026;scaffold0026;scaffold0026;scaffold0026;scaffold0026;scaffold0026;scaffold0026	3117038;3118019;3118362;3118563;3118775;3119053;3119366	3117066;3118298;3118490;3118679;3118951;3119247;3119614	+;+;+;+;+;+;+	1176	0	0	0	0	0	0	0	0	0	0	0	0	0	0	0	0	0	0
Bnascaffold0026G0028900ZS	scaffold0026;scaffold0026;scaffold0026;scaffold0026	3124148;3124336;3124806;3125512	3124250;3124619;3125410;3125521	-;-;-;-	1002	0	0	0	0	0	0	0	0	0	0	0	0	0	0	0	0	0	0
Bnascaffold0026G0029000ZS	scaffold0026;scaffold0026;scaffold0026;scaffold0026;scaffold0026;scaffold0026;scaffold0026;scaffold0026	3131700;3131851;3132183;3132331;3132544;3132771;3133050;3133962	3131784;3131957;3132262;3132472;3132693;3132972;3133130;3134884	+;+;+;+;+;+;+;+	1770	1.15229	0	0	0	0	0	0.935093	2.90788	0.859108	0.0321486	0	0	0	0	0	0.0310156	0.0920957	0.0277948
Bnascaffold0026G0029100ZS	scaffold0026	3138126	3138374	-	249	0	0	0	0	0	0	0	0	0	0	0	0	0	0	0	0	0	0
Bnascaffold0026G0029200ZS	scaffold0026	3142777	3142965	-	189	0	0	0	0	0	0	0	0	0	0	0	0	0	0	0	0	0	0
Bnascaffold0026G0029300ZS	scaffold0026;scaffold0026	3157786;3157827	3157788;3160163	+;+	2340	0	0	0	0	0	0	0	0	0	0	0	0	0	0	0	0	0	0
Bnascaffold0026G0029400ZS	scaffold0026	3171145	3171420	+	276	0	0	0	0	0	0	0	0	0	0	0	0	0	0	0	0	0	0
Bnascaffold0026G0029500ZS	scaffold0026	3178765	3180084	+	1320	0	0	0	0	0	0	0	0	0	0	0	0	0	0	0	0	0	0
Bnascaffold0026G0029600ZS	scaffold0026;scaffold0026;scaffold0026;scaffold0026;scaffold0026	3182172;3182534;3182723;3183382;3183932	3182231;3182663;3183255;3183862;3184002	+;+;+;+;+	1275	0	0	0	0	0	0	0	0	0	0	0	0	0	0	0	0	0	0
Bnascaffold0026G0029700ZS	scaffold0026;scaffold0026;scaffold0026;scaffold0026	3192970;3194540;3194888;3195642	3193638;3194794;3195301;3195887	-;-;-;-	1584	1.15229	0	0	0	0	3.17602	0.935093	3.87717	0	0.0359236	0	0	0	0	0.112221	0.0346575	0.137213	0
Bnascaffold0026G0029800ZS	scaffold0026	3204885	3205523	+	639	0	0	0	0	0	0	0	0	0	0	0	0	0	0	0	0	0	0
Bnascaffold0026G0029900ZS	scaffold0026;scaffold0026;scaffold0026;scaffold0026;scaffold0026;scaffold0026	3206905;3207186;3207330;3208779;3209234;3209430	3207090;3207229;3207387;3208868;3209330;3209719	-;-;-;-;-;-	765	4.60914	0.870098	0	0	14.0554	0	0	0	3.43643	0.297532	0.0551804	0	0	1.01483	0	0	0	0.257238
Bnascaffold0026G0030000ZS	scaffold0026;scaffold0026;scaffold0026;scaffold0026;scaffold0026;scaffold0026	3211101;3211470;3211686;3211894;3212114;3212414	3211169;3211593;3211777;3212029;3212330;3212447	-;-;-;-;-;-	672	0	0	0	0	0	0	0	0	0	0	0	0	0	0	0	0	0	0
Bnascaffold0026G0030100ZS	scaffold0026;scaffold0026;scaffold0026;scaffold0026	3213236;3213619;3214019;3214590	3213544;3213786;3214211;3214984	-;-;-;-	1065	0	0	0	0	0	0	0	0	0	0	0	0	0	0	0	0	0	0
Bnascaffold0026G0030200ZS	scaffold0026;scaffold0026;scaffold0026;scaffold0026;scaffold0026;scaffold0026	3217608;3217978;3218192;3218400;3218620;3218913	3217676;3218101;3218283;3218535;3218836;3218946	-;-;-;-;-;-	672	0	0	0	0	0	0	0	0	0	0	0	0	0	0	0	0	0	0
Bnascaffold0026G0030300ZS	scaffold0026	3219643	3219957	+	315	0	0	0	0	0	0	0	0	0	0	0	0	0	0	0	0	0	0
Bnascaffold0026G0030400ZS	scaffold0026;scaffold0026;scaffold0026;scaffold0026;scaffold0026;scaffold0026	3220769;3221189;3221353;3221490;3221679;3221816	3221063;3221286;3221403;3221603;3221735;3222013	+;+;+;+;+;+	813	4.60914	0.870098	0	0	1.08119	0	0.935093	0	0	0.279966	0.0519225	0	0	0.0734551	0	0.0675247	0	0
Bnascaffold0026G0030500ZS	scaffold0026;scaffold0026;scaffold0026;scaffold0026	3222614;3222963;3223156;3223643	3222859;3223069;3223351;3223645	-;-;-;-	552	0	0	0	0	0	0	0	0	0	0	0	0	0	0	0	0	0	0
Bnascaffold0026G0030600ZS	scaffold0026;scaffold0026	3228453;3228982	3228646;3229051	-;-	264	0	0	0	0	0	0	0	0	0	0	0	0	0	0	0	0	0	0
Bnascaffold0026G0030700ZS	scaffold0026;scaffold0026	3230100;3231453	3230322;3231502	-;-	273	0	0	0	0	0	0	0	0	0	0	0	0	0	0	0	0	0	0
Bnascaffold0026G0030800ZS	scaffold0026;scaffold0026;scaffold0026;scaffold0026;scaffold0026;scaffold0026;scaffold0026;scaffold0026	3255779;3255837;3256265;3256479;3256674;3256917;3257068;3257425	3255792;3256177;3256399;3256546;3256738;3256983;3257348;3257488	+;+;+;+;+;+;+;+	1035	24.198	17.402	32.5309	25.7371	12.9743	39.7003	12.1562	27.1402	14.6048	1.15455	0.815711	1.53884	1.39209	0.692394	2.14684	0.689534	1.46997	0.808063
Bnascaffold0026G0030900ZS	scaffold0026;scaffold0026;scaffold0026;scaffold0026;scaffold0026;scaffold0026;scaffold0026	3257536;3257646;3258029;3258293;3258497;3258680;3259379	3257551;3257959;3258108;3258395;3258579;3259297;3259880	+;+;+;+;+;+;+	1716	0	0	0	0	0	0	0	0	0	0	0	0	0	0	0	0	0	0
Bnascaffold0026G0031000ZS	scaffold0026;scaffold0026;scaffold0026	3291098;3291207;3291528	3291147;3291399;3291884	+;+;+	600	0	0.870098	0.879212	0	0	0	1.87019	0.969294	1.71822	0	0.070355	0.0717434	0	0	0	0.182992	0.0905607	0.163989
Bnascaffold0026G0031100ZS	scaffold0026	3292680	3292871	-	192	0	0	0	0	0	0	0	0	0	0	0	0	0	0	0	0	0	0
Bnascaffold0026G0031200ZS	scaffold0026	3314447	3314740	+	294	0	0	0	0	0	0	0	0	0	0	0	0	0	0	0	0	0	0
Bnascaffold0026G0031300ZS	scaffold0026	3314746	3315087	+	342	0	0	0	0	0	0	0	0	0	0	0	0	0	0	0	0	0	0
Bnascaffold0026G0031400ZS	scaffold0026;scaffold0026;scaffold0026	3319474;3319583;3319904	3319523;3319775;3320260	+;+;+	600	0	0	0	0	0	0	0	0	0	0	0	0	0	0	0	0	0	0
Bnascaffold0026G0031500ZS	scaffold0026	3321059	3321250	-	192	0	0	0	0	0	0	0	0	0	0	0	0	0	0	0	0	0	0
Bnascaffold0026G0031600ZS	scaffold0026;scaffold0026;scaffold0026;scaffold0026;scaffold0026;scaffold0026;scaffold0026;scaffold0026;scaffold0026	3323976;3324768;3325270;3325476;3325832;3326098;3326487;3326693;3326932	3324518;3325175;3325386;3325763;3325948;3326409;3326585;3326815;3327042	+;+;+;+;+;+;+;+;+	2118	0	0	0	0	0	0	0	0	0	0	0	0	0	0	0	0	0	0
Bnascaffold0026G0031700ZS	scaffold0026;scaffold0026;scaffold0026;scaffold0026;scaffold0026;scaffold0026;scaffold0026;scaffold0026;scaffold0026;scaffold0026	3327657;3327889;3328099;3328892;3329203;3329391;3329706;3329820;3330144;3330456	3327800;3328012;3328695;3329117;3329305;3329576;3329731;3330052;3330336;3330867	+;+;+;+;+;+;+;+;+;+	2244	2.30457	6.09069	0.879212	5.45938	6.48713	6.35204	11.2211	5.81576	6.87287	0.0507157	0.131681	0.0191827	0.136197	0.159676	0.15843	0.29357	0.145285	0.175389
Bnascaffold0026G0031800ZS	scaffold0026;scaffold0026;scaffold0026	3331075;3331374;3331572	3331299;3331470;3332005	+;+;+	756	0	0	0	0	0	0	0	0	0	0	0	0	0	0	0	0	0	0
Bnascaffold0026G0031900ZS	scaffold0026;scaffold0026;scaffold0026;scaffold0026	3333938;3334393;3334647;3335085	3334315;3334571;3335001;3335168	+;+;+;+	996	0	0.870098	0	0	0	0	0	0	1.71822	0	0.0423826	0	0	0	0	0	0	0.0987887
Bnascaffold0026G0032000ZS	scaffold0026;scaffold0026;scaffold0026;scaffold0026;scaffold0026	3335575;3335918;3336810;3336982;3337465	3335829;3335986;3336908;3337374;3337620	+;+;+;+;+	972	31.1117	22.6226	25.4972	5.45938	15.1366	17.4681	18.7019	35.8639	16.3231	1.58064	1.12915	1.28429	0.314431	0.86015	1.00583	1.12958	2.06836	0.961665
Bnascaffold0026G0032100ZS	scaffold0026;scaffold0026;scaffold0026;scaffold0026;scaffold0026;scaffold0026;scaffold0026;scaffold0026;scaffold0026;scaffold0026;scaffold0026;scaffold0026;scaffold0026;scaffold0026;scaffold0026;scaffold0026;scaffold0026;scaffold0026;scaffold0026;scaffold0026;scaffold0026;scaffold0026;scaffold0026	3338106;3338106;3338318;3338318;3338712;3338712;3338909;3338909;3339115;3339115;3339624;3339624;3340380;3340380;3340581;3340581;3340973;3340973;3341355;3341355;3341720;3341921;3342175	3338233;3338233;3338428;3338428;3338794;3338794;3339026;3339026;3339281;3339281;3340297;3340297;3340450;3340450;3340837;3340837;3341154;3341154;3341642;3341638;3341837;3342103;3342492	+;+;+;+;+;+;+;+;+;+;+;+;+;+;+;+;+;+;+;+;+;+;+	2698	17.2843	11.3113	11.4298	49.9143	47.5723	6.35204	13.0913	23.263	19.7595	0.316362	0.203399	0.207412	1.03569	0.97392	0.13177	0.284865	0.483349	0.419394
Bnascaffold0026G0032200ZS	scaffold0026	3342686	3343024	-	339	1.15229	0	0.879212	0	0	0	0	1.93859	0	0.167856	0	0.126979	0	0	0	0	0.320569	0
Bnascaffold0026G0032300ZS	scaffold0026;scaffold0026;scaffold0026	3346200;3346986;3347311	3346767;3347050;3347553	-;-;-	876	42.6346	20.0123	29.8932	16.3781	24.8673	19.0561	16.8317	18.4166	16.3231	2.40344	1.10833	1.67074	1.04667	1.56796	1.21752	1.12803	1.17853	1.06705
Bnascaffold0026G0032400ZS	scaffold0026;scaffold0026;scaffold0026;scaffold0026;scaffold0026;scaffold0026;scaffold0026;scaffold0026;scaffold0026	3350511;3350734;3351251;3351554;3352192;3352348;3352844;3353130;3353354	3350650;3351195;3351432;3351803;3352270;3352753;3353047;3353232;3353567	-;-;-;-;-;-;-;-;-	2040	0	0	0	0	0	0	0	0	0	0	0	0	0	0	0	0	0	0
Bnascaffold0026G0032500ZS	scaffold0026;scaffold0026;scaffold0026;scaffold0026	3355546;3355752;3355954;3357068	3355656;3355927;3356293;3357949	-;-;-;-	1509	0	0	1.75842	0	0	1.58801	0	0	0	0	0	0.0570524	0	0	0.0588993	0	0	0
Bnascaffold0026G0032600ZS	scaffold0026;scaffold0026;scaffold0026;scaffold0026;scaffold0026	3389355;3389691;3390186;3390570;3391365	3389609;3390031;3390497;3390602;3391422	-;-;-;-;-	999	1.15229	0	0	0	0	0	0	2.90788	0.859108	0.05696	0	0	0	0	0	0	0.163173	0.049246
Bnascaffold0026G0032700ZS	scaffold0026;scaffold0026;scaffold0026;scaffold0026;scaffold0026	3401305;3401455;3402041;3402622;3402960	3401422;3401616;3402249;3402738;3402995	-;-;-;-;-	642	0	0	0	0	0	0	0	0	0	0	0	0	0	0	0	0	0	0
Bnascaffold0026G0032800ZS	scaffold0026	3403462	3403629	-	168	0	0	0	0	0	0	0	0	0	0	0	0	0	0	0	0	0	0
Bnascaffold0026G0032900ZS	scaffold0026;scaffold0026;scaffold0026;scaffold0026;scaffold0026	3410481;3410631;3411217;3411798;3412136	3410598;3410792;3411425;3411914;3412171	-;-;-;-;-	642	1.15229	0	0	0	0	0	0	0	0	0.0886341	0	0	0	0	0	0	0	0
Bnascaffold0026G0033000ZS	scaffold0026	3412638	3412805	-	168	0	0	0	0	0	0	0	0	0	0	0	0	0	0	0	0	0	0
Bnascaffold0026G0033100ZS	scaffold0026;scaffold0026;scaffold0026;scaffold0026	3418794;3419674;3420274;3420475	3419168;3419918;3420386;3420620	+;+;+;+	879	0	2.61029	5.27527	3.11964	1.08119	4.76403	0.935093	7.75435	8.59108	0	0.144072	0.293829	0.198685	0.0679397	0.303342	0.0624546	0.49453	0.55969
Bnascaffold0026G0033200ZS	scaffold0026	3420735	3421133	+	399	120.99	174.02	133.64	95.1491	114.606	80.9886	135.589	331.498	216.495	14.9745	21.1594	16.3985	13.35	15.8652	11.3605	19.9502	46.5741	31.0716
Bnascaffold0026G0033300ZS	scaffold0026;scaffold0026;scaffold0026	3422404;3422441;3422847	3422411;3422560;3423021	+;+;+	303	0	0	0	0	0	0	0	0	0	0	0	0	0	0	0	0	0	0
Bnascaffold0026G0033400ZS	scaffold0026;scaffold0026	3427449;3430056	3427675;3430236	+;+	408	0	0	0	0	0	0	0	0	0	0	0	0	0	0	0	0	0	0
Bnascaffold0026G0033500ZS	scaffold0026;scaffold0026;scaffold0026;scaffold0026	3437545;3438533;3438801;3438938	3437597;3438661;3438864;3439060	+;+;+;+	369	0	0	0	1.55982	0	1.58801	1.87019	1.93859	0.859108	0	0	0	0.236645	0	0.240865	0.297548	0.294506	0.133325
Bnascaffold0026G0033600ZS	scaffold0026;scaffold0026;scaffold0026;scaffold0026;scaffold0026	3444351;3444501;3445087;3445668;3446006	3444468;3444662;3445295;3445784;3446041	-;-;-;-;-	642	0	0	0	0	0	0	0	0	0	0	0	0	0	0	0	0	0	0
Bnascaffold0026G0033700ZS	scaffold0026	3446508	3446675	-	168	0	0	0	0	0	0	0	0	0	0	0	0	0	0	0	0	0	0
Bnascaffold0026G0033800ZS	scaffold0026;scaffold0026;scaffold0026;scaffold0026;scaffold0026	3466960;3467398;3467590;3467756;3467980	3467310;3467469;3467669;3467903;3468180	+;+;+;+;+	852	0	0	0	0	0	0	0	0	0	0	0	0	0	0	0	0	0	0
Bnascaffold0026G0033900ZS	scaffold0026;scaffold0026;scaffold0026;scaffold0026;scaffold0026	3468754;3469166;3469539;3470355;3470647	3469023;3469456;3469794;3470491;3470790	-;-;-;-;-	1098	0	0.870098	0	0	0	0	0.935093	0	0	0	0.0384454	0	0	0	0	0.0499978	0	0
Bnascaffold0026G0034000ZS	scaffold0026	3470888	3471301	-	414	0	0	0	0	0	0	0	0	0	0	0	0	0	0	0	0	0	0
Bnascaffold0026G0034100ZS	scaffold0026;scaffold0026	3476612;3476732	3476649;3476927	+;+	234	0	0	0	0	0	0	0	0	0	0	0	0	0	0	0	0	0	0
Bnascaffold0026G0034200ZS	scaffold0026;scaffold0026;scaffold0026	3478923;3479083;3479475	3478996;3479199;3479727	-;-;-	444	0	0	0	0	0	0	0	0	0	0	0	0	0	0	0	0	0	0
Bnascaffold0026G0034300ZS	scaffold0026;scaffold0026;scaffold0026;scaffold0026;scaffold0026;scaffold0026;scaffold0026;scaffold0026;scaffold0026	3481005;3481222;3481561;3481878;3482044;3482265;3482474;3482808;3483922	3481161;3481390;3481777;3481976;3482127;3482424;3482585;3483233;3484174	-;-;-;-;-;-;-;-;-	1677	0	0	0.879212	0	0	0	0.935093	0	0	0	0	0.0256685	0	0	0	0.0327356	0	0
Bnascaffold0026G0034400ZS	scaffold0026;scaffold0026	3494809;3495580	3494961;3495627	-;-	201	0	0	0	0	0	0	0	0	0	0	0	0	0	0	0	0	0	0
Bnascaffold0026G0034500ZS	scaffold0026;scaffold0026;scaffold0026	3496335;3496960;3497363	3496928;3497341;3497556	-;-;-	1170	0	0	0	0	0	0	0	0	0	0	0	0	0	0	0	0	0	0
Bnascaffold0026G0034600ZS	scaffold0026;scaffold0026;scaffold0026	3510437;3510568;3510849	3510500;3510774;3510943	+;+;+	366	0	0	0	0	0	0	0	0	0	0	0	0	0	0	0	0	0	0
Bnascaffold0026G0034700ZS	scaffold0026	3513058	3513339	+	282	0	0	0	0	0	0	0	0	0	0	0	0	0	0	0	0	0	0
Bnascaffold0026G0034800ZS	scaffold0026	3513370	3513543	-	174	0	0	0	0	0	0	0	0	0	0	0	0	0	0	0	0	0	0
Bnascaffold0026G0034900ZS	scaffold0026;scaffold0026;scaffold0026	3514917;3515509;3516638	3515416;3516548;3516855	-;-;-	1758	0	0	0	0	0	0	0	0	0	0	0	0	0	0	0	0	0	0
Bnascaffold0026G0035000ZS	scaffold0026;scaffold0026	3517957;3518446	3518376;3518460	-;-	435	0	0	0	0	0	0	0	0	0	0	0	0	0	0	0	0	0	0
Bnascaffold0026G0035100ZS	scaffold0026;scaffold0026	3521840;3522622	3522424;3522660	-;-	624	0	0	0	0	0	0	0	0	0	0	0	0	0	0	0	0	0	0
Bnascaffold0026G0035200ZS	scaffold0026;scaffold0026;scaffold0026;scaffold0026	3524432;3524983;3525254;3525747	3524911;3525176;3525389;3526163	+;+;+;+	1227	0	0	0	0	0	0	0	0	0	0	0	0	0	0	0	0	0	0
Bnascaffold0026G0035300ZS	scaffold0026;scaffold0026	3552592;3552852	3552771;3553025	+;+	354	0	0	0	0	0	0	0	0	0	0	0	0	0	0	0	0	0	0
Bnascaffold0026G0035400ZS	scaffold0026;scaffold0026	3554608;3555001	3554888;3555304	+;+	585	0	0	0	0	0	0	0	0	0	0	0	0	0	0	0	0	0	0
Bnascaffold0026G0035500ZS	scaffold0026;scaffold0026	3555563;3555902	3555826;3556075	-;-	438	0	0	0	0	0	0	0	0	0	0	0	0	0	0	0	0	0	0
Bnascaffold0026G0035600ZS	scaffold0026	3565759	3566241	+	483	0	0	0	0	0	0	0	0	0	0	0	0	0	0	0	0	0	0
Bnascaffold0026G0035700ZS	scaffold0026;scaffold0026;scaffold0026	3574753;3575867;3576361	3574856;3575975;3576537	-;-;-	390	0	0	0	0	0	0	0	0	0	0	0	0	0	0	0	0	0	0
Bnascaffold0026G0035800ZS	scaffold0026;scaffold0026	3580850;3582017	3581184;3582167	+;+	486	0	0.870098	0	0	1.08119	0	0.935093	0.969294	0.859108	0	0.0868581	0	0	0.122879	0	0.112958	0.111803	0.101228
Bnascaffold0026G0035900ZS	scaffold0026	3607819	3609057	+	1239	0	0	0	0	0	0	0	0	0	0	0	0	0	0	0	0	0	0
Bnascaffold0026G0036000ZS	scaffold0026	3632940	3633557	+	618	0	0	0	0	0	0	0	0	0	0	0	0	0	0	0	0	0	0
Bnascaffold0026G0036100ZS	scaffold0026	3640045	3640260	+	216	0	0	0	0	0	0	0	0	0	0	0	0	0	0	0	0	0	0
Bnascaffold0026G0036200ZS	scaffold0026	3641451	3642875	-	1425	0	0	0	0	0	0	0	0	0	0	0	0	0	0	0	0	0	0
Bnascaffold0026G0036300ZS	scaffold0026;scaffold0026;scaffold0026	3668982;3669613;3670886	3669539;3670787;3670904	-;-;-	1752	0	0	0	0	0	0	0	0	0	0	0	0	0	0	0	0	0	0
Bnascaffold0026G0036400ZS	scaffold0026;scaffold0026;scaffold0026	3674690;3675300;3675743	3675003;3675669;3676045	+;+;+	987	0	0	0	0	0	0	0	0	0	0	0	0	0	0	0	0	0	0
Bnascaffold0026G0036500ZS	scaffold0026;scaffold0026;scaffold0026	3685882;3686300;3686628	3686003;3686414;3686693	+;+;+	303	0	0	0	0	0	0	0	0	0	0	0	0	0	0	0	0	0	0
Bnascaffold0026G0036600ZS	scaffold0026;scaffold0026	3687260;3687662	3687600;3687779	-;-	459	0	0	0	0	0	0	0	0	0.859108	0	0	0	0	0	0	0	0	0.107182
Bnascaffold0026G0036700ZS	scaffold0026;scaffold0026	3688283;3688480	3688397;3688910	-;-	546	2.30457	0.870098	0	4.67947	1.08119	0	7.48075	3.87717	4.29554	0.208436	0.0773132	0	0.47979	0.109375	0	0.80436	0.398069	0.45052
Bnascaffold0026G0036800ZS	scaffold0026;scaffold0026;scaffold0026;scaffold0026;scaffold0026	3815988;3816157;3816265;3816731;3817153	3816065;3816190;3816576;3817071;3817371	+;+;+;+;+	984	3.45686	0	2.63764	0.779911	0	3.17602	0.935093	3.87717	0	0.173485	0	0.131238	0.0443709	0	0.180649	0.0557902	0.22088	0
Bnascaffold0026G0036900ZS	scaffold0026;scaffold0026;scaffold0026;scaffold0026;scaffold0026	3852297;3852523;3852747;3853133;3853541	3852436;3852619;3853043;3853218;3853763	+;+;+;+;+	843	0	0	0	0	0	0	0	0	0	0	0	0	0	0	0	0	0	0
Bnascaffold0026G0037000ZS	scaffold0026	3924398	3924565	+	168	0	0	0	0	0	0	0	0	0	0	0	0	0	0	0	0	0	0
Bnascaffold0026G0037100ZS	scaffold0026;scaffold0026;scaffold0026;scaffold0026;scaffold0026	3924990;3925289;3925778;3926411;3926605	3925067;3925405;3925986;3926572;3926722	+;+;+;+;+	684	0	0	0	0	0	0	0	0	0	0	0	0	0	0	0	0	0	0
Bnascaffold0026G0037200ZS	scaffold0026;scaffold0026	3977072;3977692	3977112;3977915	-;-	265	0	0	0	0	0	0	0	0	0	0	0	0	0	0	0	0	0	0
Bnascaffold0026G0037300ZS	scaffold0026;scaffold0026;scaffold0026;scaffold0026;scaffold0026	3978494;3978756;3979242;3979899;3980457	3978714;3979161;3979814;3980379;3980587	-;-;-;-;-	1812	0	0	0	0	0	0	0	0	0	0	0	0	0	0	0	0	0	0
Bnascaffold0026G0037400ZS	scaffold0026	4090518	4090685	-	168	0	0	0	0	0	0	0	0	0	0	0	0	0	0	0	0	0	0
Bnascaffold0026G0037500ZS	scaffold0026	4141791	4141965	+	175	0	0	0	0	0	0	0	0	0	0	0	0	0	0	0	0	0	0
Bnascaffold0026G0037600ZS	scaffold0026;scaffold0026;scaffold0026;scaffold0026;scaffold0026	4153850;4154376;4154736;4155171;4155442	4153937;4154428;4154827;4155364;4155572	-;-;-;-;-	558	0	0	0	0	0	0	0	0	0	0	0	0	0	0	0	0	0	0
Bnascaffold0026G0037700ZS	scaffold0026;scaffold0026	4155912;4156569	4156198;4156761	+;+	480	0	0	0	0	0	0	0	0	0	0	0	0	0	0	0	0	0	0
Bnascaffold0026G0037800ZS	scaffold0026	4160954	4161106	-	153	0	0	0	0	0	0	0	0	0	0	0	0	0	0	0	0	0	0
Bnascaffold0026G0037900ZS	scaffold0026;scaffold0026;scaffold0026;scaffold0026;scaffold0026;scaffold0026;scaffold0026;scaffold0026	4171768;4172749;4205001;4205265;4205469;4205675;4205958;4206255	4172163;4173186;4205173;4205394;4205588;4205851;4206179;4206521	+;+;+;+;+;+;+;+	1923	0	0	0	0	0	0	0.935093	0	1.71822	0	0	0	0	0	0	0.0285479	0	0.0511667
Bnascaffold0026G0038000ZS	scaffold0026;scaffold0026;scaffold0026	4295492;4296144;4296327	4295942;4296240;4296702	-;-;-	924	0	0	0	0	0	0	0	0	0	0	0	0	0	0	0	0	0	0
Bnascaffold0026G0038100ZS	scaffold0026;scaffold0026	4300713;4300783	4300741;4301041	+;+	288	0	0	0	0	0	0	0	0	0	0	0	0	0	0	0	0	0	0
Bnascaffold0026G0038200ZS	scaffold0026	4301959	4302126	+	168	0	0	0	0	0	0	0	0	0	0	0	0	0	0	0	0	0	0
Bnascaffold0026G0038300ZS	scaffold0026;scaffold0026;scaffold0026;scaffold0026;scaffold0026	4302551;4302850;4303339;4303972;4304166	4302628;4302966;4303547;4304133;4304283	+;+;+;+;+	684	0	0	0	0	0	0	0	0	0	0	0	0	0	0	0	0	0	0
Bnascaffold0026G0038400ZS	scaffold0026;scaffold0026	4314803;4314873	4314831;4315131	+;+	288	0	0	0	0	0	0	0	0	0	0	0	0	0	0	0	0	0	0
Bnascaffold0026G0038500ZS	scaffold0026	4316049	4316216	+	168	0	0	0	0	0	0	0	0	0	0	0	0	0	0	0	0	0	0
Bnascaffold0026G0038600ZS	scaffold0026;scaffold0026;scaffold0026;scaffold0026;scaffold0026	4316641;4316940;4317429;4318062;4318256	4316718;4317056;4317637;4318223;4318373	+;+;+;+;+	684	0	0	0	0	0	0	0	0	0	0	0	0	0	0	0	0	0	0
Bnascaffold0026G0038700ZS	scaffold0026	4333500	4333853	+	354	0	0	0	0	0	0	0	0	0	0	0	0	0	0	0	0	0	0
Bnascaffold0026G0038800ZS	scaffold0026;scaffold0026;scaffold0026;scaffold0026;scaffold0026;scaffold0026	4378241;4378420;4378788;4378950;4379225;4379338	4378367;4378628;4378907;4379117;4379299;4379373	-;-;-;-;-;-	735	0	0	0	0	0	0	0	0	0	0	0	0	0	0	0	0	0	0
Bnascaffold0026G0038900ZS	scaffold0026	4379840	4380007	-	168	0	0	0	0	0	0	0	0	0	0	0	0	0	0	0	0	0	0
Bnascaffold0026G0039000ZS	scaffold0026;scaffold0026;scaffold0026;scaffold0026;scaffold0026;scaffold0026;scaffold0026;scaffold0026;scaffold0026;scaffold0026;scaffold0026;scaffold0026;scaffold0026;scaffold0026;scaffold0026	4380861;4380910;4381742;4381851;4381975;4382158;4382266;4382409;4382679;4382835;4383119;4383435;4383619;4383913;4384240	4380873;4381076;4381773;4381908;4382058;4382194;4382335;4382567;4382771;4383057;4383354;4383531;4383792;4384149;4384320	+;+;+;+;+;+;+;+;+;+;+;+;+;+;+	1761	2.30457	0	0	0	0	0	6.54565	12.6008	5.15465	0.0646258	0	0	0	0	0	0.218219	0.401121	0.167621
Bnascaffold0026G0039100ZS	scaffold0026;scaffold0026;scaffold0026;scaffold0026;scaffold0026	4385694;4385994;4386186;4386327;4386631	4385763;4386058;4386223;4386414;4386636	-;-;-;-;-	267	9.21829	8.70098	2.63764	4.67947	3.24356	1.58801	100.055	304.358	254.296	1.70496	1.58101	0.483663	0.981144	0.671	0.332881	22.0001	63.9013	54.5402
Bnascaffold0026G0039200ZS	scaffold0026;scaffold0026;scaffold0026;scaffold0026;scaffold0026	4387596;4387703;4387887;4388484;4388792	4387615;4387802;4388390;4388598;4388874	-;-;-;-;-	822	2.30457	0	0	0.779911	1.08119	0	14.9615	5.81576	25.7732	0.13845	0	0	0.0531155	0.0726508	0	1.06857	0.396616	1.7955
Bnascaffold0026G0039300ZS	scaffold0026;scaffold0026	4426144;4426820	4426731;4427062	+;+	831	0	0	0	0	0	0	0	0	0	0	0	0	0	0	0	0	0	0
Bnascaffold0026G0039400ZS	scaffold0026;scaffold0026	4437525;4438022	4437574;4438382	-;-	411	0	0	0	0	0	0	0	0	0	0	0	0	0	0	0	0	0	0
Bnascaffold0026G0039500ZS	scaffold0026;scaffold0026;scaffold0026;scaffold0026;scaffold0026;scaffold0026	4439666;4440608;4440778;4441572;4441821;4442026	4440148;4440687;4441210;4441705;4441938;4442337	-;-;-;-;-;-	1560	0	0	0	0	0	0	0	0	0.859108	0	0	0	0	0	0	0	0	0.0315364
Bnascaffold0026G0039600ZS	scaffold0026;scaffold0026	4448716;4450811	4450125;4450867	+;+	1467	0	0	0	0	0	0	0	0	0	0	0	0	0	0	0	0	0	0
Bnascaffold0026G0039700ZS	scaffold0026	4452569	4452745	+	177	0	0	0	0	0	0	0	0	0	0	0	0	0	0	0	0	0	0
Bnascaffold0026G0039800ZS	scaffold0026	4453373	4453537	+	165	0	0	0	0	0	0	0	0	0	0	0	0	0	0	0	0	0	0
Bnascaffold0026G0039900ZS	scaffold0026;scaffold0026	4461322;4461734	4461637;4461786	-;-	369	0	0	0	0	0	0	0	0	0	0	0	0	0	0	0	0	0	0
Bnascaffold0026G0040000ZS	scaffold0026	4527811	4528299	+	489	0	6.96079	1.75842	0	3.24356	1.58801	1.87019	0	2.57732	0	0.690602	0.176057	0	0.366374	0.181757	0.22453	0	0.301821
Bnascaffold0026G0040100ZS	scaffold0026	4529346	4529984	-	639	0	0	0	0	0	0	0	0	0	0	0	0	0	0	0	0	0	0
Bnascaffold0026G0040200ZS	scaffold0026;scaffold0026	4531217;4531934	4531804;4532146	-;-	801	0	0	0	0	0	0	0	0	0	0	0	0	0	0	0	0	0	0
Bnascaffold0026G0040300ZS	scaffold0026;scaffold0026;scaffold0026;scaffold0026;scaffold0026	4539959;4540109;4540695;4541276;4541614	4540076;4540270;4540903;4541392;4541649	-;-;-;-;-	642	0	0	0	0	0	0	0	0	0	0	0	0	0	0	0	0	0	0
Bnascaffold0026G0040400ZS	scaffold0026	4542116	4542283	-	168	0	0	0	0	0	0	0	0	0	0	0	0	0	0	0	0	0	0
Bnascaffold0026G0040500ZS	scaffold0026;scaffold0026;scaffold0026;scaffold0026;scaffold0026	4548535;4548685;4549271;4549852;4550190	4548652;4548846;4549479;4549968;4550225	-;-;-;-;-	642	0	0	0	0	0	0	0	0	0	0	0	0	0	0	0	0	0	0
Bnascaffold0026G0040600ZS	scaffold0026	4550692	4550859	-	168	0	0	0	0	0	0	0	0	0	0	0	0	0	0	0	0	0	0
Bnascaffold0026G0040700ZS	scaffold0026;scaffold0026;scaffold0026	4551739;4551884;4552028	4551751;4551954;4552150	+;+;+	207	0	0	0	0	0	0	0	0	0	0	0	0	0	0	0	0	0	0
Bnascaffold0026G0040800ZS	scaffold0026;scaffold0026;scaffold0026;scaffold0026;scaffold0026;scaffold0026;scaffold0026	4557102;4557252;4557837;4558205;4558367;4558754;4559393	4557219;4557413;4558045;4558324;4558534;4558963;4559629	-;-;-;-;-;-;-	1224	6.91371	0	0.879212	0.779911	0	0	1.87019	6.78506	8.59108	0.278937	0	0.0351683	0.0356707	0	0	0.0897019	0.310748	0.401934
Bnascaffold0026G0040900ZS	scaffold0026;scaffold0026;scaffold0026;scaffold0026	4559777;4560217;4560452;4560589	4559883;4560312;4560515;4560711	+;+;+;+	390	0	0	0	0	0	0	0	0	0	0	0	0	0	0	0	0	0	0
Bnascaffold0026G0041000ZS	scaffold0026;scaffold0026	4564702;4565486	4565077;4565754	+;+	645	0	0	0	0	0	0	0	0	0	0	0	0	0	0	0	0	0	0
Bnascaffold0026G0041100ZS	scaffold0026;scaffold0026	4587885;4587957	4587921;4588174	+;+	255	0	0	0	0	0	0	0	0	0	0	0	0	0	0	0	0	0	0
Bnascaffold0026G0041200ZS	scaffold0026;scaffold0026;scaffold0026;scaffold0026;scaffold0026;scaffold0026;scaffold0026	4588484;4588765;4589026;4589245;4589392;4589538;4589788	4588615;4588878;4589106;4589313;4589451;4589660;4589919	+;+;+;+;+;+;+	711	0	0	0.879212	18.7179	3.24356	3.17602	13.0913	6.78506	30.0688	0	0	0.0605429	1.47379	0.251979	0.250012	1.08096	0.534958	2.42178
Bnascaffold0026G0041300ZS	scaffold0026	4591190	4591417	-	228	0	0	0	0	0	0	3.74037	0	3.43643	0	0	0	0	0	0	0.963115	0	0.863101
Bnascaffold0026G0041400ZS	scaffold0026	4591492	4591845	-	354	0	0	0	0	0	0	0	0	0.859108	0	0	0	0	0	0	0	0	0.138974
Bnascaffold0026G0041500ZS	scaffold0026	4592639	4592881	-	243	0	0	0	0	0	0	0	0	0	0	0	0	0	0	0	0	0	0
Bnascaffold0026G0041600ZS	scaffold0026;scaffold0026	4594409;4594634	4594519;4594702	-;-	180	0	0	0	0	0	0	0	0	0	0	0	0	0	0	0	0	0	0
Bnascaffold0026G0041700ZS	scaffold0026	4619634	4619792	+	159	0	0	0	0	0	0	0	0	0	0	0	0	0	0	0	0	0	0
Bnascaffold0026G0041800ZS	scaffold0026	4659748	4660047	+	300	0	0	0	0	0	0	0	0	0	0	0	0	0	0	0	0	0	0
Bnascaffold0026G0041900ZS	scaffold0026	4668371	4669285	-	915	0	0	0	0	0	0	0	0	0	0	0	0	0	0	0	0	0	0
Bnascaffold0026G0042000ZS	scaffold0026;scaffold0026	4677276;4682671	4677507;4683047	-;-	609	0	0	0	0	0	0	0	0	0	0	0	0	0	0	0	0	0	0
Bnascaffold0026G0042100ZS	scaffold0026;scaffold0026	4688269;4690239	4688708;4690503	-;-	705	0	0	0	0	0	0	0.935093	0	0	0	0	0	0	0	0	0.0778689	0	0
Bnascaffold0026G0042200ZS	scaffold0026;scaffold0026;scaffold0026;scaffold0026	4700313;4700903;4701120;4701246	4700367;4701048;4701222;4701967	-;-;-;-	1026	0	0	0	0	0	0	0	0	0	0	0	0	0	0	0	0	0	0
Bnascaffold0026G0042300ZS	scaffold0026;scaffold0026;scaffold0026	4719477;4719553;4720136	4719479;4720072;4721106	+;+;+	1494	0	0	0	0	0	0	0	0	0	0	0	0	0	0	0	0	0	0
Bnascaffold0026G0042400ZS	scaffold0026;scaffold0026;scaffold0026;scaffold0026;scaffold0026	4721851;4722303;4722521;4722847;4723168	4722229;4722475;4722778;4723071;4724082	+;+;+;+;+	1950	0	0	0	0	0	0	0	0	0	0	0	0	0	0	0	0	0	0
Bnascaffold0026G0042500ZS	scaffold0026;scaffold0026;scaffold0026	4793122;4793219;4793894	4793183;4793798;4794007	-;-;-	756	19.5889	20.0123	16.705	0.779911	2.16238	14.2921	0.935093	0	0.859108	1.27957	1.28426	1.08184	0.0577525	0.157987	1.05808	0.0726158	0	0.0650751
Bnascaffold0026G0042600ZS	scaffold0026;scaffold0026;scaffold0026;scaffold0026;scaffold0026;scaffold0026;scaffold0026	4800231;4801319;4801499;4801729;4801908;4802152;4802429	4800789;4801389;4801651;4801811;4802043;4802328;4802644	+;+;+;+;+;+;+	1395	33.4163	45.2451	24.6179	27.2969	12.9743	19.0561	23.3773	34.8946	23.1959	1.18293	1.57353	0.864006	1.09544	0.513712	0.764551	0.983827	1.40223	0.952195
Bnascaffold0026G0042700ZS	scaffold0026;scaffold0026;scaffold0026;scaffold0026;scaffold0026;scaffold0026;scaffold0026;scaffold0026;scaffold0026;scaffold0026	4808764;4808898;4809391;4809602;4809757;4809942;4810131;4810275;4810409;4810548	4808820;4809051;4809469;4809677;4809840;4810049;4810211;4810339;4810478;4810640	+;+;+;+;+;+;+;+;+;+	867	46.0914	208.824	101.109	103.728	111.362	531.984	1.87019	1.93859	4.29554	2.62529	11.6853	5.70968	6.6977	7.09464	34.342	0.126638	0.125344	0.283718
Bnascaffold0026G0042800ZS	scaffold0026	4813091	4814089	-	999	0	0	0	0	0	0	0	0	0	0	0	0	0	0	0	0	0	0
Bnascaffold0026G0042900ZS	scaffold0026;scaffold0026;scaffold0026;scaffold0026;scaffold0026;scaffold0026;scaffold0026;scaffold0026;scaffold0026;scaffold0026;scaffold0026;scaffold0026;scaffold0026;scaffold0026	4817397;4817828;4818073;4818342;4818519;4818721;4818891;4819131;4819290;4819731;4820010;4820169;4820365;4820622	4817753;4817976;4818202;4818422;4818644;4818778;4818952;4819181;4819409;4819854;4820095;4820261;4820518;4820830	-;-;-;-;-;-;-;-;-;-;-;-;-;-	1800	66.8326	65.2574	80.0083	58.4933	103.794	198.501	198.24	226.815	164.09	1.83354	1.75888	2.17622	1.81921	3.18501	6.17216	6.46571	7.06374	5.22032
Bnascaffold0026G0043000ZS	scaffold0026;scaffold0026	4821420;4822169	4821849;4822203	-;-	465	0	0	0	0	0	0	0	0	0	0	0	0	0	0	0	0	0	0
Bnascaffold0026G0043100ZS	scaffold0026;scaffold0026;scaffold0026;scaffold0026	4826670;4827319;4827577;4828069	4826867;4827483;4827819;4828122	-;-;-;-	660	1.15229	0	3.51685	0	0	0	0	0	0	0.0862168	0	0.260885	0	0	0	0	0	0
Bnascaffold0026G0043200ZS	scaffold0026;scaffold0026;scaffold0026;scaffold0026;scaffold0026;scaffold0026;scaffold0026;scaffold0026;scaffold0026;scaffold0026;scaffold0026;scaffold0026;scaffold0026	4838814;4838979;4839176;4839315;4839480;4839742;4839979;4840157;4840338;4840584;4840889;4841628;4842137	4838860;4839091;4839225;4839385;4839549;4839839;4840045;4840234;4840505;4840751;4841143;4841870;4842175	-;-;-;-;-;-;-;-;-;-;-;-;-	1467	42.6346	42.6348	29.014	31.1964	30.2733	122.277	16.8317	6.78506	15.4639	1.43518	1.40998	0.968315	1.19048	1.13983	4.66509	0.67359	0.259274	0.603641
Bnascaffold0026G0043300ZS	scaffold0026;scaffold0026;scaffold0026;scaffold0026;scaffold0026;scaffold0026	4847243;4847881;4848454;4849025;4849728;4850981	4847791;4848381;4848939;4849639;4849870;4851053	-;-;-;-;-;-	2367	1.15229	6.09069	4.39606	22.6174	17.299	30.1722	0	0.969294	0.859108	0.0240402	0.124838	0.0909295	0.534925	0.403677	0.713436	0	0.0229558	0.0207844
Bnascaffold0026G0043400ZS	scaffold0026;scaffold0026;scaffold0026;scaffold0026;scaffold0026;scaffold0026	4891751;4891901;4892487;4893068;4893406;4893755	4891868;4892062;4892695;4893184;4893615;4894075	-;-;-;-;-;-	1137	0	0	0	0	0	0	0	0	4.29554	0	0	0	0	0	0	0	0	0.216345
Bnascaffold0026G0043500ZS	scaffold0026	4899749	4899970	-	222	0	0	0	0	0	0	0	0	0	0	0	0	0	0	0	0	0	0
Bnascaffold0026G0043600ZS	scaffold0026	4900151	4900360	-	210	0	0	0	0	0	0	0	0	0	0	0	0	0	0	0	0	0	0
Bnascaffold0026G0043700ZS	scaffold0026;scaffold0026;scaffold0026;scaffold0026;scaffold0026;scaffold0026	4908825;4909093;4909426;4909819;4910573;4910714	4908886;4909357;4909717;4910198;4910637;4910906	+;+;+;+;+;+	1257	0	0	0	0	0	0	27.1177	2.90788	12.8866	0	0	0	0	0	0	1.26653	0.129681	0.587073
Bnascaffold0026G0043800ZS	scaffold0026;scaffold0026	4912614;4912757	4912666;4912895	+;+	192	0	0	0	0	0	0	0	0	0	0	0	0	0	0	0	0	0	0
Bnascaffold0026G0043900ZS	scaffold0026	4915238	4915468	+	231	0	0	0	0	0	0	0	0	0	0	0	0	0	0	0	0	0	0
Bnascaffold0026G0044000ZS	scaffold0026;scaffold0026	4917973;4918323	4918235;4918416	-;-	357	0	0	0	0	0	0	0	0	0	0	0	0	0	0	0	0	0	0
Bnascaffold0026G0044100ZS	scaffold0026;scaffold0026;scaffold0026	4922971;4923759;4923900	4923384;4923823;4924092	+;+;+	672	0	0	0	0	0	0	0	0	0	0	0	0	0	0	0	0	0	0
Bnascaffold0026G0044200ZS	scaffold0026;scaffold0026;scaffold0026;scaffold0026;scaffold0026;scaffold0026;scaffold0026;scaffold0026;scaffold0026;scaffold0026;scaffold0026	4924134;4924241;4924677;4924834;4925043;4925280;4925448;4925680;4925947;4926389;4926599	4924196;4924570;4924749;4924966;4925196;4925363;4925570;4925856;4926081;4926522;4926794	+;+;+;+;+;+;+;+;+;+;+	1602	0	0	0	0	0	0	16.8317	13.5701	12.0275	0	0	0	0	0	0	0.616826	0.47485	0.429934
Bnascaffold0026G0044300ZS	scaffold0026	4928435	4928659	+	225	0	0	0	0	0	0	0	0	0	0	0	0	0	0	0	0	0	0
Bnascaffold0026G0044400ZS	scaffold0026	4928855	4929079	-	225	0	0	0	0	0	0	0	0	0	0	0	0	0	0	0	0	0	0
Bnascaffold0026G0044500ZS	scaffold0026;scaffold0026;scaffold0026;scaffold0026;scaffold0026	4934272;4934508;4935027;4935218;4935810	4934410;4934857;4935131;4935387;4935927	-;-;-;-;-	882	0	0	0	1.55982	0	0	0	3.87717	3.43643	0	0	0	0.0990044	0	0	0	0.246424	0.223115
Bnascaffold0026G0044600ZS	scaffold0026;scaffold0026;scaffold0026;scaffold0026	4994255;4994600;4994878;4996178	4994503;4994799;4995352;4996237	-;-;-;-	984	8.066	2.61029	0.879212	0.779911	0	4.76403	0	0.969294	3.43643	0.404798	0.128698	0.043746	0.0443709	0	0.270973	0	0.05522	0.199987
Bnascaffold0026G0044700ZS	scaffold0026;scaffold0026;scaffold0026	4998340;4998780;4999216	4998597;4999107;4999691	-;-;-	1062	0	0	0	0	0	0	0	0	0	0	0	0	0	0	0	0	0	0
Bnascaffold0026G0044800ZS	scaffold0026;scaffold0026;scaffold0026;scaffold0026	5010720;5011046;5011307;5011500	5010938;5011222;5011426;5011586	-;-;-;-	603	0	0	0	0	0	0	0	0	0	0	0	0	0	0	0	0	0	0
Bnascaffold0026G0044900ZS	scaffold0026;scaffold0026	5023128;5024187	5023955;5024222	-;-	864	0	0	0	0	0	0	0	0	0	0	0	0	0	0	0	0	0	0
Bnascaffold0026G0045000ZS	scaffold0026;scaffold0026;scaffold0026	5026266;5026582;5027171	5026319;5027132;5027618	+;+;+	1053	0	0	0	0	0	0	0	0	0	0	0	0	0	0	0	0	0	0
Bnascaffold0026G0045100ZS	scaffold0026;scaffold0026	5030838;5031436	5031128;5031459	-;-	315	0	0	0	0	0	0	0	0	0	0	0	0	0	0	0	0	0	0
Bnascaffold0026G0045200ZS	scaffold0026	5032743	5033228	-	486	0	0	0	0	0	0	0	0	0	0	0	0	0	0	0	0	0	0
Bnascaffold0026G0045300ZS	scaffold0026	5038798	5039413	-	616	0	0	0	0	0	0	0	0	0	0	0	0	0	0	0	0	0	0
Bnascaffold0026G0045400ZS	scaffold0026	5041895	5042104	-	210	0	0	0	0	0	0	0	0	0	0	0	0	0	0	0	0	0	0
Bnascaffold0026G0045500ZS	scaffold0026;scaffold0026;scaffold0026	5072150;5073089;5073387	5072976;5073314;5073584	+;+;+	1251	0	0	0	0	0	0	0	0	0	0	0	0	0	0	0	0	0	0
Bnascaffold0026G0045600ZS	scaffold0026;scaffold0026;scaffold0026;scaffold0026	5077588;5078044;5078616;5078819	5077789;5078360;5078735;5079043	+;+;+;+	864	0	0	0	0	0	0	0	0	0	0	0	0	0	0	0	0	0	0
Bnascaffold0026G0045700ZS	scaffold0026	5079161	5079376	+	216	0	0	0	0	0	0	0	0	0	0	0	0	0	0	0	0	0	0
Bnascaffold0026G0045800ZS	scaffold0026	5093345	5093530	+	186	0	0	0	0	0	0	0	0	0	0	0	0	0	0	0	0	0	0
Bnascaffold0026G0045900ZS	scaffold0026	5093810	5093986	-	177	0	0	0	0	0	0	0	0	0	0	0	0	0	0	0	0	0	0
Bnascaffold0026G0046000ZS	scaffold0026;scaffold0026;scaffold0026	5102591;5102981;5103598	5102743;5103051;5103655	-;-;-	282	0	0	0	0	0	0	0	0	0	0	0	0	0	0	0	0	0	0
Bnascaffold0026G0046100ZS	scaffold0026	5110275	5110550	+	276	0	0	0	0	0	0	0	0	0	0	0	0	0	0	0	0	0	0
Bnascaffold0026G0046200ZS	scaffold0026;scaffold0026	5112089;5112277	5112163;5112840	-;-	639	0	0	0	0	0	0	0.935093	0	0	0	0	0	0	0	0	0.0859117	0	0
Bnascaffold0026G0046300ZS	scaffold0026	5120874	5121263	+	390	0	0	0	0	0	0	0	0	0	0	0	0	0	0	0	0	0	0
Bnascaffold0026G0046400ZS	scaffold0026	5122359	5122670	-	312	0	0	0	0	0	0	0	0	0	0	0	0	0	0	0	0	0	0
Bnascaffold0026G0046500ZS	scaffold0026;scaffold0026;scaffold0026	5140583;5140956;5142641	5140828;5141672;5142859	+;+;+	1182	0	0	0	0	0	0	0	0	0	0	0	0	0	0	0	0	0	0
Bnascaffold0026G0046600ZS	scaffold0026;scaffold0026;scaffold0026;scaffold0026	5149377;5149633;5150120;5150747	5149412;5149749;5150328;5150912	+;+;+;+	528	0	0	0	0	0	0	0.935093	0	0	0	0	0	0	0	0	0.103973	0	0
Bnascaffold0026G0046700ZS	scaffold0026;scaffold0026;scaffold0026;scaffold0026;scaffold0026	5155100;5155708;5156109;5156590;5156793	5155367;5155757;5156161;5156644;5156852	+;+;+;+;+	486	0	0	0	0	0	0	0	0	0	0	0	0	0	0	0	0	0	0
Bnascaffold0026G0046800ZS	scaffold0026;scaffold0026;scaffold0026;scaffold0026	5158765;5159071;5159319;5159502	5158932;5159280;5159393;5159837	+;+;+;+	789	0	0	0	0	0	0	0	0	0	0	0	0	0	0	0	0	0	0
Bnascaffold0026G0046900ZS	scaffold0026;scaffold0026	5235823;5236549	5236160;5236786	-;-	576	0	0	0	0	0	0	0	0	0	0	0	0	0	0	0	0	0	0
Bnascaffold0026G0047000ZS	scaffold0026;scaffold0026;scaffold0026	5236941;5237593;5237772	5237391;5237689;5237889	-;-;-	666	0	0	0	0	0	0	0	0	0	0	0	0	0	0	0	0	0	0
Bnascaffold0026G0047100ZS	scaffold0026;scaffold0026;scaffold0026;scaffold0026	5258220;5258825;5259111;5259316	5258531;5258935;5259221;5261127	+;+;+;+	2346	0	0	0	1.55982	0	0	0	0	0	0	0	0	0.0372216	0	0	0	0	0
Bnascaffold0026G0047200ZS	scaffold0026	5262038	5262400	+	363	0	0	0	0	0	0	0	0	0	0	0	0	0	0	0	0	0	0
Bnascaffold0026G0047300ZS	scaffold0026;scaffold0026;scaffold0026;scaffold0026;scaffold0026;scaffold0026;scaffold0026;scaffold0026;scaffold0026;scaffold0026	5263321;5263841;5264489;5264657;5264954;5265085;5265618;5265765;5265960;5266200	5263598;5264228;5264570;5264883;5265010;5265534;5265683;5265869;5266064;5266556	-;-;-;-;-;-;-;-;-;-	2115	0	0	0	0	0	0	0	0	0	0	0	0	0	0	0	0	0	0
Bnascaffold0026G0047400ZS	scaffold0026;scaffold0026;scaffold0026;scaffold0026;scaffold0026;scaffold0026;scaffold0026;scaffold0026;scaffold0026;scaffold0026;scaffold0026;scaffold0026	5269950;5270096;5270219;5270608;5271069;5271249;5271413;5271614;5271926;5272143;5272307;5272747	5270019;5270148;5270524;5270991;5271155;5271317;5271547;5271685;5272075;5272211;5272381;5272776	-;-;-;-;-;-;-;-;-;-;-;-	1500	0	0	0	0	0	0	0	0	0	0	0	0	0	0	0	0	0	0
Bnascaffold0026G0047500ZS	scaffold0026;scaffold0026;scaffold0026	5273074;5273435;5273983	5273346;5273780;5274284	-;-;-	921	0	0	0	0	0	0	0	0	0	0	0	0	0	0	0	0	0	0
Bnascaffold0026G0047600ZS	scaffold0026;scaffold0026;scaffold0026;scaffold0026;scaffold0026	5281787;5282226;5282474;5282881;5283035	5282137;5282393;5282785;5282956;5283393	-;-;-;-;-	1266	0	0	0	0	0	0	0	0	0	0	0	0	0	0	0	0	0	0
Bnascaffold0026G0047700ZS	scaffold0026	5298916	5299338	+	423	0	0	0	0	0	0	0	0	0	0	0	0	0	0	0	0	0	0
Bnascaffold0026G0047800ZS	scaffold0026	5302543	5303241	+	699	0	0	0	0	0	0	0	0	0	0	0	0	0	0	0	0	0	0
Bnascaffold0026G0047900ZS	scaffold0026	5307134	5307823	-	690	18.4366	18.2721	21.1011	14.8183	17.299	12.7041	12.1562	13.5701	15.4639	1.31949	1.28474	1.49725	1.20226	1.38479	1.03048	1.0343	1.10248	1.28339
Bnascaffold0026G0048000ZS	scaffold0026;scaffold0026;scaffold0026;scaffold0026	5308693;5309439;5310202;5310577	5309271;5310125;5310363;5311038	+;+;+;+	1890	0	0	0	0	0	0	0	0	0	0	0	0	0	0	0	0	0	0
Bnascaffold0026G0048100ZS	scaffold0026;scaffold0026	5315796;5316050	5315859;5316258	-;-	273	0	0	0	0	0	0	0	0	0	0	0	0	0	0	0	0	0	0
Bnascaffold0026G0048200ZS	scaffold0026;scaffold0026;scaffold0026;scaffold0026;scaffold0026;scaffold0026;scaffold0026	5322787;5323298;5323765;5323879;5324107;5324457;5324559	5322970;5323419;5323795;5324006;5324370;5324472;5325268	+;+;+;+;+;+;+	1455	0	1.7402	0	0.779911	1.08119	0	0	1.93859	0.859108	0	0.0580248	0	0.0300075	0.041044	0	0	0.0746893	0.0338122
Bnascaffold0026G0048300ZS	scaffold0026;scaffold0026;scaffold0026;scaffold0026	5351347;5351559;5351926;5352407	5351400;5351708;5352021;5352559	+;+;+;+	453	0	0	0	0	0	0	0	0	0	0	0	0	0	0	0	0	0	0
Bnascaffold0026G0048400ZS	scaffold0026;scaffold0026;scaffold0026;scaffold0026;scaffold0026;scaffold0026;scaffold0026;scaffold0026;scaffold0026;scaffold0026	5417214;5417576;5418083;5418252;5418641;5418740;5419152;5419589;5419768;5419935	5417479;5417960;5418164;5418505;5418677;5419068;5419511;5419717;5419836;5420012	-;-;-;-;-;-;-;-;-;-	1989	0	0	0	0	0	0	0	0	0	0	0	0	0	0	0	0	0	0
Bnascaffold0026G0048500ZS	scaffold0026;scaffold0026	5429998;5430627	5430309;5430839	+;+	525	0	0	0	0	0	0	0	0	0	0	0	0	0	0	0	0	0	0
Bnascaffold0026G0048600ZS	scaffold0026	5431027	5431506	+	480	0	0	0	0	0	0	0	0	0	0	0	0	0	0	0	0	0	0
Bnascaffold0026G0048700ZS	scaffold0026;scaffold0026	5438385;5438826	5438754;5438893	+;+	438	0	0	0	0	0	0	0	0	0	0	0	0	0	0	0	0	0	0
Bnascaffold0026G0048800ZS	scaffold0026;scaffold0026;scaffold0026;scaffold0026;scaffold0026	5459179;5459311;5460509;5460650;5461071	5459212;5459511;5460570;5460979;5461160	+;+;+;+;+	717	0	0	0	0	0	0	0	0	0	0	0	0	0	0	0	0	0	0
Bnascaffold0026G0048900ZS	scaffold0026;scaffold0026;scaffold0026;scaffold0026;scaffold0026	5479744;5479914;5480667;5481450;5481778	5479857;5480588;5480816;5481734;5481903	+;+;+;+;+	1350	0	0	0	2.33973	0	0	0	0	0	0	0	0	0.0970243	0	0	0	0	0
Bnascaffold0026G0049000ZS	scaffold0026;scaffold0026;scaffold0026;scaffold0026;scaffold0026	5531701;5532082;5532415;5532542;5532726	5531997;5532261;5532471;5532641;5533039	-;-;-;-;-	948	0	0	0	0	0	0	0	0	0	0	0	0	0	0	0	0	0	0
Bnascaffold0026G0049100ZS	scaffold0026	5533348	5533512	-	165	0	0	0	0	0	0	0	0	0	0	0	0	0	0	0	0	0	0
Bnascaffold0026G0049200ZS	scaffold0026	5533675	5533860	+	186	0	0	0	0	0	0	0	0	0	0	0	0	0	0	0	0	0	0
Bnascaffold0026G0049300ZS	scaffold0026	5534140	5534316	-	177	0	0	0	0	0	0	0	0	0	0	0	0	0	0	0	0	0	0
Bnascaffold0026G0049400ZS	scaffold0026	5534986	5535300	-	315	0	0	0	0	0	0	0	0	0	0	0	0	0	0	0	0	0	0
Bnascaffold0026G0049500ZS	scaffold0026;scaffold0026;scaffold0026;scaffold0026;scaffold0026;scaffold0026;scaffold0026;scaffold0026	5569506;5570597;5570853;5571099;5571313;5571659;5571871;5572034	5570524;5570764;5571018;5571215;5571506;5571792;5571925;5572322	+;+;+;+;+;+;+;+	2142	0	0	0	0	0	0	0	0	0	0	0	0	0	0	0	0	0	0
Bnascaffold0026G0049600ZS	scaffold0026;scaffold0026;scaffold0026;scaffold0026	5575870;5576255;5576515;5576679	5575947;5576444;5576603;5576939	+;+;+;+	618	0	0	0	0	0	0	0	0	0	0	0	0	0	0	0	0	0	0
Bnascaffold0026G0049700ZS	scaffold0026;scaffold0026;scaffold0026;scaffold0026;scaffold0026;scaffold0026	5619693;5620062;5620278;5620486;5620706;5621006	5619761;5620185;5620369;5620621;5620922;5621039	-;-;-;-;-;-	672	0	0	0	0	0	0	0	0	2.57732	0	0	0	0	0	0	0	0	0.219628
Bnascaffold0026G0049800ZS	scaffold0026;scaffold0026;scaffold0026;scaffold0026;scaffold0026	5621827;5622209;5622511;5622992;5623205	5622003;5622421;5622807;5623022;5623575	-;-;-;-;-	1089	0	0	0	0	0	0	0	0	0	0	0	0	0	0	0	0	0	0
Bnascaffold0026G0049900ZS	scaffold0026;scaffold0026;scaffold0026;scaffold0026;scaffold0026;scaffold0026	5626202;5626572;5626786;5626992;5627212;5627512	5626270;5626695;5626901;5627127;5627428;5627545	-;-;-;-;-;-	696	0	0	0	0	0	0	0	2.90788	0	0	0	0	0	0	0	0	0.234209	0
Bnascaffold0026G0050000ZS	scaffold0026;scaffold0026;scaffold0026;scaffold0026;scaffold0026	5628335;5628718;5629185;5630094;5630261	5628643;5628884;5629310;5630233;5630289	-;-;-;-;-	771	0	0	0	0	0	0	0	0	0	0	0	0	0	0	0	0	0	0
Bnascaffold0026G0050100ZS	scaffold0026;scaffold0026	5709434;5710161	5709451;5710397	+;+	255	0	0	0	0	0	0	0	0	0	0	0	0	0	0	0	0	0	0
Bnascaffold0026G0050200ZS	scaffold0026	5737148	5737738	+	591	0	0	0	0	0	0	0	0.969294	0	0	0	0	0	0	0	0	0.0919398	0
Bnascaffold0026G0050300ZS	scaffold0026;scaffold0026;scaffold0026;scaffold0026;scaffold0026;scaffold0026	5740849;5741315;5741619;5742008;5742258;5742432	5741061;5741492;5741716;5742104;5742349;5742488	+;+;+;+;+;+	735	2.30457	47.8554	61.5449	6.23929	2.16238	28.5842	5.61056	57.1883	8.59108	0.154838	3.1588	4.09962	0.475221	0.162501	2.17663	0.448143	4.3617	0.669344
Bnascaffold0026G0050400ZS	scaffold0026	5795843	5796124	+	282	0	0	0	0	0	0	0	0	0	0	0	0	0	0	0	0	0	0
Bnascaffold0026G0050500ZS	scaffold0026	5802009	5802221	-	213	0	0	0	0	0	0	0	0	0	0	0	0	0	0	0	0	0	0
Bnascaffold0026G0050600ZS	scaffold0026;scaffold0026;scaffold0026;scaffold0026;scaffold0026;scaffold0026;scaffold0026;scaffold0026	5864068;5865740;5865920;5866110;5866423;5866549;5867155;5867662	5864252;5865818;5865984;5866209;5866464;5866590;5867309;5867764	+;+;+;+;+;+;+;+	771	0	13.0515	15.8258	7.79911	2.16238	4.76403	13.0913	19.3859	17.1822	0	0.821265	1.00497	0.56629	0.154913	0.345833	0.996843	1.40951	1.27618
Bnascaffold0026G0050700ZS	scaffold0026;scaffold0026;scaffold0026	5877125;5877826;5878158	5877709;5877912;5878622	-;-;-	1137	27.6549	25.2328	29.014	23.3973	45.4099	26.9962	13.0913	1.93859	16.3231	1.20112	1.07667	1.24936	1.152	2.20598	1.32889	0.675959	0.0955786	0.822109
Bnascaffold0026G0050800ZS	scaffold0026;scaffold0026;scaffold0026;scaffold0026	5884827;5885212;5886433;5886977	5884859;5885929;5886806;5887153	-;-;-;-	1302	10.3706	10.4412	7.0337	5.45938	19.4614	30.1722	28.9879	6.78506	4.29554	0.393339	0.38906	0.264492	0.234736	0.825608	1.29701	1.30708	0.292131	0.188928
Bnascaffold0026G0050900ZS	scaffold0026;scaffold0026;scaffold0026;scaffold0026;scaffold0026;scaffold0026;scaffold0026	5887175;5887283;5887668;5888004;5888333;5888572;5888705	5887199;5887597;5887927;5888204;5888508;5888626;5889121	-;-;-;-;-;-;-	1449	24.198	12.1814	28.1348	35.096	23.7861	31.7602	35.5335	18.4166	25.7732	0.824682	0.407855	0.950637	1.35593	0.906706	1.22676	1.43969	0.712486	1.01857
Bnascaffold0026G0051000ZS	scaffold0026;scaffold0026	5900548;5905948	5900779;5906324	-;-	609	0	0	0	0	0	0	0	0	0	0	0	0	0	0	0	0	0	0
Bnascaffold0026G0051100ZS	scaffold0026;scaffold0026;scaffold0026;scaffold0026	5913858;5914446;5914953;5918852	5914103;5914859;5915207;5919520	+;+;+;+	1584	0	0	0	0	0	0	0	0	0	0	0	0	0	0	0	0	0	0
Bnascaffold0026G0051200ZS	scaffold0026	5972971	5973504	+	534	0	0	0	0	0	0	0	0	0	0	0	0	0	0	0	0	0	0
Bnascaffold0026G0051300ZS	scaffold0026;scaffold0026	5987289;5987757	5987623;5988231	+;+	810	0	0	0	0	0	0	0	0	0	0	0	0	0	0	0	0	0	0
Bnascaffold0026G0051400ZS	scaffold0026;scaffold0026;scaffold0026;scaffold0026;scaffold0026;scaffold0026;scaffold0026;scaffold0026;scaffold0026;scaffold0026;scaffold0026;scaffold0026;scaffold0026	5988811;5988971;5989136;5989301;5989490;5989675;5989959;5990137;5990336;5990476;5990885;5991156;5991341	5988867;5989018;5989183;5989399;5989534;5989733;5990043;5990207;5990387;5990541;5990981;5991253;5991376	-;-;-;-;-;-;-;-;-;-;-;-;-	861	285.767	291.483	193.427	194.198	194.614	204.853	67.3267	173.504	5.15465	16.3902	16.4243	10.999	12.6267	12.4848	13.3164	4.59074	11.2964	0.342835
Bnascaffold0026G0051500ZS	scaffold0026	5991974	5994103	-	2130	0	0	0	0	0	1.58801	0	0	0	0	0	0	0	0	0.0417273	0	0	0
Bnascaffold0026G0051600ZS	scaffold0026;scaffold0026;scaffold0026;scaffold0026;scaffold0026;scaffold0026;scaffold0026;scaffold0026;scaffold0026;scaffold0026;scaffold0026;scaffold0026;scaffold0026;scaffold0026;scaffold0026;scaffold0026;scaffold0026;scaffold0026;scaffold0026;scaffold0026	6010746;6011101;6011282;6011723;6011895;6012677;6012959;6013453;6013709;6013837;6014019;6014495;6014734;6015506;6016184;6016459;6016800;6017138;6017517;6017889	6010868;6011178;6011453;6011808;6012077;6012784;6013068;6013553;6013758;6013945;6014119;6014614;6015283;6015802;6016363;6016568;6016907;6017311;6017729;6017930	-;-;-;-;-;-;-;-;-;-;-;-;-;-;-;-;-;-;-;-	3015	0	0	0	0	1.08119	0	0.935093	0.969294	1.71822	0	0	0	0	0.0198073	0	0.0182081	0.018022	0.0326347
Bnascaffold0026G0051700ZS	scaffold0026;scaffold0026;scaffold0026;scaffold0026;scaffold0026;scaffold0026;scaffold0026	6019760;6020055;6020246;6020465;6020703;6020906;6021389	6019843;6020143;6020396;6020608;6020822;6021056;6021735	-;-;-;-;-;-;-	1086	21.8934	32.1936	24.6179	17.938	11.8931	20.6441	8.41584	10.6622	6.01376	0.995542	1.4382	1.10984	0.924679	0.604888	1.06393	0.454952	0.550369	0.317106
Bnascaffold0026G0051800ZS	scaffold0026;scaffold0026;scaffold0026	6033591;6033812;6033966	6033614;6033907;6034127	+;+;+	282	0	0	0	0	0	0	0	0	0	0	0	0	0	0	0	0	0	0
Bnascaffold0026G0051900ZS	scaffold0026;scaffold0026;scaffold0026;scaffold0026;scaffold0026;scaffold0026	6062085;6062641;6062987;6063448;6063747;6064435	6062519;6062901;6063367;6063642;6063901;6065323	+;+;+;+;+;+	2316	2.30457	3.48039	0	3.89955	4.32475	1.58801	9.35093	4.84647	4.29554	0.0491391	0.0729068	0	0.0942593	0.103142	0.0383761	0.237036	0.117307	0.106211
Bnascaffold0026G0052000ZS	scaffold0026;scaffold0026	6073110;6073926	6073241;6074024	+;+	231	0	0	0	0	0	0	0	0	0	0	0	0	0	0	0	0	0	0
Bnascaffold0026G0052100ZS	scaffold0026;scaffold0026;scaffold0026;scaffold0026	6184119;6184552;6184867;6187427	6184478;6184596;6184941;6187792	-;-;-;-	846	0	0	0	0	0	0	0	0	0	0	0	0	0	0	0	0	0	0
Bnascaffold0026G0052200ZS	scaffold0026	6192594	6192926	+	333	1.15229	1.7402	0.879212	0	0	1.58801	1.87019	0	4.29554	0.17088	0.253532	0.129267	0	0	0.266904	0.329715	0	0.73869
Bnascaffold0026G0052300ZS	scaffold0026;scaffold0026;scaffold0026;scaffold0026	6193367;6193613;6193995;6195330	6193516;6193918;6194286;6195436	-;-;-;-	855	0	0	0	0	0	0	0	0	0	0	0	0	0	0	0	0	0	0
Bnascaffold0026G0052400ZS	scaffold0026	6197134	6197298	+	165	0	0	0	0	0	0	0	0	0	0	0	0	0	0	0	0	0	0
Bnascaffold0026G0052500ZS	scaffold0026;scaffold0026;scaffold0026;scaffold0026;scaffold0026	6210958;6211108;6211694;6212275;6212613	6211075;6211269;6211902;6212391;6212690	-;-;-;-;-	684	1.15229	1.7402	2.63764	0.779911	1.08119	1.58801	0	0	1.71822	0.0831916	0.12343	0.188798	0.0638318	0.0873084	0.12994	0	0	0.14385
Bnascaffold0026G0052600ZS	scaffold0026	6213115	6213282	-	168	0	0	0	0	0	0	0	0	0	0	0	0	0	0	0	0	0	0
Bnascaffold0026G0052700ZS	scaffold0026	6218483	6218692	-	210	0	0	0	0	0	0	0	0	0	0	0	0	0	0	0	0	0	0
Bnascaffold0026G0052800ZS	scaffold0026	6247153	6247359	-	207	0	0	0	0	0	0	0	0	0	0	0	0	0	0	0	0	0	0
Bnascaffold0026G0052900ZS	scaffold0026;scaffold0026;scaffold0026;scaffold0026;scaffold0026	6272436;6272654;6272879;6273167;6273441	6272567;6272794;6273100;6273359;6273511	-;-;-;-;-	759	0	0	0	0	0	0	0	0	0	0	0	0	0	0	0	0	0	0
Bnascaffold0026G0053000ZS	scaffold0026;scaffold0026;scaffold0026	6296882;6297178;6297590	6296911;6297447;6297949	-;-;-	660	2.30457	3.48039	1.75842	3.89955	1.08119	0	9.35093	9.69294	10.3093	0.172434	0.255837	0.130442	0.330765	0.0904833	0	0.831781	0.823279	0.894486
Bnascaffold0026G0053100ZS	scaffold0026;scaffold0026	6300769;6300918	6300803;6301077	+;+	195	0	0	0	0	0	0	0	0	0	0	0	0	0	0	0	0	0	0
Bnascaffold0026G0053200ZS	scaffold0026;scaffold0026;scaffold0026;scaffold0026;scaffold0026;scaffold0026;scaffold0026;scaffold0026;scaffold0026;scaffold0026;scaffold0026	6310629;6310716;6311271;6311541;6311833;6312098;6312329;6312733;6313130;6313817;6314078	6310631;6310859;6311430;6311736;6311989;6312234;6312407;6312836;6313228;6313873;6314198	+;+;+;+;+;+;+;+;+;+;+	1257	2.30457	1.7402	0	10.1388	3.24356	3.17602	0.935093	0.969294	2.57732	0.0905379	0.0671647	0	0.451545	0.142527	0.141415	0.0436735	0.0432271	0.117415
Bnascaffold0026G0053300ZS	scaffold0026	6323439	6323669	+	231	31.1117	31.3235	24.6179	9.35893	15.1366	22.2322	0.935093	0	1.71822	6.65101	6.57865	5.2177	2.2681	3.61933	5.38661	0.237652	0	0.425946
Bnascaffold0026G0053400ZS	scaffold0026;scaffold0026	6324630;6325047	6324857;6325808	-;-	990	0	0	0	0	0	0	0	0	0	0	0	0	0	0	0	0	0	0
Bnascaffold0026G0053500ZS	scaffold0026	6350541	6350933	-	393	0	0	0	0	0	0	0	0	0	0	0	0	0	0	0	0	0	0
Bnascaffold0026G0053600ZS	scaffold0026	6352022	6352540	-	519	0	0	0	0	0	0	0	0	0	0	0	0	0	0	0	0	0	0
Bnascaffold0026G0053700ZS	scaffold0026;scaffold0026;scaffold0026;scaffold0026	6354200;6354477;6357776;6358123	6354234;6357709;6358038;6358323	-;-;-;-	3732	0	0	0	0	0	0	0	0	0	0	0	0	0	0	0	0	0	0
Bnascaffold0026G0053800ZS	scaffold0026;scaffold0026;scaffold0026;scaffold0026;scaffold0026;scaffold0026;scaffold0026;scaffold0026;scaffold0026	6358871;6359229;6359485;6359647;6359830;6359945;6360138;6360372;6360562	6358930;6359320;6359550;6359712;6359865;6360062;6360306;6360481;6360672	+;+;+;+;+;+;+;+;+	828	0	0	0	0	0	0	0	0	0	0	0	0	0	0	0	0	0	0
Bnascaffold0026G0053900ZS	scaffold0026	6377155	6377517	+	363	0	0	0	0	0	0	0	0	0	0	0	0	0	0	0	0	0	0
Bnascaffold0026G0054000ZS	scaffold0026;scaffold0026	6379809;6380510	6380386;6380612	+;+	681	0	0	0	0	0	0	0	0	0	0	0	0	0	0	0	0	0	0
Bnascaffold0026G0054100ZS	scaffold0026;scaffold0026	6381585;6381995	6381905;6382162	+;+	489	0	0	0	0	0	0	0	0	0	0	0	0	0	0	0	0	0	0
Bnascaffold0026G0054200ZS	scaffold0026;scaffold0026;scaffold0026;scaffold0026	6383676;6384394;6384864;6385775	6384202;6384409;6385360;6385850	-;-;-;-	1116	0	1.7402	2.63764	6.23929	0	0	4.67547	2.90788	8.59108	0	0.0756506	0.115715	0.312982	0	0	0.245957	0.146066	0.440831
Bnascaffold0026G0054300ZS	scaffold0026;scaffold0026;scaffold0026	6411927;6412456;6412907	6412129;6412572;6412946	-;-;-	360	0	0	0	0	0	0	0	0	0	0	0	0	0	0	0	0	0	0
Bnascaffold0026G0054400ZS	scaffold0026	6421055	6421393	-	339	0	0	0	0	0	0	0	0	0	0	0	0	0	0	0	0	0	0
Bnascaffold0026G0054500ZS	scaffold0026	6422008	6422193	+	186	0	0	0	0	0	0	0	0	0	0	0	0	0	0	0	0	0	0
Bnascaffold0026G0054600ZS	scaffold0026;scaffold0026	6472331;6473814	6472453;6474283	+;+	593	0	0	0	0	0	0	0	0	0	0	0	0	0	0	0	0	0	0
Bnascaffold0026G0054700ZS	scaffold0026;scaffold0026;scaffold0026	6532382;6532716;6533371	6532632;6532815;6533673	+;+;+	654	0	0	0	0	0	0	0	0	0	0	0	0	0	0	0	0	0	0
Bnascaffold0026G0054800ZS	scaffold0026;scaffold0026;scaffold0026	6557528;6558361;6558467	6558214;6558378;6558961	+;+;+	1200	0	0	0	0	0	0	0	0	0	0	0	0	0	0	0	0	0	0
Bnascaffold0026G0054900ZS	scaffold0026;scaffold0026	6559712;6559979	6559888;6560065	+;+	264	0	0	0	0	0	0	0	0	0	0	0	0	0	0	0	0	0	0
Bnascaffold0026G0055000ZS	scaffold0026	6569443	6569805	-	363	0	0	0	0	0	0	0	0	0	0	0	0	0	0	0	0	0	0
Bnascaffold0026G0055100ZS	scaffold0026	6627385	6627597	-	213	0	0	0	0	0	0	0	0	0	0	0	0	0	0	0	0	0	0
Bnascaffold0026G0055200ZS	scaffold0026	6644704	6645918	+	1215	0	0	0	0	0	0	0	0	0	0	0	0	0	0	0	0	0	0
Bnascaffold0026G0055300ZS	scaffold0026	6654123	6654290	-	168	0	0	0	0	0	0	0	0	0.859108	0	0	0	0	0	0	0	0	0.292838
Bnascaffold0026G0055400ZS	scaffold0026	6659399	6659641	-	243	0	0	0	0	0	0	0	0	0	0	0	0	0	0	0	0	0	0
Bnascaffold0026G0055500ZS	scaffold0026;scaffold0026;scaffold0026	6668112;6668574;6668872	6668487;6668670;6669322	+;+;+	924	0	0	0	0	0	0	0.935093	0	0	0	0	0	0	0	0	0.0594129	0	0
Bnascaffold0026G0055600ZS	scaffold0026;scaffold0026;scaffold0026;scaffold0026;scaffold0026;scaffold0026;scaffold0026;scaffold0026;scaffold0026;scaffold0026;scaffold0026;scaffold0026;scaffold0026;scaffold0026;scaffold0026;scaffold0026;scaffold0026;scaffold0026;scaffold0026;scaffold0026;scaffold0026;scaffold0026;scaffold0026;scaffold0026;scaffold0026;scaffold0026;scaffold0026;scaffold0026;scaffold0026;scaffold0026;scaffold0…	6674578;6674860;6675018;6675297;6675495;6675644;6675773;6676003;6676242;6676459;6676639;6676784;6677118;6677515;6677820;6678063;6678540;6678907;6679126;6679292;6679655;6679886;6680058;6680301;6680644;6681015;6681188;6681742;6682029;6682430;6682624;6682900	6674766;6674929;6675214;6675410;6675572;6675694;6675880;6676146;6676373;6676561;6676703;6676855;6677189;6677727;6677895;6678136;6678644;6679016;6679185;6679388;6679793;6679972;6680169;6680484;6680880;6681110;6681259;6681784;6682127;6682538;6682711;6682992	-;-;-;-;-;-;-;-;-;-;-;-;-;-;-;-;-;-;-;-;-;-;-;-;-;-;-;-;-;-;-;-	3489	141.731	141.826	108.143	107.628	242.186	195.325	83.2233	57.1883	204.468	2.00604	1.97212	1.51753	1.72692	3.83406	3.13331	1.40037	0.918845	3.35593
Bnascaffold0026G0055700ZS	scaffold0026;scaffold0026;scaffold0026;scaffold0026;scaffold0026;scaffold0026;scaffold0026;scaffold0026;scaffold0026;scaffold0026;scaffold0026;scaffold0026	6683990;6684172;6684446;6684605;6684923;6685028;6685195;6685344;6685729;6686132;6686519;6686913	6684067;6684243;6684525;6684830;6684955;6685110;6685267;6685656;6686060;6686448;6686834;6687128	+;+;+;+;+;+;+;+;+;+;+;+	2139	11.5229	6.96079	10.5505	7.0192	5.40594	14.2921	11.2211	18.4166	7.73197	0.266026	0.157879	0.241492	0.183707	0.139596	0.373965	0.307981	0.482652	0.206999
Bnascaffold0026G0055800ZS	scaffold0026	6690558	6691442	-	885	0	0	0.879212	0	0	0	0	0	0	0	0	0.0486396	0	0	0	0	0	0
Bnascaffold0026G0055900ZS	scaffold0026	6693615	6694526	-	912	0	0	0	0	0	0	0	0	0	0	0	0	0	0	0	0	0	0
Bnascaffold0026G0056000ZS	scaffold0026;scaffold0026	6695267;6696419	6696371;6696783	-;-	1470	0	0	0	0	0	0	0	0	0	0	0	0	0	0	0	0	0	0
Bnascaffold0026G0056100ZS	scaffold0026;scaffold0026;scaffold0026;scaffold0026;scaffold0026	6704495;6705611;6705915;6706209;6707235	6704800;6705805;6706127;6706301;6707483	-;-;-;-;-	1056	0	0	0	0	0	0	0	0	0	0	0	0	0	0	0	0	0	0
Bnascaffold0026G0056200ZS	scaffold0026	6711862	6712278	-	417	0	0	0	0	0	0	0	0	0	0	0	0	0	0	0	0	0	0
Bnascaffold0026G0056300ZS	scaffold0026	6712434	6712610	-	177	0	0	0	0	0	0	0	0	0	0	0	0	0	0	0	0	0	0
Bnascaffold0026G0056400ZS	scaffold0026	6713646	6713915	-	270	0	0	0	0	0	0	0	0	0	0	0	0	0	0	0	0	0	0
Bnascaffold0026G0056500ZS	scaffold0026	6735271	6736332	+	1062	0	0	0	0	0	0	0	0	0	0	0	0	0	0	0	0	0	0
Bnascaffold0026G0056600ZS	scaffold0026;scaffold0026	6736422;6736740	6736674;6737305	+;+	819	0	0	0	0	0	0	0	0	0	0	0	0	0	0	0	0	0	0
Bnascaffold0026G0056700ZS	scaffold0026;scaffold0026	6742553;6742849	6742750;6743001	+;+	351	0	0	0	0	0	0	0	0	0	0	0	0	0	0	0	0	0	0
Bnascaffold0026G0056800ZS	scaffold0026	6753446	6753925	-	480	0	0	0	0	0	0	45.8196	0	74.7424	0	0	0	0	0	0	5.60413	0	8.91691
Bnascaffold0026G0056900ZS	scaffold0026;scaffold0026;scaffold0026;scaffold0026	6825417;6825529;6826375;6826593	6825462;6825664;6826411;6826730	+;+;+;+	357	0	0	0	0	0	0	2.80528	0.969294	1.71822	0	0	0	0	0	0	0.461324	0.152203	0.275612
Bnascaffold0026G0057000ZS	scaffold0026;scaffold0026;scaffold0026;scaffold0026;scaffold0026;scaffold0026	6828131;6828402;6828876;6829097;6832628;6832822	6828241;6828539;6828999;6829231;6832760;6833077	-;-;-;-;-;-	897	8.066	26.973	12.309	26.517	8.64951	46.0523	61.7162	199.674	282.647	0.44406	1.45887	0.671844	1.65493	0.532611	2.87346	4.03928	12.4786	18.0443
Bnascaffold0026G0057100ZS	scaffold0026;scaffold0026;scaffold0026;scaffold0026;scaffold0026;scaffold0026;scaffold0026;scaffold0026;scaffold0026;scaffold0026;scaffold0026	6839765;6839944;6840154;6840351;6840737;6840973;6841174;6841426;6841530;6841685;6841856	6839849;6840065;6840261;6840596;6840882;6841090;6841333;6841457;6841595;6841756;6841936	+;+;+;+;+;+;+;+;+;+;+	1236	0	0	0	0	0	0	0.935093	0	0	0	0	0	0	0	0	0.0444155	0	0
Bnascaffold0026G0057200ZS	scaffold0026;scaffold0026;scaffold0026;scaffold0026	6842370;6842541;6842826;6843158	6842449;6842739;6843110;6843631	-;-;-;-	1038	0	0	0	0	0	0	0.935093	0	0	0	0	0	0	0	0	0.0528878	0	0
Bnascaffold0026G0057300ZS	scaffold0026;scaffold0026;scaffold0026;scaffold0026	6849278;6849448;6850405;6850841	6849368;6849612;6850763;6851365	+;+;+;+	1140	0	0	0	0.779911	0	0	0	0	0	0	0	0	0.0382991	0	0	0	0	0
Bnascaffold0026G0057400ZS	scaffold0026;scaffold0026;scaffold0026;scaffold0026	6851386;6851748;6852072;6852295	6851607;6851987;6852206;6852399	+;+;+;+	702	3.45686	1.7402	2.63764	3.11964	2.16238	1.58801	4.67547	6.78506	1.71822	0.243175	0.120265	0.183957	0.24878	0.17014	0.126608	0.391008	0.541816	0.140162
Bnascaffold0026G0057500ZS	scaffold0026;scaffold0026;scaffold0026;scaffold0026;scaffold0026	6852975;6853155;6853410;6853591;6853731	6853002;6853312;6853511;6853641;6854765	-;-;-;-;-	1374	4.60914	3.48039	0.879212	9.35893	5.40594	3.17602	4.67547	6.78506	4.29554	0.165657	0.122891	0.031329	0.381318	0.217318	0.129373	0.199773	0.276823	0.179027
Bnascaffold0026G0057600ZS	scaffold0026;scaffold0026	6857313;6858671	6857985;6858933	-;-	936	0	0	0	0	0	0	0	0	0	0	0	0	0	0	0	0	0	0
Bnascaffold0026G0057700ZS	scaffold0026	6878767	6878979	-	213	0	0	0	0	0	0	0	0	0	0	0	0	0	0	0	0	0	0
Bnascaffold0026G0057800ZS	scaffold0026;scaffold0026	6896225;6897304	6897214;6897861	+;+	1548	0	0	0	0	0	0	0	0	0	0	0	0	0	0	0	0	0	0
Bnascaffold0026G0057900ZS	scaffold0026	6899121	6899426	-	306	0	0	0	0	0	0	0	0	0	0	0	0	0	0	0	0	0	0
Bnascaffold0026G0058000ZS	scaffold0026;scaffold0026	6900598;6901420	6901333;6901577	-;-	894	0	0	0	0	0	0	0	0	0	0	0	0	0	0	0	0	0	0
Bnascaffold0026G0058100ZS	scaffold0026	6903363	6903764	-	402	0	0	0	0	0	0	0	0	0	0	0	0	0	0	0	0	0	0
Bnascaffold0026G0058200ZS	scaffold0026;scaffold0026;scaffold0026	6907060;6907540;6907930	6907419;6907881;6908874	+;+;+	1647	0	0	0	0	0	0	0	0	0	0	0	0	0	0	0	0	0	0
Bnascaffold0026G0058300ZS	scaffold0026;scaffold0026	6909966;6910726	6910643;6910974	-;-	927	0	0	0	0	0	0	0	0	0	0	0	0	0	0	0	0	0	0
Bnascaffold0026G0058400ZS	scaffold0026	6924314	6924487	+	174	0	0	0	0	0	0	0	0	0	0	0	0	0	0	0	0	0	0
Bnascaffold0026G0058500ZS	scaffold0026;scaffold0026	6929210;6929567	6929335;6929929	-;-	489	0	0	0	3.11964	0	0	0	0	0	0	0	0	0.357145	0	0	0	0	0
Bnascaffold0026G0058600ZS	scaffold0026;scaffold0026;scaffold0026;scaffold0026;scaffold0026;scaffold0026	6934189;6934189;6934189;6934848;6934848;6934848	6934611;6934611;6934611;6935366;6935366;6935366	+;+;+;+;+;+	942	2.30457	2.61029	0.879212	2.33973	2.16238	3.17602	0	0	0.859108	0.120813	0.134436	0.0456964	0.139048	0.126792	0.188703	0	0	0.0522259
Bnascaffold0026G0058700ZS	scaffold0026;scaffold0026	6935996;6936768	6936592;6937004	-;-	834	8.066	8.70098	19.3427	10.1388	6.48713	7.94006	11.2211	5.81576	6.01376	0.477604	0.506151	1.13551	0.680566	0.429633	0.532848	0.789893	0.39091	0.412922
Bnascaffold0026G0058800ZS	scaffold0026;scaffold0026;scaffold0026;scaffold0026;scaffold0026;scaffold0026;scaffold0026	6985863;6986074;6986214;6986399;6986841;6987078;6987220	6986009;6986129;6986328;6986757;6987000;6987146;6987315	+;+;+;+;+;+;+	1002	0	0	0	0	0	0	0	0	0	0	0	0	0	0	0	0	0	0
Bnascaffold0026G0058900ZS	scaffold0026;scaffold0026;scaffold0026;scaffold0026;scaffold0026	6987807;6987966;6988107;6988250;6988471	6987897;6988017;6988173;6988404;6988852	-;-;-;-;-	747	0	0	0	0	0	0	0	0	0	0	0	0	0	0	0	0	0	0
Bnascaffold0026G0059000ZS	scaffold0026;scaffold0026;scaffold0026;scaffold0026;scaffold0026;scaffold0026;scaffold0026;scaffold0026;scaffold0026;scaffold0026;scaffold0026;scaffold0026	6989133;6989339;6989508;6989702;6989899;6990070;6990199;6990336;6990495;6990642;6990780;6990970	6989265;6989439;6989630;6989816;6989983;6990110;6990245;6990413;6990554;6990695;6990856;6991153	-;-;-;-;-;-;-;-;-;-;-;-	1098	0	0	0	0	0	0	0	0	0	0	0	0	0	0	0	0	0	0
Bnascaffold0026G0059100ZS	scaffold0026	6992144	6993196	+	1053	0	0	0	0	0	0	0	0	0	0	0	0	0	0	0	0	0	0
Bnascaffold0026G0059200ZS	scaffold0026;scaffold0026;scaffold0026;scaffold0026;scaffold0026;scaffold0026	6993874;6994120;6994359;6994564;6994984;6995545	6994040;6994249;6994496;6994896;6995167;6995711	+;+;+;+;+;+	1119	0	0	0	0	0	0	0	0	0	0	0	0	0	0	0	0	0	0
Bnascaffold0026G0059300ZS	scaffold0026	7010791	7011018	-	228	0	0	0	0	0	0	0	0	0	0	0	0	0	0	0	0	0	0
Bnascaffold0026G0059400ZS	scaffold0026	7011196	7011405	+	210	0	0	0	0	0	0	0	0	0	0	0	0	0	0	0	0	0	0
Bnascaffold0026G0059500ZS	scaffold0026	7024795	7025214	+	420	0	0	0	0	0	0	0	0	0	0	0	0	0	0	0	0	0	0
Bnascaffold0026G0059600ZS	scaffold0026;scaffold0026;scaffold0026	7033697;7034557;7034774	7033750;7034658;7035070	-;-;-	453	0	0	0	0	0	0	0	0	0	0	0	0	0	0	0	0	0	0
Bnascaffold0026G0059700ZS	scaffold0026	7036450	7037283	-	834	0	0.870098	1.75842	0.779911	0	0	0	1.93859	1.71822	0	0.0506151	0.103228	0.0523512	0	0	0	0.130303	0.117978
Bnascaffold0026G0059800ZS	scaffold0026;scaffold0026;scaffold0026;scaffold0026;scaffold0026;scaffold0026	7051676;7052078;7052428;7052605;7052763;7054380	7052000;7052355;7052529;7052676;7052882;7055282	+;+;+;+;+;+	1800	160.168	158.358	148.587	334.582	113.525	284.254	264.631	260.74	265.464	4.39418	4.26821	4.04154	10.4059	3.48361	8.83853	8.63112	8.12028	8.44544
Bnascaffold0026G0059900ZS	scaffold0026;scaffold0026;scaffold0026;scaffold0026;scaffold0026;scaffold0026;scaffold0026;scaffold0026	7064958;7065188;7065610;7065881;7066039;7066191;7066354;7066635	7065100;7065539;7065798;7065972;7066098;7066260;7066557;7067033	+;+;+;+;+;+;+;+	1509	0	0	0	0	0	3.17602	0	0	0	0	0	0	0	0	0.117799	0	0	0
Bnascaffold0026G0060000ZS	scaffold0026;scaffold0026;scaffold0026	7068606;7068873;7069496	7068783;7068938;7069797	+;+;+	546	0	0	0	0	0	0	0	0	0	0	0	0	0	0	0	0	0	0
Bnascaffold0026G0060100ZS	scaffold0026;scaffold0026;scaffold0026	7070775;7071370;7071897	7070840;7071644;7072080	-;-;-	525	0	0	0	0	0	0	0.935093	0	0	0	0	0	0	0	0	0.104567	0	0
Bnascaffold0026G0060200ZS	scaffold0026;scaffold0026;scaffold0026;scaffold0026;scaffold0026;scaffold0026;scaffold0026	7078430;7078578;7078876;7079319;7079581;7079757;7080181	7078494;7078807;7079198;7079399;7079646;7080053;7080270	+;+;+;+;+;+;+	1152	0	0	0	0	0	0	0	0	0	0	0	0	0	0	0	0	0	0
Bnascaffold0026G0060300ZS	scaffold0026;scaffold0026	7082011;7082851	7082076;7083720	-;-	936	0	0	0	0	0	0	0	0	0	0	0	0	0	0	0	0	0	0
Bnascaffold0026G0060400ZS	scaffold0026;scaffold0026;scaffold0026	7090927;7092110;7093088	7091145;7092964;7093267	-;-;-	1254	0	0	0	0	0	0	0	0	0	0	0	0	0	0	0	0	0	0
Bnascaffold0026G0060500ZS	scaffold0026;scaffold0026;scaffold0026;scaffold0026;scaffold0026;scaffold0026;scaffold0026;scaffold0026;scaffold0026;scaffold0026	7098358;7099191;7099333;7099509;7099812;7100049;7100227;7100472;7100652;7100899	7098564;7099259;7099429;7099715;7099927;7100153;7100399;7100562;7100801;7101132	+;+;+;+;+;+;+;+;+;+	1449	0	0.870098	0	0	0	0	0	0	0	0	0.0291325	0	0	0	0	0	0	0
Bnascaffold0026G0060600ZS	scaffold0026;scaffold0026;scaffold0026	7101373;7101926;7102531	7101823;7102341;7102752	-;-;-	1089	0	0	0	0	0	0	4.67547	0	0	0	0	0	0	0	0	0.252055	0	0
Bnascaffold0026G0060700ZS	scaffold0026;scaffold0026;scaffold0026;scaffold0026;scaffold0026;scaffold0026	7139425;7140032;7140304;7140490;7140661;7141073	7139906;7140212;7140392;7140577;7140993;7141471	+;+;+;+;+;+	1572	46.0914	20.8824	61.5449	24.9571	15.1366	161.977	6.54565	6.78506	36.0825	1.44792	0.644474	1.91681	0.888772	0.531848	5.76696	0.244455	0.241956	1.31442
Bnascaffold0026G0060800ZS	scaffold0026;scaffold0026;scaffold0026;scaffold0026;scaffold0026;scaffold0026	7142965;7143107;7143450;7143765;7143946;7144029	7143030;7143325;7143678;7143874;7143985;7144510	+;+;+;+;+;+	1146	3.45686	3.48039	3.51685	6.23929	8.64951	12.7041	10.286	2.90788	4.29554	0.148961	0.14734	0.150248	0.304788	0.416886	0.620447	0.52694	0.142242	0.214646
Bnascaffold0026G0060900ZS	scaffold0026;scaffold0026;scaffold0026;scaffold0026;scaffold0026;scaffold0026;scaffold0026	7145421;7145656;7145820;7146169;7146481;7146676;7147271	7145447;7145731;7146089;7146405;7146605;7147152;7147786	+;+;+;+;+;+;+	1728	243.132	266.25	169.688	158.322	273.541	312.838	236.579	205.49	309.279	6.94823	7.47522	4.8078	5.12915	8.74358	10.1326	8.03766	6.66628	10.2493
Bnascaffold0026G0061000ZS	scaffold0026	7147837	7148202	+	366	44.9391	41.7647	42.2022	49.1344	32.4356	31.7602	54.2354	49.434	44.6736	6.06344	5.53613	5.64538	7.5154	4.895	4.85678	8.69961	7.57147	6.9897
Bnascaffold0026G0061100ZS	scaffold0026;scaffold0026	7153215;7154110	7153994;7154406	-;-	1077	0	0	0	0	0	0	0	0	0	0	0	0	0	0	0	0	0	0
Bnascaffold0026G0061200ZS	scaffold0026;scaffold0026	7155789;7156504	7156441;7156621	-;-	771	13.8274	20.0123	9.67134	24.1772	12.9743	4.76403	11.2211	5.81576	3.43643	0.885651	1.25927	0.614146	1.7555	0.929478	0.345833	0.854437	0.422852	0.255236
Bnascaffold0026G0061300ZS	scaffold0026;scaffold0026;scaffold0026	7159446;7159995;7160389	7159916;7160071;7160422	-;-;-	582	207.411	188.811	194.306	112.307	112.444	103.221	135.589	160.903	134.021	17.5989	15.7392	16.3457	10.8027	10.6714	9.92636	13.6772	15.498	13.1868
Bnascaffold0026G0061400ZS	scaffold0026;scaffold0026;scaffold0026;scaffold0026;scaffold0026;scaffold0026	7162783;7163652;7163908;7164152;7164349;7164574	7163183;7163806;7164016;7164265;7164491;7164668	+;+;+;+;+;+	1017	25.3503	25.2328	18.4635	9.35893	22.705	23.8202	9.35093	20.3552	23.1959	1.23094	1.20371	0.888856	0.515173	1.23314	1.3109	0.539799	1.12199	1.30611
Bnascaffold0026G0061500ZS	scaffold0026;scaffold0026;scaffold0026;scaffold0026;scaffold0026	7175477;7179967;7180250;7180905;7181297	7175703;7180101;7180612;7181147;7181567	-;-;-;-;-	1239	0	0	0	0	0	0	0	0	0	0	0	0	0	0	0	0	0	0
Bnascaffold0026G0061600ZS	scaffold0026;scaffold0026;scaffold0026	7181850;7182275;7182788	7182042;7182697;7183008	+;+;+	837	0	0	0	0	0	0	0	0	0	0	0	0	0	0	0	0	0	0
Bnascaffold0026G0061700ZS	scaffold0026	7216299	7216733	+	435	0	0	0	0	0	0	0	0	0	0	0	0	0	0	0	0	0	0
Bnascaffold0026G0061800ZS	scaffold0026;scaffold0026;scaffold0026;scaffold0026;scaffold0026	7237312;7237608;7242427;7242542;7243519	7237483;7237678;7242516;7243486;7244154	+;+;+;+;+	1914	0	0	0	0	0	0	0	0	0	0	0	0	0	0	0	0	0	0
Bnascaffold0026G0061900ZS	scaffold0026	7254223	7255722	+	1500	0	0	1.75842	1.55982	5.40594	1.58801	2.80528	0.969294	6.01376	0	0	0.0573947	0.0582146	0.199063	0.0592527	0.109795	0.0362243	0.229585
Bnascaffold0026G0062000ZS	scaffold0026;scaffold0026	7256330;7256645	7256465;7257966	+;+	1458	0	0	0	1.55982	0	1.58801	0	0	0	0	0	0	0.0598915	0	0.0609596	0	0	0
Bnascaffold0026G0062100ZS	scaffold0026;scaffold0026;scaffold0026	7262596;7262905;7263199	7262808;7263093;7263765	+;+;+	969	3.45686	0.870098	1.75842	0	0	0	0	0	0	0.17617	0.0435635	0.0888463	0	0	0	0	0	0
Bnascaffold0026G0062200ZS	scaffold0026;scaffold0026;scaffold0026;scaffold0026	7264023;7264236;7264559;7265064	7264145;7264461;7264806;7265219	-;-;-;-	753	139.427	31.3235	39.5646	84.2304	73.5208	26.9962	27.1177	125.039	87.629	9.14379	2.01815	2.57247	6.26212	5.39295	2.00657	2.11425	9.30863	6.6641
Bnascaffold0026G0062300ZS	scaffold0026	7265785	7266498	-	714	0	0	0	0	0	0	0	0	0	0	0	0	0	0	0	0	0	0
Bnascaffold0026G0062400ZS	scaffold0026;scaffold0026;scaffold0026	7270436;7271316;7271588	7271020;7271488;7271753	+;+;+	924	3.45686	6.09069	5.27527	2.33973	4.32475	3.17602	3.74037	5.81576	6.01376	0.18475	0.319796	0.27952	0.141756	0.258524	0.192379	0.237652	0.352834	0.372703
Bnascaffold0026G0062500ZS	scaffold0026	7277509	7277826	-	318	0	0	0	0	0	0	0	0	0	0	0	0	0	0	0	0	0	0
Bnascaffold0026G0062600ZS	scaffold0026	7282403	7282642	-	240	0	0	0	0	0	1.58801	0	0	0	0	0	0	0	0	0.37033	0	0	0
Bnascaffold0026G0062700ZS	scaffold0026;scaffold0026;scaffold0026;scaffold0026	7289200;7290774;7291122;7291878	7289868;7291028;7291535;7292123	-;-;-;-	1584	0	0	0	0	0	0	0	0	0	0	0	0	0	0	0	0	0	0
Bnascaffold0026G0062800ZS	scaffold0026	7301122	7301760	+	639	0	0	0	0	0	0	0	0	0	0	0	0	0	0	0	0	0	0
Bnascaffold0026G0062900ZS	scaffold0026;scaffold0026;scaffold0026;scaffold0026;scaffold0026	7303144;7303425;7303568;7305024;7305671	7303329;7303468;7303625;7305102;7305960	-;-;-;-;-	657	0	0	0.879212	0	0	0	0	0	0	0	0	0.0655191	0	0	0	0	0	0
Bnascaffold0026G0063000ZS	scaffold0026;scaffold0026	7320734;7321110	7321036;7321265	-;-	459	0	0	0	0	0	0	0	0	0	0	0	0	0	0	0	0	0	0
Bnascaffold0026G0063100ZS	scaffold0026;scaffold0026;scaffold0026;scaffold0026	7325289;7325504;7325660;7325877	7325403;7325544;7325752;7326350	-;-;-;-	723	0	0	0	0	0	0	0	0	0	0	0	0	0	0	0	0	0	0
Bnascaffold0026G0063200ZS	scaffold0026	7327778	7327978	-	201	0	0	0	0	0	0	0	0	0	0	0	0	0	0	0	0	0	0
Bnascaffold0026G0063300ZS	scaffold0026;scaffold0026;scaffold0026;scaffold0026;scaffold0026;scaffold0026	7329326;7329541;7329714;7329855;7330018;7330186	7329378;7329595;7329741;7329938;7330097;7330395	+;+;+;+;+;+	510	1.15229	0.870098	0	0.779911	0	0	0	0	2.57732	0.111575	0.0827706	0	0.0856096	0	0	0	0	0.289393
Bnascaffold0026G0063400ZS	scaffold0026;scaffold0026;scaffold0026;scaffold0026;scaffold0026;scaffold0026;scaffold0026;scaffold0026;scaffold0026;scaffold0026	7332568;7333401;7333543;7333719;7334012;7334249;7334427;7334672;7334852;7335099	7332774;7333469;7333639;7333925;7334127;7334353;7334599;7334762;7335001;7335332	+;+;+;+;+;+;+;+;+;+	1449	0	0	0	0	0	0	0	1.93859	0	0	0	0	0	0	0	0	0.0749985	0
Bnascaffold0026G0063500ZS	scaffold0026;scaffold0026;scaffold0026;scaffold0026	7335573;7336127;7336494;7336729	7336023;7336416;7336541;7336950	-;-;-;-	1011	0	0	0	0	0	0	0.935093	0	0	0	0	0	0	0	0	0.0543003	0	0
Bnascaffold0026G0063600ZS	scaffold0026;scaffold0026;scaffold0026;scaffold0026	7341751;7341985;7342181;7342722	7341903;7342101;7342641;7345218	-;-;-;-	3228	1.15229	0	0.879212	1.55982	1.08119	0	2.80528	0	0	0.017628	0	0.0133352	0.0270514	0.0185003	0	0.05102	0	0
Bnascaffold0026G0063700ZS	scaffold0026;scaffold0026	7345224;7345351	7345271;7345608	-;-	306	0	0	0.879212	0	0	0	0	0	0	0	0	0.140673	0	0	0	0	0	0
Bnascaffold0026G0063800ZS	scaffold0026	7345656	7346246	-	591	0	0	0	0	0	0	0	0	0	0	0	0	0	0	0	0	0	0
Bnascaffold0026G0063900ZS	scaffold0026	7346417	7347238	-	822	0	0	0	0	0	0	0	0	0	0	0	0	0	0	0	0	0	0
Bnascaffold0026G0064000ZS	scaffold0026;scaffold0026	7347476;7348486	7348409;7348550	-;-	999	0	0	0.879212	0	0	0	0.935093	0	0	0	0	0.0430891	0	0	0	0.0549525	0	0
Bnascaffold0026G0064100ZS	scaffold0026;scaffold0026;scaffold0026;scaffold0026;scaffold0026;scaffold0026;scaffold0026;scaffold0026;scaffold0026;scaffold0026;scaffold0026;scaffold0026	7351693;7351693;7352281;7352281;7352688;7352688;7352879;7352879;7353399;7353399;7353946;7353946	7351737;7351737;7352597;7352597;7352793;7352793;7352964;7352964;7353871;7353871;7354250;7354250	+;+;+;+;+;+;+;+;+;+;+;+	1332	10.3706	7.83088	22.8595	7.79911	538.432	9.52807	0.935093	6.78506	5.15465	0.38448	0.285223	0.840238	0.327785	22.3274	0.400356	0.0412144	0.285552	0.221607
Bnascaffold0026G0064200ZS	scaffold0026	7355057	7355320	-	264	2.30457	3.48039	9.67134	6.23929	7.56832	0	0	0	0	0.431084	0.639591	1.79358	1.32306	1.58346	0	0	0	0
Bnascaffold0026G0064300ZS	scaffold0026	7359899	7360162	-	264	8.066	2.61029	13.1882	4.67947	1.08119	0	0	0	0	1.50879	0.479693	2.4458	0.992294	0.226208	0	0	0	0
Bnascaffold0026G0064400ZS	scaffold0026	7369031	7370338	+	1308	0	0	0	0	0	0	0	0	0	0	0	0	0	0	0	0	0	0
Bnascaffold0026G0064500ZS	scaffold0026	7379047	7380354	-	1308	1.15229	0	0	0.779911	2.16238	0	1.87019	0.969294	1.71822	0.0435039	0	0	0.0333799	0.0913134	0	0.0839412	0.0415416	0.0752244
Bnascaffold0026G0064600ZS	scaffold0026	7384406	7384591	+	186	14.9797	13.0515	21.9803	9.35893	6.48713	14.2921	0	0	0	3.9771	3.40428	5.78576	2.81683	1.92642	4.3006	0	0	0
Bnascaffold0026G0064700ZS	scaffold0026	7389194	7389457	+	264	0	1.7402	2.63764	0	1.08119	0	0	0	0	0	0.319796	0.489159	0	0.226208	0	0	0	0
Bnascaffold0026G0064800ZS	scaffold0026;scaffold0026;scaffold0026;scaffold0026;scaffold0026;scaffold0026	7395107;7395486;7396393;7396564;7396760;7397620	7395411;7395958;7396478;7396669;7397076;7397664	-;-;-;-;-;-	1332	602.645	817.022	371.028	489.784	408.689	385.887	258.086	1406.45	343.643	22.3426	29.7583	13.6377	20.5849	16.9473	16.2144	11.3752	59.1908	14.7738
Bnascaffold0026G0064900ZS	scaffold0026	7394037	7394300	+	264	2.30457	6.09069	5.27527	1.55982	3.24356	0	8.41584	0	3.43643	0.431084	1.11928	0.978319	0.330765	0.678625	0	1.87151	0	0.745405
Bnascaffold0026G0065000ZS	scaffold0026;scaffold0026;scaffold0026	7397962;7399084;7399758	7397995;7399397;7400147	+;+;+	738	0	0	0	0	0	0	0	0	0	0	0	0	0	0	0	0	0	0
Bnascaffold0026G0065100ZS	scaffold0026;scaffold0026;scaffold0026;scaffold0026;scaffold0026;scaffold0026;scaffold0026;scaffold0026	7423274;7423935;7424183;7424366;7424576;7424855;7427962;7428139	7423504;7424144;7424257;7424533;7424695;7424977;7428086;7428265	+;+;+;+;+;+;+;+	1179	2.30457	0	2.63764	0	1.08119	0	0	0	0	0.0965277	0	0.109532	0	0.0506522	0	0	0	0
Bnascaffold0026G0065200ZS	scaffold0026;scaffold0026;scaffold0026	7428491;7429143;7429326	7428941;7429239;7429701	-;-;-	924	0	0	0.879212	0	0	0	0	0	0	0	0	0.0465866	0	0	0	0	0	0
Bnascaffold0026G0065300ZS	scaffold0026	7436082	7436510	+	429	0	0	0	0	0	0	0	0	0	0	0	0	0	0	0	0	0	0
Bnascaffold0026G0065400ZS	scaffold0026;scaffold0026	7436956;7437682	7437293;7437919	-;-	576	0	0	0	0	0	0	0	0	0	0	0	0	0	0	0	0	0	0
Bnascaffold0026G0065500ZS	scaffold0026;scaffold0026;scaffold0026	7438074;7438726;7438909	7438524;7438822;7439284	-;-;-	924	0	0	0	0	0	0	0	0	0	0	0	0	0	0	0	0	0	0
Bnascaffold0026G0065600ZS	scaffold0026	7439932	7440153	+	222	0	0	0	0	0	0	0	0	0	0	0	0	0	0	0	0	0	0
Bnascaffold0026G0065700ZS	scaffold0026;scaffold0026	7518491;7518625	7518545;7518734	-;-	165	0	0	0	0	0	0	0	0	0	0	0	0	0	0	0	0	0	0
Bnascaffold0026G0065800ZS	scaffold0026	7548022	7548504	+	483	0	0	0	0	0	0	0	0	0	0	0	0	0	0	0	0	0	0
Bnascaffold0026G0065900ZS	scaffold0026	7697649	7698446	-	798	0	0	0	0	0	0	0	0	0	0	0	0	0	0	0	0	0	0
Bnascaffold0026G0066000ZS	scaffold0026;scaffold0026;scaffold0026;scaffold0026	7769000;7769440;7769675;7769812	7769106;7769535;7769738;7769934	+;+;+;+	390	0	0	0	0	0	0	0	0	0	0	0	0	0	0	0	0	0	0
Bnascaffold0026G0066100ZS	scaffold0026	7774289	7774438	+	150	0	0	0	0	0	0	0	0	0	0	0	0	0	0	0	0	0	0
Bnascaffold0026G0066200ZS	scaffold0026;scaffold0026	7774636;7775072	7774663;7775340	+;+	297	0	0	0	0	0	0	0	0.969294	0.859108	0	0	0	0	0	0	0	0.182951	0.165646
Bnascaffold0026G0066300ZS	scaffold0026;scaffold0026;scaffold0026;scaffold0026;scaffold0026	7775723;7775902;7785796;7786021;7786134	7775849;7776110;7785912;7786095;7786169	-;-;-;-;-	564	0	0	0	0	0	0	0	0	0	0	0	0	0	0	0	0	0	0
Bnascaffold0026G0066400ZS	scaffold0026	7786636	7786803	-	168	0	0	0	0	0	0	0	0	0	0	0	0	0	0	0	0	0	0
Bnascaffold0026G0066500ZS	scaffold0026;scaffold0026;scaffold0026;scaffold0026	7787160;7787600;7787835;7787972	7787266;7787695;7787898;7788094	+;+;+;+	390	0	0	0	0	0	0	0	0	0	0	0	0	0	0	0	0	0	0
Bnascaffold0026G0066600ZS	scaffold0026;scaffold0026;scaffold0026	7792707;7792907;7793205	7792824;7793003;7793655	+;+;+	666	0	0	0	0	0	0	0	0	0	0	0	0	0	0	0	0	0	0
Bnascaffold0026G0066700ZS	scaffold0026;scaffold0026;scaffold0026;scaffold0026;scaffold0026	7794055;7794635;7794977;7795326;7795529	7794266;7794755;7795186;7795433;7795645	-;-;-;-;-	768	0	0	0	0	0	0	0	0	0	0	0	0	0	0	0	0	0	0
Bnascaffold0026G0066800ZS	scaffold0026;scaffold0026;scaffold0026	7796002;7796441;7796676	7796108;7796536;7796778	+;+;+	306	0	0	0	0	0	0	0	0	0	0	0	0	0	0	0	0	0	0
Bnascaffold0026G0066900ZS	scaffold0026;scaffold0026;scaffold0026	7896304;7896914;7897357	7896617;7897283;7897659	+;+;+	987	0	0	0	0	0	0	0	0	0	0	0	0	0	0	0	0	0	0
Bnascaffold0026G0067000ZS	scaffold0026;scaffold0026;scaffold0026;scaffold0026	7918179;7918375;7918578;7919007	7918301;7918438;7918673;7919113	-;-;-;-	390	0	0.870098	0.879212	1.55982	0	0	0.935093	0	0	0	0.108239	0.110374	0.223902	0	0	0.140763	0	0
Bnascaffold0026G0067100ZS	scaffold0026;scaffold0026;scaffold0026;scaffold0026;scaffold0026;scaffold0026	7919470;7919930;7920361;7920571;7920850;7921110	7919574;7920139;7920528;7920690;7921058;7921236	+;+;+;+;+;+	939	0	0	0	0	0	0	0	0	0	0	0	0	0	0	0	0	0	0
Bnascaffold0026G0067200ZS	scaffold0026;scaffold0026	7921620;7922297	7921888;7922672	-;-	645	0	0	0	0	0	0	3.74037	0.969294	1.71822	0	0	0	0	0	0	0.34045	0.0842426	0.152548
Bnascaffold0026G0067300ZS	scaffold0026;scaffold0026	7926771;7927513	7926881;7927668	-;-	267	0	0	0	0	0	0	0	0	0	0	0	0	0	0	0	0	0	0
Bnascaffold0026G0067400ZS	scaffold0026	7935123	7935467	+	345	100.249	101.801	121.331	131.025	108.119	112.749	27.1177	21.3245	28.3506	14.3495	14.3157	17.2184	21.261	17.3098	18.2911	4.61458	3.46493	4.70578
Bnascaffold0026G0067500ZS	scaffold0026;scaffold0026;scaffold0026	7935829;7935953;7936824	7935863;7936229;7937048	+;+;+	537	0	0	0	0	0	0	0	0	0	0	0	0	0	0	0	0	0	0
Bnascaffold0026G0067600ZS	scaffold0026;scaffold0026	7967864;7968165	7968084;7968720	+;+	777	0	0	0	0	0	0	0	0	0	0	0	0	0	0	0	0	0	0
Bnascaffold0026G0067700ZS	scaffold0026	7969723	7970241	-	519	0	0	0	0	0	0	0	0	0	0	0	0	0	0	0	0	0	0
Bnascaffold0026G0067800ZS	scaffold0026;scaffold0026	7986983;7987481	7987216;7987579	+;+	333	0	0	0	0	0	0	0	0	0	0	0	0	0	0	0	0	0	0
Bnascaffold0026G0067900ZS	scaffold0026;scaffold0026	8007337;8010655	8007606;8011035	-;-	651	0	0	0	0	0	0	0	0	0	0	0	0	0	0	0	0	0	0
Bnascaffold0026G0068000ZS	scaffold0026;scaffold0026;scaffold0026;scaffold0026;scaffold0026;scaffold0026;scaffold0026;scaffold0026;scaffold0026;scaffold0026;scaffold0026	8025137;8025435;8025796;8025934;8026161;8026365;8026522;8026687;8026868;8026992;8027156	8025170;8025479;8025830;8025984;8026265;8026436;8026593;8026767;8026903;8027071;8027216	+;+;+;+;+;+;+;+;+;+;+	672	229.305	255.809	244.421	323.663	313.545	298.546	225.357	284.972	196.736	16.8508	18.4682	17.8077	26.9632	25.7716	24.865	19.688	23.7722	16.765
Bnascaffold0026G0068100ZS	scaffold0026	8028254	8029681	-	1428	111.772	125.294	107.264	83.4505	101.632	125.453	22.4422	21.3245	26.6324	3.86526	4.25678	3.6776	3.27151	3.93108	4.91698	0.922648	0.837116	1.068
Bnascaffold0026G0068200ZS	scaffold0026;scaffold0026;scaffold0026;scaffold0026;scaffold0026;scaffold0026;scaffold0026;scaffold0026;scaffold0026;scaffold0026;scaffold0026	8030716;8031359;8031536;8032437;8032766;8033702;8035049;8035225;8035359;8035567;8035673	8030807;8031437;8031950;8032476;8033232;8033762;8035138;8035314;8035477;8035631;8035870	-;-;-;-;-;-;-;-;-;-;-	1716	27.6549	21.7525	15.8258	16.3781	17.299	14.2921	21.5071	16.478	24.9141	0.795847	0.614992	0.451532	0.534312	0.55682	0.466149	0.735806	0.538298	0.831414
Bnascaffold0026G0068300ZS	scaffold0026;scaffold0026;scaffold0026;scaffold0026;scaffold0026	8040174;8040832;8041089;8041263;8041623	8040190;8040986;8041171;8041481;8041724	+;+;+;+;+	576	0	0	0	0	0	0	0	0	0	0	0	0	0	0	0	0	0	0
Bnascaffold0026G0068400ZS	scaffold0026;scaffold0026;scaffold0026	8041798;8041990;8042195	8041896;8042083;8042346	+;+;+	345	0	0	0	0	0	0	0	0	0	0	0	0	0	0	0	0	0	0
Bnascaffold0026G0068500ZS	scaffold0026;scaffold0026;scaffold0026;scaffold0026;scaffold0026;scaffold0026;scaffold0026;scaffold0026	8057583;8057931;8058174;8058361;8058720;8058892;8059140;8059346	8057833;8058120;8058269;8058579;8058779;8059047;8059233;8059497	+;+;+;+;+;+;+;+	1218	1.15229	0	0	0	0	0	0	1.93859	0.859108	0.0467184	0	0	0	0	0	0	0.0892224	0.0403914
Bnascaffold0026G0068600ZS	scaffold0026;scaffold0026;scaffold0026	8060703;8061003;8061651	8060903;8061569;8061923	+;+;+	1041	0	0	0	0	0	0	0	0	0	0	0	0	0	0	0	0	0	0
Bnascaffold0026G0068700ZS	scaffold0026;scaffold0026;scaffold0026;scaffold0026;scaffold0026	8061978;8062532;8064188;8064967;8065465	8062247;8062720;8064520;8065362;8065992	+;+;+;+;+	1716	0	0	0	0	0	0	0	0	0	0	0	0	0	0	0	0	0	0
Bnascaffold0026G0068800ZS	scaffold0026;scaffold0026	8069139;8069473	8069279;8069673	-;-	342	0	0	0	0	0	0	0	0	0	0	0	0	0	0	0	0	0	0
Bnascaffold0026G0068900ZS	scaffold0026;scaffold0026;scaffold0026;scaffold0026;scaffold0026;scaffold0026	8101940;8102119;8102487;8102649;8102925;8103038	8102066;8102327;8102606;8102816;8102999;8103073	-;-;-;-;-;-	735	1.15229	8.70098	3.51685	5.45938	5.40594	3.17602	0.935093	5.81576	9.45019	0.0774191	0.574327	0.234264	0.415818	0.406252	0.241848	0.0746905	0.443563	0.736278
Bnascaffold0026G0069000ZS	scaffold0026	8103540	8103707	-	168	0	0	0	0	0	0	0	0	0	0	0	0	0	0	0	0	0	0
Bnascaffold0026G0069100ZS	scaffold0026;scaffold0026;scaffold0026;scaffold0026	8104064;8104504;8104739;8104876	8104170;8104599;8104802;8104998	+;+;+;+	390	0	1.7402	0	0	0	0	0.935093	0.969294	0.859108	0	0.216477	0	0	0	0	0.140763	0.139324	0.126146
Bnascaffold0026G0069200ZS	scaffold0026	8110238	8110717	+	480	1.15229	0	0	0	0	0	0	0	0	0.118548	0	0	0	0	0	0	0	0
Bnascaffold0026G0069300ZS	scaffold0026	8111238	8111438	-	201	0	0	0	0	0	0	0	0	0	0	0	0	0	0	0	0	0	0
Bnascaffold0026G0069400ZS	scaffold0026	8111794	8112303	-	510	0	0	0	0	0	0	0	0	0	0	0	0	0	0	0	0	0	0
Bnascaffold0026G0069500ZS	scaffold0026	8113389	8114591	-	1203	0	0	0	0	0	0	0	0	0	0	0	0	0	0	0	0	0	0
Bnascaffold0026G0069600ZS	scaffold0026;scaffold0026;scaffold0026;scaffold0026;scaffold0026;scaffold0026;scaffold0026;scaffold0026;scaffold0026	8122166;8122299;8122451;8122820;8123087;8123279;8123534;8124075;8124856	8122220;8122371;8122581;8123013;8123203;8123372;8123701;8124645;8124979	-;-;-;-;-;-;-;-;-	1527	0	0	0	0	0	0	0	0	0	0	0	0	0	0	0	0	0	0
Bnascaffold0026G0069700ZS	scaffold0026;scaffold0026;scaffold0026;scaffold0026;scaffold0026;scaffold0026	8132277;8132623;8132962;8133114;8133483;8133750	8132369;8132884;8133034;8133244;8133676;8133872	-;-;-;-;-;-	876	0	0	0	0	0	0	0	0	0	0	0	0	0	0	0	0	0	0
Bnascaffold0026G0069800ZS	scaffold0026	8141291	8141590	-	300	0	0	0	0	0	0	0	0	0	0	0	0	0	0	0	0	0	0
Bnascaffold0026G0069900ZS	scaffold0026;scaffold0026;scaffold0026;scaffold0026	8275192;8275324;8276534;8277025	8275261;8275601;8276583;8277082	+;+;+;+	456	0	0	0	0	0	0	0	0	0	0	0	0	0	0	0	0	0	0
Bnascaffold0026G0070000ZS	scaffold0026	8278840	8279007	+	168	0	0	0	0	0	0	0	0	0	0	0	0	0	0	0	0	0	0
Bnascaffold0026G0070100ZS	scaffold0026;scaffold0026;scaffold0026;scaffold0026;scaffold0026	8279432;8279731;8280220;8280851;8281045	8279509;8279851;8280427;8281012;8281162	+;+;+;+;+	687	0	0.870098	0	0.779911	0	0	0	0	0	0	0.0614455	0	0.063553	0	0	0	0	0
Bnascaffold0026G0070200ZS	scaffold0026;scaffold0026;scaffold0026;scaffold0026	8286234;8286430;8286633;8287062	8286356;8286493;8286728;8287168	-;-;-;-	390	0	0	0	0	0	0	0	0	0	0	0	0	0	0	0	0	0	0
Bnascaffold0026G0070300ZS	scaffold0026	8287525	8287692	+	168	0	0	0	0	0	0	0	0	0	0	0	0	0	0	0	0	0	0
Bnascaffold0026G0070400ZS	scaffold0026;scaffold0026;scaffold0026;scaffold0026	8288159;8288233;8288416;8288905	8288194;8288307;8288745;8289066	+;+;+;+	603	0	0	0	0	0	0	0.935093	0.969294	0.859108	0	0	0	0	0	0	0.0910407	0.0901102	0.0815867
Bnascaffold0026G0070500ZS	scaffold0026;scaffold0026;scaffold0026	8377769;8377965;8379274	8377807;8378813;8380011	+;+;+	1626	0	0	0	0	0	0	0	0	0	0	0	0	0	0	0	0	0	0
Bnascaffold0026G0070600ZS	scaffold0026	8396559	8397281	-	723	0	0	0	0	0	0	0	0	0	0	0	0	0	0	0	0	0	0
Bnascaffold0026G0070700ZS	scaffold0026	8404252	8404908	+	657	0	0	0	0	0	0	0	0	0	0	0	0	0	0	0	0	0	0
Bnascaffold0026G0070800ZS	scaffold0026	8406324	8406572	+	249	0	0	0	0	0	0	0	0	0	0	0	0	0	0	0	0	0	0
Bnascaffold0026G0070900ZS	scaffold0026	8406688	8407056	+	369	0	0	0	0	0	0	0	0	0	0	0	0	0	0	0	0	0	0
Bnascaffold0026G0071000ZS	scaffold0026	8423527	8423778	+	252	0	0	0	0	0	0	0	0	0	0	0	0	0	0	0	0	0	0
Bnascaffold0026G0071100ZS	scaffold0026	8425332	8426294	-	963	0	0	0	0	0	0	0	0	0	0	0	0	0	0	0	0	0	0
Bnascaffold0026G0071200ZS	scaffold0026;scaffold0026	8429783;8429889	8429824;8430140	-;-	294	0	0	0	0	0	0	0	0	0	0	0	0	0	0	0	0	0	0
Bnascaffold0026G0071300ZS	scaffold0026	8431573	8433033	-	1461	0	0	0	0	0	0	0	0	0	0	0	0	0	0	0	0	0	0
Bnascaffold0026G0071400ZS	scaffold0026	8438617	8439093	+	477	0	0	0	0.779911	0	0	0	0	0	0	0	0	0.0915323	0	0	0	0	0
Bnascaffold0026G0071500ZS	scaffold0026	8460827	8464063	+	3237	3.45686	0	0.879212	0	0	1.58801	4.67547	7.75435	5.15465	0.0527368	0	0.0132981	0	0	0.0274572	0.084797	0.134288	0.0911895
Bnascaffold0026G0071600ZS	scaffold0026;scaffold0026	8464090;8465283	8464523;8466909	+;+	2061	0	0	0	0	0	0	0	0	0.859108	0	0	0	0	0	0	0	0	0.0238703
Bnascaffold0026G0071700ZS	scaffold0026;scaffold0026;scaffold0026	8470219;8470867;8471025	8470539;8470983;8471171	-;-;-	585	0	0	0	0	0	0	0	0	0	0	0	0	0	0	0	0	0	0
Bnascaffold0026G0071800ZS	scaffold0026	8472156	8472308	-	153	0	0	0.879212	0	0	0	0	0	0	0	0	0.281347	0	0	0	0	0	0
Bnascaffold0026G0071900ZS	scaffold0026;scaffold0026;scaffold0026;scaffold0026;scaffold0026	8484642;8484883;8485033;8485275;8486551	8484778;8484974;8485119;8485432;8486649	-;-;-;-;-	573	0	0	0	0	0	0	0	0	0	0	0	0	0	0	0	0	0	0
Bnascaffold0026G0072000ZS	scaffold0026;scaffold0026;scaffold0026;scaffold0026	8492810;8493161;8494146;8495569	8492870;8493575;8495392;8497337	+;+;+;+	3492	0	0	0	0	0	0	0	0	0	0	0	0	0	0	0	0	0	0
Bnascaffold0026G0072100ZS	scaffold0026;scaffold0026;scaffold0026;scaffold0026;scaffold0026;scaffold0026;scaffold0026;scaffold0026;scaffold0026;scaffold0026;scaffold0026;scaffold0026;scaffold0026;scaffold0026;scaffold0026;scaffold0026;scaffold0026;scaffold0026	8515675;8515675;8515913;8515913;8516120;8516120;8516259;8516259;8516466;8516466;8516710;8516716;8517091;8517091;8517522;8517522;8518217;8518217	8515786;8515786;8515947;8515947;8516161;8516161;8516382;8516382;8516524;8516524;8516978;8516978;8517448;8517448;8518046;8518046;8518492;8518492	+;+;+;+;+;+;+;+;+;+;+;+;+;+;+;+;+;+	1800	34.5686	2.61029	1.75842	32.7563	4.32475	4.76403	3.74037	5.81576	7.73197	0.948384	0.070355	0.0478289	1.01875	0.132709	0.148132	0.121995	0.181121	0.245984
Bnascaffold0026G0072200ZS	scaffold0026;scaffold0026;scaffold0026;scaffold0026;scaffold0026;scaffold0026;scaffold0026	8518955;8519156;8519350;8519513;8519674;8519823;8520024	8519065;8519248;8519437;8519597;8519737;8519915;8520107	+;+;+;+;+;+;+	618	0	0	0	0	0	0	0	0.969294	0.859108	0	0	0	0	0	0	0	0.0879231	0.0796064
Bnascaffold0026G0072300ZS	scaffold0026;scaffold0026;scaffold0026;scaffold0026;scaffold0026;scaffold0026;scaffold0026;scaffold0026;scaffold0026;scaffold0026;scaffold0026;scaffold0026;scaffold0026	8520385;8520540;8520720;8520905;8521107;8521334;8521568;8521897;8522129;8522265;8522457;8522653;8523082	8520458;8520648;8520830;8521018;8521241;8521482;8521646;8522049;8522185;8522347;8522556;8522859;8523480	-;-;-;-;-;-;-;-;-;-;-;-;-	1770	3.45686	3.48039	6.15449	90.4697	1.08119	1.58801	46.7547	31.9867	48.9692	0.0964459	0.0953967	0.170238	2.86139	0.0337395	0.0502142	1.55078	1.01305	1.5843
Bnascaffold0026G0072400ZS	scaffold0026	8525538	8525837	+	300	1.15229	0	0	0	0	0	0	0	0.859108	0.189677	0	0	0	0	0	0	0	0.163989
Bnascaffold0026G0072500ZS	scaffold0026;scaffold0026;scaffold0026;scaffold0026	8526805;8527304;8528140;8528318	8527214;8527436;8528224;8528667	+;+;+;+	978	0	6.09069	0.879212	1.55982	0	1.58801	19.637	0.969294	0.859108	0	0.302138	0.0440143	0.0892861	0	0.0908784	1.17878	0.0555587	0.0503034
Bnascaffold0026G0072600ZS	scaffold0026;scaffold0026;scaffold0026;scaffold0026;scaffold0026;scaffold0026;scaffold0026	8540812;8541136;8541325;8541566;8541912;8542108;8542403	8540997;8541256;8541488;8541678;8542036;8542222;8542529	-;-;-;-;-;-;-	951	0	0	0	0	0	0	0	0	0	0	0	0	0	0	0	0	0	0
Bnascaffold0027G0000100ZS	scaffold0027;scaffold0027;scaffold0027;scaffold0027;scaffold0027;scaffold0027;scaffold0027;scaffold0027	1240;1470;1787;2005;2147;2317;2468;2644	1373;1644;1852;2053;2229;2396;2570;2706	+;+;+;+;+;+;+;+	753	8.066	6.09069	4.39606	6.23929	4.32475	0	0	0	0	0.528979	0.392419	0.28583	0.463861	0.317232	0	0	0	0
Bnascaffold0027G0000200ZS	scaffold0027;scaffold0027;scaffold0027;scaffold0027;scaffold0027	3381;3594;3798;4273;4632	3521;3720;3953;4356;4813	-;-;-;-;-	690	335.315	412.427	379.82	296.366	318.951	252.494	189.824	185.135	205.327	23.9982	28.9985	26.9505	24.0451	25.532	20.4808	16.151	15.041	17.0406
Bnascaffold0027G0000300ZS	scaffold0027;scaffold0027;scaffold0027;scaffold0027;scaffold0027;scaffold0027;scaffold0027;scaffold0027;scaffold0027;scaffold0027;scaffold0027;scaffold0027;scaffold0027;scaffold0027;scaffold0027;scaffold0027;scaffold0027;scaffold0027;scaffold0027;scaffold0027	4994;4994;4994;4994;5671;5671;5671;5671;5938;5938;5938;5938;6244;6244;6244;6622;6622;6622;6957;6957	5393;5393;5393;5393;5862;5862;5862;5862;6461;6177;6177;6177;6461;6587;6461;6876;6924;6876;7214;7214	+;+;+;+;+;+;+;+;+;+;+;+;+;+;+;+;+;+;+;+	1803	12.6751	50.4657	21.1011	8.57902	8.64951	6.35204	7.48075	21.3245	22.3368	0.347162	1.35793	0.572992	0.266373	0.264976	0.19718	0.243583	0.663007	0.709437
Bnascaffold0027G0000400ZS	scaffold0027;scaffold0027;scaffold0027;scaffold0027;scaffold0027	7678;7837;8908;9323;11208	7755;8835;9216;10442;11674	-;-;-;-;-	2973	1.15229	0.870098	6.15449	1.55982	0	3.17602	0	1.93859	2.57732	0.0191399	0.0141988	0.101353	0.0293716	0	0.0597909	0	0.0365533	0.0496435
Bnascaffold0027G0000500ZS	scaffold0027;scaffold0027;scaffold0027;scaffold0027;scaffold0027;scaffold0027;scaffold0027	12333;12674;14002;14841;15040;15441;15819	12489;12852;14604;14960;15261;15743;15878	-;-;-;-;-;-;-	1644	6.91371	37.4142	3.51685	6.23929	2.16238	12.7041	6.54565	39.741	127.148	0.207675	1.10411	0.104735	0.212462	0.0726508	0.432502	0.233749	1.35511	4.4289
Bnascaffold0027G0000600ZS	scaffold0027;scaffold0027;scaffold0027	20440;20677;21276	20575;20806;22014	+;+;+	1005	0	0	0	0	0	0	0	0	0	0	0	0	0	0	0	0	0	0
Bnascaffold0027G0000700ZS	scaffold0027	45709	46572	+	864	0	0	0	0	0	0	0	0	0	0	0	0	0	0	0	0	0	0
Bnascaffold0027G0000800ZS	scaffold0027;scaffold0027;scaffold0027	63522;64263;64938	63687;64554;65247	+;+;+	768	0	0	0	0	0	0	0	0	0	0	0	0	0	0	0	0	0	0
Bnascaffold0027G0000900ZS	scaffold0027;scaffold0027;scaffold0027;scaffold0027	97223;97384;97695;98528	97252;97620;97742;98998	+;+;+;+	786	0	0	0	0	0	0	0	0	0	0	0	0	0	0	0	0	0	0
Bnascaffold0027G0001000ZS	scaffold0027;scaffold0027	100745;102000	101479;102194	+;+	930	0	1.7402	0.879212	0.779911	0	0	17.7668	6.78506	5.15465	0	0.0907807	0.046286	0.0469472	0	0	1.12156	0.408984	0.317398
Bnascaffold0027G0001100ZS	scaffold0027;scaffold0027	103006;103412	103145;103682	-;-	411	0	0	0	0	1.08119	0	0	0	1.71822	0	0	0	0	0.145302	0	0	0	0.2394
Bnascaffold0027G0001200ZS	scaffold0027;scaffold0027	105965;106207	106088;106493	+;+	411	0	0	0	0	0	0	0	0	0	0	0	0	0	0	0	0	0	0
Bnascaffold0027G0001300ZS	scaffold0027;scaffold0027	108564;109107	108772;109122	+;+	225	0	0	0	0	0	0	0	0	0	0	0	0	0	0	0	0	0	0
Bnascaffold0027G0001400ZS	scaffold0027;scaffold0027	110290;110466	110379;110633	+;+	258	0	0	0	0	0	0	0	0	4.29554	0	0	0	0	0	0	0	0	0.953425
Bnascaffold0027G0001500ZS	scaffold0027;scaffold0027;scaffold0027;scaffold0027;scaffold0027	111140;111538;111830;111997;112569	111331;111595;111895;112272;112606	-;-;-;-;-	630	0	19.1422	0	0	0	0	0	0	0	0	1.47411	0	0	0	0	0	0	0
Bnascaffold0027G0001600ZS	scaffold0027;scaffold0027;scaffold0027;scaffold0027;scaffold0027;scaffold0027;scaffold0027;scaffold0027;scaffold0027;scaffold0027;scaffold0027;scaffold0027;scaffold0027	112888;113148;113582;113764;113940;114180;114370;114525;114801;114946;115726;115878;116063	113055;113249;113668;113848;114094;114272;114456;114655;114876;115207;115793;115950;116094	-;-;-;-;-;-;-;-;-;-;-;-;-	1419	0	0	0	0	4.32475	0	0	2.90788	2.57732	0	0	0	0	0.168341	0	0	0.114876	0.10401
Bnascaffold0027G0001700ZS	scaffold0027	117158	117325	+	168	0	0	0	0	0	0	0	0	0	0	0	0	0	0	0	0	0	0
Bnascaffold0027G0001800ZS	scaffold0027;scaffold0027;scaffold0027;scaffold0027;scaffold0027;scaffold0027	117750;117866;118049;118259;118538;118799	117827;117940;118216;118378;118746;118925	+;+;+;+;+;+	777	2.30457	0.870098	1.75842	0	1.08119	4.76403	0	0	0	0.146469	0.0543282	0.110801	0	0.0768584	0.343163	0	0	0
Bnascaffold0027G0001900ZS	scaffold0027;scaffold0027	119309;119986	119577;120361	-;-	645	0	0	0	0	1.08119	0	0	0	0	0	0	0	0	0.0925876	0	0	0	0
Bnascaffold0027G0002000ZS	scaffold0027;scaffold0027	141134;141402	141357;141747	+;+	570	0	0	0	0	0	0	0.935093	0	0	0	0	0	0	0	0	0.0963115	0	0
Bnascaffold0027G0002100ZS	scaffold0027;scaffold0027;scaffold0027;scaffold0027;scaffold0027;scaffold0027	141767;141860;141996;142234;142513;142774	141802;141936;142191;142353;142721;142900	+;+;+;+;+;+	765	0	0.870098	0.879212	0	0	0	0	0	0	0	0.0551804	0.0562693	0	0	0	0	0	0
Bnascaffold0027G0002200ZS	scaffold0027;scaffold0027;scaffold0027	143126;143778;143961	143576;143874;144336	-;-;-	924	0	0	0	0	0	0	0	0	0	0	0	0	0	0	0	0	0	0
Bnascaffold0027G0002300ZS	scaffold0027;scaffold0027;scaffold0027;scaffold0027;scaffold0027	190134;191878;192462;192850;193144	190269;192017;192614;193062;193452	+;+;+;+;+	951	0	0	0	0	0	0	0	0	0	0	0	0	0	0	0	0	0	0
Bnascaffold0027G0002400ZS	scaffold0027	196202	196534	-	333	0	0	0	0	0	0	0	0	0	0	0	0	0	0	0	0	0	0
Bnascaffold0027G0002500ZS	scaffold0027;scaffold0027;scaffold0027;scaffold0027;scaffold0027	256156;256298;256906;257412;257827	256207;256501;257189;257712;258002	+;+;+;+;+	1017	0	0	0	0	0	0	0	0	0	0	0	0	0	0	0	0	0	0
Bnascaffold0027G0002600ZS	scaffold0027;scaffold0027;scaffold0027	258523;258864;259663	258787;259578;259720	-;-;-	1038	41.4823	25.2328	19.3427	16.3781	23.7861	19.0561	45.8196	40.7103	67.0104	1.97352	1.17936	0.912343	0.883313	1.26572	1.0275	2.5915	2.19858	3.69687
Bnascaffold0027G0002700ZS	scaffold0027;scaffold0027	274979;275312	275170;275722	+;+	603	0	0	0	0	0	0	0	0	0	0	0	0	0	0	0	0	0	0
Bnascaffold0027G0002800ZS	scaffold0027	276162	276803	+	642	0	0	0	0	0	0	0	0	0	0	0	0	0	0	0	0	0	0
Bnascaffold0027G0002900ZS	scaffold0027;scaffold0027	279373;279656	279533;280067	+;+	573	0	0	0	0	0	0	0	0	0	0	0	0	0	0	0	0	0	0
Bnascaffold0027G0003000ZS	scaffold0027;scaffold0027;scaffold0027;scaffold0027;scaffold0027;scaffold0027	333477;333752;334004;334123;334283;334644	333501;333776;334086;334232;334364;334690	-;-;-;-;-;-	372	0	0	0	0	0	0	0	0	0	0	0	0	0	0	0	0	0	0
Bnascaffold0027G0003100ZS	scaffold0027	347246	347638	-	393	1.15229	0	0	0	0	0	0	0	0	0.144792	0	0	0	0	0	0	0	0
Bnascaffold0027G0003200ZS	scaffold0027	359081	359473	+	393	0	0	0	0	0	0	0	0	0	0	0	0	0	0	0	0	0	0
Bnascaffold0027G0003300ZS	scaffold0027;scaffold0027;scaffold0027;scaffold0027;scaffold0027;scaffold0027;scaffold0027;scaffold0027	365609;365812;365984;366087;366252;366432;366590;367239	365722;365914;366022;366184;366366;366514;367130;367300	+;+;+;+;+;+;+;+	1155	1.15229	5.22059	1.75842	3.89955	3.24356	0	0	5.81576	2.57732	0.0492667	0.219288	0.0745386	0.189008	0.155114	0	0	0.282267	0.127784
Bnascaffold0027G0003400ZS	scaffold0027	369186	369659	+	474	0	0	0	0	0	0	0	0	0	0	0	0	0	0	0	0	0	0
Bnascaffold0027G0003500ZS	scaffold0027	385028	385561	+	534	0	0	0	0	0	0	0	0	0	0	0	0	0	0	0	0	0	0
Bnascaffold0027G0003600ZS	scaffold0027	401756	401956	+	201	0	0	0	0	0	0	0	0	0	0	0	0	0	0	0	0	0	0
Bnascaffold0027G0003700ZS	scaffold0027;scaffold0027;scaffold0027;scaffold0027;scaffold0027	409342;409664;410009;410571;411865	409580;409938;410499;411103;411871	-;-;-;-;-	1545	0	0	0	0	0	0	0	0	0	0	0	0	0	0	0	0	0	0
Bnascaffold0027G0003800ZS	scaffold0027;scaffold0027;scaffold0027;scaffold0027	430599;431625;431998;432372	431557;431907;432075;432710	-;-;-;-	1659	0	0	0	0	0	0	0	0	0	0	0	0	0	0	0	0	0	0
Bnascaffold0027G0003900ZS	scaffold0027	449573	450244	-	672	0	0	0	0	0	0	0	0	0	0	0	0	0	0	0	0	0	0
Bnascaffold0027G0004000ZS	scaffold0027;scaffold0027;scaffold0027	459560;460050;460600	460006;460263;460955	-;-;-	1017	0	0	0	0	0	0	0	0	0	0	0	0	0	0	0	0	0	0
Bnascaffold0027G0004100ZS	scaffold0027	466535	467443	+	909	0	0	0	0	0	0	0	0	0	0	0	0	0	0	0	0	0	0
Bnascaffold0027G0004200ZS	scaffold0027;scaffold0027	470106;470465	470411;470830	-;-	672	0	0	0	0	0	0	0	0	0	0	0	0	0	0	0	0	0	0
Bnascaffold0027G0004300ZS	scaffold0027	476769	477095	-	327	0	0	0	0	0	0	0	0	0	0	0	0	0	0	0	0	0	0
Bnascaffold0027G0004400ZS	scaffold0027;scaffold0027;scaffold0027	479627;479819;480385	479684;480312;480636	+;+;+	804	35.7209	37.4142	36.9269	64.7326	11.8931	17.4681	13.0913	16.478	12.8866	2.19402	2.25766	2.24867	4.50728	0.817051	1.21601	0.955928	1.1489	0.91785
Bnascaffold0027G0004500ZS	scaffold0027;scaffold0027	488299;488500	488415;488547	-;-	165	0	0	0	0	0	0	0	0	0	0	0	0	0	0	0	0	0	0
Bnascaffold0027G0004600ZS	scaffold0027;scaffold0027;scaffold0027;scaffold0027	491373;491611;492043;492614	491512;491681;492522;492771	+;+;+;+	849	19.5889	8.70098	15.8258	8.57902	14.0554	15.8801	9.35093	10.6622	14.6048	1.1394	0.497209	0.912636	0.565689	0.914425	1.04687	0.646614	0.704006	0.985094
Bnascaffold0027G0004700ZS	scaffold0027;scaffold0027;scaffold0027	502931;503983;504538	503725;504275;504754	-;-;-	1305	1.15229	1.7402	0.879212	3.89955	5.40594	1.58801	5.61056	0.969294	10.3093	0.0436039	0.0646943	0.0329855	0.167283	0.228808	0.0681066	0.252403	0.0416371	0.452384
Bnascaffold0027G0004800ZS	scaffold0027;scaffold0027	506889;507283	506969;507417	-;-	216	72.594	51.3358	7.91291	4.67947	0	66.6965	1.87019	0	0.859108	16.5967	11.5304	1.79358	1.2128	0	17.282	0.508311	0	0.227763
Bnascaffold0027G0004900ZS	scaffold0027;scaffold0027;scaffold0027	512772;513061;513241	512972;513081;513318	-;-;-	300	0	0	0	0	0	0	0	0	0	0	0	0	0	0	0	0	0	0
Bnascaffold0027G0005000ZS	scaffold0027;scaffold0027;scaffold0027;scaffold0027;scaffold0027;scaffold0027;scaffold0027;scaffold0027;scaffold0027;scaffold0027;scaffold0027;scaffold0027;scaffold0027;scaffold0027;scaffold0027;scaffold0027;scaffold0027;scaffold0027;scaffold0027;scaffold0027;scaffold0027;scaffold0027;scaffold0027;scaffold0027;scaffold0027;scaffold0027;scaffold0027;scaffold0027;scaffold0027	514157;514157;514638;514638;514809;514809;514945;514945;515185;515185;515335;515335;515473;515473;515706;515706;515868;515868;516032;516032;516475;516475;517039;517039;517380;517380;517586;517621;518067	514270;514270;514712;514712;514877;514877;515094;515094;515256;515256;515406;515406;515607;515607;515774;515774;515954;515954;516391;516391;516903;516903;517292;517292;517461;517461;517970;517629;518332	+;+;+;+;+;+;+;+;+;+;+;+;+;+;+;+;+;+;+;+;+;+;+;+;+;+;+;+;+	2619	0	0	0	0	0	0	0	0	0	0	0	0	0	0	0	0	0	0
Bnascaffold0027G0005100ZS	scaffold0027;scaffold0027;scaffold0027	530348;531255;531529	530738;531448;531795	-;-;-	852	0	0	0	0.779911	1.08119	0	0.935093	0.969294	4.29554	0	0	0	0.0512452	0.0700927	0	0.0644337	0.0637752	0.288713
Bnascaffold0027G0005200ZS	scaffold0027	538104	538268	-	165	0	0	0	0	0	0	0	0	0	0	0	0	0	0	0	0	0	0
Bnascaffold0027G0005300ZS	scaffold0027	538896	539072	-	177	0	0	0	0	0	0	0	0	0	0	0	0	0	0	0	0	0	0
Bnascaffold0027G0005400ZS	scaffold0027;scaffold0027;scaffold0027	552088;552240;552547	552147;552499;552847	-;-;-	621	0	0	0	0	0	0	0	0	0	0	0	0	0	0	0	0	0	0
Bnascaffold0027G0005500ZS	scaffold0027;scaffold0027	553229;554653	553812;554842	-;-	774	0	0	0	0	0	0	0	0	0	0	0	0	0	0	0	0	0	0
Bnascaffold0027G0005600ZS	scaffold0027;scaffold0027;scaffold0027;scaffold0027;scaffold0027	565617;565905;566105;566868;567204	565830;566024;566428;566938;567287	-;-;-;-;-	813	0	0	0	0	0	0	1.87019	0	0.859108	0	0	0	0	0	0	0.135049	0	0.0605126
Bnascaffold0027G0005700ZS	scaffold0027;scaffold0027;scaffold0027	571264;571552;571809	571476;571731;572132	-;-;-	717	0	0	0.879212	0	0	0	0	0	0	0	0	0.0600363	0	0	0	0	0	0
Bnascaffold0027G0005800ZS	scaffold0027	574630	576054	-	1425	2.30457	0	0	0	1.08119	0	1.87019	4.84647	5.15465	0.0798639	0	0	0	0.0419081	0	0.0770492	0.190654	0.207144
Bnascaffold0027G0005900ZS	scaffold0027;scaffold0027;scaffold0027;scaffold0027;scaffold0027;scaffold0027;scaffold0027	577414;577630;577957;578380;578639;578789;579078	577536;577868;578307;578569;578703;578999;579425	+;+;+;+;+;+;+	1527	0	0	0	0	0	0	0	0	0	0	0	0	0	0	0	0	0	0
Bnascaffold0027G0006000ZS	scaffold0027;scaffold0027;scaffold0027;scaffold0027;scaffold0027	579791;580083;580280;580595;580947	579985;580142;580372;580857;581049	-;-;-;-;-	714	1.15229	2.61029	0	4.67947	5.40594	28.5842	19.637	2.90788	0.859108	0.0796962	0.177366	0	0.366898	0.4182	2.24065	1.61463	0.228304	0.068903
Bnascaffold0027G0006100ZS	scaffold0027;scaffold0027;scaffold0027;scaffold0027;scaffold0027;scaffold0027;scaffold0027	587267;587693;587989;588123;588385;588824;589156	587614;587903;588053;588312;588735;589062;589278	-;-;-;-;-;-;-	1527	0	0	0.879212	0	0	1.58801	0	2.90788	15.4639	0	0	0.0281899	0	0	0.058205	0	0.106751	0.579922
Bnascaffold0027G0006200ZS	scaffold0027	590642	592066	+	1425	3.45686	2.61029	1.75842	4.67947	0	0	9.35093	13.5701	11.1684	0.119796	0.0888695	0.0604155	0.183835	0	0	0.385246	0.533832	0.448812
Bnascaffold0027G0006300ZS	scaffold0027;scaffold0027	594564;595660	594887;595683	+;+	348	0	0	0	0	0	0	0	0	0	0	0	0	0	0	0	0	0	0
Bnascaffold0027G0006400ZS	scaffold0027;scaffold0027;scaffold0027	606235;606413;606535	606330;606461;606596	+;+;+	207	0	0	0	0	0	0	0	0	0	0	0	0	0	0	0	0	0	0
Bnascaffold0027G0006500ZS	scaffold0027	613679	614338	+	660	0	0	0	0	0	0	5.61056	1.93859	3.43643	0	0	0	0	0	0	0.499069	0.164656	0.298162
Bnascaffold0027G0006600ZS	scaffold0027;scaffold0027;scaffold0027	614350;614709;616068	614501;615131;616308	+;+;+	816	0	0	0	0	0	0	0	0	1.71822	0	0	0	0	0	0	0	0	0.12058
Bnascaffold0027G0006700ZS	scaffold0027;scaffold0027;scaffold0027;scaffold0027;scaffold0027;scaffold0027;scaffold0027;scaffold0027;scaffold0027	616853;616996;617194;617409;617643;617818;618038;618249;618512	616896;617093;617310;617563;617741;617947;618177;618441;618624	-;-;-;-;-;-;-;-;-	1089	0	13.0515	0	16.3781	0	3.17602	0.935093	1.93859	24.055	0	0.581447	0	0.841946	0	0.163231	0.050411	0.0997915	1.26493
Bnascaffold0027G0006800ZS	scaffold0027;scaffold0027;scaffold0027	634752;635511;636363	635341;635732;636570	-;-;-	1020	0	0	0	0	0	0	0	0	0	0	0	0	0	0	0	0	0	0
Bnascaffold0027G0006900ZS	scaffold0027;scaffold0027;scaffold0027;scaffold0027	638200;638399;638566;638680	638289;638479;638599;638861	+;+;+;+	387	0	0	0	0	0	0	0	0	0	0	0	0	0	0	0	0	0	0
Bnascaffold0027G0007000ZS	scaffold0027;scaffold0027	644972;645237	645144;645285	-;-	222	0	0	0	0	0	0	0	0	0	0	0	0	0	0	0	0	0	0
Bnascaffold0027G0007100ZS	scaffold0027;scaffold0027	650556;650830	650743;650878	-;-	237	0	0	0	0	0	0	0	0	0	0	0	0	0	0	0	0	0	0
Bnascaffold0027G0007200ZS	scaffold0027;scaffold0027;scaffold0027	651558;651777;651976	651649;651897;651993	+;+;+	231	0	0	0	0	0	0	0	0	0	0	0	0	0	0	0	0	0	0
Bnascaffold0027G0007300ZS	scaffold0027;scaffold0027	654024;655056	654292;655242	-;-	456	0	0	0	0	1.08119	1.58801	0	0	0	0	0	0	0	0.130963	0.19491	0	0	0
Bnascaffold0027G0007400ZS	scaffold0027;scaffold0027	659016;660028	659284;660214	-;-	456	0	0	0	0	0	0	0	0	0	0	0	0	0	0	0	0	0	0
Bnascaffold0027G0007500ZS	scaffold0027;scaffold0027;scaffold0027	663379;663529;663698	663455;663615;664013	-;-;-	480	2.30457	0.870098	2.63764	0	0	1.58801	0	0	0	0.237096	0.0879438	0.269038	0	0	0.185165	0	0	0
Bnascaffold0027G0007600ZS	scaffold0027;scaffold0027;scaffold0027;scaffold0027;scaffold0027	675913;676010;676280;676543;676946	675979;676203;676471;676862;677159	-;-;-;-;-	987	0	0.870098	0	0	0	0	0	0	0	0	0.042769	0	0	0	0	0	0	0
Bnascaffold0027G0007700ZS	scaffold0027;scaffold0027;scaffold0027;scaffold0027	734919;735803;736014;737079	735140;735928;736163;737309	+;+;+;+	729	0	0	0	0	0	0	0	0	0	0	0	0	0	0	0	0	0	0
Bnascaffold0027G0007800ZS	scaffold0027;scaffold0027;scaffold0027	738065;738356;739030	738144;738589;739108	-;-;-	393	0	0	0	0	0	0	0	0	0	0	0	0	0	0	0	0	0	0
Bnascaffold0027G0007900ZS	scaffold0027	739193	739684	-	492	0	0	0	0	0	0	0	0	0	0	0	0	0	0	0	0	0	0
Bnascaffold0027G0008000ZS	scaffold0027;scaffold0027;scaffold0027;scaffold0027;scaffold0027;scaffold0027	748194;748344;748929;749510;749848;750403	748311;748505;749137;749626;750038;750520	-;-;-;-;-;-	915	0	0	0	0	0	0	0	0	0	0	0	0	0	0	0	0	0	0
Bnascaffold0027G0008100ZS	scaffold0027;scaffold0027	751438;751738	751696;751766	-;-	288	0	0	0	0	0	0	0	0	0	0	0	0	0	0	0	0	0	0
Bnascaffold0027G0008200ZS	scaffold0027	765378	765710	-	333	0	0	0	0	0	0	0	0	0	0	0	0	0	0	0	0	0	0
Bnascaffold0027G0008300ZS	scaffold0027	767071	767310	-	240	0	0	0	0	0	0	0	0	0	0	0	0	0	0	0	0	0	0
Bnascaffold0027G0008400ZS	scaffold0027	806301	806537	-	237	0	0	0	0	0	0	0	0	0	0	0	0	0	0	0	0	0	0
Bnascaffold0027G0008500ZS	scaffold0027	808453	808752	+	300	0	0	0	0	0	0	0	0	0	0	0	0	0	0	0	0	0	0
Bnascaffold0027G0008600ZS	scaffold0027	831305	831745	-	441	0	0	0	0	0	0	0	0	0	0	0	0	0	0	0	0	0	0
Bnascaffold0027G0008700ZS	scaffold0027;scaffold0027;scaffold0027;scaffold0027	831784;832231;832304;833390	832084;832256;833296;833575	-;-;-;-	1506	0	0	0	0	0	0	0	0	0	0	0	0	0	0	0	0	0	0
Bnascaffold0027G0008800ZS	scaffold0027	841058	841363	-	306	0	0	0	0	0	0	0	0	0	0	0	0	0	0	0	0	0	0
Bnascaffold0027G0008900ZS	scaffold0027	860295	862856	+	2562	35.7209	30.4534	30.7724	16.3781	9.73069	11.1161	0	1.93859	0.859108	0.688523	0.576681	0.58806	0.357876	0.209786	0.242839	0	0.0424172	0.0192025
Bnascaffold0027G0009000ZS	scaffold0027	863400	865874	+	2475	24.198	22.6226	21.9803	22.6174	12.9743	19.0561	0	0	1.71822	0.482814	0.44345	0.434808	0.511583	0.289547	0.430929	0	0	0.039755
Bnascaffold0027G0009100ZS	scaffold0027	874511	874933	-	423	0	0	0	0	0	0	0	0.969294	0	0	0	0	0	0	0	0	0.128455	0
Bnascaffold0027G0009200ZS	scaffold0027;scaffold0027	879078;879386	879263;879517	-;-	318	0	0	0	0	0	0	0	0	0	0	0	0	0	0	0	0	0	0
Bnascaffold0027G0009300ZS	scaffold0027;scaffold0027;scaffold0027;scaffold0027	880254;880690;880906;881104	880403;880781;881024;881249	-;-;-;-	507	27.6549	40.0245	41.323	16.3781	29.1921	33.3482	31.7932	28.1095	24.9141	2.69364	3.82998	3.99046	1.80844	3.1803	3.68138	3.68149	3.108	2.81402
Bnascaffold0027G0009400ZS	scaffold0027;scaffold0027;scaffold0027;scaffold0027	881605;882243;882363;882586	882167;882265;882494;884501	-;-;-;-	2634	0	0.870098	0	0	0	0	0	0	0	0	0.0160262	0	0	0	0	0	0	0
Bnascaffold0027G0009500ZS	scaffold0027;scaffold0027;scaffold0027;scaffold0027	891776;891997;892286;892432	891913;892203;892327;892572	-;-;-;-	528	0	0	0	0	0	0	0	0	0	0	0	0	0	0	0	0	0	0
Bnascaffold0027G0009600ZS	scaffold0027;scaffold0027;scaffold0027;scaffold0027	897076;897297;897586;897732	897213;897503;897627;897872	-;-;-;-	528	0	0	0	0	0	0	0	0	0	0	0	0	0	0	0	0	0	0
Bnascaffold0027G0009700ZS	scaffold0027;scaffold0027;scaffold0027;scaffold0027	902403;902624;902913;903059	902540;902830;902954;903199	-;-;-;-	528	0	0	0	0	0	0	0	0	0	0	0	0	0	0	0	0	0	0
Bnascaffold0027G0009800ZS	scaffold0027;scaffold0027;scaffold0027;scaffold0027;scaffold0027;scaffold0027	908228;908378;908964;909545;909883;910232	908345;908539;909172;909661;910092;910552	-;-;-;-;-;-	1137	0	0	0	0	0	0	0	0	0	0	0	0	0	0	0	0	0	0
Bnascaffold0027G0009900ZS	scaffold0027	916226	916447	-	222	0	0	0	0	0	0	0	0	0	0	0	0	0	0	0	0	0	0
Bnascaffold0027G0010000ZS	scaffold0027;scaffold0027;scaffold0027	917095;917557;917855	917470;917653;918305	+;+;+	924	0	0	0	0	0	0	0	0	0	0	0	0	0	0	0	0	0	0
Bnascaffold0027G0010100ZS	scaffold0027	947911	948882	+	972	21.8934	20.0123	21.1011	12.4786	14.0554	7.94006	19.637	20.3552	24.9141	1.1123	0.998868	1.06286	0.718698	0.798711	0.457197	1.18606	1.17394	1.4678
Bnascaffold0027G0010200ZS	scaffold0027;scaffold0027;scaffold0027	972568;972807;973193	972585;972918;973518	+;+;+	456	26.5026	21.7525	7.91291	25.7371	17.299	31.7602	14.9615	24.2323	10.3093	2.87011	2.31431	0.849592	3.15967	2.0954	3.89821	1.92623	2.97897	1.29465
Bnascaffold0027G0010300ZS	scaffold0027;scaffold0027;scaffold0027;scaffold0027;scaffold0027;scaffold0027;scaffold0027;scaffold0027;scaffold0027;scaffold0027;scaffold0027;scaffold0027	974872;975162;975415;975673;976046;976253;976591;976784;976974;977164;977299;977822	975079;975270;975517;975961;976161;976345;976676;976861;977049;977215;977366;977983	-;-;-;-;-;-;-;-;-;-;-;-	1440	0	0	0	0	0	0	0	0	0.859108	0	0	0	0	0	0	0	0	0.0341644
Bnascaffold0027G0010400ZS	scaffold0027;scaffold0027	981516;982265	981872;982588	-;-	681	0	0	0	0	0	0	0	0	0	0	0	0	0	0	0	0	0	0
Bnascaffold0027G0010500ZS	scaffold0027;scaffold0027;scaffold0027;scaffold0027;scaffold0027;scaffold0027;scaffold0027	993663;993813;994398;994978;995327;995665;995869	993780;993974;994606;995122;995526;995772;995985	-;-;-;-;-;-;-	1059	0	0	0	0	0	0	1.87019	3.87717	3.43643	0	0	0	0	0	0	0.103678	0.205237	0.185823
Bnascaffold0027G0010600ZS	scaffold0027;scaffold0027;scaffold0027;scaffold0027;scaffold0027	1008883;1009033;1009619;1010200;1010538	1009000;1009194;1009827;1010316;1010573	-;-;-;-;-	642	0	0	0	0	0	1.58801	0	0.969294	0.859108	0	0	0	0	0	0.138441	0	0.0846362	0.0766305
Bnascaffold0027G0010700ZS	scaffold0027	1011040	1011207	-	168	0	0	0	0	0	0	0	0	0	0	0	0	0	0	0	0	0	0
Bnascaffold0027G0010800ZS	scaffold0027;scaffold0027	1012125;1012425	1012383;1012453	-;-	288	0	0	0	0	0	0	0	0	0	0	0	0	0	0	0	0	0	0
Bnascaffold0027G0010900ZS	scaffold0027	1019846	1021492	+	1647	0	0.870098	0	1.55982	2.16238	0	4.67547	2.90788	2.57732	0	0.0256303	0	0.0530187	0.0725185	0	0.166659	0.0989735	0.0896116
Bnascaffold0027G0011000ZS	scaffold0027	1021522	1021905	+	384	0	0	0	0	0	0	0.935093	0	0	0	0	0	0	0	0	0.142962	0	0
Bnascaffold0027G0011100ZS	scaffold0027;scaffold0027;scaffold0027;scaffold0027;scaffold0027;scaffold0027	1021950;1022298;1022718;1022953;1023176;1023395	1022222;1022417;1022817;1023076;1023368;1025323	+;+;+;+;+;+	2739	0	0	0.879212	4.67947	1.08119	1.58801	1.87019	3.87717	1.71822	0	0	0.015716	0.0956428	0.0218032	0.0324495	0.0400858	0.0793522	0.0359232
Bnascaffold0027G0011200ZS	scaffold0027	1030985	1031284	-	300	0	0	0	0	0	0	0	0	0	0	0	0	0	0	0	0	0	0
Bnascaffold0027G0011300ZS	scaffold0027	1031360	1032151	-	792	0	0	0	0	0	0	0	0	0	0	0	0	0	0	0	0	0	0
Bnascaffold0027G0011400ZS	scaffold0027	1045942	1046292	+	351	0	0	0	0	0	0	0	0	0	0	0	0	0	0	0	0	0	0
Bnascaffold0027G0011500ZS	scaffold0027;scaffold0027;scaffold0027;scaffold0027;scaffold0027;scaffold0027	1048687;1049084;1049291;1049669;1049794;1049999	1048767;1049145;1049390;1049710;1049835;1050118	+;+;+;+;+;+	447	1.15229	0.870098	0	0	0	0	0	0	2.57732	0.1273	0.0944363	0	0	0	0	0	0	0.33018
Bnascaffold0027G0011600ZS	scaffold0027	1050574	1050831	-	258	0	0	0	0	0	0	0	0	0	0	0	0	0	0	0	0	0	0
Bnascaffold0027G0011700ZS	scaffold0027;scaffold0027	1051642;1052139	1051769;1052253	-;-	243	0	0	0	0	0	0	0	0	0	0	0	0	0	0	0	0	0	0
Bnascaffold0027G0011800ZS	scaffold0027;scaffold0027;scaffold0027	1053558;1053684;1054469	1053606;1053837;1054730	+;+;+	465	14.9797	9.57108	42.2022	11.6987	29.1921	26.9962	1.87019	0	0.859108	1.59084	0.998588	4.44346	1.40842	3.46755	3.24934	0.236119	0	0.105799
Bnascaffold0027G0011900ZS	scaffold0027	1058969	1059937	-	969	0	0	0	0	0	0	0.935093	0	1.71822	0	0	0	0	0	0	0.0566538	0	0.101541
Bnascaffold0027G0012000ZS	scaffold0027;scaffold0027;scaffold0027	1060999;1061472;1061731	1061369;1061692;1061954	-;-;-	816	0	0	0	0	0	0	0	0	0	0	0	0	0	0	0	0	0	0
Bnascaffold0027G0012100ZS	scaffold0027;scaffold0027;scaffold0027	1062492;1062657;1062832	1062560;1062746;1062909	-;-;-	237	0	0	0	0	0	0	0	0	0	0	0	0	0	0	0	0	0	0
Bnascaffold0027G0012200ZS	scaffold0027;scaffold0027;scaffold0027;scaffold0027;scaffold0027	1070330;1070751;1071403;1071617;1077021	1070665;1070932;1071532;1071896;1077172	-;-;-;-;-	1080	0	0	0	1.55982	1.08119	0	0	0	0	0	0	0	0.0808536	0.0552954	0	0	0	0
Bnascaffold0027G0012300ZS	scaffold0027;scaffold0027	1149935;1150673	1150107;1150769	-;-	270	0	0	0	0	0	0	0	0	0	0	0	0	0	0	0	0	0	0
Bnascaffold0027G0012400ZS	scaffold0027;scaffold0027	1152813;1153318	1153022;1153491	+;+	384	0	0	0	0	0	0	0	0	0	0	0	0	0	0	0	0	0	0
Bnascaffold0027G0012500ZS	scaffold0027;scaffold0027	1154033;1155958	1154233;1156608	-;-	852	0	0	0	0	0	0	0	0	0	0	0	0	0	0	0	0	0	0
Bnascaffold0027G0012600ZS	scaffold0027	1160643	1160927	+	285	0	0	0	0	0	0	0	0	0	0	0	0	0	0	0	0	0	0
Bnascaffold0027G0012700ZS	scaffold0027;scaffold0027;scaffold0027;scaffold0027;scaffold0027;scaffold0027;scaffold0027	1166612;1167630;1167935;1168113;1168306;1168839;1169982	1166644;1167646;1168032;1168207;1168704;1169084;1170092	+;+;+;+;+;+;+	999	0	0	0	0	0	0	0	0	0	0	0	0	0	0	0	0	0	0
Bnascaffold0027G0012800ZS	scaffold0027;scaffold0027	1174219;1175187	1174428;1175195	+;+	219	0	0	0	0	0	0	0	0	0	0	0	0	0	0	0	0	0	0
Bnascaffold0027G0012900ZS	scaffold0027;scaffold0027	1180354;1181797	1180886;1182358	+;+	1095	0	0	0	0	0	0	0	0	0	0	0	0	0	0	0	0	0	0
Bnascaffold0027G0013000ZS	scaffold0027;scaffold0027;scaffold0027	1184422;1184699;1185029	1184625;1184938;1185091	-;-;-	507	0	0	0	0	0	0	0	0	0.859108	0	0	0	0	0	0	0	0	0.097035
Bnascaffold0027G0013100ZS	scaffold0027;scaffold0027;scaffold0027;scaffold0027;scaffold0027;scaffold0027;scaffold0027;scaffold0027;scaffold0027;scaffold0027;scaffold0027;scaffold0027;scaffold0027;scaffold0027	1216508;1216508;1217812;1217812;1218238;1218238;1218467;1218467;1218669;1218669;1219059;1219059;1219515;1219515	1217722;1217722;1218001;1218001;1218341;1218341;1218563;1218563;1218973;1218973;1219364;1219364;1219862;1219862	+;+;+;+;+;+;+;+;+;+;+;+;+;+	2565	1.15229	0	3.51685	3.11964	1.08119	1.58801	5.61056	4.84647	8.59108	0.0221844	0	0.0671283	0.0680872	0.0232823	0.0346507	0.128415	0.105919	0.1918
Bnascaffold0027G0013200ZS	scaffold0027;scaffold0027;scaffold0027	1220847;1221135;1221287	1221053;1221203;1221466	+;+;+	456	0	0	1.75842	0.779911	3.24356	3.17602	0	0.969294	6.01376	0	0	0.188798	0.0957476	0.392888	0.389821	0	0.119159	0.755213
Bnascaffold0027G0013300ZS	scaffold0027;scaffold0027	1227471;1228676	1227520;1228898	+;+	273	0	0	0	0	0	0	0	0	0	0	0	0	0	0	0	0	0	0
Bnascaffold0027G0013400ZS	scaffold0027;scaffold0027;scaffold0027;scaffold0027	1234343;1235026;1235272;1235544	1234758;1235188;1235460;1235756	-;-;-;-	981	0	0	0	0	0	0	0	0	0	0	0	0	0	0	0	0	0	0
Bnascaffold0027G0013500ZS	scaffold0027;scaffold0027;scaffold0027;scaffold0027	1238709;1239162;1239392;1239664	1238966;1239296;1239551;1240070	+;+;+;+	960	0	0	0	0	0	0	0	0	0	0	0	0	0	0	0	0	0	0
Bnascaffold0027G0013600ZS	scaffold0027;scaffold0027;scaffold0027;scaffold0027;scaffold0027;scaffold0027;scaffold0027;scaffold0027;scaffold0027;scaffold0027;scaffold0027;scaffold0027;scaffold0027;scaffold0027;scaffold0027;scaffold0027;scaffold0027;scaffold0027;scaffold0027;scaffold0027;scaffold0027;scaffold0027	1251808;1251808;1251808;1252550;1252550;1252550;1252978;1252978;1252978;1253472;1253472;1253472;1253665;1253665;1253665;1254129;1254129;1254129;1254719;1254719;1254893;1254893	1251813;1251813;1251813;1252738;1252738;1252738;1253388;1253388;1253388;1253573;1253573;1253573;1254040;1254040;1254040;1254475;1254400;1254400;1254814;1254814;1255240;1255240	+;+;+;+;+;+;+;+;+;+;+;+;+;+;+;+;+;+;+;+;+;+	1875	0	0	0	0	0	1.58801	0.935093	0	1.71822	0	0	0	0	0	0.0474022	0.0292787	0	0.0524765
Bnascaffold0027G0013700ZS	scaffold0027;scaffold0027;scaffold0027	1256151;1256529;1256772	1256261;1256608;1256847	+;+;+	267	0	0	0	0	0	0	0	0	0	0	0	0	0	0	0	0	0	0
Bnascaffold0027G0013800ZS	scaffold0027;scaffold0027;scaffold0027	1257203;1258532;1259926	1258462;1259850;1260229	-;-;-	2883	16.132	5.22059	10.5505	3.11964	5.40594	4.76403	9.35093	16.478	16.3231	0.276324	0.0878523	0.179172	0.0605771	0.103571	0.0924861	0.190418	0.320402	0.324224
Bnascaffold0027G0013900ZS	scaffold0027;scaffold0027;scaffold0027;scaffold0027;scaffold0027;scaffold0027;scaffold0027	1265350;1265944;1266175;1266891;1267224;1267524;1267954	1265377;1266015;1266243;1267107;1267441;1267714;1268022	+;+;+;+;+;+;+	864	0	0	0	0	0	0	0	0	0	0	0	0	0	0	0	0	0	0
Bnascaffold0027G0014000ZS	scaffold0027;scaffold0027	1269266;1270160	1269821;1270515	-;-	912	0	0	0	0	0	0	0	0	0	0	0	0	0	0	0	0	0	0
Bnascaffold0027G0014100ZS	scaffold0027;scaffold0027;scaffold0027;scaffold0027;scaffold0027	1288019;1288260;1288410;1288652;1289929	1288155;1288351;1288496;1288809;1290027	-;-;-;-;-	573	0	0	0	0	0	0	0	0	0	0	0	0	0	0	0	0	0	0
Bnascaffold0027G0014200ZS	scaffold0027	1291933	1292124	-	192	0	0	0	0	0	0	0	0	0	0	0	0	0	0	0	0	0	0
Bnascaffold0027G0014300ZS	scaffold0027;scaffold0027	1294369;1294904	1294630;1294920	-;-	279	0	0	0	0	0	0	0	0	0	0	0	0	0	0	0	0	0	0
Bnascaffold0027G0014400ZS	scaffold0027;scaffold0027;scaffold0027;scaffold0027	1298200;1298390;1298830;1298988	1298312;1298753;1298891;1299228	+;+;+;+	780	1.15229	0	0	0	0	0	3.74037	0.969294	6.87287	0.0729526	0	0	0	0	0	0.281526	0.0696621	0.504582
Bnascaffold0027G0014500ZS	scaffold0027;scaffold0027;scaffold0027;scaffold0027;scaffold0027;scaffold0027;scaffold0027;scaffold0027;scaffold0027;scaffold0027;scaffold0027;scaffold0027;scaffold0027	1300107;1300271;1300595;1300644;1301015;1301231;1302322;1303241;1303383;1303707;1304171;1304331;1304717	1300178;1300516;1300620;1300935;1301136;1301525;1302393;1303291;1303628;1304072;1304262;1304628;1304794	-;-;-;-;-;-;-;-;-;-;-;-;-	2256	0	0	0	0	0	0	0	0	0	0	0	0	0	0	0	0	0	0
Bnascaffold0027G0014600ZS	scaffold0027;scaffold0027;scaffold0027;scaffold0027;scaffold0027	1304854;1305460;1306051;1306534;1306847	1305066;1305951;1306443;1306773;1307203	+;+;+;+;+	1695	0	0	0	0	0	0	0	0	0	0	0	0	0	0	0	0	0	0
Bnascaffold0027G0014700ZS	scaffold0027;scaffold0027	1309119;1310592	1309680;1311124	-;-	1095	0	0	0	0	0	0	0	0	0	0	0	0	0	0	0	0	0	0
Bnascaffold0027G0014800ZS	scaffold0027;scaffold0027	1313460;1315834	1314110;1316034	+;+	852	0	0	0	0	0	0	0	0	0	0	0	0	0	0	0	0	0	0
Bnascaffold0027G0014900ZS	scaffold0027;scaffold0027	1316576;1317046	1316749;1317255	-;-	384	0	0	0	0	0	0	0	0	0	0	0	0	0	0	0	0	0	0
Bnascaffold0027G0015000ZS	scaffold0027	1319776	1319949	-	174	0	0	0	0	0	0	0	0	0	0	0	0	0	0	0	0	0	0
Bnascaffold0027G0015100ZS	scaffold0027;scaffold0027;scaffold0027;scaffold0027;scaffold0027;scaffold0027;scaffold0027;scaffold0027;scaffold0027;scaffold0027	1335047;1335189;1335454;1335630;1335759;1335912;1336107;1336792;1336919;1337138	1335107;1335250;1335522;1335677;1335818;1336024;1336179;1336836;1337029;1337170	-;-;-;-;-;-;-;-;-;-	675	0	0	0	0	0	0	0	0	0	0	0	0	0	0	0	0	0	0
Bnascaffold0027G0015200ZS	scaffold0027;scaffold0027;scaffold0027;scaffold0027	1339091;1339421;1339589;1340054	1339312;1339485;1339899;1340499	-;-;-;-	1044	0	0	0	0	0	0	0	0	0	0	0	0	0	0	0	0	0	0
Bnascaffold0027G0015300ZS	scaffold0027;scaffold0027	1344787;1345154	1344896;1345322	-;-	279	0	0	0	0	0	0	0	0	0	0	0	0	0	0	0	0	0	0
Bnascaffold0027G0015400ZS	scaffold0027;scaffold0027;scaffold0027;scaffold0027;scaffold0027;scaffold0027	1346336;1346424;1346898;1347029;1347218;1347578	1346341;1346488;1346955;1347137;1347493;1347819	+;+;+;+;+;+	756	229.305	217.525	214.528	174.7	162.178	335.07	697.58	749.264	213.059	14.9785	13.9593	13.8932	12.9366	11.849	24.8062	54.1714	55.5583	16.1386
Bnascaffold0027G0015500ZS	scaffold0027;scaffold0027;scaffold0027;scaffold0027;scaffold0027;scaffold0027;scaffold0027;scaffold0027;scaffold0027;scaffold0027;scaffold0027;scaffold0027	1348965;1349185;1350183;1350536;1350766;1350950;1351128;1351367;1351728;1351887;1352177;1352336	1349067;1349273;1350403;1350668;1350854;1351035;1351290;1351648;1351812;1351979;1352238;1352807	+;+;+;+;+;+;+;+;+;+;+;+	1878	0	0.870098	0	0	0	0	0	0	0	0	0.0224776	0	0	0	0	0	0	0
Bnascaffold0027G0015600ZS	scaffold0027;scaffold0027;scaffold0027;scaffold0027;scaffold0027;scaffold0027;scaffold0027;scaffold0027;scaffold0027;scaffold0027;scaffold0027	1353464;1353628;1354388;1354587;1355682;1356601;1356743;1357067;1357531;1357692;1358078	1353535;1354307;1354492;1354881;1355753;1356651;1356988;1357432;1357622;1357989;1358155	-;-;-;-;-;-;-;-;-;-;-	2355	0	0	0	0	1.08119	0	0.935093	0	0	0	0	0	0	0.0253584	0	0.0233111	0	0
Bnascaffold0027G0015700ZS	scaffold0027;scaffold0027;scaffold0027;scaffold0027;scaffold0027	1358215;1358821;1359410;1359893;1360206	1358427;1359312;1359802;1360132;1360562	+;+;+;+;+	1695	0	0	0	0	0	0	0.935093	0	0	0	0	0	0	0	0	0.0323879	0	0
Bnascaffold0027G0015800ZS	scaffold0027;scaffold0027	1362618;1363934	1363032;1364046	-;-	528	0	0	0	0	0	0	0	0	0	0	0	0	0	0	0	0	0	0
Bnascaffold0027G0015900ZS	scaffold0027;scaffold0027	1369356;1370399	1369585;1370510	+;+	342	0	0	0	0	0	0	0	0	0	0	0	0	0	0	0	0	0	0
Bnascaffold0027G0016000ZS	scaffold0027	1370975	1371145	+	171	0	0	0	0	0	0	0	0	0	0	0	0	0	0	0	0	0	0
Bnascaffold0027G0016100ZS	scaffold0027	1372655	1376455	+	3801	0	0	0	0	0	0	0	0	0	0	0	0	0	0	0	0	0	0
Bnascaffold0027G0016200ZS	scaffold0027	1381161	1381640	+	480	0	0	0	0	0	0	0	0	0	0	0	0	0	0	0	0	0	0
Bnascaffold0027G0016300ZS	scaffold0027	1387161	1387451	+	291	0	0	0	0	0	0	0	0	0	0	0	0	0	0	0	0	0	0
Bnascaffold0027G0016400ZS	scaffold0027	1390165	1390620	+	456	0	0	0	0	0	0	0	0	0	0	0	0	0	0	0	0	0	0
Bnascaffold0027G0016500ZS	scaffold0027;scaffold0027;scaffold0027;scaffold0027;scaffold0027;scaffold0027	1402668;1403127;1403676;1404104;1404339;1405506	1402908;1403362;1403949;1404218;1404416;1405704	+;+;+;+;+;+	1143	0	0	0	0	0	0	0	0	0	0	0	0	0	0	0	0	0	0
Bnascaffold0027G0016600ZS	scaffold0027;scaffold0027;scaffold0027;scaffold0027;scaffold0027;scaffold0027;scaffold0027	1407576;1407720;1407819;1408043;1408180;1408425;1408645	1407651;1407751;1407961;1408109;1408257;1408570;1408684	+;+;+;+;+;+;+	582	1.15229	3.48039	4.39606	0	2.16238	1.58801	0	0.969294	1.71822	0.0977716	0.290124	0.369811	0	0.20522	0.152713	0	0.0933616	0.169061
Bnascaffold0027G0016700ZS	scaffold0027	1409189	1410685	-	1497	0	0	0	0	0	0	0	0	0	0	0	0	0	0	0	0	0	0
Bnascaffold0027G0016800ZS	scaffold0027;scaffold0027;scaffold0027;scaffold0027;scaffold0027	1417182;1418394;1418572;1418880;1419045	1417275;1418483;1418771;1418955;1419109	-;-;-;-;-	525	0	0	0	0	0	0	0	0	0.859108	0	0	0	0	0	0	0	0	0.0937081
Bnascaffold0027G0016900ZS	scaffold0027	1421889	1422170	-	282	0	0	0	0	0	0	0	0	0	0	0	0	0	0	0	0	0	0
Bnascaffold0027G0017000ZS	scaffold0027;scaffold0027;scaffold0027	1426303;1426440;1427082	1426398;1426518;1427266	-;-;-	360	0	0	0	0.779911	0	0	3.74037	2.90788	5.15465	0	0	0	0.12128	0	0	0.609973	0.452804	0.819946
Bnascaffold0027G0017100ZS	scaffold0027;scaffold0027	1460054;1460254	1460125;1460394	-;-	213	0	0	0	0	0	0	0	0	0	0	0	0	0	0	0	0	0	0
Bnascaffold0027G0017200ZS	scaffold0027;scaffold0027;scaffold0027;scaffold0027;scaffold0027;scaffold0027;scaffold0027;scaffold0027;scaffold0027;scaffold0027;scaffold0027;scaffold0027;scaffold0027;scaffold0027;scaffold0027;scaffold0027	1461695;1462151;1462374;1462530;1462680;1462832;1462979;1463120;1463252;1463384;1463808;1464187;1464549;1465149;1465360;1465601	1461791;1462286;1462445;1462595;1462751;1462900;1463050;1463185;1463314;1463721;1464097;1464461;1464681;1465282;1465516;1465732	+;+;+;+;+;+;+;+;+;+;+;+;+;+;+;+	2172	3.45686	3.48039	0.879212	19.4978	2.16238	1.58801	0	3.87717	0.859108	0.0785954	0.0777404	0.0198186	0.502543	0.0549898	0.0409204	0	0.100067	0.0226504
Bnascaffold0027G0017300ZS	scaffold0027;scaffold0027	1466216;1466442	1466261;1468471	+;+	2076	0	0	0	0	0	0	0	0	0	0	0	0	0	0	0	0	0	0
Bnascaffold0027G0017400ZS	scaffold0027	1471869	1472042	+	174	0	0	0	0	0	0	0	0	0	0	0	0	0	0	0	0	0	0
Bnascaffold0027G0017500ZS	scaffold0027;scaffold0027	1472268;1473022	1472535;1474223	+;+	1470	0	0	0	0	0	0	0	0	0	0	0	0	0	0	0	0	0	0
Bnascaffold0027G0017600ZS	scaffold0027;scaffold0027;scaffold0027;scaffold0027;scaffold0027;scaffold0027;scaffold0027	1474464;1474627;1475059;1475341;1475506;1475676;1475903	1474498;1474719;1475165;1475402;1475598;1475824;1476158	-;-;-;-;-;-;-	795	1.15229	0	0	0	0	0	1.87019	0.969294	3.43643	0.0715762	0	0	0	0	0	0.138107	0.0683477	0.247531
Bnascaffold0027G0017700ZS	scaffold0027;scaffold0027;scaffold0027	1550242;1550349;1551208	1550275;1550383;1551474	+;+;+	336	0	0	0	0	0	0	0	0	0	0	0	0	0	0	0	0	0	0
Bnascaffold0027G0017800ZS	scaffold0027;scaffold0027	1552269;1554102	1553351;1554293	+;+	1275	0	0	0	0	0	0	0	0	0	0	0	0	0	0	0	0	0	0
Bnascaffold0027G0017900ZS	scaffold0027;scaffold0027;scaffold0027	1565956;1566453;1566726	1566363;1566588;1566793	+;+;+	612	0	0	0.879212	0	0	0	1.87019	0	1.71822	0	0	0.0703366	0	0	0	0.179404	0	0.160774
Bnascaffold0027G0018000ZS	scaffold0027	1567215	1567514	+	300	1.15229	0	0.879212	0.779911	1.08119	1.58801	2.80528	1.93859	0.859108	0.189677	0	0.143487	0.145536	0.199063	0.296264	0.548976	0.362243	0.163989
Bnascaffold0027G0018100ZS	scaffold0027;scaffold0027	1582265;1582558	1582486;1582713	-;-	378	0	0	0	0	0	0	0	0	0	0	0	0	0	0	0	0	0	0
Bnascaffold0027G0018200ZS	scaffold0027;scaffold0027;scaffold0027	1587560;1587936;1588602	1587862;1588305;1588915	-;-;-	987	0	0	0	0	0	0	0	0	0	0	0	0	0	0	0	0	0	0
Bnascaffold0027G0018300ZS	scaffold0027	1589541	1589726	+	186	0	0	0	0	0	0	0	0	0	0	0	0	0	0	0	0	0	0
Bnascaffold0027G0018400ZS	scaffold0027	1590006	1590182	-	177	0	0	0	0	0	0	0	0	0	0	0	0	0	0	0	0	0	0
Bnascaffold0027G0018500ZS	scaffold0027;scaffold0027;scaffold0027	1591756;1592196;1592632	1592013;1592523;1593107	-;-;-	1062	1.15229	2.61029	0.879212	4.67947	3.24356	1.58801	3.74037	3.87717	1.71822	0.053581	0.119246	0.040533	0.246672	0.168698	0.0836903	0.20677	0.204657	0.0926493
Bnascaffold0027G0018600ZS	scaffold0027;scaffold0027	1594385;1594496	1594390;1594729	+;+	240	0	0	0	0	0	0	0	0	0	0	0	0	0	0	0	0	0	0
Bnascaffold0027G0018700ZS	scaffold0027;scaffold0027;scaffold0027	1596846;1597203;1597354	1597064;1597265;1597464	+;+;+	393	0	0	0	0	0	0	0	0	0	0	0	0	0	0	0	0	0	0
Bnascaffold0027G0018800ZS	scaffold0027;scaffold0027	1598542;1599043	1598960;1599172	-;-	549	0	0	0	0	0	0	0	0	0	0	0	0	0	0	0	0	0	0
Bnascaffold0027G0018900ZS	scaffold0027	1599694	1600224	-	531	0	0	0	0	0	0	0	0	0	0	0	0	0	0	0	0	0	0
Bnascaffold0027G0019000ZS	scaffold0027;scaffold0027	1632599;1636407	1633145;1636510	+;+	651	0	0	0	0	0	0	0	0	0	0	0	0	0	0	0	0	0	0
Bnascaffold0027G0019100ZS	scaffold0027;scaffold0027	1637661;1638209	1638078;1638405	+;+	615	0	0	0	0	0	0	0	0	0	0	0	0	0	0	0	0	0	0
Bnascaffold0027G0019200ZS	scaffold0027	1639400	1639882	+	483	0	0	0	0	0	0	0	0	0	0	0	0	0	0	0	0	0	0
Bnascaffold0027G0019300ZS	scaffold0027;scaffold0027;scaffold0027;scaffold0027;scaffold0027	1641018;1641168;1641326;1641925;1642361	1641132;1641242;1641442;1642156;1642418	-;-;-;-;-	597	0	0	0	0	0	0	0	0	0	0	0	0	0	0	0	0	0	0
Bnascaffold0027G0019400ZS	scaffold0027;scaffold0027	1647402;1647849	1647827;1649207	+;+	1785	0	0	0	0	0	0	0	0	0	0	0	0	0	0	0	0	0	0
Bnascaffold0027G0019500ZS	scaffold0027	1657966	1658622	+	657	0	0	0	0	0	0	0	0	0	0	0	0	0	0	0	0	0	0
Bnascaffold0027G0019600ZS	scaffold0027;scaffold0027	1668172;1671602	1668552;1671871	+;+	651	0	0	0	0	0	0	0	0	0	0	0	0	0	0	0	0	0	0
Bnascaffold0027G0019700ZS	scaffold0027;scaffold0027;scaffold0027	1673609;1673766;1673975	1673694;1673900;1674017	+;+;+	264	0	0	0	0	0	0	0	0	0	0	0	0	0	0	0	0	0	0
Bnascaffold0027G0019800ZS	scaffold0027	1675868	1676173	-	306	0	0	0	0	0	0	0	0	0	0	0	0	0	0	0	0	0	0
Bnascaffold0027G0019900ZS	scaffold0027	1679269	1679967	-	699	0	0	0	0	0	0	0	0	0	0	0	0	0	0	0	0	0	0
Bnascaffold0027G0020000ZS	scaffold0027;scaffold0027;scaffold0027;scaffold0027;scaffold0027;scaffold0027;scaffold0027;scaffold0027;scaffold0027;scaffold0027;scaffold0027;scaffold0027	1687176;1687399;1687561;1687746;1687910;1688040;1688320;1688636;1688818;1688999;1691228;1691654	1687322;1687481;1687651;1687839;1687970;1688247;1688514;1688715;1688914;1689118;1691584;1691692	-;-;-;-;-;-;-;-;-;-;-;-	1572	1.15229	15.6618	78.2499	0	1.08119	0	14.9615	5.81576	4.29554	0.0361979	0.483355	2.43708	0	0.0379892	0	0.558754	0.207391	0.156478
Bnascaffold0027G0020100ZS	scaffold0027;scaffold0027;scaffold0027	1707959;1709972;1710855	1709903;1710661;1711759	-;-;-	3540	0	0	0	0	0	0	0	0	0	0	0	0	0	0	0	0	0	0
Bnascaffold0027G0020200ZS	scaffold0027	1717856	1718218	+	363	0	0	0	0	0	0	0	0	0	0	0	0	0	0	0	0	0	0
Bnascaffold0027G0020300ZS	scaffold0027;scaffold0027;scaffold0027;scaffold0027	1718915;1719152;1719374;1719657	1719003;1719278;1719414;1720023	-;-;-;-	624	0	0	0	0	0	0	0	0	0	0	0	0	0	0	0	0	0	0
Bnascaffold0027G0020400ZS	scaffold0027;scaffold0027;scaffold0027;scaffold0027;scaffold0027;scaffold0027;scaffold0027;scaffold0027;scaffold0027;scaffold0027;scaffold0027;scaffold0027;scaffold0027;scaffold0027;scaffold0027	1724653;1725015;1725521;1725690;1726079;1726591;1727067;1727247;1727413;1727614;1727764;1728028;1728143;1728307;1728469	1724918;1725399;1725602;1725943;1726507;1726989;1727153;1727315;1727547;1727685;1727835;1728075;1728211;1728381;1728498	-;-;-;-;-;-;-;-;-;-;-;-;-;-;-	2472	0	0	0	0	0	0	0	0	0	0	0	0	0	0	0	0	0	0
Bnascaffold0027G0020500ZS	scaffold0027;scaffold0027;scaffold0027	1728853;1729436;1729986	1729347;1729862;1730287	-;-;-	1224	0	0	0	0	0	0	0	0	0	0	0	0	0	0	0	0	0	0
Bnascaffold0027G0020600ZS	scaffold0027;scaffold0027;scaffold0027;scaffold0027	1737421;1737861;1738096;1738233	1737527;1737956;1738159;1738355	+;+;+;+	390	0	0	0	0	0	0	0	0	0	0	0	0	0	0	0	0	0	0
Bnascaffold0027G0020700ZS	scaffold0027;scaffold0027;scaffold0027	1742578;1742778;1743076	1742695;1742874;1743526	+;+;+	666	0	0	0	0	0	0	0	0	0	0	0	0	0	0	0	0	0	0
Bnascaffold0027G0020800ZS	scaffold0027;scaffold0027	1743681;1744308	1743918;1744645	+;+	576	0	0.870098	0	0	0	0	0	1.93859	0.859108	0	0.0732865	0	0	0	0	0	0.188668	0.085411
Bnascaffold0027G0020900ZS	scaffold0027	1745351	1745518	-	168	0	0	0	0	0	0	0	0	0	0	0	0	0	0	0	0	0	0
Bnascaffold0027G0021000ZS	scaffold0027;scaffold0027;scaffold0027;scaffold0027	1745875;1746315;1746550;1746687	1745981;1746410;1746613;1746809	+;+;+;+	390	0	0	0	0	0	0	0	0	0	0	0	0	0	0	0	0	0	0
Bnascaffold0027G0021100ZS	scaffold0027;scaffold0027;scaffold0027	1751037;1751237;1751535	1751154;1751333;1751985	+;+;+	666	0	0	0	0	0	0	0	0	0	0	0	0	0	0	0	0	0	0
Bnascaffold0027G0021200ZS	scaffold0027;scaffold0027	1752140;1752766	1752377;1753103	+;+	576	0	0	0	0	0	0	0	0.969294	0	0	0	0	0	0	0	0	0.0943341	0
Bnascaffold0027G0021300ZS	scaffold0027;scaffold0027;scaffold0027;scaffold0027	1754333;1754772;1755008;1755145	1754439;1754867;1755071;1755267	+;+;+;+	390	1.15229	8.70098	1.75842	0	2.16238	6.35204	3.74037	3.87717	6.87287	0.145905	1.08239	0.220749	0	0.306251	0.911581	0.563052	0.557297	1.00916
Bnascaffold0027G0021400ZS	scaffold0027	1781800	1782192	-	393	1.15229	0	0	0	1.08119	0	0	0	0	0.144792	0	0	0	0.151957	0	0	0	0
Bnascaffold0027G0021500ZS	scaffold0027	1782596	1782748	+	153	0	0	0	0	0	0	0	0	0	0	0	0	0	0	0	0	0	0
Bnascaffold0027G0021600ZS	scaffold0027;scaffold0027;scaffold0027	1790801;1791410;1791853	1791114;1791779;1792155	+;+;+	987	0	0	0	0	0	0	0	0	0	0	0	0	0	0	0	0	0	0
Bnascaffold0027G0021700ZS	scaffold0027;scaffold0027;scaffold0027	1793874;1794024;1794228	1793932;1794153;1794242	+;+;+	204	0	0	0	0	0	0	0	0	0	0	0	0	0	0	0	0	0	0
Bnascaffold0027G0021800ZS	scaffold0027;scaffold0027	1796075;1797908	1797157;1798099	+;+	1275	0	0	0	0	0	0	0	0	0	0	0	0	0	0	0	0	0	0
Bnascaffold0027G0021900ZS	scaffold0027	1811037	1812200	+	1164	0	0	0	0	0	0	0	0	0	0	0	0	0	0	0	0	0	0
Bnascaffold0027G0022000ZS	scaffold0027;scaffold0027;scaffold0027;scaffold0027;scaffold0027;scaffold0027	1813788;1814388;1814640;1814808;1814987;1815709	1813972;1814427;1814705;1814844;1815113;1815739	-;-;-;-;-;-	486	0	1.7402	0.879212	3.11964	3.24356	0	0	0	0	0	0.173716	0.0885721	0.359349	0.368636	0	0	0	0
Bnascaffold0027G0022100ZS	scaffold0027;scaffold0027;scaffold0027	1816355;1816858;1817015	1816768;1816925;1817462	+;+;+	930	0	0	0	0	0	0	0	0	0	0	0	0	0	0	0	0	0	0
Bnascaffold0027G0022200ZS	scaffold0027;scaffold0027;scaffold0027;scaffold0027;scaffold0027;scaffold0027;scaffold0027	1819890;1821058;1821521;1821753;1822070;1822362;1822571	1820261;1821444;1821671;1821996;1822280;1822477;1822631	-;-;-;-;-;-;-	1542	0	0	0	0	0	0	0	0	0	0	0	0	0	0	0	0	0	0
Bnascaffold0027G0022300ZS	scaffold0027;scaffold0027	1837328;1839476	1838494;1839694	+;+	1386	0	0	0	0	4.32475	0	0.935093	0	0.859108	0	0	0	0	0.172349	0	0.0396086	0	0.0354955
Bnascaffold0027G0022400ZS	scaffold0027	1840233	1842887	-	2655	0	0.870098	0	0	0	0	0.935093	0	2.57732	0	0.0158994	0	0	0	0	0.020677	0	0.0555896
Bnascaffold0027G0022500ZS	scaffold0027	1847904	1848116	+	213	0	0	0	0	0	0	0	0	0	0	0	0	0	0	0	0	0	0
Bnascaffold0027G0022600ZS	scaffold0027;scaffold0027	1853033;1853665	1853629;1854378	+;+	1311	0	0	0	0	0	0	0	0	0	0	0	0	0	0	0	0	0	0
Bnascaffold0027G0022700ZS	scaffold0027	1855131	1855343	+	213	0	0	0	0	0	0	0	0	0	0	0	0	0	0	0	0	0	0
Bnascaffold0027G0022800ZS	scaffold0027;scaffold0027;scaffold0027;scaffold0027	1865000;1865196;1865399;1865828	1865122;1865259;1865494;1865934	-;-;-;-	390	0	0	0	0	0	0	0	0	0	0	0	0	0	0	0	0	0	0
Bnascaffold0027G0022900ZS	scaffold0027;scaffold0027;scaffold0027;scaffold0027;scaffold0027;scaffold0027	1866291;1866770;1866999;1867182;1867392;1867671	1866405;1866960;1867073;1867349;1867511;1867883	+;+;+;+;+;+	882	0	0	0	0	0	0	0	0	0	0	0	0	0	0	0	0	0	0
Bnascaffold0027G0023000ZS	scaffold0027	1872715	1873512	-	798	0	0	0	0	0	0	0	0	0	0	0	0	0	0	0	0	0	0
Bnascaffold0027G0023100ZS	scaffold0027	1879760	1880557	+	798	0	0	0	0	0	0	0	0	0	0	0	0	0	0	0	0	0	0
Bnascaffold0027G0023200ZS	scaffold0027	1884388	1884612	-	225	0	0	0	0	0	0	0	0	0	0	0	0	0	0	0	0	0	0
Bnascaffold0027G0023300ZS	scaffold0027	1892231	1892440	-	210	0	0	0	0	0	0	0	0	0	0	0	0	0	0	0	0	0	0
Bnascaffold0027G0023400ZS	scaffold0027;scaffold0027;scaffold0027	1901123;1901499;1902165	1901425;1901868;1902478	-;-;-	987	0	0	0	0	0	0	0	0	0	0	0	0	0	0	0	0	0	0
Bnascaffold0027G0023500ZS	scaffold0027;scaffold0027;scaffold0027;scaffold0027;scaffold0027	1913471;1913740;1914148;1914670;1915057	1913611;1913811;1914249;1915003;1915529	+;+;+;+;+	1122	0	0	0	0	0	0	0	0	0	0	0	0	0	0	0	0	0	0
Bnascaffold0027G0023600ZS	scaffold0027;scaffold0027;scaffold0027;scaffold0027;scaffold0027	1932253;1932654;1932869;1933102;1933608	1932567;1932794;1933009;1933208;1933806	+;+;+;+;+	903	0	0	0	0	0	0	0	0	0	0	0	0	0	0	0	0	0	0
Bnascaffold0027G0023700ZS	scaffold0027;scaffold0027;scaffold0027;scaffold0027;scaffold0027;scaffold0027;scaffold0027;scaffold0027	1934048;1934313;1934486;1934668;1935083;1935279;1935559;1935934	1934200;1934411;1934560;1934768;1935206;1935482;1935717;1935987	-;-;-;-;-;-;-;-	969	0	33.0637	4.39606	0.779911	10.8119	6.35204	2.80528	3.87717	0.859108	0	1.65541	0.222116	0.0450577	0.616295	0.36689	0.169961	0.224299	0.0507706
Bnascaffold0027G0023800ZS	scaffold0027	1937997	1938209	-	213	0	0	0	0	0	0	0	0	0	0	0	0	0	0	0	0	0	0
Bnascaffold0027G0023900ZS	scaffold0027	1939602	1940750	-	1149	1.15229	0.870098	0	2.33973	1.08119	0	5.61056	0.969294	8.59108	0.049524	0.0367389	0	0.113997	0.0519747	0	0.286671	0.0472902	0.42817
Bnascaffold0027G0024000ZS	scaffold0027;scaffold0027	1953644;1953880	1953807;1953982	+;+	267	0	0	0	0	0	0	0	0	0	0	0	0	0	0	0	0	0	0
Bnascaffold0027G0024100ZS	scaffold0027	1971292	1971483	-	192	0	0	0	0	0	0	0	0	0	0	0	0	0	0	0	0	0	0
Bnascaffold0027G0024200ZS	scaffold0027	1972984	1973256	+	273	0	0	0	0	0	0	0	0	0	0	0	0	0	0	0	0	0	0
Bnascaffold0027G0024300ZS	scaffold0027	1973534	1974889	+	1356	0	0	0	0	0	0	0	0	0	0	0	0	0	0	0	0	0	0
Bnascaffold0027G0024400ZS	scaffold0027;scaffold0027	1975460;1975933	1975699;1976160	-;-	468	0	0	0	0	0	0	0	0	0	0	0	0	0	0	0	0	0	0
Bnascaffold0027G0024500ZS	scaffold0027;scaffold0027;scaffold0027;scaffold0027	2003288;2003607;2003833;2004038	2003561;2003790;2003956;2004553	-;-;-;-	1098	0	0	0	0	0	0	0	0	0	0	0	0	0	0	0	0	0	0
Bnascaffold0027G0024600ZS	scaffold0027;scaffold0027	2004976;2005158	2005133;2005206	-;-	207	0	0	0	0	0	0	0	0	0	0	0	0	0	0	0	0	0	0
Bnascaffold0027G0024700ZS	scaffold0027;scaffold0027;scaffold0027;scaffold0027;scaffold0027	2005434;2006586;2008380;2009453;2009762	2005597;2008329;2009287;2009591;2012203	+;+;+;+;+	5397	0	0	0	0	0	0	0	0	0	0	0	0	0	0	0	0	0	0
Bnascaffold0027G0024800ZS	scaffold0027;scaffold0027;scaffold0027;scaffold0027	2016490;2016618;2017260;2017669	2016536;2016692;2017416;2017785	+;+;+;+	396	1.15229	0	0	0	2.16238	0	0	0	1.71822	0.143695	0	0	0	0.301611	0	0	0	0.248468
Bnascaffold0027G0024900ZS	scaffold0027;scaffold0027;scaffold0027	2018989;2019175;2019387	2019085;2019275;2019485	+;+;+	297	0	0	0	0.779911	0	0	0	0	0	0	0	0	0.147006	0	0	0	0	0
Bnascaffold0027G0025000ZS	scaffold0027;scaffold0027	2029495;2030358	2029612;2030470	+;+	231	0	0	0	0	0	0	0	0	0	0	0	0	0	0	0	0	0	0
Bnascaffold0027G0025100ZS	scaffold0027;scaffold0027;scaffold0027;scaffold0027	2031350;2031500;2031795;2031974	2031413;2031621;2031881;2032075	+;+;+;+	375	1.15229	1.7402	0.879212	0	0	0	0	0	0	0.151741	0.225136	0.114789	0	0	0	0	0	0
Bnascaffold0027G0025200ZS	scaffold0027	2042538	2042789	-	252	0	0	0	0	0	0	0	0	0	0	0	0	0	0	0	0	0	0
Bnascaffold0027G0025300ZS	scaffold0027;scaffold0027;scaffold0027;scaffold0027	2090667;2091232;2091584;2092354	2091082;2091397;2091781;2092566	-;-;-;-	993	0	0	0	0	0	0	0	0	0	0	0	0	0	0	0	0	0	0
Bnascaffold0027G0025400ZS	scaffold0027	2101394	2101585	-	192	0	0	0	0	0	0	0	0	0	0	0	0	0	0	0	0	0	0
Bnascaffold0027G0025500ZS	scaffold0027;scaffold0027;scaffold0027	2107536;2107812;2107902	2107725;2107849;2108021	-;-;-	348	0	0	0	0	0	0	0.935093	0	0	0	0	0	0	0	0	0.157752	0	0
Bnascaffold0027G0025600ZS	scaffold0027;scaffold0027;scaffold0027	2109983;2110153;2110306	2110054;2110206;2110368	-;-;-	189	0	0	0	0	0	0	0	0	0	0	0	0	0	0	0	0	0	0
Bnascaffold0027G0025700ZS	scaffold0027;scaffold0027	2116778;2116943	2116843;2118373	+;+	1497	0	0	0	0	0	0	0	0	0	0	0	0	0	0	0	0	0	0
Bnascaffold0027G0025800ZS	scaffold0027;scaffold0027;scaffold0027;scaffold0027	2127337;2127550;2127797;2128035	2127453;2127657;2128006;2128172	+;+;+;+	573	0	0	0	0	0	0	0	0	0	0	0	0	0	0	0	0	0	0
Bnascaffold0027G0025900ZS	scaffold0027;scaffold0027	2128211;2128939	2128548;2129176	-;-	576	0	0.870098	0	0	0	0	0	0.969294	0.859108	0	0.0732865	0	0	0	0	0	0.0943341	0.085411
Bnascaffold0027G0026000ZS	scaffold0027;scaffold0027;scaffold0027	2129331;2130166;2130453	2129781;2130274;2130534	-;-;-	642	0	0.870098	0	0	0	0	0	0.969294	0	0	0.0657524	0	0	0	0	0	0.0846362	0
Bnascaffold0027G0026100ZS	scaffold0027;scaffold0027;scaffold0027;scaffold0027	2135743;2135939;2136142;2136571	2135865;2136002;2136237;2136677	-;-;-;-	390	0	0	0	0	0	0	0	0	0	0	0	0	0	0	0	0	0	0
Bnascaffold0027G0026200ZS	scaffold0027;scaffold0027;scaffold0027;scaffold0027;scaffold0027;scaffold0027;scaffold0027	2137032;2137508;2137737;2137920;2138130;2138485;2138785	2137146;2137698;2137811;2138087;2138249;2138614;2138906	+;+;+;+;+;+;+	921	1.15229	0.870098	3.51685	0.779911	0	0	1.87019	0	1.71822	0.061784	0.0458339	0.186953	0.047406	0	0	0.119213	0	0.106833
Bnascaffold0027G0026300ZS	scaffold0027	2140884	2141105	+	222	0	0	0	0	0	0	0	0	0	0	0	0	0	0	0	0	0	0
Bnascaffold0027G0026400ZS	scaffold0027;scaffold0027;scaffold0027;scaffold0027	2145477;2145673;2145876;2146683	2145599;2145736;2146004;2146906	-;-;-;-	540	0	0	0	0	0	0	0	0	0	0	0	0	0	0	0	0	0	0
Bnascaffold0027G0026500ZS	scaffold0027;scaffold0027;scaffold0027	2147359;2147656;2148145	2147436;2147772;2148279	+;+;+	330	0	0	0	0.779911	1.08119	0	0	0	5.15465	0	0	0	0.132306	0.180967	0	0	0	0.894486
Bnascaffold0027G0026600ZS	scaffold0027;scaffold0027;scaffold0027	2148924;2149405;2149584	2149203;2149501;2149701	-;-;-	495	0	0	0	0	0	0	0	0	0	0	0	0	0	0	0	0	0	0
Bnascaffold0027G0026700ZS	scaffold0027	2150609	2150830	+	222	0	0	0	0	0	0	0	0	0	0	0	0	0	0	0	0	0	0
Bnascaffold0027G0026800ZS	scaffold0027;scaffold0027	2154741;2155369	2154753;2155580	+;+	225	0	0	0	0	0	0	0	0	0	0	0	0	0	0	0	0	0	0
Bnascaffold0027G0026900ZS	scaffold0027	2162517	2162801	-	285	0	0	0	0	0	0	0	0	0	0	0	0	0	0	0	0	0	0
Bnascaffold0027G0027000ZS	scaffold0027;scaffold0027;scaffold0027;scaffold0027	2162848;2163001;2163523;2164282	2162939;2163457;2164241;2164735	-;-;-;-	1722	0	0.870098	0	0	0	0	0	0	0.859108	0	0.024514	0	0	0	0	0	0	0.0285695
Bnascaffold0027G0027100ZS	scaffold0027	2165946	2166110	-	165	0	0	0	0	0	0	0	0	0	0	0	0	0	0	0	0	0	0
Bnascaffold0027G0027200ZS	scaffold0027;scaffold0027	2172996;2176413	2173376;2176682	+;+	651	0	0	0	0	0	0	0	0	0	0	0	0	0	0	0	0	0	0
Bnascaffold0027G0027300ZS	scaffold0027;scaffold0027;scaffold0027;scaffold0027;scaffold0027	2178477;2178639;2178852;2179229;2179533	2178562;2178772;2179144;2179450;2179631	+;+;+;+;+	834	0	0	0	0	0	0	0	0	0	0	0	0	0	0	0	0	0	0
Bnascaffold0027G0027400ZS	scaffold0027	2193564	2193749	+	186	0	0	0	0	0	0	0	0	0	0	0	0	0	0	0	0	0	0
Bnascaffold0027G0027500ZS	scaffold0027	2194029	2194205	-	177	0	0	0	0	0	0	0	0	0	0	0	0	0	0	0	0	0	0
Bnascaffold0027G0027600ZS	scaffold0027;scaffold0027	2215753;2215882	2215798;2216123	+;+	288	0	0	0	0	0	0	0	0	0	0	0	0	0	0	0	0	0	0
Bnascaffold0027G0027700ZS	scaffold0027	2228502	2228669	-	168	0	0	0	0	0	0	0	0	0	0	0	0	0	0	0	0	0	0
Bnascaffold0027G0027800ZS	scaffold0027;scaffold0027	2229587;2229887	2229845;2229915	-;-	288	0	0	0	0	0	0	0	0	0	0	0	0	0	0	0	0	0	0
Bnascaffold0027G0027900ZS	scaffold0027;scaffold0027;scaffold0027;scaffold0027;scaffold0027	2235191;2235341;2235927;2236508;2236846	2235308;2235502;2236135;2236624;2236881	-;-;-;-;-	642	0	0	0	0	0	0	0	0	0	0	0	0	0	0	0	0	0	0
Bnascaffold0027G0028000ZS	scaffold0027	2237348	2237515	-	168	0	0	0	0	0	0	0	0	0	0	0	0	0	0	0	0	0	0
Bnascaffold0027G0028100ZS	scaffold0027;scaffold0027	2238433;2238733	2238691;2238761	-;-	288	0	0	0	0	0	0	0	0	0	0	0	0	0	0	0	0	0	0
Bnascaffold0027G0028200ZS	scaffold0027;scaffold0027;scaffold0027;scaffold0027;scaffold0027	2244041;2244191;2244777;2245358;2245696	2244158;2244352;2244985;2245474;2245731	-;-;-;-;-	642	0	0	0	0	0	0	0	0	0	0	0	0	0	0	0	0	0	0
Bnascaffold0027G0028300ZS	scaffold0027	2246198	2246365	-	168	0	0	0	0	0	0	0	0	0	0	0	0	0	0	0	0	0	0
Bnascaffold0027G0028400ZS	scaffold0027;scaffold0027	2246802;2246952	2246918;2247029	-;-	195	0	0	0	0	0	0	0	0	0	0	0	0	0	0	0	0	0	0
Bnascaffold0027G0028500ZS	scaffold0027	2247335	2247610	-	276	0	0	0	0	0	0	0	1.93859	0	0	0	0	0	0	0	0	0.393742	0
Bnascaffold0027G0028600ZS	scaffold0027;scaffold0027	2335955;2336880	2336141;2337148	+;+	456	0	0	0	0	0	0	0	0	0	0	0	0	0	0	0	0	0	0
Bnascaffold0027G0028700ZS	scaffold0027;scaffold0027	2339405;2340393	2339591;2340661	+;+	456	0	0	0	0	0	0	0	0	0	0	0	0	0	0	0	0	0	0
Bnascaffold0027G0028800ZS	scaffold0027;scaffold0027	2342757;2342982	2342895;2343160	-;-	318	0	0	0	0	0	0	0	0	0	0	0	0	0	0	0	0	0	0
Bnascaffold0027G0028900ZS	scaffold0027;scaffold0027	2343797;2343933	2343845;2344105	+;+	222	0	0	0	0	0	0	0	0	0	0	0	0	0	0	0	0	0	0
Bnascaffold0027G0029000ZS	scaffold0027;scaffold0027	2348544;2348685	2348592;2348857	+;+	222	0	0	0	0	0	0	0	0	0	0	0	0	0	0	0	0	0	0
Bnascaffold0027G0029100ZS	scaffold0027	2370238	2370429	-	192	0	0	0	0	0	0	0	0	0	0	0	0	0	0	0	0	0	0
Bnascaffold0027G0029200ZS	scaffold0027;scaffold0027;scaffold0027;scaffold0027;scaffold0027	2372049;2372173;2372715;2372983;2373257	2372085;2372290;2372954;2373007;2373274	-;-;-;-;-	438	0	0	0	0	0	0	0	0	0	0	0	0	0	0	0	0	0	0
Bnascaffold0027G0029300ZS	scaffold0027;scaffold0027;scaffold0027;scaffold0027;scaffold0027;scaffold0027;scaffold0027;scaffold0027;scaffold0027;scaffold0027	2375509;2375844;2376084;2376281;2376612;2376793;2377003;2377146;2377422;2378560	2375547;2376002;2376189;2376366;2376665;2376909;2377051;2377295;2377483;2378772	-;-;-;-;-;-;-;-;-;-	1035	3.45686	0.870098	1.75842	1.55982	2.16238	0	0.935093	0	0	0.164936	0.0407855	0.0831807	0.0843689	0.115399	0	0.0530411	0	0
Bnascaffold0027G0029400ZS	scaffold0027;scaffold0027;scaffold0027;scaffold0027	2399554;2400563;2400788;2401359	2399582;2400602;2400995;2401537	+;+;+;+	456	0	0	0	0	0	0	0	0	0	0	0	0	0	0	0	0	0	0
Bnascaffold0027G0029500ZS	scaffold0027;scaffold0027;scaffold0027	2404523;2404890;2405376	2404635;2405063;2405631	+;+;+	543	2.30457	1.7402	41.323	1.55982	2.16238	0	0	0.969294	0	0.209588	0.155481	3.7259	0.160814	0.219959	0	0	0.100067	0
Bnascaffold0027G0029600ZS	scaffold0027;scaffold0027;scaffold0027	2424110;2424689;2425695	2424382;2425537;2425733	-;-;-	1161	0	0	0	0	0	0	0	0	0	0	0	0	0	0	0	0	0	0
Bnascaffold0027G0029700ZS	scaffold0027;scaffold0027;scaffold0027;scaffold0027	2428074;2428412;2429220;2429905	2428376;2428988;2429327;2430533	+;+;+;+	1617	0	0	0	0	0	0	0	0	0	0	0	0	0	0	0	0	0	0
Bnascaffold0027G0029800ZS	scaffold0027;scaffold0027;scaffold0027;scaffold0027;scaffold0027;scaffold0027	2432169;2432319;2432905;2433485;2433823;2434388	2432286;2432480;2433113;2433601;2434032;2434492	-;-;-;-;-;-	921	0	0	0	0	0	0	0	0	0.859108	0	0	0	0	0	0	0	0	0.0534167
Bnascaffold0027G0029900ZS	scaffold0027;scaffold0027;scaffold0027;scaffold0027;scaffold0027	2440594;2440744;2441330;2441911;2442249	2440711;2440905;2441538;2442027;2442284	-;-;-;-;-	642	0	0	0.879212	0	0	0	0	0	0	0	0	0.0670499	0	0	0	0	0	0
Bnascaffold0027G0030000ZS	scaffold0027	2442751	2442918	-	168	0	0	0	0	0	0	0	0	0	0	0	0	0	0	0	0	0	0
Bnascaffold0027G0030100ZS	scaffold0027;scaffold0027	2443836;2444136	2444094;2444164	-;-	288	2.30457	1.7402	2.63764	2.33973	1.08119	0	2.80528	4.84647	4.29554	0.39516	0.293146	0.448396	0.454801	0.207358	0	0.57185	0.943341	0.85411
Bnascaffold0027G0030200ZS	scaffold0027;scaffold0027	2448175;2448959	2448550;2449227	+;+	645	0	0	0	0	0	0	0	0	0	0	0	0	0	0	0	0	0	0
Bnascaffold0027G0030300ZS	scaffold0027;scaffold0027;scaffold0027;scaffold0027;scaffold0027	2449795;2450943;2451212;2451566;2451745	2450132;2451106;2451364;2451662;2451862	-;-;-;-;-	870	1.15229	0.870098	0.879212	0.779911	1.08119	0	0	0	0	0.0654058	0.0485207	0.0494782	0.050185	0.0686425	0	0	0	0
Bnascaffold0027G0030400ZS	scaffold0027	2456604	2461193	+	4590	0	0	0	0	0	0	0	0	0	0	0	0	0	0	0	0	0	0
Bnascaffold0027G0030500ZS	scaffold0027;scaffold0027	2471431;2471643	2471547;2471858	+;+	333	0	0	0	0	0	0	0	0	0	0	0	0	0	0	0	0	0	0
Bnascaffold0027G0030600ZS	scaffold0027;scaffold0027	2472304;2473030	2472641;2473267	-;-	576	0	0.870098	0	1.55982	0	0	0	0	0	0	0.0732865	0	0.1516	0	0	0	0	0
Bnascaffold0027G0030700ZS	scaffold0027;scaffold0027;scaffold0027	2473422;2474074;2474253	2473872;2474170;2474370	-;-;-	666	0	1.7402	0	0.779911	0	1.58801	0	0	0	0	0.126766	0	0.0655569	0	0.133452	0	0	0
Bnascaffold0027G0030800ZS	scaffold0027	2480924	2481091	+	168	0	0	0	0	0	0	0	0	0	0	0	0	0	0	0	0	0	0
Bnascaffold0027G0030900ZS	scaffold0027;scaffold0027;scaffold0027;scaffold0027;scaffold0027	2481516;2481815;2482304;2482937;2483131	2481593;2481931;2482512;2483098;2483248	+;+;+;+;+	684	0	0	0	0	0	0	0	0	0	0	0	0	0	0	0	0	0	0
Bnascaffold0027G0031000ZS	scaffold0027	2489382	2489549	+	168	0	0	0	0	0	0	0	0	0	0	0	0	0	0	0	0	0	0
Bnascaffold0027G0031100ZS	scaffold0027;scaffold0027;scaffold0027;scaffold0027;scaffold0027	2489974;2490273;2490762;2491395;2491589	2490051;2490389;2490970;2491556;2491706	+;+;+;+;+	684	0	0	0	0	0	0	0	0	0	0	0	0	0	0	0	0	0	0
Bnascaffold0027G0031200ZS	scaffold0027;scaffold0027	2496596;2496666	2496624;2496924	+;+	288	0	0	0	0	0	0	0	0	0	0	0	0	0	0	0	0	0	0
Bnascaffold0027G0031300ZS	scaffold0027	2497842	2498009	+	168	0	0	0	0	0	0	0	0	0	0	0	0	0	0	0	0	0	0
Bnascaffold0027G0031400ZS	scaffold0027;scaffold0027;scaffold0027;scaffold0027;scaffold0027	2498434;2498733;2499222;2499855;2500049	2498511;2498849;2499430;2500016;2500166	+;+;+;+;+	684	0	0	0	0	0	0	0	0	0	0	0	0	0	0	0	0	0	0
Bnascaffold0027G0031500ZS	scaffold0027;scaffold0027	2505053;2505123	2505081;2505381	+;+	288	0	0	0	0	0	0	0	0	0	0	0	0	0	0	0	0	0	0
Bnascaffold0027G0031600ZS	scaffold0027;scaffold0027;scaffold0027;scaffold0027;scaffold0027;scaffold0027;scaffold0027	2506299;2506512;2506759;2507190;2507679;2508314;2508508	2506415;2506619;2506968;2507306;2507887;2508475;2508625	+;+;+;+;+;+;+	1041	0	0	0	0	0	0	0	0	0	0	0	0	0	0	0	0	0	0
Bnascaffold0027G0031700ZS	scaffold0027	2555786	2556085	+	300	0	0	0	0	0	0	0	0	0	0	0	0	0	0	0	0	0	0
Bnascaffold0027G0031800ZS	scaffold0027	2560213	2560446	-	234	0	0	0	0	0	0	0	0	0	0	0	0	0	0	0	0	0	0
Bnascaffold0027G0031900ZS	scaffold0027	2560934	2561095	+	162	0	0	0	0	0	0	0	0	0	0	0	0	0	0	0	0	0	0
Bnascaffold0027G0032000ZS	scaffold0027;scaffold0027;scaffold0027;scaffold0027;scaffold0027;scaffold0027;scaffold0027;scaffold0027;scaffold0027	2605462;2605621;2605825;2605959;2606089;2606290;2606463;2606599;2606831	2605493;2605727;2605864;2606003;2606207;2606404;2606513;2606746;2606935	+;+;+;+;+;+;+;+;+	762	0	0	0	0	0	0	0	0	0	0	0	0	0	0	0	0	0	0
Bnascaffold0027G0032100ZS	scaffold0027;scaffold0027;scaffold0027;scaffold0027;scaffold0027;scaffold0027;scaffold0027;scaffold0027;scaffold0027;scaffold0027;scaffold0027;scaffold0027;scaffold0027;scaffold0027;scaffold0027;scaffold0027;scaffold0027;scaffold0027;scaffold0027;scaffold0027;scaffold0027;scaffold0027	2620920;2621712;2622214;2622420;2622776;2623042;2623431;2623637;2623876;2624510;2624838;2625048;2625841;2626152;2626340;2626649;2626763;2627087;2627399;2628017;2628313;2628515	2621462;2622119;2622330;2622707;2622892;2623353;2623529;2623759;2624376;2624749;2624961;2625644;2626066;2626254;2626522;2626674;2626995;2627279;2627798;2628238;2628409;2628948	+;+;+;+;+;+;+;+;+;+;+;+;+;+;+;+;+;+;+;+;+;+	5586	35.7209	31.3235	40.4438	59.2732	99.4693	88.9286	28.9879	48.4647	30.0688	0.315789	0.27205	0.354478	0.594026	0.983556	0.891019	0.304659	0.486363	0.30825
Bnascaffold0027G0032200ZS	scaffold0027;scaffold0027;scaffold0027	2633009;2633223;2633963	2633142;2633705;2634131	-;-;-	786	1.15229	1.7402	0	0	1.08119	0	0	0	0	0.0723958	0.107412	0	0	0.0759783	0	0	0	0
Bnascaffold0027G0032300ZS	scaffold0027	2640023	2640922	+	900	0	0	0	0	0	0	0	0	0	0	0	0	0	0	0	0	0	0
Bnascaffold0027G0032400ZS	scaffold0027;scaffold0027;scaffold0027;scaffold0027;scaffold0027	2736086;2736415;2736615;2736836;2737111	2736303;2736526;2736734;2736976;2737242	+;+;+;+;+	723	0	0	0	0	0	0	0	0	0	0	0	0	0	0	0	0	0	0
Bnascaffold0027G0032500ZS	scaffold0027;scaffold0027;scaffold0027	2737270;2737407;2737842	2737321;2737670;2738365	+;+;+	840	0	0	0	0	0	0	0	0	0	0	0	0	0	0	0	0	0	0
Bnascaffold0027G0032600ZS	scaffold0027;scaffold0027;scaffold0027	2739019;2739408;2739835	2739058;2739509;2740037	+;+;+	345	0	0	0	0	0	0	0	0	0	0	0	0	0	0	0	0	0	0
Bnascaffold0027G0032700ZS	scaffold0027;scaffold0027;scaffold0027;scaffold0027;scaffold0027;scaffold0027	2750371;2750642;2750893;2751010;2751170;2751529	2750395;2750666;2750975;2751119;2751251;2751575	-;-;-;-;-;-	372	0	0	0	0	0	0	0	0	0	0	0	0	0	0	0	0	0	0
Bnascaffold0027G0032800ZS	scaffold0027;scaffold0027;scaffold0027	2757750;2757935;2758941	2757866;2758783;2758979	-;-;-	1005	0	0	0	0	0	0	0	0	0	0	0	0	0	0	0	0	0	0
Bnascaffold0027G0032900ZS	scaffold0027;scaffold0027;scaffold0027;scaffold0027;scaffold0027;scaffold0027	2761750;2761900;2762486;2763067;2763405;2763754	2761867;2762061;2762694;2763183;2763614;2764074	-;-;-;-;-;-	1137	0	0	0	0	0	0	0	0	0	0	0	0	0	0	0	0	0	0
Bnascaffold0027G0033000ZS	scaffold0027;scaffold0027	2764511;2764661	2764627;2764738	-;-	195	0	0	0	0	0	0	0	0	0	0	0	0	0	0	0	0	0	0
Bnascaffold0027G0033100ZS	scaffold0027;scaffold0027	2764992;2765292	2765250;2765320	-;-	288	0	0	0	0	0	0	0	0	0	0	0	0	0	0	0	0	0	0
Bnascaffold0027G0033200ZS	scaffold0027;scaffold0027;scaffold0027;scaffold0027;scaffold0027;scaffold0027	2792922;2793038;2793221;2793431;2793710;2793971	2792999;2793112;2793388;2793550;2793918;2794097	+;+;+;+;+;+	777	0	0	0	0	0	0	0	0.969294	0	0	0	0	0	0	0	0	0.0699311	0
Bnascaffold0027G0033300ZS	scaffold0027	2816650	2817426	+	777	0	0	0	0	0	0	0.935093	0.969294	0.859108	0	0	0	0	0	0	0.0706532	0.0699311	0.0633163
Bnascaffold0027G0033400ZS	scaffold0027	2820756	2821226	-	471	69.1371	53.076	72.0954	66.2924	67.0337	74.6365	1.87019	4.84647	0.859108	7.2488	5.46708	7.49421	7.87936	7.8611	8.86904	0.233111	0.57682	0.104452
Bnascaffold0027G0033500ZS	scaffold0027;scaffold0027	2823779;2823953	2823903;2824073	-;-	246	0	0	0	0	0	0	0	0	0	0	0	0	0	0	0	0	0	0
Bnascaffold0027G0033600ZS	scaffold0027;scaffold0027;scaffold0027;scaffold0027;scaffold0027;scaffold0027;scaffold0027	2825063;2826234;2826418;2826650;2827185;2827533;2828056	2825497;2826348;2826575;2826963;2827379;2827680;2828205	-;-;-;-;-;-;-	1515	8.066	4.35049	0.879212	3.89955	5.40594	3.17602	0	0	0	0.262918	0.139317	0.0284132	0.144095	0.197092	0.117332	0	0	0
Bnascaffold0027G0033700ZS	scaffold0027	2862300	2863202	-	903	0	0	0	0	0	0	0	0	0	0	0	0	0	0	0	0	0	0
Bnascaffold0027G0033800ZS	scaffold0027	2877922	2878665	-	744	0	0	0	0	0	0	0	0	0	0	0	0	0	0	0	0	0	0
Bnascaffold0027G0033900ZS	scaffold0027;scaffold0027	2881481;2882532	2882395;2884940	-;-	3324	0	0	0	0	0	0	0	1.93859	3.43643	0	0	0	0	0	0	0	0.0326934	0.0592019
Bnascaffold0027G0034000ZS	scaffold0027;scaffold0027	2885495;2886323	2886192;2886419	-;-	795	0	0	0	0	0	0	0	0	0.859108	0	0	0	0	0	0	0	0	0.0618827
Bnascaffold0027G0034100ZS	scaffold0027;scaffold0027;scaffold0027;scaffold0027;scaffold0027;scaffold0027;scaffold0027;scaffold0027;scaffold0027;scaffold0027;scaffold0027;scaffold0027;scaffold0027;scaffold0027;scaffold0027;scaffold0027;scaffold0027;scaffold0027;scaffold0027;scaffold0027;scaffold0027;scaffold0027;scaffold0027;scaffold0027	2889211;2889710;2889922;2890155;2890537;2890719;2891023;2891188;2891432;2891649;2891918;2892242;2892590;2892920;2893579;2893795;2894048;2894283;2894417;2894582;2894742;2894932;2895111;2895241	2889558;2889831;2890069;2890292;2890632;2890778;2891115;2891299;2891536;2891785;2892152;2892519;2892835;2893016;2893708;2893959;2894207;2894339;2894487;2894660;2894801;2895032;2895171;2895597	+;+;+;+;+;+;+;+;+;+;+;+;+;+;+;+;+;+;+;+;+;+;+;+	3456	0	0	0	0	0	0	70.132	149.271	73.8833	0	0	0	0	0	0	1.19135	2.42124	1.22422
Bnascaffold0027G0034200ZS	scaffold0027;scaffold0027	2895780;2896617	2896199;2897432	-;-	1236	0	0	0	0.779911	0	0	237.514	223.907	189.004	0	0	0	0.0353244	0	0	11.2815	10.1551	8.7567
Bnascaffold0027G0034300ZS	scaffold0027	2933144	2933311	+	168	0	0	0	0	0	0	0	0	0	0	0	0	0	0	0	0	0	0
Bnascaffold0027G0034400ZS	scaffold0027;scaffold0027;scaffold0027	2937983;2938451;2939084	2938135;2938521;2939141	-;-;-	282	0	0	0	0	0	0	0	0	0	0	0	0	0	0	0	0	0	0
Bnascaffold0027G0034500ZS	scaffold0027;scaffold0027;scaffold0027;scaffold0027;scaffold0027;scaffold0027	2954544;2954694;2955280;2955861;2956199;2956548	2954661;2954855;2955488;2955977;2956408;2956868	-;-;-;-;-;-	1137	0	0	0	0	0	0	0	0	0	0	0	0	0	0	0	0	0	0
Bnascaffold0027G0034600ZS	scaffold0027;scaffold0027	2957786;2958086	2958044;2958114	-;-	288	0	0	0	0	0	0	0	0	0	0	0	0	0	0	0	0	0	0
Bnascaffold0027G0034700ZS	scaffold0027	2962542	2962763	-	222	0	0	0	0	0	0	0	0	0	0	0	0	0	0	0	0	0	0
Bnascaffold0027G0034800ZS	scaffold0027;scaffold0027;scaffold0027	2963412;2963874;2964172	2963787;2963970;2964622	+;+;+	924	0	0	0	0	0	0	0	1.93859	0	0	0	0	0	0	0	0	0.117611	0
Bnascaffold0027G0034900ZS	scaffold0027;scaffold0027;scaffold0027;scaffold0027;scaffold0027;scaffold0027	2964848;2965027;2965395;2965557;2965833;2965946	2964974;2965235;2965514;2965724;2965907;2965981	-;-;-;-;-;-	735	0	0	0	0	0	0	0	0	0	0	0	0	0	0	0	0	0	0
Bnascaffold0027G0035000ZS	scaffold0027;scaffold0027;scaffold0027;scaffold0027	2977577;2977840;2978292;2978638	2977758;2978208;2978361;2978691	-;-;-;-	675	0	0	0	0	0	0	0	0	0	0	0	0	0	0	0	0	0	0
Bnascaffold0027G0035100ZS	scaffold0027;scaffold0027;scaffold0027	3008712;3009077;3009567	3008948;3009483;3009810	-;-;-	888	0	0	0	0	0	0	0	0	0	0	0	0	0	0	0	0	0	0
Bnascaffold0027G0035200ZS	scaffold0027;scaffold0027;scaffold0027;scaffold0027;scaffold0027;scaffold0027	3017324;3020740;3022077;3022473;3022771;3023111	3017355;3020764;3022355;3022679;3023009;3023138	+;+;+;+;+;+	810	0	0	0	0	0	0	0	0	0	0	0	0	0	0	0	0	0	0
Bnascaffold0027G0035300ZS	scaffold0027;scaffold0027;scaffold0027;scaffold0027;scaffold0027;scaffold0027;scaffold0027;scaffold0027;scaffold0027;scaffold0027;scaffold0027;scaffold0027;scaffold0027;scaffold0027;scaffold0027;scaffold0027	3026392;3026521;3026841;3027104;3027283;3027384;3027556;3027835;3028087;3028445;3028657;3028835;3029027;3029260;3029792;3030054	3026430;3026752;3027019;3027178;3027291;3027479;3027759;3027994;3028313;3028562;3028733;3028924;3029170;3029541;3029968;3030296	+;+;+;+;+;+;+;+;+;+;+;+;+;+;+;+	2352	0	0	0	0	0	0	0	0	0	0	0	0	0	0	0	0	0	0
Bnascaffold0027G0035400ZS	scaffold0027;scaffold0027;scaffold0027;scaffold0027;scaffold0027	3030461;3030600;3031002;3031636;3031862	3030484;3030896;3031526;3031662;3032212	-;-;-;-;-	1224	0	0	0	0	0	0	0	0	0	0	0	0	0	0	0	0	0	0
Bnascaffold0027G0035500ZS	scaffold0027;scaffold0027;scaffold0027;scaffold0027;scaffold0027;scaffold0027;scaffold0027;scaffold0027;scaffold0027;scaffold0027;scaffold0027;scaffold0027;scaffold0027	3038613;3038925;3039495;3039724;3039968;3040347;3040516;3040924;3041214;3041427;3041621;3041850;3042109	3038669;3039016;3039642;3039882;3040256;3040430;3040850;3041124;3041323;3041511;3041749;3041955;3042443	+;+;+;+;+;+;+;+;+;+;+;+;+	2130	0	0	0	0	0	0	0	0	0	0	0	0	0	0	0	0	0	0
Bnascaffold0027G0035600ZS	scaffold0027;scaffold0027;scaffold0027;scaffold0027;scaffold0027	3043143;3043468;3043864;3044162;3045067	3043292;3043746;3044070;3044400;3045103	+;+;+;+;+	912	0	0	0	0	0	0	0	0	0	0	0	0	0	0	0	0	0	0
Bnascaffold0027G0035700ZS	scaffold0027	3068617	3068838	-	222	0	0	0	0	0	0	0	0	0	0	0	0	0	0	0	0	0	0
Bnascaffold0027G0035800ZS	scaffold0027;scaffold0027;scaffold0027;scaffold0027;scaffold0027;scaffold0027;scaffold0027;scaffold0027	3070510;3070925;3071100;3071468;3071630;3071906;3072019;3072368	3070675;3071047;3071308;3071587;3071797;3071980;3072228;3072688	-;-;-;-;-;-;-;-	1392	0	0	0	0	1.08119	0	0	0	0	0	0	0	0	0.0429016	0	0	0	0
Bnascaffold0027G0035900ZS	scaffold0027;scaffold0027;scaffold0027;scaffold0027	3073045;3073485;3073720;3073857	3073151;3073580;3073783;3073979	+;+;+;+	390	0	0	0	0	0	0	0	0	0	0	0	0	0	0	0	0	0	0
Bnascaffold0027G0036000ZS	scaffold0027	3086812	3087033	-	222	0	0	0	0	0	0	0	0	0	0	0	0	0	0	0	0	0	0
Bnascaffold0027G0036100ZS	scaffold0027;scaffold0027;scaffold0027	3087681;3088143;3088441	3088056;3088239;3088891	+;+;+	924	0	0	0	0	0	0	0	0	0	0	0	0	0	0	0	0	0	0
Bnascaffold0027G0036200ZS	scaffold0027;scaffold0027;scaffold0027;scaffold0027;scaffold0027;scaffold0027;scaffold0027	3089117;3089296;3089663;3089825;3090101;3090214;3090854	3089243;3089504;3089782;3089992;3090175;3090423;3091084	-;-;-;-;-;-;-	1140	0	0	0	0	0	0	0	0	0	0	0	0	0	0	0	0	0	0
Bnascaffold0027G0036300ZS	scaffold0027;scaffold0027;scaffold0027;scaffold0027	3091239;3091679;3091914;3092051	3091345;3091774;3091977;3092173	+;+;+;+	390	0	0	0	0	0	0	0	0	0	0	0	0	0	0	0	0	0	0
Bnascaffold0027G0036400ZS	scaffold0027	3096513	3096734	-	222	0	0	0	0	0	0	0	0	0	0	0	0	0	0	0	0	0	0
Bnascaffold0027G0036500ZS	scaffold0027;scaffold0027;scaffold0027;scaffold0027;scaffold0027;scaffold0027	3098261;3098411;3098997;3099578;3099916;3100265	3098378;3098572;3099205;3099694;3100125;3100585	-;-;-;-;-;-	1137	1.15229	0	0	0	0	0	0	0	0	0.0500467	0	0	0	0	0	0	0	0
Bnascaffold0027G0036600ZS	scaffold0027;scaffold0027	3101022;3101172	3101138;3101249	-;-	195	0	0	0	0	0	0	0	0	0	0	0	0	0	0	0	0	0	0
Bnascaffold0027G0036700ZS	scaffold0027;scaffold0027	3101503;3101803	3101761;3101831	-;-	288	0	0	0	0	0	0	0	0	0	0	0	0	0	0	0	0	0	0
Bnascaffold0027G0036800ZS	scaffold0027	3106452	3106673	+	222	0	0	0	0	0	0	0	0	0	0	0	0	0	0	0	0	0	0
Bnascaffold0027G0036900ZS	scaffold0027;scaffold0027	3111094;3111164	3111122;3111422	+;+	288	0	0	0	0	0	0	0	0	0	0	0	0	0	0	0	0	0	0
Bnascaffold0027G0037000ZS	scaffold0027;scaffold0027	3111676;3111787	3111753;3111903	+;+	195	0	0	0	0	0	0	0	0	0	0	0	0	0	0	0	0	0	0
Bnascaffold0027G0037100ZS	scaffold0027;scaffold0027;scaffold0027;scaffold0027;scaffold0027;scaffold0027;scaffold0027	3112340;3112553;3112800;3113202;3113719;3114352;3114546	3112456;3112660;3113008;3113346;3113927;3114513;3114663	+;+;+;+;+;+;+	1068	0	0	0	0	0	0	0	0	0	0	0	0	0	0	0	0	0	0
Bnascaffold0027G0037200ZS	scaffold0027	3116190	3116411	+	222	0	0	0	0	0	0	0	0	0	0	0	0	0	0	0	0	0	0
Bnascaffold0027G0037300ZS	scaffold0027;scaffold0027	3120839;3120909	3120867;3121167	+;+	288	0	0	0	0	0	0	0	0	0	0	0	0	0	0	0	0	0	0
Bnascaffold0027G0037400ZS	scaffold0027;scaffold0027;scaffold0027;scaffold0027;scaffold0027;scaffold0027	3122085;3122545;3122976;3123465;3124098;3124292	3122405;3122754;3123092;3123673;3124259;3124409	+;+;+;+;+;+	1137	0	0	0	0	0	0	0	0	0	0	0	0	0	0	0	0	0	0
Bnascaffold0027G0037500ZS	scaffold0027	3125936	3126157	+	222	0	0	0	0	0	0	0	0	0	0	0	0	0	0	0	0	0	0
Bnascaffold0027G0037600ZS	scaffold0027;scaffold0027	3130588;3130658	3130616;3130916	+;+	288	0	0	0	0	0	0	0	0	0	0	0	0	0	0	0	0	0	0
Bnascaffold0027G0037700ZS	scaffold0027;scaffold0027;scaffold0027;scaffold0027;scaffold0027;scaffold0027	3131834;3132294;3132725;3133214;3133847;3134041	3132154;3132503;3132841;3133422;3134008;3134158	+;+;+;+;+;+	1137	0	0	0	0	0	0	0	0	0	0	0	0	0	0	0	0	0	0
Bnascaffold0027G0037800ZS	scaffold0027	3135685	3135906	+	222	0	0	0	0	0	0	0	0	0	0	0	0	0	0	0	0	0	0
Bnascaffold0027G0037900ZS	scaffold0027;scaffold0027	3140333;3140403	3140361;3140661	+;+	288	0	0	0	0	0	0	0	0	0	0	0	0	0	0	0	0	0	0
Bnascaffold0027G0038000ZS	scaffold0027;scaffold0027;scaffold0027;scaffold0027;scaffold0027;scaffold0027	3141373;3141663;3142036;3142284;3142467;3142677	3141603;3141896;3142245;3142358;3142634;3142802	+;+;+;+;+;+	1044	0	0	0	0	0	0	0	0	0	0	0	0	0	0	0	0	0	0
Bnascaffold0027G0038100ZS	scaffold0027;scaffold0027	3143537;3143796	3143677;3144311	+;+	657	2.30457	1.7402	1.75842	2.33973	2.16238	0	0	0	0	0.173221	0.128502	0.131038	0.199365	0.181793	0	0	0	0
Bnascaffold0027G0038200ZS	scaffold0027;scaffold0027;scaffold0027;scaffold0027;scaffold0027	3160912;3161586;3162042;3162306;3168693	3161031;3161934;3162228;3162392;3168749	+;+;+;+;+	800	0	0	0	0	0	0	0	0	0	0	0	0	0	0	0	0	0	0
Bnascaffold0027G0038300ZS	scaffold0027;scaffold0027	3168925;3169263	3169071;3169304	+;+	189	0	0	0	0	0	0	0	0	0	0	0	0	0	0	0	0	0	0
Bnascaffold0027G0038400ZS	scaffold0027	3180322	3180723	+	402	0	0.870098	1.75842	0	0	0	0	0	0	0	0.105008	0.214159	0	0	0	0	0	0
Bnascaffold0027G0038500ZS	scaffold0027	3180792	3181535	+	744	0	0	0	0	0	0	0	0	0	0	0	0	0	0	0	0	0	0
Bnascaffold0027G0038600ZS	scaffold0027	3195851	3196606	+	756	0	0	0	0	0	0	0	0	0	0	0	0	0	0	0	0	0	0
Bnascaffold0027G0038700ZS	scaffold0027;scaffold0027	3203454;3203640	3203573;3203693	+;+	174	0	0	0	0	0	0	0	0	0	0	0	0	0	0	0	0	0	0
Bnascaffold0027G0038800ZS	scaffold0027	3273494	3273715	+	222	0	0	0	0	0	0	0	0	0	0	0	0	0	0	0	0	0	0
Bnascaffold0027G0038900ZS	scaffold0027;scaffold0027;scaffold0027	3280170;3280377;3280873	3280296;3280689;3281179	+;+;+	747	12.6751	9.57108	14.0674	11.6987	5.40594	4.76403	462.871	518.572	431.272	0.83793	0.621611	0.922003	0.876725	0.399725	0.356944	36.3779	38.9157	33.0613
Bnascaffold0027G0039000ZS	scaffold0027;scaffold0027;scaffold0027;scaffold0027;scaffold0027	3359969;3361709;3362283;3362669;3362962	3360104;3361848;3362393;3362881;3363270	+;+;+;+;+	909	0	0	0	0	0	0	0	0	0	0	0	0	0	0	0	0	0	0
Bnascaffold0027G0039100ZS	scaffold0027;scaffold0027;scaffold0027	3372422;3372638;3373385	3372534;3372833;3373471	-;-;-	396	0	0	0	0	0	0	0	0	0	0	0	0	0	0	0	0	0	0
Bnascaffold0027G0039200ZS	scaffold0027;scaffold0027;scaffold0027	3375902;3376165;3376315	3376081;3376233;3376521	-;-;-	456	0	0	8.79212	0.779911	1.08119	1.58801	0	0	0	0	0	0.943992	0.0957476	0.130963	0.19491	0	0	0
Bnascaffold0027G0039300ZS	scaffold0027;scaffold0027;scaffold0027;scaffold0027;scaffold0027;scaffold0027;scaffold0027	3377505;3378003;3378394;3378804;3379026;3379366;3379645	3377852;3378308;3378698;3378900;3379129;3379555;3380859	-;-;-;-;-;-;-	2565	3.45686	0.870098	2.63764	3.11964	2.16238	3.17602	5.61056	0.969294	6.01376	0.0665533	0.0164573	0.0503462	0.0680872	0.0465645	0.0693014	0.128415	0.0211838	0.13426
Bnascaffold0027G0039400ZS	scaffold0027	3388994	3389497	-	504	0	0	0	0	0	0	0	0	0	0	0	0	0	0	0	0	0	0
Bnascaffold0027G0039500ZS	scaffold0027;scaffold0027;scaffold0027	3390452;3391451;3391682	3391355;3391573;3392895	+;+;+	2241	0	0	0	0	0	0	0	0	0	0	0	0	0	0	0	0	0	0
Bnascaffold0027G0039600ZS	scaffold0027;scaffold0027;scaffold0027	3403325;3403588;3403737	3403504;3403656;3403943	-;-;-	456	0	2.61029	0.879212	0.779911	0	1.58801	0	0	0	0	0.277717	0.0943992	0.0957476	0	0.19491	0	0	0
Bnascaffold0027G0039700ZS	scaffold0027;scaffold0027	3404044;3405386	3404102;3405836	+;+	510	0	0	0	0	0	0	0	0	0	0	0	0	0	0	0	0	0	0
Bnascaffold0027G0039800ZS	scaffold0027;scaffold0027;scaffold0027;scaffold0027;scaffold0027	3406061;3406240;3406608;3406770;3407046	3406187;3406448;3406727;3406937;3407192	-;-;-;-;-	771	1.15229	0	0	1.55982	0	0	1.87019	0	0.859108	0.0738042	0	0	0.113258	0	0	0.142406	0	0.063809
Bnascaffold0027G0039900ZS	scaffold0027	3412997	3413206	-	210	0	0	0	1.55982	0	0	0.935093	0	3.43643	0	0	0	0.415818	0	0	0.261417	0	0.937081
Bnascaffold0027G0040000ZS	scaffold0027;scaffold0027;scaffold0027	3422715;3423042;3423340	3422955;3423138;3423790	+;+;+	789	1.15229	0	1.75842	1.55982	0	0	0.935093	3.87717	2.57732	0.0721205	0	0.109115	0.110674	0	0	0.0695786	0.27547	0.18706
Bnascaffold0027G0040100ZS	scaffold0027;scaffold0027	3423945;3424573	3424182;3424910	+;+	576	0	0	0	0	0	0	0.935093	6.78506	2.57732	0	0	0	0	0	0	0.0953083	0.660339	0.256233
Bnascaffold0027G0040200ZS	scaffold0027	3425617	3425784	-	168	0	0	0	0	0	0	0	0	0	0	0	0	0	0	0	0	0	0
Bnascaffold0027G0040300ZS	scaffold0027;scaffold0027;scaffold0027;scaffold0027	3426141;3426581;3426815;3426952	3426247;3426676;3426878;3427074	+;+;+;+	390	0	0	0	0	0	0	0	0	0	0	0	0	0	0	0	0	0	0
Bnascaffold0027G0040400ZS	scaffold0027;scaffold0027;scaffold0027;scaffold0027;scaffold0027	3431414;3431549;3431849;3432165;3433071	3431449;3431741;3431955;3432215;3433301	+;+;+;+;+	618	1.15229	0	0	0	0	0	0	0	0	0.0920761	0	0	0	0	0	0	0	0
Bnascaffold0027G0040500ZS	scaffold0027	3437070	3437231	+	162	0	0	0	0	0	0	0	0	0	0	0	0	0	0	0	0	0	0
Bnascaffold0027G0040600ZS	scaffold0027	3443201	3443401	+	201	0	0	0	0	0	0	0	0	0	0	0	0	0	0	0	0	0	0
Bnascaffold0027G0040700ZS	scaffold0027;scaffold0027;scaffold0027;scaffold0027	3451248;3451394;3451564;3451914	3451313;3451504;3451636;3451960	-;-;-;-	297	0	0	0	0	0	0	0	0	0	0	0	0	0	0	0	0	0	0
Bnascaffold0027G0040800ZS	scaffold0027;scaffold0027;scaffold0027;scaffold0027;scaffold0027;scaffold0027;scaffold0027;scaffold0027	3452829;3453124;3453360;3453685;3453938;3454225;3454567;3455309	3452903;3453280;3453598;3453848;3453989;3454485;3455097;3455395	+;+;+;+;+;+;+;+	1566	1.15229	0	0.879212	37.4357	0	0	0	2.90788	0.859108	0.0363366	0	0.0274879	1.33827	0	0	0	0.104093	0.0314156
Bnascaffold0027G0040900ZS	scaffold0027;scaffold0027	3461656;3462882	3462003;3463037	-;-	504	0	0	0	0	0	0	0	0	0	0	0	0	0	0	0	0	0	0
Bnascaffold0027G0041000ZS	scaffold0027	3514272	3514517	-	246	0	0	0	0	0	0	0	0	0	0	0	0	0	0	0	0	0	0
Bnascaffold0027G0041100ZS	scaffold0027	3518376	3518942	-	567	0	0	0	0	0	0	0	0	0	0	0	0	0	0	0	0	0	0
Bnascaffold0027G0041200ZS	scaffold0027	3519636	3520124	-	489	0	0	0	0	0	0	0	0	0	0	0	0	0	0	0	0	0	0
Bnascaffold0027G0041300ZS	scaffold0027;scaffold0027;scaffold0027;scaffold0027;scaffold0027;scaffold0027	3528093;3528924;3529218;3529652;3530235;3530842	3528484;3529100;3529404;3530077;3530648;3531099	+;+;+;+;+;+	1854	0	0	0	0	0	0	0	0	0	0	0	0	0	0	0	0	0	0
Bnascaffold0027G0041400ZS	scaffold0027	3584534	3584926	+	393	0	0	0	0	0	0	0	0	0	0	0	0	0	0	0	0	0	0
Bnascaffold0027G0041500ZS	scaffold0027;scaffold0027;scaffold0027;scaffold0027	3590239;3590915;3591858;3592660	3590841;3591777;3591992;3593017	-;-;-;-	1959	0	0	0	0	0	0	0	0	0	0	0	0	0	0	0	0	0	0
Bnascaffold0027G0041600ZS	scaffold0027;scaffold0027;scaffold0027;scaffold0027	3594455;3594896;3595129;3595266	3594561;3594991;3595192;3595388	+;+;+;+	390	1.15229	0	0	0	0	0	0.935093	0.969294	2.57732	0.145905	0	0	0	0	0	0.140763	0.139324	0.378437
Bnascaffold0027G0041700ZS	scaffold0027;scaffold0027;scaffold0027	3621018;3621291;3622163	3621100;3621425;3622273	+;+;+	329	0	0	0	0	0	0	0	0	0	0	0	0	0	0	0	0	0	0
Bnascaffold0027G0041800ZS	scaffold0027	3642077	3642298	-	222	0	0	0	0	0	0	0	0	0	0	0	0	0	0	0	0	0	0
Bnascaffold0027G0041900ZS	scaffold0027;scaffold0027;scaffold0027;scaffold0027;scaffold0027;scaffold0027;scaffold0027;scaffold0027	3643825;3643975;3644386;3644561;3647671;3648164;3648502;3648851	3643942;3644136;3644508;3644685;3647793;3648280;3648711;3649177	-;-;-;-;-;-;-;-	1305	0	0	0	0	0	0	0	0	0	0	0	0	0	0	0	0	0	0
Bnascaffold0027G0042000ZS	scaffold0027;scaffold0027;scaffold0027;scaffold0027;scaffold0027	3661239;3661615;3661948;3662098;3662281	3661541;3661794;3662004;3662197;3662594	-;-;-;-;-	954	0	0	0	0	0	0	0	0	0	0	0	0	0	0	0	0	0	0
Bnascaffold0027G0042100ZS	scaffold0027	3662903	3663067	-	165	0	0	0	0	0	0	0	0	0	0	0	0	0	0	0	0	0	0
Bnascaffold0027G0042200ZS	scaffold0027	3663230	3663415	+	186	0	0	0	0	0	0	0	0	0	0	0	0	0	0	0	0	0	0
Bnascaffold0027G0042300ZS	scaffold0027	3663695	3663871	-	177	0	0	0	0	0	0	0	0	0	0	0	0	0	0	0	0	0	0
Bnascaffold0027G0042400ZS	scaffold0027;scaffold0027;scaffold0027;scaffold0027;scaffold0027	3671080;3671641;3672937;3673598;3673835	3671204;3671741;3673197;3673773;3673891	-;-;-;-;-	720	0	0	0	0	0	0	0	0	0	0	0	0	0	0	0	0	0	0
Bnascaffold0027G0042500ZS	scaffold0027;scaffold0027	3683531;3687206	3683555;3687486	+;+	306	0	0	0	0	0	0	0	0	0	0	0	0	0	0	0	0	0	0
Bnascaffold0027G0042600ZS	scaffold0027;scaffold0027;scaffold0027;scaffold0027	3695752;3696147;3712212;3712387	3696060;3696299;3712318;3712876	+;+;+;+	1059	3.45686	1.7402	3.51685	1.55982	3.24356	0	2.80528	2.90788	5.15465	0.161198	0.0797224	0.162591	0.0824569	0.169176	0	0.155517	0.153928	0.278735
Bnascaffold0027G0042700ZS	scaffold0027;scaffold0027;scaffold0027;scaffold0027	3714640;3714980;3715354;3715552	3714715;3715141;3715375;3715615	-;-;-;-	324	0	0	0	0	0	0	0	0	0	0	0	0	0	0	0	0	0	0
Bnascaffold0027G0042800ZS	scaffold0027	3738780	3738947	+	168	0	0	0	0	0	0	0	0	0	0	0	0	0	0	0	0	0	0
Bnascaffold0027G0042900ZS	scaffold0027;scaffold0027;scaffold0027;scaffold0027;scaffold0027	3739414;3739671;3740160;3740793;3740987	3739449;3739787;3740368;3740954;3741104	+;+;+;+;+	642	0	0	0	0	0	0	0	0	0	0	0	0	0	0	0	0	0	0
Bnascaffold0027G0043000ZS	scaffold0027;scaffold0027;scaffold0027;scaffold0027;scaffold0027;scaffold0027;scaffold0027	3746599;3746750;3747040;3747243;3747644;3748300;3748901	3746671;3746943;3747165;3747534;3747773;3748811;3748953	-;-;-;-;-;-;-	1380	1.15229	12.1814	6.15449	2.33973	3.24356	1.58801	3.74037	6.78506	6.01376	0.0412341	0.428248	0.218349	0.094915	0.129824	0.0644051	0.159123	0.27562	0.249549
Bnascaffold0027G0043100ZS	scaffold0027;scaffold0027;scaffold0027;scaffold0027;scaffold0027;scaffold0027;scaffold0027	3792414;3792627;3792874;3793304;3793793;3794426;3794620	3792530;3792734;3793083;3793420;3794001;3794587;3794737	+;+;+;+;+;+;+	1041	2.30457	0.870098	2.63764	0.779911	2.16238	1.58801	3.74037	3.87717	0.859108	0.109324	0.0405505	0.124052	0.0419413	0.114734	0.0853786	0.210942	0.208786	0.0472591
Bnascaffold0027G0043200ZS	scaffold0027;scaffold0027;scaffold0027;scaffold0027	3799496;3799692;3799895;3800323	3799618;3799755;3799990;3800429	-;-;-;-	390	0	0	0	0	0	0	0	0	0	0	0	0	0	0	0	0	0	0
Bnascaffold0027G0043300ZS	scaffold0027	3800782	3801012	+	231	0	0	0	0	0	0	0	0	0	0	0	0	0	0	0	0	0	0
Bnascaffold0027G0043400ZS	scaffold0027;scaffold0027	3802136;3802369	3802269;3802606	-;-	372	0	0	0	0	0	0	0	0	1.71822	0	0	0	0	0	0	0	0	0.264499
Bnascaffold0027G0043500ZS	scaffold0027;scaffold0027;scaffold0027	3802761;3803413;3803596	3803211;3803509;3803971	-;-;-	924	0	0	0	0	0	0	0	0	0	0	0	0	0	0	0	0	0	0
Bnascaffold0027G0043600ZS	scaffold0027;scaffold0027;scaffold0027;scaffold0027;scaffold0027;scaffold0027;scaffold0027;scaffold0027;scaffold0027;scaffold0027;scaffold0027;scaffold0027;scaffold0027	3810661;3810755;3812288;3812431;3812818;3813105;3813449;3814498;3816044;3816309;3816627;3817141;3817556	3810683;3811025;3812342;3812606;3813030;3813364;3814417;3814885;3816217;3816556;3817039;3817481;3817759	+;+;+;+;+;+;+;+;+;+;+;+;+	3735	0	0	0	0	0	0	0	0	0	0	0	0	0	0	0	0	0	0
Bnascaffold0027G0043700ZS	scaffold0027;scaffold0027;scaffold0027;scaffold0027;scaffold0027;scaffold0027;scaffold0027	3818568;3818743;3818894;3819084;3819231;3819710;3819825	3818678;3818818;3818985;3819149;3819617;3819743;3820126	-;-;-;-;-;-;-	1068	1.15229	13.0515	0	1.55982	0	0	0	9.69294	0.859108	0.05328	0.59288	0	0.081762	0	0	0	0.508768	0.0460644
Bnascaffold0027G0043800ZS	scaffold0027	3824212	3824580	+	369	0	0	0	0	0	0	0	0	0	0	0	0	0	0	0	0	0	0
Bnascaffold0027G0043900ZS	scaffold0027	3827023	3827268	-	246	0	0	0	0	0	0	0	0	0	0	0	0	0	0	0	0	0	0
Bnascaffold0027G0044000ZS	scaffold0027;scaffold0027;scaffold0027;scaffold0027;scaffold0027;scaffold0027	3828796;3828946;3829532;3830113;3830451;3830800	3828913;3829107;3829740;3830229;3830660;3831120	-;-;-;-;-;-	1137	0	0	0	0	0	0	0	0	0	0	0	0	0	0	0	0	0	0
Bnascaffold0027G0044100ZS	scaffold0027;scaffold0027	3832038;3832338	3832296;3832366	-;-	288	0	0	0	0	0	0	0	0	0	0	0	0	0	0	0	0	0	0
Bnascaffold0027G0044200ZS	scaffold0027	3836769	3837014	-	246	0	0	0	0	0	0	0	0	0	0	0	0	0	0	0	0	0	0
Bnascaffold0027G0044300ZS	scaffold0027;scaffold0027;scaffold0027;scaffold0027;scaffold0027;scaffold0027	3838541;3838691;3839277;3839858;3840196;3840545	3838658;3838852;3839485;3839974;3840405;3840865	-;-;-;-;-;-	1137	0	0	0	0	0	0	0	0	0	0	0	0	0	0	0	0	0	0
Bnascaffold0027G0044400ZS	scaffold0027;scaffold0027	3841783;3842083	3842041;3842111	-;-	288	0	0	0	0	0	0	0	0	0	0	0	0	0	0	0	0	0	0
Bnascaffold0027G0044500ZS	scaffold0027	3846539	3846760	-	222	0	0	0	0	0	0	0	0	0	0	0	0	0	0	0	0	0	0
Bnascaffold0027G0044600ZS	scaffold0027;scaffold0027;scaffold0027;scaffold0027;scaffold0027;scaffold0027	3848282;3848432;3849018;3849599;3849937;3850286	3848399;3848593;3849226;3849715;3850146;3850606	-;-;-;-;-;-	1137	0	0	0	0	0	0	0	0	0	0	0	0	0	0	0	0	0	0
Bnascaffold0027G0044700ZS	scaffold0027;scaffold0027	3851524;3851824	3851782;3851852	-;-	288	0	0	0	0	0	0	0	0	0	0	0	0	0	0	0	0	0	0
Bnascaffold0027G0044800ZS	scaffold0027	3856280	3856501	-	222	0	0	0	0	0	0	0	0	0	0	0	0	0	0	0	0	0	0
Bnascaffold0027G0044900ZS	scaffold0027;scaffold0027;scaffold0027;scaffold0027;scaffold0027;scaffold0027	3858028;3858178;3858764;3859345;3859683;3860032	3858145;3858339;3858972;3859461;3859892;3860352	-;-;-;-;-;-	1137	0	0	0	0	0	0	0	0	0	0	0	0	0	0	0	0	0	0
Bnascaffold0027G0045000ZS	scaffold0027;scaffold0027	3861270;3861570	3861528;3861598	-;-	288	0	0	0	0	0	0	0	0	0	0	0	0	0	0	0	0	0	0
Bnascaffold0027G0045100ZS	scaffold0027	3866024	3866245	-	222	0	0	0	0	0	0	0	0	0	0	0	0	0	0	0	0	0	0
Bnascaffold0027G0045200ZS	scaffold0027;scaffold0027;scaffold0027;scaffold0027;scaffold0027;scaffold0027	3867772;3867922;3868508;3869089;3869427;3869776	3867889;3868083;3868716;3869205;3869636;3870096	-;-;-;-;-;-	1137	0	0	0	0	0	0	0	0	0	0	0	0	0	0	0	0	0	0
Bnascaffold0027G0045300ZS	scaffold0027;scaffold0027	3871014;3871314	3871272;3871342	-;-	288	0	0	0	0	0	0	0	0	0	0	0	0	0	0	0	0	0	0
Bnascaffold0027G0045400ZS	scaffold0027;scaffold0027	3898045;3898256	3898129;3900468	+;+	2298	0	0	0	0	0	0	0	0	0	0	0	0	0	0	0	0	0	0
Bnascaffold0027G0045500ZS	scaffold0027;scaffold0027;scaffold0027;scaffold0027	3901966;3902321;3902931;3903130	3901998;3902607;3903003;3903246	+;+;+;+	510	0	0	0	0	0	0	0	0	0	0	0	0	0	0	0	0	0	0
Bnascaffold0027G0045600ZS	scaffold0027;scaffold0027;scaffold0027;scaffold0027	3905824;3906983;3907238;3907814	3906324;3907144;3907269;3908312	-;-;-;-	1194	0	0	0	0	0	0	0	0	0	0	0	0	0	0	0	0	0	0
Bnascaffold0027G0045700ZS	scaffold0027;scaffold0027;scaffold0027;scaffold0027	3913770;3914604;3914939;3915193	3914516;3914867;3915094;3915312	+;+;+;+	1287	3.45686	6.09069	12.309	6.23929	3.24356	7.94006	14.0264	13.5701	19.7595	0.132641	0.229597	0.468255	0.271397	0.139205	0.345296	0.639832	0.591072	0.879196
Bnascaffold0027G0045800ZS	scaffold0027;scaffold0027;scaffold0027;scaffold0027	3926707;3927126;3927475;3927666	3926904;3927335;3927587;3927795	-;-;-;-	651	0	0	0	0	0	0	0	0	0	0	0	0	0	0	0	0	0	0
Bnascaffold0027G0045900ZS	scaffold0027	3939573	3940076	-	504	0	0	0	0	0	0	0	0	0	0	0	0	0	0	0	0	0	0
Bnascaffold0027G0046000ZS	scaffold0027;scaffold0027;scaffold0027	3941264;3942029;3942260	3941933;3942151;3943473	+;+;+	2007	1.15229	0	0	0	0	0	0	0	0	0.0283523	0	0	0	0	0	0	0	0
Bnascaffold0027G0046100ZS	scaffold0027;scaffold0027	3946534;3947912	3946756;3947961	-;-	273	0	0	0	0	0	0	0	0	0	0	0	0	0	0	0	0	0	0
Bnascaffold0027G0046200ZS	scaffold0027;scaffold0027;scaffold0027	3953985;3954248;3954398	3954164;3954316;3954604	-;-;-	456	0	0	0	0	0	0	0	0	0	0	0	0	0	0	0	0	0	0
Bnascaffold0027G0046300ZS	scaffold0027;scaffold0027;scaffold0027	3965238;3965869;3966738	3965255;3966233;3967221	-;-;-	867	0	0	0	0	0	0	0	0	0	0	0	0	0	0	0	0	0	0
Bnascaffold0027G0046400ZS	scaffold0027;scaffold0027	3995608;3995992	3995816;3996289	+;+	507	0	0	0	0	0	0	0	0	0	0	0	0	0	0	0	0	0	0
Bnascaffold0027G0046500ZS	scaffold0027;scaffold0027;scaffold0027	3999816;4000426;4000869	4000129;4000795;4001171	+;+;+	987	0	0	0	0	0	0	0	0	0	0	0	0	0	0	0	0	0	0
Bnascaffold0027G0046600ZS	scaffold0027;scaffold0027	4014208;4014249	4014217;4014715	-;-	477	0	0	0	0	0	0	0	0	0	0	0	0	0	0	0	0	0	0
Bnascaffold0027G0046700ZS	scaffold0027	4030812	4031462	-	651	0	2.61029	1.75842	4.67947	8.64951	0	1.87019	1.93859	3.43643	0	0.19453	0.132246	0.402405	0.733874	0	0.168656	0.166932	0.302284
Bnascaffold0027G0046800ZS	scaffold0027;scaffold0027;scaffold0027	4073964;4076036;4076309	4074149;4076230;4076410	-;-;-	483	0	0	0	0	0	0	0	0	0	0	0	0	0	0	0	0	0	0
Bnascaffold0027G0046900ZS	scaffold0027	4082668	4083042	-	375	0	0	0	0	0	0	0	0	0	0	0	0	0	0	0	0	0	0
Bnascaffold0027G0047000ZS	scaffold0027	4083237	4083866	-	630	0	0	0	0	0	0	0	0	0	0	0	0	0	0	0	0	0	0
Bnascaffold0027G0047100ZS	scaffold0027;scaffold0027;scaffold0027;scaffold0027;scaffold0027;scaffold0027;scaffold0027;scaffold0027	4091322;4091857;4092018;4092315;4092466;4092664;4093051;4093280	4091616;4091968;4092177;4092398;4092564;4092880;4093219;4093436	+;+;+;+;+;+;+;+	1293	0	0	0	0	0	0	0	0	0	0	0	0	0	0	0	0	0	0
Bnascaffold0027G0047200ZS	scaffold0027;scaffold0027;scaffold0027	4094715;4095243;4095446	4094967;4095359;4095519	+;+;+	444	0	0	0	0	0	0	0	0	0	0	0	0	0	0	0	0	0	0
Bnascaffold0027G0047300ZS	scaffold0027;scaffold0027	4097515;4097793	4097710;4097830	-;-	234	0	0	0	0	0	0	0	0	0	0	0	0	0	0	0	0	0	0
Bnascaffold0027G0047400ZS	scaffold0027	4099366	4100430	+	1065	0	0	0	0	0	0	0	0	2.57732	0	0	0	0	0	0	0	0	0.138582
Bnascaffold0027G0047500ZS	scaffold0027	4106818	4107003	-	186	0	0	0	0	0	0	0	0	0	0	0	0	0	0	0	0	0	0
Bnascaffold0027G0047600ZS	scaffold0027;scaffold0027;scaffold0027	4114318;4114582;4115509	4114488;4114743;4115703	+;+;+	528	0	0	0	0	0	0	0	0	0	0	0	0	0	0	0	0	0	0
Bnascaffold0027G0047700ZS	scaffold0027	4117300	4117758	-	459	0	0	0	0	0	0	0	0	0	0	0	0	0	0	0	0	0	0
Bnascaffold0027G0047800ZS	scaffold0027;scaffold0027;scaffold0027;scaffold0027;scaffold0027;scaffold0027;scaffold0027;scaffold0027;scaffold0027	4118311;4119025;4119180;4119535;4120206;4120422;4121199;4121580;4122307	4118934;4119097;4119499;4119702;4120337;4121108;4121387;4122208;4122427	-;-;-;-;-;-;-;-;-	2943	0	0	0	0	0	0	0	0	0	0	0	0	0	0	0	0	0	0
Bnascaffold0027G0047900ZS	scaffold0027;scaffold0027;scaffold0027;scaffold0027;scaffold0027;scaffold0027	4139017;4139116;4139289;4139423;4139611;4139835	4139025;4139181;4139347;4139487;4139702;4140104	+;+;+;+;+;+	561	0	0	0	0	0	0	0	0	0	0	0	0	0	0	0	0	0	0
Bnascaffold0027G0048000ZS	scaffold0027;scaffold0027;scaffold0027;scaffold0027;scaffold0027;scaffold0027	4148287;4148464;4148690;4148885;4149149;4149773	4148381;4148606;4148803;4149067;4149304;4150173	-;-;-;-;-;-	1092	16.132	8.70098	2.63764	25.7371	3.24356	1.58801	2.80528	29.0788	30.9279	0.729526	0.386566	0.118258	1.31942	0.164063	0.0813911	0.150817	1.49276	1.62187
Bnascaffold0027G0048100ZS	scaffold0027;scaffold0027	4152931;4153041	4152963;4153511	+;+	504	2.30457	2.61029	0	0	3.24356	3.17602	0	2.90788	1.71822	0.225806	0.251268	0	0	0.35547	0.352695	0	0.323431	0.195225
Bnascaffold0027G0048200ZS	scaffold0027;scaffold0027	4163315;4164505	4164346;4164543	-;-	1071	0	0	0	0	0	0	0	0	0	0	0	0	0	0	0	0	0	0
Bnascaffold0027G0048300ZS	scaffold0027;scaffold0027;scaffold0027;scaffold0027;scaffold0027;scaffold0027;scaffold0027	4165199;4166361;4166635;4166851;4167021;4167202;4167387	4165215;4166459;4166739;4166920;4167057;4167313;4167417	-;-;-;-;-;-;-	471	0	0	0	0	0	0	0	0	0	0	0	0	0	0	0	0	0	0
Bnascaffold0027G0048400ZS	scaffold0027	4172416	4172670	+	255	0	0	0	0	0	0	0	0	0	0	0	0	0	0	0	0	0	0
Bnascaffold0027G0048500ZS	scaffold0027;scaffold0027;scaffold0027;scaffold0027;scaffold0027;scaffold0027;scaffold0027;scaffold0027;scaffold0027;scaffold0027;scaffold0027	4173068;4173567;4173714;4173836;4174025;4175340;4175665;4175838;4176027;4176198;4176421	4173319;4173620;4173756;4173944;4174223;4175568;4175759;4175932;4176102;4176340;4176520	+;+;+;+;+;+;+;+;+;+;+	1395	10.3706	1.7402	0	0	2.16238	0	0.935093	0.969294	0.859108	0.367117	0.0605205	0	0	0.0856186	0	0.0393531	0.0389509	0.0352665
Bnascaffold0027G0048600ZS	scaffold0027;scaffold0027	4178249;4178474	4178389;4178710	+;+	378	0	0	0	0	0	0	0	0	0	0	0	0	0	0	0	0	0	0
Bnascaffold0027G0048700ZS	scaffold0027;scaffold0027;scaffold0027;scaffold0027;scaffold0027;scaffold0027;scaffold0027;scaffold0027;scaffold0027;scaffold0027;scaffold0027	4179701;4180449;4180665;4180979;4181824;4181994;4182195;4182375;4182627;4182879;4183022	4180118;4180566;4180721;4181048;4181910;4182104;4182293;4182527;4182794;4182941;4183099	-;-;-;-;-;-;-;-;-;-;-	1422	97.9443	99.1912	436.089	262.05	86.4951	150.861	19.637	143.455	28.3506	3.40138	3.38417	15.0146	10.3165	3.35972	5.93777	0.810723	5.65527	1.1417
Bnascaffold0027G0048800ZS	scaffold0027;scaffold0027;scaffold0027	4183201;4183350;4183938	4183245;4183447;4184139	-;-;-	345	1.15229	1.7402	5.27527	2.33973	1.08119	6.35204	0	0.969294	0	0.164936	0.244713	0.748626	0.37966	0.173098	1.03048	0	0.157497	0
Bnascaffold0027G0048900ZS	scaffold0027	4193888	4194055	+	168	0	0	0	0	0	0	0	0	0	0	0	0	0	0	0	0	0	0
Bnascaffold0027G0049000ZS	scaffold0027;scaffold0027;scaffold0027;scaffold0027;scaffold0027	4194480;4194596;4194779;4194989;4195268	4194557;4194670;4194946;4195108;4195495	+;+;+;+;+	669	0	0	0	0	0	0	0	1.93859	0	0	0	0	0	0	0	0	0.162441	0
Bnascaffold0027G0049100ZS	scaffold0027	4198169	4198336	+	168	0	0	0	0	0	0	0	0	0	0	0	0	0	0	0	0	0	0
Bnascaffold0027G0049200ZS	scaffold0027;scaffold0027;scaffold0027;scaffold0027;scaffold0027	4198761;4199060;4199549;4200182;4200376	4198838;4199176;4199757;4200343;4200493	+;+;+;+;+	684	0	0	0	0	0	0	0	0	0	0	0	0	0	0	0	0	0	0
Bnascaffold0027G0049300ZS	scaffold0027	4206629	4206796	+	168	0	0	0	0	0	0	0	0	0	0	0	0	0	0	0	0	0	0
Bnascaffold0027G0049400ZS	scaffold0027;scaffold0027;scaffold0027	4207221;4207520;4208009	4207298;4207636;4208476	+;+;+	663	0	0	0	0	0	0	0	0	0	0	0	0	0	0	0	0	0	0
Bnascaffold0027G0049500ZS	scaffold0027	4210914	4211081	+	168	0	0	0	0	0	0	0	0	0	0	0	0	0	0	0	0	0	0
Bnascaffold0027G0049600ZS	scaffold0027;scaffold0027;scaffold0027;scaffold0027;scaffold0027	4211548;4211805;4212294;4212927;4213121	4211583;4211921;4212502;4213088;4213238	+;+;+;+;+	642	0	0	0	0	0	0	0	0	0	0	0	0	0	0	0	0	0	0
Bnascaffold0027G0049700ZS	scaffold0027	4219374	4219541	+	168	0	0	0	0	0	0	0	0	0	0	0	0	0	0	0	0	0	0
Bnascaffold0027G0049800ZS	scaffold0027;scaffold0027;scaffold0027;scaffold0027;scaffold0027;scaffold0027	4227893;4228043;4228247;4228452;4228735;4229032	4227951;4228172;4228366;4228628;4228956;4229298	+;+;+;+;+;+	975	0	0	0	0	0	0	0	0	0	0	0	0	0	0	0	0	0	0
Bnascaffold0027G0049900ZS	scaffold0027;scaffold0027;scaffold0027;scaffold0027;scaffold0027;scaffold0027;scaffold0027;scaffold0027;scaffold0027;scaffold0027;scaffold0027;scaffold0027;scaffold0027;scaffold0027	4233643;4234391;4234523;4234672;4234944;4235113;4235372;4235678;4235877;4236064;4236240;4236444;4236574;4236807	4234032;4234429;4234576;4234735;4235002;4235237;4235431;4235736;4235953;4236102;4236302;4236491;4236702;4236854	+;+;+;+;+;+;+;+;+;+;+;+;+;+	1254	0	4.35049	6.15449	2.33973	1.08119	17.4681	7.48075	0	12.8866	0	0.168313	0.240289	0.104452	0.0476228	0.779641	0.350224	0	0.588478
Bnascaffold0027G0050000ZS	scaffold0027;scaffold0027;scaffold0027;scaffold0027	4240687;4241842;4243507;4243960	4241617;4243434;4243906;4243990	+;+;+;+	2955	43.7869	33.0637	45.719	36.6558	28.1109	42.8763	45.8196	33.9253	44.6736	0.731748	0.542841	0.757493	0.694438	0.525446	0.812093	0.910315	0.643579	0.86573
Bnascaffold0027G0050100ZS	scaffold0027;scaffold0027;scaffold0027;scaffold0027	4248933;4249129;4249332;4249761	4249055;4249192;4249427;4249867	-;-;-;-	390	0	0	0	0	0	0	0	0	0	0	0	0	0	0	0	0	0	0
Bnascaffold0027G0050200ZS	scaffold0027;scaffold0027	4251098;4254328	4251435;4254565	-;-	576	0	0	0	0	0	0	0	0	0	0	0	0	0	0	0	0	0	0
Bnascaffold0027G0050300ZS	scaffold0027;scaffold0027;scaffold0027	4254720;4255372;4255555	4255170;4255468;4255930	-;-;-	924	0	0	0	0	0	0	0	0	0	0	0	0	0	0	0	0	0	0
Bnascaffold0027G0050400ZS	scaffold0027	4256578	4256799	+	222	0	0	0	0	0	0	0	0	0	0	0	0	0	0	0	0	0	0
Bnascaffold0027G0050500ZS	scaffold0027;scaffold0027;scaffold0027;scaffold0027;scaffold0027;scaffold0027	4262408;4262868;4263299;4263788;4264421;4264615	4262728;4263077;4263415;4263996;4264582;4264732	+;+;+;+;+;+	1137	0	0	0	0	0	0	0	0	0	0	0	0	0	0	0	0	0	0
Bnascaffold0027G0050600ZS	scaffold0027	4266259	4266480	+	222	0	0	0	0	0	0	0	0	0	0	0	0	0	0	0	0	0	0
Bnascaffold0027G0050700ZS	scaffold0027	4268728	4268895	+	168	0	0	0	0	0	0	0	0	0	0	0	0	0	0	0	0	0	0
Bnascaffold0027G0050800ZS	scaffold0027;scaffold0027;scaffold0027;scaffold0027;scaffold0027	4269320;4269619;4270108;4270741;4270935	4269397;4269735;4270316;4270902;4271052	+;+;+;+;+	684	0	0	0	0	0	0	0	0	0	0	0	0	0	0	0	0	0	0
Bnascaffold0027G0050900ZS	scaffold0027	4277578	4277745	+	168	0	0	0	0	0	0	0	0	0	0	0	0	0	0	0	0	0	0
Bnascaffold0027G0051000ZS	scaffold0027;scaffold0027;scaffold0027;scaffold0027;scaffold0027	4278212;4278469;4278958;4279591;4279785	4278247;4278585;4279166;4279752;4279902	+;+;+;+;+	642	0	0	0	0	0	0	0	0	0	0	0	0	0	0	0	0	0	0
Bnascaffold0027G0051100ZS	scaffold0027;scaffold0027	4285182;4285252	4285210;4285510	+;+	288	0	0	0	0	0	0	0	0	0	0	0	0	0	0	0	0	0	0
Bnascaffold0027G0051200ZS	scaffold0027	4286428	4286595	+	168	0	0	0	0	0	0	0	0	0	0	0	0	0	0	0	0	0	0
Bnascaffold0027G0051300ZS	scaffold0027;scaffold0027;scaffold0027;scaffold0027;scaffold0027	4287020;4287319;4287808;4288441;4288635	4287097;4287435;4288016;4288602;4288752	+;+;+;+;+	684	0	0	0	0	0	0	0	0	0	0	0	0	0	0	0	0	0	0
Bnascaffold0027G0051400ZS	scaffold0027;scaffold0027	4294032;4294102	4294060;4294360	+;+	288	0	0	0	0	0	0	0	0	0	0	0	0	0	0	0	0	0	0
Bnascaffold0027G0051500ZS	scaffold0027	4295278	4295445	+	168	0	0	0	0	0	0	0	0	0	0	0	0	0	0	0	0	0	0
Bnascaffold0027G0051600ZS	scaffold0027;scaffold0027;scaffold0027;scaffold0027;scaffold0027	4295870;4296169;4296658;4297291;4297485	4295947;4296285;4296866;4297452;4297602	+;+;+;+;+	684	0	0	0	0	0	0	0	0	0	0	0	0	0	0	0	0	0	0
Bnascaffold0027G0051700ZS	scaffold0027;scaffold0027;scaffold0027;scaffold0027;scaffold0027;scaffold0027	4303326;4303669;4303997;4304260;4304453;4304674	4303592;4303890;4304173;4304379;4304582;4304732	-;-;-;-;-;-	975	0	0	0	0	0	0	0	0	0	0	0	0	0	0	0	0	0	0
Bnascaffold0027G0051800ZS	scaffold0027;scaffold0027;scaffold0027;scaffold0027;scaffold0027	4309015;4309391;4309724;4309874;4310057	4309317;4309570;4309780;4309973;4310370	-;-;-;-;-	954	0	0	0	0	0	0	0	0	0	0	0	0	0	0	0	0	0	0
Bnascaffold0027G0051900ZS	scaffold0027	4310679	4310843	-	165	0	0	0	0	0	0	0	0	0	0	0	0	0	0	0	0	0	0
Bnascaffold0027G0052000ZS	scaffold0027	4311006	4311191	+	186	0	0	0	0	0	0	0	0	0	0	0	0	0	0	0	0	0	0
Bnascaffold0027G0052100ZS	scaffold0027	4311471	4311647	-	177	0	0	0	0	0	0	0	0	0	0	0	0	0	0	0	0	0	0
Bnascaffold0027G0052200ZS	scaffold0027;scaffold0027;scaffold0027	4314367;4314709;4314928	4314556;4314821;4315020	+;+;+	396	0	0	0	0	0	0	0	0	0	0	0	0	0	0	0	0	0	0
Bnascaffold0027G0052300ZS	scaffold0027;scaffold0027	4318888;4319116	4319029;4319534	-;-	561	0	0	0	0	0	0	0	0	0	0	0	0	0	0	0	0	0	0
Bnascaffold0027G0052400ZS	scaffold0027	4332184	4332981	-	798	0	0	0	0	0	0	0	0	0	0	0	0	0	0	0	0	0	0
Bnascaffold0027G0052500ZS	scaffold0027	4381478	4381870	-	393	0	0	0	0	0	0	0	0	0	0	0	0	0	0	0	0	0	0
Bnascaffold0027G0052600ZS	scaffold0027;scaffold0027	4384392;4385534	4385429;4386379	-;-	1884	0	0	0	0	0	0	0	0	0	0	0	0	0	0	0	0	0	0
Bnascaffold0027G0052700ZS	scaffold0027	4392323	4392532	+	210	0	0	0	0	0	0	0	0	0	0	0	0	0	0	0	0	0	0
Bnascaffold0027G0052800ZS	scaffold0027	4411538	4411714	+	177	0	0	0	0	0	0	0	0	0	0	0	0	0	0	0	0	0	0
Bnascaffold0027G0052900ZS	scaffold0027;scaffold0027	4439866;4440067	4439932;4440245	+;+	246	0	0	0	0	0	0	0	0	0	0	0	0	0	0	0	0	0	0
Bnascaffold0027G0053000ZS	scaffold0027;scaffold0027;scaffold0027;scaffold0027;scaffold0027;scaffold0027	4442197;4442356;4442567;4442747;4442909;4443004	4442292;4442481;4442706;4442842;4442971;4443103	+;+;+;+;+;+	621	0	0	0	0	0	0	0	0	0	0	0	0	0	0	0	0	0	0
Bnascaffold0027G0053100ZS	scaffold0027;scaffold0027;scaffold0027;scaffold0027;scaffold0027;scaffold0027;scaffold0027;scaffold0027;scaffold0027;scaffold0027;scaffold0027	4467387;4467682;4467855;4468115;4468223;4468399;4468666;4468946;4469098;4469469;4469651	4467597;4467755;4468014;4468139;4468312;4468570;4468739;4469015;4469324;4469546;4469705	+;+;+;+;+;+;+;+;+;+;+	1236	0	0	0	0	0	0	0	0	0	0	0	0	0	0	0	0	0	0
Bnascaffold0027G0053200ZS	scaffold0027;scaffold0027;scaffold0027;scaffold0027;scaffold0027;scaffold0027	4477863;4477942;4478106;4478771;4479114;4479341	4477872;4478015;4478463;4478861;4479205;4479534	-;-;-;-;-;-	819	9.21829	5.22059	3.51685	27.2969	16.2178	33.3482	0.935093	4.84647	0.859108	0.55583	0.309253	0.210237	1.86585	1.09375	2.27895	0.06703	0.331724	0.0600693
Bnascaffold0027G0053300ZS	scaffold0027;scaffold0027;scaffold0027;scaffold0027;scaffold0027;scaffold0027;scaffold0027;scaffold0027;scaffold0027;scaffold0027	4480273;4480780;4481136;4481516;4481790;4482129;4482514;4483319;4483616;4483818	4480641;4480869;4481395;4481696;4482002;4482233;4482936;4483510;4483733;4483936	-;-;-;-;-;-;-;-;-;-	2070	0	0	0	0.779911	2.16238	0	0	0	0	0	0	0	0.0210922	0.0576995	0	0	0	0
Bnascaffold0027G0053400ZS	scaffold0027;scaffold0027;scaffold0027;scaffold0027	4485297;4485657;4485862;4486070	4485372;4485775;4485971;4486244	-;-;-;-	480	0	0	0	0	0	0	0	0.969294	0	0	0	0	0	0	0	0	0.113201	0
Bnascaffold0027G0053500ZS	scaffold0027	4487546	4488451	-	906	0	0	0	0	0	0	0	0	0	0	0	0	0	0	0	0	0	0
Bnascaffold0027G0053600ZS	scaffold0027	4488520	4488840	-	321	0	0	0	0	0	0	0	0	0	0	0	0	0	0	0	0	0	0
Bnascaffold0027G0053700ZS	scaffold0027;scaffold0027;scaffold0027;scaffold0027;scaffold0027;scaffold0027	4491459;4491919;4492350;4492839;4493472;4493666	4491779;4492128;4492466;4493047;4493633;4493783	+;+;+;+;+;+	1137	0	0	0	0	0	0	0	0	0	0	0	0	0	0	0	0	0	0
Bnascaffold0027G0053800ZS	scaffold0027	4495310	4495531	+	222	0	0	0	0	0	0	0	0	0	0	0	0	0	0	0	0	0	0
Bnascaffold0027G0053900ZS	scaffold0027;scaffold0027	4515598;4515768	4515690;4515852	+;+	178	0	0	0	0	0	0	0	0	0	0	0	0	0	0	0	0	0	0
Bnascaffold0027G0054000ZS	scaffold0027;scaffold0027;scaffold0027;scaffold0027;scaffold0027;scaffold0027	4544829;4546290;4546728;4547363;4547971;4548254	4545653;4546643;4546859;4547889;4548055;4548802	+;+;+;+;+;+	2472	0	0	0	0	0	0	0	0	0	0	0	0	0	0	0	0	0	0
Bnascaffold0027G0054100ZS	scaffold0027	4551238	4551399	+	162	0	0	0	0	0	0	0	0	0	0	0	0	0	0	0	0	0	0
Bnascaffold0027G0054200ZS	scaffold0027;scaffold0027;scaffold0027	4556962;4557081;4557433	4557021;4557259;4557505	-;-;-	312	0	0	0	0	0	0	0	0	0	0	0	0	0	0	0	0	0	0
Bnascaffold0027G0054300ZS	scaffold0027	4565594	4566121	+	528	0	0	0	0	0	0	0	0	0	0	0	0	0	0	0	0	0	0
Bnascaffold0027G0054400ZS	scaffold0027;scaffold0027;scaffold0027;scaffold0027	4590310;4590901;4591069;4591700	4590516;4590973;4591130;4591903	-;-;-;-	546	0	0	0	0	0	0	0	0	0	0	0	0	0	0	0	0	0	0
Bnascaffold0027G0054500ZS	scaffold0027;scaffold0027;scaffold0027	4640170;4640546;4641212	4640472;4640915;4641525	-;-;-	987	0	0	0	0	0	0	0	0	0	0	0	0	0	0	0	0	0	0
Bnascaffold0027G0054600ZS	scaffold0027;scaffold0027;scaffold0027;scaffold0027;scaffold0027	4644589;4645262;4645621;4646039;4646303	4644603;4645393;4645797;4646206;4646440	-;-;-;-;-	630	0	0	0	0	0	0	0	0	0	0	0	0	0	0	0	0	0	0
Bnascaffold0027G0054700ZS	scaffold0027	4647200	4647370	+	171	0	0	0	0	0	0	0	0	0.859108	0	0	0	0	0	0	0	0	0.2877
Bnascaffold0027G0054800ZS	scaffold0027;scaffold0027	4650186;4661136	4650196;4661379	-;-	255	0	0	0	0	0	0	0	0	0	0	0	0	0	0	0	0	0	0
Bnascaffold0027G0054900ZS	scaffold0027;scaffold0027;scaffold0027	4662363;4662794;4663137	4662504;4663059;4663532	+;+;+	804	0	0	0	0	0	0	0	0	0	0	0	0	0	0	0	0	0	0
Bnascaffold0027G0055000ZS	scaffold0027	4689888	4690751	+	864	0	0	0	0	0	0	0	0	0	0	0	0	0	0	0	0	0	0
Bnascaffold0027G0055100ZS	scaffold0027;scaffold0027	4716647;4716877	4716819;4716991	+;+	288	0	0	0	0	0	0	0	0	0	0	0	0	0	0	0	0	0	0
Bnascaffold0027G0055200ZS	scaffold0027;scaffold0027;scaffold0027	4717541;4718161;4719167	4717906;4719009;4719205	-;-;-	1254	0	0	0	0	0	0	0	0	0	0	0	0	0	0	0	0	0	0
Bnascaffold0027G0055300ZS	scaffold0027;scaffold0027;scaffold0027;scaffold0027	4721444;4722156;4722414;4722919	4722069;4722330;4722548;4723125	+;+;+;+	1143	0	35.674	26.3764	2.33973	0	7.94006	1.87019	2.90788	13.7457	0	1.5142	1.12982	0.114596	0	0.388797	0.0960587	0.142615	0.688668
Bnascaffold0027G0055400ZS	scaffold0027;scaffold0027;scaffold0027;scaffold0027;scaffold0027;scaffold0027;scaffold0027;scaffold0027;scaffold0027;scaffold0027;scaffold0027;scaffold0027;scaffold0027;scaffold0027;scaffold0027;scaffold0027;scaffold0027;scaffold0027;scaffold0027;scaffold0027;scaffold0027;scaffold0027;scaffold0027	4743101;4743278;4743508;4743653;4743935;4744134;4744303;4744650;4744902;4745068;4745270;4745413;4745579;4745728;4745956;4746091;4746215;4746417;4746600;4746873;4747167;4748123;4748271	4743178;4743343;4743571;4743721;4744026;4744196;4744378;4744747;4744949;4745142;4745327;4745504;4745656;4745781;4746009;4746120;4746313;4746512;4746809;4747091;4747459;4748186;4748444	-;-;-;-;-;-;-;-;-;-;-;-;-;-;-;-;-;-;-;-;-;-;-	2250	9.21829	1.7402	2.63764	0.779911	4.32475	3.17602	15.8966	13.5701	7.73197	0.202322	0.0375227	0.0573947	0.0194049	0.106167	0.0790036	0.414782	0.338093	0.196787
Bnascaffold0027G0055500ZS	scaffold0027;scaffold0027	4749647;4749999	4749928;4750022	-;-	306	0	0	0.879212	0.779911	0	0	0	0	0	0	0	0.140673	0.142683	0	0	0	0	0
Bnascaffold0027G0055600ZS	scaffold0027;scaffold0027;scaffold0027;scaffold0027	4751251;4752069;4752282;4752535	4751495;4752194;4752433;4752689	-;-;-;-	678	13.8274	6.09069	8.79212	17.938	7.56832	9.52807	86.0286	101.776	73.8833	1.00713	0.435828	0.634897	1.48112	0.616568	0.786541	7.44923	8.41494	6.2403
Bnascaffold0027G0055700ZS	scaffold0027;scaffold0027;scaffold0027	4753829;4755390;4757104	4755310;4755642;4758245	-;-;-	2877	1.15229	0.870098	0.879212	0	2.16238	0	3.74037	0	0	0.0197786	0.0146726	0.0149621	0	0.0415148	0	0.0763261	0	0
Bnascaffold0027G0055800ZS	scaffold0027;scaffold0027;scaffold0027;scaffold0027;scaffold0027;scaffold0027;scaffold0027;scaffold0027;scaffold0027	4759257;4759885;4760780;4761051;4761469;4761900;4762389;4763022;4763216	4759269;4760025;4760961;4761329;4761678;4762016;4762597;4763183;4763333	+;+;+;+;+;+;+;+;+	1431	0	0	1.75842	1.55982	0	0	0.935093	0	0.859108	0	0	0.0601621	0.0610216	0	0	0.0383631	0	0.0343793
Bnascaffold0027G0055900ZS	scaffold0027	4764860	4765081	+	222	0	0	0	0	0	0	0	0	0	0	0	0	0	0	0	0	0	0
Bnascaffold0027G0056000ZS	scaffold0027;scaffold0027	4769509;4769579	4769537;4769837	+;+	288	0	0	0	0	0	0	0	0	0	0	0	0	0	0	0	0	0	0
Bnascaffold0027G0056100ZS	scaffold0027;scaffold0027	4770091;4770202	4770168;4770318	+;+	195	2.30457	0	0	2.33973	2.16238	0	5.61056	4.84647	11.1684	0.583621	0	0	0.671706	0.612502	0	1.68916	1.39324	3.27978
Bnascaffold0027G0056200ZS	scaffold0027;scaffold0027;scaffold0027;scaffold0027;scaffold0027;scaffold0027	4770755;4771215;4771646;4772135;4772768;4772962	4771075;4771424;4771762;4772343;4772929;4773079	+;+;+;+;+;+	1137	0	0	0	0	0	0	0	0	0	0	0	0	0	0	0	0	0	0
Bnascaffold0027G0056300ZS	scaffold0027;scaffold0027	4797493;4797868	4797770;4798060	-;-	471	0	0	0	0	0	0	0	0	0	0	0	0	0	0	0	0	0	0
Bnascaffold0027G0056400ZS	scaffold0027;scaffold0027;scaffold0027;scaffold0027;scaffold0027	4802115;4802609;4802759;4803006;4803827	4802268;4802628;4802892;4803152;4804469	-;-;-;-;-	1098	0	0.870098	0	0	0	0	0.935093	0	0.859108	0	0.0384454	0	0	0	0	0.0499978	0	0.0448058
Bnascaffold0027G0056500ZS	scaffold0027	4823519	4823731	+	213	0	0	0	0	0	0	0	0	0	0	0	0	0	0	0	0	0	0
Bnascaffold0027G0056600ZS	scaffold0027	4843007	4843402	+	396	0	0	0	0	0	0	4.67547	0	1.71822	0	0	0	0	0	0	0.693151	0	0.248468
Bnascaffold0027G0056700ZS	scaffold0027	4843459	4843680	+	222	0	0	0	0	0	0	1.87019	0.969294	1.71822	0	0	0	0	0	0	0.494573	0.244759	0.443214
Bnascaffold0027G0056800ZS	scaffold0027;scaffold0027;scaffold0027;scaffold0027;scaffold0027;scaffold0027;scaffold0027;scaffold0027;scaffold0027;scaffold0027;scaffold0027;scaffold0027;scaffold0027;scaffold0027	4844175;4844351;4844495;4844617;4844888;4845080;4845241;4845472;4845710;4845933;4846271;4846474;4846674;4846948	4844267;4844411;4844541;4844828;4845006;4845153;4845328;4845539;4845781;4846016;4846384;4846557;4846750;4847188	-;-;-;-;-;-;-;-;-;-;-;-;-;-	1434	0	0	0	0	0	0	12.1562	19.3859	7.73197	0	0	0	0	0	0	0.497677	0.75783	0.308766
Bnascaffold0027G0056900ZS	scaffold0027;scaffold0027;scaffold0027;scaffold0027;scaffold0027;scaffold0027;scaffold0027;scaffold0027	4848270;4848730;4848941;4849137;4849431;4849673;4850019;4850524	4848410;4848791;4848995;4849235;4849517;4849789;4850111;4850724	+;+;+;+;+;+;+;+	855	1.15229	0	1.75842	0	0	0	6.54565	17.4473	9.45019	0.0665533	0	0.100692	0	0	0	0.449454	1.14393	0.632941
Bnascaffold0027G0057000ZS	scaffold0027;scaffold0027	4853696;4854513	4854426;4854999	+;+	1218	0	0	0	0	0	0	0	0	0	0	0	0	0	0	0	0	0	0
Bnascaffold0027G0057100ZS	scaffold0027;scaffold0027;scaffold0027;scaffold0027	4855219;4855690;4855867;4856036	4855348;4855775;4855948;4856070	-;-;-;-	333	0	0	0	0	0	0	0	0	0	0	0	0	0	0	0	0	0	0
Bnascaffold0027G0057200ZS	scaffold0027;scaffold0027	4857314;4858547	4858129;4858966	+;+	1236	0	0	0	0	0	0	4.67547	1.93859	3.43643	0	0	0	0	0	0	0.222077	0.0879231	0.159213
Bnascaffold0027G0057300ZS	scaffold0027;scaffold0027;scaffold0027;scaffold0027;scaffold0027;scaffold0027;scaffold0027;scaffold0027;scaffold0027;scaffold0027;scaffold0027;scaffold0027;scaffold0027;scaffold0027;scaffold0027;scaffold0027;scaffold0027;scaffold0027;scaffold0027;scaffold0027;scaffold0027;scaffold0027;scaffold0027	4859149;4859575;4859694;4859945;4860086;4860259;4860407;4860539;4860787;4861038;4861730;4861911;4862227;4862594;4862961;4863210;4863447;4863631;4863968;4864114;4864676;4864914;4865187	4859505;4859597;4859814;4860004;4860164;4860329;4860463;4860698;4860951;4861167;4861826;4862156;4862504;4862828;4863097;4863314;4863558;4863723;4864027;4864209;4864823;4865035;4865534	-;-;-;-;-;-;-;-;-;-;-;-;-;-;-;-;-;-;-;-;-;-;-	3300	0	0	0	0	0	0	69.1969	161.872	22.3368	0	0	0	0	0	0	1.23104	2.74975	0.387611
Bnascaffold0027G0057400ZS	scaffold0027;scaffold0027	4926974;4927044	4927002;4927302	+;+	288	0	0	0	0	0	0	0	0	0	0	0	0	0	0	0	0	0	0
Bnascaffold0027G0057500ZS	scaffold0027;scaffold0027	4927556;4927667	4927633;4927783	+;+	195	0	0	0	0	0	0	0	0	0	0	0	0	0	0	0	0	0	0
Bnascaffold0027G0057600ZS	scaffold0027;scaffold0027;scaffold0027;scaffold0027;scaffold0027;scaffold0027	4928220;4928680;4929111;4929600;4930233;4930427	4928540;4928889;4929227;4929808;4930394;4930544	+;+;+;+;+;+	1137	0	0	0	0	0	0	0	0	0	0	0	0	0	0	0	0	0	0
Bnascaffold0027G0057700ZS	scaffold0027	4932071	4932292	+	222	0	0	0	0	0	0	0	0	0	0	0	0	0	0	0	0	0	0
Bnascaffold0027G0057800ZS	scaffold0027;scaffold0027	4936720;4936790	4936748;4937048	+;+	288	0	0	0	0	0	0	0	0	0	0	0	0	0	0	0	0	0	0
Bnascaffold0027G0057900ZS	scaffold0027;scaffold0027	4937302;4937413	4937379;4937529	+;+	195	0	0	0	0	0	0	0	0	0	0	0	0	0	0	0	0	0	0
Bnascaffold0027G0058000ZS	scaffold0027;scaffold0027;scaffold0027;scaffold0027;scaffold0027;scaffold0027	4937966;4938426;4938857;4939346;4939979;4940173	4938286;4938635;4938973;4939554;4940140;4940290	+;+;+;+;+;+	1137	0	0	0	0	0	0	0	0	0	0	0	0	0	0	0	0	0	0
Bnascaffold0027G0058100ZS	scaffold0027;scaffold0027;scaffold0027;scaffold0027	4942706;4942902;4943105;4943534	4942828;4942965;4943200;4943640	-;-;-;-	390	0	0	0	0	0	0	0	0	0	0	0	0	0	0	0	0	0	0
Bnascaffold0027G0058200ZS	scaffold0027;scaffold0027;scaffold0027;scaffold0027;scaffold0027;scaffold0027;scaffold0027;scaffold0027	4943997;4944457;4944705;4944888;4945098;4945377;4945638;4946010	4944317;4944666;4944779;4945055;4945217;4945585;4945760;4946175	+;+;+;+;+;+;+;+	1392	0	0	0	0	0	0	0	0	0	0	0	0	0	0	0	0	0	0
Bnascaffold0027G0058300ZS	scaffold0027	4947847	4948068	+	222	0	0	0	0	0	0	0	0	0	0	0	0	0	0	0	0	0	0
Bnascaffold0027G0058400ZS	scaffold0027;scaffold0027	4952496;4952566	4952524;4952824	+;+	288	0	0	0	0	0	0	0	0	0	0	0	0	0	0	0	0	0	0
Bnascaffold0027G0058500ZS	scaffold0027;scaffold0027	4953078;4953189	4953155;4953305	+;+	195	0	0	0	0	0	0	0	0	0	0	0	0	0	0	0	0	0	0
Bnascaffold0027G0058600ZS	scaffold0027;scaffold0027;scaffold0027;scaffold0027;scaffold0027;scaffold0027	4953742;4954202;4954633;4955122;4955755;4955949	4954062;4954411;4954749;4955330;4955916;4956066	+;+;+;+;+;+	1137	0	0	0	0	0	0	0	0	0	0	0	0	0	0	0	0	0	0
Bnascaffold0027G0058700ZS	scaffold0027	4957592	4957813	+	222	0	0	0	0	0	0	0	0	0	0	0	0	0	0	0	0	0	0
Bnascaffold0027G0058800ZS	scaffold0027;scaffold0027	4962241;4962311	4962269;4962569	+;+	288	0	0	0	0	0	0	0	0	0	0	0	0	0	0	0	0	0	0
Bnascaffold0027G0058900ZS	scaffold0027;scaffold0027	4962823;4962934	4962900;4963050	+;+	195	0	0	0	0	0	0	0	0	0	0	0	0	0	0	0	0	0	0
Bnascaffold0027G0059000ZS	scaffold0027;scaffold0027;scaffold0027;scaffold0027;scaffold0027;scaffold0027	4963487;4963947;4964378;4964867;4965500;4965694	4963807;4964156;4964494;4965075;4965661;4965811	+;+;+;+;+;+	1137	0	0	0	0	0	0	0	0	0	0	0	0	0	0	0	0	0	0
Bnascaffold0027G0059100ZS	scaffold0027	4967338	4967559	+	222	0	0	0	0	0	0	0	0	0	0	0	0	0	0	0	0	0	0
Bnascaffold0027G0059200ZS	scaffold0027;scaffold0027	4971985;4972055	4972013;4972313	+;+	288	0	0	0	0	0	0	0	0	0	0	0	0	0	0	0	0	0	0
Bnascaffold0027G0059300ZS	scaffold0027;scaffold0027	4972567;4972678	4972644;4972794	+;+	195	0	0	0	0	0	0	0	0	0	0	0	0	0	0	0	0	0	0
Bnascaffold0027G0059400ZS	scaffold0027;scaffold0027;scaffold0027;scaffold0027;scaffold0027;scaffold0027	4973231;4973691;4974120;4974609;4975238;4975933	4973551;4973900;4974236;4974817;4975390;4975999	+;+;+;+;+;+	1077	0	0	0	0	0	0	0	0	0	0	0	0	0	0	0	0	0	0
Bnascaffold0027G0059500ZS	scaffold0027;scaffold0027	4987512;4988176	4987937;4988274	+;+	525	0	0	0	0	0	0	0	0	0	0	0	0	0	0	0	0	0	0
Bnascaffold0027G0059600ZS	scaffold0027	4990923	4991363	+	441	0	0	0	0	0	0	0	0	0	0	0	0	0	0	0	0	0	0
Bnascaffold0027G0059700ZS	scaffold0027	4992075	4992515	-	441	0	0	0	0	0	0	0	0	0	0	0	0	0	0	0	0	0	0
Bnascaffold0027G0059800ZS	scaffold0027	4998015	4998437	+	423	0	0	0	0	0	0	0	0	0	0	0	0	0	0	0	0	0	0
Bnascaffold0027G0059900ZS	scaffold0027	5002482	5003594	-	1113	2.30457	3.48039	0	1.55982	3.24356	0	0	0	1.71822	0.102252	0.151709	0	0.0784563	0.160968	0	0	0	0.0884039
Bnascaffold0027G0060000ZS	scaffold0027;scaffold0027;scaffold0027;scaffold0027;scaffold0027	5011073;5011539;5012574;5013694;5014838	5011426;5012454;5013619;5014236;5015041	-;-;-;-;-	3063	0	0	0	0	0	0	0	0	0	0	0	0	0	0	0	0	0	0
Bnascaffold0027G0060100ZS	scaffold0027	5018158	5018316	-	159	0	0	0	0	0	0	0	0	0	0	0	0	0	0	0	0	0	0
Bnascaffold0027G0060200ZS	scaffold0027;scaffold0027	5031290;5031360	5031318;5031618	+;+	288	0	0	0	0	0	0	0	0	0	0	0	0	0	0	0	0	0	0
Bnascaffold0027G0060300ZS	scaffold0027;scaffold0027	5031872;5031983	5031949;5032099	+;+	195	0	0	0	0	0	0	0	0	0	0	0	0	0	0	0	0	0	0
Bnascaffold0027G0060400ZS	scaffold0027;scaffold0027;scaffold0027;scaffold0027;scaffold0027;scaffold0027	5032536;5032996;5033427;5033916;5034549;5034743	5032856;5033205;5033543;5034124;5034710;5034860	+;+;+;+;+;+	1137	0	0	0	0	0	0	0	0	0	0	0	0	0	0	0	0	0	0
Bnascaffold0027G0060500ZS	scaffold0027	5036387	5036608	+	222	0	0	0	0	0	0	0	0	0	0	0	0	0	0	0	0	0	0
Bnascaffold0027G0060600ZS	scaffold0027;scaffold0027	5041036;5041106	5041064;5041364	+;+	288	0	0	0	0	0	0	0	0	0	0	0	0	0	0	0	0	0	0
Bnascaffold0027G0060700ZS	scaffold0027;scaffold0027;scaffold0027;scaffold0027;scaffold0027;scaffold0027;scaffold0027;scaffold0027	5041757;5042002;5042324;5042742;5043173;5043662;5044295;5044489	5041906;5042232;5042602;5042951;5043289;5043870;5044456;5044606	+;+;+;+;+;+;+;+	1476	0	0	0	0	0	0	0	0	0	0	0	0	0	0	0	0	0	0
Bnascaffold0027G0060800ZS	scaffold0027;scaffold0027	5049522;5049753	5049571;5049987	+;+	285	0	0	0	0	0	0	0	0	0	0	0	0	0	0	0	0	0	0
Bnascaffold0027G0060900ZS	scaffold0027	5050259	5050609	-	351	0	0	0	0	0	0	0	0	0	0	0	0	0	0	0	0	0	0
Bnascaffold0027G0061000ZS	scaffold0027;scaffold0027;scaffold0027;scaffold0027;scaffold0027	5057264;5057462;5057738;5058060;5058242	5057341;5057615;5057971;5058150;5058338	-;-;-;-;-	654	0	0	0	0	0	0	0	0	0	0	0	0	0	0	0	0	0	0
Bnascaffold0027G0061100ZS	scaffold0027;scaffold0027	5059048;5059118	5059068;5059387	-;-	291	0	0	0	0	0	0	0	0	0	0	0	0	0	0	0	0	0	0
Bnascaffold0027G0061200ZS	scaffold0027;scaffold0027;scaffold0027	5065798;5065958;5066350	5065871;5066074;5066602	-;-;-	444	0	0	0	0	0	0	0	0	0	0	0	0	0	0	0	0	0	0
Bnascaffold0027G0061300ZS	scaffold0027;scaffold0027;scaffold0027;scaffold0027;scaffold0027;scaffold0027;scaffold0027;scaffold0027;scaffold0027	5067881;5068098;5068437;5068754;5068920;5069141;5069350;5069684;5070803	5068037;5068266;5068653;5068852;5069003;5069300;5069461;5070109;5071055	-;-;-;-;-;-;-;-;-	1677	0	0	0	0	0	0	0	0	0	0	0	0	0	0	0	0	0	0
Bnascaffold0027G0061400ZS	scaffold0027;scaffold0027;scaffold0027;scaffold0027;scaffold0027;scaffold0027;scaffold0027;scaffold0027;scaffold0027;scaffold0027	5071235;5071666;5071964;5072182;5072522;5073191;5073490;5073602;5073858;5074207	5071325;5071868;5071995;5072381;5072607;5073385;5073525;5073772;5073935;5074428	-;-;-;-;-;-;-;-;-;-	1314	0	0	0	0	0	0	0	0	0	0	0	0	0	0	0	0	0	0
Bnascaffold0027G0061500ZS	scaffold0027	5075752	5076240	-	489	0	0	0	0	0	0	0	0	0	0	0	0	0	0	0	0	0	0
Bnascaffold0027G0061600ZS	scaffold0027;scaffold0027;scaffold0027	5087826;5088254;5088370	5088178;5088316;5088391	-;-;-	438	0	0	0	0	0	0	0	0	0	0	0	0	0	0	0	0	0	0
Bnascaffold0027G0061700ZS	scaffold0027;scaffold0027;scaffold0027;scaffold0027	5094079;5094153;5094387;5095032	5094084;5094240;5094898;5095136	+;+;+;+	711	0	0	0	1.55982	0	0	0.935093	0	0	0	0	0	0.122816	0	0	0.0772117	0	0
Bnascaffold0027G0061800ZS	scaffold0027;scaffold0027	5099296;5111588	5100084;5111863	-;-	1065	0	0	0	0	0	0	0	0	0	0	0	0	0	0	0	0	0	0
Bnascaffold0027G0061900ZS	scaffold0027;scaffold0027;scaffold0027;scaffold0027;scaffold0027;scaffold0027;scaffold0027;scaffold0027;scaffold0027;scaffold0027;scaffold0027;scaffold0027;scaffold0027;scaffold0027	5117177;5117353;5117497;5117618;5117889;5118081;5118237;5118471;5118709;5118932;5119270;5119474;5119673;5119947	5117269;5117413;5117543;5117829;5118007;5118153;5118328;5118538;5118780;5119015;5119383;5119557;5119749;5120187	-;-;-;-;-;-;-;-;-;-;-;-;-;-	1437	5.76143	3.48039	4.39606	6.23929	2.16238	0	0	25.2016	0	0.197993	0.117503	0.149777	0.243067	0.0831162	0	0	0.983123	0
Bnascaffold0027G0062000ZS	scaffold0027;scaffold0027;scaffold0027;scaffold0027;scaffold0027;scaffold0027;scaffold0027;scaffold0027	5121272;5121732;5121943;5122139;5122434;5122676;5123022;5123527	5121412;5121793;5121997;5122237;5122520;5122792;5123114;5123727	+;+;+;+;+;+;+;+	855	0	0	0	0	0	0	0	0	0	0	0	0	0	0	0	0	0	0
Bnascaffold0027G0062100ZS	scaffold0027;scaffold0027	5126698;5127515	5127428;5128001	+;+	1218	0	0	0	0	0	0	0	0	0	0	0	0	0	0	0	0	0	0
Bnascaffold0027G0062200ZS	scaffold0027;scaffold0027;scaffold0027;scaffold0027	5128221;5128692;5128869;5129038	5128350;5128777;5128950;5129072	-;-;-;-	333	0	0	0	0	0	0	0	0	0	0	0	0	0	0	0	0	0	0
Bnascaffold0027G0062300ZS	scaffold0027;scaffold0027	5130316;5131549	5131131;5131968	+;+	1236	0	0	0	0	0	0	0	0	0	0	0	0	0	0	0	0	0	0
Bnascaffold0027G0062400ZS	scaffold0027;scaffold0027;scaffold0027;scaffold0027;scaffold0027;scaffold0027;scaffold0027;scaffold0027;scaffold0027	5132151;5132693;5132946;5133087;5133260;5133408;5133540;5133788;5134039	5132507;5132815;5133005;5133165;5133330;5133464;5133699;5133952;5134175	-;-;-;-;-;-;-;-;-	1209	0	0	0	0	0	0	0	0	0	0	0	0	0	0	0	0	0	0
Bnascaffold0027G0062500ZS	scaffold0027	5138002	5138328	-	327	0	0	0	0	0	0	0	0	0	0	0	0	0	0	0	0	0	0
Bnascaffold0027G0062600ZS	scaffold0027;scaffold0027;scaffold0027	5138388;5138893;5139334	5138807;5139058;5139653	-;-;-	906	0	0	0	0	0	0	0	0	0	0	0	0	0	0	0	0	0	0
Bnascaffold0027G0062700ZS	scaffold0027	5139716	5140201	-	486	0	0	0	0	0	0	0	0	0	0	0	0	0	0	0	0	0	0
Bnascaffold0027G0062800ZS	scaffold0027	5140589	5140894	-	306	0	0	0	0	1.08119	1.58801	0.935093	0	0	0	0	0	0	0.19516	0.290455	0.179404	0	0
Bnascaffold0027G0062900ZS	scaffold0027;scaffold0027;scaffold0027	5141804;5142287;5142508	5142185;5142389;5143159	-;-;-	1137	0	0	0	0	0	0	8.41584	6.78506	8.59108	0	0	0	0	0	0	0.434545	0.334525	0.432689
Bnascaffold0027G0063000ZS	scaffold0027;scaffold0027;scaffold0027;scaffold0027;scaffold0027;scaffold0027;scaffold0027;scaffold0027;scaffold0027;scaffold0027	5143400;5144718;5145160;5145356;5145650;5145955;5146093;5146495;5146753;5147143	5144559;5144832;5145225;5145547;5145820;5146011;5146228;5146580;5146822;5147315	-;-;-;-;-;-;-;-;-;-	2226	0	0	0	0	0	0	23.3773	7.75435	22.3368	0	0	0	0	0	0	0.616549	0.195279	0.574625
Bnascaffold0027G0063100ZS	scaffold0027	5168059	5168559	-	501	0	0	0	0	0	0	0	0	0	0	0	0	0	0	0	0	0	0
Bnascaffold0027G0063200ZS	scaffold0027;scaffold0027	5188574;5189535	5188681;5191697	-;-	2271	0	0	0	0	0	0	0	0	0	0	0	0	0	0	0	0	0	0
Bnascaffold0027G0063300ZS	scaffold0027	5220117	5220914	-	798	0	0	0	0	0	0	0	0	0	0	0	0	0	0	0	0	0	0
Bnascaffold0027G0063400ZS	scaffold0027	5226918	5227808	-	891	4.60914	1.7402	4.39606	0.779911	1.08119	1.58801	4.67547	3.87717	4.29554	0.255457	0.0947543	0.24156	0.0490022	0.0670247	0.0997521	0.308067	0.243935	0.276076
Bnascaffold0027G0063500ZS	scaffold0027;scaffold0027;scaffold0027	5233842;5234250;5235628	5234206;5234555;5235766	+;+;+	810	0	0	0	0	0	0	0	0	0	0	0	0	0	0	0	0	0	0
Bnascaffold0027G0063600ZS	scaffold0027;scaffold0027	5264300;5264640	5264551;5264843	+;+	456	0	0	0	0	0	0	0	0.969294	0	0	0	0	0	0	0	0	0.119159	0
Bnascaffold0027G0063700ZS	scaffold0027;scaffold0027;scaffold0027	5273261;5273548;5273720	5273510;5273690;5274178	+;+;+	852	0	0	0	0	0	0	0	0	0	0	0	0	0	0	0	0	0	0
Bnascaffold0027G0063800ZS	scaffold0027;scaffold0027;scaffold0027;scaffold0027	5303830;5304079;5304344;5320399	5303928;5304238;5304465;5320455	-;-;-;-	438	0	0	0	0	0	0	0	0	0	0	0	0	0	0	0	0	0	0
Bnascaffold0027G0063900ZS	scaffold0027;scaffold0027;scaffold0027;scaffold0027;scaffold0027	5321399;5322040;5322213;5322467;5322905	5321455;5322135;5322391;5322821;5322988	+;+;+;+;+	771	0	3.48039	0.879212	0.779911	1.08119	0	0	0.969294	2.57732	0	0.219004	0.0558314	0.056629	0.0774565	0	0	0.0704753	0.191427
Bnascaffold0027G0064000ZS	scaffold0027;scaffold0027	5338770;5338919	5338776;5339214	+;+	303	0	0	0	0	0	0	0	0	0	0	0	0	0	0	0	0	0	0
Bnascaffold0027G0064100ZS	scaffold0027	5373232	5373429	+	198	0	0	0	0	0	0	0	0	0	0	0	0	0	0	0	0	0	0
Bnascaffold0027G0064200ZS	scaffold0027;scaffold0027;scaffold0027;scaffold0027;scaffold0027;scaffold0027;scaffold0027;scaffold0027;scaffold0027;scaffold0027;scaffold0027;scaffold0027;scaffold0027;scaffold0027;scaffold0027;scaffold0027;scaffold0027;scaffold0027;scaffold0027;scaffold0027;scaffold0027;scaffold0027;scaffold0027	5382320;5382924;5383149;5383515;5383644;5383771;5383893;5384032;5384157;5384408;5384649;5384768;5384943;5385073;5385233;5385385;5385541;5385689;5385853;5386021;5386255;5386366;5386567	5382873;5383002;5383441;5383562;5383703;5383818;5383946;5384079;5384327;5384467;5384696;5384836;5384990;5385142;5385300;5385453;5385588;5385760;5385922;5386106;5386290;5386423;5386605	-;-;-;-;-;-;-;-;-;-;-;-;-;-;-;-;-;-;-;-;-;-;-	2196	3.45686	2.61029	2.63764	13.2585	12.9743	12.7041	0	0	0	0.0777364	0.0576681	0.058806	0.337994	0.326333	0.323785	0	0	0
Bnascaffold0027G0064300ZS	scaffold0027	5401551	5401742	-	192	0	0	0	0	0	0	0	0	0	0	0	0	0	0	0	0	0	0
Bnascaffold0027G0064400ZS	scaffold0027	5403238	5403510	+	273	0	0	0	0	0	0	0	0	0	0	0	0	0	0	0	0	0	0
Bnascaffold0027G0064500ZS	scaffold0027;scaffold0027	5405716;5406218	5405973;5406415	-;-	456	0	0	0	0	0	0	0	0	0	0	0	0	0	0	0	0	0	0
Bnascaffold0027G0064600ZS	scaffold0027;scaffold0027;scaffold0027;scaffold0027;scaffold0027	5408421;5408720;5409112;5409720;5410065	5408606;5408806;5409545;5409777;5410769	+;+;+;+;+	1470	0	0	0	0	0	0	0	0	0	0	0	0	0	0	0	0	0	0
Bnascaffold0027G0064700ZS	scaffold0027	5412978	5413250	-	273	0	0	0	0	0	0	0	0	0	0	0	0	0	0	0	0	0	0
Bnascaffold0027G0064800ZS	scaffold0027	5414744	5414935	+	192	0	0	0	0	0	0	0	0	0	0	0	0	0	0	0	0	0	0
Bnascaffold0027G0064900ZS	scaffold0027;scaffold0027;scaffold0027;scaffold0027;scaffold0027	5419608;5419791;5420249;5420447;5420860	5419690;5420042;5420321;5420788;5421108	-;-;-;-;-	999	0	0	0	0	0	0	0	0	0	0	0	0	0	0	0	0	0	0
Bnascaffold0027G0065000ZS	scaffold0027;scaffold0027;scaffold0027;scaffold0027;scaffold0027;scaffold0027	5421743;5422168;5422382;5422589;5422809;5423109	5421868;5422291;5422473;5422724;5423025;5423142	-;-;-;-;-;-	729	0	0	0	0	0	0	0	0	0	0	0	0	0	0	0	0	0	0
Bnascaffold0027G0065100ZS	scaffold0027;scaffold0027;scaffold0027;scaffold0027	5423929;5424333;5424664;5425439	5424237;5424524;5424909;5425669	-;-;-;-	978	0	0	0	0	0	0	0	0	0	0	0	0	0	0	0	0	0	0
Bnascaffold0027G0065200ZS	scaffold0027;scaffold0027	5431553;5431956	5431644;5432184	-;-	321	0	0	0	0	0	0	0	0	0	0	0	0	0	0	0	0	0	0
Bnascaffold0027G0065300ZS	scaffold0027;scaffold0027;scaffold0027;scaffold0027;scaffold0027;scaffold0027	5437966;5438386;5438550;5438687;5438876;5439013	5438260;5438483;5438600;5438800;5438932;5439210	+;+;+;+;+;+	813	1.15229	0	0.879212	0	0	0	0.935093	0	0	0.0699915	0	0.0529471	0	0	0	0.0675247	0	0
Bnascaffold0027G0065400ZS	scaffold0027;scaffold0027;scaffold0027;scaffold0027	5439807;5440156;5440349;5440836	5440052;5440262;5440544;5440838	-;-;-;-	552	0	0	0	0	0	0	0	0	0	0	0	0	0	0	0	0	0	0
Bnascaffold0027G0065500ZS	scaffold0027	5464228	5464599	+	372	0	0	0	0	0	0	7.48075	0.969294	2.57732	0	0	0	0	0	0	1.18059	0.146066	0.396748
Bnascaffold0027G0065600ZS	scaffold0027;scaffold0027;scaffold0027;scaffold0027	5467210;5467775;5468125;5468893	5467625;5467940;5468322;5469105	-;-;-;-	993	0	0	0	0	0	0	0	0	0	0	0	0	0	0	0	0	0	0
Bnascaffold0027G0065700ZS	scaffold0027;scaffold0027	5482100;5483151	5482694;5483245	-;-	690	0	0	0	0	0	0	0	0	0	0	0	0	0	0	0	0	0	0
Bnascaffold0027G0065800ZS	scaffold0027;scaffold0027;scaffold0027;scaffold0027;scaffold0027	5506836;5506986;5507572;5508151;5508489	5506953;5507147;5507780;5508267;5508524	-;-;-;-;-	642	0	0	0	0	0	0	0	0.969294	0.859108	0	0	0	0	0	0	0	0.0846362	0.0766305
Bnascaffold0027G0065900ZS	scaffold0027	5508991	5509158	-	168	0	0	0	0	0	0	0	0	0	0	0	0	0	0	0	0	0	0
Bnascaffold0027G0066000ZS	scaffold0027;scaffold0027	5510076;5510376	5510334;5510404	-;-	288	0	0	0	0	0	0	0	0	0	0	0	0	0	0	0	0	0	0
Bnascaffold0027G0066100ZS	scaffold0027;scaffold0027;scaffold0027;scaffold0027;scaffold0027	5515406;5515556;5516142;5516723;5517061	5515523;5515717;5516350;5516839;5517096	-;-;-;-;-	642	0	0	0	0	0	0	0	0	0	0	0	0	0	0	0	0	0	0
Bnascaffold0027G0066200ZS	scaffold0027	5517563	5517730	-	168	0	0	0	0	0	0	0	0	0	0	0	0	0	0	0	0	0	0
Bnascaffold0027G0066300ZS	scaffold0027;scaffold0027;scaffold0027;scaffold0027;scaffold0027;scaffold0027;scaffold0027;scaffold0027	5527840;5528255;5528430;5528798;5528960;5529236;5529349;5529698	5528005;5528377;5528638;5528917;5529127;5529310;5529558;5530018	-;-;-;-;-;-;-;-	1392	0	0	0	0	0	0	0	0	0	0	0	0	0	0	0	0	0	0
Bnascaffold0027G0066400ZS	scaffold0027;scaffold0027;scaffold0027;scaffold0027	5530375;5530815;5531050;5531187	5530481;5530910;5531113;5531309	+;+;+;+	390	0	0	0	0	0	0	0	0	0	0	0	0	0	0	0	0	0	0
Bnascaffold0027G0066500ZS	scaffold0027	5536991	5537212	-	222	0	0	0	0	0	0	0	0	0	0	0	0	0	0	0	0	0	0
Bnascaffold0027G0066600ZS	scaffold0027;scaffold0027;scaffold0027;scaffold0027;scaffold0027;scaffold0027	5538738;5538888;5539474;5540055;5540393;5540742	5538855;5539049;5539682;5540171;5540602;5541062	-;-;-;-;-;-	1137	0	0	0	0	0	0	0	0	0	0	0	0	0	0	0	0	0	0
Bnascaffold0027G0066700ZS	scaffold0027;scaffold0027	5541980;5542280	5542238;5542308	-;-	288	0	0	0	0	0	0	0	0	0	0	0	0	0	0	0	0	0	0
Bnascaffold0027G0066800ZS	scaffold0027	5546626	5546847	-	222	0	0	0	0	0	0	0	0	0	0	0	0	0	0	0	0	0	0
Bnascaffold0027G0066900ZS	scaffold0027;scaffold0027;scaffold0027	5550992;5553126;5554180	5553097;5553868;5555530	-;-;-	4200	0	0	0	0	0	0	0	0	0	0	0	0	0	0	0	0	0	0
Bnascaffold0027G0067000ZS	scaffold0027;scaffold0027;scaffold0027	5569594;5570404;5571450	5569658;5571291;5571549	-;-;-	1053	1.15229	1.7402	4.39606	0	2.16238	1.58801	0	0	3.43643	0.054039	0.0801767	0.204397	0	0.113426	0.0844056	0	0	0.186882
Bnascaffold0027G0067100ZS	scaffold0027;scaffold0027;scaffold0027;scaffold0027;scaffold0027	5577501;5578553;5581611;5582344;5583463	5578415;5581585;5582212;5582387;5583470	-;-;-;-;-	4602	0	0	0	0	0	0	5.61056	9.69294	4.29554	0	0	0	0	0	0	0.0715744	0.118071	0.0534515
Bnascaffold0027G0067200ZS	scaffold0027;scaffold0027;scaffold0027;scaffold0027;scaffold0027;scaffold0027;scaffold0027;scaffold0027;scaffold0027;scaffold0027;scaffold0027;scaffold0027;scaffold0027;scaffold0027;scaffold0027	5585229;5585377;5585725;5585937;5586156;5586549;5586732;5587036;5587201;5587445;5587662;5587931;5588255;5588603;5588933	5585348;5585574;5585846;5586084;5586299;5586644;5586791;5587128;5587312;5587549;5587798;5588165;5588532;5588848;5589034	+;+;+;+;+;+;+;+;+;+;+;+;+;+;+	2196	0	0	0	0	0	0	0.935093	0.969294	0	0	0	0	0	0	0	0.0249989	0.0247434	0
Bnascaffold0027G0067300ZS	scaffold0027;scaffold0027;scaffold0027;scaffold0027;scaffold0027;scaffold0027;scaffold0027;scaffold0027;scaffold0027	5589585;5589808;5590061;5590429;5590594;5590754;5590944;5591253;5592226	5589721;5589972;5590220;5590499;5590672;5590813;5591066;5591507;5592279	+;+;+;+;+;+;+;+;+	1104	0	0	0	0	0	0	0	0	0.859108	0	0	0	0	0	0	0	0	0.0445623
Bnascaffold0027G0067400ZS	scaffold0027;scaffold0027	5592471;5592657	5592591;5592802	+;+	267	0	0	0	0	0	0	0	0	0	0	0	0	0	0	0	0	0	0
Bnascaffold0027G0067500ZS	scaffold0027;scaffold0027;scaffold0027;scaffold0027;scaffold0027;scaffold0027;scaffold0027	5593796;5594048;5594314;5594497;5594731;5594894;5595049	5593984;5594240;5594405;5594623;5594816;5594959;5595165	+;+;+;+;+;+;+	870	0	0	0	0	0	0	0	0	0	0	0	0	0	0	0	0	0	0
Bnascaffold0027G0067600ZS	scaffold0027;scaffold0027;scaffold0027;scaffold0027;scaffold0027;scaffold0027;scaffold0027;scaffold0027	5595690;5595930;5596101;5596368;5596647;5596904;5597179;5597327	5595840;5596018;5596282;5596569;5596826;5597044;5597250;5597803	-;-;-;-;-;-;-;-	1494	173.995	186.201	182.876	203.557	220.562	214.382	292.684	268.494	256.873	5.75125	6.04658	5.99302	7.62751	8.1544	8.03124	11.5013	10.0744	9.84594
Bnascaffold0027G0067700ZS	scaffold0027	5600353	5600562	+	210	0	0	0	0	0	0	0	0	0	0	0	0	0	0	0	0	0	0
Bnascaffold0027G0067800ZS	scaffold0027;scaffold0027;scaffold0027;scaffold0027;scaffold0027	5612089;5612320;5612599;5612968;5613184	5612225;5612486;5612881;5613113;5613311	-;-;-;-;-	861	0	0	0	0	3.24356	0	0	0	0	0	0	0	0	0.20808	0	0	0	0
Bnascaffold0027G0067900ZS	scaffold0027;scaffold0027;scaffold0027;scaffold0027;scaffold0027;scaffold0027;scaffold0027	5637135;5637211;5637494;5637878;5638091;5638474;5638803	5637153;5637272;5637822;5638016;5638346;5638640;5638979	+;+;+;+;+;+;+	1149	0	0	0	0	0	0	0	0	0	0	0	0	0	0	0	0	0	0
Bnascaffold0027G0068000ZS	scaffold0027;scaffold0027	5641101;5641286	5641218;5641359	+;+	192	0	0	0	0	0	0	0	0	0	0	0	0	0	0	0	0	0	0
Bnascaffold0027G0068100ZS	scaffold0027;scaffold0027;scaffold0027;scaffold0027	5641895;5642696;5642778;5643110	5642256;5642735;5642835;5643147	-;-;-;-	498	0	0	0	0	0	0	0	0	0	0	0	0	0	0	0	0	0	0
Bnascaffold0027G0068200ZS	scaffold0027;scaffold0027;scaffold0027;scaffold0027	5643218;5643575;5644241;5647771	5643245;5643751;5644401;5647836	+;+;+;+	432	0	0	0	0	0	0	0	0	0	0	0	0	0	0	0	0	0	0
Bnascaffold0027G0068300ZS	scaffold0027	5694760	5695443	+	684	0	0	0	0	0	0	0	0	0	0	0	0	0	0	0	0	0	0
Bnascaffold0027G0068400ZS	scaffold0027;scaffold0027;scaffold0027	5698983;5699593;5700036	5699296;5699962;5700338	+;+;+	987	0	0	0	0	0	0	0	0	0	0	0	0	0	0	0	0	0	0
Bnascaffold0027G0068500ZS	scaffold0027;scaffold0027;scaffold0027;scaffold0027;scaffold0027;scaffold0027;scaffold0027	5713701;5714304;5714374;5714533;5715064;5715382;5715650	5714143;5714313;5714428;5714763;5715270;5715558;5715816	+;+;+;+;+;+;+	1290	0	0	0	0	0	0	0	0	0	0	0	0	0	0	0	0	0	0
Bnascaffold0027G0068600ZS	scaffold0027;scaffold0027	5723695;5723967	5723754;5724152	+;+	246	0	0	0	0	0	0	0	0	0	0	0	0	0	0	0	0	0	0
Bnascaffold0027G0068700ZS	scaffold0027	5725886	5726896	-	1011	0	0	0	0	0	0	0	0	0	0	0	0	0	0	0	0	0	0
Bnascaffold0027G0068800ZS	scaffold0027	5735965	5737008	-	1044	0	0	0	2.33973	2.16238	1.58801	0	0	0	0	0	0	0.125462	0.114404	0.0851332	0	0	0
Bnascaffold0027G0068900ZS	scaffold0027	5753897	5754250	-	354	0	0	0	0	0	0	0	0	0	0	0	0	0	0	0	0	0	0
Bnascaffold0027G0069000ZS	scaffold0027;scaffold0027;scaffold0027;scaffold0027	5754554;5755497;5755868;5756105	5754816;5755778;5756015;5757232	+;+;+;+	1821	0	0	0	0	0	0	0	0	0	0	0	0	0	0	0	0	0	0
Bnascaffold0027G0069100ZS	scaffold0027;scaffold0027;scaffold0027;scaffold0027;scaffold0027;scaffold0027;scaffold0027;scaffold0027;scaffold0027;scaffold0027;scaffold0027;scaffold0027;scaffold0027;scaffold0027;scaffold0027;scaffold0027;scaffold0027;scaffold0027;scaffold0027;scaffold0027;scaffold0027;scaffold0027;scaffold0027	5768390;5768852;5769212;5769376;5769850;5770290;5770749;5771208;5771399;5771785;5771967;5772260;5772476;5772775;5772947;5773259;5773415;5773815;5774797;5775214;5775948;5776165;5776373	5768773;5769136;5769295;5769652;5770100;5770646;5770849;5771283;5771480;5771857;5772135;5772390;5772567;5772863;5773162;5773336;5773597;5774708;5775093;5775864;5776083;5776283;5776693	+;+;+;+;+;+;+;+;+;+;+;+;+;+;+;+;+;+;+;+;+;+;+	5346	34.5686	0.870098	36.0477	64.7326	1.08119	1.58801	3.74037	2.90788	6.01376	0.319321	0.00789619	0.330132	0.677863	0.0111708	0.0166253	0.0410756	0.0304918	0.0644177
Bnascaffold0027G0069200ZS	scaffold0027;scaffold0027;scaffold0027;scaffold0027;scaffold0027;scaffold0027	5782417;5782877;5783305;5783794;5784427;5784621	5782737;5783083;5783421;5784002;5784588;5784738	+;+;+;+;+;+	1134	0	0	0	0	0	0	0	1.93859	3.43643	0	0	0	0	0	0	0	0.0958315	0.173534
Bnascaffold0027G0069300ZS	scaffold0027	5786265	5786486	+	222	0	0	0	0	0	0	0	0	0	0	0	0	0	0	0	0	0	0
Bnascaffold0027G0069400ZS	scaffold0027;scaffold0027;scaffold0027;scaffold0027;scaffold0027;scaffold0027	5792160;5792620;5793051;5793540;5794173;5794367	5792480;5792829;5793167;5793748;5794334;5794484	+;+;+;+;+;+	1137	0	0	0	0	0	0	0	0	0	0	0	0	0	0	0	0	0	0
Bnascaffold0027G0069500ZS	scaffold0027	5796011	5796232	+	222	0	0	0	0	0	0	0	0	0	0	0	0	0	0	0	0	0	0
Bnascaffold0027G0069600ZS	scaffold0027;scaffold0027;scaffold0027;scaffold0027;scaffold0027	5801906;5802366;5802797;5803286;5803919	5802226;5802575;5802913;5803494;5804084	+;+;+;+;+	1023	0	0	0	0	0	0	0	0	0	0	0	0	0	0	0	0	0	0
Bnascaffold0027G0069700ZS	scaffold0027	5829762	5830004	+	243	0	0	0	0	0	0	0	0	0	0	0	0	0	0	0	0	0	0
Bnascaffold0027G0069800ZS	scaffold0027;scaffold0027	5835929;5836911	5836689;5837931	-;-	1782	0	0	0	0	0	0	0	0	0	0	0	0	0	0	0	0	0	0
Bnascaffold0027G0069900ZS	scaffold0027	5850312	5850554	+	243	0	0	0	0	0	0	0	0	0	0	0	0	0	0	0	0	0	0
Bnascaffold0027G0070000ZS	scaffold0027;scaffold0027	5855166;5856037	5855902;5856808	+;+	1509	0	0	0	0	0	0	0	0	0	0	0	0	0	0	0	0	0	0
Bnascaffold0027G0070100ZS	scaffold0027	5884368	5884589	-	222	0	0	0	0	0	0	0	0	0	0	0	0	0	0	0	0	0	0
Bnascaffold0027G0070200ZS	scaffold0027;scaffold0027;scaffold0027;scaffold0027;scaffold0027;scaffold0027	5886116;5886266;5886852;5887433;5887771;5888120	5886233;5886427;5887060;5887549;5887980;5888440	-;-;-;-;-;-	1137	0	0	0	0	0	0	0	0	0	0	0	0	0	0	0	0	0	0
Bnascaffold0027G0070300ZS	scaffold0027	5894114	5894335	-	222	0	0	0	0	0	0	0	0	0	0	0	0	0	0	0	0	0	0
Bnascaffold0027G0070400ZS	scaffold0027;scaffold0027;scaffold0027;scaffold0027;scaffold0027;scaffold0027	5895862;5896012;5896598;5897179;5897517;5897866	5895979;5896173;5896806;5897295;5897726;5898186	-;-;-;-;-;-	1137	0	0	0	0	0	0	0	0	0	0	0	0	0	0	0	0	0	0
Bnascaffold0027G0070500ZS	scaffold0027	5903860	5904081	-	222	0	0	0	0	0	0	0	0	0	0	0	0	0	0	0	0	0	0
Bnascaffold0027G0070600ZS	scaffold0027	5904262	5904471	-	210	0	0	0	0	0	0	0	0	0	0	0	0	0	0	0	0	0	0
Bnascaffold0027G0070700ZS	scaffold0027;scaffold0027	5905213;5905403	5905322;5905457	+;+	165	0	0	0	0	0	0	0	0	0	0	0	0	0	0	0	0	0	0
Bnascaffold0027G0070800ZS	scaffold0027;scaffold0027	5909221;5909355	5909275;5909464	-;-	165	0	0	0	0	0	0	0	0	0	0	0	0	0	0	0	0	0	0
Bnascaffold0027G0070900ZS	scaffold0027;scaffold0027;scaffold0027;scaffold0027;scaffold0027	5937765;5937915;5938501;5939082;5939420	5937882;5938076;5938709;5939198;5939455	-;-;-;-;-	642	0	0	0	0	0	0	0	0	0	0	0	0	0	0	0	0	0	0
Bnascaffold0027G0071000ZS	scaffold0027	5939922	5940089	-	168	0	0	0	0	0	0	0	0	0	0	0	0	0	0	0	0	0	0
Bnascaffold0027G0071100ZS	scaffold0027;scaffold0027;scaffold0027;scaffold0027	5942527;5943367;5943705;5944270	5942994;5943483;5943914;5944374	-;-;-;-	900	0	0	0	0	0	0	0	0	0	0	0	0	0	0	0	0	0	0
Bnascaffold0027G0071200ZS	scaffold0027;scaffold0027;scaffold0027;scaffold0027	5946812;5947652;5947990;5948555	5947279;5947768;5948199;5948659	-;-;-;-	900	0	0	0	0	0	0	0	0	0	0	0	0	0	0	0	0	0	0
Bnascaffold0027G0071300ZS	scaffold0027;scaffold0027;scaffold0027;scaffold0027;scaffold0027;scaffold0027;scaffold0027	5954795;5954945;5955531;5956112;5956450;5956801;5957005	5954912;5955106;5955739;5956256;5956661;5956908;5957121	-;-;-;-;-;-;-	1071	1.15229	3.48039	7.0337	0	3.24356	4.76403	0.935093	2.90788	2.57732	0.0531308	0.157658	0.321539	0	0.16728	0.248961	0.0512582	0.152203	0.137806
Bnascaffold0027G0071400ZS	scaffold0027	5985297	5985467	+	171	0	0	0	0	0	0	0	0	0	0	0	0	0	0	0	0	0	0
Bnascaffold0027G0071500ZS	scaffold0027	5993988	5994578	-	591	0	0	0	0	0	0	0	0	0	0	0	0	0	0	0	0	0	0
Bnascaffold0027G0071600ZS	scaffold0027	6009764	6010561	-	798	0	0	0	0	0	0	0	0	0	0	0	0	0	0	0	0	0	0
Bnascaffold0027G0071700ZS	scaffold0027	6076857	6077501	+	645	0	0	0	0	0	0	0	0	0	0	0	0	0	0	0	0	0	0
Bnascaffold0027G0071800ZS	scaffold0027;scaffold0027	6078638;6079168	6078869;6079337	+;+	402	0	0	0	0	0	0	0	0	0	0	0	0	0	0	0	0	0	0
Bnascaffold0027G0071900ZS	scaffold0027;scaffold0027;scaffold0027	6084414;6085033;6086352	6084555;6086236;6086403	+;+;+	1398	0	0	0	0	2.16238	0	0	0	0	0	0	0	0	0.0854349	0	0	0	0
Bnascaffold0027G0072000ZS	scaffold0027	6087125	6087682	+	558	0	0	0	2.33973	0	0	3.74037	0	0	0	0	0	0.234736	0	0	0.393531	0	0
Bnascaffold0027G0072100ZS	scaffold0027	6089492	6090673	+	1182	0	0	0	0	0	0	0	0	0	0	0	0	0	0	0	0	0	0
Bnascaffold0027G0072200ZS	scaffold0027;scaffold0027;scaffold0027	6102241;6103647;6103776	6102667;6103678;6103826	-;-;-	510	0	0	0	0	0	0	0	0	0	0	0	0	0	0	0	0	0	0
Bnascaffold0027G0072300ZS	scaffold0027;scaffold0027	6107234;6107354	6107271;6107549	+;+	234	0	0	0	0	0	0	0	0	0	0	0	0	0	0	0	0	0	0
Bnascaffold0028G0000100ZS	scaffold0028;scaffold0028;scaffold0028;scaffold0028;scaffold0028;scaffold0028	3136;3477;3640;3845;4226;4473	3399;3563;3763;4062;4366;4541	-;-;-;-;-;-	903	0	0	0	0	0	0	0	0	0	0	0	0	0	0	0	0	0	0
Bnascaffold0030G0000100ZS	scaffold0030;scaffold0030;scaffold0030	22;135;495	81;319;567	-;-;-	318	0	0	0	0	0	0	0	0	0	0	0	0	0	0	0	0	0	0
Bnascaffold0030G0000200ZS	scaffold0030;scaffold0030	2797;3091	3009;3264	+;+	387	0	0	0	0	0	0	0	0	0	0	0	0	0	0	0	0	0	0
Bnascaffold0030G0000300ZS	scaffold0030;scaffold0030	5339;5556	5516;5857	-;-	480	0	0	0	0	0	0	0	0	0	0	0	0	0	0	0	0	0	0
Bnascaffold0030G0000400ZS	scaffold0030;scaffold0030	14119;14413	14331;14586	+;+	387	0	0	0	0	0	0	0	0	0	0	0	0	0	0	0	0	0	0
Bnascaffold0030G0000500ZS	scaffold0030;scaffold0030	15017;15749	15632;15852	+;+	720	0	0	0	0	0	0	0	0	0	0	0	0	0	0	0	0	0	0
Bnascaffold0031G0000100ZS	scaffold0031;scaffold0031;scaffold0031	646;1298;1481	1096;1394;1856	-;-;-	924	0	0	0	0	0	0	0	0	0	0	0	0	0	0	0	0	0	0
Bnascaffold0031G0000200ZS	scaffold0031;scaffold0031	5867;5937	5895;6195	+;+	288	0	0	0	0	0	0	0	0	0	0	0	0	0	0	0	0	0	0
Bnascaffold0031G0000300ZS	scaffold0031	7113	7280	+	168	0	0	0	0	0	0	0	0	0	0	0	0	0	0	0	0	0	0
Bnascaffold0031G0000400ZS	scaffold0031;scaffold0031;scaffold0031;scaffold0031;scaffold0031	7705;8004;8493;9126;9320	7782;8120;8701;9287;9437	+;+;+;+;+	684	0	0	0	0	0	0	0	0	0	0	0	0	0	0	0	0	0	0
Bnascaffold0031G0000500ZS	scaffold0031;scaffold0031	14327;14397	14355;14655	+;+	288	0	0	0	0	0	0	0	0	0	0	0	0	0	0	0	0	0	0
Bnascaffold0031G0000600ZS	scaffold0031	15573	15740	+	168	0	0	0	0	0	0	0	0	0	0	0	0	0	0	0	0	0	0
Bnascaffold0031G0000700ZS	scaffold0031;scaffold0031;scaffold0031;scaffold0031;scaffold0031	16165;16464;16953;17586;17780	16242;16580;17161;17747;17897	+;+;+;+;+	684	0	0	0	0	0	0	0	0	0	0	0	0	0	0	0	0	0	0
Bnascaffold0031G0000800ZS	scaffold0031;scaffold0031	22787;22857	22815;23115	+;+	288	0	0	0	0	0	0	0	0	0	0	0	0	0	0	0	0	0	0
Bnascaffold0031G0000900ZS	scaffold0031	24033	24200	+	168	0	0	0	0	0	0	0	0	0	0	0	0	0	0	0	0	0	0
Bnascaffold0031G0001000ZS	scaffold0031;scaffold0031;scaffold0031;scaffold0031;scaffold0031	24625;24924;25413;26046;26240	24702;25040;25621;26207;26357	+;+;+;+;+	684	0	0	0	0	0	0	0	0	0	0	0	0	0	0	0	0	0	0
Bnascaffold0031G0001100ZS	scaffold0031;scaffold0031	31247;31317	31275;31575	+;+	288	0	0	0	0	0	0	0	0	0	0	0	0	0	0	0	0	0	0
Bnascaffold0031G0001200ZS	scaffold0031	32493	32660	+	168	0	0	0	0	0	0	0	0	0	0	0	0	0	0	0	0	0	0
Bnascaffold0031G0001300ZS	scaffold0031;scaffold0031;scaffold0031;scaffold0031;scaffold0031	33085;33384;33873;34506;34700	33162;33500;34081;34667;34817	+;+;+;+;+	684	0	0	0	0	0	0	0	0	0	0	0	0	0	0	0	0	0	0
Bnascaffold0031G0001400ZS	scaffold0031;scaffold0031	38554;39030	38833;39052	-;-	303	0	0	0	0	0	0	0	0	0	0	0	0	0	0	0	0	0	0
Bnascaffold0031G0001500ZS	scaffold0031;scaffold0031	39707;39777	39735;40035	+;+	288	0	0	0	0	0	0	0	0	0	0	0	0	0	0	0	0	0	0
Bnascaffold0031G0001600ZS	scaffold0031	40953	41120	+	168	0	0	0	0	0	0	0	0	0	0	0	0	0	0	0	0	0	0
Bnascaffold0031G0001700ZS	scaffold0031;scaffold0031;scaffold0031;scaffold0031;scaffold0031	41545;41844;42333;42966;43160	41622;41960;42541;43127;43277	+;+;+;+;+	684	0	0	0	0	0	0	0	0	0	0	0	0	0	0	0	0	0	0
Bnascaffold0031G0001800ZS	scaffold0031;scaffold0031	48167;48237	48195;48495	+;+	288	0	0	0	0	0	0	0	0	0	0	0	0	0	0	0	0	0	0
Bnascaffold0031G0001900ZS	scaffold0031	49413	49580	+	168	0	0	0	0	0	0	0	0	0	0	0	0	0	0	0	0	0	0
Bnascaffold0031G0002000ZS	scaffold0031;scaffold0031;scaffold0031;scaffold0031;scaffold0031	50005;50304;50793;51426;51620	50082;50420;51001;51587;51737	+;+;+;+;+	684	0	0	0	0	0	0	0	0	0	0	0	0	0	0	0	0	0	0
Bnascaffold0032G0000100ZS	scaffold0032;scaffold0032;scaffold0032;scaffold0032;scaffold0032;scaffold0032;scaffold0032;scaffold0032	5097;5342;5664;6082;6513;7002;7635;7829	5246;5572;5942;6291;6629;7210;7796;7946	+;+;+;+;+;+;+;+	1476	0	0	0	0	0	0	0	0	0	0	0	0	0	0	0	0	0	0
Bnascaffold0032G0000200ZS	scaffold0032	9473	9694	+	222	0	0	0	0	0	0	0	0	0	0	0	0	0	0	0	0	0	0
Bnascaffold0032G0000300ZS	scaffold0032;scaffold0032	14122;14192	14150;14450	+;+	288	0	0	0	0	0	0	0	0	0	0	0	0	0	0	0	0	0	0
Bnascaffold0032G0000400ZS	scaffold0032;scaffold0032;scaffold0032;scaffold0032;scaffold0032;scaffold0032	15368;15828;16259;16748;17381;17575	15688;16037;16375;16956;17542;17692	+;+;+;+;+;+	1137	0	0	0	0	0	0	0	0	0	0	0	0	0	0	0	0	0	0
Bnascaffold0032G0000500ZS	scaffold0032	19219	19440	+	222	0	0	0	0	0	0	0	0	0	0	0	0	0	0	0	0	0	0
Bnascaffold0032G0000600ZS	scaffold0032;scaffold0032	23868;23938	23896;24196	+;+	288	0	0	0	0	0	0	0	0	0	0	0	0	0	0	0	0	0	0
Bnascaffold0032G0000700ZS	scaffold0032;scaffold0032;scaffold0032;scaffold0032;scaffold0032;scaffold0032	25114;25574;26005;26494;27127;27321	25434;25783;26121;26702;27288;27438	+;+;+;+;+;+	1137	0	0	0	0	0	0	0	0	0	0	0	0	0	0	0	0	0	0
Bnascaffold0032G0000800ZS	scaffold0032	28965	29186	+	222	0	0	0	0	0	0	0	0	0	0	0	0	0	0	0	0	0	0
Bnascaffold0032G0000900ZS	scaffold0032;scaffold0032	33614;33684	33642;33942	+;+	288	0	0	0	0	0	0	0	0	0	0	0	0	0	0	0	0	0	0
Bnascaffold0032G0001000ZS	scaffold0032;scaffold0032;scaffold0032;scaffold0032;scaffold0032;scaffold0032	34860;35320;35751;36240;36873;37067	35180;35529;35867;36448;37034;37184	+;+;+;+;+;+	1137	0	0	0	0	0	0	0	0	0	0	0	0	0	0	0	0	0	0
Bnascaffold0032G0001100ZS	scaffold0032	38711	38932	+	222	0	0	0	0	0	0	0	0	0	0	0	0	0	0	0	0	0	0
Bnascaffold0032G0001200ZS	scaffold0032;scaffold0032	43360;43430	43388;43685	+;+	285	0	0	0	0	0	0	0	0	0	0	0	0	0	0	0	0	0	0
Bnascaffold0034G0000100ZS	scaffold0034;scaffold0034	388;617	515;854	-;-	366	0	0	0	0	0	0	0	0	0	0	0	0	0	0	0	0	0	0
Bnascaffold0034G0000200ZS	scaffold0034;scaffold0034;scaffold0034	1009;1661;1844	1459;1757;2219	-;-;-	924	0	0	0	0	0	0	0	0	0	0	0	0	0	0	0	0	0	0
Bnascaffold0034G0000300ZS	scaffold0034;scaffold0034	6229;6299	6257;6557	+;+	288	0	0	0	0	0	0	0	0	0	0	0	0	0	0	0	0	0	0
Bnascaffold0034G0000400ZS	scaffold0034	7475	7642	+	168	0	0	0	0	0	0	0	0	0	0	0	0	0	0	0	0	0	0
Bnascaffold0034G0000500ZS	scaffold0034;scaffold0034;scaffold0034;scaffold0034;scaffold0034	8067;8366;8855;9488;9682	8144;8482;9063;9649;9799	+;+;+;+;+	684	0	0	0	0	0	0	0	0	0	0	0	0	0	0	0	0	0	0
Bnascaffold0034G0000600ZS	scaffold0034;scaffold0034	14689;14759	14717;15017	+;+	288	0	0	0	0	0	0	0	0	0	0	0	0	0	0	0	0	0	0
Bnascaffold0034G0000700ZS	scaffold0034	15935	16102	+	168	0	0	0	0	0	0	0	0	0	0	0	0	0	0	0	0	0	0
Bnascaffold0034G0000800ZS	scaffold0034;scaffold0034;scaffold0034;scaffold0034;scaffold0034	16527;16826;17315;17948;18142	16604;16942;17523;18109;18259	+;+;+;+;+	684	0	0	0	0	0	0	0	0	0	0	0	0	0	0	0	0	0	0
Bnascaffold0034G0000900ZS	scaffold0034;scaffold0034	23149;23219	23177;23477	+;+	288	0	0	0	0	0	0	0	0	0	0	0	0	0	0	0	0	0	0
Bnascaffold0034G0001000ZS	scaffold0034	24395	24562	+	168	0	0	0	0	0	0	0	0	0	0	0	0	0	0	0	0	0	0
Bnascaffold0034G0001100ZS	scaffold0034;scaffold0034;scaffold0034;scaffold0034;scaffold0034	24987;25286;25775;26408;26602	25064;25402;25983;26569;26719	+;+;+;+;+	684	0	0	0	0	0	0	0	0	0	0	0	0	0	0	0	0	0	0
Bnascaffold0034G0001200ZS	scaffold0034;scaffold0034	31609;31679	31637;31937	+;+	288	0	0	0	0	0	0	0	0	0	0	0	0	0	0	0	0	0	0
Bnascaffold0034G0001300ZS	scaffold0034	32855	33022	+	168	0	0	0	0	0	0	0	0	0	0	0	0	0	0	0	0	0	0
Bnascaffold0034G0001400ZS	scaffold0034;scaffold0034;scaffold0034;scaffold0034;scaffold0034	33447;33746;34235;34868;35062	33524;33862;34443;35029;35179	+;+;+;+;+	684	0	0	0	0	0	0	0	0	0	0	0	0	0	0	0	0	0	0
Bnascaffold0035G0000100ZS	scaffold0035;scaffold0035;scaffold0035;scaffold0035;scaffold0035;scaffold0035;scaffold0035;scaffold0035	380;625;947;1365;1796;2285;2918;3112	529;855;1225;1574;1912;2493;3079;3229	+;+;+;+;+;+;+;+	1476	0	0	0	0	0	0	0	0	0	0	0	0	0	0	0	0	0	0
Bnascaffold0035G0000200ZS	scaffold0035	4755	4976	+	222	0	0	0	0	0	0	0	0	0	0	0	0	0	0	0	0	0	0
Bnascaffold0035G0000300ZS	scaffold0035;scaffold0035	9404;9474	9432;9732	+;+	288	0	0	0	0	0	0	0	0	0	0	0	0	0	0	0	0	0	0
Bnascaffold0035G0000400ZS	scaffold0035;scaffold0035;scaffold0035;scaffold0035;scaffold0035;scaffold0035	10650;11110;11541;12030;12663;12857	10970;11319;11657;12238;12824;12974	+;+;+;+;+;+	1137	0	0	0	0	0	0	0	0	0	0	0	0	0	0	0	0	0	0
Bnascaffold0035G0000500ZS	scaffold0035	14501	14722	+	222	0	0	0	0	0	0	0	0	0	0	0	0	0	0	0	0	0	0
Bnascaffold0035G0000600ZS	scaffold0035;scaffold0035	19149;19219	19177;19477	+;+	288	0	0	0	0	0	0	0	0	0	0	0	0	0	0	0	0	0	0
Bnascaffold0035G0000700ZS	scaffold0035;scaffold0035;scaffold0035;scaffold0035;scaffold0035;scaffold0035	20395;20855;21286;21775;22408;22602	20715;21064;21402;21983;22569;22719	+;+;+;+;+;+	1137	0	0	0	0	0	0	0	0	0	0	0	0	0	0	0	0	0	0
Bnascaffold0035G0000800ZS	scaffold0035	24246	24467	+	222	0	0	0	0	0	0	0	0	0	0	0	0	0	0	0	0	0	0
Bnascaffold0035G0000900ZS	scaffold0035;scaffold0035	28895;28965	28923;29223	+;+	288	0	0	0	0	0	0	0	0	0	0	0	0	0	0	0	0	0	0
Bnascaffold0035G0001000ZS	scaffold0035;scaffold0035;scaffold0035;scaffold0035;scaffold0035;scaffold0035	30141;30601;31032;31521;32154;32348	30461;30810;31148;31729;32315;32465	+;+;+;+;+;+	1137	0	0	0	0	0	0	0	0	0	0	0	0	0	0	0	0	0	0
Bnascaffold0035G0001100ZS	scaffold0035	33992	34213	+	222	0	0	0	0	0	0	0	0	0	0	0	0	0	0	0	0	0	0
Bnascaffold0036G0000100ZS	scaffold0036;scaffold0036;scaffold0036;scaffold0036;scaffold0036;scaffold0036;scaffold0036;scaffold0036	5081;5326;5648;6066;6497;6986;7619;7813	5230;5556;5926;6275;6613;7194;7780;7930	+;+;+;+;+;+;+;+	1476	0	0	0	0	0	0	0	0	0	0	0	0	0	0	0	0	0	0
Bnascaffold0036G0000200ZS	scaffold0036	9457	9678	+	222	0	0	0	0	0	0	0	0	0	0	0	0	0	0	0	0	0	0
Bnascaffold0036G0000300ZS	scaffold0036;scaffold0036	14106;14176	14134;14434	+;+	288	0	0	0	0	0	0	0	0	0	0	0	0	0	0	0	0	0	0
Bnascaffold0036G0000400ZS	scaffold0036;scaffold0036;scaffold0036;scaffold0036;scaffold0036;scaffold0036	15352;15812;16243;16732;17365;17559	15672;16021;16359;16940;17526;17676	+;+;+;+;+;+	1137	0	0	0	0	0	0	0	0	0	0	0	0	0	0	0	0	0	0
Bnascaffold0036G0000500ZS	scaffold0036	19203	19424	+	222	0	0	0	0	0	0	0	0	0	0	0	0	0	0	0	0	0	0
Bnascaffold0036G0000600ZS	scaffold0036;scaffold0036	23852;23922	23880;24180	+;+	288	0	0	0	0	0	0	0	0	0	0	0	0	0	0	0	0	0	0
Bnascaffold0036G0000700ZS	scaffold0036;scaffold0036;scaffold0036;scaffold0036;scaffold0036;scaffold0036	25098;25558;25989;26478;27111;27305	25418;25767;26105;26686;27272;27422	+;+;+;+;+;+	1137	0	0	0	0	0	0	0	0	0	0	0	0	0	0	0	0	0	0
Bnascaffold0036G0000800ZS	scaffold0036	28949	29170	+	222	0	0	0	0	0	0	0	0	0	0	0	0	0	0	0	0	0	0
Bnascaffold0036G0000900ZS	scaffold0036;scaffold0036	33598;33668	33626;33926	+;+	288	0	0	0	0	0	0	0	0	0	0	0	0	0	0	0	0	0	0
Bnascaffold0036G0001000ZS	scaffold0036;scaffold0036;scaffold0036;scaffold0036	34844;35304;35735;35945	35164;35513;35902;36064	+;+;+;+	819	0	0	0	0	0	0	0	0	0	0	0	0	0	0	0	0	0	0
Bnascaffold0037G0000100ZS	scaffold0037	22	450	-	429	0	0	0	1.55982	0	0	0.935093	0.969294	0	0	0	0	0.203547	0	0	0.127966	0.126658	0
Bnascaffold0037G0000200ZS	scaffold0037;scaffold0037;scaffold0037;scaffold0037	807;1247;1482;1619	913;1342;1545;1741	+;+;+;+	390	0	0	0	0	0	0	0	0	0	0	0	0	0	0	0	0	0	0
Bnascaffold0037G0000300ZS	scaffold0037	6124	6345	-	222	0	0	0	0	0	0	0	0	0	0	0	0	0	0	0	0	0	0
Bnascaffold0037G0000400ZS	scaffold0037;scaffold0037;scaffold0037;scaffold0037;scaffold0037;scaffold0037	7872;8022;8608;9189;9527;9876	7989;8183;8816;9305;9736;10196	-;-;-;-;-;-	1137	0	0	0	0	0	0	0	0	0	0	0	0	0	0	0	0	0	0
Bnascaffold0037G0000500ZS	scaffold0037;scaffold0037	11114;11414	11372;11442	-;-	288	0	0	0	0	0	0	0	0	0	0	0	0	0	0	0	0	0	0
Bnascaffold0037G0000600ZS	scaffold0037	15872	16093	-	222	0	0	0	0	0	0	0	0	0	0	0	0	0	0	0	0	0	0
Bnascaffold0037G0000700ZS	scaffold0037;scaffold0037;scaffold0037;scaffold0037;scaffold0037;scaffold0037	17620;17770;18356;18937;19275;19624	17737;17931;18564;19053;19484;19944	-;-;-;-;-;-	1137	0	0	0	0	0	0	0	0	0	0	0	0	0	0	0	0	0	0
Bnascaffold0037G0000800ZS	scaffold0037;scaffold0037	20862;21162	21120;21190	-;-	288	0	0	0	0	0	0	0	0	0	0	0	0	0	0	0	0	0	0
Bnascaffold0037G0000900ZS	scaffold0037	25618	25839	-	222	0	0	0	0	0	0	0	0	0	0	0	0	0	0	0	0	0	0
Bnascaffold0037G0001000ZS	scaffold0037;scaffold0037;scaffold0037;scaffold0037;scaffold0037;scaffold0037;scaffold0037;scaffold0037	27366;27516;28102;28683;29021;29370;29740;30066	27483;27677;28310;28799;29230;29648;29970;30215	-;-;-;-;-;-;-;-	1476	0	0	0	0	0	0	0	0	0	0	0	0	0	0	0	0	0	0
Bnascaffold0038G0000100ZS	scaffold0038;scaffold0038;scaffold0038	743;1395;1578	1193;1491;1953	-;-;-	924	0	0	0	0	0	0	0	0	0	0	0	0	0	0	0	0	0	0
Bnascaffold0038G0000200ZS	scaffold0038	2600	2821	+	222	0	0	0	0	0	0	0	0	0	0	0	0	0	0	0	0	0	0
Bnascaffold0038G0000300ZS	scaffold0038;scaffold0038	7141;7211	7169;7469	+;+	288	0	0	0	0	0	0	0	0	0	0	0	0	0	0	0	0	0	0
[truncated: 98,921 more rows]
