# Supplementary material for: Molecular Analysis Uncovers the Mechanism of Fertility Restoration in Temperature-Sensitive Polima Cytoplasmic Male-Sterile Brassica napus
Source: Int J Mol Sci. 2021 Nov 18;22(22):12450. doi: 10.3390/ijms222212450 (PMC8617660; doi:10.3390/ijms222212450)
Supplement: Supplementary file 1 [file ijms-22-12450-s001.zip › sup-tableS3-List of differentially expressed genes.xlsx]

## Sheet: UP_596Lvs1318
Table S3. List of differentially expressed genes
geneid	baseMean	log2FoldChange	lfcSE	stat	pvalue	padj
BnaA02G0055300ZS	1541.2	4.28312	0.0956056	44.7998	0	0
BnaA02G0203800ZS	1689.89	3.14283	0.075731	41.4998	0	0
BnaA02G0338000ZS	3857.09	2.8183	0.0740309	38.0693	0	0
BnaA03G0118400ZS	7332.3	2.18031	0.0485966	44.8656	0	0
BnaA03G0118700ZS	3493.55	2.27857	0.0530819	42.9255	0	0
BnaA03G0165600ZS	8877.04	2.41287	0.0550761	43.8097	0	0
BnaA03G0193800ZS	6465.32	3.04856	0.0493353	61.7925	0	0
BnaA03G0384100ZS	6190.41	1.9519	0.0458996	42.5254	0	0
BnaA04G0130900ZS	1617.01	4.29101	0.0927755	46.2516	0	0
BnaA05G0350900ZS	1063.65	3.7147	0.0988674	37.5726	0	0
BnaA05G0444600ZS	2273.53	2.44964	0.0630533	38.8503	0	0
BnaA05G0453300ZS	2047.35	3.024	0.0682714	44.2938	0	0
BnaA06G0020800ZS	1492.11	3.84547	0.0857303	44.8555	0	0
BnaA06G0190300ZS	1953.11	3.63149	0.0739351	49.1173	0	0
BnaA06G0324500ZS	5557.03	1.84354	0.0473296	38.9511	0	0
BnaA07G0086700ZS	3972.29	2.05455	0.0525451	39.1006	0	0
BnaA07G0114800ZS	9034.29	2.05523	0.0523356	39.2702	0	0
BnaA07G0190300ZS	2918.38	2.89393	0.0632131	45.7805	0	0
BnaA09G0028400ZS	6670.62	2.61579	0.0585326	44.6894	0	0
BnaA09G0666300ZS	4728.6	2.84896	0.0565955	50.339	0	0
BnaA09G0668400ZS	7120.51	2.07533	0.0487988	42.5283	0	0
BnaA09G0684700ZS	1005.73	5.31435	0.135869	39.1136	0	0
BnaA09G0689800ZS	3274.62	6.58755	0.111925	58.8568	0	0
BnaA10G0105600ZS	4000.43	2.66567	0.0566052	47.0923	0	0
BnaC01G0151900ZS	6630.11	2.76385	0.0728402	37.944	0	0
BnaC01G0421100ZS	8412.37	5.27548	0.0601507	87.7045	0	0
BnaC02G0064800ZS	1026.79	4.75573	0.120872	39.345	0	0
BnaC02G0155900ZS	3519.02	3.10928	0.0568705	54.6729	0	0
BnaC02G0193600ZS	3811.91	3.95695	0.0707193	55.9529	0	0
BnaC02G0454300ZS	5301.64	2.11782	0.0554364	38.2027	0	0
BnaC03G0086800ZS	4284.26	2.32043	0.0606342	38.2694	0	0
BnaC03G0191900ZS	14354.2	2.01062	0.0438982	45.8019	0	0
BnaC03G0320000ZS	2133.59	2.4644	0.0654663	37.6438	0	0
BnaC03G0380700ZS	8845.63	2.23711	0.0449563	49.7617	0	0
BnaC03G0479400ZS	8611.08	2.28348	0.05615	40.6675	0	0
BnaC03G0618700ZS	7597.67	2.49786	0.0611627	40.8395	0	0
BnaC03G0665500ZS	1955.81	2.63998	0.0690822	38.215	0	0
BnaC04G0070500ZS	1699.35	3.5328	0.0775714	45.5425	0	0
BnaC04G0184600ZS	1314.51	3.80617	0.0887439	42.8894	0	0
BnaC04G0419800ZS	955.328	3.7667	0.100047	37.6494	0	0
BnaC04G0487500ZS	1283.48	3.29313	0.0834622	39.4566	0	0
BnaC05G0507600ZS	4026.94	2.69715	0.0556804	48.4399	0	0
BnaC05G0508700ZS	6422.08	8.75518	0.157791	55.4859	0	0
BnaC06G0445800ZS	2403.39	2.22529	0.0589754	37.7326	0	0
BnaC08G0419100ZS	1095.04	4.05187	0.107425	37.718	0	0
BnaC08G0439400ZS	2560.89	3.59111	0.0727781	49.3432	0	0
BnaC08G0440100ZS	1414.43	3.37931	0.0853549	39.5912	0	0
BnaC08G0446500ZS	5677.43	3.16264	0.053907	58.6685	0	0
BnaC08G0457100ZS	7557.49	3.31033	0.0539672	61.3397	0	0
BnaC09G0013000ZS	6405.58	2.56787	0.0539221	47.6219	0	0
BnaC09G0485200ZS	3195.69	2.69015	0.0706819	38.06	0	0
BnaC09G0618900ZS	4017.08	1.96374	0.0500654	39.2235	0	0
BnaA01G0002900ZS	1025.96	3.49972	0.0934398	37.4542	5.12596e-307	3.64859e-304
BnaA05G0100700ZS	3477.87	2.69549	0.0720337	37.4198	1.86153e-306	1.31106e-303
BnaC04G0266800ZS	3139.31	2.47018	0.0661704	37.3306	5.23514e-305	3.64867e-302
BnaC07G0308900ZS	3936.08	1.92156	0.0516577	37.198	7.34668e-303	5.06754e-300
BnaC08G0349200ZS	2729.76	2.26794	0.0612195	37.046	2.08426e-300	1.42299e-297
BnaA06G0175800ZS	5091.44	2.20311	0.0594724	37.0442	2.22272e-300	1.5022e-297
BnaC03G0296500ZS	1130.14	3.49715	0.0946391	36.9525	6.63348e-299	4.43833e-296
BnaC08G0024800ZS	3736.17	1.86373	0.0505761	36.8499	2.9358e-297	1.94484e-294
BnaC07G0545000ZS	9675.33	1.59336	0.0432793	36.8159	1.02845e-296	6.74623e-294
BnaC07G0369400ZS	5838.62	1.78352	0.0488395	36.518	5.75246e-292	3.66558e-289
BnaA01G0263200ZS	1294.39	3.07656	0.0844382	36.4356	1.1632e-290	7.34223e-288
BnaC08G0421300ZS	1652.11	2.84704	0.0781542	36.4285	1.50923e-290	9.43736e-288
BnaC02G0164500ZS	1316.75	3.41319	0.0946966	36.0434	1.74797e-284	1.06321e-281
BnaA09G0644600ZS	5990.19	2.12209	0.0592253	35.8308	3.65584e-281	2.20365e-278
BnaC03G0535400ZS	1508.54	2.55757	0.0719582	35.5425	1.08509e-276	6.36855e-274
BnaA07G0278800ZS	1572.51	2.76782	0.0782296	35.3807	3.37982e-274	1.94946e-271
BnaC02G0213200ZS	922.079	3.62468	0.103117	35.1511	1.11818e-270	6.28701e-268
BnaC09G0204800ZS	2481.85	2.09303	0.0597471	35.0315	7.46522e-269	4.12796e-266
BnaC03G0804000ZS	803.451	5.45741	0.155829	35.0218	1.04658e-268	5.7397e-266
BnaC06G0408400ZS	4100.29	1.84372	0.0527828	34.9304	2.57344e-267	1.39987e-264
BnaA05G0029100ZS	894.218	3.60243	0.10322	34.9004	7.33518e-267	3.95792e-264
BnaA09G0675700ZS	6480.15	2.05809	0.0590998	34.8239	1.05734e-265	5.61462e-263
BnaA01G0109200ZS	1116	2.84556	0.0817858	34.7928	3.12208e-265	1.64482e-262
BnaC08G0358700ZS	1465.34	3.08426	0.0886665	34.785	4.09991e-265	2.1431e-262
BnaA07G0054200ZS	1503.69	2.82517	0.0815131	34.6591	3.2578e-263	1.68971e-260
BnaC08G0428600ZS	1978.32	2.21081	0.0639303	34.5816	4.77658e-262	2.45839e-259
BnaC04G0057700ZS	1025.33	3.28357	0.0960368	34.1907	3.31898e-256	1.65721e-253
BnaA01G0359500ZS	2095.18	2.1924	0.0641661	34.1676	7.32334e-256	3.62956e-253
BnaA09G0507700ZS	2865.54	2.17233	0.0635961	34.1582	1.01148e-255	4.97617e-253
BnaA09G0669100ZS	1941.14	2.30287	0.0678607	33.9353	2.01156e-252	9.75284e-250
BnaA09G0625000ZS	3829.9	2.15176	0.0635022	33.8848	1.11512e-251	5.36765e-249
BnaC09G0271100ZS	4047.57	1.98447	0.0589364	33.6714	1.51842e-248	7.25675e-246
BnaC09G0619400ZS	1446.2	2.43253	0.0724676	33.5671	5.06683e-247	2.40434e-244
BnaA08G0247900ZS	3613.09	2.19479	0.0656221	33.4459	2.95554e-245	1.38286e-242
BnaC09G0019300ZS	5008.03	1.71351	0.0513417	33.3746	3.20125e-244	1.47717e-241
BnaC01G0089700ZS	659.475	4.50935	0.135616	33.2508	1.98803e-242	9.11065e-240
BnaC04G0018300ZS	984.26	6.68176	0.201333	33.1876	1.62509e-241	7.39669e-239
BnaA05G0392800ZS	2400.08	2.38095	0.0718354	33.1445	6.79e-241	3.06963e-238
BnaA06G0399900ZS	2097	2.25783	0.0685481	32.938	6.29276e-238	2.82574e-235
BnaA02G0345900ZS	5905.43	1.99405	0.06103	32.6732	3.75099e-234	1.65113e-231
BnaC04G0125000ZS	10432	1.91087	0.058555	32.6338	1.36208e-233	5.95647e-231
BnaA06G0397700ZS	638.68	4.28802	0.131783	32.5385	3.0498e-232	1.32504e-229
BnaA06G0079800ZS	3746.43	1.91591	0.0590573	32.4415	7.12851e-231	3.0574e-228
BnaC09G0270500ZS	8904.14	1.45416	0.0449723	32.3345	2.295e-229	9.78052e-227
BnaC03G0208400ZS	674.207	5.22079	0.162672	32.0939	5.37186e-226	2.26051e-223
BnaA05G0330000ZS	1203.38	2.73182	0.0852947	32.028	4.43873e-225	1.85616e-222
BnaC08G0422900ZS	1139.42	2.58547	0.0811229	31.871	6.73963e-223	2.78355e-220
BnaA08G0204300ZS	2057.19	2.1845	0.0685665	31.8595	9.70774e-223	3.98482e-220
BnaC06G0286700ZS	1553.08	2.21574	0.0697098	31.7852	1.03776e-221	4.23382e-219
BnaC06G0063400ZS	1134.11	2.68721	0.0846279	31.7533	2.86198e-221	1.16054e-218
BnaC05G0447600ZS	750.015	3.18999	0.100646	31.6953	1.80425e-220	7.27222e-218
BnaA06G0389600ZS	956.512	2.83306	0.0896609	31.5975	3.99194e-219	1.58043e-216
BnaA09G0516200ZS	777.372	3.21937	0.102075	31.5393	2.51549e-218	9.84249e-216
BnaA09G0155900ZS	4274.39	1.84223	0.05871	31.3784	3.98621e-216	1.54167e-213
BnaC09G0369200ZS	612.881	4.95212	0.157883	31.3657	5.94562e-216	2.28626e-213
BnaA03G0340700ZS	916.564	2.78359	0.0888889	31.3154	2.88316e-215	1.09606e-212
BnaC06G0191500ZS	3183.62	1.69184	0.0540508	31.3009	4.54173e-215	1.71682e-212
BnaA02G0125000ZS	4440.21	1.55989	0.0503807	30.962	1.74905e-210	6.46551e-208
BnaC08G0259500ZS	4462.19	2.06223	0.0666413	30.9452	2.94945e-210	1.0843e-207
BnaC08G0108100ZS	1906.55	2.20087	0.0713782	30.8339	9.19727e-209	3.34441e-206
BnaA04G0293800ZS	758.936	3.19345	0.103628	30.8166	1.57258e-208	5.68747e-206
BnaC02G0146500ZS	1334.91	7.96549	0.259468	30.6993	5.81582e-207	2.09207e-204
BnaA01G0309400ZS	741.731	3.6467	0.118863	30.6798	1.05853e-206	3.78738e-204
BnaC05G0504200ZS	29024.1	1.41777	0.0462807	30.6342	4.29152e-206	1.52733e-203
BnaC08G0448900ZS	1719.23	1.98083	0.0646756	30.6272	5.31634e-206	1.88204e-203
BnaC03G0117100ZS	632.227	3.84077	0.125602	30.5789	2.33248e-205	8.21377e-203
BnaC09G0295000ZS	703.448	3.21306	0.105152	30.5563	4.67058e-205	1.63612e-202
BnaC06G0056700ZS	873.358	2.82984	0.0926438	30.5453	6.51868e-205	2.25985e-202
BnaA02G0262100ZS	706.908	3.10644	0.101762	30.5265	1.16132e-204	3.98469e-202
BnaA01G0138200ZS	9013.15	1.50445	0.0495044	30.3902	7.3943e-203	2.52417e-200
BnaA08G0003600ZS	1213.71	2.35464	0.0776125	30.3384	3.57712e-202	1.20878e-199
BnaA07G0148100ZS	2247.61	1.85749	0.06128	30.3115	8.09595e-202	2.72203e-199
BnaC03G0749000ZS	9461.56	1.35464	0.0446941	30.3092	8.68457e-202	2.90534e-199
BnaA04G0290300ZS	5060.26	1.64795	0.0545149	30.2293	9.76147e-201	3.23327e-198
BnaA08G0299500ZS	735.81	3.34403	0.11183	29.9027	1.81295e-196	5.72175e-194
BnaA06G0291500ZS	809.915	3.10814	0.104059	29.8689	4.98895e-196	1.56714e-193
BnaC09G0366900ZS	3117.96	2.05977	0.0691419	29.7906	5.17659e-195	1.6035e-192
BnaA07G0067900ZS	629.091	5.90498	0.198527	29.744	2.073e-194	6.33333e-192
BnaA01G0121100ZS	1106.08	2.53523	0.0854997	29.6519	3.2063e-193	9.7071e-191
BnaA03G0267200ZS	907.524	2.77923	0.0941317	29.5249	1.37945e-191	4.1575e-189
BnaC03G0213200ZS	563.482	4.34058	0.147032	29.5213	1.53638e-191	4.6097e-189
BnaC06G0420800ZS	1558.05	2.63139	0.089296	29.4682	7.3633e-191	2.19939e-188
BnaA03G0387200ZS	2208.11	2.38212	0.0808764	29.4538	1.12435e-190	3.34347e-188
BnaC04G0608500ZS	6174.57	1.31813	0.0449311	29.3367	3.52991e-189	1.04044e-186
BnaA09G0658700ZS	1773.99	2.00143	0.0682473	29.3262	4.80492e-189	1.41003e-186
BnaC03G0790700ZS	1061.43	2.46564	0.0850054	29.0056	5.58492e-185	1.59011e-182
BnaA02G0358100ZS	820.292	3.30663	0.11414	28.9699	1.57459e-184	4.44525e-182
BnaA08G0306300ZS	2011.88	1.77066	0.061244	28.9116	8.53287e-184	2.38877e-181
BnaC02G0540200ZS	1103.68	2.34145	0.0812638	28.8129	1.47714e-182	4.06717e-180
BnaA02G0032600ZS	1288.71	2.53884	0.088611	28.6515	1.53355e-180	4.13738e-178
BnaA01G0210500ZS	1981.15	1.84234	0.0644379	28.591	8.70352e-180	2.3387e-177
BnaA03G0390800ZS	3033.29	1.73797	0.0610978	28.4456	5.51646e-178	1.45887e-175
BnaA04G0264900ZS	1468.38	2.09096	0.0735639	28.4237	1.03055e-177	2.71465e-175
BnaC04G0532900ZS	29115.3	1.67579	0.0591032	28.3536	7.56711e-177	1.98549e-174
BnaA01G0201100ZS	509.99	5.42425	0.19166	28.3014	3.32092e-176	8.64577e-174
BnaC08G0430600ZS	2210.44	2.23033	0.078858	28.2828	5.62262e-176	1.45813e-173
BnaC08G0503100ZS	1829.85	1.95048	0.0689951	28.2699	8.10181e-176	2.09296e-173
BnaA08G0274800ZS	4917.62	1.51237	0.0535092	28.2637	9.6627e-176	2.48659e-173
BnaA07G0088700ZS	536.295	3.50635	0.124429	28.1796	1.04013e-174	2.64612e-172
BnaC07G0102200ZS	470.203	4.62225	0.164077	28.1713	1.31564e-174	3.33435e-172
BnaC02G0172700ZS	590.519	3.29179	0.117234	28.0789	1.77564e-173	4.4496e-171
BnaA10G0047300ZS	2527.44	1.63891	0.0584662	28.0317	6.66966e-173	1.65894e-170
BnaA08G0028200ZS	11043.6	1.22587	0.0437825	27.9992	1.66371e-172	4.11627e-170
BnaC05G0273200ZS	2365.24	1.71193	0.0611425	27.9991	1.66723e-172	4.11627e-170
BnaC01G0342600ZS	2939.08	1.97069	0.0704886	27.9575	5.34277e-172	1.30943e-169
BnaC03G0410900ZS	869.133	2.50189	0.0895279	27.9453	7.51438e-172	1.82164e-169
BnaA08G0080400ZS	663.126	2.9587	0.105993	27.9142	1.792e-171	4.31292e-169
BnaC01G0457500ZS	564.974	6.02683	0.216024	27.8989	2.74775e-171	6.56595e-169
BnaA08G0057800ZS	3080.6	2.05572	0.0741082	27.7394	2.33608e-169	5.44609e-167
BnaC07G0081400ZS	2180.74	1.74511	0.0631525	27.6333	4.43185e-168	1.0225e-165
BnaA06G0074000ZS	580.989	3.09569	0.112079	27.6205	6.32157e-168	1.4485e-165
BnaA04G0033600ZS	662.247	2.78884	0.10111	27.5823	1.81409e-167	4.14257e-165
BnaA07G0137800ZS	2288.16	2.22876	0.0810014	27.5151	1.15819e-166	2.61798e-164
BnaC08G0418200ZS	543.012	3.22629	0.117313	27.5016	1.6808e-166	3.77378e-164
BnaA01G0007900ZS	621.844	2.94746	0.107253	27.4813	2.9361e-166	6.57019e-164
BnaC05G0098400ZS	4675.6	1.67046	0.0610748	27.3511	1.04814e-164	2.31449e-162
BnaC02G0282400ZS	4560.63	1.75769	0.0642759	27.3461	1.20262e-164	2.64686e-162
BnaA08G0018800ZS	1081.66	2.38258	0.0871415	27.3415	1.36387e-164	2.99193e-162
BnaC07G0319400ZS	888.129	2.42685	0.0888336	27.3191	2.51687e-164	5.50323e-162
BnaA09G0394800ZS	1117.99	2.57762	0.0945083	27.274	8.63715e-164	1.87628e-161
BnaC03G0356500ZS	2284.91	2.27761	0.0835244	27.2688	9.95226e-164	2.15497e-161
BnaC08G0455100ZS	3007.67	1.5467	0.0568881	27.1885	8.88331e-163	1.89893e-160
BnaC08G0512500ZS	1648.93	1.80653	0.0666085	27.1215	5.48627e-162	1.15797e-159
BnaC02G0448800ZS	456.414	4.92767	0.181851	27.0973	1.06082e-161	2.232e-159
BnaA03G0378300ZS	1584.83	1.84724	0.0683336	27.0327	6.10596e-161	1.27668e-158
BnaA06G0190900ZS	498.716	3.86948	0.14324	27.014	1.01183e-160	2.10248e-158
BnaC05G0566000ZS	888.436	3.0969	0.114642	27.0138	1.01762e-160	2.10795e-158
BnaA05G0399100ZS	949.603	2.66701	0.0987395	27.0106	1.1106e-160	2.29346e-158
BnaC06G0343600ZS	2425.99	1.92488	0.0712891	27.0011	1.43499e-160	2.95422e-158
BnaA08G0205400ZS	744.741	2.81489	0.104291	26.9907	1.89939e-160	3.8983e-158
BnaC08G0081200ZS	1149.33	2.129	0.0789882	26.9534	5.20859e-160	1.06574e-157
BnaC03G0600600ZS	429.604	4.34596	0.161316	26.9408	7.31915e-160	1.49302e-157
BnaC03G0049400ZS	1108.14	2.07416	0.0770365	26.9244	1.13911e-159	2.30956e-157
BnaC02G0181100ZS	2421.52	1.64226	0.0610026	26.9211	1.24344e-159	2.51347e-157
BnaC03G0444300ZS	2753.07	1.54404	0.0574	26.8996	2.21823e-159	4.47041e-157
BnaC03G0483800ZS	3358.22	2.09385	0.0780393	26.8307	1.4167e-158	2.84651e-156
BnaC06G0419300ZS	951.395	2.47945	0.0924645	26.8152	2.14966e-158	4.30627e-156
BnaC04G0435300ZS	945.371	2.40291	0.0899575	26.7116	3.45591e-157	6.86137e-155
BnaC05G0448700ZS	853.941	2.34482	0.0878546	26.6898	6.17904e-157	1.22316e-154
BnaA08G0137800ZS	6785.8	1.18535	0.0444149	26.6882	6.44974e-157	1.27298e-154
BnaC02G0555600ZS	6698.51	1.39917	0.052527	26.6371	2.52257e-156	4.92071e-154
BnaC05G0262600ZS	1179.79	1.97789	0.0742613	26.6342	2.72911e-156	5.30812e-154
BnaA08G0015400ZS	1509.69	1.894	0.0711187	26.6315	2.92829e-156	5.67902e-154
BnaA01G0367800ZS	2697.19	1.59759	0.0602291	26.5251	4.97445e-155	9.56409e-153
BnaA10G0048600ZS	463.418	5.65454	0.213563	26.4772	1.77657e-154	3.40592e-152
BnaC05G0057800ZS	5649.5	1.26897	0.0479387	26.4707	2.10598e-154	4.02592e-152
BnaC09G0087900ZS	3231.67	1.4022	0.0530581	26.4277	6.58954e-154	1.2561e-151
BnaA09G0607900ZS	463.485	3.53752	0.134385	26.3238	1.0246e-152	1.94203e-150
BnaC06G0252600ZS	4681.39	1.71863	0.0652904	26.3229	1.04896e-152	1.98259e-150
BnaC08G0427200ZS	441.464	4.12174	0.156892	26.2712	4.0887e-152	7.68446e-150
BnaC01G0439600ZS	2000.84	2.18054	0.083063	26.2516	6.84887e-152	1.27645e-149
BnaC08G0457500ZS	1891.2	1.90362	0.072581	26.2276	1.28742e-151	2.37298e-149
BnaC07G0293000ZS	537.456	3.00399	0.114816	26.1635	6.9124e-151	1.27059e-148
BnaC08G0510600ZS	2109.88	1.69975	0.0650321	26.1371	1.38265e-150	2.53453e-148
BnaA07G0379100ZS	1064.65	2.12216	0.0812278	26.1261	1.8437e-150	3.37045e-148
BnaA08G0100000ZS	482.932	3.36651	0.128925	26.1121	2.65775e-150	4.83219e-148
BnaC01G0208800ZS	406.955	3.90646	0.149663	26.1018	3.47914e-150	6.30846e-148
BnaA07G0356200ZS	1635	1.68893	0.0648864	26.0291	2.32216e-149	4.17664e-147
BnaC04G0331500ZS	1706.28	1.6758	0.0646066	25.9385	2.45421e-148	4.40232e-146
BnaC03G0389300ZS	2132.26	1.65382	0.0638039	25.9203	3.93536e-148	7.00285e-146
BnaC01G0034600ZS	669.329	2.71627	0.104803	25.9179	4.18843e-148	7.4334e-146
BnaA03G0090000ZS	1826	1.68054	0.064845	25.9163	4.36795e-148	7.73151e-146
BnaA10G0182000ZS	547.271	2.84111	0.109656	25.9094	5.21517e-148	9.20677e-146
BnaA10G0007500ZS	734.753	2.65068	0.102375	25.892	8.19388e-148	1.44273e-145
BnaC05G0005800ZS	1494.81	1.76406	0.0681442	25.8872	9.28013e-148	1.6297e-145
BnaA01G0229800ZS	849.061	2.53912	0.098311	25.8274	4.36118e-147	7.61875e-145
BnaC02G0368500ZS	2328.28	1.57263	0.0609797	25.7894	1.16741e-146	2.03409e-144
BnaC08G0180100ZS	1681.22	2.00934	0.0779432	25.7795	1.50492e-146	2.61536e-144
BnaC05G0450400ZS	1645.41	1.68996	0.0655972	25.7627	2.32255e-146	4.02583e-144
BnaC03G0272200ZS	1272.73	1.94051	0.07547	25.7124	8.49896e-146	1.46938e-143
BnaC05G0249300ZS	428.675	5.54065	0.21563	25.6952	1.32188e-145	2.2795e-143
BnaC08G0456800ZS	3257.12	1.50238	0.0585178	25.674	2.28344e-145	3.92751e-143
BnaA03G0547900ZS	1905.57	1.75649	0.0685341	25.6294	7.17666e-145	1.22807e-142
BnaC02G0123100ZS	5761.27	1.19846	0.046781	25.6185	9.48311e-145	1.61861e-142
BnaC02G0150200ZS	405.867	5.1115	0.200112	25.5432	6.53786e-144	1.11024e-141
BnaA07G0257600ZS	1793.26	1.76844	0.0692426	25.5397	7.14354e-144	1.21002e-141
BnaA05G0174500ZS	977.215	2.20557	0.0864568	25.5106	1.50197e-143	2.53773e-141
BnaC03G0141800ZS	1308.09	1.93028	0.0756885	25.5029	1.83059e-143	3.08517e-141
BnaC03G0813100ZS	1133.01	2.15998	0.0849043	25.4401	9.07974e-143	1.52258e-140
BnaA06G0019700ZS	1248.78	2.01757	0.0793529	25.4253	1.32443e-142	2.21537e-140
BnaC06G0407500ZS	405.32	5.23861	0.206051	25.4238	1.37632e-142	2.29643e-140
BnaC04G0013400ZS	439.686	3.34898	0.132301	25.3134	2.27231e-141	3.76325e-139
BnaC02G0486100ZS	1434.73	2.19008	0.086736	25.2499	1.13493e-140	1.86574e-138
BnaC05G0048300ZS	3226.16	1.32181	0.0523799	25.235	1.65341e-140	2.71144e-138
BnaC04G0392100ZS	403.423	5.30097	0.210106	25.23	1.87643e-140	3.06964e-138
BnaA06G0056200ZS	1394.79	1.786	0.0710777	25.1274	2.49882e-139	4.06791e-137
BnaA09G0664700ZS	4021.28	1.39209	0.0554165	25.1204	2.97585e-139	4.83272e-137
BnaA05G0448600ZS	1242.95	1.94062	0.0772796	25.1117	3.70425e-139	6.00107e-137
BnaC03G0674900ZS	2038.42	1.70469	0.0679613	25.0833	7.56773e-139	1.22305e-136
BnaA03G0254400ZS	1610.27	1.78576	0.0712137	25.0761	9.05824e-139	1.4534e-136
BnaC03G0611600ZS	435.263	3.44026	0.137192	25.0762	9.04106e-139	1.4534e-136
BnaC01G0490600ZS	1551.95	2.33841	0.0933836	25.0409	2.19275e-138	3.50987e-136
BnaA03G0136400ZS	687.003	7.34794	0.293845	25.0062	5.23832e-138	8.32507e-136
BnaC01G0337600ZS	559.439	2.79242	0.111707	24.9978	6.46091e-138	1.02438e-135
BnaA09G0450200ZS	770.634	2.44458	0.0978809	24.9751	1.14032e-137	1.8037e-135
BnaA01G0064800ZS	2366.57	1.4666	0.05876	24.9591	1.69915e-137	2.68129e-135
BnaC01G0077800ZS	2225.94	1.51896	0.0609754	24.9109	5.66473e-137	8.89709e-135
BnaA04G0280100ZS	3017.9	1.33798	0.0538236	24.8586	2.08501e-136	3.26708e-134
BnaA01G0126300ZS	581.46	2.57738	0.103947	24.7953	1.0079e-135	1.57195e-133
BnaA03G0238900ZS	514.691	3.30083	0.133159	24.7886	1.18967e-135	1.85112e-133
BnaA10G0254700ZS	810.31	2.17694	0.0880108	24.7349	4.51032e-135	6.95337e-133
BnaA02G0136900ZS	544.425	2.96012	0.119699	24.7297	5.13132e-135	7.89256e-133
BnaC03G0114000ZS	2374.71	1.40815	0.0569859	24.7106	8.23167e-135	1.25745e-132
BnaC02G0519300ZS	3497.87	1.32259	0.0535687	24.6895	1.3855e-134	2.10207e-132
BnaC02G0160900ZS	398.359	3.58041	0.145609	24.5892	1.6475e-133	2.47154e-131
BnaC08G0275600ZS	3082.81	1.42362	0.0579352	24.5727	2.47532e-133	3.69685e-131
BnaA01G0275600ZS	486.01	2.89046	0.117842	24.5283	7.36915e-133	1.09812e-130
BnaC02G0157100ZS	541.857	2.8007	0.114536	24.4526	4.72509e-132	6.96357e-130
BnaA01G0082700ZS	999.464	2.23001	0.0912756	24.4316	7.89604e-132	1.15857e-129
BnaC05G0113100ZS	440.009	3.35073	0.137293	24.4057	1.48851e-131	2.17929e-129
BnaA03G0501900ZS	993.318	1.94566	0.0797517	24.3965	1.86481e-131	2.72425e-129
BnaA08G0161600ZS	1796.33	2.03252	0.0833869	24.3746	3.17936e-131	4.63452e-129
BnaA01G0279800ZS	1615.1	1.7806	0.0730618	24.3712	3.45636e-131	5.02735e-129
BnaC01G0441400ZS	406.915	3.55736	0.146125	24.3446	6.60735e-131	9.56893e-129
BnaA09G0445900ZS	576.438	2.91039	0.119768	24.3003	1.94634e-130	2.81265e-128
BnaA10G0019900ZS	635.953	2.49815	0.102868	24.2849	2.8322e-130	4.0752e-128
BnaA01G0030300ZS	488.904	3.08457	0.127045	24.2794	3.23502e-130	4.64482e-128
BnaA09G0250600ZS	367.03	3.74838	0.154416	24.2745	3.64973e-130	5.22904e-128
BnaC04G0597700ZS	1062.67	2.29036	0.0944621	24.2463	7.22787e-130	1.03114e-127
BnaC07G0386400ZS	419.094	3.28842	0.135731	24.2275	1.14054e-129	1.6202e-127
BnaC06G0219500ZS	871.148	2.10547	0.0869853	24.2049	1.97566e-129	2.80058e-127
BnaC03G0561900ZS	2433.49	1.42645	0.058938	24.2026	2.09033e-129	2.95687e-127
BnaC09G0429500ZS	583	2.60708	0.107799	24.1845	3.23624e-129	4.55853e-127
BnaC07G0451800ZS	710.298	2.78093	0.115063	24.1689	4.7268e-129	6.64413e-127
BnaA02G0132900ZS	341.941	4.7933	0.198415	24.1579	6.16684e-129	8.65013e-127
BnaC09G0103500ZS	2343.25	1.51506	0.0627495	24.1446	8.50112e-129	1.18994e-126
BnaC03G0102200ZS	1667.43	1.79605	0.0744681	24.1184	1.6044e-128	2.23641e-126
BnaC06G0166800ZS	390.753	3.3559	0.139149	24.1174	1.6429e-128	2.28531e-126
BnaA09G0400100ZS	2000.32	1.73295	0.0719209	24.0952	2.80619e-128	3.8873e-126
BnaA07G0055500ZS	373.386	3.52816	0.146451	24.0911	3.096e-128	4.2799e-126
BnaA08G0059000ZS	3667.54	1.42766	0.0593164	24.0685	5.34195e-128	7.36947e-126
BnaC05G0479900ZS	1122.77	2.00847	0.0835892	24.0279	1.42106e-127	1.94438e-125
BnaA01G0189200ZS	359.359	3.98425	0.165864	24.0211	1.67243e-127	2.28365e-125
BnaA05G0153100ZS	1460.1	2.00166	0.0835172	23.967	6.13827e-127	8.33062e-125
BnaC04G0038400ZS	745.383	2.50257	0.104519	23.9437	1.07457e-126	1.4554e-124
BnaC05G0214600ZS	494.429	2.86873	0.119911	23.9238	1.73219e-126	2.34136e-124
BnaA05G0463500ZS	1392.19	1.87216	0.0782621	23.9217	1.822e-126	2.4578e-124
BnaA08G0230900ZS	1895.62	1.64535	0.0687841	23.9204	1.8772e-126	2.52716e-124
BnaA08G0218200ZS	362.079	3.75084	0.156852	23.9132	2.23346e-126	2.99471e-124
BnaC02G0481700ZS	1003.04	2.34578	0.098108	23.9101	2.40256e-126	3.21501e-124
BnaA08G0011100ZS	1564.74	1.62205	0.0679227	23.8809	4.84197e-126	6.45352e-124
BnaC02G0001800ZS	1660.66	9.62824	0.40448	23.804	3.03719e-125	4.01605e-123
BnaA03G0346800ZS	1948.27	1.46132	0.0615214	23.7531	1.02168e-124	1.34564e-122
BnaC08G0338600ZS	637.622	2.30717	0.0971445	23.7499	1.1024e-124	1.44911e-122
BnaA01G0144800ZS	548.303	7.02164	0.296144	23.7102	2.82995e-124	3.70541e-122
BnaC03G0472000ZS	4901.35	1.16304	0.0490857	23.694	4.15571e-124	5.43067e-122
BnaC09G0303400ZS	10227.3	1.30788	0.0552428	23.6752	6.50234e-124	8.44774e-122
BnaA06G0368500ZS	954.679	2.06159	0.0870893	23.6722	6.97548e-124	9.04487e-122
BnaA04G0010100ZS	3641.23	1.43928	0.060802	23.6715	7.08356e-124	9.16725e-122
BnaC08G0251300ZS	637.504	2.45377	0.103787	23.6423	1.41564e-123	1.825e-121
BnaC03G0517900ZS	1163.21	1.95288	0.0826205	23.6367	1.61649e-123	2.07593e-121
BnaA08G0206100ZS	1387.36	1.61	0.0681962	23.6084	3.16024e-123	4.03522e-121
BnaC07G0456300ZS	1181.22	1.72499	0.0730681	23.6079	3.19464e-123	4.07137e-121
BnaA05G0078200ZS	1494.29	1.94974	0.0826422	23.5926	4.59514e-123	5.84509e-121
BnaC07G0213800ZS	2651.09	1.48203	0.0629438	23.5453	1.40243e-122	1.78053e-120
BnaC02G0148700ZS	320.198	4.36742	0.185583	23.5335	1.85444e-122	2.34995e-120
BnaA05G0022400ZS	567.473	2.59271	0.110264	23.5136	2.96205e-122	3.74641e-120
BnaA06G0106800ZS	1293.9	1.90772	0.0811497	23.5086	3.32875e-122	4.20227e-120
BnaA02G0103500ZS	1642.77	1.58605	0.0675204	23.4899	5.16912e-122	6.50105e-120
BnaC04G0391300ZS	3319.94	1.45741	0.0621095	23.4652	9.25754e-122	1.15776e-119
BnaA09G0512100ZS	532.913	2.63383	0.112369	23.4391	1.70608e-121	2.12968e-119
BnaC05G0510700ZS	1958.62	1.42332	0.0607693	23.4217	2.56763e-121	3.19917e-119
BnaA09G0688300ZS	344.259	3.55202	0.151669	23.4196	2.69808e-121	3.35544e-119
BnaA01G0275500ZS	2337.87	1.90072	0.081213	23.4042	3.8749e-121	4.81005e-119
BnaA07G0235200ZS	6639.35	1.22231	0.0522539	23.3918	5.17895e-121	6.39323e-119
BnaA10G0062900ZS	467.035	6.62772	0.283462	23.3814	6.61155e-121	8.14669e-119
BnaC04G0172900ZS	1421.3	1.90063	0.0812918	23.3803	6.77568e-121	8.33359e-119
BnaC01G0213100ZS	372.845	5.79208	0.247908	23.3638	9.98085e-121	1.22307e-118
BnaC02G0355300ZS	698.045	2.1965	0.0940515	23.3542	1.24791e-120	1.52642e-118
BnaC03G0302000ZS	2200.59	1.66215	0.0711935	23.3469	1.48171e-120	1.8091e-118
BnaC08G0443900ZS	862.351	1.93686	0.0830107	23.3327	2.06629e-120	2.51824e-118
BnaA02G0328800ZS	843.533	2.00072	0.0857578	23.3299	2.20637e-120	2.68407e-118
BnaC03G0296300ZS	364.654	3.38409	0.145082	23.3253	2.4532e-120	2.97892e-118
BnaA06G0071200ZS	357.131	3.52769	0.151256	23.3227	2.61088e-120	3.16465e-118
BnaC04G0611400ZS	696.293	2.1798	0.09349	23.3158	3.06321e-120	3.69952e-118
BnaC04G0304800ZS	952.318	1.99606	0.0856192	23.3133	3.25228e-120	3.92079e-118
BnaC04G0193300ZS	4848.39	1.14106	0.0489669	23.3027	4.16298e-120	5.00965e-118
BnaA09G0717100ZS	545.45	2.61628	0.112326	23.2919	5.35609e-120	6.43384e-118
BnaA09G0498400ZS	1092.16	1.84249	0.0791913	23.2663	9.73411e-120	1.16719e-117
BnaA09G0257700ZS	6575.51	1.36732	0.0588034	23.2525	1.34257e-119	1.60695e-117
BnaA08G0277000ZS	543.727	2.73623	0.117874	23.2131	3.35858e-119	3.99141e-117
BnaC03G0239500ZS	1167.5	2.31005	0.0995285	23.2099	3.61716e-119	4.28349e-117
BnaC02G0167100ZS	328.28	5.09174	0.219646	23.1816	6.97982e-119	8.25099e-117
BnaA03G0263200ZS	1326.47	1.7478	0.0754913	23.1523	1.37722e-118	1.62231e-116
BnaC01G0041800ZS	935.862	1.87084	0.0808666	23.1349	2.06098e-118	2.42348e-116
BnaA03G0425400ZS	742.507	2.07171	0.0895724	23.1289	2.37184e-118	2.78412e-116
BnaA09G0535600ZS	414.064	3.14125	0.135901	23.1142	3.33185e-118	3.89733e-116
BnaC04G0380400ZS	874.736	2.04444	0.0885111	23.0981	4.83986e-118	5.64156e-116
BnaA03G0328900ZS	594.373	2.46941	0.107117	23.0533	1.36444e-117	1.58769e-115
BnaC04G0502100ZS	1431.91	1.89059	0.082202	22.9993	4.732e-117	5.47766e-115
BnaC09G0213500ZS	2770.74	1.23103	0.0536184	22.9591	1.19424e-116	1.37529e-114
BnaC09G0016600ZS	3457.95	1.43299	0.0624333	22.9524	1.39443e-116	1.60306e-114
BnaA09G0091200ZS	1839.08	1.40876	0.0613973	22.945	1.65462e-116	1.89893e-114
BnaC08G0426200ZS	1012.66	1.74752	0.0761878	22.937	1.98836e-116	2.27803e-114
BnaA09G0515100ZS	2112.87	1.68183	0.0734902	22.8851	6.5349e-116	7.436e-114
BnaA06G0161700ZS	483.255	2.96938	0.129799	22.8768	7.91606e-116	8.99232e-114
BnaC05G0132200ZS	6193.8	1.52417	0.0666294	22.8754	8.16623e-116	9.26078e-114
BnaA03G0058200ZS	836.554	2.46882	0.107945	22.8711	9.00837e-116	1.01985e-113
BnaC02G0149700ZS	327.375	5.33841	0.233687	22.8442	1.66716e-115	1.87789e-113
BnaA03G0230700ZS	1273.32	1.69114	0.0742439	22.7781	7.55408e-115	8.45198e-113
BnaC05G0257800ZS	1003.95	1.76172	0.0773814	22.7667	9.81387e-115	1.0962e-112
BnaC01G0002600ZS	2064.71	1.72848	0.0759262	22.7652	1.01386e-114	1.13058e-112
BnaA09G0104000ZS	1524.57	1.52789	0.0671224	22.7628	1.07242e-114	1.1939e-112
BnaC08G0427500ZS	543.765	2.56383	0.112727	22.7438	1.65303e-114	1.83722e-112
BnaA01G0014600ZS	485.872	2.65238	0.116658	22.7363	1.96142e-114	2.17276e-112
BnaA03G0337800ZS	295.227	4.4693	0.196907	22.6974	4.74753e-114	5.24171e-112
BnaA07G0357600ZS	916.95	2.14966	0.0947664	22.6838	6.47546e-114	7.13773e-112
BnaC01G0240000ZS	354.465	5.83113	0.257198	22.6718	8.50591e-114	9.36042e-112
BnaA09G0668700ZS	1372.19	1.61837	0.0713964	22.6674	9.39241e-114	1.0319e-111
BnaA09G0670300ZS	1178.09	1.68099	0.074209	22.6521	1.33132e-113	1.46026e-111
BnaA01G0013500ZS	1002.02	1.8587	0.0820613	22.6502	1.38911e-113	1.52116e-111
BnaA06G0170700ZS	490.086	2.8319	0.125181	22.6225	2.60389e-113	2.84675e-111
BnaA04G0276600ZS	530.599	2.48214	0.109738	22.6189	2.8264e-113	3.08497e-111
BnaC02G0158400ZS	304.592	3.94575	0.174554	22.6048	3.89132e-113	4.2335e-111
BnaA03G0354900ZS	1904.99	1.43078	0.0633535	22.5841	6.21035e-113	6.72366e-111
BnaC08G0367000ZS	830.086	2.07347	0.0918783	22.5676	9.02873e-113	9.72776e-111
BnaA09G0633400ZS	957.007	1.84718	0.0819294	22.5461	1.46789e-112	1.57647e-110
BnaC03G0481900ZS	641.187	2.32077	0.103259	22.4751	7.2763e-112	7.77704e-110
BnaC07G0324000ZS	422.118	2.898	0.129083	22.4507	1.2598e-111	1.34008e-109
BnaC01G0155800ZS	1110.94	1.67815	0.0748448	22.4218	2.41363e-111	2.55929e-109
BnaC04G0455800ZS	5078.5	1.22371	0.0546028	22.4111	3.06666e-111	3.24658e-109
BnaC06G0446600ZS	2925.99	1.4277	0.0637139	22.4079	3.29396e-111	3.48171e-109
BnaA01G0364900ZS	1309.55	1.62698	0.0726529	22.3939	4.5091e-111	4.75859e-109
BnaA02G0379600ZS	4572.84	1.24843	0.0558469	22.3545	1.09231e-110	1.14732e-108
BnaA07G0247200ZS	1012.56	1.77278	0.0794739	22.3064	3.19963e-110	3.3555e-108
BnaC03G0426200ZS	933.609	2.08683	0.0941564	22.1634	7.74641e-109	8.02317e-107
BnaA06G0178600ZS	910.846	1.97318	0.0890537	22.1572	8.89554e-109	9.18492e-107
BnaC06G0091800ZS	337.834	5.88018	0.265684	22.1322	1.54787e-108	1.58842e-106
BnaA06G0449300ZS	4381.47	1.20038	0.0542871	22.1117	2.43972e-108	2.4998e-106
BnaC09G0104800ZS	998.421	1.71774	0.0777237	22.1006	3.11968e-108	3.18674e-106
BnaA05G0427500ZS	1055.18	1.8303	0.0828415	22.094	3.61178e-108	3.6838e-106
BnaC07G0188700ZS	292.547	3.8338	0.173636	22.0795	4.97722e-108	5.06103e-106
BnaC06G0329200ZS	277.619	4.62738	0.209677	22.0691	6.26586e-108	6.35207e-106
BnaC06G0099600ZS	1403.19	1.73123	0.0784661	22.0635	7.09259e-108	7.17929e-106
BnaA08G0028500ZS	1640.88	1.50526	0.0682957	22.0404	1.18128e-107	1.19391e-105
BnaA09G0099900ZS	2034.23	1.61098	0.0731185	22.0324	1.4084e-107	1.41918e-105
BnaC04G0014800ZS	294.599	5.21279	0.236744	22.0186	1.90882e-107	1.92053e-105
BnaC01G0185800ZS	633.607	2.11155	0.095991	21.9974	3.04905e-107	3.06315e-105
BnaC07G0310100ZS	720.836	2.15635	0.0981918	21.9605	6.86691e-107	6.85748e-105
BnaA10G0158300ZS	1413.04	1.49193	0.0679429	21.9586	7.16173e-107	7.14123e-105
BnaA07G0180200ZS	395.896	2.84684	0.129718	21.9464	9.36786e-107	9.32715e-105
BnaC02G0036000ZS	1279.84	1.7166	0.0782792	21.9293	1.36623e-106	1.35425e-104
BnaA09G0162800ZS	3330.56	1.47914	0.0674861	21.9176	1.76341e-106	1.74021e-104
BnaA06G0129600ZS	425.331	2.68529	0.12256	21.9101	2.08124e-106	2.05083e-104
BnaA02G0247600ZS	516.917	2.40763	0.109891	21.9092	2.12241e-106	2.08832e-104
BnaC02G0160700ZS	456.006	2.63028	0.120094	21.9018	2.49467e-106	2.451e-104
BnaA07G0162400ZS	877.589	1.83081	0.0836616	21.8835	3.72879e-106	3.6528e-104
BnaA09G0682200ZS	408.5	2.78097	0.127245	21.8552	6.93515e-106	6.78387e-104
BnaC04G0581800ZS	1067.94	1.63363	0.0747512	21.8542	7.09413e-106	6.92925e-104
BnaC02G0277500ZS	302.545	5.48434	0.251054	21.8452	8.63003e-106	8.40492e-104
BnaA01G0042100ZS	961.251	2.03804	0.0932958	21.8449	8.68668e-106	8.4478e-104
BnaC08G0419000ZS	1100.91	1.58939	0.0728182	21.8268	1.29072e-105	1.25341e-103
BnaC09G0111300ZS	9009.92	1.13732	0.0521256	21.8189	1.53468e-105	1.48815e-103
BnaA09G0685000ZS	360.259	6.20012	0.284267	21.8109	1.82969e-105	1.77165e-103
BnaA07G0277100ZS	318.249	3.41174	0.156594	21.7871	3.07352e-105	2.96743e-103
BnaA09G0604700ZS	283.877	4.59539	0.210999	21.7792	3.65498e-105	3.51867e-103
BnaA03G0274400ZS	1062.48	1.67497	0.0769484	21.7675	4.71825e-105	4.52925e-103
BnaA05G0450200ZS	435.705	2.59771	0.11937	21.7619	5.33276e-105	5.11181e-103
BnaC08G0448600ZS	1119.14	1.61386	0.0741931	21.7522	6.58629e-105	6.30437e-103
BnaC09G0357400ZS	1110.05	1.65108	0.0760604	21.7074	1.74491e-104	1.66308e-102
BnaA09G0068700ZS	818.23	2.39326	0.110287	21.7003	2.03643e-104	1.93542e-102
BnaC05G0280200ZS	1026.59	1.92686	0.0888049	21.6977	2.15904e-104	2.04904e-102
BnaA04G0080400ZS	2776.92	1.56851	0.0723634	21.6754	3.5001e-104	3.30769e-102
BnaC08G0428400ZS	770.548	2.03771	0.0941655	21.6396	7.61395e-104	7.14494e-102
BnaA05G0334900ZS	377.9	2.92733	0.135417	21.6173	1.23606e-103	1.15667e-101
BnaA09G0688900ZS	359.859	6.2982	0.291358	21.6167	1.25075e-103	1.16879e-101
BnaA07G0379900ZS	2394.27	1.29301	0.0599901	21.5537	4.88528e-103	4.52721e-101
BnaC01G0419800ZS	1495.95	1.61094	0.0747484	21.5515	5.12478e-103	4.74258e-101
BnaC02G0160400ZS	563.215	2.26494	0.105412	21.4865	2.08237e-102	1.91384e-100
BnaA05G0393600ZS	1674.51	1.6115	0.0750452	21.4738	2.73968e-102	2.51105e-100
BnaC09G0584800ZS	482.046	2.77937	0.129508	21.4609	3.60894e-102	3.29873e-100
BnaC06G0013400ZS	314.853	5.82035	0.271326	21.4515	4.42282e-102	4.03713e-100
BnaA01G0255800ZS	929.104	1.85293	0.0866158	21.3925	1.56834e-101	1.41996e-99
BnaA05G0131200ZS	3289.37	1.15968	0.0542988	21.3573	3.33616e-101	3.0083e-99
BnaC01G0048500ZS	1653.11	1.35639	0.0635292	21.3507	3.8391e-101	3.45716e-99
BnaA09G0721400ZS	14594.3	1.03849	0.0486402	21.3505	3.86066e-101	3.4719e-99
BnaC03G0115600ZS	3671.22	1.11571	0.0522739	21.3435	4.47787e-101	4.02154e-99
BnaC05G0293200ZS	1334.9	1.58291	0.0741638	21.3434	4.49516e-101	4.03167e-99
BnaC03G0208300ZS	301.312	3.56077	0.166969	21.3259	6.52495e-101	5.83651e-99
BnaA08G0131200ZS	272.303	4.00644	0.18838	21.2679	2.2507e-100	2.00786e-98
BnaC03G0282100ZS	359.415	3.10205	0.145889	21.2631	2.49284e-100	2.22092e-98
BnaC08G0437400ZS	404.093	2.60124	0.122341	21.2622	2.53975e-100	2.2597e-98
BnaC04G0090900ZS	959.233	2.07567	0.0976439	21.2575	2.807e-100	2.49417e-98
BnaC03G0156100ZS	1812.61	1.32653	0.0624218	21.2511	3.21907e-100	2.85652e-98
BnaA04G0160500ZS	3540.38	1.3862	0.0654081	21.1931	1.10635e-99	9.77856e-98
BnaA06G0143300ZS	377.403	2.86607	0.13525	21.1909	1.15739e-99	1.02162e-97
BnaA03G0530100ZS	1117.28	1.71189	0.0808346	21.1777	1.53467e-99	1.35286e-97
BnaC02G0122800ZS	1652.12	1.46769	0.0693658	21.1586	2.29844e-99	2.02081e-97
BnaC08G0410200ZS	1288.35	1.91977	0.0907382	21.1572	2.36836e-99	2.07955e-97
BnaC02G0158700ZS	335.103	3.22062	0.152262	21.1518	2.65783e-99	2.33067e-97
BnaC08G0458800ZS	309.089	3.2304	0.152754	21.1477	2.89864e-99	2.53851e-97
BnaA09G0714900ZS	846.015	1.91558	0.090624	21.1377	3.58223e-99	3.13217e-97
BnaC09G0527400ZS	266.246	3.86866	0.183022	21.1376	3.58589e-99	3.13217e-97
BnaC04G0464700ZS	966.585	1.70174	0.0806828	21.0917	9.48187e-99	8.22844e-97
BnaA06G0084300ZS	688.073	1.99023	0.0944489	21.0721	1.43538e-98	1.23921e-96
BnaA09G0552000ZS	3900.39	1.07877	0.0512168	21.0628	1.74654e-98	1.50589e-96
BnaA03G0484900ZS	257.39	4.40325	0.209063	21.0618	1.78197e-98	1.53446e-96
BnaC03G0526500ZS	1102.6	1.53316	0.0728141	21.0559	2.01948e-98	1.73675e-96
BnaC08G0482400ZS	1329.37	1.51104	0.0717638	21.0558	2.02289e-98	1.73745e-96
BnaC01G0265300ZS	1445.91	1.50403	0.0715227	21.0287	3.58055e-98	3.06744e-96
BnaC06G0406500ZS	258.701	4.47055	0.212764	21.0118	5.11968e-98	4.36923e-96
BnaC01G0173000ZS	289.619	3.45662	0.164639	20.9951	7.26959e-98	6.18822e-96
BnaC03G0067000ZS	445.032	2.5069	0.119435	20.9896	8.16047e-98	6.93775e-96
BnaC06G0389200ZS	2091.19	3.42481	0.163181	20.9878	8.47009e-98	7.19184e-96
BnaC06G0186900ZS	264.659	4.94067	0.235596	20.971	1.20792e-97	1.02433e-95
BnaA03G0251900ZS	1853.68	1.65345	0.0788734	20.9633	1.41889e-97	1.20171e-95
BnaA03G0116400ZS	1789.3	1.32498	0.0632081	20.9621	1.45468e-97	1.23047e-95
BnaC07G0044700ZS	1075.95	1.63858	0.0781921	20.9558	1.66029e-97	1.40261e-95
BnaC03G0205700ZS	2257.74	1.22783	0.0586056	20.9507	1.85052e-97	1.56135e-95
BnaC02G0078200ZS	5638.11	1.06301	0.0509155	20.8779	8.51007e-97	7.13524e-95
BnaC01G0037400ZS	2351.17	1.22846	0.0588687	20.8677	1.05238e-96	8.81262e-95
BnaC05G0440400ZS	1849.92	1.6782	0.0804669	20.8558	1.3508e-96	1.12833e-94
BnaC04G0486900ZS	4454.32	1.06296	0.0510259	20.8319	2.22568e-96	1.84759e-94
BnaA10G0125500ZS	643.524	1.98955	0.0955583	20.8203	2.83557e-96	2.34805e-94
BnaC03G0299300ZS	1733.21	1.75188	0.0841591	20.8163	3.08042e-96	2.54765e-94
BnaA05G0056700ZS	2752.11	1.2608	0.0607098	20.7677	8.48814e-96	6.95986e-94
BnaC03G0295500ZS	854.473	1.78035	0.0857586	20.7601	9.94507e-96	8.14449e-94
BnaA09G0529700ZS	1569.3	1.65178	0.0797668	20.7077	2.95401e-95	2.41327e-93
BnaA06G0306600ZS	759.462	2.0249	0.0978192	20.7005	3.43095e-95	2.79608e-93
BnaC05G0103600ZS	1220.46	1.50052	0.0725171	20.692	4.09258e-95	3.33122e-93
BnaA06G0259000ZS	388.331	2.59491	0.12608	20.5815	4.0211e-94	3.24149e-92
BnaA06G0293800ZS	1341.49	1.6018	0.0778683	20.5706	5.03003e-94	4.04506e-92
BnaA07G0181600ZS	481.594	2.36101	0.11481	20.5645	5.71177e-94	4.57681e-92
BnaC07G0312500ZS	310.104	2.9991	0.145882	20.5584	6.47062e-94	5.17866e-92
BnaC05G0436300ZS	534.796	2.17219	0.105679	20.5547	6.99184e-94	5.58913e-92
BnaA08G0315200ZS	2007.23	1.21959	0.0593441	20.5512	7.50586e-94	5.99287e-92
BnaA09G0388700ZS	239.569	4.36127	0.212254	20.5474	8.11718e-94	6.46553e-92
BnaA01G0259300ZS	873.043	1.75133	0.0852389	20.5461	8.34313e-94	6.6376e-92
BnaA02G0142900ZS	1668.78	1.36051	0.0662415	20.5386	9.72926e-94	7.73118e-92
BnaC03G0481800ZS	314.193	2.94518	0.143478	20.527	1.235e-93	9.77882e-92
BnaA09G0548100ZS	366.944	3.0147	0.147307	20.4654	4.38481e-93	3.45965e-91
BnaA10G0099600ZS	540.856	2.08188	0.101793	20.4521	5.75661e-93	4.53133e-91
BnaC01G0439700ZS	875.122	2.19552	0.107392	20.4441	6.78466e-93	5.32803e-91
BnaA05G0171600ZS	478.294	2.28244	0.111757	20.4233	1.03792e-92	8.13175e-91
BnaC06G0318800ZS	1262.23	1.42154	0.069705	20.3937	1.90098e-92	1.48241e-90
BnaC09G0561100ZS	242.124	3.95429	0.193925	20.3908	2.01632e-92	1.57052e-90
BnaC02G0145800ZS	249.233	3.96633	0.194577	20.3844	2.3005e-92	1.78979e-90
BnaC07G0297500ZS	714.378	1.94868	0.0956637	20.3701	3.08084e-92	2.39411e-90
BnaA03G0249100ZS	279.365	3.4347	0.168652	20.3656	3.37629e-92	2.62066e-90
BnaA05G0328400ZS	451.835	2.33341	0.114615	20.3587	3.88947e-92	3.01549e-90
BnaA05G0413900ZS	1028.78	1.5752	0.0773828	20.3559	4.11297e-92	3.18508e-90
BnaA10G0143900ZS	489.71	2.24114	0.110158	20.3447	5.16798e-92	3.98823e-90
BnaC08G0428700ZS	809.418	1.80471	0.0887235	20.3408	5.60357e-92	4.3194e-90
BnaA06G0293400ZS	475.468	2.22781	0.109636	20.3201	8.54028e-92	6.56797e-90
BnaC06G0179200ZS	1205.87	1.61211	0.0793724	20.3107	1.0341e-91	7.94367e-90
BnaC07G0493300ZS	316.305	2.89913	0.142839	20.2965	1.38101e-91	1.05964e-89
BnaC02G0151200ZS	1038.68	1.62017	0.0798499	20.2901	1.57187e-91	1.20333e-89
BnaA06G0332400ZS	425.689	2.65146	0.130701	20.2864	1.6967e-91	1.29741e-89
BnaC07G0346000ZS	3561.63	1.13643	0.0560672	20.269	2.41368e-91	1.84355e-89
BnaA04G0109300ZS	238.29	4.49297	0.221902	20.2475	3.73605e-91	2.84382e-89
BnaA01G0075800ZS	326.832	3.02122	0.149258	20.2417	4.20807e-91	3.19947e-89
BnaA03G0478000ZS	1205.25	1.43599	0.0710189	20.2199	6.54712e-91	4.96661e-89
BnaC02G0002200ZS	476.8	2.39387	0.118572	20.1891	1.22001e-90	9.234e-89
BnaA10G0008000ZS	1334.72	1.61825	0.0802401	20.1676	1.88584e-90	1.42413e-88
BnaA01G0097300ZS	775.091	1.71329	0.0850217	20.1512	2.62845e-90	1.98045e-88
BnaC04G0593200ZS	559.158	2.09848	0.104207	20.1376	3.45364e-90	2.59054e-88
BnaC08G0319100ZS	355.233	2.82029	0.140076	20.134	3.71592e-90	2.78103e-88
BnaC05G0400000ZS	1232.44	1.44799	0.0719409	20.1274	4.24509e-90	3.16645e-88
BnaC02G0508100ZS	6859.69	1.16216	0.057783	20.1125	5.73329e-90	4.26226e-88
BnaC08G0428800ZS	1547.31	1.2929	0.0643257	20.0993	7.48812e-90	5.54834e-88
BnaC08G0421100ZS	1442.26	1.33069	0.0662916	20.0733	1.26426e-89	9.32627e-88
BnaA02G0360500ZS	3615.3	1.07338	0.053478	20.0715	1.30949e-89	9.633e-88
BnaA03G0393900ZS	261.158	3.69615	0.184149	20.0715	1.31016e-89	9.633e-88
BnaC07G0491700ZS	316.022	2.95941	0.147504	20.0633	1.54597e-89	1.13543e-87
BnaC02G0053900ZS	320.505	2.89137	0.14417	20.0553	1.81523e-89	1.32881e-87
BnaA06G0291300ZS	236.872	4.36679	0.217907	20.0397	2.48128e-89	1.8144e-87
BnaC09G0338500ZS	379.181	2.68358	0.134003	20.0262	3.25462e-89	2.3747e-87
BnaC08G0343800ZS	2352.43	1.11662	0.0557672	20.0229	3.4804e-89	2.53667e-87
BnaA05G0180200ZS	940.295	1.55153	0.0774913	20.022	3.54564e-89	2.58141e-87
BnaC05G0284700ZS	815.171	1.86091	0.0929944	20.0109	4.42173e-89	3.21575e-87
BnaC05G0439600ZS	691.468	2.00542	0.100286	19.997	5.84839e-89	4.24408e-87
BnaA01G0357700ZS	743.378	1.8645	0.0932772	19.9888	6.89488e-89	4.99808e-87
BnaA09G0607800ZS	886.85	2.03988	0.102105	19.9784	8.49605e-89	6.15209e-87
BnaC04G0369400ZS	1445.77	1.69367	0.0847921	19.9744	9.1901e-89	6.64747e-87
BnaA09G0086700ZS	1562.87	1.4267	0.071427	19.9742	9.23554e-89	6.67313e-87
BnaA01G0165800ZS	253.63	3.8092	0.190943	19.9494	1.51689e-88	1.09367e-86
BnaA06G0019800ZS	748.488	2.0056	0.100537	19.9489	1.53367e-88	1.10457e-86
BnaC08G0082600ZS	4360.87	1.2552	0.0630203	19.9174	2.87585e-88	2.05794e-86
BnaC08G0394400ZS	298.805	3.22797	0.162482	19.8666	7.92205e-88	5.66291e-86
BnaC07G0524400ZS	361.978	2.83899	0.142907	19.866	8.01641e-88	5.72425e-86
BnaC07G0485400ZS	359.174	2.70692	0.136271	19.8643	8.29508e-88	5.91692e-86
BnaA01G0324100ZS	278.055	3.52584	0.177512	19.8625	8.5855e-88	6.11756e-86
BnaC02G0148800ZS	535.2	7.88359	0.396917	19.862	8.67233e-88	6.17286e-86
BnaA08G0076000ZS	1143.09	1.67386	0.0843156	19.8523	1.05351e-87	7.48286e-86
BnaA06G0073800ZS	728.775	1.78012	0.0899114	19.7986	3.05945e-87	2.16387e-85
BnaC07G0429000ZS	221.923	4.45821	0.225243	19.7929	3.42579e-87	2.42041e-85
BnaA09G0430900ZS	539.288	2.16165	0.109337	19.7705	5.34494e-87	3.76838e-85
BnaA02G0129200ZS	722.931	1.82272	0.0922357	19.7616	6.38085e-87	4.48927e-85
BnaC03G0445900ZS	1059.24	1.92341	0.097378	19.752	7.71016e-87	5.41882e-85
BnaA01G0008200ZS	1055.52	1.5595	0.0790164	19.7364	1.0507e-86	7.36127e-85
BnaC08G0509000ZS	1004.21	1.61043	0.0816094	19.7334	1.11425e-86	7.7821e-85
BnaC03G0458500ZS	1526.27	1.31874	0.0668995	19.7122	1.69316e-86	1.17884e-84
BnaC02G0521000ZS	1136.88	1.50039	0.0761462	19.7041	1.98962e-86	1.3838e-84
BnaC02G0216000ZS	1180.64	1.90033	0.0964741	19.6978	2.25181e-86	1.56453e-84
BnaC08G0433500ZS	554.6	2.01843	0.102647	19.6637	4.41024e-86	3.04835e-84
BnaC05G0133500ZS	355.563	2.72918	0.138793	19.6636	4.42156e-86	3.05302e-84
BnaC08G0457200ZS	1103.58	1.50128	0.0763934	19.6519	5.56781e-86	3.83657e-84
BnaA10G0268800ZS	445.1	2.31844	0.117999	19.648	6.00802e-86	4.13564e-84
BnaA07G0287100ZS	245.55	3.84486	0.195702	19.6465	6.18858e-86	4.25556e-84
BnaC09G0619000ZS	582.636	2.05052	0.104434	19.6346	7.83377e-86	5.38133e-84
BnaA02G0041800ZS	395.51	2.47167	0.12595	19.6242	9.60329e-86	6.59012e-84
BnaC04G0367000ZS	2781.61	1.62305	0.0827719	19.6087	1.30424e-85	8.93183e-84
BnaA01G0068200ZS	540.92	2.05496	0.104853	19.5984	1.59416e-85	1.09062e-83
BnaA09G0661600ZS	1388.1	10.0707	0.513875	19.5975	1.6244e-85	1.11017e-83
BnaC04G0473700ZS	229.528	3.95887	0.20205	19.5935	1.7552e-85	1.19834e-83
BnaC07G0375300ZS	1074.03	1.62209	0.0828427	19.5803	2.27626e-85	1.55091e-83
BnaC05G0461200ZS	252.993	5.68278	0.290522	19.5606	3.35256e-85	2.27729e-83
BnaA08G0194900ZS	2758.16	1.5253	0.078104	19.5291	6.208e-85	4.19985e-83
BnaC02G0017500ZS	216.345	4.27101	0.218786	19.5214	7.21628e-85	4.87211e-83
BnaA03G0119400ZS	619.511	2.01521	0.103286	19.5109	8.86399e-85	5.97253e-83
BnaA03G0276900ZS	409.754	2.51484	0.128932	19.5052	9.92102e-85	6.66462e-83
BnaA09G0057400ZS	1914.73	1.16616	0.0598665	19.4794	1.64175e-84	1.09956e-82
BnaA01G0346600ZS	283.405	3.26206	0.167497	19.4753	1.77872e-84	1.1901e-82
BnaC03G0103100ZS	1333.89	1.54921	0.0795524	19.474	1.82287e-84	1.21843e-82
BnaC05G0080000ZS	1492.66	1.5218	0.0781564	19.4712	1.92801e-84	1.28742e-82
BnaC03G0751300ZS	397.88	2.33688	0.120069	19.4627	2.27377e-84	1.51678e-82
BnaC08G0297500ZS	612.6	2.20681	0.113396	19.4611	2.34745e-84	1.56437e-82
BnaA01G0011100ZS	1763.82	1.56816	0.080605	19.4549	2.64997e-84	1.76422e-82
BnaA02G0361700ZS	1199.41	1.49546	0.0771109	19.3936	8.73517e-84	5.78094e-82
BnaC03G0563400ZS	693.975	2.28788	0.117981	19.3919	9.02968e-84	5.96994e-82
BnaA07G0215800ZS	1726.6	1.35115	0.0696856	19.3893	9.51e-84	6.2813e-82
BnaA06G0023100ZS	248.502	3.35469	0.173111	19.3788	1.1652e-83	7.68849e-82
BnaA05G0399800ZS	510.344	2.16965	0.111993	19.3732	1.29985e-83	8.56852e-82
BnaC05G0473500ZS	462.949	2.31916	0.120058	19.317	3.86112e-83	2.53772e-81
BnaA03G0512700ZS	238.713	3.41276	0.176822	19.3006	5.3131e-83	3.48177e-81
BnaC01G0100300ZS	862.471	2.01604	0.104472	19.2974	5.64348e-83	3.69104e-81
BnaA07G0013100ZS	656.67	1.78785	0.0927043	19.2855	7.11486e-83	4.64884e-81
BnaC06G0397400ZS	215.465	4.20332	0.217956	19.2852	7.15159e-83	4.66828e-81
BnaA10G0273000ZS	321.736	3.263	0.169227	19.2818	7.64379e-83	4.9847e-81
BnaA06G0006700ZS	397.008	2.38632	0.123775	19.2795	7.98675e-83	5.20329e-81
BnaC08G0416500ZS	2256.67	1.14405	0.0593613	19.2726	9.12607e-83	5.93398e-81
BnaC05G0173400ZS	1044.3	1.82725	0.0949389	19.2466	1.50761e-82	9.78381e-81
BnaC02G0161300ZS	226.742	4.82466	0.250834	19.2345	1.90396e-82	1.2344e-80
BnaA10G0165800ZS	208.753	4.5217	0.235151	19.2289	2.11969e-82	1.37294e-80
BnaA01G0083000ZS	1036.58	1.68995	0.0879377	19.2176	2.63872e-82	1.70581e-80
BnaA05G0035300ZS	772.708	1.69177	0.0880737	19.2086	3.13556e-82	2.02309e-80
BnaC03G0413000ZS	224.142	3.54197	0.184723	19.1745	6.04502e-82	3.87958e-80
BnaC05G0423500ZS	3153.8	1.06511	0.0555487	19.1743	6.07025e-82	3.88659e-80
BnaA01G0036400ZS	604.038	1.91037	0.0997637	19.149	9.86862e-82	6.29447e-80
BnaA05G0076700ZS	2037.14	1.2207	0.0638492	19.1185	1.7707e-81	1.12191e-79
BnaA03G0219500ZS	553.353	1.94541	0.101859	19.0992	2.56587e-81	1.62266e-79
BnaC01G0502000ZS	399.282	7.3598	0.385463	19.0934	2.8644e-81	1.80463e-79
BnaC08G0214400ZS	1130.27	1.96203	0.102843	19.0778	3.86186e-81	2.42847e-79
BnaC02G0436000ZS	251.159	3.41422	0.179316	19.0403	7.9129e-81	4.95263e-79
BnaA10G0084200ZS	233.717	5.51473	0.289637	19.0402	7.92524e-81	4.95572e-79
BnaC08G0032400ZS	2007.43	1.16233	0.0610537	19.0378	8.29657e-81	5.18307e-79
BnaA08G0085100ZS	738.023	1.8157	0.0953776	19.037	8.42537e-81	5.25862e-79
BnaC08G0330100ZS	876.775	1.59828	0.0840601	19.0135	1.31825e-80	8.2124e-79
BnaC09G0433100ZS	2548.01	1.03884	0.0546418	19.0118	1.3608e-80	8.4696e-79
BnaC03G0803900ZS	1054.43	1.55111	0.0815887	19.0113	1.37466e-80	8.54791e-79
BnaC09G0044700ZS	1844.12	1.22719	0.0646493	18.9823	2.39018e-80	1.48489e-78
BnaA09G0180300ZS	8044.79	1.03916	0.0548207	18.9556	3.9699e-80	2.45488e-78
BnaA09G0661500ZS	1521.52	10.3965	0.54874	18.9462	4.74326e-80	2.92769e-78
BnaC03G0253900ZS	227.372	5.3829	0.284226	18.9388	5.46108e-80	3.36145e-78
BnaC09G0617900ZS	6352.76	1.32913	0.0703529	18.8924	1.31781e-79	8.08174e-78
BnaA07G0186400ZS	914.228	1.59262	0.0843206	18.8876	1.44225e-79	8.8368e-78
BnaC03G0630200ZS	1329.24	1.6022	0.0848492	18.8829	1.5762e-79	9.6399e-78
BnaC05G0166500ZS	354.363	2.3944	0.127018	18.8508	2.89191e-79	1.76544e-77
BnaC05G0398400ZS	205.128	4.87213	0.25871	18.8324	4.09736e-79	2.49677e-77
BnaC03G0453000ZS	1913.84	1.3015	0.0691149	18.8309	4.21653e-79	2.56706e-77
BnaA01G0109900ZS	583.64	1.80938	0.0961313	18.822	4.98731e-79	3.03356e-77
BnaC06G0255500ZS	6723.05	1.17856	0.0626346	18.8164	5.53895e-79	3.36298e-77
BnaC08G0147100ZS	520.37	2.19326	0.116625	18.8061	6.72501e-79	4.07201e-77
BnaA10G0186000ZS	382.246	2.54673	0.135429	18.8049	6.87896e-79	4.16146e-77
BnaA02G0389600ZS	817.605	1.56903	0.0834402	18.8042	6.97342e-79	4.21479e-77
BnaC04G0014100ZS	495.209	2.29977	0.12231	18.8028	7.16074e-79	4.3241e-77
BnaC05G0007000ZS	505.22	1.94285	0.103418	18.7863	9.76784e-79	5.88251e-77
BnaC08G0191300ZS	2486.58	1.25799	0.0669645	18.7859	9.85011e-79	5.92672e-77
BnaA08G0071100ZS	569.849	1.83192	0.0975661	18.7762	1.18261e-78	7.10925e-77
BnaA05G0137100ZS	506.362	2.09412	0.111562	18.771	1.30446e-78	7.82769e-77
BnaC01G0514100ZS	378.209	2.29496	0.122268	18.7699	1.33039e-78	7.97611e-77
BnaA04G0182200ZS	2416.9	1.11553	0.0594553	18.7625	1.53155e-78	9.17394e-77
BnaC02G0162500ZS	845.469	1.52816	0.0814512	18.7617	1.55272e-78	9.29242e-77
BnaC03G0091000ZS	613.403	2.23297	0.119054	18.7559	1.73241e-78	1.03585e-76
BnaA09G0160400ZS	2388.59	1.20543	0.0643449	18.7339	2.62005e-78	1.56102e-76
BnaC06G0056100ZS	217.198	5.22925	0.279135	18.7337	2.62802e-78	1.56437e-76
BnaC05G0070300ZS	1021.67	1.72826	0.0924214	18.6998	4.96723e-78	2.94896e-76
BnaA02G0084500ZS	434.776	7.69101	0.411329	18.6979	5.14471e-78	3.05161e-76
BnaA01G0146500ZS	788.208	1.55763	0.0833534	18.6871	6.30985e-78	3.73941e-76
BnaA04G0165700ZS	744.707	1.83531	0.0982666	18.6769	7.63589e-78	4.52126e-76
BnaC05G0112500ZS	431.491	2.29999	0.123214	18.6665	9.2677e-78	5.47777e-76
BnaA03G0429500ZS	236.843	5.85279	0.313858	18.6479	1.31433e-77	7.75478e-76
BnaC09G0095300ZS	794.147	1.74269	0.0935341	18.6316	1.78019e-77	1.04758e-75
BnaC08G0039000ZS	430.154	2.14433	0.11512	18.6269	1.94361e-77	1.14173e-75
BnaA07G0112400ZS	326.723	2.62244	0.140901	18.612	2.56898e-77	1.50644e-75
BnaA01G0205600ZS	1960.36	1.26362	0.0679407	18.5989	3.28109e-77	1.92066e-75
BnaA01G0121000ZS	207.187	3.71329	0.199681	18.5961	3.45673e-77	2.01994e-75
BnaA01G0190400ZS	1460.4	1.29801	0.069884	18.5738	5.23931e-77	3.05625e-75
BnaA06G0011300ZS	209.265	5.13018	0.276716	18.5395	9.90631e-77	5.75857e-75
BnaA03G0077700ZS	310.253	2.68447	0.14495	18.52	1.42559e-76	8.25118e-75
BnaA08G0072900ZS	949.458	1.69247	0.0914062	18.5159	1.53773e-76	8.88483e-75
BnaA03G0374700ZS	544.246	1.95592	0.105645	18.5142	1.58666e-76	9.15966e-75
BnaA06G0064500ZS	1050.79	1.40059	0.0757057	18.5005	2.04657e-76	1.18045e-74
BnaA07G0056000ZS	1217.12	1.36561	0.0738515	18.4912	2.4291e-76	1.39747e-74
BnaC08G0516300ZS	544.185	1.90802	0.103208	18.4872	2.61973e-76	1.50456e-74
BnaA03G0228600ZS	1268.35	1.33728	0.0723713	18.4781	3.09894e-76	1.77673e-74
BnaC02G0406000ZS	2760.32	1.04683	0.0567058	18.4606	4.28322e-76	2.45151e-74
BnaC02G0164900ZS	217.771	3.70037	0.200452	18.4601	4.32324e-76	2.4723e-74
BnaA05G0420000ZS	578.812	1.80284	0.097682	18.4562	4.64716e-76	2.65527e-74
BnaA03G0389200ZS	1337.31	1.31554	0.0713004	18.4507	5.15007e-76	2.9376e-74
BnaC08G0436300ZS	238.621	3.17967	0.172497	18.4332	7.11988e-76	4.05773e-74
BnaC05G0531100ZS	350.41	2.44911	0.132886	18.4301	7.52766e-76	4.28283e-74
BnaA09G0613200ZS	2743.66	1.08942	0.0591197	18.4274	7.92581e-76	4.50552e-74
BnaC08G0093400ZS	618.324	1.87254	0.101732	18.4067	1.16168e-75	6.57579e-74
BnaC05G0551600ZS	196.537	4.80636	0.261202	18.401	1.29062e-75	7.2995e-74
BnaC08G0365000ZS	325.55	2.88676	0.157178	18.3661	2.45365e-75	1.38539e-73
BnaC04G0068300ZS	694.791	1.69036	0.0920632	18.3609	2.70201e-75	1.52305e-73
BnaC02G0161400ZS	640.478	1.8187	0.0991346	18.3458	3.56682e-75	2.00714e-73
BnaC03G0169200ZS	213	5.42809	0.295876	18.3458	3.56554e-75	2.00714e-73
BnaC04G0312900ZS	540.31	1.85725	0.101247	18.3437	3.70536e-75	2.08335e-73
BnaA07G0280200ZS	1147.18	1.38793	0.075726	18.3283	4.92168e-75	2.76026e-73
BnaA07G0094900ZS	235.497	3.19151	0.174558	18.2834	1.12292e-74	6.28198e-73
BnaA02G0306700ZS	233.973	3.11988	0.17135	18.2076	4.49121e-74	2.49376e-72
BnaC02G0436100ZS	220.137	3.27088	0.179671	18.2048	4.72407e-74	2.62088e-72
BnaA03G0388800ZS	680.273	1.72911	0.0949867	18.2037	4.82208e-74	2.67083e-72
BnaC07G0151900ZS	633.225	1.7565	0.0965283	18.1968	5.47552e-74	3.03024e-72
BnaC06G0318700ZS	316.511	2.63988	0.145077	18.1965	5.50536e-74	3.04424e-72
BnaC05G0383300ZS	1861.41	1.2573	0.0691488	18.1826	7.09406e-74	3.91948e-72
BnaC05G0533900ZS	300.599	2.60509	0.143334	18.1749	8.1521e-74	4.49663e-72
BnaA07G0254700ZS	585.872	1.83406	0.100973	18.1639	9.96982e-74	5.49473e-72
BnaA01G0069200ZS	385.608	2.35794	0.129834	18.1611	1.04809e-73	5.77166e-72
BnaA02G0047100ZS	376.55	2.31843	0.12768	18.1582	1.1066e-73	6.08883e-72
BnaA03G0278300ZS	368.054	2.36321	0.130175	18.1542	1.18967e-73	6.53516e-72
BnaA03G0209000ZS	1098.75	1.51973	0.083796	18.136	1.65539e-73	9.07116e-72
BnaC03G0404500ZS	574.02	1.78523	0.0984894	18.1261	1.98225e-73	1.08534e-71
BnaC02G0140500ZS	2300.15	1.04012	0.0574242	18.113	2.51872e-73	1.37457e-71
BnaC08G0430700ZS	411.69	2.14702	0.118559	18.1093	2.69059e-73	1.46717e-71
BnaA09G0385000ZS	1265.05	1.27674	0.070506	18.1082	2.74532e-73	1.49458e-71
BnaC02G0482700ZS	1216.28	1.37365	0.0758578	18.1082	2.74374e-73	1.49458e-71
BnaC02G0253700ZS	2722.4	1.23513	0.0682473	18.0978	3.31452e-73	1.80299e-71
BnaA10G0150300ZS	452.293	1.99484	0.110297	18.0861	4.10201e-73	2.22774e-71
BnaA06G0434700ZS	268.843	6.51699	0.360439	18.0807	4.52228e-73	2.45399e-71
BnaC08G0436500ZS	842.991	1.4858	0.082242	18.0662	5.8879e-73	3.18986e-71
BnaA01G0354800ZS	260.403	2.84202	0.157332	18.0639	6.13362e-73	3.32029e-71
BnaA03G0504500ZS	2580.59	1.12506	0.0623748	18.037	9.97351e-73	5.38152e-71
BnaA05G0006100ZS	2783.01	1.10975	0.0615569	18.028	1.17396e-72	6.32428e-71
BnaA03G0265300ZS	805.559	1.79254	0.0994754	18.02	1.35842e-72	7.30622e-71
BnaC04G0137300ZS	878.083	1.48762	0.0825617	18.0182	1.40114e-72	7.52387e-71
BnaA01G0342600ZS	232.631	5.94401	0.329921	18.0165	1.4466e-72	7.75554e-71
BnaA10G0233200ZS	699.969	1.73424	0.0962637	18.0155	1.473e-72	7.89073e-71
BnaA09G0618000ZS	189.442	4.68153	0.260035	18.0034	1.83098e-72	9.79274e-71
BnaC06G0243600ZS	465.934	2.14398	0.119097	18.002	1.87961e-72	1.00448e-70
BnaA06G0292300ZS	450.376	1.99505	0.110858	17.9965	2.07588e-72	1.1076e-70
BnaA08G0210900ZS	1290.79	1.22921	0.0684267	17.9639	3.73344e-72	1.98725e-70
BnaC01G0455600ZS	2122.45	1.36303	0.0758855	17.9617	3.88696e-72	2.06732e-70
BnaA09G0612100ZS	365.128	2.19293	0.122153	17.9523	4.60422e-72	2.44491e-70
BnaC03G0210600ZS	2007.62	1.28065	0.0713986	17.9366	6.11044e-72	3.23192e-70
BnaC03G0227700ZS	318.208	2.46826	0.137631	17.9339	6.4163e-72	3.39101e-70
BnaC05G0238200ZS	227.78	3.60092	0.200808	17.9321	6.61803e-72	3.49486e-70
BnaA09G0523700ZS	730.925	1.73673	0.0968571	17.9308	6.77391e-72	3.57436e-70
BnaA10G0173300ZS	193.138	5.2367	0.292065	17.9299	6.88777e-72	3.63157e-70
BnaA09G0178800ZS	547.034	1.7985	0.100327	17.9264	7.33769e-72	3.86575e-70
BnaC06G0421000ZS	320.81	2.54803	0.142359	17.8986	1.20866e-71	6.34763e-70
BnaA10G0087900ZS	388.163	2.61193	0.145953	17.8957	1.27469e-71	6.68395e-70
BnaA04G0092800ZS	933.603	1.51309	0.0845818	17.889	1.43618e-71	7.52482e-70
BnaA07G0172000ZS	4428.33	1.10847	0.0619769	17.8853	1.53509e-71	8.03676e-70
BnaC04G0594200ZS	714.112	1.66732	0.0932818	17.874	1.88109e-71	9.82514e-70
BnaA03G0274000ZS	470.726	2.01275	0.112611	17.8735	1.89799e-71	9.90567e-70
BnaA03G0365400ZS	960.306	1.6152	0.0903998	17.8673	2.11986e-71	1.1055e-69
BnaC02G0165500ZS	197.019	5.36627	0.300551	17.8548	2.65275e-71	1.38017e-69
BnaA03G0074000ZS	345.709	2.30436	0.129351	17.8148	5.42291e-71	2.81487e-69
BnaC03G0088400ZS	3609.75	1.03925	0.0583565	17.8087	6.04954e-71	3.13769e-69
BnaA07G0297900ZS	637.947	2.06627	0.116078	17.8006	6.99153e-71	3.62066e-69
BnaC04G0581900ZS	685.47	1.56742	0.0880894	17.7935	7.94086e-71	4.10593e-69
BnaA04G0131800ZS	2284.51	2.81579	0.158291	17.7887	8.65317e-71	4.47078e-69
BnaA08G0020700ZS	274.992	2.73392	0.153702	17.7872	8.88278e-71	4.58587e-69
BnaC07G0144600ZS	305.538	2.81796	0.158495	17.7795	1.01856e-70	5.25443e-69
BnaA07G0147500ZS	272.757	2.73388	0.153796	17.776	1.08413e-70	5.58405e-69
BnaC01G0100600ZS	1027.15	1.49322	0.0840294	17.7703	1.20118e-70	6.18219e-69
BnaC08G0284400ZS	656.67	1.67176	0.094185	17.7498	1.73026e-70	8.86434e-69
BnaC07G0087400ZS	679.407	1.62311	0.0915253	17.734	2.29085e-70	1.17005e-68
BnaC03G0514300ZS	178.579	4.31709	0.243529	17.7272	2.58775e-70	1.32068e-68
BnaA05G0097100ZS	574.024	1.75803	0.099288	17.7064	3.74478e-70	1.90972e-68
BnaA05G0100800ZS	447.962	2.18389	0.12345	17.6905	4.96113e-70	2.52233e-68
BnaC04G0448900ZS	210.638	3.40073	0.192254	17.6887	5.12382e-70	2.60307e-68
BnaA08G0013300ZS	180.766	4.54724	0.257074	17.6884	5.15062e-70	2.61272e-68
BnaA04G0204700ZS	969.361	1.49984	0.0849093	17.664	7.93769e-70	4.01736e-68
BnaA09G0665500ZS	567.174	1.78113	0.100849	17.6613	8.32982e-70	4.21263e-68
BnaC08G0294700ZS	319.131	2.46516	0.139655	17.6518	9.84781e-70	4.97656e-68
BnaA02G0125500ZS	2240.26	1.04087	0.0590171	17.6368	1.28589e-69	6.47379e-68
BnaC04G0462700ZS	689.6	1.79482	0.101793	17.6319	1.40092e-69	7.04756e-68
BnaC05G0559700ZS	5642.67	3.6555	0.207375	17.6275	1.51586e-69	7.61438e-68
BnaA08G0251400ZS	689.431	1.61065	0.0914031	17.6214	1.68715e-69	8.46208e-68
BnaA01G0009900ZS	1637	1.15533	0.065576	17.6182	1.78745e-69	8.95842e-68
BnaA04G0138300ZS	1113.83	1.45473	0.0825728	17.6175	1.8079e-69	9.05413e-68
BnaA09G0188700ZS	3122.2	1.08574	0.0616483	17.6119	1.99641e-69	9.99071e-68
BnaA03G0281700ZS	231.575	3.09932	0.176015	17.6083	2.12707e-69	1.06366e-67
BnaA03G0113600ZS	1033.9	1.33722	0.0759467	17.6073	2.16453e-69	1.08159e-67
BnaA05G0390500ZS	174.46	4.56182	0.259334	17.5905	2.91311e-69	1.45197e-67
BnaC07G0374600ZS	384.044	2.21889	0.126179	17.5853	3.19298e-69	1.58956e-67
BnaA10G0090200ZS	409.2	7.84303	0.446114	17.5808	3.45776e-69	1.72009e-67
BnaA09G0665200ZS	527.052	1.84929	0.105201	17.5787	3.58795e-69	1.7822e-67
BnaC03G0646100ZS	180.159	4.51204	0.257001	17.5565	5.30216e-69	2.62588e-67
BnaA07G0343500ZS	883.082	1.45899	0.0831322	17.5502	5.92922e-69	2.93426e-67
BnaA07G0208700ZS	590.905	1.71062	0.0974827	17.548	6.16595e-69	3.04916e-67
BnaA09G0468500ZS	233.386	3.04622	0.173613	17.5461	6.37073e-69	3.1481e-67
BnaC03G0263400ZS	238.629	2.88172	0.164251	17.5446	6.53668e-69	3.22772e-67
BnaA07G0097000ZS	443.161	2.00556	0.114472	17.5201	1.00566e-68	4.9439e-67
BnaA01G0152000ZS	268.875	2.64051	0.150742	17.5167	1.06824e-68	5.24773e-67
BnaC02G0167200ZS	440.656	1.9399	0.110812	17.5062	1.28497e-68	6.2985e-67
BnaC03G0283200ZS	681.027	1.56057	0.089236	17.4881	1.76415e-68	8.63467e-67
BnaA03G0293300ZS	389.824	2.11626	0.121051	17.4825	1.94919e-68	9.51251e-67
BnaC04G0086000ZS	731.724	1.57921	0.0903466	17.4794	2.05617e-68	1.00273e-66
BnaA06G0181200ZS	203.322	3.22257	0.184451	17.4711	2.3778e-68	1.15873e-66
BnaC06G0230200ZS	1923.8	1.37074	0.0784649	17.4694	2.44958e-68	1.19284e-66
BnaC08G0143100ZS	302.802	2.56158	0.146638	17.4688	2.47695e-68	1.20529e-66
BnaC03G0087600ZS	427.258	2.02348	0.115928	17.4546	3.17719e-68	1.54378e-66
BnaC06G0141300ZS	1418.05	1.52932	0.0876537	17.4473	3.60922e-68	1.75244e-66
BnaC04G0031200ZS	1644.45	1.19256	0.0683751	17.4414	4.00135e-68	1.94002e-66
BnaC08G0338100ZS	1496.14	1.14863	0.0659298	17.422	5.62239e-68	2.72005e-66
BnaA02G0152900ZS	422.652	2.03529	0.116914	17.4084	7.11975e-68	3.44197e-66
BnaA09G0453800ZS	1966.73	1.04117	0.0598384	17.3997	8.29409e-68	4.0039e-66
BnaC07G0037000ZS	722.197	1.79311	0.103175	17.3794	1.18227e-67	5.69498e-66
BnaA05G0398100ZS	505.204	1.78663	0.102874	17.3671	1.46319e-67	7.04309e-66
BnaA05G0482900ZS	4578.76	1.04469	0.0601549	17.3666	1.47671e-67	7.10306e-66
BnaA02G0137000ZS	290.706	2.44572	0.140835	17.3658	1.49756e-67	7.19817e-66
BnaC03G0246200ZS	1336.17	1.45287	0.0836747	17.3633	1.56561e-67	7.51446e-66
BnaA03G0177700ZS	299.469	2.90214	0.167156	17.3619	1.60355e-67	7.69107e-66
BnaA02G0219800ZS	794.977	1.60975	0.0927479	17.3562	1.76958e-67	8.46915e-66
BnaA09G0003800ZS	516.726	1.91039	0.110258	17.3265	2.96771e-67	1.41528e-65
BnaA06G0030100ZS	1005.03	1.31264	0.0757671	17.3247	3.06148e-67	1.45896e-65
BnaC09G0457900ZS	1962.65	1.02253	0.0590595	17.3136	3.71534e-67	1.76804e-65
BnaA03G0264700ZS	243.738	2.88159	0.166528	17.3039	4.39735e-67	2.08962e-65
BnaA10G0168100ZS	258.516	2.80739	0.162321	17.2953	5.10447e-67	2.42392e-65
BnaC03G0481400ZS	1854.46	1.08585	0.0628009	17.2904	5.55737e-67	2.63524e-65
BnaC08G0285300ZS	932.055	1.49933	0.0867361	17.2862	5.98084e-67	2.83203e-65
BnaC01G0423400ZS	492.163	2.14344	0.12406	17.2774	6.95776e-67	3.28996e-65
BnaC01G0079600ZS	622.327	1.72485	0.0998471	17.2749	7.27114e-67	3.43572e-65
BnaA08G0190100ZS	197.047	3.36742	0.19499	17.2697	7.95166e-67	3.75462e-65
BnaA07G0339100ZS	196.683	5.70158	0.330287	17.2625	9.01494e-67	4.24769e-65
BnaC05G0053100ZS	358.047	2.13849	0.123908	17.2587	9.62168e-67	4.53038e-65
BnaA07G0141400ZS	584.073	1.69692	0.0983265	17.258	9.73439e-67	4.57701e-65
BnaC03G0740800ZS	170.467	4.49606	0.260566	17.255	1.02706e-66	4.82573e-65
BnaC04G0563800ZS	833.54	1.39408	0.0807983	17.2539	1.04638e-66	4.90962e-65
BnaC09G0291300ZS	361.665	2.155	0.124949	17.247	1.17784e-66	5.51482e-65
BnaC03G0482300ZS	1223.07	1.34876	0.0782226	17.2425	1.27313e-66	5.95682e-65
BnaC09G0433600ZS	2455.24	1.09345	0.0634218	17.241	1.30846e-66	6.11787e-65
BnaC02G0416900ZS	304.864	2.6592	0.154261	17.2383	1.3707e-66	6.40439e-65
BnaA05G0393500ZS	367.126	2.20625	0.128094	17.2237	1.76378e-66	8.22376e-65
BnaA03G0266700ZS	397.986	2.14365	0.124519	17.2155	2.03068e-66	9.46163e-65
BnaA03G0483400ZS	335.163	2.21951	0.128964	17.2103	2.22249e-66	1.03337e-64
BnaA06G0032000ZS	1189	1.22668	0.0712827	17.2086	2.28891e-66	1.06352e-64
BnaA09G0145100ZS	238.825	2.75283	0.16003	17.2019	2.56759e-66	1.19135e-64
BnaC02G0400400ZS	1101.41	1.33161	0.0774274	17.1982	2.73793e-66	1.2695e-64
BnaC03G0740400ZS	215.659	6.11522	0.355637	17.1951	2.88769e-66	1.33709e-64
BnaC09G0446500ZS	700.829	1.59197	0.0926801	17.177	3.94585e-66	1.82075e-64
BnaC04G0228600ZS	361.561	2.24623	0.130774	17.1765	3.98457e-66	1.83735e-64
BnaC03G0204500ZS	969.278	1.4004	0.0815585	17.1705	4.41641e-66	2.03368e-64
BnaA06G0034200ZS	165.979	4.42005	0.257423	17.1704	4.42547e-66	2.03645e-64
BnaC05G0254300ZS	194.768	3.42759	0.199674	17.1659	4.77802e-66	2.19717e-64
BnaA07G0275100ZS	1081.53	1.26095	0.073489	17.1583	5.44492e-66	2.49869e-64
BnaA03G0317500ZS	868.979	1.98645	0.115807	17.1531	5.96128e-66	2.7319e-64
BnaC02G0166900ZS	203.44	5.81923	0.339281	17.1517	6.10772e-66	2.79709e-64
BnaA02G0158900ZS	1044.24	1.34847	0.07865	17.1452	6.82202e-66	3.12208e-64
BnaA09G0102900ZS	3274.22	1.42822	0.0833178	17.1418	7.23826e-66	3.30804e-64
BnaC04G0364100ZS	319.323	2.27485	0.132738	17.1379	7.73872e-66	3.53435e-64
BnaA09G0413200ZS	418.036	1.95379	0.114046	17.1315	8.63552e-66	3.94124e-64
BnaA01G0423500ZS	1290.91	1.25766	0.0734143	17.1309	8.72505e-66	3.97939e-64
BnaA08G0113600ZS	177.701	3.73798	0.218358	17.1186	1.07838e-65	4.91166e-64
BnaC03G0330800ZS	1466.34	1.17006	0.0683513	17.1183	1.08366e-65	4.93233e-64
BnaA05G0061000ZS	4422.4	1.21908	0.0712725	17.1045	1.37315e-65	6.22878e-64
BnaC03G0514400ZS	360.981	2.15132	0.125836	17.0962	1.58377e-65	7.17931e-64
BnaA03G0258300ZS	212.465	2.98056	0.174457	17.0848	1.92648e-65	8.72694e-64
BnaC07G0515000ZS	181.584	3.59242	0.210314	17.0812	2.04694e-65	9.26008e-64
BnaC08G0418900ZS	409.481	1.98829	0.116483	17.0694	2.50971e-65	1.13383e-63
BnaC01G0429800ZS	763.567	1.46228	0.0856747	17.0678	2.57719e-65	1.16274e-63
BnaC02G0156000ZS	169.533	3.92141	0.229897	17.0573	3.08736e-65	1.39104e-63
BnaC02G0005000ZS	1715.83	11.056	0.64888	17.0387	4.24247e-65	1.90763e-63
BnaA02G0261500ZS	819.123	1.48473	0.0871597	17.0346	4.54881e-65	2.044e-63
BnaC09G0537400ZS	177.938	3.8429	0.225629	17.032	4.7578e-65	2.13648e-63
BnaA09G0245900ZS	925.328	1.356	0.0796517	17.0242	5.4364e-65	2.43793e-63
BnaC02G0010100ZS	200.43	3.40978	0.200525	17.0043	7.63243e-65	3.42043e-63
BnaA01G0396700ZS	632.601	1.56904	0.0923151	16.9965	8.71136e-65	3.89873e-63
BnaC05G0377200ZS	351.101	2.16731	0.127524	16.9953	8.90283e-65	3.98175e-63
BnaA03G0434200ZS	703.191	1.6271	0.0957782	16.9882	1.00445e-64	4.48937e-63
BnaC05G0204700ZS	1811.75	1.12933	0.0665908	16.9593	1.64321e-64	7.3247e-63
BnaA07G0295800ZS	313.52	2.23701	0.131913	16.9582	1.67345e-64	7.45453e-63
BnaC09G0270300ZS	162.083	4.38381	0.25862	16.9508	1.8991e-64	8.4541e-63
BnaA01G0057100ZS	747.88	1.60349	0.0946145	16.9477	2.00276e-64	8.9096e-63
BnaA01G0220400ZS	1927.02	1.17391	0.0693272	16.9329	2.57406e-64	1.14208e-62
BnaC04G0480700ZS	3280.62	1.0791	0.0637604	16.9243	2.97752e-64	1.32021e-62
BnaA09G0236300ZS	1199.59	1.36178	0.0804807	16.9205	3.17485e-64	1.40677e-62
BnaA09G0688800ZS	339.349	7.57312	0.448066	16.9018	4.36599e-64	1.93073e-62
BnaC09G0180600ZS	2753.7	1.18015	0.0698644	16.892	5.15489e-64	2.27659e-62
BnaA03G0233300ZS	392.104	1.96172	0.116146	16.8901	5.32182e-64	2.34876e-62
BnaA09G0269900ZS	454.691	1.88453	0.111602	16.8861	5.69093e-64	2.50836e-62
BnaC07G0170500ZS	10129.7	1.12351	0.0665558	16.8808	6.23421e-64	2.7388e-62
BnaA01G0302600ZS	1681.14	1.08357	0.0641942	16.8795	6.36775e-64	2.79196e-62
BnaA09G0428500ZS	171.242	4.43543	0.262797	16.8778	6.55362e-64	2.87158e-62
BnaA05G0409600ZS	168.527	4.99071	0.295827	16.8704	7.4348e-64	3.24917e-62
BnaC01G0514500ZS	728.4	1.61607	0.0958197	16.8657	8.04555e-64	3.51378e-62
BnaA05G0499500ZS	205.426	3.2705	0.193944	16.8631	8.4054e-64	3.66855e-62
BnaC01G0347200ZS	1736.31	1.05746	0.0627316	16.8569	9.33363e-64	4.06837e-62
BnaC01G0180700ZS	241.362	2.6494	0.1572	16.8537	9.85039e-64	4.29082e-62
BnaA03G0473300ZS	269.78	2.42169	0.143839	16.8361	1.32713e-63	5.77343e-62
BnaC03G0422100ZS	2257.19	1.01256	0.0602157	16.8155	1.87771e-63	8.16333e-62
BnaC06G0186200ZS	716.99	1.5725	0.0935384	16.8113	2.01684e-63	8.75117e-62
BnaA07G0218400ZS	912.164	1.33065	0.0791704	16.8074	2.15566e-63	9.34136e-62
BnaA02G0189000ZS	1702.32	1.05088	0.0625401	16.8033	2.31006e-63	1.0004e-61
BnaC03G0372900ZS	158.215	4.44888	0.264908	16.7941	2.6969e-63	1.16717e-61
BnaA05G0329600ZS	285.096	2.59617	0.154644	16.7881	2.98374e-63	1.29047e-61
BnaA04G0178800ZS	630.144	1.59776	0.0952018	16.7829	3.25398e-63	1.40644e-61
BnaC08G0439500ZS	890.692	1.32246	0.078821	16.7781	3.53075e-63	1.52508e-61
BnaA04G0144200ZS	609.741	1.80809	0.107849	16.765	4.39844e-63	1.89743e-61
BnaA03G0239900ZS	369.94	2.0768	0.123882	16.7643	4.45067e-63	1.91872e-61
BnaC06G0278800ZS	364.266	2.19916	0.131188	16.7634	4.51815e-63	1.94656e-61
BnaC06G0236200ZS	342.651	2.55638	0.152537	16.7591	4.85614e-63	2.09083e-61
BnaC02G0109300ZS	296.834	2.43173	0.145241	16.7427	6.40496e-63	2.75413e-61
BnaA07G0167600ZS	1685.78	4.37312	0.261287	16.7368	7.06386e-63	3.03551e-61
BnaA09G0083100ZS	682.997	1.6708	0.0998586	16.7316	7.70806e-63	3.31021e-61
BnaC08G0510300ZS	248.511	2.65989	0.158979	16.7311	7.78508e-63	3.34114e-61
BnaC05G0152700ZS	689.192	1.52423	0.0912376	16.7062	1.18172e-62	5.06188e-61
BnaA06G0102100ZS	1017.58	1.28771	0.0771042	16.7009	1.29109e-62	5.52684e-61
BnaC06G0070600ZS	186.06	5.75346	0.344538	16.6991	1.33131e-62	5.69536e-61
BnaC02G0164000ZS	156.751	4.4709	0.267775	16.6965	1.39085e-62	5.94627e-61
BnaC06G0446500ZS	158.085	4.67624	0.280281	16.6841	1.71083e-62	7.30491e-61
BnaA08G0159400ZS	852.763	1.60412	0.0962024	16.6745	2.00964e-62	8.5644e-61
BnaC09G0496300ZS	1132.61	1.22967	0.0738079	16.6604	2.54402e-62	1.0828e-60
BnaC07G0426700ZS	349.597	2.19987	0.132063	16.6577	2.66057e-62	1.13168e-60
BnaA07G0164100ZS	436.218	1.82903	0.109808	16.6567	2.70719e-62	1.15005e-60
BnaC04G0176600ZS	181.195	3.77366	0.226885	16.6325	4.05353e-62	1.71763e-60
BnaA07G0069900ZS	1325.31	1.21771	0.0732406	16.6262	4.50307e-62	1.9045e-60
BnaC03G0395000ZS	981.74	1.28792	0.0774637	16.6262	4.50612e-62	1.90458e-60
BnaC06G0315000ZS	294.039	2.39411	0.144053	16.6197	5.02207e-62	2.11998e-60
BnaC01G0383500ZS	495.953	1.75276	0.105499	16.6141	5.5077e-62	2.32351e-60
BnaC09G0496600ZS	179.447	5.63046	0.339523	16.5834	9.18083e-62	3.85849e-60
BnaC07G0398200ZS	1514.56	1.10183	0.066505	16.5677	1.19316e-61	5.00202e-60
BnaC03G0419600ZS	767.017	1.41653	0.0855905	16.5501	1.5977e-61	6.68117e-60
BnaA04G0258700ZS	488.603	1.89264	0.114476	16.5331	2.12069e-61	8.85159e-60
BnaC03G0073100ZS	329.357	2.10911	0.127618	16.5268	2.35494e-61	9.81709e-60
BnaA08G0161300ZS	338.872	2.12123	0.128356	16.5261	2.38108e-61	9.90755e-60
BnaC02G0311500ZS	2386.17	1.17881	0.0713303	16.526	2.38332e-61	9.91069e-60
BnaC09G0449600ZS	173.419	3.3667	0.203914	16.5104	3.08786e-61	1.28165e-59
BnaC04G0179500ZS	385.922	2.00418	0.121481	16.4979	3.79931e-61	1.57597e-59
BnaC08G0429900ZS	155.942	4.61627	0.279831	16.4967	3.87784e-61	1.60656e-59
BnaA09G0377000ZS	1019.91	1.24266	0.0753425	16.4935	4.08781e-61	1.69249e-59
BnaC02G0216300ZS	355.427	2.02328	0.122747	16.4834	4.83231e-61	1.99704e-59
BnaC03G0460300ZS	400.199	1.98488	0.120676	16.4479	8.67899e-61	3.556e-59
BnaA08G0257600ZS	178.439	3.22617	0.196152	16.4472	8.77863e-61	3.59462e-59
BnaC03G0072400ZS	278.974	2.4749	0.150509	16.4435	9.34152e-61	3.82043e-59
BnaC08G0428200ZS	619.877	1.57977	0.0961953	16.4226	1.31843e-60	5.38546e-59
BnaA03G0179900ZS	2397.35	1.09989	0.0670478	16.4046	1.77289e-60	7.23739e-59
BnaC08G0450700ZS	581.197	1.61737	0.0985971	16.4039	1.79427e-60	7.32017e-59
BnaA01G0383400ZS	525.531	1.84743	0.112632	16.4024	1.8387e-60	7.4969e-59
BnaC04G0175000ZS	690.481	1.57128	0.0958373	16.3953	2.0666e-60	8.42095e-59
BnaA05G0111300ZS	481.138	2.11115	0.128822	16.3881	2.32613e-60	9.46693e-59
BnaA06G0077000ZS	485.432	1.75444	0.107098	16.3816	2.58764e-60	1.05121e-58
BnaA06G0152300ZS	162.95	3.69983	0.225942	16.3751	2.8795e-60	1.16906e-58
BnaA08G0248700ZS	684.662	1.45701	0.0889813	16.3743	2.91719e-60	1.18365e-58
BnaA06G0114500ZS	334.314	2.55131	0.15585	16.3702	3.12016e-60	1.26523e-58
BnaA07G0362300ZS	837.673	1.42657	0.0872614	16.3483	4.47611e-60	1.80959e-58
BnaC09G0341900ZS	380.409	8.02819	0.491175	16.3448	4.73351e-60	1.9125e-58
BnaC03G0662300ZS	1692.86	1.05517	0.0645703	16.3414	5.00605e-60	2.02017e-58
BnaC08G0071200ZS	421.063	1.89569	0.116112	16.3265	6.39848e-60	2.57587e-58
BnaA09G0036400ZS	546.324	1.67452	0.102567	16.326	6.44654e-60	2.59366e-58
BnaC01G0468000ZS	306.373	2.2034	0.134971	16.3251	6.5478e-60	2.63281e-58
BnaA09G0155200ZS	225.964	2.70836	0.166037	16.3118	8.12955e-60	3.26294e-58
BnaA02G0207100ZS	171.371	5.63412	0.345534	16.3055	9.01651e-60	3.61243e-58
BnaA03G0075600ZS	877.76	1.48167	0.0909176	16.2968	1.03957e-59	4.15506e-58
BnaA06G0372400ZS	526.017	1.69297	0.103988	16.2804	1.36087e-59	5.43274e-58
BnaA09G0231200ZS	3406.92	2.24891	0.138172	16.2762	1.45612e-59	5.8061e-58
BnaC08G0423000ZS	149.48	4.62784	0.284365	16.2743	1.50273e-59	5.9848e-58
BnaC05G0495300ZS	719.389	1.44593	0.0888546	16.273	1.53378e-59	6.1012e-58
BnaC07G0212800ZS	179.947	3.17553	0.195218	16.2666	1.70405e-59	6.7739e-58
BnaC01G0138200ZS	240.453	2.7577	0.169638	16.2564	2.01213e-59	7.98028e-58
BnaA03G0264100ZS	157.035	5.02917	0.309374	16.256	2.02622e-59	8.03141e-58
BnaA05G0429500ZS	824.454	1.39117	0.085609	16.2503	2.22259e-59	8.78895e-58
BnaA02G0106000ZS	661.62	1.8727	0.115261	16.2476	2.32439e-59	9.18607e-58
BnaA02G0168300ZS	1784.49	1.04093	0.0640868	16.2424	2.52659e-59	9.9734e-58
BnaA09G0562500ZS	1496.34	1.07036	0.0659814	16.2222	3.51509e-59	1.3859e-57
BnaC05G0381700ZS	221.553	6.60195	0.406981	16.2217	3.53968e-59	1.39478e-57
BnaA05G0422800ZS	1323.44	1.19029	0.0734093	16.2145	3.98597e-59	1.56971e-57
BnaA08G0154300ZS	659.462	1.59856	0.0985958	16.2133	4.06317e-59	1.59917e-57
BnaA03G0085400ZS	617.512	1.72435	0.106357	16.2128	4.09249e-59	1.60976e-57
BnaC08G0318700ZS	536.2	1.63869	0.101093	16.2096	4.31286e-59	1.69544e-57
BnaC01G0373600ZS	1736.07	1.16877	0.0721106	16.208	4.42965e-59	1.74034e-57
BnaC04G0162500ZS	206.96	6.39953	0.395111	16.1968	5.31399e-59	2.08411e-57
BnaA07G0355200ZS	463.224	1.72848	0.106718	16.1967	5.32407e-59	2.08684e-57
BnaC08G0352800ZS	2080.9	1.02622	0.06339	16.1889	6.03618e-59	2.36457e-57
BnaA02G0218800ZS	1328.41	1.13622	0.070199	16.1858	6.35675e-59	2.48869e-57
BnaC07G0292500ZS	1320.25	1.14183	0.070553	16.1839	6.54665e-59	2.56154e-57
BnaA09G0659900ZS	156.328	5.23976	0.32385	16.1796	7.026e-59	2.74588e-57
BnaA04G0178600ZS	251.255	2.43642	0.150617	16.1763	7.41015e-59	2.89433e-57
BnaC02G0454700ZS	1763.37	1.31425	0.0812788	16.1697	8.25656e-59	3.22117e-57
BnaC06G0350400ZS	901.836	1.30898	0.0809591	16.1684	8.42272e-59	3.28216e-57
BnaC09G0452600ZS	400.667	1.90308	0.11771	16.1675	8.5528e-59	3.33091e-57
BnaA02G0168400ZS	1012.76	1.57511	0.097452	16.1629	9.20785e-59	3.58394e-57
BnaA07G0128300ZS	217.528	6.57312	0.406714	16.1615	9.41842e-59	3.66376e-57
BnaA10G0269200ZS	961.66	1.51905	0.0940006	16.16	9.65678e-59	3.75431e-57
BnaC05G0345400ZS	385.706	2.26074	0.139929	16.1564	1.02389e-58	3.97832e-57
BnaC03G0116400ZS	799.284	1.4316	0.0886158	16.1551	1.04526e-58	4.05898e-57
BnaA02G0149000ZS	715.11	1.42261	0.0881668	16.1355	1.4367e-58	5.56934e-57
BnaC06G0179100ZS	827.754	1.34587	0.0835307	16.1123	2.09066e-58	8.07632e-57
BnaA07G0337800ZS	412.018	1.82082	0.113013	16.1115	2.1167e-58	8.17219e-57
BnaC06G0085400ZS	454.157	1.74301	0.108196	16.1097	2.18191e-58	8.41425e-57
BnaA03G0141300ZS	609.883	1.51003	0.0937384	16.109	2.20736e-58	8.5075e-57
BnaC05G0088300ZS	184.534	3.00505	0.186651	16.0999	2.5565e-58	9.83612e-57
BnaA08G0266500ZS	220.086	3.01435	0.187232	16.0996	2.56902e-58	9.87863e-57
BnaA07G0190400ZS	511.078	1.60939	0.0999745	16.098	2.6339e-58	1.01223e-56
BnaA08G0189700ZS	2121.45	1.0876	0.0675741	16.0949	2.76913e-58	1.06359e-56
BnaA08G0237000ZS	1431.41	1.10604	0.0687316	16.0921	2.89843e-58	1.11261e-56
BnaA01G0223900ZS	338.414	1.99529	0.124136	16.0735	3.91624e-58	1.49816e-56
BnaA03G0247300ZS	286.775	2.38971	0.148743	16.066	4.41552e-58	1.6853e-56
BnaA10G0287900ZS	405.919	1.84578	0.114925	16.0607	4.8107e-58	1.83404e-56
BnaA03G0083700ZS	148.226	4.794	0.298508	16.0599	4.87579e-58	1.8578e-56
BnaC08G0446900ZS	495.688	1.71048	0.10651	16.0593	4.91723e-58	1.87252e-56
BnaC09G0350100ZS	1617.76	1.20454	0.0750722	16.0451	6.18793e-58	2.35106e-56
BnaC02G0533000ZS	146.221	4.40516	0.274595	16.0424	6.46528e-58	2.45505e-56
BnaC08G0332800ZS	1006.95	1.25613	0.0783205	16.0384	6.89215e-58	2.61417e-56
BnaC02G0500000ZS	2014.99	11.6086	0.724159	16.0304	7.83829e-58	2.96799e-56
BnaA04G0033400ZS	532.32	1.58163	0.0986964	16.0253	8.51438e-58	3.22217e-56
BnaC08G0453700ZS	240.921	2.54721	0.158959	16.0243	8.63943e-58	3.26765e-56
BnaA02G0406900ZS	520.243	1.83769	0.114685	16.0237	8.72591e-58	3.29849e-56
BnaC08G0444300ZS	160.763	3.44216	0.215043	16.0068	1.14522e-57	4.32417e-56
BnaA04G0271900ZS	580.654	1.61895	0.101157	16.0043	1.19311e-57	4.50245e-56
BnaC02G0160600ZS	208.616	6.51173	0.407134	15.9941	1.40583e-57	5.29624e-56
BnaC05G0123100ZS	931.748	1.32826	0.08307	15.9896	1.50913e-57	5.67263e-56
BnaC06G0315600ZS	1239.71	1.24782	0.0780452	15.9884	1.53996e-57	5.78526e-56
BnaC04G0011400ZS	622.209	1.76826	0.110617	15.9855	1.61329e-57	6.05395e-56
BnaC05G0055800ZS	1379.14	1.12701	0.0705889	15.9658	2.21179e-57	8.27202e-56
BnaC05G0549800ZS	162.067	5.42113	0.339616	15.9625	2.33039e-57	8.7107e-56
BnaA09G0391100ZS	1037.44	1.39681	0.0875474	15.9548	2.6362e-57	9.83181e-56
BnaA08G0187200ZS	152.688	5.14466	0.322945	15.9304	3.89727e-57	1.44866e-55
BnaC04G0017700ZS	409.87	1.8307	0.114929	15.9289	3.9932e-57	1.48349e-55
BnaA08G0254000ZS	623.786	1.44514	0.0907273	15.9284	4.02414e-57	1.49416e-55
BnaA10G0163300ZS	915.482	1.42594	0.0895936	15.9157	4.93203e-57	1.82923e-55
BnaA03G0100300ZS	3341.87	1.03161	0.064823	15.9142	5.05114e-57	1.87133e-55
BnaA09G0657200ZS	400.529	1.79719	0.112956	15.9105	5.35802e-57	1.98392e-55
BnaC09G0171300ZS	1559.36	1.08056	0.0679227	15.9087	5.51431e-57	2.04066e-55
BnaA03G0437700ZS	153.582	3.52671	0.221693	15.9081	5.56796e-57	2.05824e-55
BnaA09G0689700ZS	153.308	3.864	0.242927	15.906	5.75694e-57	2.12575e-55
BnaC05G0267800ZS	974.541	1.27046	0.0798808	15.9045	5.89862e-57	2.17686e-55
BnaC03G0275800ZS	263.084	2.2808	0.143438	15.9009	6.24678e-57	2.30408e-55
BnaA03G0177600ZS	165.615	3.23073	0.203256	15.8949	6.876e-57	2.53197e-55
BnaA08G0221200ZS	349.98	2.00561	0.126188	15.8938	6.99417e-57	2.57407e-55
BnaC02G0283900ZS	148.083	4.34229	0.273263	15.8905	7.37304e-57	2.70904e-55
BnaC06G0182300ZS	798.537	1.48168	0.0932506	15.8892	7.52385e-57	2.76293e-55
BnaA05G0478700ZS	262.556	2.32895	0.146635	15.8826	8.364e-57	3.06808e-55
BnaC02G0143700ZS	300.243	2.12944	0.13427	15.8593	1.21144e-56	4.4244e-55
BnaC04G0020700ZS	149.438	5.17426	0.326474	15.8489	1.42997e-56	5.21112e-55
BnaA03G0389500ZS	389.209	2.01224	0.127011	15.8431	1.57005e-56	5.7154e-55
BnaA09G0613700ZS	295.099	2.15111	0.135815	15.8385	1.68718e-56	6.13178e-55
BnaA02G0090700ZS	145.232	4.11849	0.260074	15.8359	1.76023e-56	6.39377e-55
BnaA07G0278600ZS	1259.84	1.20809	0.0762901	15.8354	1.77264e-56	6.43538e-55
BnaC09G0398400ZS	803.395	1.38318	0.0873687	15.8315	1.88553e-56	6.8415e-55
BnaC03G0143900ZS	168.945	3.24528	0.205023	15.8289	1.96704e-56	7.13338e-55
BnaC09G0500800ZS	1109.11	1.13072	0.0714729	15.8202	2.25718e-56	8.17228e-55
BnaC03G0550400ZS	165.091	3.82656	0.24188	15.8201	2.2624e-56	8.18673e-55
BnaA07G0291500ZS	295.034	2.36237	0.149576	15.7938	3.4336e-56	1.2358e-54
BnaC02G0482000ZS	186.688	2.9219	0.185008	15.7933	3.45845e-56	1.24408e-54
BnaA06G0048800ZS	253.604	2.44354	0.154752	15.7901	3.64085e-56	1.30828e-54
BnaA06G0003300ZS	254.255	2.39049	0.151451	15.784	4.01211e-56	1.44014e-54
BnaA03G0389700ZS	1534.87	1.34469	0.0851936	15.7839	4.01574e-56	1.44067e-54
BnaA04G0210400ZS	237.37	2.66181	0.16869	15.7793	4.31714e-56	1.54797e-54
BnaC02G0311800ZS	778.318	1.34019	0.0849365	15.7787	4.35855e-56	1.56198e-54
BnaC03G0697300ZS	319.418	7.77551	0.49305	15.7702	4.98591e-56	1.78585e-54
BnaC07G0302400ZS	1554.25	1.02495	0.0649989	15.7687	5.10766e-56	1.82848e-54
BnaA07G0262700ZS	143.661	4.40977	0.279659	15.7684	5.1346e-56	1.83714e-54
BnaC01G0361800ZS	150.363	3.85516	0.244695	15.755	6.35024e-56	2.26967e-54
BnaC04G0186900ZS	227.663	2.49962	0.158686	15.752	6.65011e-56	2.37558e-54
BnaC07G0546400ZS	3325.55	1.11833	0.0710133	15.7481	7.07329e-56	2.5254e-54
BnaC08G0439600ZS	205.745	6.49266	0.412327	15.7464	7.27211e-56	2.595e-54
BnaC08G0038800ZS	185.424	3.15384	0.200297	15.7458	7.34132e-56	2.6183e-54
BnaA09G0515400ZS	145.553	3.68849	0.234287	15.7435	7.60994e-56	2.71266e-54
BnaA03G0045800ZS	186.467	3.02754	0.192391	15.7363	8.52268e-56	3.03478e-54
BnaC09G0357700ZS	274.773	2.24413	0.142749	15.7208	1.0899e-55	3.87475e-54
BnaA03G0240300ZS	218.863	2.61511	0.166372	15.7185	1.13041e-55	4.01664e-54
BnaC02G0156200ZS	274.553	7.40234	0.471054	15.7144	1.20495e-55	4.27698e-54
BnaC03G0527700ZS	832.794	1.38787	0.0883276	15.7128	1.23675e-55	4.38751e-54
BnaC01G0058000ZS	525.498	1.58391	0.100844	15.7066	1.36298e-55	4.83019e-54
BnaA06G0099600ZS	726.985	1.38034	0.0879001	15.7035	1.43179e-55	5.07138e-54
BnaC02G0169300ZS	343.846	2.32644	0.148153	15.7029	1.44381e-55	5.11123e-54
BnaC04G0373100ZS	997.64	1.26655	0.0806726	15.6999	1.51532e-55	5.36156e-54
BnaC09G0058800ZS	3142.1	3.31883	0.211472	15.6939	1.6645e-55	5.88316e-54
BnaC03G0769700ZS	649.339	1.44665	0.0921986	15.6906	1.75306e-55	6.19291e-54
BnaA09G0388300ZS	811.351	1.342	0.0855336	15.6898	1.77688e-55	6.27374e-54
BnaC01G0252900ZS	590.741	1.65964	0.105786	15.6886	1.81006e-55	6.38751e-54
BnaC09G0228900ZS	1895.94	1.04657	0.0667198	15.686	1.88605e-55	6.65218e-54
BnaC03G0488200ZS	161.267	3.39433	0.216416	15.6843	1.93663e-55	6.82697e-54
BnaA03G0322600ZS	394.759	1.86805	0.119109	15.6835	1.96048e-55	6.9074e-54
BnaC04G0381200ZS	1765.44	4.31514	0.275386	15.6694	2.44837e-55	8.61282e-54
BnaA05G0493200ZS	356.718	1.96193	0.125211	15.669	2.46446e-55	8.66487e-54
BnaA01G0343400ZS	327.243	2.18974	0.139753	15.6686	2.4788e-55	8.71068e-54
BnaC07G0065500ZS	520.928	1.55836	0.0994793	15.6652	2.61682e-55	9.18606e-54
BnaC04G0286000ZS	1278.62	1.08781	0.0694801	15.6564	3.00439e-55	1.05355e-53
BnaC03G0554700ZS	301.774	2.49668	0.159607	15.6426	3.72956e-55	1.30716e-53
BnaA01G0122400ZS	979.051	1.17153	0.0749512	15.6305	4.50905e-55	1.57623e-53
BnaA07G0357800ZS	247.651	2.37484	0.152007	15.6233	5.05604e-55	1.7656e-53
BnaC02G0155800ZS	153.106	3.93237	0.251703	15.6231	5.07056e-55	1.76975e-53
BnaC08G0374300ZS	659.215	1.48332	0.0949843	15.6165	5.62362e-55	1.96073e-53
BnaA08G0259400ZS	155.936	5.48729	0.351388	15.6161	5.66038e-55	1.97252e-53
BnaC08G0436200ZS	500.193	1.61608	0.103493	15.6154	5.7229e-55	1.99327e-53
BnaA10G0004100ZS	1717.32	1.01303	0.0649092	15.6069	6.53066e-55	2.27343e-53
BnaC04G0414300ZS	1165.02	1.18557	0.0759919	15.6013	7.1317e-55	2.47751e-53
BnaA09G0683400ZS	184.073	6.23621	0.399899	15.5945	7.93789e-55	2.75614e-53
BnaA04G0050900ZS	835.523	1.73277	0.111116	15.5942	7.96724e-55	2.7649e-53
BnaA03G0245800ZS	496.324	1.59708	0.102473	15.5854	9.15091e-55	3.17238e-53
BnaC01G0065300ZS	1916.33	1.06769	0.0685487	15.5757	1.06501e-54	3.6883e-53
BnaA08G0174700ZS	339.767	2.17306	0.139526	15.5746	1.08323e-54	3.74946e-53
BnaA07G0261900ZS	296.903	2.08532	0.133933	15.5698	1.16744e-54	4.03882e-53
BnaC09G0087500ZS	176.674	2.99407	0.192336	15.5669	1.22196e-54	4.22527e-53
BnaC07G0153600ZS	1540.26	1.09193	0.0701473	15.5662	1.23461e-54	4.26679e-53
BnaC06G0163100ZS	742.663	1.39743	0.0897764	15.5657	1.24492e-54	4.30021e-53
BnaC06G0282700ZS	347.158	2.30942	0.14839	15.5631	1.29602e-54	4.4744e-53
BnaC04G0541200ZS	299.291	2.13165	0.137	15.5594	1.37307e-54	4.73799e-53
BnaA05G0073600ZS	323.562	2.58879	0.166493	15.549	1.61623e-54	5.56556e-53
BnaC03G0157800ZS	356.26	8.10687	0.521493	15.5455	1.70719e-54	5.87577e-53
BnaA10G0164400ZS	1584.55	1.0072	0.0647911	15.5453	1.71284e-54	5.89217e-53
BnaA06G0051400ZS	229.463	2.54456	0.163723	15.5419	1.80642e-54	6.21088e-53
BnaC04G0046500ZS	1795.85	1.00455	0.0646389	15.541	1.8316e-54	6.29424e-53
BnaA01G0214800ZS	170.422	6.02377	0.387626	15.5401	1.85549e-54	6.37306e-53
BnaA09G0672400ZS	2028.7	1.03094	0.0663837	15.53	2.17346e-54	7.4499e-53
BnaC09G0026700ZS	145.58	3.55121	0.228737	15.5253	2.34036e-54	8.01786e-53
BnaA03G0222700ZS	984.954	1.19112	0.0767317	15.5232	2.41524e-54	8.27016e-53
BnaC04G0529500ZS	904.415	1.21864	0.0785162	15.5209	2.50495e-54	8.57296e-53
BnaC03G0116500ZS	323.928	2.28154	0.147014	15.5192	2.57207e-54	8.79368e-53
BnaC02G0161200ZS	604.425	1.47016	0.0948155	15.5055	3.18493e-54	1.08723e-52
BnaA06G0416100ZS	380.548	1.96024	0.126434	15.5041	3.25582e-54	1.11087e-52
BnaA05G0328200ZS	363.911	1.89167	0.122022	15.5027	3.32621e-54	1.1343e-52
BnaA04G0295500ZS	340.999	2.09541	0.135266	15.4911	3.98572e-54	1.35644e-52
BnaC06G0268800ZS	1358.96	1.03514	0.0668236	15.4907	4.00989e-54	1.36397e-52
BnaA02G0155800ZS	306.631	2.22388	0.143564	15.4906	4.01579e-54	1.36459e-52
BnaC08G0253900ZS	1374.55	1.21885	0.0786829	15.4906	4.0153e-54	1.36459e-52
BnaC03G0119200ZS	135.086	4.13956	0.26729	15.4872	4.23421e-54	1.43662e-52
BnaC09G0500900ZS	518.644	1.7688	0.114256	15.4811	4.65528e-54	1.57629e-52
BnaC09G0202400ZS	479.86	1.59581	0.10321	15.4617	6.29029e-54	2.12454e-52
BnaC09G0252400ZS	799.283	1.43044	0.0925326	15.4588	6.58379e-54	2.22254e-52
BnaA07G0387700ZS	148.933	3.50334	0.226653	15.4568	6.78454e-54	2.28685e-52
BnaA03G0329800ZS	1556.4	1.27377	0.0824285	15.453	7.1998e-54	2.42438e-52
BnaA02G0298900ZS	506.932	1.57885	0.102274	15.4374	9.16793e-54	3.08245e-52
BnaA10G0024400ZS	914.799	1.38824	0.0900225	15.421	1.18243e-53	3.97158e-52
BnaC07G0405200ZS	486.503	1.68113	0.109053	15.4157	1.28351e-53	4.30463e-52
BnaC03G0213800ZS	1026.99	1.14507	0.0743095	15.4095	1.41227e-53	4.72934e-52
BnaC02G0200900ZS	143.627	3.64211	0.236399	15.4067	1.47668e-53	4.94254e-52
BnaC06G0425700ZS	822.247	1.30198	0.0845177	15.4048	1.51988e-53	5.08462e-52
BnaC04G0014600ZS	202.481	2.66446	0.173076	15.3948	1.77414e-53	5.92631e-52
BnaC02G0552900ZS	134.98	4.70429	0.305583	15.3945	1.78284e-53	5.95239e-52
BnaA10G0254300ZS	281.341	2.37361	0.154197	15.3934	1.81369e-53	6.04935e-52
BnaC09G0289700ZS	826.651	1.35439	0.0880135	15.3884	1.95845e-53	6.52894e-52
BnaA01G0411900ZS	177.378	2.94546	0.191434	15.3862	2.02435e-53	6.74528e-52
BnaA05G0162700ZS	522.675	1.54493	0.100436	15.3822	2.15512e-53	7.17029e-52
BnaA01G0055700ZS	1528.26	1.2409	0.0806848	15.3795	2.2454e-53	7.46324e-52
BnaC01G0185600ZS	746.394	1.54515	0.100488	15.3764	2.35615e-53	7.82746e-52
BnaC05G0446200ZS	555.622	1.49134	0.0970573	15.3656	2.78517e-53	9.23899e-52
BnaC08G0440800ZS	1273.37	1.28606	0.0837277	15.36	3.03583e-53	1.00655e-51
BnaC05G0256200ZS	6185.55	1.11365	0.0725049	15.3596	3.05358e-53	1.01193e-51
BnaC03G0046400ZS	795.215	1.31404	0.0856232	15.3468	3.7196e-53	1.23021e-51
BnaC05G0209400ZS	660.798	1.36094	0.0887069	15.342	4.00966e-53	1.32483e-51
BnaA03G0479600ZS	2831.13	1.03223	0.0673341	15.3299	4.82449e-53	1.5917e-51
BnaA06G0043400ZS	977.112	1.22062	0.079664	15.3221	5.44387e-53	1.79516e-51
BnaC08G0473100ZS	162.454	3.22876	0.210759	15.3196	5.65348e-53	1.86245e-51
BnaC07G0506400ZS	898.415	1.37413	0.0897195	15.3159	5.99108e-53	1.97172e-51
BnaC08G0505700ZS	146.256	3.49325	0.228176	15.3094	6.6138e-53	2.17346e-51
BnaA03G0483500ZS	358.143	1.8626	0.121705	15.3042	7.16964e-53	2.35473e-51
BnaA09G0142600ZS	531.357	1.67835	0.109745	15.2932	8.49249e-53	2.78264e-51
BnaC05G0106900ZS	139.466	4.1492	0.271441	15.2858	9.50845e-53	3.11248e-51
BnaA01G0137500ZS	1092.11	1.14062	0.0746423	15.2811	1.02136e-52	3.34166e-51
BnaA07G0075000ZS	167.376	3.05454	0.199974	15.2747	1.12739e-52	3.68496e-51
BnaC07G0498600ZS	455.332	1.65197	0.108462	15.2309	2.20407e-52	7.16917e-51
BnaA04G0241400ZS	1527.23	1.13359	0.0744466	15.2268	2.34675e-52	7.62955e-51
BnaA10G0167300ZS	2013.8	1.07543	0.0706988	15.2115	2.96731e-52	9.61904e-51
BnaC09G0561600ZS	287.657	2.13971	0.140734	15.2039	3.33192e-52	1.07905e-50
BnaA10G0250100ZS	171.749	2.91342	0.191646	15.202	3.42754e-52	1.10948e-50
BnaA06G0020900ZS	610.221	1.47363	0.096998	15.1923	3.97486e-52	1.28354e-50
BnaA09G0522300ZS	522.082	1.53881	0.101312	15.1889	4.18934e-52	1.35215e-50
BnaA04G0247800ZS	302.415	1.99294	0.131291	15.1796	4.8283e-52	1.55613e-50
BnaA05G0445100ZS	379.259	1.79354	0.118237	15.1691	5.66782e-52	1.82582e-50
BnaC09G0458100ZS	687.896	1.39194	0.0918164	15.1601	6.50001e-52	2.09088e-50
BnaC02G0471200ZS	203.06	3.04777	0.201123	15.1537	7.15786e-52	2.29697e-50
BnaC01G0077300ZS	202.184	2.7821	0.183644	15.1494	7.64783e-52	2.45185e-50
BnaA06G0166700ZS	146.476	3.58267	0.236602	15.1422	8.53072e-52	2.73097e-50
BnaA07G0220300ZS	462.76	1.82205	0.120339	15.1409	8.70183e-52	2.78309e-50
BnaC08G0353500ZS	1231.71	1.12784	0.0745093	15.137	9.23772e-52	2.95307e-50
BnaC06G0090200ZS	267.167	2.13111	0.140796	15.1362	9.35005e-52	2.98755e-50
BnaC05G0062400ZS	1039.61	1.38696	0.0916663	15.1305	1.01881e-51	3.25066e-50
BnaA09G0624200ZS	381.248	1.87512	0.124114	15.108	1.43346e-51	4.55628e-50
BnaC02G0022500ZS	457.037	1.76244	0.116658	15.1077	1.44112e-51	4.57845e-50
BnaA10G0026000ZS	444.948	2.12687	0.140807	15.1048	1.50474e-51	4.77605e-50
BnaA05G0005200ZS	806.504	1.23304	0.0816976	15.0927	1.80899e-51	5.73087e-50
BnaA07G0099100ZS	180.905	2.73138	0.181152	15.0779	2.26492e-51	7.15493e-50
BnaA02G0168700ZS	913.349	1.18982	0.0789191	15.0765	2.31275e-51	7.30256e-50
BnaC03G0229600ZS	210.337	2.58519	0.171507	15.0734	2.42224e-51	7.64467e-50
BnaA03G0227600ZS	1153.37	1.16145	0.0770615	15.0717	2.48544e-51	7.84045e-50
BnaC02G0252400ZS	267.644	2.15863	0.14327	15.0668	2.6757e-51	8.43665e-50
BnaA03G0342200ZS	181.476	2.79128	0.185312	15.0626	2.85298e-51	8.99138e-50
BnaC03G0267800ZS	962.883	1.27594	0.0847131	15.0619	2.8844e-51	9.08612e-50
BnaA01G0036700ZS	187.098	2.71067	0.180084	15.0522	3.33777e-51	1.04896e-49
BnaC07G0039900ZS	160.413	3.16858	0.210506	15.0522	3.34091e-51	1.04945e-49
BnaC05G0153600ZS	670.334	1.31818	0.0875811	15.0509	3.40319e-51	1.06852e-49
BnaC03G0049100ZS	575.634	1.46645	0.097433	15.0509	3.40763e-51	1.06941e-49
BnaC09G0464000ZS	578.302	1.44709	0.0961816	15.0454	3.70328e-51	1.1611e-49
BnaC04G0060000ZS	554.514	1.54844	0.102928	15.0439	3.78495e-51	1.18615e-49
BnaC04G0614600ZS	1405.5	1.00836	0.0670367	15.0419	3.90005e-51	1.22165e-49
BnaA02G0223900ZS	416.38	1.68368	0.111982	15.0352	4.31698e-51	1.35099e-49
BnaC04G0066900ZS	4754.93	1.04716	0.0696911	15.0257	4.98478e-51	1.55851e-49
BnaC03G0414100ZS	392.049	1.7184	0.114367	15.0253	5.01486e-51	1.56718e-49
BnaA01G0061200ZS	203.368	2.5089	0.167035	15.0202	5.41654e-51	1.69113e-49
BnaA01G0103300ZS	190.079	6.60222	0.440087	15.0021	7.11601e-51	2.2145e-49
BnaA09G0720700ZS	132.539	3.74886	0.249914	15.0006	7.27405e-51	2.26263e-49
BnaC06G0156800ZS	2525	3.68214	0.245561	14.9948	7.93739e-51	2.46668e-49
BnaC03G0559700ZS	142.237	3.53642	0.235928	14.9894	8.61431e-51	2.67331e-49
BnaA05G0320400ZS	174.39	6.35939	0.424607	14.9771	1.03618e-50	3.20965e-49
BnaC07G0116500ZS	255.962	2.14702	0.143439	14.9682	1.18446e-50	3.66726e-49
BnaA08G0080500ZS	5281.54	2.16196	0.144442	14.9677	1.19439e-50	3.6963e-49
BnaA04G0209700ZS	890.413	1.64937	0.110435	14.9352	1.94422e-50	5.99741e-49
BnaA03G0056100ZS	861.569	1.19648	0.0801398	14.9299	2.10598e-50	6.49342e-49
BnaC04G0519000ZS	838.399	1.19058	0.0797537	14.9282	2.15921e-50	6.65445e-49
BnaC08G0403700ZS	574.544	1.54814	0.103745	14.9225	2.35156e-50	7.23726e-49
BnaA03G0409600ZS	143.509	3.44809	0.231071	14.9222	2.36297e-50	7.26904e-49
BnaC08G0389200ZS	1008.14	1.21947	0.0817542	14.9163	2.58146e-50	7.93022e-49
BnaA09G0616000ZS	1380.95	1.01375	0.0679839	14.9117	2.7666e-50	8.48729e-49
BnaC05G0220400ZS	689.942	1.32045	0.0885737	14.9079	2.92823e-50	8.97078e-49
BnaA09G0155300ZS	183.399	2.65465	0.178141	14.902	3.19909e-50	9.79609e-49
BnaA03G0184100ZS	356.295	8.2954	0.556797	14.8984	3.37436e-50	1.03233e-48
BnaC09G0416100ZS	640.577	1.41798	0.0951896	14.8964	3.47888e-50	1.06382e-48
BnaA06G0124500ZS	776.555	1.42452	0.0956782	14.8887	3.90288e-50	1.19185e-48
BnaC01G0500400ZS	128.479	3.7259	0.250325	14.8843	4.16943e-50	1.27093e-48
BnaA05G0181200ZS	459.76	1.59732	0.107351	14.8795	4.4788e-50	1.36337e-48
BnaA03G0508500ZS	996.847	1.1557	0.0776746	14.8788	4.52795e-50	1.3777e-48
BnaC06G0127500ZS	943.817	1.19774	0.0806118	14.8582	6.15831e-50	1.86951e-48
BnaA04G0175400ZS	125.106	4.74189	0.31944	14.8444	7.56239e-50	2.2916e-48
BnaC01G0480000ZS	139.651	3.31506	0.22333	14.8438	7.63355e-50	2.31211e-48
BnaC03G0412800ZS	231.921	2.36218	0.159177	14.84	8.07683e-50	2.44416e-48
BnaA06G0110900ZS	442.58	1.60169	0.107935	14.8395	8.1414e-50	2.46259e-48
BnaC09G0618000ZS	840.853	1.17433	0.0791411	14.8384	8.27239e-50	2.50108e-48
BnaC08G0452800ZS	694.933	1.36803	0.092238	14.8315	9.15969e-50	2.7656e-48
BnaA03G0296600ZS	286.865	2.06836	0.139534	14.8233	1.03497e-49	3.12207e-48
BnaC05G0068000ZS	260.066	2.24941	0.15183	14.8154	1.16508e-49	3.51298e-48
BnaA03G0171500ZS	1038.11	1.08839	0.0735275	14.8025	1.41123e-49	4.25134e-48
BnaC08G0104600ZS	413.727	1.64215	0.110953	14.8005	1.45488e-49	4.38087e-48
BnaC01G0149100ZS	576.204	1.49628	0.101103	14.7995	1.47511e-49	4.43581e-48
BnaA08G0028800ZS	553.309	1.50109	0.101471	14.7933	1.6184e-49	4.85362e-48
BnaC07G0083300ZS	1088.7	10.72	0.72465	14.7933	1.61798e-49	4.85362e-48
BnaA01G0014700ZS	142.986	3.50275	0.236846	14.7892	1.72095e-49	5.15422e-48
BnaC04G0379500ZS	247.131	2.20902	0.149419	14.7841	1.85528e-49	5.55405e-48
BnaA03G0123400ZS	177.037	2.73269	0.184911	14.7784	2.01967e-49	6.04077e-48
BnaC09G0546200ZS	127.363	4.0572	0.274624	14.7737	2.16586e-49	6.47224e-48
BnaA02G0323700ZS	569.281	1.62753	0.110224	14.7657	2.43669e-49	7.2783e-48
BnaC03G0779100ZS	1272.45	1.03184	0.0698903	14.7637	2.512e-49	7.49657e-48
BnaC02G0046900ZS	790.495	1.30895	0.0886891	14.7588	2.69866e-49	8.04642e-48
BnaA06G0288700ZS	202.058	2.53077	0.171653	14.7435	3.38675e-49	1.00801e-47
BnaC08G0417600ZS	501.767	1.48547	0.100775	14.7404	3.54581e-49	1.05441e-47
BnaC03G0295200ZS	177.379	3.08812	0.209558	14.7363	3.76846e-49	1.11963e-47
BnaC07G0488900ZS	290.25	1.96862	0.133768	14.7166	5.04025e-49	1.49086e-47
BnaA06G0295200ZS	155.128	6.08224	0.413339	14.7149	5.17319e-49	1.52951e-47
BnaA01G0075300ZS	225.408	2.40961	0.163824	14.7085	5.68707e-49	1.67996e-47
BnaC01G0116100ZS	1009.93	1.38061	0.0938771	14.7066	5.85025e-49	1.72588e-47
BnaC07G0072700ZS	123.451	4.10977	0.279475	14.7053	5.9589e-49	1.75715e-47
BnaA01G0187000ZS	977.766	1.15188	0.0784257	14.6875	7.7497e-49	2.27719e-47
BnaC02G0126600ZS	628.613	1.3337	0.090807	14.6872	7.78493e-49	2.28554e-47
BnaC01G0501600ZS	444.568	1.58116	0.107723	14.678	8.92324e-49	2.61743e-47
BnaA01G0094500ZS	707.265	1.54151	0.105164	14.6581	1.19586e-48	3.50165e-47
BnaC08G0427100ZS	434.956	1.57538	0.107481	14.6573	1.21009e-48	3.54176e-47
BnaC07G0124100ZS	138.344	3.32039	0.226565	14.6553	1.24572e-48	3.64445e-47
BnaA06G0091900ZS	156.166	2.97501	0.20315	14.6444	1.46324e-48	4.27709e-47
BnaC02G0501300ZS	141.648	3.55178	0.242646	14.6377	1.61503e-48	4.71871e-47
BnaC08G0421600ZS	183.729	2.66285	0.181934	14.6363	1.64713e-48	4.81039e-47
BnaC05G0167600ZS	138.461	3.49221	0.238625	14.6348	1.68578e-48	4.92114e-47
BnaC03G0172000ZS	179.082	2.71806	0.185745	14.6333	1.72269e-48	5.02666e-47
BnaA03G0010100ZS	302.81	1.97024	0.134755	14.6209	2.06677e-48	6.02018e-47
BnaC01G0491500ZS	170.312	2.69903	0.184763	14.608	2.49616e-48	7.25828e-47
BnaA06G0074100ZS	124.46	4.78732	0.327967	14.597	2.93661e-48	8.5242e-47
BnaC03G0453900ZS	670.642	1.29394	0.0886788	14.5913	3.19129e-48	9.25944e-47
BnaA04G0089100ZS	785.937	3.22508	0.22107	14.5885	3.32497e-48	9.64313e-47
BnaA05G0081400ZS	221.992	2.80659	0.192417	14.586	3.44779e-48	9.99501e-47
BnaA06G0140700ZS	136.379	3.36765	0.230888	14.5856	3.46686e-48	1.00459e-46
BnaA06G0014500ZS	1081.4	1.15926	0.0794958	14.5827	3.61966e-48	1.04842e-46
BnaC03G0133600ZS	274.683	2.10734	0.14451	14.5826	3.62408e-48	1.04924e-46
BnaA10G0098100ZS	577.224	9.48254	0.650732	14.5721	4.22575e-48	1.22027e-46
BnaA09G0061200ZS	805.359	1.24393	0.0853971	14.5664	4.5922e-48	1.32552e-46
BnaC05G0276800ZS	2093.76	1.16351	0.0799798	14.5476	6.04885e-48	1.74146e-46
BnaA09G0518800ZS	380.692	1.82252	0.125285	14.547	6.10385e-48	1.75654e-46
BnaA09G0162700ZS	280.265	1.98094	0.136225	14.5417	6.59693e-48	1.89599e-46
BnaC03G0118200ZS	384.334	1.95635	0.134572	14.5376	6.99928e-48	2.01077e-46
BnaC03G0541500ZS	704.032	1.3065	0.0898934	14.5338	7.39674e-48	2.12404e-46
BnaC08G0453600ZS	868.264	3.16414	0.217814	14.5268	8.19734e-48	2.35192e-46
BnaA09G0668200ZS	193.904	2.49928	0.172117	14.5209	8.93532e-48	2.56146e-46
BnaC06G0247100ZS	852.589	1.15813	0.079784	14.5158	9.6215e-48	2.7558e-46
BnaC09G0180500ZS	341.301	1.7612	0.121368	14.5113	1.02812e-47	2.94349e-46
BnaA05G0324000ZS	506.634	1.5813	0.109012	14.5058	1.11387e-47	3.18491e-46
BnaA06G0011600ZS	246.586	2.16665	0.149364	14.5058	1.11341e-47	3.18491e-46
BnaC03G0307100ZS	206.554	2.77626	0.191397	14.5052	1.12297e-47	3.20956e-46
BnaA08G0020400ZS	383.258	1.69555	0.116935	14.4999	1.2128e-47	3.4631e-46
BnaA06G0344700ZS	348.329	1.90306	0.131252	14.4992	1.22515e-47	3.49561e-46
BnaC02G0159400ZS	134.516	3.3586	0.23165	14.4986	1.23647e-47	3.52642e-46
BnaC04G0231700ZS	2857.34	2.13618	0.147424	14.49	1.40107e-47	3.99245e-46
BnaC03G0344700ZS	606.046	1.41039	0.097348	14.4881	1.44087e-47	4.10413e-46
BnaC07G0022300ZS	828.53	1.40809	0.0972022	14.4862	1.48129e-47	4.21567e-46
BnaA04G0205100ZS	603.503	1.55588	0.107445	14.4807	1.60422e-47	4.56357e-46
BnaC08G0457600ZS	809.976	1.19282	0.0823959	14.4767	1.70142e-47	4.83598e-46
BnaC05G0335000ZS	163.408	6.3834	0.44112	14.4709	1.85049e-47	5.24851e-46
BnaA07G0099500ZS	1103.12	1.05457	0.0728823	14.4695	1.8881e-47	5.3484e-46
BnaA01G0056600ZS	1043.63	1.19171	0.0824046	14.4616	2.11725e-47	5.99496e-46
BnaC04G0231100ZS	455.457	1.63889	0.113352	14.4585	2.21733e-47	6.27569e-46
BnaA07G0096400ZS	347.177	1.90987	0.132185	14.4484	2.565e-47	7.2566e-46
BnaC03G0003800ZS	117.826	4.81928	0.333555	14.4482	2.57221e-47	7.27395e-46
BnaA09G0067400ZS	542.309	1.39963	0.0968741	14.4479	2.5838e-47	7.30363e-46
BnaA10G0191500ZS	306.635	2.22757	0.154213	14.4448	2.70361e-47	7.63583e-46
BnaA09G0047500ZS	364.186	1.78988	0.123936	14.442	2.81752e-47	7.95084e-46
BnaA07G0077700ZS	312.957	1.85859	0.128719	14.4392	2.93363e-47	8.27501e-46
BnaC03G0495500ZS	1148.14	1.06006	0.0734319	14.436	3.07158e-47	8.65684e-46
BnaC08G0506400ZS	409.17	1.62906	0.112852	14.4353	3.10077e-47	8.73542e-46
BnaA06G0278600ZS	142.081	5.85236	0.405618	14.4283	3.43609e-47	9.67195e-46
BnaA04G0105300ZS	573.371	1.4212	0.0985048	14.4278	3.46106e-47	9.73812e-46
BnaC08G0160800ZS	962.889	1.16033	0.0804345	14.4258	3.56011e-47	1.00126e-45
BnaA09G0504600ZS	1199.49	1.05928	0.0734413	14.4235	3.68295e-47	1.0345e-45
BnaC03G0240800ZS	283.132	1.93419	0.134102	14.4232	3.69553e-47	1.0376e-45
BnaC05G0410800ZS	1372.44	1.06068	0.0735684	14.4175	4.01368e-47	1.12646e-45
BnaC03G0220900ZS	401.486	1.74601	0.121112	14.4165	4.07679e-47	1.14321e-45
BnaC08G0110100ZS	3635.51	1.97853	0.137262	14.4142	4.21033e-47	1.18016e-45
BnaC09G0542500ZS	293.009	2.02038	0.140175	14.4133	4.26835e-47	1.19593e-45
BnaA06G0013300ZS	1019.14	1.15154	0.0799169	14.4092	4.52792e-47	1.26759e-45
BnaC07G0481600ZS	115.407	4.37163	0.303637	14.3975	5.36305e-47	1.50013e-45
BnaA01G0145000ZS	467.466	1.49825	0.104078	14.3955	5.52571e-47	1.54434e-45
BnaC09G0164200ZS	138.97	3.27135	0.227362	14.3883	6.13191e-47	1.7109e-45
BnaA02G0238000ZS	421.887	1.59372	0.11083	14.38	6.91429e-47	1.92839e-45
BnaA01G0141700ZS	134.45	3.25767	0.226589	14.377	7.21669e-47	2.01189e-45
BnaA04G0214400ZS	802.656	1.19399	0.0830917	14.3696	8.03413e-47	2.23699e-45
BnaA08G0077600ZS	577.331	1.4333	0.0997554	14.3681	8.20185e-47	2.28273e-45
BnaC04G0520500ZS	225.732	2.57536	0.179262	14.3664	8.40315e-47	2.33682e-45
BnaC01G0146100ZS	236.942	2.24749	0.15645	14.3656	8.50812e-47	2.36502e-45
BnaC09G0060100ZS	772.143	1.27669	0.0888887	14.3628	8.8594e-47	2.46165e-45
BnaA05G0141800ZS	889.453	1.28044	0.0891837	14.3573	9.58624e-47	2.6625e-45
BnaA03G0435900ZS	185.926	6.83659	0.47621	14.3563	9.7351e-47	2.70272e-45
BnaA05G0177400ZS	152.893	2.9045	0.202343	14.3543	1.00105e-46	2.77457e-45
BnaA06G0010600ZS	218.918	2.23908	0.156019	14.3514	1.04447e-46	2.89253e-45
BnaC02G0456400ZS	309.265	1.88696	0.131615	14.3369	1.28692e-46	3.55806e-45
BnaA09G0688100ZS	120.958	3.90642	0.272491	14.336	1.3037e-46	3.60297e-45
BnaA03G0269700ZS	573.967	1.67091	0.116683	14.32	1.64029e-46	4.52012e-45
BnaA05G0130700ZS	188.399	2.57205	0.179631	14.3185	1.67622e-46	4.61724e-45
BnaC02G0145300ZS	151.576	6.15778	0.430071	14.318	1.6882e-46	4.64832e-45
Bnascaffold0025G0003900ZS	122.846	3.68046	0.257138	14.3132	1.81014e-46	4.97793e-45
BnaC03G0294000ZS	796.96	1.33593	0.0933583	14.3097	1.90396e-46	5.23377e-45
BnaA06G0083700ZS	179.786	2.63577	0.184234	14.3066	1.9893e-46	5.46163e-45
BnaC06G0351800ZS	899.414	1.32024	0.0923009	14.3037	2.07551e-46	5.69599e-45
BnaC06G0241900ZS	390.623	1.8454	0.129088	14.2957	2.3266e-46	6.37722e-45
BnaC08G0491200ZS	638.873	1.37183	0.0960975	14.2754	3.11313e-46	8.52264e-45
BnaA03G0466400ZS	293.726	1.90626	0.13356	14.2727	3.23853e-46	8.8623e-45
BnaA02G0217100ZS	485.398	1.68066	0.117799	14.2671	3.50694e-46	9.58505e-45
BnaA09G0531000ZS	121.1	5.19407	0.364103	14.2654	3.59594e-46	9.8243e-45
BnaA01G0019900ZS	567.534	1.39944	0.0981342	14.2604	3.86077e-46	1.05435e-44
BnaC01G0013200ZS	2027.15	1.17372	0.0823295	14.2564	4.08864e-46	1.11567e-44
BnaA04G0210700ZS	544.802	1.53809	0.108173	14.2188	6.99994e-46	1.90001e-44
BnaA09G0687200ZS	817.455	10.3074	0.725208	14.213	7.61145e-46	2.06348e-44
BnaC03G0209900ZS	319.682	1.98845	0.139912	14.2121	7.70337e-46	2.08755e-44
BnaA03G0529000ZS	630.908	1.59403	0.112309	14.1932	1.0092e-45	2.72932e-44
BnaC03G0546100ZS	739.285	1.33695	0.094242	14.1864	1.11272e-45	3.00566e-44
BnaA10G0111100ZS	222.784	2.24652	0.1584	14.1826	1.17471e-45	3.16798e-44
BnaC04G0042000ZS	469.158	1.48568	0.104773	14.1799	1.21953e-45	3.28752e-44
BnaA03G0086400ZS	1001.73	1.24699	0.0879782	14.1739	1.32912e-45	3.58006e-44
BnaA01G0036500ZS	535.337	1.54661	0.109143	14.1705	1.39485e-45	3.75408e-44
BnaC08G0456500ZS	267.253	2.02011	0.142686	14.1577	1.67295e-45	4.49894e-44
Bnascaffold0025G0017200ZS	164.826	2.66655	0.188472	14.1483	1.91367e-45	5.14217e-44
BnaC04G0428900ZS	943.931	1.30975	0.0925773	14.1476	1.93225e-45	5.18791e-44
BnaA09G0715800ZS	740.394	1.68011	0.11877	14.1458	1.98118e-45	5.31504e-44
BnaC04G0511200ZS	693.264	1.26047	0.0891245	14.1428	2.06751e-45	5.54219e-44
BnaC09G0128900ZS	539.968	1.39711	0.0987913	14.142	2.09219e-45	5.60609e-44
BnaA02G0385000ZS	161.259	2.73982	0.193801	14.1373	2.23764e-45	5.99104e-44
BnaC01G0116400ZS	198.138	7.08286	0.501306	14.1288	2.52357e-45	6.7431e-44
BnaA08G0059100ZS	956.291	1.22588	0.0867833	14.1257	2.63629e-45	7.04146e-44
BnaA02G0384900ZS	205.068	2.30012	0.162862	14.1231	2.73603e-45	7.30497e-44
BnaC08G0428300ZS	117.918	4.18379	0.296276	14.1213	2.8088e-45	7.49626e-44
BnaA10G0133700ZS	222.897	7.42505	0.525912	14.1184	2.92385e-45	7.79709e-44
BnaA07G0252200ZS	250.669	2.16177	0.153143	14.1161	3.02364e-45	8.05358e-44
BnaC01G0077500ZS	123.83	5.46747	0.387753	14.1004	3.77695e-45	1.00201e-43
BnaC03G0283800ZS	271.185	1.95331	0.138603	14.0929	4.19955e-45	1.11236e-43
BnaA09G0070400ZS	110.824	4.66818	0.33126	14.0922	4.24137e-45	1.123e-43
BnaC06G0178600ZS	474.935	1.48292	0.105288	14.0844	4.73555e-45	1.25285e-43
BnaA09G0217500ZS	856.413	1.41556	0.100516	14.0829	4.83663e-45	1.27909e-43
BnaA06G0018600ZS	219.372	7.40118	0.525695	14.0788	5.12496e-45	1.35427e-43
BnaC08G0417000ZS	125.71	5.5776	0.396352	14.0724	5.61639e-45	1.48237e-43
BnaC09G0117400ZS	115.095	3.90048	0.27719	14.0715	5.68595e-45	1.49955e-43
BnaC06G0219600ZS	465.202	9.17094	0.651816	14.0698	5.82058e-45	1.53445e-43
BnaC03G0053000ZS	163.031	2.63679	0.187414	14.0693	5.86159e-45	1.54465e-43
BnaC01G0078200ZS	944.485	1.20411	0.085632	14.0614	6.55461e-45	1.72524e-43
BnaC03G0231100ZS	154.525	2.93431	0.208695	14.0603	6.66278e-45	1.75233e-43
BnaC07G0151300ZS	209.848	2.24068	0.159368	14.0598	6.71001e-45	1.76406e-43
BnaC09G0563700ZS	436.448	1.67331	0.119018	14.0594	6.75003e-45	1.77319e-43
BnaA09G0228100ZS	121.974	3.8601	0.274573	14.0586	6.82503e-45	1.79219e-43
BnaA08G0090900ZS	198.316	2.34034	0.166519	14.0545	7.22617e-45	1.89603e-43
BnaC08G0506900ZS	357.024	1.87176	0.133266	14.0452	8.24002e-45	2.16121e-43
BnaA06G0393000ZS	672.963	1.31783	0.0938691	14.039	9.00216e-45	2.3574e-43
BnaC09G0156900ZS	323.225	1.77396	0.126363	14.0386	9.04957e-45	2.36889e-43
BnaC01G0271000ZS	133.34	5.85985	0.417511	14.0352	9.49419e-45	2.48236e-43
BnaA05G0439200ZS	528.262	1.44971	0.103324	14.0308	1.01036e-44	2.64067e-43
BnaC09G0277400ZS	847.456	1.2198	0.0869443	14.0297	1.02602e-44	2.68054e-43
BnaA09G0060400ZS	139.268	6.03256	0.430167	14.0238	1.11534e-44	2.90822e-43
BnaC08G0454000ZS	111.686	4.19228	0.299119	14.0154	1.25443e-44	3.26328e-43
BnaC04G0328100ZS	401.965	1.795	0.128159	14.0061	1.43129e-44	3.71612e-43
BnaA02G0213500ZS	265.196	2.04844	0.146265	14.005	1.45283e-44	3.76914e-43
BnaC07G0523900ZS	674.952	1.23027	0.0878518	14.0039	1.47575e-44	3.82562e-43
BnaA10G0260400ZS	189.364	7.01673	0.501092	14.0029	1.49706e-44	3.87936e-43
BnaA04G0209800ZS	156.064	6.44408	0.460229	14.0019	1.51722e-44	3.93007e-43
BnaC02G0047000ZS	186.559	6.99497	0.499838	13.9945	1.68482e-44	4.36086e-43
BnaC08G0442100ZS	410.483	1.73534	0.124019	13.9926	1.72977e-44	4.47373e-43
BnaC01G0048000ZS	512.702	1.5716	0.112345	13.989	1.81906e-44	4.69921e-43
BnaA06G0262600ZS	124.907	3.37322	0.241203	13.985	1.92469e-44	4.97018e-43
BnaC06G0320800ZS	1093.2	1.02332	0.0732093	13.9781	2.12144e-44	5.46768e-43
BnaC03G0094600ZS	278.796	1.87271	0.133979	13.9776	2.13458e-44	5.49944e-43
BnaA10G0264100ZS	723.404	1.32293	0.0947255	13.966	2.51402e-44	6.47453e-43
BnaA08G0013700ZS	135.69	3.04075	0.217754	13.9641	2.57984e-44	6.63891e-43
BnaA08G0190200ZS	140.554	3.12117	0.223675	13.954	2.97287e-44	7.64446e-43
BnaC09G0451500ZS	285.939	1.98708	0.142406	13.9536	2.99099e-44	7.6881e-43
BnaA07G0362400ZS	185.507	2.46312	0.176562	13.9505	3.12454e-44	8.01905e-43
BnaA09G0664400ZS	250.088	2.11731	0.151794	13.9486	3.20835e-44	8.231e-43
BnaA04G0282200ZS	447.554	1.49927	0.107487	13.9484	3.21693e-44	8.24984e-43
BnaC08G0218200ZS	183.577	6.97306	0.500209	13.9403	3.60537e-44	9.23891e-43
BnaA09G0217400ZS	564.54	1.44825	0.103907	13.9379	3.72554e-44	9.53956e-43
BnaC09G0511400ZS	246.664	2.01888	0.144867	13.9361	3.82172e-44	9.77833e-43
BnaA03G0431700ZS	323.114	1.77837	0.127673	13.9292	4.21289e-44	1.07627e-42
BnaA09G0675800ZS	927.358	1.07023	0.0768437	13.9273	4.32093e-44	1.10345e-42
BnaA08G0255900ZS	664.352	1.31001	0.0940613	13.9272	4.33066e-44	1.10552e-42
BnaA09G0550400ZS	248.545	2.10306	0.151053	13.9227	4.61175e-44	1.17682e-42
BnaC05G0049100ZS	382.045	1.82935	0.131395	13.9225	4.62193e-44	1.17897e-42
BnaC08G0176700ZS	426.05	1.56267	0.11226	13.9201	4.7812e-44	1.21867e-42
BnaC09G0078800ZS	783.8	1.18667	0.085274	13.916	5.06763e-44	1.29119e-42
BnaC09G0235600ZS	889.184	1.25346	0.0901345	13.9066	5.77692e-44	1.46911e-42
BnaC04G0320200ZS	332.718	1.9765	0.142145	13.9048	5.91918e-44	1.50471e-42
BnaA09G0012100ZS	879.469	1.52024	0.109346	13.9031	6.06944e-44	1.54232e-42
BnaC03G0685100ZS	992.899	1.16786	0.0840154	13.9005	6.28687e-44	1.59697e-42
BnaC02G0264400ZS	150.414	2.93442	0.211181	13.8953	6.76488e-44	1.71774e-42
BnaC04G0317400ZS	452.85	1.45549	0.104798	13.8885	7.44112e-44	1.88874e-42
BnaA04G0257900ZS	509.263	1.49596	0.107859	13.8695	9.69283e-44	2.45841e-42
BnaC03G0039100ZS	225.608	2.08898	0.150826	13.8503	1.2676e-43	3.21016e-42
BnaA05G0445900ZS	282.662	1.94539	0.140518	13.8444	1.37457e-43	3.47843e-42
BnaA05G0011100ZS	519.001	1.44129	0.104261	13.8239	1.82867e-43	4.6136e-42
BnaC07G0475500ZS	159.546	2.73526	0.197876	13.8231	1.84843e-43	4.6617e-42
BnaC01G0284700ZS	286.748	1.95952	0.141817	13.8172	2.00649e-43	5.0508e-42
BnaC01G0386900ZS	1109.7	1.04185	0.0754174	13.8144	2.0871e-43	5.24975e-42
BnaC02G0171200ZS	384.829	1.59583	0.11555	13.8108	2.19401e-43	5.51662e-42
BnaA03G0406500ZS	950.976	1.06807	0.0773433	13.8094	2.23656e-43	5.62149e-42
BnaC05G0550600ZS	121.289	3.30579	0.239443	13.8061	2.34051e-43	5.88055e-42
BnaC09G0112100ZS	660.586	1.33226	0.0964984	13.806	2.34395e-43	5.88696e-42
BnaA05G0124600ZS	153.278	2.73971	0.198601	13.795	2.73107e-43	6.85152e-42
BnaC02G0266500ZS	202.328	2.49532	0.180895	13.7943	2.75716e-43	6.91439e-42
BnaC01G0415500ZS	583.59	1.35079	0.0979454	13.7912	2.8783e-43	7.21549e-42
BnaA06G0419800ZS	188.189	2.67849	0.194224	13.7907	2.89769e-43	7.26137e-42
BnaA05G0154500ZS	116.287	4.33593	0.31464	13.7806	3.33544e-43	8.34271e-42
BnaC09G0548300ZS	441.8	1.53109	0.111135	13.7769	3.51205e-43	8.77789e-42
BnaC08G0114000ZS	6776.99	1.8327	0.133072	13.7722	3.74749e-43	9.36284e-42
BnaA08G0076100ZS	579.355	1.38781	0.10079	13.7693	3.89933e-43	9.7313e-42
BnaC05G0500200ZS	726.243	1.22595	0.0890858	13.7614	4.34964e-43	1.0843e-41
BnaA09G0187900ZS	299.955	1.84445	0.134179	13.7462	5.37072e-43	1.33734e-41
BnaC05G0482100ZS	268.976	1.97022	0.143394	13.7399	5.8555e-43	1.45752e-41
BnaA05G0421700ZS	240.866	2.05341	0.149531	13.7323	6.50045e-43	1.61625e-41
BnaA05G0313400ZS	334.45	1.66965	0.121623	13.7281	6.8946e-43	1.71234e-41
BnaA05G0474100ZS	545.292	1.37708	0.100365	13.7208	7.62447e-43	1.8915e-41
BnaA09G0065000ZS	295.974	1.88842	0.13764	13.72	7.70149e-43	1.9099e-41
BnaC03G0220200ZS	132.457	3.027	0.220736	13.7132	8.46416e-43	2.0967e-41
BnaA07G0387400ZS	167.17	2.5163	0.183564	13.708	9.09532e-43	2.25055e-41
BnaC07G0364000ZS	874.016	1.1126	0.0811966	13.7025	9.81105e-43	2.42586e-41
BnaA05G0420500ZS	962.032	1.39623	0.10193	13.698	1.04372e-42	2.57782e-41
BnaC06G0163900ZS	107.121	4.80115	0.350957	13.6802	1.33406e-42	3.28643e-41
BnaC03G0229200ZS	108.569	4.47856	0.327395	13.6794	1.34796e-42	3.31822e-41
BnaA03G0498800ZS	498.443	1.4071	0.102999	13.6614	1.72697e-42	4.23097e-41
BnaC08G0420400ZS	269.422	1.89505	0.138763	13.6568	1.84009e-42	4.50647e-41
BnaC08G0109700ZS	492.582	1.60038	0.117261	13.648	2.07533e-42	5.07514e-41
BnaC08G0444200ZS	468.949	1.43594	0.105237	13.6448	2.16775e-42	5.29923e-41
BnaA01G0205300ZS	116.862	3.39822	0.249116	13.6411	2.2812e-42	5.56843e-41
BnaC05G0005700ZS	492.511	1.39211	0.102083	13.637	2.41416e-42	5.88654e-41
BnaC03G0290500ZS	582.002	1.37654	0.100947	13.6362	2.44052e-42	5.94865e-41
BnaA09G0665600ZS	304.439	2.24773	0.164963	13.6257	2.81804e-42	6.85385e-41
BnaA02G0214100ZS	386.38	1.60314	0.117687	13.622	2.96267e-42	7.20038e-41
BnaC02G0017200ZS	250.392	2.07003	0.152104	13.6093	3.52824e-42	8.56558e-41
BnaA06G0303500ZS	868.978	1.1266	0.0828205	13.6029	3.84726e-42	9.33669e-41
BnaC01G0065000ZS	964.991	1.13638	0.0835493	13.6013	3.93375e-42	9.54313e-41
BnaC05G0288500ZS	807.326	1.27207	0.0935491	13.5979	4.12322e-42	9.99914e-41
BnaC01G0231600ZS	145.456	2.92296	0.214981	13.5964	4.20742e-42	1.01996e-40
BnaC04G0228700ZS	192.081	2.33709	0.171928	13.5935	4.3782e-42	1.06098e-40
BnaC08G0295300ZS	995.474	1.0793	0.0794002	13.5932	4.39383e-42	1.06438e-40
BnaC04G0176700ZS	616.202	1.27751	0.0941358	13.5709	5.95482e-42	1.43992e-40
BnaC05G0541900ZS	105.057	4.05787	0.299015	13.5708	5.96591e-42	1.44208e-40
BnaA03G0254200ZS	218.407	2.16772	0.159943	13.553	7.60419e-42	1.83411e-40
BnaA08G0136900ZS	1009.02	1.07069	0.0790748	13.5403	9.04551e-42	2.17626e-40
BnaC05G0056200ZS	529.767	1.33029	0.0982537	13.5393	9.1597e-42	2.20294e-40
BnaA07G0315800ZS	429.848	1.58987	0.117469	13.5344	9.79318e-42	2.35444e-40
BnaA07G0009000ZS	568.545	1.36298	0.100721	13.5322	1.00915e-41	2.4253e-40
BnaA08G0049600ZS	639.249	1.23664	0.0914057	13.5292	1.05181e-41	2.52599e-40
BnaA05G0148600ZS	225.625	2.08039	0.153794	13.5271	1.08232e-41	2.59835e-40
BnaC08G0362900ZS	553.747	1.63596	0.120983	13.5222	1.15662e-41	2.77573e-40
BnaC04G0403300ZS	1224.14	1.04532	0.0773593	13.5125	1.3197e-41	3.16129e-40
BnaA10G0214900ZS	312.849	1.74153	0.128893	13.5114	1.33894e-41	3.20522e-40
BnaC05G0435500ZS	415.909	1.5057	0.111457	13.5092	1.37928e-41	3.29943e-40
BnaC04G0261700ZS	360.408	1.66441	0.12321	13.5088	1.38814e-41	3.31943e-40
BnaC07G0423100ZS	802.303	1.17763	0.0872208	13.5017	1.52804e-41	3.65005e-40
BnaA09G0564000ZS	161.881	2.65279	0.196529	13.4983	1.6013e-41	3.81959e-40
BnaC07G0481800ZS	663.906	1.2302	0.0911576	13.4953	1.66591e-41	3.96948e-40
BnaA06G0167900ZS	471.468	1.44751	0.107265	13.4947	1.67959e-41	4.00064e-40
BnaC01G0303800ZS	195.216	2.47402	0.183351	13.4933	1.71228e-41	4.07704e-40
BnaA06G0280600ZS	178.93	2.44311	0.181109	13.4897	1.79741e-41	4.27671e-40
BnaC02G0386100ZS	693.98	1.16881	0.0866488	13.4891	1.8135e-41	4.31346e-40
BnaA08G0154600ZS	105.758	4.24086	0.314465	13.4859	1.89216e-41	4.49896e-40
BnaA03G0451600ZS	601.278	1.29928	0.0963613	13.4835	1.95723e-41	4.65202e-40
BnaC01G0407600ZS	1278.72	1.00177	0.0743107	13.4808	2.02897e-41	4.82082e-40
BnaC04G0256800ZS	800.832	1.37859	0.10227	13.4799	2.05405e-41	4.87869e-40
BnaC05G0528300ZS	113.723	3.78761	0.281111	13.4737	2.2336e-41	5.30137e-40
BnaC02G0075100ZS	383.113	1.56203	0.115936	13.4732	2.24875e-41	5.33545e-40
BnaA05G0486700ZS	165.466	2.57386	0.191102	13.4685	2.39717e-41	5.68154e-40
BnaA09G0397500ZS	1336.21	1.14318	0.0848809	13.4681	2.41015e-41	5.71028e-40
BnaC01G0034300ZS	329.806	1.76092	0.130783	13.4644	2.53364e-41	5.99862e-40
BnaA02G0265100ZS	512.044	1.4863	0.110423	13.4601	2.68484e-41	6.3521e-40
BnaA02G0342500ZS	130.073	3.12974	0.232715	13.4488	3.12818e-41	7.39577e-40
BnaA09G0521900ZS	405.333	1.61737	0.1203	13.4444	3.3188e-41	7.84091e-40
BnaA09G0491400ZS	620.208	1.23137	0.0916096	13.4415	3.45485e-41	8.15369e-40
BnaC09G0310000ZS	488.607	1.43229	0.106641	13.431	3.98157e-41	9.36376e-40
BnaA10G0090800ZS	202.015	2.27677	0.169551	13.4282	4.13105e-41	9.71188e-40
BnaC01G0158500ZS	1040.36	1.07652	0.0802189	13.4197	4.6329e-41	1.08802e-39
BnaA02G0247400ZS	696.316	1.34144	0.100104	13.4005	6.0089e-41	1.40722e-39
BnaA09G0106000ZS	113.939	5.52665	0.412534	13.3968	6.30885e-41	1.47695e-39
BnaA02G0337800ZS	109.034	3.99564	0.298512	13.3852	7.3817e-41	1.7263e-39
BnaA07G0056700ZS	141.036	3.06101	0.228696	13.3846	7.44072e-41	1.7395e-39
BnaA09G0514300ZS	332.283	1.79878	0.13441	13.3828	7.62163e-41	1.78117e-39
BnaC09G0262100ZS	705.65	1.20293	0.0898909	13.3821	7.69339e-41	1.79731e-39
BnaA05G0037900ZS	385.67	1.56011	0.11659	13.3811	7.79711e-41	1.8209e-39
BnaC05G0408900ZS	1041.26	1.18354	0.0884954	13.374	8.57921e-41	2.00146e-39
BnaA07G0360600ZS	333.688	1.65252	0.123589	13.3711	8.92498e-41	2.0814e-39
BnaC05G0153400ZS	133.124	6.20727	0.464733	13.3566	1.08355e-40	2.51818e-39
BnaA04G0241000ZS	294.823	1.88776	0.141368	13.3535	1.13056e-40	2.62651e-39
BnaA01G0032400ZS	2307.82	1.14428	0.0857091	13.3508	1.17222e-40	2.72141e-39
BnaC03G0315500ZS	100.453	4.06646	0.304866	13.3385	1.38232e-40	3.20584e-39
BnaA05G0165400ZS	253.521	1.90108	0.142549	13.3363	1.42323e-40	3.29957e-39
BnaC07G0134600ZS	255.371	8.03909	0.603002	13.3318	1.51226e-40	3.50477e-39
BnaA05G0446100ZS	440.489	1.52204	0.114285	13.3179	1.82054e-40	4.20901e-39
BnaA05G0488300ZS	472.398	1.42619	0.107205	13.3034	2.21281e-40	5.10534e-39
BnaC04G0427100ZS	140.348	6.43025	0.483392	13.3023	2.2431e-40	5.17164e-39
BnaC07G0232000ZS	200.871	7.46599	0.561362	13.2998	2.32137e-40	5.34842e-39
BnaC02G0424600ZS	278.546	1.78318	0.13408	13.2994	2.33339e-40	5.37426e-39
BnaA06G0428300ZS	635.558	1.31588	0.0989687	13.2959	2.44457e-40	5.62452e-39
BnaA06G0173700ZS	144.496	2.65415	0.199803	13.2838	2.87295e-40	6.5988e-39
BnaA04G0006000ZS	178.066	2.44802	0.184382	13.2769	3.15257e-40	7.23362e-39
BnaA05G0346300ZS	331.361	1.67052	0.125843	13.2747	3.24662e-40	7.44687e-39
BnaC03G0524200ZS	1091.75	1.14882	0.0865561	13.2726	3.33961e-40	7.65754e-39
BnaC08G0452100ZS	111.212	3.49294	0.263177	13.2722	3.35647e-40	7.69355e-39
BnaA05G0153500ZS	125.329	3.05242	0.230005	13.2711	3.40499e-40	7.80208e-39
BnaA09G0500400ZS	481.223	1.44347	0.108798	13.2674	3.57718e-40	8.19383e-39
BnaC07G0205300ZS	432.127	1.46171	0.110222	13.2615	3.8699e-40	8.85525e-39
BnaA03G0491500ZS	357.433	1.65504	0.124869	13.2543	4.26296e-40	9.74798e-39
BnaA06G0160900ZS	615.021	1.28786	0.0972397	13.2442	4.87519e-40	1.11291e-38
BnaC06G0163800ZS	115.897	3.28909	0.248344	13.2441	4.88268e-40	1.11422e-38
BnaC02G0000700ZS	243.806	7.97418	0.602183	13.2421	5.01225e-40	1.1434e-38
BnaC05G0004800ZS	107.101	3.50257	0.264535	13.2405	5.12263e-40	1.16779e-38
BnaA07G0198300ZS	138.306	2.72296	0.205703	13.2373	5.34131e-40	1.21722e-38
BnaA05G0393400ZS	607.883	1.31985	0.0997083	13.2371	5.35812e-40	1.22064e-38
BnaC09G0215800ZS	333.764	1.71364	0.12948	13.2348	5.52443e-40	1.25724e-38
BnaC03G0751500ZS	547.729	1.4215	0.10747	13.2269	6.13883e-40	1.39611e-38
BnaC08G0466600ZS	325.837	1.63826	0.123926	13.2197	6.75697e-40	1.53565e-38
BnaA08G0016500ZS	198.067	2.23427	0.169077	13.2145	7.23787e-40	1.64438e-38
BnaC09G0107300ZS	146.99	2.79398	0.211557	13.2068	8.02073e-40	1.82101e-38
BnaA09G0494000ZS	816.011	1.1707	0.0886448	13.2066	8.03755e-40	1.82421e-38
BnaA06G0008400ZS	191.936	2.1973	0.166522	13.1953	9.34126e-40	2.11723e-38
BnaA05G0449800ZS	208.53	2.22563	0.168671	13.1951	9.36296e-40	2.12143e-38
BnaA03G0293100ZS	476.632	1.41403	0.107216	13.1886	1.02082e-39	2.30904e-38
BnaA07G0224800ZS	478.808	1.39884	0.106128	13.1806	1.13445e-39	2.56e-38
BnaC04G0187800ZS	135.45	6.37814	0.483924	13.18	1.14315e-39	2.57876e-38
BnaA08G0139300ZS	535.77	1.46773	0.111364	13.1795	1.15091e-39	2.59538e-38
BnaA08G0198600ZS	4366.91	1.80984	0.137351	13.1767	1.19429e-39	2.6923e-38
BnaA01G0192600ZS	933.048	1.06275	0.0807417	13.1623	1.44569e-39	3.25137e-38
BnaC04G0496900ZS	155.169	2.6159	0.198831	13.1564	1.56322e-39	3.51097e-38
BnaA08G0051800ZS	99.9427	4.01461	0.305178	13.155	1.59326e-39	3.57724e-38
BnaA10G0163800ZS	504.724	1.34629	0.102355	13.1532	1.63225e-39	3.66232e-38
BnaC07G0226900ZS	191.848	7.40422	0.563087	13.1493	1.71679e-39	3.84943e-38
BnaA05G0073900ZS	848.906	1.06073	0.0806688	13.1491	1.72104e-39	3.85766e-38
BnaC04G0065600ZS	491.028	1.51113	0.114961	13.1447	1.82558e-39	4.08514e-38
BnaA02G0030300ZS	1284.12	1.09551	0.0833515	13.1433	1.86023e-39	4.16129e-38
BnaA03G0560600ZS	122.94	3.01334	0.229302	13.1414	1.90695e-39	4.26438e-38
BnaA07G0195100ZS	451.779	1.46299	0.111344	13.1393	1.96101e-39	4.38233e-38
BnaC06G0198900ZS	240.428	2.01103	0.153063	13.1386	1.97978e-39	4.4228e-38
BnaA03G0044400ZS	558.21	1.49363	0.113738	13.1322	2.15405e-39	4.8025e-38
BnaA06G0025200ZS	147.908	2.82419	0.215101	13.1296	2.22875e-39	4.9674e-38
BnaC03G0016000ZS	337.347	1.65682	0.126201	13.1285	2.26205e-39	5.03994e-38
BnaA01G0110100ZS	1022.96	1.02825	0.0783292	13.1272	2.29888e-39	5.12029e-38
BnaC04G0184700ZS	108.6	3.40405	0.259321	13.1268	2.31229e-39	5.14845e-38
BnaC06G0439200ZS	201.612	2.29271	0.174665	13.1263	2.32745e-39	5.18047e-38
BnaC09G0242800ZS	348.188	1.62108	0.123559	13.1198	2.5344e-39	5.63361e-38
BnaA07G0387600ZS	368.991	1.75565	0.133944	13.1074	2.98648e-39	6.62531e-38
BnaC08G0197700ZS	127.667	3.00532	0.2294	13.1008	3.25703e-39	7.22073e-38
BnaC06G0181100ZS	764.866	1.12533	0.0859793	13.0884	3.83562e-39	8.495e-38
BnaC04G0331600ZS	132.763	2.84103	0.217067	13.0883	3.84134e-39	8.50485e-38
BnaC04G0477900ZS	743.218	1.22085	0.0932931	13.0862	3.94724e-39	8.73643e-38
BnaA04G0052400ZS	671.387	1.21838	0.0931326	13.0822	4.16443e-39	9.21103e-38
BnaC07G0397000ZS	122.113	6.08515	0.465494	13.0724	4.73267e-39	1.04403e-37
BnaC05G0258700ZS	843.534	1.09234	0.0835625	13.0721	4.75209e-39	1.04797e-37
BnaC03G0316900ZS	913.506	1.10814	0.0847775	13.0712	4.8117e-39	1.06076e-37
BnaA05G0390800ZS	367.446	1.58073	0.120948	13.0695	4.91721e-39	1.08331e-37
BnaA03G0107600ZS	219.723	2.51452	0.192427	13.0674	5.058e-39	1.11359e-37
BnaC03G0143300ZS	247.037	1.93549	0.148189	13.061	5.50156e-39	1.20966e-37
BnaA03G0116800ZS	348.646	1.6203	0.124106	13.0558	5.89027e-39	1.29342e-37
BnaA04G0051800ZS	189.204	2.21272	0.169532	13.052	6.19361e-39	1.35869e-37
BnaC03G0319100ZS	975.946	1.42585	0.109285	13.0472	6.59558e-39	1.44545e-37
BnaA03G0294300ZS	118.828	3.05474	0.23435	13.0349	7.74447e-39	1.69446e-37
BnaC08G0217900ZS	635.009	1.54475	0.118522	13.0334	7.89637e-39	1.72657e-37
BnaA02G0117000ZS	102.265	4.17698	0.320504	13.0325	7.99081e-39	1.74665e-37
BnaC01G0215300ZS	588.385	1.36271	0.104588	13.0294	8.32759e-39	1.81907e-37
BnaA07G0358400ZS	631.438	1.18323	0.0908196	13.0283	8.44282e-39	1.84304e-37
BnaA08G0102300ZS	350.04	1.58786	0.121907	13.0253	8.79117e-39	1.91596e-37
BnaC06G0154900ZS	127.74	2.87155	0.220474	13.0244	8.88645e-39	1.93609e-37
BnaC08G0510700ZS	492.763	3.64942	0.280279	13.0207	9.33121e-39	2.03101e-37
BnaC03G0586600ZS	327.502	1.78324	0.136973	13.019	9.54456e-39	2.0761e-37
BnaC03G0461800ZS	116.606	3.15486	0.24234	13.0183	9.62588e-39	2.09311e-37
BnaC08G0424900ZS	630.71	1.18925	0.0914211	13.0085	1.09485e-38	2.37453e-37
BnaA01G0099400ZS	297.833	1.68232	0.129356	13.0054	1.1407e-38	2.47317e-37
BnaA03G0389100ZS	161.65	2.4144	0.18587	12.9897	1.39935e-38	3.03002e-37
BnaC02G0021000ZS	166.691	2.40986	0.185527	12.9893	1.40786e-38	3.04747e-37
BnaA09G0660400ZS	99.4327	5.14457	0.396122	12.9873	1.44368e-38	3.12398e-37
BnaA09G0400000ZS	208.019	2.05185	0.15805	12.9823	1.54154e-38	3.33467e-37
BnaA04G0047400ZS	614.145	1.60277	0.123467	12.9814	1.56096e-38	3.37449e-37
BnaC09G0131800ZS	207.289	2.15593	0.166098	12.9798	1.59231e-38	3.44005e-37
BnaC02G0382000ZS	115.994	3.27107	0.252148	12.9728	1.74473e-38	3.76448e-37
BnaA07G0041400ZS	234.377	1.88469	0.145288	12.9722	1.76009e-38	3.7964e-37
BnaC04G0041000ZS	108.699	3.25136	0.250805	12.9637	1.96564e-38	4.23566e-37
BnaA07G0258500ZS	145.273	2.60333	0.200926	12.9567	2.15405e-38	4.63717e-37
BnaA05G0479500ZS	820.602	1.1816	0.0912226	12.9529	2.2632e-38	4.86901e-37
BnaA08G0156000ZS	671.309	1.19188	0.0920629	12.9464	2.46204e-38	5.29338e-37
BnaA09G0040000ZS	5104.2	2.29603	0.177431	12.9404	2.66269e-38	5.72111e-37
BnaA09G0519800ZS	523.016	1.48289	0.114685	12.9301	3.04582e-38	6.53381e-37
BnaC06G0399600ZS	666.472	1.14412	0.0885609	12.919	3.51715e-38	7.53766e-37
BnaA07G0295600ZS	1391.86	1.08107	0.083683	12.9187	3.53249e-38	7.56811e-37
BnaC03G0587900ZS	1732.29	1.05518	0.0816944	12.9162	3.64948e-38	7.81373e-37
BnaA03G0063100ZS	281.101	1.7186	0.133121	12.9101	3.94626e-38	8.43837e-37
BnaA03G0185200ZS	373.801	1.64707	0.127688	12.8992	4.54765e-38	9.71501e-37
BnaC08G0036400ZS	244.475	1.94465	0.150769	12.8982	4.60896e-38	9.84284e-37
BnaA08G0083000ZS	388.423	1.48398	0.115071	12.8962	4.73032e-38	1.00956e-36
BnaC05G0081000ZS	263.998	1.85231	0.143752	12.8855	5.43227e-38	1.15752e-36
BnaC03G0069600ZS	469.457	1.36762	0.106224	12.8748	6.23635e-38	1.32759e-36
BnaC09G0023600ZS	744.811	1.1354	0.0881958	12.8737	6.33336e-38	1.34781e-36
BnaC04G0411400ZS	149.538	2.53755	0.197213	12.867	6.90311e-38	1.46766e-36
BnaA05G0053900ZS	442.099	1.38402	0.107616	12.8607	7.48544e-38	1.58945e-36
BnaC01G0064200ZS	637.281	1.14889	0.0893546	12.8576	7.79467e-38	1.65459e-36
BnaC05G0444700ZS	120.771	3.09859	0.241001	12.8571	7.84211e-38	1.66365e-36
BnaA04G0251100ZS	146.315	2.61489	0.20348	12.8508	8.50863e-38	1.80328e-36
BnaC02G0157300ZS	108.68	5.66377	0.441844	12.8185	1.29195e-37	2.72601e-36
BnaA05G0465400ZS	95.3537	5.0776	0.396163	12.8169	1.31829e-37	2.77984e-36
BnaA06G0452100ZS	127.805	2.79669	0.218299	12.8113	1.41791e-37	2.98707e-36
BnaC09G0057300ZS	634.922	1.17254	0.0915477	12.808	1.47962e-37	3.11611e-36
BnaC03G0021900ZS	345.814	1.52969	0.119444	12.8067	1.50313e-37	3.16261e-36
BnaC08G0309800ZS	92.3413	4.45923	0.348255	12.8045	1.5472e-37	3.25432e-36
BnaC05G0571000ZS	102.62	5.47499	0.427759	12.7993	1.65542e-37	3.47757e-36
BnaC02G0280100ZS	92.9058	4.72765	0.36937	12.7992	1.65605e-37	3.47781e-36
BnaA03G0393400ZS	314.691	1.90748	0.149053	12.7973	1.69841e-37	3.56453e-36
BnaC09G0252300ZS	591.81	1.36017	0.106421	12.781	2.09426e-37	4.37884e-36
BnaA02G0288000ZS	123.367	6.24557	0.488663	12.7809	2.09499e-37	4.379e-36
BnaC09G0077400ZS	797.089	1.07874	0.0844269	12.7772	2.19813e-37	4.59172e-36
BnaC07G0526600ZS	580.501	1.55549	0.121763	12.7747	2.2691e-37	4.73849e-36
BnaA08G0258700ZS	319.167	1.77159	0.138696	12.7732	2.31441e-37	4.83008e-36
BnaC07G0050400ZS	164.863	2.36556	0.185218	12.7718	2.35682e-37	4.91706e-36
BnaC09G0092600ZS	98.2309	3.62096	0.283553	12.77	2.4122e-37	5.03102e-36
BnaC07G0214400ZS	525.091	1.30346	0.102075	12.7695	2.426e-37	5.05824e-36
BnaC08G0244800ZS	99.0988	5.22745	0.409446	12.7671	2.50235e-37	5.21581e-36
BnaC03G0486800ZS	101.866	5.27409	0.413276	12.7617	2.68437e-37	5.59346e-36
BnaA06G0269700ZS	344.861	1.63611	0.128353	12.7469	3.2424e-37	6.74153e-36
BnaC02G0527500ZS	317.507	1.802	0.14138	12.7458	3.29103e-37	6.83839e-36
BnaA04G0046100ZS	619.409	1.36569	0.107158	12.7447	3.33612e-37	6.92778e-36
BnaA01G0180800ZS	537.298	1.27522	0.100132	12.7353	3.76274e-37	7.80402e-36
BnaA06G0397400ZS	172.207	2.71294	0.213141	12.7284	4.11402e-37	8.52465e-36
BnaC06G0272100ZS	851.214	1.02851	0.0808101	12.7275	4.15824e-37	8.6136e-36
BnaC03G0810100ZS	90.338	4.48623	0.352627	12.7223	4.44494e-37	9.19895e-36
BnaC03G0028400ZS	833.909	1.08918	0.0856335	12.7191	4.63279e-37	9.5729e-36
BnaC08G0430500ZS	91.7283	4.06923	0.320034	12.715	4.882e-37	1.00723e-35
BnaC08G0429100ZS	624.297	1.16728	0.0918069	12.7145	4.91459e-37	1.01364e-35
BnaC05G0431700ZS	339.654	1.53018	0.120386	12.7105	5.16702e-37	1.06472e-35
BnaC08G0233100ZS	192.949	2.06745	0.162697	12.7074	5.37841e-37	1.10726e-35
BnaA01G0420500ZS	112.471	3.00908	0.23686	12.7041	5.61458e-37	1.15446e-35
BnaA03G0507000ZS	396.908	1.53957	0.121224	12.7002	5.89483e-37	1.21171e-35
BnaC09G0539300ZS	755.313	1.23684	0.0974067	12.6977	6.09012e-37	1.25108e-35
BnaA05G0323000ZS	706.195	1.13334	0.0892561	12.6976	6.09564e-37	1.25183e-35
BnaC09G0397700ZS	978.857	1.14207	0.0899498	12.6968	6.16231e-37	1.26514e-35
BnaA02G0159200ZS	133.57	2.63582	0.207602	12.6965	6.18104e-37	1.26828e-35
BnaC07G0053700ZS	517.712	1.36359	0.107417	12.6943	6.35589e-37	1.30368e-35
BnaA09G0055300ZS	319.739	1.58137	0.124602	12.6913	6.6066e-37	1.35386e-35
BnaC08G0445300ZS	562.096	1.25	0.0985012	12.6902	6.69722e-37	1.37201e-35
BnaC03G0388100ZS	347.174	2.06235	0.162694	12.6763	8.00538e-37	1.63649e-35
BnaA05G0352300ZS	214.877	2.05621	0.162409	12.6607	9.76693e-37	1.99294e-35
BnaC04G0049400ZS	102.96	5.58319	0.441013	12.6599	9.85869e-37	2.01044e-35
BnaC07G0317600ZS	297.563	1.9847	0.156821	12.6558	1.03916e-36	2.11782e-35
BnaC06G0256900ZS	326.336	1.64448	0.129949	12.6548	1.05228e-36	2.14391e-35
BnaC01G0046800ZS	969.199	1.01115	0.0799227	12.6516	1.09688e-36	2.23206e-35
BnaC08G0134400ZS	160.003	2.32292	0.183772	12.6403	1.26637e-36	2.57226e-35
BnaA09G0527600ZS	555.798	1.24849	0.0988013	12.6364	1.33012e-36	2.69929e-35
BnaC08G0424500ZS	852.722	1.06262	0.0841034	12.6347	1.35937e-36	2.75697e-35
BnaC01G0011400ZS	533.367	1.30902	0.103609	12.6343	1.36597e-36	2.76952e-35
BnaA09G0669000ZS	464.546	1.35291	0.107148	12.6266	1.50579e-36	3.05116e-35
BnaC08G0381700ZS	214.292	2.31496	0.183497	12.6158	1.72809e-36	3.49526e-35
BnaC02G0004300ZS	98.3983	5.41498	0.429363	12.6117	1.82084e-36	3.68062e-35
BnaC02G0116800ZS	104.965	3.24346	0.257321	12.6048	1.98771e-36	4.01673e-35
BnaC03G0389200ZS	186.157	2.13132	0.16916	12.5994	2.12738e-36	4.29378e-35
BnaC04G0061000ZS	176.753	2.39466	0.190249	12.587	2.48932e-36	5.01522e-35
BnaA07G0354200ZS	605.192	1.25544	0.0997569	12.585	2.55407e-36	5.14412e-35
BnaA02G0263300ZS	961.546	1.28732	0.102311	12.5824	2.63829e-36	5.31215e-35
BnaA04G0177300ZS	418.889	1.37802	0.109567	12.577	2.8239e-36	5.68246e-35
BnaC03G0086300ZS	162.204	2.35733	0.187512	12.5716	3.02431e-36	6.08207e-35
BnaA08G0264600ZS	976.94	1.01345	0.0806317	12.5689	3.13017e-36	6.28929e-35
BnaA05G0424600ZS	351.485	1.50008	0.119354	12.5683	3.15385e-36	6.33306e-35
BnaA03G0115400ZS	213.596	2.05844	0.163795	12.5672	3.19983e-36	6.41961e-35
BnaC08G0341000ZS	1429.57	1.04633	0.0833191	12.5581	3.58646e-36	7.18451e-35
BnaC02G0354900ZS	414.987	1.45008	0.115486	12.5563	3.66875e-36	7.34277e-35
BnaC08G0431600ZS	390.532	3.96755	0.315982	12.5563	3.67324e-36	7.34955e-35
BnaA02G0032400ZS	696.563	1.17629	0.0937226	12.5507	3.93856e-36	7.87572e-35
BnaC01G0394800ZS	90.4231	4.35645	0.347308	12.5435	4.31627e-36	8.62326e-35
BnaA02G0281900ZS	92.5031	5.03	0.401702	12.5217	5.67921e-36	1.13259e-34
BnaA09G0192900ZS	103.458	3.55465	0.283943	12.5189	5.88571e-36	1.17342e-34
BnaA06G0321900ZS	770.014	1.05565	0.084343	12.5161	6.09467e-36	1.21328e-34
BnaA06G0392600ZS	448.19	1.30459	0.104238	12.5155	6.13819e-36	1.22109e-34
BnaA03G0115100ZS	679.715	1.18143	0.0944125	12.5134	6.30306e-36	1.2529e-34
BnaC05G0250500ZS	95.8985	3.60844	0.288367	12.5134	6.30795e-36	1.2535e-34
BnaC07G0227800ZS	99.9564	3.47237	0.277505	12.5128	6.35084e-36	1.26165e-34
BnaA04G0124500ZS	527.997	1.41875	0.113435	12.5071	6.82471e-36	1.35538e-34
BnaA03G0124700ZS	214.435	2.17491	0.174005	12.4992	7.54513e-36	1.49668e-34
BnaC03G0779200ZS	704.739	1.10762	0.0887109	12.4858	8.9293e-36	1.76863e-34
BnaC03G0515400ZS	115.79	2.85906	0.229004	12.4848	9.04241e-36	1.78997e-34
BnaA03G0512000ZS	750.473	1.07729	0.0863041	12.4825	9.29779e-36	1.83889e-34
BnaC01G0125400ZS	92.523	4.39631	0.352326	12.478	9.84456e-36	1.9453e-34
BnaC06G0341600ZS	174.979	2.38881	0.191692	12.4617	1.20771e-35	2.38154e-34
BnaA08G0089700ZS	186.776	2.1332	0.171191	12.4609	1.21956e-35	2.4042e-34
BnaA01G0101300ZS	99.3565	3.40365	0.273185	12.4592	1.24688e-35	2.4566e-34
BnaC05G0244600ZS	194.045	2.26877	0.182098	12.4591	1.24809e-35	2.45825e-34
BnaA06G0296500ZS	175.169	2.1436	0.17207	12.4577	1.26911e-35	2.4982e-34
BnaC03G0671700ZS	652.066	1.16931	0.0938993	12.4528	1.34981e-35	2.65548e-34
BnaA01G0081100ZS	725.671	1.07827	0.0865965	12.4517	1.36894e-35	2.68997e-34
BnaC08G0494000ZS	439.878	1.48568	0.119321	12.4511	1.37988e-35	2.71066e-34
BnaC06G0413800ZS	161.229	2.49313	0.200284	12.448	1.43401e-35	2.81616e-34
BnaA10G0013000ZS	248.51	1.81853	0.146101	12.447	1.45137e-35	2.84943e-34
BnaC03G0131000ZS	709.284	1.08474	0.0872214	12.4366	1.65365e-35	3.2418e-34
BnaC04G0345600ZS	472.53	1.45584	0.117061	12.4366	1.65498e-35	3.24346e-34
BnaA06G0202700ZS	1884.17	1.1451	0.0920789	12.436	1.66565e-35	3.2634e-34
BnaC04G0594800ZS	198.683	2.01114	0.161732	12.435	1.6878e-35	3.30584e-34
BnaA02G0198700ZS	287.253	1.76584	0.142019	12.4338	1.713e-35	3.35323e-34
BnaC06G0140300ZS	758.125	1.01757	0.0818608	12.4304	1.78665e-35	3.49536e-34
BnaC02G0023700ZS	875.307	1.02754	0.0827027	12.4244	1.92547e-35	3.76583e-34
BnaC05G0272500ZS	368.259	1.52648	0.122879	12.4226	1.96985e-35	3.85151e-34
BnaA05G0155300ZS	233.912	1.94789	0.156807	12.4222	1.97992e-35	3.87007e-34
BnaC06G0179600ZS	91.2981	3.87918	0.312354	12.4192	2.05707e-35	4.01852e-34
BnaA03G0501800ZS	146.731	2.57107	0.207033	12.4186	2.07142e-35	4.04537e-34
BnaC05G0287900ZS	98.6018	3.28747	0.264882	12.4111	2.27538e-35	4.43723e-34
BnaA08G0139100ZS	303.65	1.58634	0.127835	12.4092	2.32834e-35	4.53918e-34
BnaC02G0001500ZS	132.009	6.66466	0.537127	12.408	2.36528e-35	4.60852e-34
BnaC07G0460500ZS	539.253	1.22293	0.0985637	12.4075	2.3794e-35	4.63333e-34
BnaA05G0014800ZS	357.821	1.52796	0.123168	12.4055	2.44105e-35	4.74923e-34
BnaA02G0200800ZS	117.114	2.93108	0.236283	12.405	2.45557e-35	4.7747e-34
BnaC02G0048200ZS	304.921	1.61358	0.130083	12.4043	2.47743e-35	4.81581e-34
BnaA04G0167200ZS	561.44	1.18726	0.0957235	12.403	2.51634e-35	4.8886e-34
BnaC09G0619100ZS	110.156	2.95982	0.238731	12.3981	2.67432e-35	5.191e-34
BnaC09G0477500ZS	205.162	1.99801	0.161157	12.3979	2.68296e-35	5.20625e-34
BnaA01G0009700ZS	364.576	1.48278	0.119618	12.3959	2.74917e-35	5.33163e-34
BnaC03G0389600ZS	350.731	1.56436	0.126213	12.3946	2.79462e-35	5.41821e-34
BnaA09G0666000ZS	225.836	1.85867	0.149961	12.3944	2.80336e-35	5.43358e-34
BnaC09G0082900ZS	160.966	2.24562	0.181198	12.3932	2.84526e-35	5.51319e-34
BnaC04G0267100ZS	128.89	2.70354	0.218226	12.3888	3.00656e-35	5.82238e-34
BnaA09G0664000ZS	92.7622	3.56146	0.287515	12.387	3.07143e-35	5.94455e-34
BnaC05G0080900ZS	234.441	1.86771	0.150812	12.3844	3.17604e-35	6.14346e-34
BnaA07G0090200ZS	840.451	1.09644	0.0885517	12.382	3.27176e-35	6.32495e-34
BnaA03G0207200ZS	688.476	1.12458	0.090838	12.3801	3.34917e-35	6.47086e-34
BnaC08G0457900ZS	330.248	5.17606	0.418367	12.3721	3.70165e-35	7.1457e-34
BnaC01G0031500ZS	774.048	1.04587	0.0845728	12.3665	3.96767e-35	7.65703e-34
BnaA08G0117300ZS	357.042	1.57565	0.127468	12.3612	4.23875e-35	8.17074e-34
BnaC07G0461400ZS	530.779	1.24604	0.100815	12.3597	4.31721e-35	8.31958e-34
BnaC08G0006500ZS	183.864	2.07791	0.168255	12.3498	4.88582e-35	9.39908e-34
BnaA08G0022200ZS	631.72	1.14722	0.0929022	12.3487	4.94914e-35	9.51817e-34
BnaC01G0173100ZS	118.537	2.86374	0.231981	12.3447	5.20268e-35	1.00029e-33
BnaA05G0140100ZS	331.84	9.00356	0.72941	12.3436	5.27276e-35	1.01347e-33
BnaA05G0467700ZS	347.54	1.55109	0.125723	12.3374	5.69813e-35	1.09335e-33
BnaC09G0342400ZS	279.763	1.66584	0.13504	12.3359	5.80437e-35	1.11341e-33
BnaA09G0500200ZS	416.601	1.41668	0.114851	12.335	5.87097e-35	1.12585e-33
BnaC08G0161100ZS	964.414	1.02284	0.0829306	12.3336	5.96985e-35	1.14417e-33
BnaC06G0278900ZS	923.501	1.02393	0.0830288	12.3323	6.07085e-35	1.16253e-33
BnaC08G0435600ZS	761.725	1.10388	0.0895404	12.3283	6.37628e-35	1.21997e-33
BnaC09G0021800ZS	543.489	1.27386	0.103351	12.3256	6.59433e-35	1.26133e-33
BnaC02G0175400ZS	569.942	1.23624	0.100314	12.3236	6.75867e-35	1.29203e-33
BnaC02G0161800ZS	103.331	3.35405	0.272283	12.3182	7.22627e-35	1.37944e-33
BnaC02G0510200ZS	234.963	1.88917	0.153387	12.3163	7.39944e-35	1.4121e-33
BnaC04G0163700ZS	183.08	2.20046	0.17871	12.313	7.70982e-35	1.47091e-33
BnaC03G0072300ZS	102.214	3.36615	0.273429	12.3108	7.91905e-35	1.50997e-33
BnaC06G0138300ZS	207.113	1.9096	0.155153	12.3079	8.21468e-35	1.56545e-33
BnaC03G0482200ZS	423.608	1.53397	0.124638	12.3074	8.26813e-35	1.57518e-33
BnaC05G0426500ZS	611.665	1.19225	0.0968996	12.3039	8.62663e-35	1.64208e-33
BnaC04G0388300ZS	581.162	1.17912	0.0958661	12.2997	9.09611e-35	1.73046e-33
BnaC05G0529400ZS	775.637	1.08793	0.0884666	12.2976	9.3313e-35	1.77419e-33
BnaA03G0431200ZS	604.821	1.17936	0.0959056	12.2971	9.38606e-35	1.7841e-33
BnaC03G0130400ZS	240.324	1.96913	0.160158	12.2949	9.6435e-35	1.83199e-33
BnaC03G0447000ZS	395.51	1.45696	0.118571	12.2877	1.05514e-34	2.00389e-33
BnaC02G0004200ZS	131.696	2.50993	0.204281	12.2866	1.06859e-34	2.02887e-33
BnaA01G0007100ZS	112.605	2.8929	0.235473	12.2855	1.0837e-34	2.05697e-33
BnaC04G0330500ZS	575.614	1.19593	0.09736	12.2835	1.11033e-34	2.10572e-33
BnaA02G0191100ZS	758.626	1.20541	0.0981755	12.2781	1.187e-34	2.24795e-33
BnaC06G0427100ZS	108.097	6.04485	0.492427	12.2756	1.22459e-34	2.31847e-33
BnaC06G0430800ZS	500.588	1.38171	0.112565	12.2747	1.23813e-34	2.34344e-33
BnaA09G0511400ZS	159.029	2.22277	0.181198	12.2671	1.36082e-34	2.57348e-33
BnaA04G0215300ZS	287.105	2.03737	0.16616	12.2615	1.45828e-34	2.75702e-33
BnaC02G0029900ZS	103.356	3.17801	0.259305	12.2559	1.56295e-34	2.95156e-33
BnaC03G0328000ZS	971.162	1.16301	0.0949107	12.2537	1.60417e-34	3.02856e-33
BnaC02G0554000ZS	184.554	2.12007	0.173031	12.2525	1.62842e-34	3.07346e-33
BnaA05G0440900ZS	827.299	1.02228	0.0834434	12.2512	1.65459e-34	3.1211e-33
BnaA08G0114700ZS	384.774	1.36531	0.111463	12.2491	1.69972e-34	3.20351e-33
BnaC09G0048800ZS	100.301	5.79123	0.472824	12.2482	1.71819e-34	3.23742e-33
BnaA06G0265100ZS	600.916	1.13013	0.0922915	12.2453	1.78103e-34	3.35392e-33
BnaC08G0240100ZS	99.7394	3.4442	0.281447	12.2375	1.96042e-34	3.68864e-33
BnaA01G0356800ZS	569.871	1.19551	0.0977012	12.2364	1.98625e-34	3.73619e-33
BnaC07G0399000ZS	196.694	1.96114	0.160274	12.2362	1.99258e-34	3.74599e-33
BnaC04G0612900ZS	351.135	1.51538	0.12387	12.2336	2.05652e-34	3.86402e-33
BnaC06G0268600ZS	541.066	1.31392	0.107406	12.2331	2.06817e-34	3.88373e-33
BnaC08G0317800ZS	853.311	1.08987	0.0891082	12.2308	2.12798e-34	3.9938e-33
BnaC04G0393500ZS	472.354	1.30521	0.106751	12.2268	2.23641e-34	4.19611e-33
BnaC04G0574100ZS	185.768	2.13578	0.174773	12.2203	2.42089e-34	4.53971e-33
BnaA03G0116700ZS	265.893	1.65105	0.135126	12.2186	2.47258e-34	4.63534e-33
BnaA01G0173200ZS	104.929	3.01123	0.246492	12.2163	2.54272e-34	4.76416e-33
BnaA04G0074700ZS	392.138	1.77834	0.145693	12.2061	2.88489e-34	5.40376e-33
BnaC02G0347400ZS	114.547	6.29037	0.515562	12.201	3.06995e-34	5.74237e-33
BnaA05G0420200ZS	451.382	1.56149	0.127986	12.2005	3.08979e-34	5.77785e-33
BnaC09G0330300ZS	643.452	4.738	0.388479	12.1963	3.25362e-34	6.07741e-33
BnaA03G0453500ZS	102.671	3.04294	0.249544	12.194	3.34433e-34	6.24337e-33
BnaC03G0221000ZS	132.705	2.80876	0.230389	12.1914	3.45497e-34	6.44633e-33
BnaC09G0500500ZS	83.8934	4.137	0.339387	12.1896	3.53021e-34	6.58304e-33
BnaC01G0008000ZS	116.947	2.88673	0.236863	12.1873	3.63172e-34	6.77044e-33
BnaC09G0207100ZS	267.038	2.039	0.167326	12.1858	3.70085e-34	6.8974e-33
BnaA03G0396600ZS	128.011	2.81486	0.231035	12.1837	3.79764e-34	7.07385e-33
BnaC05G0431900ZS	101.047	3.21957	0.264296	12.1817	3.8901e-34	7.24002e-33
BnaA03G0440600ZS	214.375	1.93985	0.159257	12.1806	3.94427e-34	7.3388e-33
BnaA06G0326800ZS	454.85	1.42212	0.116774	12.1784	4.0498e-34	7.53305e-33
BnaA03G0563700ZS	105.482	6.01231	0.493713	12.1777	4.08419e-34	7.59491e-33
BnaC03G0040000ZS	300.509	1.59109	0.130661	12.1773	4.10776e-34	7.6345e-33
BnaA05G0363900ZS	110.58	6.23594	0.512181	12.1753	4.21027e-34	7.82284e-33
BnaC05G0104700ZS	717.551	1.08208	0.088912	12.1702	4.48087e-34	8.31409e-33
BnaA05G0446900ZS	441.918	1.30788	0.10747	12.1698	4.5032e-34	8.35321e-33
BnaA04G0064700ZS	585.884	1.18223	0.0971514	12.1689	4.55164e-34	8.44073e-33
BnaA05G0046500ZS	559.243	1.25416	0.103064	12.1687	4.56255e-34	8.45861e-33
BnaC09G0581600ZS	85.9562	3.78666	0.311184	12.1685	4.57183e-34	8.47112e-33
BnaA02G0004000ZS	208.392	1.90092	0.156286	12.1631	4.88921e-34	9.05166e-33
BnaA02G0349300ZS	205.271	2.06271	0.169894	12.1412	6.38784e-34	1.17903e-32
BnaA01G0250300ZS	989.983	1.08955	0.0897641	12.1379	6.65159e-34	1.22669e-32
BnaA09G0532000ZS	665.996	1.07382	0.0884948	12.1343	6.9486e-34	1.28006e-32
BnaC08G0512300ZS	320.356	1.54101	0.127103	12.124	7.87697e-34	1.44749e-32
BnaA08G0088600ZS	278.181	1.72563	0.142443	12.1146	8.84091e-34	1.6224e-32
BnaA01G0114400ZS	147.488	2.33695	0.192939	12.1124	9.07973e-34	1.66577e-32
BnaC05G0439500ZS	143.576	2.48218	0.204982	12.1093	9.42865e-34	1.72836e-32
BnaC09G0267600ZS	162.188	2.2669	0.18732	12.1018	1.0332e-33	1.89137e-32
BnaC03G0418200ZS	287.878	1.68135	0.138986	12.0973	1.09169e-33	1.99625e-32
BnaA09G0687900ZS	81.7822	4.20935	0.347977	12.0966	1.10018e-33	2.01123e-32
BnaA06G0165700ZS	122.481	2.77341	0.229291	12.0956	1.11405e-33	2.03602e-32
BnaA07G0330800ZS	573.148	1.18329	0.0978703	12.0904	1.1872e-33	2.16854e-32
BnaA09G0682100ZS	509.392	1.2075	0.0998766	12.0899	1.19405e-33	2.18045e-32
BnaA08G0038700ZS	969.093	1.01951	0.0843874	12.0813	1.32553e-33	2.41855e-32
BnaC01G0252500ZS	141.229	2.33151	0.193153	12.0708	1.50665e-33	2.74305e-32
BnaA01G0134500ZS	80.3317	4.43701	0.367647	12.0687	1.54643e-33	2.81393e-32
BnaA05G0390100ZS	281.617	1.70636	0.141473	12.0614	1.68838e-33	3.06639e-32
BnaC01G0056500ZS	158.752	2.27357	0.188512	12.0606	1.70477e-33	3.09532e-32
BnaA03G0100800ZS	123.191	2.63592	0.218591	12.0587	1.74519e-33	3.16699e-32
BnaC03G0239600ZS	156.043	7.32369	0.607438	12.0567	1.78853e-33	3.24477e-32
BnaA10G0089500ZS	109.967	3.11976	0.258933	12.0485	1.97428e-33	3.57496e-32
BnaA07G0220700ZS	260.263	1.7462	0.144941	12.0477	1.99424e-33	3.60916e-32
BnaC02G0419000ZS	804.529	1.02598	0.0851895	12.0436	2.09731e-33	3.79056e-32
BnaC04G0107600ZS	192.374	2.39899	0.199194	12.0435	2.09913e-33	3.79283e-32
BnaA01G0191700ZS	237.054	1.97014	0.163617	12.0412	2.1573e-33	3.89584e-32
BnaA03G0517300ZS	267.1	1.72815	0.143707	12.0255	2.61031e-33	4.7025e-32
BnaA03G0229900ZS	2156.38	2.78918	0.231985	12.0231	2.68678e-33	4.83766e-32
BnaA10G0182700ZS	84.813	5.00399	0.416277	12.0208	2.76175e-33	4.97129e-32
BnaA03G0535200ZS	101.959	3.07767	0.256093	12.0178	2.86569e-33	5.15563e-32
BnaA06G0073900ZS	254.329	1.7257	0.143597	12.0177	2.8695e-33	5.16109e-32
BnaC03G0163600ZS	643.073	1.22257	0.101752	12.0151	2.9588e-33	5.31598e-32
BnaA08G0037900ZS	557.487	1.1765	0.0979755	12.0081	3.21971e-33	5.77236e-32
BnaC03G0039900ZS	302.584	1.56039	0.129994	12.0036	3.40376e-33	6.09579e-32
BnaA09G0610300ZS	102.614	3.08529	0.257058	12.0023	3.45511e-33	6.1861e-32
BnaC03G0049000ZS	381.843	1.44605	0.120489	12.0015	3.48965e-33	6.24628e-32
BnaA02G0063900ZS	140.183	2.33715	0.194746	12.001	3.5087e-33	6.27701e-32
BnaC02G0157500ZS	81.6075	4.60494	0.383812	11.9979	3.64489e-33	6.51716e-32
BnaA09G0667600ZS	406.535	1.32398	0.110365	11.9964	3.7121e-33	6.6338e-32
BnaC08G0153600ZS	664.865	1.11546	0.092988	11.9957	3.74184e-33	6.68516e-32
BnaC05G0208400ZS	361.961	1.4338	0.119597	11.9886	4.07882e-33	7.27942e-32
BnaA03G0346400ZS	157.371	2.23841	0.186746	11.9864	4.1863e-33	7.46329e-32
BnaC06G0430500ZS	537.224	1.24396	0.103781	11.9864	4.18519e-33	7.46329e-32
BnaA10G0208500ZS	215.122	1.88704	0.157533	11.9788	4.5917e-33	8.18384e-32
BnaA10G0231600ZS	385.807	1.35709	0.113308	11.977	4.69185e-33	8.36011e-32
BnaC02G0441000ZS	114.055	6.45258	0.538825	11.9753	4.78798e-33	8.52686e-32
BnaA03G0469700ZS	86.7733	5.33747	0.445836	11.9718	4.99178e-33	8.88744e-32
BnaC07G0506700ZS	313.299	1.70981	0.142828	11.9711	5.03298e-33	8.95603e-32
BnaA06G0058100ZS	93.1462	3.37245	0.281811	11.9671	5.28686e-33	9.3978e-32
BnaA07G0244900ZS	523.822	1.34519	0.11242	11.9658	5.36912e-33	9.53896e-32
BnaC03G0301700ZS	375.147	1.56866	0.131204	11.9559	6.049e-33	1.07298e-31
BnaC03G0372700ZS	629.853	1.08825	0.0910675	11.9499	6.49892e-33	1.15126e-31
BnaC06G0321000ZS	81.4542	4.53417	0.379434	11.9498	6.50546e-33	1.15211e-31
BnaC07G0341200ZS	763.693	1.05291	0.0881735	11.9414	7.20188e-33	1.27376e-31
BnaC03G0492200ZS	201.999	1.88088	0.157564	11.9373	7.56831e-33	1.33645e-31
BnaC09G0137200ZS	98.0306	3.08716	0.258623	11.9369	7.5963e-33	1.34104e-31
BnaC03G0092400ZS	114.749	2.71688	0.227623	11.9359	7.69313e-33	1.35777e-31
BnaA05G0038000ZS	148.399	2.25186	0.188695	11.9339	7.88284e-33	1.39052e-31
BnaA07G0126800ZS	631.907	1.09457	0.091738	11.9315	8.10818e-33	1.42914e-31
BnaC03G0078000ZS	712.383	1.01834	0.0854018	11.9241	8.86585e-33	1.56145e-31
BnaA04G0089200ZS	686.64	2.52216	0.21156	11.9218	9.11643e-33	1.60516e-31
BnaA01G0413200ZS	532.152	1.186	0.0995052	11.919	9.42249e-33	1.65862e-31
BnaC08G0430400ZS	193.273	1.96546	0.16493	11.9169	9.66069e-33	1.69965e-31
BnaC03G0396700ZS	235.313	1.92082	0.161234	11.9132	1.00995e-32	1.77452e-31
BnaC06G0318200ZS	120.435	2.88346	0.242197	11.9054	1.10891e-32	1.94789e-31
BnaA02G0218000ZS	761.066	1.01619	0.0853755	11.9026	1.14712e-32	2.01343e-31
BnaA07G0176100ZS	117.466	2.6373	0.221588	11.9018	1.15846e-32	2.03278e-31
BnaA08G0279600ZS	496.537	1.23074	0.103451	11.8969	1.2285e-32	2.15456e-31
BnaC08G0129800ZS	194.411	1.91861	0.161276	11.8965	1.23471e-32	2.16488e-31
BnaA09G0178400ZS	305.002	1.72123	0.144709	11.8944	1.26544e-32	2.21818e-31
BnaC05G0348200ZS	814.08	1.06656	0.0897503	11.8836	1.43946e-32	2.51927e-31
BnaA02G0239700ZS	182.568	2.28592	0.192404	11.8808	1.48872e-32	2.60479e-31
BnaC07G0427200ZS	486.738	1.24011	0.104443	11.8735	1.62506e-32	2.83963e-31
BnaA05G0464300ZS	731.26	1.00891	0.084979	11.8725	1.64478e-32	2.8726e-31
BnaA01G0235900ZS	85.4443	3.42965	0.288898	11.8715	1.66461e-32	2.90495e-31
BnaC01G0488000ZS	281.052	1.5668	0.132038	11.8662	1.77272e-32	3.08958e-31
BnaA02G0097900ZS	270.439	1.97918	0.166814	11.8646	1.80806e-32	3.15035e-31
BnaC09G0462700ZS	471.045	1.30602	0.110094	11.8628	1.84639e-32	3.21547e-31
BnaA08G0286200ZS	795.104	1.07734	0.0908176	11.8626	1.85072e-32	3.22218e-31
BnaA04G0167700ZS	464.761	1.32529	0.111766	11.8577	1.96275e-32	3.41544e-31
BnaC08G0440200ZS	570.496	1.31954	0.111357	11.8496	2.16256e-32	3.75825e-31
BnaA03G0050800ZS	278.33	1.59301	0.134484	11.8454	2.27355e-32	3.95011e-31
BnaC05G0345200ZS	502.333	1.36575	0.115315	11.8436	2.32267e-32	4.03441e-31
BnaC08G0204900ZS	711.075	1.11272	0.0939873	11.8391	2.4511e-32	4.25417e-31
BnaC03G0233800ZS	96.1708	5.87361	0.496125	11.839	2.45462e-32	4.25917e-31
BnaC03G0093100ZS	388.92	1.3226	0.111762	11.834	2.60285e-32	4.5117e-31
BnaC02G0390700ZS	326.212	1.55234	0.131201	11.8318	2.67435e-32	4.63203e-31
BnaC02G0167000ZS	90.2601	5.63963	0.476689	11.8308	2.7047e-32	4.68339e-31
BnaA04G0034000ZS	707.571	2.87816	0.243283	11.8305	2.71555e-32	4.70096e-31
BnaC06G0074000ZS	756.463	1.04634	0.0884975	11.8234	2.95395e-32	5.10838e-31
BnaC03G0105600ZS	237.5	1.73124	0.146472	11.8196	3.09293e-32	5.34181e-31
BnaA02G0291900ZS	206.705	1.89612	0.160429	11.819	3.11267e-32	5.37313e-31
BnaC07G0284600ZS	377.677	1.42824	0.120989	11.8048	3.68864e-32	6.36081e-31
BnaC07G0437900ZS	100.577	3.43054	0.290695	11.8012	3.84949e-32	6.63306e-31
BnaA01G0288300ZS	123.951	2.61598	0.221755	11.7967	4.05717e-32	6.98587e-31
BnaA08G0201600ZS	326.199	1.47723	0.125251	11.7941	4.18708e-32	7.20364e-31
BnaA06G0445300ZS	236.478	1.72857	0.146578	11.7929	4.24893e-32	7.30817e-31
BnaA09G0398600ZS	103.244	2.83059	0.240099	11.7893	4.43285e-32	7.62059e-31
BnaA06G0389400ZS	413.814	1.30967	0.111164	11.7814	4.86611e-32	8.35253e-31
BnaC02G0235300ZS	92.7886	3.26603	0.277281	11.7788	5.02313e-32	8.61983e-31
BnaC09G0211400ZS	94.0919	3.0981	0.263032	11.7784	5.04248e-32	8.65082e-31
BnaA09G0660600ZS	83.6175	3.54707	0.301332	11.7713	5.48776e-32	9.40751e-31
BnaA03G0233600ZS	149.395	2.19608	0.186567	11.771	5.50473e-32	9.43419e-31
BnaA09G0649800ZS	465.931	1.21123	0.102919	11.7688	5.65389e-32	9.68486e-31
BnaC05G0186600ZS	492.432	1.17254	0.099753	11.7545	6.69672e-32	1.14507e-30
BnaC06G0159800ZS	155.638	2.60513	0.221742	11.7484	7.19442e-32	1.2286e-30
BnaA05G0486100ZS	266.105	1.94439	0.165547	11.7453	7.47004e-32	1.27404e-30
BnaC02G0313200ZS	592.142	1.18346	0.100767	11.7445	7.53314e-32	1.28447e-30
BnaC05G0064000ZS	561.726	1.13743	0.0968701	11.7418	7.78101e-32	1.3264e-30
BnaA06G0005200ZS	148.16	2.27181	0.193502	11.7405	7.89847e-32	1.34608e-30
BnaC09G0623300ZS	355.866	1.37454	0.117134	11.7348	8.45595e-32	1.43999e-30
BnaC02G0555800ZS	680.522	1.11132	0.0947582	11.728	9.16413e-32	1.55979e-30
BnaA02G0135400ZS	177.975	1.96719	0.167791	11.7241	9.59436e-32	1.63219e-30
BnaA04G0298100ZS	520.86	1.40235	0.119617	11.7236	9.64438e-32	1.64028e-30
BnaC04G0044500ZS	79.0724	4.21319	0.359404	11.7227	9.74954e-32	1.65774e-30
BnaC06G0063300ZS	465.217	1.22991	0.104937	11.7204	1.00204e-31	1.70251e-30
BnaC04G0375600ZS	83.9527	3.65907	0.312312	11.7161	1.05427e-31	1.78942e-30
BnaC03G0225300ZS	428.82	1.30249	0.111203	11.7128	1.09618e-31	1.85962e-30
BnaA01G0134700ZS	105.341	2.82253	0.241056	11.709	1.14635e-31	1.94325e-30
BnaA04G0200400ZS	251.196	1.77071	0.151282	11.7048	1.20509e-31	2.04127e-30
BnaA02G0253200ZS	485.951	1.33472	0.114036	11.7044	1.21029e-31	2.04904e-30
BnaC06G0086800ZS	259.469	1.6061	0.137222	11.7044	1.21022e-31	2.04904e-30
BnaA04G0197400ZS	2100.23	2.34942	0.200738	11.7039	1.2167e-31	2.05885e-30
BnaA02G0197400ZS	103.73	3.09725	0.264683	11.7018	1.24823e-31	2.1106e-30
BnaC05G0126600ZS	823.272	1.00235	0.0857225	11.693	1.38421e-31	2.33522e-30
BnaC07G0403500ZS	327.772	1.54935	0.132588	11.6854	1.51321e-31	2.54899e-30
BnaC02G0165100ZS	102.776	2.90211	0.24838	11.6841	1.53643e-31	2.58746e-30
BnaA08G0057200ZS	195.514	1.86497	0.159623	11.6836	1.54649e-31	2.60373e-30
BnaC03G0314400ZS	842.259	1.14428	0.0979467	11.6827	1.56262e-31	2.63023e-30
BnaA05G0111100ZS	404.713	1.32205	0.113183	11.6806	1.6007e-31	2.69365e-30
BnaA08G0234700ZS	107.23	2.71265	0.232313	11.6767	1.67653e-31	2.81985e-30
BnaA08G0164500ZS	539.542	1.12344	0.0962135	11.6765	1.67985e-31	2.82401e-30
BnaA02G0064300ZS	227.008	1.74078	0.149315	11.6584	2.07926e-31	3.48145e-30
BnaA09G0501900ZS	777.678	1.02926	0.0882941	11.6572	2.1092e-31	3.52894e-30
BnaA05G0167300ZS	717.655	1.0329	0.0886332	11.6536	2.19973e-31	3.67581e-30
BnaA06G0108000ZS	171.433	1.99899	0.171548	11.6527	2.22377e-31	3.71506e-30
BnaC09G0268200ZS	378.729	1.42671	0.122505	11.6461	2.40129e-31	4.00962e-30
BnaA03G0469400ZS	244.139	1.63038	0.140012	11.6446	2.44556e-31	4.08151e-30
BnaC04G0025800ZS	459.235	1.21978	0.104757	11.6439	2.46619e-31	4.11388e-30
BnaA09G0262100ZS	150.968	2.30026	0.197658	11.6376	2.65389e-31	4.42478e-30
BnaC05G0408600ZS	328.294	1.43212	0.12312	11.6319	2.83737e-31	4.72834e-30
BnaA02G0401000ZS	83.7632	3.54931	0.305497	11.6182	3.33186e-31	5.53996e-30
BnaA07G0308200ZS	548.935	1.19679	0.103033	11.6156	3.43376e-31	5.70514e-30
BnaC07G0538900ZS	132.42	7.08773	0.610476	11.6102	3.6583e-31	6.07369e-30
BnaA07G0386200ZS	115.73	2.7041	0.232987	11.6062	3.83152e-31	6.35812e-30
BnaC04G0458100ZS	655.865	1.05003	0.0904821	11.6048	3.89569e-31	6.4614e-30
BnaC03G0083700ZS	102.363	2.99225	0.257918	11.6015	4.04749e-31	6.70652e-30
BnaC08G0266300ZS	193.702	1.85258	0.159684	11.6015	4.04743e-31	6.70652e-30
BnaA05G0127800ZS	244.164	1.64632	0.141957	11.5973	4.25313e-31	7.04551e-30
BnaC07G0096500ZS	1169.37	1.1	0.0948547	11.5967	4.28379e-31	7.09455e-30
BnaA03G0104800ZS	821.308	1.03901	0.089665	11.5877	4.75963e-31	7.87287e-30
BnaA04G0089500ZS	660.944	1.0926	0.0943266	11.5832	5.01652e-31	8.29369e-30
BnaC04G0387700ZS	509.264	1.14584	0.0989363	11.5816	5.10764e-31	8.43808e-30
BnaA01G0004200ZS	680.274	1.07087	0.0924785	11.5796	5.22817e-31	8.63081e-30
BnaA06G0045400ZS	1176.9	11.8341	1.0224	11.5748	5.53052e-31	9.11868e-30
BnaA07G0296000ZS	207.644	1.85337	0.160148	11.5728	5.65897e-31	9.32357e-30
BnaA04G0203600ZS	360.519	1.37034	0.11842	11.5719	5.71747e-31	9.41764e-30
BnaA07G0274200ZS	226.308	1.73235	0.149704	11.5718	5.72573e-31	9.42893e-30
BnaA09G0091000ZS	164.114	2.15136	0.185959	11.569	5.91631e-31	9.74037e-30
BnaC02G0127300ZS	289.894	1.70003	0.146963	11.5678	6.00105e-31	9.87569e-30
BnaC09G0443800ZS	209.873	1.80843	0.156363	11.5656	6.15304e-31	1.01177e-29
BnaA02G0002400ZS	80.1331	5.10281	0.44126	11.5642	6.25844e-31	1.02884e-29
BnaC02G0030100ZS	410.738	1.27309	0.110106	11.5624	6.38811e-31	1.0499e-29
BnaC06G0364700ZS	604.146	1.04896	0.0907645	11.5569	6.81193e-31	1.11846e-29
BnaA08G0080900ZS	79.4787	3.66781	0.317506	11.5519	7.21664e-31	1.18317e-29
BnaA07G0356300ZS	841.088	1.01416	0.0878279	11.5471	7.63689e-31	1.25146e-29
BnaA07G0093700ZS	363.565	1.41819	0.122825	11.5465	7.69118e-31	1.26004e-29
BnaA09G0028000ZS	600.846	1.10115	0.0953809	11.5448	7.84428e-31	1.2845e-29
BnaA06G0329300ZS	404.482	1.38929	0.120348	11.5439	7.92177e-31	1.29687e-29
BnaA10G0100700ZS	91.692	3.2713	0.28338	11.5439	7.92893e-31	1.29772e-29
BnaA06G0415400ZS	241.384	1.64576	0.142573	11.5432	7.98517e-31	1.30661e-29
BnaA04G0006100ZS	137.002	2.47621	0.214568	11.5404	8.2505e-31	1.34936e-29
BnaC01G0186100ZS	100.996	6.27175	0.543521	11.5391	8.37835e-31	1.3696e-29
BnaA05G0429600ZS	84.6068	3.55963	0.30849	11.5389	8.40092e-31	1.37296e-29
BnaC08G0001400ZS	150.962	2.19982	0.190719	11.5343	8.85881e-31	1.44673e-29
BnaA06G0308400ZS	80.3538	3.8151	0.330811	11.5326	9.041e-31	1.4754e-29
BnaA05G0181300ZS	1327.04	1.03922	0.0901366	11.5294	9.37867e-31	1.52939e-29
BnaA03G0414200ZS	437.247	1.29226	0.112095	11.5282	9.50572e-31	1.54897e-29
BnaC08G0115400ZS	812.159	1.00815	0.0874528	11.528	9.53621e-31	1.55356e-29
BnaA02G0194500ZS	207.522	2.02464	0.175681	11.5245	9.92916e-31	1.6164e-29
BnaA06G0296700ZS	256.641	1.59396	0.138342	11.5219	1.02361e-30	1.66395e-29
BnaA06G0015800ZS	621.513	1.05654	0.0917285	11.5181	1.06913e-30	1.73667e-29
BnaC08G0357300ZS	1309.77	1.17829	0.102356	11.5117	1.15179e-30	1.86958e-29
BnaC05G0508800ZS	80.1188	3.75688	0.326397	11.5102	1.17261e-30	1.90199e-29
BnaA09G0663800ZS	1123.08	11.7663	1.02232	11.5094	1.18311e-30	1.91855e-29
BnaA09G0630400ZS	140.131	2.3061	0.200446	11.5048	1.24767e-30	2.02129e-29
BnaC04G0163500ZS	187.08	2.09317	0.181973	11.5026	1.27954e-30	2.07241e-29
BnaA10G0168600ZS	107.264	2.90141	0.252258	11.5017	1.29289e-30	2.09354e-29
BnaC08G0172900ZS	96.3882	3.00598	0.261597	11.4909	1.46588e-30	2.37135e-29
BnaC09G0025500ZS	4577.3	2.03449	0.177106	11.4874	1.52671e-30	2.46856e-29
BnaA07G0249300ZS	157.57	7.60387	0.662373	11.4797	1.66791e-30	2.69038e-29
BnaC09G0017600ZS	166.786	1.96604	0.171268	11.4793	1.67668e-30	2.70386e-29
BnaA09G0663500ZS	220.539	8.41344	0.733072	11.477	1.72211e-30	2.77512e-29
BnaA09G0698500ZS	240.318	1.85431	0.161625	11.473	1.80374e-30	2.90456e-29
BnaC02G0149900ZS	73.3477	4.1041	0.357955	11.4654	1.96822e-30	3.16639e-29
BnaC02G0335000ZS	377.544	1.37956	0.120332	11.4647	1.98535e-30	3.19317e-29
BnaA03G0504000ZS	78.2074	3.69055	0.322024	11.4605	2.08331e-30	3.34912e-29
BnaA02G0040700ZS	603.954	1.11992	0.0977881	11.4525	2.28359e-30	3.6702e-29
BnaC06G0283500ZS	203.241	1.78597	0.156007	11.448	2.40581e-30	3.86477e-29
BnaC09G0491300ZS	80.5867	5.34731	0.467176	11.446	2.4614e-30	3.95312e-29
BnaC08G0058900ZS	338.799	1.41007	0.123215	11.444	2.52056e-30	4.04717e-29
BnaC01G0511900ZS	302.422	1.45959	0.127551	11.4432	2.54422e-30	4.08419e-29
BnaA04G0010400ZS	715.2	1.3041	0.113997	11.4398	2.64514e-30	4.24415e-29
BnaC04G0177000ZS	73.5219	4.78085	0.418059	11.4358	2.76921e-30	4.44109e-29
BnaA03G0250000ZS	92.8936	3.36586	0.294397	11.433	2.85914e-30	4.58092e-29
BnaC07G0159900ZS	247.678	1.66264	0.145427	11.4328	2.86666e-30	4.59188e-29
BnaA05G0148800ZS	836.616	1.03021	0.0901292	11.4303	2.94994e-30	4.72075e-29
BnaC07G0243400ZS	452.878	1.22815	0.107492	11.4255	3.1183e-30	4.98303e-29
BnaA07G0026400ZS	117.937	2.62063	0.229471	11.4203	3.30937e-30	5.2833e-29
BnaC02G0452900ZS	79.6757	5.32537	0.466405	11.4179	3.40296e-30	5.43013e-29
BnaA01G0116100ZS	283.114	1.50995	0.132319	11.4114	3.66813e-30	5.84907e-29
BnaA05G0119000ZS	592.853	1.0525	0.0922555	11.4086	3.78881e-30	6.03864e-29
BnaA05G0046800ZS	218.218	1.83507	0.160851	11.4085	3.79348e-30	6.04464e-29
BnaA08G0310700ZS	92.3742	2.96495	0.259977	11.4047	3.96327e-30	6.31217e-29
BnaA09G0648800ZS	100.235	2.82681	0.24796	11.4003	4.16855e-30	6.63754e-29
BnaA03G0114100ZS	88.0202	3.15686	0.276939	11.3991	4.22313e-30	6.72284e-29
BnaC08G0421200ZS	341.208	1.41144	0.123901	11.3916	4.60378e-30	7.32009e-29
BnaC08G0438500ZS	668.255	1.09123	0.0958534	11.3844	5.00039e-30	7.93689e-29
BnaC03G0427400ZS	170.238	1.98459	0.174389	11.3803	5.24434e-30	8.31882e-29
BnaC04G0367500ZS	595.633	1.07461	0.0944474	11.3779	5.38952e-30	8.54103e-29
BnaA05G0403700ZS	354.068	1.36774	0.120222	11.3767	5.46102e-30	8.65228e-29
[truncated: 6,983 more rows]

## Sheet: UP_596Lvs596H
geneid	baseMean	log2FoldChange	lfcSE	stat	pvalue	padj
BnaA01G0298400ZS	8496.96	1.53351	0.027399	55.9696	0	0
BnaA02G0055300ZS	1639.08	2.13148	0.0547419	38.937	0	0
BnaA02G0062100ZS	13449.6	2.49442	0.03217	77.5386	0	0
BnaA02G0345900ZS	5381.04	1.97995	0.0318928	62.0814	0	0
BnaA03G0165600ZS	8312.86	2.16676	0.0278057	77.9249	0	0
BnaA03G0193800ZS	7665.84	1.11984	0.0285897	39.1695	0	0
BnaA03G0229900ZS	2142.94	1.992	0.0511796	38.9218	0	0
BnaA03G0373800ZS	2266.22	2.2692	0.0506209	44.8274	0	0
BnaA03G0387200ZS	2062.07	2.15808	0.0509862	42.3268	0	0
BnaA04G0221200ZS	16495.4	2.21198	0.0234902	94.166	0	0
BnaA06G0175800ZS	4976.35	1.70449	0.033139	51.4345	0	0
BnaA07G0086700ZS	3683.8	1.91639	0.037648	50.9029	0	0
BnaA07G0137800ZS	2178.57	1.89974	0.0482822	39.3466	0	0
BnaA07G0190300ZS	3186.76	1.46769	0.0380025	38.6209	0	0
BnaA08G0050200ZS	4851.07	1.17851	0.0310542	37.9501	0	0
BnaA09G0028400ZS	7350.09	1.2905	0.0268465	48.0697	0	0
BnaA09G0040000ZS	4386.81	2.87149	0.0383753	74.8265	0	0
BnaA09G0414200ZS	7150.66	1.42196	0.0287464	49.4657	0	0
BnaA09G0507700ZS	2663.53	2.00914	0.0462674	43.4245	0	0
BnaA10G0105600ZS	4072.7	1.76032	0.0361051	48.7554	0	0
BnaC01G0151900ZS	6382.77	2.22175	0.0309671	71.7456	0	0
BnaC01G0367700ZS	9021.81	1.9749	0.0266808	74.0193	0	0
BnaC02G0071800ZS	14163.9	2.23198	0.0289768	77.0263	0	0
BnaC02G0465500ZS	1964.64	2.44541	0.0582662	41.9696	0	0
BnaC03G0162000ZS	5709.5	4.0793	0.0429668	94.9408	0	0
BnaC03G0191900ZS	12600.3	2.29036	0.0249614	91.7562	0	0
BnaC03G0479400ZS	7857.79	2.25863	0.0295104	76.5368	0	0
BnaC03G0618700ZS	7614.05	1.75673	0.0284524	61.7426	0	0
BnaC03G0660800ZS	9266.08	1.22806	0.0261286	47.0004	0	0
BnaC04G0532900ZS	24987.8	2.06738	0.0208671	99.0739	0	0
BnaC05G0256200ZS	5282.41	1.4248	0.0343821	41.4401	0	0
BnaC05G0507600ZS	4520.89	1.23678	0.0328448	37.6552	0	0
BnaC05G0559700ZS	6254.22	1.667	0.0288146	57.8527	0	0
BnaC06G0191500ZS	2955.7	1.57439	0.0408329	38.5568	0	0
BnaC08G0044300ZS	10440.9	1.94393	0.0253966	76.5427	0	0
BnaC08G0191900ZS	1861.21	2.7215	0.058268	46.7067	0	0
BnaC08G0349200ZS	2604.55	1.91356	0.0441549	43.3374	0	0
BnaC08G0439700ZS	1829.76	2.50686	0.056315	44.5149	0	0
BnaC08G0483100ZS	2059.1	4.27747	0.0719275	59.4692	0	0
BnaC09G0025500ZS	3937.9	2.50357	0.0404388	61.9102	0	0
BnaC09G0058800ZS	2962.2	2.83568	0.0495817	57.1921	0	0
BnaC09G0303400ZS	9654.11	1.13283	0.0246863	45.8889	0	0
BnaC09G0366900ZS	2955.01	1.78333	0.0410699	43.4218	0	0
BnaC04G0125000ZS	11011.7	1.09237	0.0292074	37.4004	3.85029e-306	3.06543e-303
BnaA09G0257700ZS	6320.11	1.10378	0.0299156	36.8965	5.26497e-298	3.93615e-295
BnaC04G0070500ZS	1790.69	1.94577	0.0529379	36.7558	9.38958e-296	6.93517e-293
BnaC08G0470700ZS	749.156	4.94521	0.139187	35.5294	1.72852e-276	1.23216e-273
BnaA02G0125000ZS	4395.69	1.12971	0.0331159	34.1136	4.62927e-255	2.9873e-252
BnaC04G0184600ZS	1378.99	2.09089	0.0613999	34.0537	3.57902e-254	2.28551e-251
BnaC07G0308900ZS	3909.58	1.40651	0.041729	33.7059	4.73867e-249	2.96428e-246
BnaC06G0154400ZS	1540.22	1.91284	0.0587969	32.533	3.64571e-232	2.25754e-229
BnaA04G0100900ZS	3013.29	1.29902	0.0405141	32.0634	1.42906e-225	8.58891e-223
BnaA05G0100700ZS	3900.13	1.23663	0.0389543	31.7457	3.6439e-221	2.14794e-218
BnaA06G0065900ZS	2621.93	1.33282	0.0420402	31.7036	1.38579e-220	8.09093e-218
BnaC01G0001700ZS	1361.76	1.91899	0.0611558	31.3788	3.94449e-216	2.28126e-213
BnaA08G0295400ZS	856.153	2.41734	0.0772482	31.2932	5.77148e-215	3.30668e-212
BnaC04G0420700ZS	4951.81	1.08042	0.0350046	30.8651	3.51045e-209	1.99264e-206
BnaC06G0163200ZS	6855.59	1.08485	0.0351845	30.8332	9.40901e-209	5.29183e-206
BnaC06G0156800ZS	3014.13	1.27551	0.0426018	29.9402	5.90113e-197	3.14576e-194
BnaC03G0483800ZS	3633.45	1.10191	0.0369162	29.8491	9.0309e-196	4.77267e-193
BnaC03G0302000ZS	2049.56	1.52873	0.0514227	29.7287	3.27102e-194	1.7139e-191
BnaA04G0131800ZS	2566.58	1.28578	0.0433004	29.6945	9.04831e-194	4.66132e-191
BnaC03G0804000ZS	869.662	2.21925	0.0750023	29.5891	2.06687e-192	1.05589e-189
BnaA03G0296700ZS	872.388	2.21788	0.0759155	29.2151	1.24685e-187	6.26534e-185
BnaC07G0134500ZS	595.892	3.06208	0.104862	29.201	1.88062e-187	9.37311e-185
BnaA01G0203600ZS	934.647	2.38329	0.0817755	29.1443	9.87709e-187	4.88311e-184
BnaA05G0142600ZS	719.875	2.64939	0.0909874	29.1182	2.11242e-186	1.036e-183
BnaA02G0106000ZS	522.531	3.26338	0.112409	29.0312	2.65594e-185	1.29222e-182
BnaA09G0160400ZS	2085.14	1.4102	0.0488246	28.883	1.95179e-183	9.42146e-181
BnaA03G0120200ZS	1130.39	2.01489	0.0709309	28.4064	1.68428e-177	8.00414e-175
BnaA07G0068500ZS	835.992	2.18271	0.0780127	27.9789	2.93865e-172	1.34441e-169
BnaA10G0062900ZS	437.568	4.65316	0.166793	27.8978	2.83866e-171	1.28905e-168
BnaC08G0455200ZS	1359.99	1.6249	0.058461	27.7946	5.03447e-170	2.26936e-167
BnaA08G0207100ZS	1863.76	1.35913	0.0490015	27.7365	2.53815e-169	1.13576e-166
BnaC04G0381100ZS	1662.12	1.70241	0.0620997	27.4141	1.86124e-165	8.20874e-163
BnaC06G0343600ZS	2537.65	1.14324	0.0419612	27.2452	1.89338e-163	8.29085e-161
BnaA03G0238900ZS	463.347	3.4688	0.128146	27.069	2.28152e-161	9.71292e-159
BnaC02G0036000ZS	1176.48	1.64935	0.0616681	26.7457	1.38612e-157	5.703e-155
BnaC02G0064800ZS	1155.34	1.83579	0.068972	26.6165	4.37357e-156	1.78745e-153
BnaC03G0517900ZS	1099.31	1.71105	0.0646954	26.4478	3.86697e-154	1.53936e-151
BnaA04G0052400ZS	478.012	3.07495	0.116675	26.3549	4.51038e-153	1.77246e-150
BnaC08G0225700ZS	3433.52	1.00559	0.0382547	26.2868	2.71775e-152	1.0612e-149
BnaA03G0390800ZS	3172.95	1.01687	0.0390137	26.0644	9.23657e-150	3.53899e-147
BnaA07G0086800ZS	1175.4	1.67303	0.0649885	25.7435	3.81535e-146	1.43495e-143
BnaC02G0368500ZS	2272.94	1.20208	0.0468778	25.6428	5.08436e-145	1.87766e-142
BnaC01G0439600ZS	2179.01	1.11807	0.043814	25.5186	1.22426e-143	4.4674e-141
BnaC04G0330500ZS	398.079	3.47471	0.136949	25.3722	5.11025e-142	1.82139e-139
BnaC02G0140500ZS	2021.66	1.20228	0.0474221	25.3527	8.38116e-142	2.95287e-139
BnaC04G0381200ZS	2194.85	1.2009	0.0476344	25.2107	3.0579e-140	1.06512e-137
BnaC08G0489100ZS	352.304	4.1569	0.164959	25.1996	4.04764e-140	1.4019e-137
BnaC02G0316000ZS	1661.26	1.2633	0.0503639	25.0835	7.5244e-139	2.57696e-136
BnaA07G0167600ZS	2061.1	1.29892	0.0518055	25.0729	9.81486e-139	3.34272e-136
BnaC06G0315600ZS	1045.16	1.65576	0.0665016	24.898	7.82354e-137	2.6066e-134
BnaC03G0457600ZS	1013.32	1.85005	0.0747279	24.7572	2.59664e-135	8.60456e-133
BnaC03G0243700ZS	568.776	6.73849	0.273055	24.6782	1.83539e-134	6.0493e-132
BnaC08G0462300ZS	344.636	3.93576	0.160393	24.5383	5.76684e-133	1.87053e-130
BnaA06G0056200ZS	1372.27	1.33674	0.0551136	24.2544	5.94784e-130	1.87952e-127
BnaC09G0322300ZS	2222.18	1.05145	0.0434376	24.2059	1.92856e-129	6.06299e-127
BnaA05G0444600ZS	2556.68	1.10834	0.0458556	24.1703	4.56358e-129	1.42738e-126
BnaA06G0063200ZS	603.386	2.14728	0.0900057	23.8571	8.54156e-126	2.59224e-123
BnaA03G0206700ZS	309.089	4.19332	0.176618	23.7423	1.31901e-124	3.98329e-122
BnaC07G0356000ZS	2256.09	1.02699	0.0432571	23.7415	1.34383e-124	4.03835e-122
BnaC01G0048500ZS	1520.24	1.29409	0.0547615	23.6315	1.83049e-123	5.39501e-121
BnaA09G0515100ZS	2152.41	1.09835	0.0466439	23.5476	1.3284e-122	3.89646e-120
BnaC03G0139200ZS	454.415	2.5779	0.110278	23.3763	7.44541e-121	2.14288e-118
BnaA03G0293800ZS	734.849	1.85036	0.0796088	23.2431	1.67006e-119	4.71802e-117
BnaA03G0206900ZS	1048.1	1.63342	0.0708605	23.0513	1.42862e-117	3.92736e-115
BnaA03G0554200ZS	1999.52	1.0565	0.0459583	22.9882	6.11756e-117	1.66681e-114
BnaA02G0262100ZS	748.675	1.74365	0.0759877	22.9465	1.59707e-116	4.31307e-114
BnaA09G0068700ZS	808.964	1.78502	0.0781267	22.8478	1.53666e-115	4.11368e-113
BnaA03G0293300ZS	313.409	3.56173	0.156369	22.7778	7.61063e-115	2.01975e-112
BnaA02G0125500ZS	2020.33	1.08613	0.0478728	22.6878	5.90726e-114	1.5476e-111
BnaC02G0355300ZS	665.244	1.85754	0.0823992	22.5432	1.56637e-112	4.06885e-110
BnaA01G0279800ZS	1662.12	1.11904	0.049732	22.5015	4.01584e-112	1.03876e-109
BnaA05G0100800ZS	382.433	2.75659	0.123169	22.3805	6.09347e-111	1.56299e-108
BnaA06G0055900ZS	369.806	2.77791	0.124429	22.3253	2.10089e-110	5.34411e-108
BnaA04G0295200ZS	294.12	3.43207	0.154204	22.2566	9.72722e-110	2.44392e-107
BnaA03G0251900ZS	1905.8	1.03268	0.0464022	22.2549	1.01033e-109	2.52806e-107
BnaA09G0527600ZS	414.063	2.5944	0.117494	22.0811	4.80713e-108	1.17879e-105
BnaC01G0337600ZS	557.777	1.96945	0.0899626	21.8919	3.10266e-106	7.45903e-104
BnaC08G0471200ZS	278.318	3.61291	0.165094	21.8839	3.69581e-106	8.81587e-104
BnaC08G0491600ZS	324.113	2.94439	0.136036	21.6442	6.8971e-104	1.60159e-101
BnaC08G0294700ZS	261.72	3.98337	0.184893	21.5442	5.99797e-103	1.38723e-100
BnaA03G0272900ZS	454.178	2.21778	0.103586	21.4101	1.07638e-101	2.4714e-99
BnaA06G0381100ZS	800.526	1.61891	0.075805	21.3563	3.41066e-101	7.71538e-99
BnaC04G0614600ZS	1208.98	1.26002	0.0591521	21.3013	1.10491e-100	2.4721e-98
BnaA06G0306600ZS	735.432	1.62521	0.0766111	21.2138	7.12716e-100	1.57167e-97
BnaC08G0470800ZS	509.537	2.17572	0.103239	21.0745	1.36304e-98	2.94225e-96
BnaC04G0124900ZS	497.311	2.32377	0.110321	21.0637	1.71328e-98	3.68531e-96
BnaA06G0338200ZS	1195.9	1.24344	0.0594228	20.9253	3.15256e-97	6.64139e-95
BnaA06G0106800ZS	1311.22	1.27538	0.0611424	20.8591	1.25989e-96	2.63606e-94
BnaC08G0460800ZS	319.068	6.09103	0.293757	20.7349	1.67631e-95	3.47178e-93
BnaC05G0143900ZS	1418.06	1.1123	0.0537128	20.7084	2.91146e-95	5.96936e-93
BnaC08G0318700ZS	448.571	2.24192	0.108956	20.5765	4.45858e-94	8.96159e-92
BnaC02G0212800ZS	1170.59	1.21285	0.0590037	20.5556	6.86388e-94	1.37511e-91
BnaC04G0612700ZS	820.206	1.451	0.0709866	20.4405	7.29701e-93	1.44769e-90
BnaC06G0013400ZS	325.81	2.65896	0.130198	20.4225	1.05616e-92	2.08861e-90
BnaA01G0042600ZS	406.767	2.25371	0.111276	20.2533	3.32227e-91	6.48625e-89
BnaC07G0067700ZS	439.936	2.10289	0.105883	19.8605	8.94291e-88	1.67656e-85
BnaA09G0104000ZS	1541.83	1.00939	0.0509291	19.8196	2.01638e-87	3.76867e-85
BnaA10G0072200ZS	1092.98	1.22761	0.062121	19.7615	6.38196e-87	1.18199e-84
BnaC03G0332400ZS	803.301	1.44359	0.073501	19.6404	6.98308e-86	1.26654e-83
BnaC09G0583100ZS	406.099	2.13892	0.109639	19.5087	9.26377e-85	1.6557e-82
BnaC08G0488200ZS	210.793	4.2088	0.2162	19.4672	2.08325e-84	3.70179e-82
BnaC06G0318800ZS	1226.88	1.0999	0.0569147	19.3253	3.28915e-83	5.8109e-81
BnaC08G0477500ZS	626.793	1.61385	0.0846599	19.0628	5.14501e-81	8.93512e-79
BnaC03G0405800ZS	512.141	1.73076	0.0917508	18.8637	2.26878e-79	3.86348e-77
BnaA06G0143800ZS	1314.04	1.06464	0.0564881	18.8471	3.10399e-79	5.27111e-77
BnaC03G0282100ZS	352.75	2.31606	0.12299	18.8313	4.18514e-79	7.06793e-77
BnaA10G0240200ZS	238.306	3.01028	0.159966	18.8182	5.35986e-79	9.00221e-77
BnaC08G0488000ZS	207.021	5.01216	0.267813	18.7151	3.7271e-78	6.15865e-76
BnaC07G0103600ZS	279.051	2.5956	0.138815	18.6982	5.11973e-78	8.43709e-76
BnaA07G0067900ZS	782.562	1.35464	0.0725067	18.6829	6.8149e-78	1.12006e-75
BnaC03G0534100ZS	648.984	1.57002	0.0841664	18.6537	1.178e-77	1.91555e-75
BnaA06G0434400ZS	1180.18	1.17368	0.0636106	18.451	5.11523e-76	8.16626e-74
BnaC05G0262600ZS	1269.5	1.04817	0.0568212	18.4468	5.52965e-76	8.80492e-74
BnaC06G0320800ZS	957.896	1.19189	0.0648384	18.3825	1.81346e-75	2.86527e-73
BnaA09G0513400ZS	243.512	2.94646	0.160312	18.3796	1.91345e-75	3.00005e-73
BnaC05G0078800ZS	1036.1	1.25474	0.0684898	18.3202	5.7145e-75	8.84651e-73
BnaA03G0387800ZS	1947.06	1.0025	0.0548046	18.2922	9.54631e-75	1.47412e-72
BnaC08G0471900ZS	215.998	3.22691	0.176638	18.2685	1.4749e-74	2.27179e-72
BnaC03G0295500ZS	849.175	1.29362	0.0708847	18.2496	2.08308e-74	3.20053e-72
BnaA07G0105100ZS	250.28	2.81082	0.154315	18.2148	3.93549e-74	6.01649e-72
BnaC07G0232700ZS	671.503	1.53869	0.084515	18.2061	4.61495e-74	7.03769e-72
BnaC01G0240000ZS	397.156	2.00141	0.110169	18.1667	9.47262e-74	1.43385e-71
BnaC06G0063400ZS	1300.65	1.12287	0.0620278	18.1026	3.03859e-73	4.55447e-71
BnaA06G0019700ZS	1363.42	1.01053	0.0559267	18.0688	5.60891e-73	8.36614e-71
BnaC03G0319100ZS	924.868	1.21177	0.0671095	18.0566	6.99972e-73	1.04153e-70
BnaC01G0065000ZS	855.874	1.26565	0.0702205	18.0239	1.26485e-72	1.87296e-70
BnaC05G0070300ZS	1045.64	1.10537	0.0617641	17.8966	1.25389e-71	1.82153e-69
BnaA01G0098300ZS	810.647	1.27429	0.071292	17.8742	1.87188e-71	2.70645e-69
BnaA10G0267200ZS	359.784	2.06414	0.115862	17.8156	5.35021e-71	7.66331e-69
BnaC08G0516800ZS	315.404	7.03506	0.397229	17.7103	3.48951e-70	4.98649e-68
BnaA01G0275600ZS	511.218	1.68547	0.0958681	17.5811	3.43895e-69	4.81327e-67
BnaA07G0038800ZS	464.786	1.72437	0.0984792	17.51	1.20165e-68	1.67043e-66
BnaC07G0134600ZS	272.214	2.52581	0.144643	17.4624	2.76962e-68	3.83271e-66
BnaC03G0480300ZS	1364.18	1.01137	0.0580795	17.4135	6.51658e-68	8.95723e-66
BnaA04G0138300ZS	1094.7	1.07921	0.0620938	17.3803	1.16246e-67	1.5907e-65
BnaA07G0143600ZS	1193.11	1.00933	0.0585214	17.2472	1.17481e-66	1.58636e-64
BnaA09G0115600ZS	668.428	1.54158	0.0894535	17.2333	1.49277e-66	2.01126e-64
BnaC01G0439700ZS	924.223	1.26055	0.0732393	17.2114	2.18067e-66	2.93166e-64
BnaC08G0483000ZS	627.92	8.84408	0.515201	17.1663	4.74785e-66	6.31372e-64
BnaA03G0222700ZS	905.365	1.14218	0.0666555	17.1356	8.04734e-66	1.06093e-63
BnaA07G0244500ZS	946.092	1.12082	0.0654219	17.1322	8.53291e-66	1.12013e-63
BnaC07G0456300ZS	1222.03	1.0573	0.0619996	17.0533	3.30369e-65	4.25483e-63
BnaA07G0188800ZS	684.987	1.36539	0.0800939	17.0474	3.65694e-65	4.6999e-63
BnaC09G0281400ZS	167.648	3.663	0.215468	17.0002	8.17791e-65	1.04012e-62
BnaC06G0419300ZS	1078.4	1.09476	0.0644045	16.9982	8.46232e-65	1.07407e-62
BnaC05G0326000ZS	1210.51	1.01842	0.0601706	16.9256	2.91214e-64	3.66583e-62
BnaC06G0268600ZS	467.015	1.59615	0.0943205	16.9226	3.06502e-64	3.85037e-62
BnaC05G0455400ZS	1154.95	1.01324	0.0599277	16.9078	3.94368e-64	4.94404e-62
BnaA03G0003200ZS	610.108	1.3946	0.0825703	16.8898	5.34713e-64	6.68981e-62
BnaC08G0466600ZS	267.948	2.3843	0.141349	16.8682	7.70656e-64	9.6025e-62
BnaA05G0140100ZS	386.332	1.83122	0.108856	16.8224	1.67297e-63	2.07611e-61
BnaA06G0161700ZS	525.104	1.53158	0.0911029	16.8115	2.00877e-63	2.48278e-61
BnaC09G0504400ZS	848.344	1.17643	0.0704106	16.7082	1.14277e-62	1.40113e-60
BnaC04G0135700ZS	837.887	1.18521	0.070945	16.7061	1.18367e-62	1.44838e-60
BnaC03G0036900ZS	693.618	1.35195	0.081158	16.6583	2.63504e-62	3.19878e-60
BnaC02G0048200ZS	246.454	2.48992	0.149746	16.6277	4.39361e-62	5.30208e-60
BnaC01G0120200ZS	1012.79	1.08952	0.0656152	16.6047	6.44438e-62	7.73124e-60
BnaC05G0257800ZS	1050.3	1.02849	0.062034	16.5794	9.81396e-62	1.16596e-59
BnaC08G0459600ZS	355.598	7.69937	0.465447	16.5419	1.83244e-61	2.16864e-59
BnaC02G0039200ZS	154.927	3.69118	0.22318	16.539	1.92233e-61	2.27064e-59
BnaC03G0616300ZS	513.893	1.57053	0.09503	16.5266	2.3593e-61	2.77078e-59
BnaA10G0205400ZS	758.647	1.24447	0.0754216	16.5002	3.6555e-61	4.27666e-59
BnaC02G0035900ZS	150.762	4.64266	0.281758	16.4775	5.32707e-61	6.20856e-59
BnaC03G0333500ZS	645.941	1.4863	0.0904269	16.4364	1.04903e-60	1.2203e-58
BnaC08G0490600ZS	275.586	2.14698	0.130986	16.3909	2.22088e-60	2.5737e-58
BnaA07G0172000ZS	3914.24	1.24357	0.0760374	16.3547	4.0284e-60	4.63334e-58
BnaC09G0618600ZS	1017.92	1.04902	0.0646318	16.2307	3.05974e-59	3.43543e-57
BnaC01G0441400ZS	454.732	1.59636	0.0986436	16.1831	6.63223e-59	7.37898e-57
BnaC08G0355400ZS	249.169	2.34251	0.144945	16.1613	9.44767e-59	1.04734e-56
BnaA07G0280200ZS	1130.37	1.0133	0.062752	16.1477	1.17919e-58	1.30251e-56
BnaC08G0472500ZS	182.786	2.84351	0.176533	16.1075	2.25977e-58	2.48267e-56
BnaA10G0048600ZS	579.097	1.31919	0.083006	15.8927	7.12365e-57	7.59493e-55
BnaC05G0153600ZS	615.44	1.27338	0.0803703	15.8439	1.54911e-56	1.64587e-54
BnaA09G0409900ZS	1026.28	1.01242	0.0639608	15.8287	1.97287e-56	2.08167e-54
BnaA08G0076000ZS	1174.15	1.05999	0.0673184	15.746	7.32148e-56	7.67241e-54
BnaC05G0062400ZS	1019.42	1.0237	0.0650275	15.7425	7.73222e-56	8.08901e-54
BnaA09G0397500ZS	1209.4	1.16522	0.0746299	15.6133	5.90593e-55	6.13656e-53
BnaC08G0473100ZS	144.131	3.71525	0.238866	15.5537	1.50256e-54	1.54293e-52
BnaC05G0113100ZS	503.015	1.39661	0.0899105	15.5333	2.06346e-54	2.09782e-52
BnaA06G0292400ZS	559.475	1.34199	0.0867097	15.4768	4.97279e-54	5.02227e-52
BnaC05G0046100ZS	900.908	1.02881	0.0667329	15.4168	1.26142e-53	1.24927e-51
BnaC02G0254800ZS	315.829	1.84892	0.120319	15.3668	2.7346e-53	2.69088e-51
BnaC07G0102200ZS	570.002	1.35674	0.0883653	15.3537	3.34383e-53	3.28509e-51
BnaC01G0146100ZS	212.37	2.34853	0.153252	15.3247	5.22955e-53	5.10498e-51
BnaC05G0461200ZS	285.761	1.92075	0.126041	15.2391	1.94454e-52	1.86847e-50
BnaA07G0220300ZS	442.699	1.52847	0.100348	15.2317	2.17762e-52	2.08589e-50
BnaA03G0189600ZS	512.315	1.3597	0.0896194	15.1719	5.42947e-52	5.14449e-50
BnaC06G0189700ZS	806.842	1.15717	0.076313	15.1635	6.16997e-52	5.8371e-50
BnaC01G0080000ZS	584.587	1.28568	0.0850106	15.1238	1.12882e-51	1.063e-49
BnaC08G0473300ZS	448.613	1.58371	0.104924	15.0939	1.77533e-51	1.66669e-49
BnaC08G0461100ZS	173.556	6.16548	0.408863	15.0796	2.20636e-51	2.06502e-49
BnaA01G0012500ZS	523.545	1.41301	0.0937623	15.0701	2.54816e-51	2.37766e-49
BnaC08G0205600ZS	832.684	1.17187	0.077801	15.0624	2.86042e-51	2.66093e-49
BnaA08G0282000ZS	880.331	1.01239	0.0678707	14.9164	2.57757e-50	2.34444e-48
BnaA05G0093800ZS	690.022	1.16651	0.0783105	14.896	3.50107e-50	3.1703e-48
BnaC08G0475200ZS	175.677	2.6666	0.179386	14.8651	5.55085e-50	5.01163e-48
BnaA10G0135600ZS	878.012	1.02091	0.0687902	14.841	7.96045e-50	7.13461e-48
BnaC01G0077300ZS	184.941	2.66777	0.180311	14.7954	1.56948e-49	1.39241e-47
BnaC04G0427400ZS	380.38	1.67123	0.112976	14.7928	1.63101e-49	1.44282e-47
BnaC01G0484800ZS	318.396	1.71484	0.11639	14.7336	3.92449e-49	3.45175e-47
BnaC05G0458000ZS	825.837	1.13489	0.0770559	14.7281	4.25391e-49	3.73613e-47
BnaC08G0470500ZS	189.455	6.64188	0.451862	14.6989	6.55113e-49	5.72095e-47
BnaA04G0030300ZS	198.852	2.36976	0.161376	14.6847	8.084e-49	7.04952e-47
BnaC01G0077500ZS	116.415	4.12963	0.282383	14.6242	1.96907e-48	1.70017e-46
BnaC02G0025300ZS	142.888	3.06821	0.21041	14.582	3.65575e-48	3.13443e-46
BnaC03G0008500ZS	414.291	1.50948	0.104066	14.5051	1.12425e-47	9.4802e-46
BnaC08G0474000ZS	432.79	1.41209	0.0975871	14.47	1.87376e-47	1.56925e-45
BnaC04G0011400ZS	632.721	1.15822	0.0801513	14.4504	2.49084e-47	2.07471e-45
BnaC08G0465700ZS	179.561	2.39295	0.166017	14.4139	4.23296e-47	3.48787e-45
BnaC01G0125700ZS	434.154	1.41289	0.0987625	14.3059	2.01056e-46	1.63469e-44
BnaA07G0013100ZS	669.652	1.15508	0.0810717	14.2476	4.63816e-46	3.73637e-44
BnaC04G0512400ZS	437.271	1.36192	0.0962495	14.1499	1.87152e-45	1.48809e-43
BnaC08G0251300ZS	718.517	1.09535	0.077816	14.0761	5.32529e-45	4.18005e-43
BnaA04G0100700ZS	3887.54	1.15707	0.0823239	14.0551	7.1684e-45	5.61241e-43
BnaC02G0078100ZS	652.649	1.09339	0.0782186	13.9786	2.1058e-44	1.6341e-42
BnaC02G0018100ZS	740.585	1.0789	0.077526	13.9166	5.0242e-44	3.85969e-42
BnaC03G0481800ZS	336.827	1.60364	0.115781	13.8506	1.26151e-43	9.54763e-42
BnaC01G0138200ZS	238.412	2.00622	0.145185	13.8183	1.97621e-43	1.48832e-41
BnaA08G0278500ZS	636.132	1.08943	0.0792062	13.7544	4.79118e-43	3.56454e-41
BnaC02G0041900ZS	106.457	4.43376	0.32265	13.7417	5.71379e-43	4.23553e-41
BnaC06G0406500ZS	295.415	1.66276	0.121149	13.7249	7.19911e-43	5.31728e-41
BnaA10G0137700ZS	403.05	1.4655	0.106846	13.716	8.1394e-43	6.00455e-41
BnaC05G0249300ZS	549.244	1.18908	0.0867305	13.71	8.84499e-43	6.51723e-41
BnaA03G0393900ZS	290.601	1.65708	0.120889	13.7075	9.16089e-43	6.74189e-41
BnaC08G0510700ZS	416.139	8.93037	0.651984	13.6972	1.05465e-42	7.73376e-41
BnaC08G0489900ZS	663.075	1.06768	0.078091	13.6723	1.48666e-42	1.08757e-40
BnaA09G0662300ZS	170.759	2.33452	0.170843	13.6647	1.64909e-42	1.20495e-40
BnaA03G0288900ZS	229.469	1.91438	0.140179	13.6567	1.84142e-42	1.34229e-40
BnaC05G0053900ZS	550.7	1.15154	0.0845513	13.6194	3.07183e-42	2.21287e-40
BnaA04G0299600ZS	650.262	1.11682	0.0822004	13.5865	4.81389e-42	3.45159e-40
BnaA01G0162400ZS	746.534	1.00162	0.0737269	13.5856	4.87457e-42	3.49101e-40
BnaC04G0432700ZS	201.085	2.05983	0.151738	13.5749	5.64501e-42	4.0193e-40
BnaC05G0139500ZS	671.387	1.04739	0.0771882	13.5693	6.08645e-42	4.31856e-40
BnaC01G0497500ZS	313.283	1.59099	0.117349	13.5577	7.13441e-42	5.05627e-40
BnaC05G0504700ZS	522.475	1.2296	0.0908379	13.5362	9.55505e-42	6.7562e-40
BnaA04G0050900ZS	876.157	1.00866	0.0745828	13.5241	1.12743e-41	7.96267e-40
BnaA01G0189200ZS	423.387	1.39461	0.103196	13.5143	1.28823e-41	9.08791e-40
BnaC04G0510400ZS	731.969	1.05655	0.078252	13.5019	1.52364e-41	1.07239e-39
BnaA01G0367200ZS	206.406	2.06337	0.153006	13.4855	1.90261e-41	1.33759e-39
BnaA09G0562200ZS	102.279	4.34667	0.322915	13.4607	2.66286e-41	1.86352e-39
BnaC07G0366500ZS	747.153	1.02744	0.0763665	13.454	2.91522e-41	2.03547e-39
BnaC08G0467900ZS	111.244	5.3079	0.395193	13.4311	3.97268e-41	2.76752e-39
BnaC03G0021100ZS	277.07	1.69168	0.12597	13.4292	4.07706e-41	2.837e-39
BnaC02G0036100ZS	119.582	2.96285	0.222146	13.3374	1.40239e-40	9.5844e-39
BnaA05G0098400ZS	156.306	2.45562	0.184507	13.3091	2.0495e-40	1.39448e-38
BnaA09G0239600ZS	119.674	3.01784	0.227363	13.2733	3.30862e-40	2.23876e-38
BnaC01G0034600ZS	789.203	1.00526	0.0760102	13.2253	6.26542e-40	4.21619e-38
BnaA09G0028000ZS	540.83	1.14373	0.086502	13.2219	6.55431e-40	4.40576e-38
BnaC08G0217900ZS	641.264	1.03419	0.0784547	13.182	1.11401e-39	7.4232e-38
BnaC02G0032200ZS	99.4336	3.8839	0.295896	13.1259	2.34007e-39	1.54753e-37
BnaA01G0172100ZS	113.658	5.66317	0.431877	13.1129	2.77657e-39	1.83224e-37
BnaA03G0243500ZS	165.706	2.54302	0.194584	13.069	4.94802e-39	3.23383e-37
BnaC04G0328100ZS	394.959	1.34569	0.102985	13.0669	5.09008e-39	3.32314e-37
BnaC06G0236200ZS	364.973	1.43173	0.109815	13.0377	7.47078e-39	4.86187e-37
BnaC08G0029300ZS	738.218	1.05794	0.0812729	13.0172	9.77399e-39	6.28076e-37
BnaA07G0297900ZS	698.026	1.03272	0.0794087	13.0051	1.14407e-38	7.32871e-37
BnaC08G0503800ZS	94.5508	4.51625	0.348124	12.9731	1.73839e-38	1.10895e-36
BnaC01G0252500ZS	123.933	2.7144	0.210485	12.8959	4.74624e-38	3.00272e-36
BnaC09G0548300ZS	418.377	1.32156	0.102685	12.87	6.64114e-38	4.17996e-36
BnaC01G0361800ZS	148.025	2.60285	0.202429	12.8581	7.74747e-38	4.8663e-36
BnaC07G0252400ZS	450.985	1.28918	0.100442	12.835	1.04347e-37	6.51412e-36
BnaC02G0034300ZS	95.5586	4.90416	0.382382	12.8253	1.18353e-37	7.37348e-36
BnaC08G0454200ZS	594.5	1.23389	0.0962988	12.8132	1.3836e-37	8.60245e-36
BnaA06G0259000ZS	432.42	1.24033	0.0968857	12.802	1.59761e-37	9.90289e-36
BnaC09G0572300ZS	191.071	1.96996	0.154273	12.7693	2.43254e-37	1.49723e-35
BnaC02G0036800ZS	264.959	1.67481	0.131236	12.7618	2.67918e-37	1.64244e-35
BnaC08G0476500ZS	128.902	2.68795	0.210682	12.7583	2.80265e-37	1.71642e-35
BnaA09G0413200ZS	430.319	1.2509	0.0981546	12.7442	3.35787e-37	2.0442e-35
BnaC02G0023100ZS	670.517	1.03672	0.081447	12.7287	4.09432e-37	2.48267e-35
BnaC08G0471500ZS	95.981	5.06689	0.398944	12.7008	5.85652e-37	3.5442e-35
BnaA03G0245900ZS	227.585	1.83662	0.144726	12.6904	6.68786e-37	4.04332e-35
BnaA03G0296400ZS	136.144	2.54393	0.200696	12.6755	8.08081e-37	4.86149e-35
BnaC04G0052200ZS	551.656	1.116	0.0882151	12.6509	1.10563e-36	6.62554e-35
BnaC06G0441500ZS	435.838	1.21279	0.096357	12.5864	2.50765e-36	1.49106e-34
BnaC02G0169300ZS	354.467	1.4722	0.117287	12.5522	3.86784e-36	2.28654e-34
BnaC08G0485600ZS	239.66	1.8603	0.148373	12.538	4.62804e-36	2.72805e-34
BnaC04G0533200ZS	407.738	1.25547	0.100241	12.5245	5.48557e-36	3.21192e-34
BnaA09G0074700ZS	216.434	1.81416	0.14551	12.4676	1.12131e-35	6.49108e-34
BnaC08G0319100ZS	401.618	1.25709	0.100915	12.4569	1.28234e-35	7.41626e-34
BnaC02G0553000ZS	311.452	1.50953	0.121447	12.4295	1.80749e-35	1.04044e-33
BnaA03G0139800ZS	133.083	2.46618	0.198523	12.4227	1.96844e-35	1.1299e-33
BnaC06G0310400ZS	425.195	1.24577	0.101126	12.319	7.16001e-35	4.04178e-33
BnaC03G0531000ZS	218.262	1.70906	0.138766	12.3161	7.41852e-35	4.18001e-33
BnaA08G0303900ZS	231.912	1.6722	0.135801	12.3137	7.64808e-35	4.3054e-33
BnaC01G0064200ZS	599.629	1.00814	0.0819258	12.3056	8.45213e-35	4.74931e-33
BnaA01G0302500ZS	171.224	2.09828	0.17052	12.3052	8.49448e-35	4.76873e-33
BnaC06G0278800ZS	380.779	1.32593	0.108164	12.2585	1.51246e-34	8.45985e-33
BnaA03G0245800ZS	498.89	1.08937	0.0889391	12.2485	1.71232e-34	9.53424e-33
BnaA06G0113500ZS	669.062	1.00451	0.0821133	12.2332	2.06693e-34	1.14774e-32
BnaC09G0137200ZS	83.5438	4.53544	0.371975	12.1929	3.39298e-34	1.8739e-32
BnaC05G0049100ZS	365.072	1.53655	0.126314	12.1645	4.80166e-34	2.64475e-32
BnaC08G0503300ZS	103.703	5.90018	0.485199	12.1603	5.0549e-34	2.77924e-32
BnaA10G0087900ZS	433.213	1.22604	0.100839	12.1583	5.17993e-34	2.84289e-32
BnaA03G0279500ZS	125.333	2.52199	0.207775	12.1381	6.63503e-34	3.63498e-32
BnaA02G0406900ZS	530.242	1.18869	0.0980826	12.1193	8.34487e-34	4.55948e-32
BnaC08G0496200ZS	307.007	8.80977	0.727966	12.1019	1.03193e-33	5.61325e-32
BnaC02G0283700ZS	269.181	1.55319	0.128373	12.099	1.06939e-33	5.81187e-32
BnaA07G0017600ZS	242.867	1.6349	0.135304	12.0832	1.29579e-33	7.0174e-32
BnaC08G0021600ZS	330.463	1.33123	0.110859	12.0083	3.21331e-33	1.72344e-31
BnaC09G0338500ZS	427.511	1.21049	0.101011	11.9837	4.324e-33	2.31106e-31
BnaA06G0016400ZS	273.619	1.4818	0.123709	11.9781	4.62646e-33	2.46841e-31
BnaA04G0155500ZS	679.558	1.04431	0.0873468	11.9559	6.04851e-33	3.20482e-31
BnaA04G0282000ZS	378.183	1.29666	0.108511	11.9496	6.52601e-33	3.45186e-31
BnaC07G0362100ZS	435.068	1.1553	0.0967581	11.9401	7.31127e-33	3.85391e-31
BnaC08G0506400ZS	281.996	8.69086	0.729466	11.914	1.00071e-32	5.2434e-31
BnaA07G0244900ZS	503.002	1.08713	0.0915293	11.8774	1.55198e-32	8.09034e-31
BnaA05G0455000ZS	482.317	1.09925	0.0926043	11.8704	1.68594e-32	8.78123e-31
BnaA07G0252200ZS	247.785	1.62827	0.137296	11.8596	1.91811e-32	9.94821e-31
BnaA01G0417600ZS	280.537	1.42189	0.120087	11.8405	2.40999e-32	1.24677e-30
BnaA02G0078000ZS	387.984	1.23042	0.10392	11.8401	2.42123e-32	1.25152e-30
BnaC08G0493500ZS	87.5426	5.34864	0.452675	11.8156	3.24096e-32	1.66821e-30
BnaC04G0448700ZS	604.096	1.01428	0.0858866	11.8096	3.48292e-32	1.78975e-30
BnaA03G0251600ZS	158.479	2.00465	0.16998	11.7934	4.21913e-32	2.16262e-30
BnaA03G0241700ZS	245.885	1.53982	0.130833	11.7694	5.61262e-32	2.86969e-30
BnaC09G0199300ZS	144.905	2.22751	0.189314	11.7663	5.82553e-32	2.97607e-30
BnaA02G0255100ZS	128.41	2.31276	0.196757	11.7544	6.70455e-32	3.41943e-30
BnaC09G0414300ZS	552.219	1.05715	0.0901527	11.7262	9.35453e-32	4.7512e-30
BnaC06G0331800ZS	250.116	1.48105	0.126766	11.6833	1.55086e-31	7.81217e-30
BnaC02G0022500ZS	471.234	1.11068	0.0951108	11.6777	1.65724e-31	8.33434e-30
BnaA03G0289500ZS	317.176	1.37434	0.117763	11.6704	1.80571e-31	9.07355e-30
BnaC09G0291300ZS	387.195	1.18271	0.101486	11.6538	2.19334e-31	1.09674e-29
BnaC08G0503100ZS	1322.73	13.719	1.17892	11.6369	2.67659e-31	1.33729e-29
BnaC02G0037700ZS	460.535	1.12766	0.097044	11.6201	3.25622e-31	1.61635e-29
BnaA01G0343400ZS	340.369	1.34945	0.116173	11.6159	3.42318e-31	1.69648e-29
BnaA06G0434700ZS	242.697	8.46875	0.729655	11.6065	3.81852e-31	1.88935e-29
BnaC03G0534000ZS	184.06	1.87451	0.161604	11.5994	4.14823e-31	2.04753e-29
BnaA10G0143900ZS	544.633	1.05848	0.0915496	11.5618	6.43551e-31	3.16124e-29
BnaA03G0256300ZS	108.133	2.60364	0.225264	11.5582	6.71144e-31	3.29414e-29
BnaC04G0477100ZS	263.665	1.44581	0.125185	11.5494	7.43596e-31	3.64683e-29
BnaC03G0480600ZS	373.232	1.22038	0.105851	11.5292	9.40026e-31	4.59182e-29
BnaA06G0050000ZS	448.047	1.1001	0.0955065	11.5186	1.06277e-30	5.18316e-29
BnaC03G0077800ZS	473.62	1.08853	0.0946733	11.4977	1.35429e-30	6.56833e-29
BnaC09G0465500ZS	306.045	1.34413	0.116912	11.4969	1.36716e-30	6.62549e-29
BnaC01G0078100ZS	116.592	2.33607	0.203852	11.4596	2.10467e-30	1.01037e-28
BnaA05G0081500ZS	309.575	1.33007	0.116205	11.4459	2.46648e-30	1.18221e-28
BnaC09G0048800ZS	90.9921	5.87154	0.513096	11.4434	2.53878e-30	1.21592e-28
BnaC06G0253000ZS	216.317	1.74914	0.152961	11.4352	2.78925e-30	1.32861e-28
BnaA10G0258200ZS	135.006	2.1983	0.193138	11.382	5.13862e-30	2.42135e-28
BnaA07G0233300ZS	182.857	1.75943	0.154838	11.363	6.39131e-30	3.0001e-28
BnaA06G0143300ZS	442.907	1.10455	0.097437	11.336	8.70277e-30	4.06642e-28
BnaC08G0509900ZS	1965.87	13.3285	1.17633	11.3306	9.25301e-30	4.31366e-28
BnaC03G0740800ZS	194.924	1.6853	0.148918	11.317	1.08146e-29	5.02637e-28
BnaC09G0286200ZS	313.689	1.37455	0.121604	11.3035	1.26077e-29	5.84647e-28
BnaA09G0519000ZS	181.429	1.7377	0.154391	11.2552	2.18303e-29	9.97975e-28
BnaA03G0011800ZS	320.447	1.3347	0.118669	11.2472	2.39003e-29	1.09064e-27
BnaA05G0406100ZS	99.9682	2.55596	0.227797	11.2203	3.24087e-29	1.47497e-27
BnaC03G0393400ZS	158.057	1.88681	0.168342	11.2082	3.71531e-29	1.68589e-27
BnaC07G0157500ZS	74.2035	3.41451	0.304793	11.2027	3.95456e-29	1.7918e-27
BnaA08G0318700ZS	387.371	1.20234	0.107356	11.1996	4.09629e-29	1.85465e-27
BnaC09G0242800ZS	342.321	1.21612	0.108608	11.1973	4.20366e-29	1.90045e-27
BnaA08G0208000ZS	486.926	1.07282	0.0959767	11.1779	5.22927e-29	2.35198e-27
BnaA05G0131800ZS	475.389	1.05365	0.0943068	11.1726	5.5514e-29	2.49321e-27
BnaC07G0429000ZS	268.042	1.36367	0.122192	11.16	6.39592e-29	2.86619e-27
BnaA07G0354200ZS	571.006	1.07124	0.0960205	11.1564	6.66549e-29	2.97829e-27
BnaA05G0011100ZS	515.726	1.00618	0.0904491	11.1243	9.55537e-29	4.25405e-27
BnaA03G0095100ZS	351.681	1.26069	0.113329	11.1241	9.57573e-29	4.25693e-27
BnaC06G0198500ZS	122.827	2.2132	0.198955	11.1242	9.56887e-29	4.25693e-27
BnaC08G0504700ZS	113.754	6.7706	0.609109	11.1156	1.05351e-28	4.67664e-27
BnaC06G0090200ZS	276.571	1.33449	0.120289	11.094	1.34165e-28	5.94711e-27
BnaC05G0140600ZS	187.347	1.80161	0.162466	11.0892	1.41586e-28	6.26698e-27
BnaC03G0574900ZS	280.215	1.31797	0.119058	11.07	1.75416e-28	7.74203e-27
BnaC09G0250100ZS	368.824	1.15725	0.104603	11.0632	1.89145e-28	8.34199e-27
BnaA07G0277100ZS	383.958	1.15122	0.104397	11.0273	2.82107e-28	1.23796e-26
BnaA10G0041800ZS	354.282	1.17854	0.106912	11.0235	2.94362e-28	1.28897e-26
BnaC01G0063600ZS	154.534	1.87698	0.170366	11.0173	3.15209e-28	1.37927e-26
BnaC02G0482000ZS	197.39	1.68247	0.152736	11.0155	3.21611e-28	1.40628e-26
BnaC03G0342400ZS	447.55	1.07977	0.0980907	11.0079	3.50019e-28	1.52723e-26
BnaA06G0134800ZS	148.86	1.90932	0.173484	11.0057	3.58627e-28	1.56256e-26
BnaC08G0510600ZS	1468.28	12.9073	1.17659	10.9701	5.31984e-28	2.30969e-26
BnaA08G0306200ZS	324.897	1.20506	0.110115	10.9436	7.12895e-28	3.06905e-26
BnaA08G0036500ZS	183.029	1.80682	0.165623	10.9092	1.04151e-27	4.44629e-26
BnaC08G0320400ZS	238.196	1.45444	0.133511	10.8938	1.2342e-27	5.26522e-26
BnaC08G0475600ZS	169.252	1.75052	0.161155	10.8623	1.74259e-27	7.37762e-26
BnaC02G0017200ZS	255.055	1.36899	0.126167	10.8506	1.98075e-27	8.37433e-26
BnaC08G0466800ZS	64.4971	4.24282	0.391569	10.8354	2.33846e-27	9.81224e-26
BnaA06G0295200ZS	183.968	1.62285	0.149828	10.8314	2.44367e-27	1.02397e-25
BnaC03G0681400ZS	340.14	1.18119	0.109086	10.8281	2.53428e-27	1.06049e-25
BnaC08G0508200ZS	685.488	12.771	1.17977	10.825	2.62157e-27	1.09552e-25
BnaC08G0386200ZS	138.695	2.06209	0.190916	10.8011	3.40268e-27	1.41231e-25
BnaC09G0170500ZS	283.473	1.30503	0.121223	10.7655	5.0075e-27	2.0686e-25
BnaA03G0261500ZS	87.7139	2.62587	0.244875	10.7233	7.91422e-27	3.24097e-25
BnaA03G0136400ZS	621.357	12.6294	1.17988	10.704	9.74715e-27	3.973e-25
BnaC08G0462700ZS	117.268	7.08939	0.662909	10.6944	1.08164e-26	4.40006e-25
BnaC08G0512500ZS	1166.91	12.5767	1.17665	10.6886	1.1506e-26	4.66817e-25
BnaA03G0252200ZS	310.241	1.22983	0.115083	10.6865	1.17745e-26	4.77395e-25
BnaA02G0338200ZS	174.61	1.65764	0.155192	10.6812	1.24672e-26	5.04816e-25
BnaA04G0101200ZS	12836.7	1.0185	0.0954034	10.6757	1.32225e-26	5.35046e-25
BnaC08G0518300ZS	201.073	1.69874	0.159786	10.6313	2.13029e-26	8.49675e-25
BnaC09G0561100ZS	293.989	1.25272	0.118019	10.6146	2.54902e-26	1.01405e-24
BnaA03G0562500ZS	318.353	1.17339	0.110745	10.5954	3.12883e-26	1.23828e-24
BnaC03G0250200ZS	140.613	1.94344	0.183493	10.5913	3.26864e-26	1.29195e-24
BnaC02G0216500ZS	481.378	1.03685	0.0979813	10.5821	3.60693e-26	1.42474e-24
BnaC08G0480600ZS	538.317	12.4223	1.18017	10.5258	6.56732e-26	2.56272e-24
BnaA02G0116400ZS	202.33	1.54285	0.146625	10.5224	6.81313e-26	2.65695e-24
BnaC08G0461400ZS	145.662	7.72805	0.734606	10.52	6.98824e-26	2.7235e-24
BnaA07G0291500ZS	314.278	1.32308	0.126146	10.4885	9.75647e-26	3.77357e-24
BnaC08G0514400ZS	106.712	6.95897	0.665429	10.4579	1.34861e-25	5.19316e-24
BnaC01G0259800ZS	238.485	1.51206	0.14474	10.4467	1.51709e-25	5.83096e-24
BnaC04G0342700ZS	215.527	1.4447	0.138396	10.4389	1.64748e-25	6.31232e-24
BnaA03G0273600ZS	198.403	1.54783	0.148625	10.4143	2.13257e-25	8.1455e-24
BnaA10G0126000ZS	361.729	1.32262	0.127175	10.4	2.47982e-25	9.42484e-24
BnaC08G0482400ZS	895.814	12.1945	1.17713	10.3595	3.78761e-25	1.43242e-23
BnaA06G0114500ZS	383.572	1.0598	0.102308	10.3589	3.81292e-25	1.44022e-23
BnaA09G0564100ZS	151.179	1.98956	0.192324	10.3449	4.41512e-25	1.66154e-23
BnaC08G0486600ZS	59.6585	4.58758	0.443985	10.3327	5.01177e-25	1.87915e-23
BnaC04G0333100ZS	454.288	12.1762	1.18079	10.312	6.22107e-25	2.32122e-23
BnaA06G0054800ZS	227.823	1.43382	0.139344	10.2898	7.83698e-25	2.90822e-23
BnaC08G0465600ZS	58.7797	4.68155	0.456093	10.2645	1.01893e-24	3.76745e-23
BnaC06G0317800ZS	331.23	1.15463	0.112823	10.234	1.39684e-24	5.13997e-23
BnaC08G0320200ZS	343.561	1.14596	0.112081	10.2244	1.54146e-24	5.65176e-23
BnaA09G0049400ZS	398.136	1.13102	0.110795	10.2082	1.82214e-24	6.66494e-23
BnaC04G0011800ZS	68.0711	3.16045	0.309727	10.204	1.90286e-24	6.94776e-23
BnaC05G0423900ZS	379.21	1.0347	0.101427	10.2014	1.95359e-24	7.12449e-23
BnaC05G0119700ZS	132.893	1.84912	0.181638	10.1803	2.42894e-24	8.83177e-23
BnaC01G0348400ZS	61.3297	3.50017	0.34394	10.1767	2.51976e-24	9.1403e-23
BnaC06G0326100ZS	388.451	1.02551	0.100877	10.166	2.81134e-24	1.018e-22
BnaA02G0118500ZS	378.384	1.09007	0.107345	10.1548	3.15323e-24	1.14045e-22
BnaC01G0076300ZS	271.124	1.27142	0.125407	10.1384	3.73181e-24	1.34653e-22
BnaA01G0166100ZS	184.957	1.52286	0.150217	10.1377	3.75695e-24	1.3548e-22
BnaC06G0458900ZS	173.759	1.57289	0.155197	10.1348	3.87099e-24	1.39428e-22
BnaA09G0604700ZS	362.682	1.11262	0.109819	10.1314	4.00821e-24	1.44201e-22
BnaC05G0186500ZS	90.5611	2.43313	0.24027	10.1267	4.20738e-24	1.51189e-22
BnaA01G0172200ZS	190.314	1.60221	0.158241	10.1251	4.27505e-24	1.53441e-22
BnaC06G0454800ZS	102.402	2.13826	0.21125	10.1219	4.41547e-24	1.58203e-22
BnaC08G0461700ZS	388.297	11.9509	1.18094	10.1198	4.51239e-24	1.61582e-22
BnaC08G0361800ZS	175.832	1.58518	0.1567	10.116	4.69065e-24	1.67769e-22
BnaC04G0093700ZS	332.95	1.19885	0.11852	10.1152	4.72954e-24	1.69061e-22
BnaC08G0507100ZS	383.053	11.9325	1.18103	10.1035	5.33279e-24	1.8996e-22
BnaC05G0449000ZS	346.367	1.11241	0.110124	10.1014	5.44389e-24	1.93805e-22
BnaA07G0176100ZS	114.685	2.03672	0.202089	10.0783	6.88949e-24	2.44135e-22
BnaC08G0516300ZS	391.43	10.1589	1.00871	10.0712	7.40846e-24	2.6207e-22
BnaC03G0039900ZS	290.737	1.25613	0.124762	10.0682	7.63698e-24	2.69843e-22
BnaA10G0090200ZS	370.711	11.884	1.18119	10.061	8.21325e-24	2.89371e-22
BnaA05G0034000ZS	294.745	1.2232	0.12158	10.0609	8.22784e-24	2.89552e-22
BnaA03G0337800ZS	385.122	1.01082	0.100478	10.0602	8.28525e-24	2.91405e-22
BnaC08G0480100ZS	369.721	11.882	1.18127	10.0587	8.40854e-24	2.95233e-22
BnaC01G0161700ZS	98.5226	2.19563	0.218301	10.0578	8.48622e-24	2.9762e-22
BnaC09G0092000ZS	109.523	2.12832	0.211677	10.0545	8.77244e-24	3.07131e-22
BnaC08G0519700ZS	209.835	1.46054	0.145324	10.0503	9.16287e-24	3.20617e-22
BnaA06G0178200ZS	221.703	1.49399	0.148757	10.0432	9.84721e-24	3.43778e-22
BnaC08G0509000ZS	688.451	11.8153	1.17732	10.0357	1.06186e-23	3.70074e-22
BnaA08G0131200ZS	341.9	1.11209	0.110907	10.0273	1.15649e-23	4.02371e-22
BnaA04G0209800ZS	186.419	1.57699	0.157332	10.0233	1.20412e-23	4.18465e-22
BnaC08G0458400ZS	89.3472	6.69028	0.668095	10.014	1.32344e-23	4.59151e-22
BnaC08G0489500ZS	282.394	1.33238	0.13318	10.0043	1.45886e-23	5.04706e-22
BnaC08G0493200ZS	55.5831	4.35595	0.43592	9.99255	1.64295e-23	5.65841e-22
BnaC06G0110300ZS	389.041	1.01564	0.101663	9.99019	1.68253e-23	5.79145e-22
BnaC08G0520900ZS	349.779	11.8006	1.18125	9.98993	1.68706e-23	5.80381e-22
BnaC07G0429100ZS	155.366	1.74637	0.174919	9.98386	1.79349e-23	6.1561e-22
BnaC08G0464600ZS	200.847	1.46001	0.146337	9.97702	1.92143e-23	6.58787e-22
BnaC09G0341900ZS	344.815	11.7796	1.18132	9.97161	2.02911e-23	6.94931e-22
BnaC03G0016000ZS	345.569	1.05859	0.106268	9.96151	2.24631e-23	7.68888e-22
BnaC02G0044300ZS	160.413	1.67609	0.168323	9.9576	2.33635e-23	7.97483e-22
BnaC08G0461600ZS	337.392	11.7496	1.18149	9.94478	2.65756e-23	9.04841e-22
BnaC03G0243500ZS	55.6761	3.83379	0.385538	9.94398	2.67898e-23	9.11389e-22
BnaA06G0332100ZS	329.986	1.0884	0.109596	9.93099	3.05219e-23	1.03491e-21
BnaA04G0058700ZS	387.561	1.06605	0.10748	9.91862	3.45513e-23	1.16959e-21
BnaC09G0527400ZS	330.179	1.11785	0.112899	9.90137	4.10604e-23	1.38534e-21
BnaC03G0157800ZS	323.021	11.6879	1.18197	9.88846	4.67181e-23	1.57018e-21
BnaA03G0242500ZS	56.8075	5.03333	0.509332	9.88221	4.97232e-23	1.66844e-21
BnaC08G0204300ZS	247.582	1.26121	0.127692	9.87694	5.24102e-23	1.75571e-21
BnaA06G0421400ZS	308.195	1.20792	0.122608	9.85187	6.72771e-23	2.23906e-21
BnaA01G0103300ZS	237.472	1.36907	0.139083	9.84357	7.30742e-23	2.42673e-21
BnaA07G0179300ZS	55.3366	4.54688	0.462234	9.83674	7.82002e-23	2.58994e-21
BnaC03G0684500ZS	254.464	1.26854	0.129141	9.82284	8.97747e-23	2.96847e-21
BnaC08G0503500ZS	299.363	11.577	1.18196	9.79473	1.1861e-22	3.89255e-21
BnaC03G0388100ZS	376.143	1.07891	0.110182	9.79202	1.21832e-22	3.99615e-21
BnaA03G0247300ZS	317.846	1.15968	0.11847	9.78884	1.25734e-22	4.11971e-21
BnaA09G0471600ZS	98.0479	2.13771	0.218396	9.7882	1.26522e-22	4.14334e-21
BnaC08G0458600ZS	64.3148	5.68431	0.580997	9.78371	1.32267e-22	4.32455e-21
BnaC08G0494000ZS	295.026	11.553	1.18216	9.7728	1.47323e-22	4.80399e-21
BnaC09G0544300ZS	356.257	1.02951	0.105491	9.7592	1.68473e-22	5.4791e-21
BnaC02G0527500ZS	321.849	1.21291	0.124403	9.74982	1.84787e-22	5.99693e-21
BnaC04G0428500ZS	331.01	1.07768	0.110544	9.74886	1.86547e-22	6.04765e-21
BnaA06G0445300ZS	233.642	1.26871	0.130556	9.7178	2.5319e-22	8.11373e-21
BnaC04G0578500ZS	187.66	1.43475	0.147906	9.70046	3.00156e-22	9.56877e-21
BnaC03G0488800ZS	240.945	1.24663	0.128545	9.69806	3.07271e-22	9.78036e-21
BnaC05G0402500ZS	262.424	1.20167	0.123943	9.69534	3.1559e-22	1.00347e-20
BnaC08G0486100ZS	73.1944	2.62624	0.271227	9.6828	3.5681e-22	1.13278e-20
BnaC06G0276600ZS	137.361	1.79995	0.18612	9.67091	4.00781e-22	1.26909e-20
BnaA08G0253100ZS	163.773	1.54181	0.159634	9.6584	4.52887e-22	1.43039e-20
BnaC08G0485900ZS	293.385	9.74291	1.00993	9.64716	5.05375e-22	1.59452e-20
BnaC08G0515500ZS	265.963	11.4055	1.18233	9.64664	5.07944e-22	1.6018e-20
BnaC08G0480500ZS	501.463	11.358	1.17795	9.64212	5.30817e-22	1.67221e-20
BnaC09G0308300ZS	340.78	1.05166	0.109128	9.63693	5.58336e-22	1.75529e-20
BnaA03G0222000ZS	283.399	1.17464	0.122077	9.6221	6.44989e-22	2.01952e-20
BnaA05G0420400ZS	74.9647	2.55056	0.265343	9.61231	7.09413e-22	2.21491e-20
BnaC01G0077900ZS	126.126	1.84405	0.191843	9.61228	7.09593e-22	2.21491e-20
BnaA08G0304600ZS	142.679	1.68464	0.175421	9.60344	7.73232e-22	2.4062e-20
BnaC08G0506900ZS	255.04	11.3452	1.18257	9.59372	8.49631e-22	2.63192e-20
BnaA03G0243000ZS	331.353	1.08165	0.112776	9.59115	8.71059e-22	2.69558e-20
BnaA04G0051800ZS	197.531	1.34731	0.141102	9.54852	1.31565e-21	4.03273e-20
BnaA03G0327800ZS	59.7845	3.12737	0.328412	9.5227	1.68732e-21	5.14625e-20
BnaA08G0258700ZS	333.197	1.04995	0.110741	9.48117	2.51436e-21	7.61186e-20
BnaA09G0113400ZS	177.19	1.48101	0.156276	9.47688	2.62012e-21	7.92812e-20
BnaC08G0469600ZS	226.542	11.173	1.18308	9.44406	3.58608e-21	1.08083e-19
BnaC06G0292000ZS	311.795	1.09598	0.116104	9.43965	3.74021e-21	1.12507e-19
BnaC01G0263300ZS	225.793	11.1712	1.18348	9.43931	3.75249e-21	1.12821e-19
BnaC08G0458800ZS	254.538	9.54051	1.01109	9.43584	3.87859e-21	1.16384e-19
BnaC08G0489300ZS	65.8837	2.92703	0.31053	9.42591	4.26386e-21	1.27633e-19
BnaC08G0491200ZS	419.583	11.0988	1.17867	9.41639	4.66845e-21	1.39065e-19
BnaC07G0475300ZS	139.079	1.64317	0.174646	9.40857	5.02938e-21	1.49598e-19
BnaA08G0238400ZS	204.251	1.32966	0.141723	9.38214	6.46495e-21	1.9137e-19
BnaA09G0060400ZS	125.456	7.92776	0.845153	9.38026	6.58071e-21	1.94609e-19
BnaC01G0056500ZS	161.215	1.50729	0.160965	9.36408	7.67164e-21	2.25565e-19
BnaA03G0258300ZS	247.2	1.19217	0.127488	9.35122	8.6639e-21	2.54008e-19
BnaA06G0112100ZS	238.735	1.19708	0.128101	9.34483	9.20335e-21	2.6918e-19
BnaC03G0046500ZS	410.574	1.03383	0.110704	9.33867	9.75498e-21	2.84635e-19
BnaA07G0261400ZS	205.611	1.34893	0.144684	9.32323	1.12855e-20	3.282e-19
BnaC05G0198300ZS	249.612	1.1666	0.125298	9.31064	1.27062e-20	3.68641e-19
BnaC08G0472800ZS	77.9473	2.41026	0.258956	9.30761	1.30737e-20	3.78766e-19
BnaC08G0503000ZS	202.514	11.0129	1.18364	9.30423	1.34972e-20	3.90852e-19
BnaC08G0501600ZS	202.974	11.0156	1.18494	9.2963	1.45415e-20	4.19507e-19
BnaA09G0106400ZS	258.057	1.14089	0.122734	9.29558	1.46405e-20	4.22164e-19
BnaA08G0090900ZS	213.455	1.26502	0.136368	9.27656	1.75035e-20	5.02591e-19
BnaC02G0287700ZS	308.923	1.05343	0.113615	9.27196	1.8276e-20	5.23547e-19
BnaC08G0476700ZS	196.796	10.9709	1.18375	9.26788	1.89877e-20	5.43683e-19
BnaA06G0268100ZS	254.549	1.15051	0.124291	9.25665	2.10952e-20	6.02337e-19
BnaC08G0510300ZS	195.196	10.9577	1.18398	9.25498	2.14271e-20	6.10962e-19
BnaC08G0517000ZS	66.523	6.2697	0.678078	9.24629	2.32429e-20	6.60892e-19
BnaC09G0270300ZS	197.54	1.31897	0.143127	9.21538	3.10164e-20	8.78259e-19
BnaC02G0017500ZS	187.147	10.8975	1.18408	9.20336	3.46913e-20	9.76903e-19
BnaC04G0061000ZS	185.814	1.39618	0.151743	9.20095	3.5479e-20	9.98623e-19
BnaA10G0251100ZS	285.135	1.12775	0.122825	9.18174	4.24188e-20	1.18688e-18
BnaC07G0445700ZS	206.69	1.40061	0.152714	9.17144	4.66751e-20	1.30181e-18
BnaA09G0155200ZS	257.399	1.16805	0.127536	9.15859	5.25797e-20	1.46449e-18
BnaA08G0011400ZS	305.515	1.02667	0.112138	9.15539	5.4163e-20	1.50722e-18
BnaA03G0497100ZS	133.847	1.62861	0.177951	9.15203	5.58723e-20	1.55197e-18
BnaC08G0520800ZS	178.937	10.8335	1.18433	9.14738	5.83311e-20	1.61734e-18
BnaA02G0198700ZS	296.486	1.08885	0.119093	9.1429	6.0801e-20	1.68505e-18
BnaC01G0116400ZS	178.921	10.8365	1.18524	9.14281	6.08515e-20	1.68569e-18
BnaA03G0252800ZS	107.551	1.86362	0.204101	9.13087	6.79498e-20	1.87386e-18
BnaA05G0353000ZS	86.6572	2.4609	0.269703	9.12449	7.20781e-20	1.98414e-18
BnaC08G0492100ZS	174.289	10.7957	1.18451	9.11402	7.93861e-20	2.18139e-18
BnaC08G0502700ZS	172.014	10.7772	1.18495	9.09508	9.45178e-20	2.5856e-18
BnaC05G0350100ZS	114.258	1.77064	0.194798	9.08962	9.93848e-20	2.71147e-18
BnaC08G0468800ZS	171.849	10.7729	1.1853	9.0887	1.00228e-19	2.73327e-18
BnaA10G0260400ZS	170.945	10.7699	1.18509	9.08784	1.01024e-19	2.75374e-18
BnaA05G0043100ZS	299.544	1.12035	0.123318	9.08504	1.03662e-19	2.82315e-18
BnaC08G0465200ZS	111.014	1.81626	0.199964	9.0829	1.05724e-19	2.87802e-18
BnaC03G0586600ZS	343.263	1.02496	0.112885	9.07968	1.0889e-19	2.95895e-18
BnaA03G0388100ZS	291.333	1.0465	0.115325	9.0744	1.14305e-19	3.09648e-18
BnaC08G0477900ZS	168.996	10.7493	1.18501	9.07105	1.17876e-19	3.19042e-18
BnaA03G0389100ZS	170.482	1.41593	0.156116	9.06968	1.19365e-19	3.22569e-18
BnaC08G0473200ZS	80.0492	2.26445	0.249932	9.06026	1.30143e-19	3.50539e-18
BnaC08G0500600ZS	167.181	10.7342	1.18496	9.05875	1.31952e-19	3.55099e-18
BnaA03G0257500ZS	135.813	1.64688	0.181868	9.05538	1.36087e-19	3.66069e-18
BnaC08G0515400ZS	165.168	10.7174	1.18488	9.0451	1.49527e-19	4.0134e-18
BnaC03G0502800ZS	263.16	1.13104	0.125256	9.02983	1.71934e-19	4.59871e-18
BnaA03G0064600ZS	70.8286	2.38681	0.264434	9.02609	1.77923e-19	4.75682e-18
BnaA03G0254200ZS	162.605	10.6953	1.18495	9.02594	1.78166e-19	4.76124e-18
BnaC08G0496800ZS	304.377	10.6376	1.17953	9.01853	1.90636e-19	5.07238e-18
BnaC01G0139300ZS	69.3761	2.42427	0.268813	9.01841	1.90845e-19	5.07573e-18
BnaC08G0460900ZS	60.8993	6.14063	0.681745	9.00722	2.11355e-19	5.61147e-18
BnaC03G0118200ZS	416.954	1.00952	0.112362	8.98458	2.59727e-19	6.87492e-18
BnaA05G0320400ZS	156.776	10.6411	1.18544	8.97653	2.79449e-19	7.3842e-18
BnaA06G0084400ZS	132.643	1.61565	0.180035	8.9741	2.85689e-19	7.54584e-18
BnaA01G0128800ZS	122.197	1.78558	0.199694	8.94157	3.83689e-19	1.00865e-17
BnaC07G0363400ZS	179.598	1.35837	0.151926	8.94101	3.85623e-19	1.01286e-17
BnaA10G0237000ZS	254.258	1.12612	0.126047	8.93411	4.10478e-19	1.07676e-17
BnaC08G0474200ZS	151.282	10.5934	1.18584	8.93327	4.1358e-19	1.08444e-17
BnaA09G0106000ZS	136.024	1.55969	0.17496	8.91456	4.89738e-19	1.27703e-17
BnaC08G0461300ZS	279.736	10.5159	1.17972	8.91388	4.92756e-19	1.28435e-17
BnaC08G0484600ZS	47.4793	3.6323	0.407636	8.91063	5.07415e-19	1.32031e-17
BnaA07G0191600ZS	66.6216	2.49655	0.280207	8.90968	5.1182e-19	1.33064e-17
BnaA06G0125600ZS	171.027	1.37867	0.154782	8.90716	5.23586e-19	1.36008e-17
BnaA07G0366500ZS	196.941	1.25644	0.141134	8.90244	5.46305e-19	1.4179e-17
BnaC02G0531200ZS	249.758	1.1876	0.133518	8.89462	5.86191e-19	1.51949e-17
BnaC08G0494800ZS	97.588	7.55328	0.849407	8.89242	5.97944e-19	1.54733e-17
BnaC07G0050400ZS	174.142	1.39052	0.156438	8.88862	6.18714e-19	1.59771e-17
BnaA07G0241000ZS	61.3133	2.61127	0.294186	8.87624	6.916e-19	1.77918e-17
BnaC08G0484500ZS	48.9527	5.28004	0.594904	8.87545	6.96503e-19	1.79029e-17
BnaC01G0277800ZS	102.43	1.90573	0.215085	8.86035	7.97653e-19	2.04343e-17
BnaC08G0497300ZS	142.487	10.5045	1.18594	8.85753	8.18104e-19	2.09495e-17
BnaC08G0506200ZS	141.285	10.4956	1.18676	8.84395	9.2389e-19	2.36091e-17
BnaC02G0539600ZS	83.8845	2.09464	0.236927	8.84089	9.49629e-19	2.42365e-17
BnaC01G0077000ZS	310.794	1.02231	0.115647	8.8399	9.58014e-19	2.44302e-17
BnaC06G0103800ZS	226.972	1.16897	0.132357	8.8319	1.02908e-18	2.61771e-17
BnaA04G0213100ZS	289.126	1.06447	0.120567	8.82886	1.05745e-18	2.68633e-17
BnaC09G0223100ZS	183.195	1.30041	0.147528	8.81464	1.20074e-18	3.04299e-17
BnaC08G0471100ZS	51.3724	3.00164	0.340772	8.80834	1.2701e-18	3.21346e-17
BnaC08G0455000ZS	157.583	1.39893	0.158885	8.8047	1.31204e-18	3.31662e-17
BnaC08G0462100ZS	136.77	10.447	1.18662	8.80398	1.32043e-18	3.33529e-17
BnaC03G0488400ZS	186.072	1.37313	0.156	8.8021	1.34281e-18	3.39044e-17
BnaC08G0510200ZS	136.55	10.4441	1.18716	8.79754	1.3985e-18	3.52522e-17
BnaA06G0140700ZS	154.869	1.44639	0.164476	8.79396	1.44381e-18	3.63646e-17
BnaA09G0698500ZS	250.43	1.11397	0.126763	8.78784	1.52458e-18	3.83358e-17
BnaC08G0518500ZS	132.683	10.4032	1.1866	8.76723	1.83109e-18	4.57244e-17
BnaA07G0100000ZS	336.113	1.02653	0.117116	8.76511	1.86595e-18	4.65378e-17
BnaC08G0462500ZS	132.716	10.4031	1.18709	8.76347	1.89328e-18	4.7162e-17
BnaC08G0474400ZS	131.757	10.3908	1.18667	8.75625	2.01862e-18	5.0162e-17
BnaA08G0193900ZS	296.022	1.01556	0.115994	8.75524	2.03664e-18	5.05687e-17
BnaC04G0300800ZS	112.231	1.71382	0.19608	8.74044	2.322e-18	5.74447e-17
BnaC03G0302600ZS	66.248	2.41318	0.276105	8.74009	2.32921e-18	5.75997e-17
BnaC02G0022400ZS	120.564	1.7858	0.204409	8.73641	2.40639e-18	5.94126e-17
BnaA02G0159200ZS	140.522	1.52342	0.174546	8.72791	2.5942e-18	6.39465e-17
BnaC08G0479600ZS	126.831	10.3359	1.18733	8.70518	3.17083e-18	7.76606e-17
BnaC08G0493000ZS	126.006	10.3286	1.18712	8.70054	3.303e-18	8.0801e-17
BnaC08G0513700ZS	126.171	10.3333	1.18896	8.69107	3.59043e-18	8.75528e-17
BnaC02G0017400ZS	233.675	10.2565	1.18072	8.68666	3.73237e-18	9.08333e-17
BnaA06G0392900ZS	273.571	1.03117	0.11882	8.67845	4.01186e-18	9.75578e-17
BnaC05G0137900ZS	179.448	1.31149	0.151277	8.66942	4.34316e-18	1.05405e-16
BnaC08G0480800ZS	48.9711	5.54479	0.63961	8.66901	4.35883e-18	1.05744e-16
BnaA09G0094800ZS	126.791	1.75579	0.202699	8.66208	4.63224e-18	1.12199e-16
BnaC06G0326800ZS	167.523	1.32225	0.153121	8.63528	5.85813e-18	1.40889e-16
BnaC08G0510500ZS	119.449	10.2489	1.18763	8.6297	6.15144e-18	1.47712e-16
BnaC09G0574600ZS	118.384	10.2385	1.18787	8.61921	6.74161e-18	1.6144e-16
BnaC08G0486800ZS	83.1823	7.33806	0.85326	8.60003	7.96982e-18	1.9011e-16
BnaC08G0506600ZS	116.926	10.2231	1.18895	8.59841	8.08302e-18	1.9266e-16
BnaC08G0512300ZS	217.187	10.148	1.18138	8.58998	8.6983e-18	2.07084e-16
BnaA05G0386400ZS	123.1	1.58292	0.184503	8.57936	9.54022e-18	2.266e-16
BnaA05G0336400ZS	114.282	10.1843	1.18898	8.56558	1.07535e-17	2.54432e-16
BnaC03G0681600ZS	253.878	1.10692	0.129328	8.55903	1.13823e-17	2.68791e-16
BnaA09G0115700ZS	275.402	1.04589	0.122221	8.55739	1.15454e-17	2.72432e-16
BnaC08G0336900ZS	130.096	1.56609	0.183464	8.53622	1.38678e-17	3.25231e-16
BnaA02G0288000ZS	110.864	10.1448	1.18877	8.53383	1.41583e-17	3.31917e-16
BnaC07G0397000ZS	109.508	10.1257	1.18835	8.52079	1.58472e-17	3.70517e-16
BnaA05G0429600ZS	89.7264	1.92862	0.226662	8.5088	1.75747e-17	4.0997e-16
BnaC07G0098600ZS	75.0856	2.19343	0.258038	8.50042	1.88909e-17	4.39334e-16
BnaC02G0345000ZS	183.174	1.29833	0.152926	8.48989	2.06826e-17	4.79911e-16
BnaC06G0430900ZS	176.519	1.37213	0.162154	8.46189	2.6309e-17	6.06104e-16
BnaA09G0109300ZS	100.352	1.77133	0.20942	8.45825	2.71413e-17	6.24812e-16
BnaC03G0488200ZS	189.225	1.26181	0.149287	8.45225	2.85733e-17	6.56543e-16
BnaA09G0684200ZS	50.1829	2.93439	0.347197	8.45167	2.87176e-17	6.59611e-16
BnaA05G0011400ZS	41.5402	3.49241	0.413663	8.44264	3.10261e-17	7.11304e-16
BnaA09G0262100ZS	158.378	1.39932	0.165779	8.44091	3.14883e-17	7.21629e-16
BnaC08G0459900ZS	101.158	10.0116	1.18928	8.41815	3.82469e-17	8.73254e-16
BnaC06G0409800ZS	275.533	1.10828	0.131666	8.4173	3.85265e-17	8.79312e-16
BnaA04G0038900ZS	224.617	1.14208	0.135949	8.40075	4.43638e-17	1.00692e-15
BnaC08G0515600ZS	99.0782	9.98086	1.18938	8.39168	4.79234e-17	1.0857e-15
BnaC02G0035200ZS	88.2033	1.87952	0.224007	8.39044	4.84311e-17	1.09679e-15
BnaA10G0119100ZS	96.9091	1.76116	0.209962	8.38798	4.94582e-17	1.11799e-15
BnaA03G0246400ZS	135.06	1.5245	0.18179	8.38603	5.02825e-17	1.13579e-15
BnaA08G0056100ZS	118.917	1.59727	0.190475	8.38571	5.0419e-17	1.13803e-15
BnaC03G0011800ZS	297.618	1.03024	0.12295	8.37932	5.32325e-17	1.19933e-15
BnaA03G0271400ZS	67.5645	2.35165	0.280749	8.37636	5.45908e-17	1.22948e-15
BnaA10G0105400ZS	54.4892	2.67489	0.319465	8.37301	5.61635e-17	1.26443e-15
BnaC07G0232000ZS	181.999	9.89354	1.18203	8.36999	5.76248e-17	1.29495e-15
BnaC08G0517200ZS	97.8532	9.96143	1.19063	8.3665	5.93539e-17	1.33234e-15
BnaC08G0485000ZS	124.558	8.50695	1.01695	8.36516	6.00319e-17	1.34707e-15
BnaC08G0504500ZS	99.8541	1.74096	0.208351	8.35589	6.49425e-17	1.4546e-15
BnaC02G0215200ZS	52.3465	2.64104	0.316443	8.346	7.06125e-17	1.57756e-15
BnaC08G0460000ZS	95.2407	9.92284	1.18994	8.33896	7.49448e-17	1.6707e-15
BnaC08G0458500ZS	42.9741	5.3824	0.645562	8.33755	7.58456e-17	1.69016e-15
BnaC08G0505700ZS	122.495	8.48684	1.0182	8.33516	7.73934e-17	1.72278e-15
BnaC08G0492800ZS	93.8997	9.90492	1.1902	8.32204	8.64619e-17	1.91491e-15
BnaC08G0503600ZS	94.1463	9.90583	1.19126	8.31539	9.14528e-17	2.02252e-15
BnaA10G0195700ZS	213.006	1.20057	0.144594	8.30304	1.01478e-16	2.23696e-15
BnaC08G0486400ZS	47.2351	5.75747	0.693614	8.30069	1.03507e-16	2.27966e-15
BnaA06G0176200ZS	112.061	1.62973	0.19639	8.29843	1.05495e-16	2.32134e-15
BnaC03G0792600ZS	138.178	1.43123	0.172652	8.28967	1.13565e-16	2.49205e-15
BnaC08G0519600ZS	118.411	8.44115	1.01897	8.28399	1.19117e-16	2.60613e-15
BnaC08G0463300ZS	117.905	8.42357	1.01758	8.27807	1.25184e-16	2.73495e-15
BnaA02G0029100ZS	92.1097	1.77387	0.214497	8.2699	1.3407e-16	2.91972e-15
BnaC01G0138300ZS	208.493	1.18274	0.143068	8.26697	1.37411e-16	2.99037e-15
BnaC08G0477600ZS	116.107	8.3965	1.01652	8.26007	1.45591e-16	3.16164e-15
BnaC08G0459000ZS	89.5193	9.8364	1.19097	8.25913	1.46733e-16	3.18531e-15
BnaC08G0469100ZS	197.072	1.17955	0.142877	8.2557	1.51018e-16	3.27717e-15
BnaA02G0258900ZS	214.907	1.13409	0.137566	8.24393	1.66641e-16	3.60853e-15
BnaA07G0065700ZS	38.2574	3.70075	0.449756	8.22834	1.89826e-16	4.10045e-15
BnaC07G0175400ZS	71.0586	2.13971	0.260206	8.22312	1.9828e-16	4.27254e-15
BnaC08G0413100ZS	98.0937	1.87045	0.228036	8.20243	2.3557e-16	5.04591e-15
BnaC08G0476900ZS	84.2493	9.74626	1.19142	8.1804	2.82904e-16	6.0261e-15
BnaA02G0147200ZS	244.533	1.08037	0.132086	8.17929	2.85532e-16	6.07998e-15
BnaA09G0539200ZS	80.8677	1.98845	0.243288	8.17325	3.0019e-16	6.38102e-15
BnaA09G0109400ZS	151.558	1.40418	0.171936	8.16685	3.16539e-16	6.70992e-15
BnaA09G0194000ZS	160.992	1.34559	0.165014	8.1544	3.50905e-16	7.41789e-15
BnaC08G0480700ZS	82.4672	9.717	1.19188	8.15267	3.55986e-16	7.52012e-15
BnaA09G0483700ZS	140.826	1.39036	0.170596	8.15002	3.63878e-16	7.6736e-15
BnaA06G0137300ZS	235.166	1.06014	0.130133	8.1466	3.74285e-16	7.88222e-15
BnaC08G0513900ZS	107.811	8.29688	1.01884	8.14349	3.84032e-16	8.07918e-15
BnaC09G0081200ZS	152.716	1.34446	0.165202	8.13831	4.00842e-16	8.40972e-15
BnaC08G0517300ZS	81.5681	9.69864	1.19197	8.13665	4.06362e-16	8.51679e-15
BnaC03G0618300ZS	208.276	1.20826	0.148623	8.12965	4.30531e-16	9.00488e-15
BnaA09G0425400ZS	209.029	1.11877	0.137783	8.11976	4.67091e-16	9.7496e-15
BnaA03G0289400ZS	66.7685	2.34835	0.289217	8.11967	4.67468e-16	9.75414e-15
BnaC08G0495600ZS	79.9957	9.67554	1.19334	8.10795	5.14807e-16	1.07091e-14
BnaC08G0466000ZS	79.2921	9.66086	1.19249	8.10142	5.43229e-16	1.12812e-14
BnaC05G0335000ZS	147.13	9.58689	1.1834	8.10111	5.44612e-16	1.13061e-14
BnaC08G0467300ZS	79.3856	9.66336	1.19295	8.10039	5.4781e-16	1.13686e-14
BnaA10G0131200ZS	167.234	1.32823	0.164008	8.09859	5.55986e-16	1.15344e-14
BnaC08G0467400ZS	63.6432	6.94274	0.858025	8.09154	5.89155e-16	1.21977e-14
BnaA01G0347300ZS	117.698	1.50336	0.185915	8.08632	6.14963e-16	1.27106e-14
BnaA03G0102200ZS	217.263	1.17355	0.145587	8.06082	7.57848e-16	1.55538e-14
BnaC06G0454900ZS	100.395	1.64659	0.204337	8.05821	7.74215e-16	1.58737e-14
BnaC03G0307100ZS	244.56	1.0254	0.127458	8.04499	8.6254e-16	1.76198e-14
BnaC08G0511200ZS	75.7627	9.5926	1.19304	8.04047	8.94976e-16	1.82642e-14
BnaC08G0477800ZS	140.579	9.52339	1.1846	8.03932	9.03383e-16	1.84296e-14
BnaC06G0341600ZS	194.377	1.14213	0.142185	8.03266	9.53847e-16	1.94397e-14
BnaA03G0246100ZS	147.806	1.41282	0.176085	8.02351	1.02769e-15	2.09098e-14
BnaA08G0101600ZS	77.171	1.96571	0.245061	8.02132	1.04618e-15	2.1272e-14
BnaC01G0463400ZS	75.9491	1.93472	0.241402	8.01452	1.10571e-15	2.24081e-14
BnaA06G0292500ZS	113.44	1.52597	0.190419	8.01375	1.11265e-15	2.25413e-14
BnaC08G0501900ZS	137.177	9.48535	1.1839	8.01199	1.12869e-15	2.28587e-14
BnaA09G0603000ZS	74.5313	9.56641	1.19411	8.01133	1.13474e-15	2.29736e-14
BnaC08G0479400ZS	98.7053	8.17485	1.02046	8.01095	1.13822e-15	2.30365e-14
BnaA09G0230300ZS	258.111	1.00043	0.124997	8.00369	1.20748e-15	2.43739e-14
BnaA10G0248000ZS	122.882	1.51292	0.189332	7.99086	1.34004e-15	2.69698e-14
BnaC01G0231600ZS	164.53	1.32191	0.165534	7.98573	1.39694e-15	2.80688e-14
BnaC08G0507000ZS	72.8048	9.53533	1.19409	7.98544	1.40018e-15	2.81248e-14
BnaC08G0514000ZS	72.6911	9.53756	1.19473	7.98304	1.42775e-15	2.86223e-14
BnaA08G0224500ZS	80.6894	1.91448	0.239902	7.98024	1.46051e-15	2.92599e-14
BnaA07G0344900ZS	59.5976	2.28947	0.286984	7.9777	1.4909e-15	2.98393e-14
BnaC09G0092800ZS	72.2646	2.07254	0.259981	7.97188	1.5628e-15	3.12479e-14
BnaC05G0472300ZS	54.145	2.52225	0.316534	7.96834	1.60817e-15	3.21341e-14
BnaC03G0697800ZS	36.0485	3.61517	0.453712	7.96798	1.61284e-15	3.22063e-14
BnaC01G0247600ZS	71.5937	9.51034	1.19406	7.96468	1.65652e-15	3.30355e-14
BnaA01G0185500ZS	71.278	9.50753	1.19441	7.96002	1.72008e-15	3.42473e-14
BnaC02G0111200ZS	104.354	1.68259	0.21182	7.94347	1.96608e-15	3.89807e-14
BnaC08G0480300ZS	70.4856	9.49347	1.19532	7.94217	1.98672e-15	3.93517e-14
BnaA02G0030900ZS	189.464	1.13464	0.142918	7.93914	2.0358e-15	4.02719e-14
BnaA10G0089400ZS	78.5505	1.88951	0.238009	7.93883	2.04092e-15	4.03601e-14
BnaA03G0113400ZS	161.983	1.24432	0.156745	7.93853	2.04593e-15	4.04462e-14
BnaC08G0493300ZS	40.7399	3.1056	0.39134	7.93582	2.09105e-15	4.13115e-14
BnaA03G0255800ZS	49.6445	2.71779	0.343028	7.92294	2.31961e-15	4.55919e-14
BnaA06G0097600ZS	77.7545	1.93071	0.243759	7.92058	2.36406e-15	4.64359e-14
BnaC08G0496600ZS	69.0865	9.45912	1.19446	7.91913	2.39175e-15	4.69646e-14
BnaC06G0088900ZS	168	1.247	0.157506	7.91715	2.43025e-15	4.76901e-14
BnaA01G0083700ZS	36.0297	3.52188	0.445822	7.89974	2.79477e-15	5.46336e-14
BnaC08G0485400ZS	127.059	9.37215	1.18718	7.89449	2.91513e-15	5.695e-14
BnaA07G0098100ZS	67.67	9.4331	1.19516	7.89276	2.95569e-15	5.76689e-14
BnaC04G0391200ZS	105.114	1.63783	0.207528	7.89209	2.97171e-15	5.79445e-14
BnaA06G0083700ZS	208.123	1.07136	0.135801	7.88921	3.04113e-15	5.92416e-14
BnaC08G0480400ZS	67.6098	9.43258	1.19689	7.88092	3.24981e-15	6.31663e-14
BnaC02G0018200ZS	66.7798	9.41234	1.19578	7.8713	3.50979e-15	6.81116e-14
BnaC08G0494700ZS	89.6133	8.02696	1.02064	7.86461	3.70236e-15	7.15314e-14
BnaC01G0261300ZS	66.2433	9.40257	1.19584	7.86273	3.75845e-15	7.25466e-14
BnaC07G0294800ZS	65.9361	9.38929	1.19639	7.848	4.22717e-15	8.14145e-14
BnaA09G0129300ZS	66.0205	9.39788	1.19759	7.84735	4.24926e-15	8.17629e-14
BnaC01G0483800ZS	71.4603	2.11435	0.269454	7.8468	4.26772e-15	8.20923e-14
BnaC01G0254500ZS	108.503	1.60451	0.204665	7.83968	4.5168e-15	8.66659e-14
BnaA09G0196200ZS	64.6603	9.36423	1.19589	7.83036	4.86456e-15	9.31347e-14
BnaC02G0017900ZS	118.368	9.27547	1.18541	7.82472	5.08776e-15	9.73471e-14
BnaC08G0461800ZS	64.3835	9.3579	1.19628	7.82253	5.17704e-15	9.89626e-14
BnaA09G0531000ZS	149.444	1.3238	0.169345	7.8172	5.40117e-15	1.03054e-13
BnaA02G0091200ZS	136.797	1.41183	0.180646	7.81548	5.4756e-15	1.04409e-13
BnaC08G0136200ZS	171.215	1.19518	0.153026	7.81033	5.70373e-15	1.08557e-13
BnaA09G0155300ZS	213.565	1.05205	0.134857	7.80121	6.13146e-15	1.16445e-13
BnaC08G0496500ZS	62.8669	9.32575	1.19625	7.79585	6.3975e-15	1.21422e-13
BnaC02G0030500ZS	180.784	1.21861	0.156404	7.79142	6.62599e-15	1.25487e-13
BnaC08G0479700ZS	62.3931	9.3157	1.197	7.78254	7.10837e-15	1.34166e-13
BnaA03G0294300ZS	130.574	1.48178	0.190525	7.77738	7.4043e-15	1.39666e-13
BnaC06G0455700ZS	122.923	1.4558	0.187396	7.76856	7.93805e-15	1.49504e-13
BnaC07G0364600ZS	89.6286	1.72398	0.222044	7.76415	8.21938e-15	1.54612e-13
BnaA06G0261700ZS	104.419	1.56699	0.202068	7.75474	8.8523e-15	1.66212e-13
BnaA08G0189600ZS	150.225	1.30187	0.168001	7.74922	9.24607e-15	1.73075e-13
BnaC08G0480900ZS	61.7828	9.30456	1.20103	7.74718	9.39543e-15	1.75336e-13
BnaC08G0460200ZS	60.908	9.27599	1.19792	7.74342	9.67743e-15	1.80379e-13
BnaC08G0488100ZS	60.2252	9.26328	1.19708	7.73825	1.00796e-14	1.87646e-13
BnaC08G0516600ZS	110.301	9.17014	1.18621	7.73061	1.07036e-14	1.98962e-13
BnaA02G0165800ZS	166.59	1.21639	0.15738	7.72899	1.08401e-14	2.01254e-13
BnaC08G0469300ZS	59.4623	9.24402	1.19697	7.72282	1.1378e-14	2.10922e-13
BnaC06G0048200ZS	193.138	1.12841	0.146117	7.72267	1.13919e-14	2.11115e-13
BnaC02G0023200ZS	95.2987	1.68965	0.21887	7.71987	1.16445e-14	2.15536e-13
BnaA09G0679700ZS	171.866	1.16604	0.151067	7.71864	1.17577e-14	2.17565e-13
BnaC02G0018300ZS	59.52	9.24341	1.1976	7.71827	1.17919e-14	2.18133e-13
BnaC02G0529700ZS	176.42	1.28405	0.166481	7.71289	1.22995e-14	2.26839e-13
BnaC04G0010900ZS	207.392	1.07721	0.13984	7.70316	1.32746e-14	2.43868e-13
BnaC01G0315700ZS	58.8276	9.23023	1.19889	7.69899	1.37148e-14	2.51578e-13
BnaA01G0365700ZS	95.4795	1.66016	0.215708	7.69634	1.40014e-14	2.56604e-13
BnaC08G0505100ZS	58.1983	9.21324	1.19733	7.69479	1.41725e-14	2.59662e-13
BnaC08G0489700ZS	58.4124	9.21983	1.19833	7.69387	1.42745e-14	2.61453e-13
BnaA05G0112000ZS	105.14	1.78338	0.23189	7.69062	1.46421e-14	2.67787e-13
BnaC08G0479300ZS	58.0421	9.20936	1.19756	7.69008	1.47037e-14	2.68833e-13
BnaC08G0521300ZS	57.6663	9.19951	1.19765	7.68131	1.57464e-14	2.87469e-13
BnaC01G0485400ZS	80.0801	7.87283	1.02524	7.67899	1.60349e-14	2.92648e-13
BnaC08G0520200ZS	57.4662	9.19739	1.19807	7.67685	1.63049e-14	2.97399e-13
BnaC07G0455400ZS	120.294	1.40074	0.182533	7.6739	1.66838e-14	3.03947e-13
BnaC08G0511000ZS	104.989	9.1005	1.18664	7.66913	1.73165e-14	3.15146e-13
BnaC08G0484100ZS	57.3227	9.1903	1.19881	7.66619	1.77187e-14	3.22227e-13
BnaC08G0495500ZS	57.3407	9.19468	1.19993	7.66271	1.8205e-14	3.30776e-13
BnaA07G0342200ZS	78.8078	7.84825	1.02472	7.65892	1.87507e-14	3.40388e-13
BnaC06G0283500ZS	212.282	1.04071	0.135963	7.65435	1.94296e-14	3.52088e-13
BnaA02G0281900ZS	110.328	1.51596	0.198134	7.6512	1.99111e-14	3.60601e-13
BnaA06G0326400ZS	159.991	1.23067	0.160889	7.64915	2.02305e-14	3.66276e-13
BnaC08G0458300ZS	202.197	1.05451	0.137873	7.64843	2.03441e-14	3.68223e-13
BnaC03G0130700ZS	162.417	1.20191	0.157354	7.63823	2.20222e-14	3.96956e-13
BnaA09G0093200ZS	192.392	1.15639	0.151415	7.63724	2.21934e-14	3.99925e-13
BnaC05G0379900ZS	194.937	1.15987	0.152006	7.63045	2.33937e-14	4.20935e-13
BnaC08G0482800ZS	101.767	9.05711	1.18713	7.62939	2.3586e-14	4.24272e-13
BnaC08G0486500ZS	101.661	9.05484	1.18689	7.62904	2.36514e-14	4.25074e-13
BnaC06G0414600ZS	217.848	1.06575	0.139966	7.61433	2.65071e-14	4.75144e-13
BnaC04G0466900ZS	222.737	1.01826	0.134027	7.59748	3.01944e-14	5.3919e-13
BnaA04G0030200ZS	33.0491	3.59806	0.474002	7.59081	3.17916e-14	5.6672e-13
BnaC06G0453800ZS	95.0355	1.59684	0.210519	7.58525	3.31839e-14	5.9051e-13
BnaA02G0161700ZS	53.4905	9.0941	1.19959	7.58101	3.42871e-14	6.09257e-13
BnaC08G0510000ZS	53.2958	9.08991	1.20034	7.57281	3.65234e-14	6.48806e-13
BnaA09G0119500ZS	108.453	1.57092	0.207592	7.56736	3.80899e-14	6.76242e-13
BnaC07G0091500ZS	216.093	1.04162	0.137825	7.55757	4.10681e-14	7.27431e-13
BnaC08G0007900ZS	169.813	1.14438	0.151736	7.54194	4.63026e-14	8.17787e-13
BnaC08G0464100ZS	72.3081	7.71116	1.02322	7.53618	4.83953e-14	8.53762e-13
BnaC03G0250800ZS	181.657	1.09851	0.145831	7.53278	4.96709e-14	8.75259e-13
BnaA03G0030300ZS	99.0465	1.56414	0.207664	7.53205	4.9948e-14	8.79889e-13
BnaC08G0514300ZS	51.4085	9.0317	1.20069	7.52206	5.39188e-14	9.47389e-13
BnaC01G0247300ZS	51.1933	9.03177	1.20104	7.51997	5.47901e-14	9.62146e-13
BnaC08G0515200ZS	34.301	3.4077	0.453369	7.51641	5.63029e-14	9.87863e-13
BnaC07G0149100ZS	50.9543	9.02464	1.20097	7.51443	5.71574e-14	1.00114e-12
BnaA05G0065700ZS	61.0417	2.22915	0.29667	7.5139	5.73914e-14	1.00495e-12
BnaA05G0441600ZS	57.4502	2.24118	0.298915	7.4977	6.4945e-14	1.1343e-12
BnaC08G0496400ZS	50.2662	9.00363	1.20106	7.49638	6.56066e-14	1.14553e-12
BnaA07G0331400ZS	54.5227	2.2579	0.301286	7.49421	6.66982e-14	1.16326e-12
BnaA03G0239000ZS	71.0159	1.91737	0.256151	7.48532	7.13742e-14	1.24164e-12
BnaC08G0486200ZS	49.8443	8.9882	1.20113	7.4831	7.25906e-14	1.26137e-12
BnaA04G0054600ZS	49.8893	8.98821	1.2012	7.48271	7.2808e-14	1.26478e-12
BnaA07G0340400ZS	204.095	1.10744	0.148021	7.48166	7.33893e-14	1.27452e-12
BnaA02G0406600ZS	72.9166	1.94317	0.259787	7.47986	7.44038e-14	1.29177e-12
BnaC08G0301100ZS	119.444	1.39428	0.186453	7.4779	7.55202e-14	1.31004e-12
BnaC08G0519900ZS	51.9651	2.39829	0.320824	7.4754	7.69702e-14	1.33406e-12
BnaC06G0455600ZS	191.336	1.07309	0.143555	7.4751	7.71463e-14	1.33674e-12
BnaA07G0362400ZS	211.678	1.07799	0.144383	7.46616	8.25688e-14	1.42827e-12
BnaC08G0506300ZS	49.3534	8.97225	1.20247	7.46151	8.55377e-14	1.47796e-12
BnaC06G0283000ZS	163.061	1.21218	0.162573	7.45621	8.90469e-14	1.53729e-12
BnaC08G0507900ZS	49.6243	8.9787	1.20428	7.45564	8.943e-14	1.54347e-12
BnaA05G0423200ZS	125.623	1.3685	0.183703	7.44953	9.36757e-14	1.61357e-12
BnaC08G0486900ZS	48.3793	8.94782	1.20132	7.44834	9.45192e-14	1.62764e-12
BnaA03G0233700ZS	57.8405	2.15806	0.290053	7.44021	1.00528e-13	1.7282e-12
BnaC09G0080900ZS	81.4492	1.71714	0.230894	7.4369	1.03073e-13	1.76997e-12
BnaC06G0079700ZS	140.179	1.31914	0.177427	7.43487	1.04674e-13	1.79596e-12
BnaC09G0220300ZS	111.608	1.42264	0.191375	7.4338	1.05519e-13	1.80944e-12
BnaC08G0502400ZS	86.983	8.82721	1.18867	7.42613	1.11817e-13	1.91315e-12
BnaC08G0500000ZS	47.6761	8.92833	1.2023	7.42603	1.11907e-13	1.91416e-12
BnaC02G0009800ZS	56.8984	2.14231	0.288747	7.41933	1.17713e-13	2.01011e-12
BnaC01G0376400ZS	47.1928	2.43289	0.328008	7.41718	1.19636e-13	2.04238e-12
BnaC08G0462000ZS	47.9096	8.93557	1.20523	7.414	1.22547e-13	2.08974e-12
BnaC03G0354600ZS	128.802	1.42094	0.191785	7.40905	1.27204e-13	2.16553e-12
BnaC07G0060300ZS	45.3975	6.44732	0.870809	7.40383	1.32314e-13	2.24817e-12
BnaA06G0390900ZS	47.1632	8.90793	1.20323	7.40334	1.32796e-13	2.25574e-12
BnaC08G0485100ZS	36.3572	5.6797	0.768438	7.39122	1.45484e-13	2.46306e-12
BnaC07G0331600ZS	233.993	1.0011	0.135574	7.3842	1.53371e-13	2.58945e-12
BnaC01G0338800ZS	46.2367	8.88556	1.20388	7.38074	1.57408e-13	2.6554e-12
BnaC01G0488400ZS	111.459	1.41402	0.191595	7.38024	1.58002e-13	2.6647e-12
BnaC08G0507600ZS	46.0072	8.87587	1.20312	7.37737	1.61451e-13	2.71763e-12
BnaC08G0323300ZS	83.1192	8.76423	1.18924	7.36959	1.71151e-13	2.87695e-12
BnaC05G0298300ZS	38.4834	2.80367	0.380858	7.36147	1.81897e-13	3.05173e-12
BnaA09G0480600ZS	137.975	1.26123	0.171453	7.35611	1.89348e-13	3.16721e-12
BnaC07G0361100ZS	40.1163	2.71934	0.369749	7.35457	1.91542e-13	3.20302e-12
BnaC08G0516400ZS	45.4564	8.85265	1.20411	7.352	1.95262e-13	3.259e-12
BnaA03G0205000ZS	33.2889	3.31124	0.450802	7.34523	2.05406e-13	3.42551e-12
BnaA03G0514300ZS	44.9841	8.83759	1.20416	7.33923	2.14826e-13	3.57678e-12
BnaA03G0030200ZS	210.87	1.09654	0.149811	7.31954	2.48829e-13	4.12277e-12
BnaA04G0066900ZS	86.0443	1.68588	0.230474	7.31487	2.57639e-13	4.26758e-12
BnaC08G0515800ZS	79.5304	8.69739	1.19016	7.30774	2.71677e-13	4.49281e-12
BnaC08G0273700ZS	162.406	1.12584	0.154309	7.29597	2.9651e-13	4.89162e-12
BnaC08G0466300ZS	43.492	8.79527	1.20562	7.29525	2.98102e-13	4.91523e-12
BnaC08G0115900ZS	62.0973	7.50619	1.02905	7.29431	3.00203e-13	4.94588e-12
BnaC01G0070600ZS	169.987	1.13592	0.155789	7.29141	3.06717e-13	5.04777e-12
BnaC01G0064700ZS	212.857	1.05198	0.144297	7.29037	3.09102e-13	5.0843e-12
BnaC01G0331400ZS	131.585	1.27393	0.174777	7.28889	3.12527e-13	5.13651e-12
BnaC08G0483700ZS	43.0057	8.77589	1.20537	7.28065	3.32223e-13	5.44561e-12
BnaC09G0619100ZS	123.169	1.34518	0.184937	7.27371	3.49756e-13	5.72076e-12
BnaC02G0376900ZS	29.9506	4.8287	0.664156	7.27042	3.5836e-13	5.85837e-12
BnaA05G0020000ZS	65.171	1.91747	0.264079	7.26097	3.84311e-13	6.26757e-12
BnaC08G0501700ZS	76.4417	8.64285	1.19054	7.25962	3.88193e-13	6.32583e-12
BnaC06G0170000ZS	103.347	1.55208	0.214443	7.2377	4.56346e-13	7.4069e-12
BnaA10G0053700ZS	179	1.09068	0.150971	7.22442	5.03246e-13	8.14225e-12
BnaA09G0166700ZS	60.8776	1.93085	0.267378	7.22141	5.14515e-13	8.31799e-12
BnaC08G0488500ZS	41.4092	8.7195	1.20751	7.22104	5.15925e-13	8.33858e-12
BnaA07G0033600ZS	40.8839	8.70261	1.20553	7.21888	5.24172e-13	8.46742e-12
BnaC02G0029700ZS	205.113	1.07312	0.148703	7.21653	5.33313e-13	8.60374e-12
BnaC02G0206800ZS	41.8392	8.73985	1.2115	7.2141	5.42933e-13	8.75663e-12
BnaC08G0475300ZS	73.1029	8.57541	1.19134	7.19814	6.10408e-13	9.8062e-12
BnaC08G0469700ZS	40.2411	8.68125	1.20614	7.19756	6.1301e-13	9.84542e-12
BnaA09G0533700ZS	94.9925	1.48574	0.206592	7.19168	6.39971e-13	1.02596e-11
BnaC02G0167000ZS	110.82	1.41332	0.196854	7.17952	6.99588e-13	1.11744e-11
BnaC09G0384700ZS	86.9847	1.59757	0.222721	7.17295	7.34005e-13	1.17028e-11
BnaC06G0454700ZS	76.7275	1.69639	0.236836	7.16273	7.90884e-13	1.2564e-11
BnaC05G0238100ZS	70.7278	8.52939	1.19162	7.15779	8.199e-13	1.30148e-11
BnaC08G0464500ZS	39.1725	8.64241	1.20763	7.15651	8.27543e-13	1.31293e-11
BnaA03G0437800ZS	53.9032	2.24137	0.313545	7.14848	8.77427e-13	1.38956e-11
BnaC01G0484200ZS	39.1526	8.64534	1.20949	7.14793	8.80994e-13	1.39449e-11
BnaC04G0579600ZS	144.405	1.25266	0.17538	7.14254	9.16249e-13	1.44842e-11
BnaC05G0511900ZS	111.507	1.42119	0.198977	7.14247	9.16702e-13	1.44876e-11
BnaC08G0318800ZS	35.6843	2.98161	0.417707	7.13805	9.46642e-13	1.49377e-11
BnaC02G0110300ZS	50.0108	2.17754	0.305435	7.12931	1.00873e-12	1.58888e-11
BnaC08G0465500ZS	69.4144	8.49987	1.19293	7.12522	1.03913e-12	1.63508e-11
BnaC08G0454000ZS	137.625	1.2363	0.173574	7.12263	1.05887e-12	1.66528e-11
BnaC07G0024200ZS	54.5176	2.10453	0.295616	7.11912	1.08617e-12	1.70604e-11
BnaC08G0485800ZS	38.7698	8.62123	1.21159	7.11561	1.11419e-12	1.7487e-11
BnaA08G0192000ZS	167.609	1.10583	0.15542	7.11509	1.11836e-12	1.7548e-11
BnaA07G0194700ZS	101.832	1.40945	0.198194	7.11148	1.14808e-12	1.79958e-11
BnaA05G0010500ZS	166.659	1.14842	0.161527	7.10976	1.16247e-12	1.82028e-11
BnaA03G0244800ZS	209.227	1.01448	0.142699	7.10919	1.16722e-12	1.82726e-11
BnaA01G0284900ZS	178.39	6.22219	0.875829	7.10434	1.20895e-12	1.88824e-11
BnaC04G0348100ZS	37.6688	8.58957	1.20915	7.10382	1.21359e-12	1.89452e-11
BnaA07G0317600ZS	76.6506	1.71457	0.241447	7.10124	1.2364e-12	1.92817e-11
BnaC03G0311600ZS	112.444	1.34081	0.188842	7.10016	1.24612e-12	1.94283e-11
BnaC08G0497200ZS	37.3276	8.57544	1.2096	7.08946	1.3464e-12	2.09598e-11
BnaC05G0364100ZS	91.9149	1.62306	0.229119	7.08389	1.40163e-12	2.17753e-11
BnaC02G0142900ZS	142.698	1.20653	0.170805	7.06382	1.61989e-12	2.50646e-11
BnaA01G0051600ZS	29.2307	3.4079	0.483166	7.05325	1.74781e-12	2.69826e-11
BnaA06G0091600ZS	80.7585	1.65143	0.234329	7.04746	1.82217e-12	2.8081e-11
BnaC04G0518800ZS	102.035	1.40752	0.199775	7.04553	1.84752e-12	2.84502e-11
BnaC02G0264400ZS	177.076	1.13159	0.160822	7.03628	1.97442e-12	3.03282e-11
BnaA03G0394100ZS	109	1.36671	0.194354	7.03206	2.03508e-12	3.12444e-11
BnaC01G0259900ZS	57.55	1.99128	0.283522	7.02336	2.16594e-12	3.3162e-11
BnaC06G0149500ZS	35.8	8.50984	1.21218	7.02031	2.21383e-12	3.38699e-11
BnaC08G0450800ZS	31.0414	3.46119	0.493608	7.01203	2.34883e-12	3.58726e-11
BnaA03G0212400ZS	92.6687	1.56953	0.224005	7.00668	2.44038e-12	3.72059e-11
BnaA06G0257500ZS	119.817	1.29174	0.184664	6.99508	2.65112e-12	4.02486e-11
BnaC02G0290500ZS	193.593	1.02782	0.146981	6.99287	2.69324e-12	4.08781e-11
BnaC03G0278600ZS	34.9378	8.48083	1.2135	6.98872	2.77407e-12	4.2084e-11
BnaA07G0250700ZS	50.846	2.29071	0.329279	6.95675	3.48211e-12	5.2449e-11
BnaC08G0517400ZS	33.985	8.43733	1.21337	6.95362	3.56019e-12	5.35631e-11
BnaC01G0484300ZS	60.4684	8.30101	1.19438	6.95006	3.65131e-12	5.48762e-11
BnaA03G0283500ZS	33.9018	8.42877	1.21289	6.94935	3.66973e-12	5.51125e-11
BnaC01G0336100ZS	33.4295	8.40854	1.21312	6.93135	4.1685e-12	6.23738e-11
BnaC06G0437600ZS	185.647	1.02878	0.14857	6.92452	4.37442e-12	6.53913e-11
BnaC04G0605900ZS	159.181	1.1229	0.162333	6.91725	4.60499e-12	6.87039e-11
BnaC08G0469200ZS	33.3593	8.40369	1.21626	6.90945	4.86546e-12	7.24451e-11
BnaC08G0479800ZS	32.5936	8.37555	1.21265	6.90683	4.95609e-12	7.36869e-11
BnaA08G0082000ZS	32.596	8.3741	1.21283	6.90459	5.03488e-12	7.479e-11
BnaC03G0619100ZS	151.031	1.13247	0.164041	6.90358	5.07072e-12	7.53042e-11
BnaC02G0513000ZS	33.0447	8.38987	1.21543	6.90279	5.09893e-12	7.56681e-11
BnaC08G0028100ZS	27.3441	3.70798	0.537692	6.8961	5.34502e-12	7.91667e-11
BnaC05G0018700ZS	174.538	1.06959	0.155155	6.89366	5.43749e-12	8.04975e-11
BnaA01G0210300ZS	55.8483	2.07247	0.300778	6.89036	5.5653e-12	8.23498e-11
BnaA06G0126300ZS	32.1736	8.35642	1.21302	6.88892	5.62193e-12	8.31275e-11
BnaC07G0351500ZS	32.3326	8.3593	1.21685	6.8696	6.43803e-12	9.47376e-11
BnaC05G0431200ZS	89.3244	1.46227	0.213256	6.8569	7.03702e-12	1.03106e-10
BnaA10G0205500ZS	167.478	1.03438	0.150966	6.85173	7.29606e-12	1.06723e-10
BnaC09G0464900ZS	119.707	1.42473	0.207984	6.85017	7.37627e-12	1.07871e-10
BnaA02G0134200ZS	41.6704	2.36667	0.345763	6.84477	7.66011e-12	1.11888e-10
BnaA10G0288600ZS	46.3843	7.065	1.03292	6.83984	7.92796e-12	1.15635e-10
BnaC08G0477300ZS	31.3798	8.32673	1.21756	6.83884	7.9839e-12	1.16424e-10
BnaC05G0154500ZS	31.3439	8.31642	1.21673	6.83503	8.19852e-12	1.19496e-10
BnaA10G0138400ZS	75.0334	1.64199	0.240344	6.83184	8.38335e-12	1.22074e-10
BnaC08G0507400ZS	30.7791	8.29261	1.21453	6.82783	8.62097e-12	1.25356e-10
BnaC03G0464200ZS	97.5002	1.46804	0.215217	6.82122	9.02725e-12	1.30953e-10
BnaC09G0512000ZS	32.2162	2.97824	0.436671	6.82032	9.08354e-12	1.31645e-10
BnaC07G0268600ZS	53.3758	1.96552	0.288304	6.81755	9.26091e-12	1.34152e-10
BnaC01G0266500ZS	30.5362	8.28212	1.21504	6.81633	9.33928e-12	1.35255e-10
BnaC08G0504600ZS	30.4269	8.2798	1.21602	6.80894	9.83222e-12	1.42059e-10
BnaA09G0110100ZS	30.4801	3.10669	0.456326	6.80806	9.8923e-12	1.42893e-10
BnaC03G0786900ZS	56.1729	1.89918	0.279152	6.80338	1.02192e-11	1.47441e-10
BnaC08G0462200ZS	29.3152	5.33101	0.783661	6.8027	1.02678e-11	1.48079e-10
BnaC08G0478300ZS	30.2217	8.27059	1.21586	6.80227	1.02984e-11	1.48445e-10
BnaC08G0500700ZS	30.0873	8.26235	1.21532	6.79847	1.05736e-11	1.52268e-10
BnaC02G0070600ZS	39.4028	2.45356	0.360976	6.79703	1.068e-11	1.53764e-10
BnaC08G0483300ZS	30.1059	8.26462	1.21756	6.78788	1.13791e-11	1.63521e-10
BnaC08G0495900ZS	29.7346	8.24076	1.21661	6.77355	1.25659e-11	1.80028e-10
BnaA02G0351900ZS	116.27	1.29727	0.191548	6.77254	1.26544e-11	1.81254e-10
BnaA07G0386200ZS	132.004	1.16465	0.172142	6.76564	1.32718e-11	1.89742e-10
BnaA03G0047600ZS	127.216	1.26707	0.187506	6.75747	1.40418e-11	2.00004e-10
BnaA03G0102600ZS	116.9	1.2782	0.18917	6.75687	1.41008e-11	2.00798e-10
BnaC08G0489800ZS	29.6489	8.24402	1.22024	6.75605	1.41804e-11	2.01838e-10
BnaA07G0384400ZS	164.344	1.03816	0.153733	6.75303	1.44793e-11	2.05997e-10
BnaA01G0016300ZS	36.8063	2.57384	0.381652	6.74395	1.54133e-11	2.18675e-10
BnaC03G0174400ZS	51.951	8.08722	1.19927	6.74346	1.54663e-11	2.19376e-10
BnaA07G0000600ZS	190.737	1.00354	0.14894	6.73788	1.60713e-11	2.27379e-10
BnaC09G0186200ZS	63.9293	1.8507	0.275262	6.72342	1.77509e-11	2.50276e-10
BnaC02G0030900ZS	43.6859	7.00654	1.04275	6.71932	1.82572e-11	2.57179e-10
BnaC08G0410700ZS	128.191	1.1955	0.178174	6.70974	1.9497e-11	2.74202e-10
BnaC02G0017600ZS	28.3314	8.17288	1.21852	6.70721	1.98381e-11	2.78424e-10
BnaC08G0478600ZS	28.1321	8.16682	1.21879	6.70078	2.07307e-11	2.90752e-10
BnaA09G0071100ZS	88.5905	1.56628	0.234148	6.68926	2.24303e-11	3.13943e-10
BnaA02G0215500ZS	173.138	1.05083	0.157289	6.68089	2.37494e-11	3.31723e-10
BnaC08G0161200ZS	160.774	1.1282	0.169143	6.67006	2.55706e-11	3.56026e-10
BnaA09G0104600ZS	30.3042	3.13419	0.470386	6.66303	2.68238e-11	3.72627e-10
BnaA09G0485700ZS	48.4249	7.984	1.19957	6.65572	2.81921e-11	3.90662e-10
BnaC08G0517100ZS	27.1318	8.11195	1.21909	6.6541	2.85039e-11	3.94715e-10
BnaC02G0042200ZS	99.1541	1.37038	0.206071	6.65002	2.93059e-11	4.05363e-10
BnaA07G0350000ZS	153.699	1.0437	0.15704	6.64606	3.01035e-11	4.15739e-10
BnaC03G0341200ZS	25.565	3.49833	0.526925	6.63914	3.1552e-11	4.34764e-10
BnaA02G0106100ZS	152.683	1.16429	0.175401	6.63789	3.18204e-11	4.38264e-10
BnaC04G0616700ZS	165.233	1.0179	0.153412	6.63508	3.24335e-11	4.46008e-10
BnaC06G0100700ZS	149.728	1.06875	0.161292	6.62616	3.44522e-11	4.7239e-10
BnaC08G0477400ZS	26.7003	8.08474	1.22114	6.62063	3.57673e-11	4.89874e-10
BnaA09G0428600ZS	47.0271	7.93969	1.20062	6.61299	3.76643e-11	5.14362e-10
BnaC04G0215800ZS	110.765	1.28118	0.193791	6.61117	3.81283e-11	5.20236e-10
BnaA01G0166600ZS	27.7477	3.37429	0.510919	6.60435	3.99267e-11	5.43443e-10
BnaC06G0455200ZS	63.5089	1.75465	0.26623	6.59074	4.37636e-11	5.93165e-10
BnaC08G0463100ZS	25.9241	8.04799	1.22128	6.58981	4.40402e-11	5.96518e-10
BnaC09G0605800ZS	39.0445	2.30826	0.350349	6.58847	4.44386e-11	6.01782e-10
BnaA01G0159600ZS	161.238	1.07791	0.163608	6.58834	4.44783e-11	6.02185e-10
BnaC02G0416600ZS	180.616	1.0197	0.15491	6.58257	4.62393e-11	6.25337e-10
BnaC08G0508000ZS	26.0018	8.04567	1.22352	6.57584	4.83801e-11	6.53424e-10
BnaA07G0056700ZS	169.715	1.05595	0.160636	6.57356	4.91263e-11	6.6321e-10
BnaA02G0060800ZS	46.0328	2.08465	0.317597	6.56381	5.24495e-11	7.05433e-10
BnaC01G0486900ZS	110.403	1.29726	0.197941	6.55375	5.61109e-11	7.52368e-10
BnaC06G0430700ZS	139.141	1.26001	0.192311	6.55193	5.6799e-11	7.61261e-10
BnaC07G0027800ZS	135.735	1.17996	0.180206	6.54786	5.83681e-11	7.81095e-10
BnaC05G0023100ZS	57.8682	1.77269	0.270743	6.5475	5.85093e-11	7.82663e-10
BnaC08G0510400ZS	25.0702	7.99681	1.22254	6.54113	6.10547e-11	8.15446e-10
BnaC08G0484200ZS	38.2098	2.34305	0.358441	6.53678	6.28579e-11	8.38433e-10
BnaA10G0170300ZS	38.4109	6.79788	1.04	6.53641	6.30116e-11	8.40118e-10
BnaA10G0071000ZS	155.152	1.08276	0.165733	6.5332	6.43787e-11	8.57413e-10
BnaC08G0494500ZS	24.8956	7.98707	1.22419	6.52435	6.82973e-11	9.07827e-10
BnaC09G0056300ZS	68.5576	1.60163	0.245514	6.52361	6.8635e-11	9.12118e-10
BnaA05G0382600ZS	44.2585	7.8584	1.20491	6.52197	6.93877e-11	9.20923e-10
BnaC01G0356000ZS	24.9062	7.98954	1.22545	6.51968	7.04579e-11	9.34116e-10
BnaA03G0235800ZS	38.3239	6.79658	1.04285	6.51733	7.15699e-11	9.48243e-10
BnaC08G0304000ZS	24.3408	3.57985	0.549616	6.51338	7.34807e-11	9.72299e-10
BnaC08G0515000ZS	24.5053	7.96325	1.22373	6.50737	7.6479e-11	1.01023e-09
BnaA02G0133000ZS	128.565	1.17566	0.180681	6.50679	7.67733e-11	1.0139e-09
BnaA03G0269000ZS	24.4863	7.96849	1.2256	6.50169	7.9425e-11	1.04824e-09
BnaC02G0138300ZS	31.5411	2.71613	0.417924	6.49908	8.08101e-11	1.06583e-09
BnaC08G0226100ZS	53.0641	1.98067	0.304879	6.49657	8.21726e-11	1.08264e-09
BnaA03G0257400ZS	704.306	1.38931	0.213898	6.49521	8.29179e-11	1.09199e-09
BnaC08G0482200ZS	23.9526	7.9316	1.22464	6.47665	9.37787e-11	1.22947e-09
BnaA06G0112600ZS	79.9219	1.45558	0.224821	6.4744	9.51925e-11	1.24747e-09
BnaC09G0536700ZS	29.3598	2.89653	0.44782	6.46807	9.92625e-11	1.29887e-09
BnaC08G0462400ZS	24.054	7.93642	1.22705	6.46786	9.93978e-11	1.30036e-09
BnaA03G0233500ZS	48.2422	2.1098	0.326245	6.46693	1.00013e-10	1.30757e-09
BnaC08G0509100ZS	42.1684	7.78048	1.20351	6.46482	1.01422e-10	1.32515e-09
BnaC01G0484100ZS	37.0086	6.76213	1.0461	6.46411	1.01896e-10	1.3302e-09
BnaC08G0493600ZS	25.0767	5.15499	0.798075	6.45928	1.05199e-10	1.3707e-09
BnaC08G0470400ZS	23.5873	7.91027	1.2263	6.45049	1.11486e-10	1.44953e-09
BnaC07G0411900ZS	123.311	1.15193	0.178748	6.44442	1.16041e-10	1.50616e-09
BnaA02G0043800ZS	29.865	2.7372	0.424817	6.44326	1.16937e-10	1.51654e-09
BnaC02G0329100ZS	112.197	1.22059	0.189664	6.4355	1.23066e-10	1.59233e-09
BnaC08G0494600ZS	25.131	3.38825	0.52656	6.43468	1.23733e-10	1.60061e-09
BnaC08G0520100ZS	23.1954	7.88509	1.22624	6.4303	1.27351e-10	1.64499e-09
BnaC02G0150500ZS	28.1185	2.93098	0.455977	6.42792	1.29366e-10	1.66996e-09
BnaA09G0248100ZS	157.772	1.03122	0.160509	6.4247	1.32129e-10	1.70383e-09
BnaC08G0501500ZS	35.8737	6.69465	1.04265	6.42081	1.3555e-10	1.74538e-09
BnaA02G0217900ZS	23.1683	7.89009	1.22888	6.42056	1.35771e-10	1.74787e-09
BnaC09G0376600ZS	22.954	7.87122	1.22899	6.40461	1.50752e-10	1.93341e-09
BnaC04G0240900ZS	110.541	1.22214	0.191086	6.39577	1.59745e-10	2.04319e-09
BnaC01G0048300ZS	28.0708	2.8482	0.445403	6.39466	1.60905e-10	2.0576e-09
BnaA07G0033800ZS	106.634	1.30346	0.204136	6.38523	1.71138e-10	2.18208e-09
BnaA09G0425700ZS	125.464	1.12199	0.176285	6.36463	1.95756e-10	2.48564e-09
BnaC08G0495300ZS	38.8998	7.66019	1.20454	6.35945	2.02475e-10	2.56722e-09
BnaC04G0488700ZS	81.4648	1.4233	0.223968	6.35493	2.08523e-10	2.64117e-09
BnaC08G0476800ZS	34.5732	6.65528	1.04734	6.35446	2.09163e-10	2.64873e-09
BnaC09G0589900ZS	125.646	1.12503	0.177153	6.35062	2.14446e-10	2.71284e-09
BnaA03G0105400ZS	149.493	1.08783	0.171305	6.35026	2.14954e-10	2.71871e-09
BnaA10G0146900ZS	118.941	1.16329	0.183252	6.34804	2.18074e-10	2.75645e-09
BnaC04G0056400ZS	25.2719	3.33404	0.525394	6.34578	2.21295e-10	2.79486e-09
BnaC01G0265000ZS	58.8802	1.78476	0.281309	6.3445	2.23154e-10	2.8166e-09
BnaC08G0487000ZS	23.9051	5.02933	0.793454	6.33853	2.31975e-10	2.92553e-09
BnaA06G0175400ZS	107.283	1.3094	0.206769	6.33265	2.40979e-10	3.03472e-09
BnaA05G0392700ZS	104.931	1.22764	0.194083	6.32536	2.52637e-10	3.17175e-09
BnaA02G0301900ZS	22.1529	4.6581	0.73691	6.32112	2.5967e-10	3.25737e-09
BnaC01G0142200ZS	23.5909	3.45343	0.546493	6.31927	2.6281e-10	3.29609e-09
BnaA02G0007100ZS	95.5618	1.27691	0.202105	6.31804	2.64903e-10	3.32099e-09
BnaA07G0336400ZS	25.2324	3.2079	0.507847	6.31668	2.67249e-10	3.34834e-09
BnaA09G0603100ZS	21.7758	7.78792	1.23311	6.31568	2.6897e-10	3.36835e-09
BnaC05G0346600ZS	21.3664	7.76637	1.23108	6.30856	2.81645e-10	3.52151e-09
BnaC03G0370500ZS	21.7923	7.80156	1.23705	6.30658	2.8526e-10	3.56452e-09
BnaA09G0629500ZS	59.9863	1.80491	0.286228	6.30584	2.86626e-10	3.58014e-09
BnaC05G0202300ZS	91.1762	1.34813	0.213822	6.3049	2.88388e-10	3.60141e-09
BnaA03G0215200ZS	183.996	1.04695	0.166074	6.3041	2.89869e-10	3.61769e-09
BnaC08G0471600ZS	21.3624	7.76382	1.23158	6.30397	2.90125e-10	3.62016e-09
BnaC09G0060700ZS	83.3339	1.42092	0.225519	6.30067	2.96368e-10	3.69504e-09
BnaC04G0165800ZS	105.767	1.25472	0.19946	6.29057	3.16295e-10	3.93229e-09
BnaA08G0319600ZS	162.937	1.02438	0.162932	6.28718	3.23293e-10	4.01685e-09
BnaA02G0106400ZS	55.7109	1.77149	0.281886	6.28441	3.29098e-10	4.08402e-09
BnaC04G0579900ZS	72.773	1.51274	0.240754	6.28334	3.31365e-10	4.11131e-09
BnaA06G0378900ZS	80.7623	1.39413	0.221935	6.28168	3.34935e-10	4.15393e-09
BnaC02G0018400ZS	64.9659	1.86882	0.297807	6.27528	3.49003e-10	4.31791e-09
BnaA03G0294200ZS	167.771	1.01573	0.16204	6.26835	3.64897e-10	4.50728e-09
BnaC04G0152500ZS	104.902	1.22509	0.195572	6.26414	3.74888e-10	4.6251e-09
BnaC05G0330100ZS	86.5988	1.37386	0.219407	6.26169	3.80836e-10	4.6941e-09
BnaA01G0173900ZS	93.5813	1.29323	0.206829	6.25266	4.03516e-10	4.9653e-09
BnaC04G0616600ZS	117.652	1.21459	0.194363	6.24906	4.12918e-10	5.07794e-09
BnaC01G0076900ZS	38.2575	2.19175	0.351055	6.24332	4.28368e-10	5.25844e-09
BnaA09G0611900ZS	20.5584	7.70671	1.23619	6.23425	4.53941e-10	5.55901e-09
BnaC08G0464700ZS	20.203	7.68702	1.23347	6.23203	4.60442e-10	5.63187e-09
BnaC08G0496000ZS	20.5246	7.70255	1.23636	6.23001	4.66398e-10	5.70017e-09
BnaC08G0459100ZS	20.1177	7.68235	1.23339	6.22865	4.70463e-10	5.74641e-09
BnaC08G0464200ZS	35.0658	7.51234	1.20805	6.21855	5.01763e-10	6.09956e-09
BnaA09G0254100ZS	34.8784	7.50457	1.20769	6.21397	5.1663e-10	6.27656e-09
BnaC04G0427600ZS	35.1766	2.28397	0.367896	6.20817	5.36036e-10	6.49944e-09
BnaC02G0107400ZS	127.629	1.08787	0.175326	6.20486	5.47444e-10	6.63513e-09
BnaA03G0032900ZS	110.27	1.17471	0.18947	6.20002	5.64571e-10	6.8277e-09
BnaC08G0454800ZS	68.2874	1.60568	0.259099	6.19717	5.74884e-10	6.94848e-09
BnaC06G0388400ZS	96.0713	1.30454	0.210552	6.19582	5.79821e-10	7.00677e-09
BnaA06G0257100ZS	41.4194	2.12932	0.344189	6.18648	6.15207e-10	7.4183e-09
BnaC09G0042300ZS	103.448	1.19941	0.193952	6.18406	6.24744e-10	7.52738e-09
BnaC05G0404500ZS	19.6976	7.64634	1.23809	6.1759	6.57882e-10	7.91004e-09
BnaC08G0474900ZS	19.3693	7.62481	1.23579	6.16997	6.83039e-10	8.19112e-09
BnaA05G0096700ZS	22.7997	3.55538	0.576505	6.16713	6.95397e-10	8.33769e-09
BnaA01G0154300ZS	141.747	1.05568	0.17118	6.16706	6.95698e-10	8.33967e-09
BnaA01G0141100ZS	106.622	1.19493	0.193846	6.16432	7.07877e-10	8.47573e-09
BnaC08G0466700ZS	33.4945	7.45086	1.20954	6.16009	7.27032e-10	8.69997e-09
BnaA03G0296500ZS	127.444	1.11394	0.181032	6.15328	7.58964e-10	9.0644e-09
BnaC07G0084700ZS	172.241	1.01607	0.16516	6.15204	7.64904e-10	9.12467e-09
BnaA03G0292300ZS	72.8643	1.45135	0.236044	6.14863	7.8153e-10	9.31575e-09
BnaA06G0030300ZS	138.491	1.06709	0.173815	6.13924	8.29173e-10	9.85874e-09
BnaC08G0474600ZS	19.4761	7.62642	1.24254	6.13777	8.36869e-10	9.94445e-09
BnaA09G0390800ZS	137.688	1.0794	0.17596	6.13433	8.55204e-10	1.01564e-08
BnaC05G0125500ZS	140.621	1.05776	0.17264	6.12695	8.95782e-10	1.06254e-08
BnaC08G0503200ZS	18.6268	7.57335	1.23861	6.11442	9.69116e-10	1.14494e-08
BnaA08G0069900ZS	105.817	1.1939	0.195401	6.11003	9.96107e-10	1.17546e-08
BnaA07G0336700ZS	94.6293	1.33408	0.21848	6.10617	1.0205e-09	1.20355e-08
BnaA10G0164200ZS	95.4398	1.2774	0.209606	6.09428	1.09931e-09	1.29202e-08
BnaC01G0340700ZS	75.7892	1.42765	0.234325	6.09258	1.11105e-09	1.30532e-08
BnaC07G0401300ZS	126.462	1.07735	0.176941	6.08875	1.13792e-09	1.33613e-08
BnaA07G0173000ZS	84.5846	1.30604	0.214582	6.08644	1.1545e-09	1.35456e-08
BnaC08G0506500ZS	32.1711	7.39604	1.2164	6.08029	1.19963e-09	1.40536e-08
BnaC06G0210200ZS	21.0249	4.88231	0.804086	6.07188	1.26421e-09	1.4779e-08
BnaC08G0472400ZS	18.8887	7.58001	1.25044	6.06189	1.34532e-09	1.56674e-08
BnaC08G0464300ZS	17.921	7.51389	1.24016	6.05879	1.37147e-09	1.59538e-08
BnaC09G0572400ZS	56.5175	1.75025	0.288886	6.0586	1.37315e-09	1.59673e-08
BnaA04G0133400ZS	80.9597	1.42162	0.235038	6.04847	1.46232e-09	1.69655e-08
BnaA08G0180000ZS	31.0237	7.32705	1.21321	6.03938	1.54704e-09	1.79102e-08
BnaC08G0500400ZS	17.9161	7.5082	1.24436	6.03378	1.60164e-09	1.85224e-08
BnaA05G0146300ZS	17.8516	7.50128	1.24383	6.03079	1.63163e-09	1.88336e-08
BnaC09G0199200ZS	35.7102	2.23574	0.370749	6.03034	1.63617e-09	1.88825e-08
BnaC09G0054200ZS	102.2	1.22774	0.203986	6.01876	1.75761e-09	2.02192e-08
BnaC08G0516500ZS	17.8044	7.50644	1.25027	6.00386	1.92684e-09	2.20666e-08
BnaC08G0505200ZS	30.4577	7.31282	1.21902	5.99893	1.98617e-09	2.26953e-08
BnaC02G0051100ZS	17.7495	7.49768	1.24997	5.99831	1.99384e-09	2.27787e-08
BnaC07G0483500ZS	107.809	1.18627	0.197858	5.99557	2.02769e-09	2.31438e-08
BnaC01G0247800ZS	19.7888	4.16021	0.694462	5.99056	2.09125e-09	2.38161e-08
BnaA03G0400600ZS	29.9009	7.2836	1.21673	5.98623	2.1476e-09	2.44397e-08
BnaA01G0170400ZS	62.2429	1.55144	0.259305	5.98307	2.18968e-09	2.48816e-08
BnaA03G0270500ZS	135.588	1.11609	0.186593	5.98142	2.21198e-09	2.5121e-08
BnaC02G0126200ZS	43.7957	1.96556	0.328625	5.98115	2.21568e-09	2.51584e-08
BnaC06G0455000ZS	98.2101	1.21998	0.204045	5.97894	2.24587e-09	2.54823e-08
BnaC09G0309700ZS	17.4335	7.47706	1.25065	5.97853	2.25166e-09	2.55432e-08
BnaC08G0501000ZS	16.9973	7.43767	1.24824	5.95852	2.54533e-09	2.87152e-08
BnaC03G0548900ZS	43.0583	1.94806	0.327404	5.95002	2.68115e-09	3.01699e-08
BnaC09G0545200ZS	39.1916	2.06821	0.347602	5.94992	2.68269e-09	3.01817e-08
BnaA04G0137000ZS	47.5098	1.83936	0.309466	5.94367	2.78707e-09	3.13329e-08
BnaA02G0194700ZS	35.7001	2.15524	0.362678	5.94257	2.80582e-09	3.15149e-08
BnaC08G0475100ZS	19.5185	3.97089	0.668321	5.94158	2.82287e-09	3.16831e-08
BnaA03G0072000ZS	19.9229	4.82101	0.812212	5.93566	2.92671e-09	3.28006e-08
BnaC08G0497900ZS	16.3705	7.38368	1.24572	5.92726	3.08037e-09	3.4447e-08
BnaA06G0332500ZS	20.1531	3.58823	0.606675	5.91459	3.32697e-09	3.70628e-08
BnaA05G0458000ZS	16.3328	7.38688	1.25062	5.90659	3.49259e-09	3.88443e-08
BnaC06G0209700ZS	85.3721	1.28244	0.217297	5.90182	3.59524e-09	3.99352e-08
BnaC02G0292100ZS	16.2025	7.37506	1.25032	5.89854	3.66721e-09	4.06757e-08
BnaC09G0462300ZS	145.947	1.0265	0.174052	5.89769	3.68624e-09	4.0872e-08
BnaC09G0092400ZS	17.0273	7.44679	1.26296	5.89629	3.71773e-09	4.11913e-08
BnaA03G0291000ZS	16.3117	7.37952	1.25197	5.89433	3.76203e-09	4.16371e-08
BnaA09G0493500ZS	19.1893	3.89993	0.661674	5.89404	3.76874e-09	4.17038e-08
BnaA10G0117200ZS	29.7144	2.38094	0.404032	5.89295	3.79371e-09	4.19573e-08
BnaA09G0055900ZS	120.533	1.06963	0.181587	5.89048	3.85065e-09	4.25564e-08
BnaA08G0167600ZS	114.901	1.12968	0.191862	5.88799	3.90932e-09	4.31815e-08
BnaC09G0226900ZS	15.9103	7.34574	1.24844	5.88392	4.0065e-09	4.42071e-08
BnaC02G0036200ZS	50.4173	1.70467	0.289747	5.88329	4.02187e-09	4.43687e-08
BnaC01G0485900ZS	15.9635	7.35249	1.24974	5.88322	4.02354e-09	4.43792e-08
BnaC09G0128300ZS	51.3889	1.74936	0.298178	5.86683	4.44195e-09	4.87485e-08
BnaC03G0594100ZS	54.9296	1.65994	0.28299	5.8657	4.47248e-09	4.9066e-08
BnaA01G0097400ZS	63.3376	1.47094	0.25088	5.86311	4.54285e-09	4.98023e-08
BnaC08G0478000ZS	15.8089	7.33828	1.25344	5.85452	4.784e-09	5.22778e-08
BnaC08G0508900ZS	26.8432	7.12555	1.21879	5.84641	5.02284e-09	5.47706e-08
BnaC06G0175800ZS	19.5325	4.77724	0.818206	5.83867	5.2618e-09	5.72642e-08
BnaA10G0221200ZS	15.5199	7.30202	1.25071	5.83832	5.27311e-09	5.73771e-08
BnaC08G0279100ZS	40.0307	2.00362	0.343297	5.8364	5.33393e-09	5.79623e-08
BnaA01G0281500ZS	32.4686	2.24467	0.384712	5.83467	5.38985e-09	5.8502e-08
BnaC07G0260900ZS	135.143	1.01559	0.174062	5.83463	5.39097e-09	5.85038e-08
BnaA05G0340300ZS	41.9455	1.8972	0.325173	5.83442	5.3979e-09	5.85687e-08
BnaA01G0420800ZS	122.702	1.07247	0.184292	5.81941	5.90575e-09	6.37966e-08
BnaA01G0114200ZS	61.392	1.73966	0.298965	5.81896	5.92156e-09	6.39562e-08
BnaA09G0064200ZS	25.9058	7.07629	1.21888	5.80556	6.41521e-09	6.8984e-08
BnaC06G0454500ZS	43.8816	1.84606	0.318156	5.80237	6.53846e-09	7.02231e-08
BnaC08G0519400ZS	15.0244	7.26259	1.25238	5.79904	6.66952e-09	7.15806e-08
BnaA01G0349500ZS	86.1604	1.25926	0.217206	5.79755	6.72922e-09	7.2196e-08
BnaC03G0245900ZS	52.2898	1.70085	0.293427	5.79649	6.77162e-09	7.2562e-08
BnaC08G0478100ZS	15.1424	7.2647	1.25385	5.79392	6.87606e-09	7.36168e-08
BnaC04G0147300ZS	15.4562	7.29172	1.25932	5.79021	7.03004e-09	7.5108e-08
BnaA09G0115000ZS	107.788	1.17159	0.202513	5.78524	7.24071e-09	7.72645e-08
BnaA03G0043800ZS	43.2964	1.8714	0.323853	5.77856	7.53442e-09	8.01614e-08
BnaC08G0500500ZS	14.9646	7.24816	1.25473	5.77668	7.61911e-09	8.09781e-08
BnaA06G0319100ZS	116.347	1.12151	0.194179	5.77565	7.66561e-09	8.14159e-08
BnaA05G0331100ZS	61.6425	1.53786	0.266781	5.76452	8.18924e-09	8.67069e-08
BnaA06G0284000ZS	64.0932	1.45702	0.252909	5.76104	8.35951e-09	8.84334e-08
BnaA03G0285600ZS	61.7073	1.51868	0.264097	5.75045	8.90042e-09	9.38479e-08
BnaA05G0398800ZS	116.323	1.07729	0.187434	5.74756	9.05422e-09	9.53547e-08
BnaA09G0057800ZS	25.1417	7.04029	1.22579	5.74348	9.27476e-09	9.75433e-08
BnaC01G0178300ZS	113.99	1.05303	0.183405	5.74156	9.38098e-09	9.8559e-08
BnaC08G0511100ZS	14.4636	7.21002	1.25656	5.7379	9.58596e-09	1.00678e-07
BnaA08G0254100ZS	14.5381	7.20552	1.25689	5.73284	9.87639e-09	1.0364e-07
BnaC03G0054600ZS	124.623	1.0939	0.190898	5.73026	1.00278e-08	1.05174e-07
BnaA09G0604100ZS	24.64	6.99995	1.22184	5.72903	1.01008e-08	1.05904e-07
BnaC03G0242400ZS	114.435	1.06419	0.185899	5.72454	1.03712e-08	1.08646e-07
BnaC08G0520700ZS	14.2647	7.18419	1.2554	5.72261	1.04898e-08	1.09757e-07
BnaA03G0356800ZS	78.8733	1.2873	0.225233	5.71543	1.09428e-08	1.14321e-07
BnaA03G0234200ZS	14.5318	7.21176	1.26187	5.71515	1.09606e-08	1.14469e-07
BnaA07G0201200ZS	119.616	1.08927	0.19078	5.70956	1.13272e-08	1.18015e-07
BnaC02G0049800ZS	18.3308	3.85287	0.675022	5.70777	1.14463e-08	1.19195e-07
BnaC09G0031800ZS	72.7476	1.35163	0.236826	5.70727	1.14804e-08	1.1951e-07
BnaA09G0135300ZS	113.36	1.12457	0.197127	5.70482	1.16464e-08	1.21155e-07
BnaC08G0295700ZS	127.367	1.04178	0.182723	5.7014	1.18825e-08	1.23423e-07
BnaC06G0454300ZS	69.6141	1.41283	0.247832	5.70077	1.19268e-08	1.23842e-07
BnaC08G0472900ZS	14.2834	7.19551	1.2628	5.69806	1.21178e-08	1.25633e-07
BnaA10G0211200ZS	14.1442	7.17815	1.25997	5.69707	1.21887e-08	1.26261e-07
BnaC09G0585200ZS	41.3782	1.89455	0.333017	5.68907	1.27735e-08	1.3203e-07
BnaC04G0590800ZS	28.119	2.39787	0.421889	5.68366	1.31845e-08	1.36048e-07
BnaC08G0468300ZS	13.8013	7.14027	1.25897	5.67153	1.41529e-08	1.45404e-07
BnaC02G0029100ZS	24.1032	2.76099	0.487186	5.66722	1.45132e-08	1.48956e-07
BnaA03G0270600ZS	25.1369	2.69194	0.475131	5.66568	1.4644e-08	1.50199e-07
BnaA10G0050000ZS	116.213	1.08092	0.190845	5.66387	1.47995e-08	1.51718e-07
BnaC02G0544900ZS	121.545	1.07209	0.189352	5.6619	1.49706e-08	1.53343e-07
BnaA04G0168000ZS	62.9115	1.44002	0.254355	5.66144	1.50107e-08	1.53702e-07
BnaA01G0042300ZS	17.9519	4.72249	0.83434	5.66014	1.51245e-08	1.54816e-07
BnaA07G0375700ZS	65.3073	1.40657	0.248531	5.65955	1.51768e-08	1.55302e-07
BnaC08G0482600ZS	13.9951	7.1527	1.26682	5.64617	1.64063e-08	1.67461e-07
BnaC07G0371100ZS	129.117	1.01951	0.180627	5.64428	1.6587e-08	1.69193e-07
BnaA01G0012300ZS	17.3687	4.02865	0.715007	5.63442	1.75648e-08	1.78543e-07
BnaC01G0260300ZS	13.4835	7.10703	1.26151	5.63376	1.76324e-08	1.79171e-07
BnaC09G0309300ZS	63.2405	1.53127	0.272483	5.61967	1.91318e-08	1.93628e-07
BnaC08G0478800ZS	13.4327	7.09548	1.26447	5.61143	2.00659e-08	2.02689e-07
BnaC07G0322200ZS	115.696	1.03251	0.18401	5.61113	2.01013e-08	2.03013e-07
BnaA06G0343400ZS	23.4751	6.91486	1.23275	5.60931	2.03135e-08	2.05055e-07
BnaC01G0294000ZS	39.6307	1.89785	0.338553	5.60576	2.07348e-08	2.09032e-07
BnaC07G0174900ZS	18.0927	3.63109	0.648217	5.60166	2.12309e-08	2.13788e-07
BnaC01G0336000ZS	13.098	7.06344	1.2625	5.59481	2.20868e-08	2.21969e-07
BnaC05G0516800ZS	13.098	7.06344	1.2625	5.59481	2.20868e-08	2.21969e-07
BnaA04G0294900ZS	52.8658	1.64967	0.29505	5.59116	2.25555e-08	2.26457e-07
BnaA09G0183300ZS	13.0948	7.06313	1.2635	5.59013	2.26904e-08	2.27698e-07
BnaC03G0145500ZS	42.0446	1.80102	0.322191	5.58992	2.27172e-08	2.2793e-07
BnaC07G0389500ZS	74.3344	1.32281	0.236662	5.58947	2.27759e-08	2.28482e-07
BnaA06G0266000ZS	117.545	1.04761	0.187584	5.58475	2.34039e-08	2.34436e-07
BnaC04G0411700ZS	13.093	7.05539	1.26466	5.5789	2.42049e-08	2.42065e-07
BnaC06G0055400ZS	47.611	1.64879	0.295642	5.57699	2.4472e-08	2.44656e-07
BnaA10G0055600ZS	57.5866	1.56342	0.280408	5.57551	2.46806e-08	2.46555e-07
BnaA06G0414900ZS	60.2288	1.60121	0.287266	5.57396	2.49007e-08	2.48578e-07
BnaC07G0513200ZS	12.9532	7.04716	1.26473	5.57208	2.51717e-08	2.51119e-07
BnaA07G0302200ZS	13.0136	7.05977	1.2676	5.56938	2.55651e-08	2.54712e-07
BnaC08G0492200ZS	12.8654	7.03575	1.26348	5.56854	2.56883e-08	2.55856e-07
BnaC08G0479200ZS	13.0359	7.0505	1.26676	5.56579	2.6097e-08	2.59674e-07
BnaA08G0017700ZS	90.9224	1.30915	0.235295	5.56387	2.63858e-08	2.6225e-07
BnaA04G0177800ZS	38.2364	1.94024	0.348907	5.56092	2.68356e-08	2.66418e-07
BnaC01G0378000ZS	66.4232	1.44314	0.259592	5.55926	2.70928e-08	2.68884e-07
BnaC09G0517200ZS	54.5544	1.52142	0.274158	5.54944	2.86589e-08	2.83555e-07
BnaC09G0414000ZS	83.1598	1.23328	0.222278	5.54838	2.88336e-08	2.85237e-07
BnaC05G0386000ZS	49.0787	1.6557	0.299081	5.53597	3.09511e-08	3.04808e-07
BnaA07G0193000ZS	43.4616	1.79507	0.32457	5.53061	3.19122e-08	3.13969e-07
BnaC01G0127300ZS	67.738	1.39341	0.251949	5.5305	3.19313e-08	3.14099e-07
BnaC08G0462600ZS	12.5943	7.0081	1.26728	5.53005	3.20136e-08	3.14816e-07
BnaA10G0046400ZS	12.6894	7.02395	1.27046	5.52869	3.22635e-08	3.1712e-07
BnaA06G0415300ZS	74.8436	1.30707	0.23652	5.52627	3.27105e-08	3.21205e-07
BnaA05G0116500ZS	12.755	7.01461	1.26992	5.52366	3.32018e-08	3.25717e-07
BnaA04G0060500ZS	12.534	7.00255	1.27016	5.51312	3.52531e-08	3.44902e-07
BnaA09G0377500ZS	103.681	1.08212	0.196337	5.51152	3.55743e-08	3.47933e-07
BnaC08G0468500ZS	12.7027	7.01011	1.27298	5.50687	3.65267e-08	3.56793e-07
BnaC08G0475500ZS	12.5878	6.99977	1.27164	5.50453	3.70145e-08	3.6127e-07
BnaA04G0200900ZS	68.9742	1.39228	0.253384	5.49476	3.91234e-08	3.80763e-07
BnaC08G0517600ZS	12.2531	6.96536	1.26794	5.49344	3.94184e-08	3.8339e-07
BnaC05G0504900ZS	79.058	1.24171	0.226225	5.48882	4.04618e-08	3.93039e-07
BnaC03G0010800ZS	43.3395	1.90118	0.346377	5.48877	4.04736e-08	3.93091e-07
BnaC08G0509400ZS	12.3439	6.96963	1.27032	5.48651	4.0995e-08	3.9784e-07
BnaC08G0500900ZS	12.7711	7.01688	1.27907	5.48594	4.11285e-08	3.98947e-07
BnaC01G0485300ZS	12.2483	6.96489	1.27008	5.48383	4.16222e-08	4.03608e-07
BnaA06G0139300ZS	66.7128	1.37084	0.250007	5.48319	4.1772e-08	4.04932e-07
BnaC07G0374200ZS	20.3507	5.84557	1.06649	5.48114	4.22594e-08	4.09398e-07
BnaA03G0005400ZS	44.227	1.70055	0.310426	5.47811	4.29897e-08	4.16276e-07
BnaC02G0205500ZS	46.6227	1.73056	0.315994	5.47656	4.33682e-08	4.19742e-07
BnaC08G0472700ZS	12.1211	6.94922	1.27	5.47184	4.45376e-08	4.30516e-07
BnaA08G0162600ZS	29.7125	2.31813	0.424873	5.45605	4.86837e-08	4.68231e-07
BnaA09G0115400ZS	27.5355	2.46638	0.452166	5.45459	4.90871e-08	4.71962e-07
BnaA02G0103000ZS	63.049	1.43994	0.264023	5.45384	4.92944e-08	4.73733e-07
BnaA07G0390200ZS	28.7279	2.25748	0.414076	5.45184	4.98507e-08	4.78779e-07
BnaA02G0109500ZS	121.641	1.01981	0.187361	5.44301	5.23865e-08	5.01954e-07
BnaA08G0308700ZS	113.466	1.00489	0.184926	5.43404	5.50934e-08	5.26492e-07
BnaC01G0049600ZS	53.9006	1.48649	0.273556	5.43395	5.51196e-08	5.2666e-07
BnaC08G0482700ZS	11.743	6.90546	1.27154	5.43077	5.61107e-08	5.35546e-07
BnaC09G0435400ZS	71.3475	1.31563	0.242283	5.43013	5.6314e-08	5.37382e-07
BnaC07G0314000ZS	16.4914	4.4715	0.823644	5.42892	5.66945e-08	5.40445e-07
BnaC07G0006900ZS	73.9079	1.28944	0.237546	5.42816	5.69385e-08	5.42517e-07
BnaA03G0283100ZS	46.2417	1.70165	0.3137	5.42446	5.81308e-08	5.53276e-07
BnaA01G0092600ZS	23.0381	2.68095	0.49441	5.42252	5.87648e-08	5.58963e-07
BnaA08G0235600ZS	19.8984	5.80245	1.07034	5.42113	5.92239e-08	5.63068e-07
BnaC09G0340900ZS	76.6599	1.27306	0.235013	5.41696	6.06205e-08	5.75543e-07
BnaC08G0495000ZS	17.0417	3.70415	0.683819	5.41686	6.06534e-08	5.75765e-07
BnaA08G0205700ZS	43.9792	1.70094	0.3141	5.41529	6.11886e-08	5.80652e-07
BnaC05G0169900ZS	85.0534	1.24377	0.229729	5.41409	6.15996e-08	5.83934e-07
BnaC08G0468100ZS	11.7068	6.90202	1.27505	5.41312	6.19343e-08	5.86835e-07
BnaA03G0238300ZS	24.6604	2.42636	0.448325	5.41205	6.23059e-08	5.90173e-07
BnaC04G0588800ZS	61.2698	1.38574	0.256689	5.39853	6.7191e-08	6.34192e-07
BnaA09G0554800ZS	117.532	1.10955	0.205882	5.38923	7.07611e-08	6.66759e-07
BnaA06G0110100ZS	98.7989	1.11383	0.206734	5.38778	7.13349e-08	6.7196e-07
BnaC06G0036000ZS	80.7544	1.21735	0.225955	5.3876	7.14028e-08	6.72496e-07
BnaC08G0465800ZS	19.5185	6.65879	1.2366	5.38478	7.25346e-08	6.82946e-07
BnaC08G0519800ZS	11.3729	6.86115	1.27524	5.38028	7.43686e-08	6.99141e-07
BnaA07G0188000ZS	77.4336	1.23679	0.23007	5.37571	7.62827e-08	7.16475e-07
BnaC01G0486000ZS	11.314	6.84644	1.27595	5.36574	8.06172e-08	7.54873e-07
BnaC08G0497800ZS	18.9606	5.75731	1.07354	5.36293	8.18806e-08	7.65885e-07
BnaC01G0321200ZS	11.2345	6.8431	1.27672	5.35992	8.32574e-08	7.77932e-07
BnaC01G0503500ZS	100.027	1.12546	0.210097	5.35685	8.4685e-08	7.90909e-07
BnaC02G0114100ZS	19.9554	7.67163	1.43275	5.35448	8.58036e-08	8.00503e-07
BnaA07G0213800ZS	11.1765	6.83281	1.27665	5.35212	8.69277e-08	8.10251e-07
BnaA02G0272000ZS	120.131	1.01802	0.190242	5.35121	8.73662e-08	8.13843e-07
BnaA06G0331900ZS	11.2247	6.83324	1.27914	5.34205	9.18988e-08	8.54248e-07
BnaC02G0030600ZS	39.8289	1.82924	0.342953	5.33378	9.61903e-08	8.91167e-07
BnaC08G0115300ZS	47.6525	1.63321	0.306213	5.33356	9.6305e-08	8.9196e-07
BnaC08G0455600ZS	17.7961	3.57208	0.669796	5.33309	9.65574e-08	8.93892e-07
BnaC06G0454000ZS	30.728	2.19642	0.412305	5.32717	9.97538e-08	9.21813e-07
BnaC02G0230000ZS	11.0012	6.8152	1.27982	5.32513	1.0088e-07	9.30953e-07
BnaA03G0254500ZS	15.6191	3.84944	0.72294	5.3247	1.01118e-07	9.3273e-07
BnaA03G0298800ZS	44.2562	1.64783	0.310235	5.31155	1.08694e-07	9.98108e-07
BnaC08G0495100ZS	16.3134	4.90709	0.924689	5.30675	1.11598e-07	1.02324e-06
BnaC04G0111400ZS	50.6418	1.54558	0.291372	5.30451	1.12978e-07	1.03512e-06
BnaC03G0260200ZS	44.1281	1.64916	0.311051	5.3019	1.14605e-07	1.04908e-06
BnaC01G0482800ZS	19.4133	3.78653	0.714557	5.29913	1.16354e-07	1.06415e-06
BnaC08G0508700ZS	10.8144	6.78705	1.28115	5.29763	1.17314e-07	1.0718e-06
BnaA01G0359800ZS	79.038	1.22656	0.231673	5.29436	1.19436e-07	1.08957e-06
BnaC02G0329800ZS	89.265	1.26058	0.238215	5.29178	1.21133e-07	1.10413e-06
BnaC08G0516200ZS	10.7686	6.78231	1.28168	5.29174	1.2116e-07	1.10414e-06
BnaC08G0499900ZS	10.8218	6.79221	1.28482	5.2865	1.24678e-07	1.13435e-06
BnaC03G0252900ZS	10.7516	6.77583	1.28187	5.28588	1.25104e-07	1.13755e-06
BnaA09G0421900ZS	106.282	1.00076	0.189725	5.2748	1.32902e-07	1.20417e-06
BnaA07G0389200ZS	70.4453	1.33104	0.25242	5.2731	1.34136e-07	1.21517e-06
BnaC05G0215000ZS	67.5714	1.35016	0.25641	5.26565	1.39695e-07	1.26252e-06
BnaA03G0007200ZS	61.2159	1.34401	0.255518	5.25994	1.44102e-07	1.30046e-06
BnaC03G0250500ZS	43.7249	1.71131	0.325348	5.25994	1.44102e-07	1.30046e-06
BnaC08G0508100ZS	10.5876	6.75865	1.28748	5.24952	1.52493e-07	1.37215e-06
BnaA08G0049900ZS	84.775	1.15311	0.220141	5.23804	1.62289e-07	1.45623e-06
BnaC05G0161300ZS	16.1917	3.60828	0.6891	5.23622	1.63896e-07	1.46979e-06
BnaC06G0206200ZS	62.8262	1.46511	0.279847	5.23538	1.64647e-07	1.47631e-06
BnaC02G0050600ZS	26.8789	2.46026	0.470305	5.23119	1.68419e-07	1.50837e-06
BnaA07G0245000ZS	34.9295	1.96439	0.375525	5.23103	1.68565e-07	1.50945e-06
BnaC07G0284700ZS	10.2963	6.71815	1.2852	5.22733	1.71978e-07	1.53844e-06
BnaC03G0244900ZS	66.3348	1.34409	0.257556	5.21863	1.80248e-07	1.60729e-06
BnaC06G0412300ZS	68.58	1.33779	0.256659	5.21234	1.86478e-07	1.65943e-06
BnaC04G0573600ZS	60.1567	1.34023	0.257652	5.20168	1.97491e-07	1.7526e-06
BnaC09G0596400ZS	29.0455	2.05899	0.396049	5.19881	2.00563e-07	1.77833e-06
BnaA07G0390000ZS	10.1441	6.69169	1.28751	5.19741	2.02086e-07	1.79079e-06
BnaA01G0318100ZS	76.6126	1.17361	0.22601	5.19274	2.07223e-07	1.83366e-06
BnaC07G0538200ZS	107.129	1.0013	0.192857	5.19193	2.08128e-07	1.84113e-06
BnaC09G0036400ZS	65.3981	1.33731	0.258007	5.18322	2.18086e-07	1.92423e-06
BnaC08G0511800ZS	10.071	6.68851	1.29134	5.1795	2.22476e-07	1.96099e-06
BnaA06G0377200ZS	26.6493	2.16885	0.418796	5.17877	2.23348e-07	1.96811e-06
BnaA01G0115100ZS	9.96631	6.66703	1.28789	5.17671	2.25832e-07	1.98885e-06
BnaA09G0629900ZS	10.0685	6.68342	1.29131	5.1757	2.27061e-07	1.9991e-06
BnaA02G0232400ZS	72.1177	1.2577	0.243011	5.17547	2.27343e-07	2.0013e-06
BnaA01G0304000ZS	14.7248	4.36404	0.843227	5.1754	2.27424e-07	2.00173e-06
BnaC05G0112700ZS	39.3402	1.69816	0.328272	5.17305	2.30304e-07	2.02504e-06
BnaA07G0032700ZS	63.474	1.38665	0.26806	5.17291	2.30473e-07	2.02623e-06
BnaA01G0103000ZS	78.619	1.18097	0.228494	5.16851	2.35963e-07	2.07154e-06
BnaC05G0101100ZS	99.6863	1.01193	0.195813	5.16783	2.36827e-07	2.07822e-06
BnaC08G0491400ZS	158.793	6.29767	1.21883	5.16699	2.37898e-07	2.08702e-06
BnaC05G0467100ZS	9.8714	6.65636	1.28934	5.16262	2.43512e-07	2.13413e-06
BnaC01G0300600ZS	10.8728	6.77484	1.31319	5.15907	2.48173e-07	2.17343e-06
BnaC01G0412000ZS	66.5566	1.41903	0.275452	5.15163	2.58231e-07	2.2541e-06
BnaA07G0364900ZS	77.0703	1.16185	0.225636	5.14921	2.6158e-07	2.28204e-06
BnaC01G0301000ZS	10.3161	6.70256	1.30197	5.14799	2.63286e-07	2.29595e-06
BnaC01G0141500ZS	45.338	1.63651	0.31815	5.14382	2.69211e-07	2.34528e-06
BnaC09G0504500ZS	44.9057	1.59154	0.309417	5.14367	2.69427e-07	2.34682e-06
BnaC07G0071100ZS	52.83	1.41932	0.276347	5.13601	2.80626e-07	2.43849e-06
BnaA02G0260000ZS	27.359	2.11919	0.413022	5.13093	2.88307e-07	2.49991e-06
BnaC01G0102000ZS	16.2613	3.39424	0.664177	5.11045	3.21384e-07	2.77182e-06
BnaA06G0013800ZS	69.5089	1.2862	0.251953	5.1049	3.30961e-07	2.84721e-06
BnaA10G0264600ZS	68.5096	1.22558	0.240355	5.09906	3.41347e-07	2.93286e-06
BnaC07G0546500ZS	101.111	1.00567	0.197506	5.09183	3.54625e-07	3.03928e-06
BnaC08G0249700ZS	16.0841	6.37168	1.25217	5.08853	3.60857e-07	3.08923e-06
BnaC03G0183000ZS	88.725	1.09229	0.214787	5.08547	3.66717e-07	3.13633e-06
BnaA03G0277000ZS	87.8024	1.12111	0.220564	5.08294	3.7163e-07	3.17393e-06
BnaC05G0503700ZS	49.5224	1.57173	0.309453	5.07905	3.79335e-07	3.23567e-06
BnaC06G0072000ZS	78.9427	1.20221	0.236717	5.0787	3.80032e-07	3.24071e-06
BnaA03G0288800ZS	46.8304	1.52917	0.301191	5.07709	3.83267e-07	3.26649e-06
BnaC03G0589200ZS	103.647	1.02266	0.20165	5.07149	3.94723e-07	3.35711e-06
BnaA04G0299500ZS	58.2838	1.34377	0.265061	5.06967	3.98497e-07	3.3878e-06
BnaC09G0352800ZS	14.0876	4.33186	0.854701	5.06827	4.01441e-07	3.41e-06
BnaA03G0463500ZS	56.5276	1.36426	0.269187	5.06807	4.01875e-07	3.41291e-06
BnaC08G0515100ZS	9.93717	6.65508	1.31434	5.06343	4.11777e-07	3.49151e-06
BnaA10G0264800ZS	55.6527	1.45987	0.28852	5.05984	4.19598e-07	3.55241e-06
BnaC08G0513500ZS	9.37022	6.58761	1.30281	5.05646	4.27115e-07	3.61057e-06
BnaC03G0273000ZS	14.3668	4.31407	0.853614	5.05389	4.329e-07	3.65544e-06
BnaC06G0170500ZS	15.2983	6.31536	1.25053	5.05014	4.41486e-07	3.72384e-06
BnaA02G0143900ZS	59.8433	1.41078	0.279376	5.04975	4.42381e-07	3.73088e-06
BnaC08G0513800ZS	9.21322	6.55847	1.30067	5.04237	4.59806e-07	3.87144e-06
BnaC04G0182200ZS	46.7665	1.55357	0.308221	5.04043	4.64481e-07	3.90973e-06
BnaA01G0009300ZS	29.4551	2.00583	0.39816	5.03776	4.71012e-07	3.96089e-06
BnaA06G0400400ZS	25.06	2.45406	0.487383	5.03517	4.77425e-07	4.01207e-06
BnaC09G0089800ZS	36.9688	1.7507	0.348073	5.0297	4.91253e-07	4.12206e-06
BnaA07G0186800ZS	97.517	1.01272	0.201372	5.02908	4.92835e-07	4.1325e-06
BnaA01G0035100ZS	92.8648	1.05718	0.210312	5.02671	4.98979e-07	4.18173e-06
BnaA07G0120900ZS	35.8544	1.84136	0.367007	5.01722	5.24252e-07	4.38215e-06
BnaC05G0416600ZS	74.5685	1.18604	0.236797	5.00867	5.48079e-07	4.57011e-06
BnaC03G0233100ZS	89.3571	1.07413	0.214498	5.00762	5.51071e-07	4.59318e-06
BnaA01G0140400ZS	29.3009	1.93618	0.387057	5.00232	5.66451e-07	4.71048e-06
BnaC02G0059100ZS	31.5126	1.89911	0.380018	4.99743	5.81003e-07	4.82626e-06
BnaC04G0506200ZS	65.1023	1.24301	0.248775	4.99652	5.83751e-07	4.84843e-06
BnaA03G0271800ZS	8.88325	6.50136	1.30196	4.99353	5.92853e-07	4.91937e-06
BnaA08G0091100ZS	8.97246	6.5071	1.30442	4.98849	6.08537e-07	5.04472e-06
BnaC09G0335000ZS	14.2547	3.48318	0.698954	4.98341	6.24735e-07	5.17201e-06
BnaC02G0124900ZS	73.7988	1.15729	0.232246	4.98303	6.25948e-07	5.18065e-06
BnaC09G0105400ZS	30.3528	1.9805	0.397723	4.97961	6.3713e-07	5.26609e-06
BnaA03G0231400ZS	14.9849	3.40455	0.68407	4.9769	6.46114e-07	5.33388e-06
BnaC02G0077200ZS	8.9534	6.52083	1.31077	4.97482	6.53096e-07	5.38716e-06
BnaC01G0065200ZS	8.9789	6.50822	1.30853	4.9737	6.56875e-07	5.41761e-06
BnaC07G0358100ZS	8.80211	6.49655	1.3076	4.96829	6.75475e-07	5.5583e-06
BnaA04G0133000ZS	45.3892	1.53027	0.308679	4.95747	7.14168e-07	5.8586e-06
BnaA09G0004300ZS	473.331	1.02158	0.20637	4.95023	7.41268e-07	6.07036e-06
BnaA09G0678100ZS	69.7828	1.21959	0.246407	4.94948	7.44132e-07	6.093e-06
BnaC04G0606000ZS	50.2374	1.43396	0.289921	4.94604	7.57382e-07	6.19322e-06
BnaA04G0108200ZS	34.549	1.80096	0.364762	4.93737	7.91838e-07	6.4586e-06
BnaA03G0234300ZS	8.56793	6.45539	1.3078	4.93605	7.97187e-07	6.5005e-06
BnaA09G0206800ZS	15.6835	3.23325	0.65585	4.92987	8.22861e-07	6.69116e-06
BnaA10G0113600ZS	8.57276	6.45596	1.31	4.9282	8.29914e-07	6.74673e-06
BnaA07G0198900ZS	8.50584	6.43557	1.30827	4.91916	8.69172e-07	7.04811e-06
BnaC05G0044300ZS	14.9233	5.36462	1.09174	4.91383	8.93125e-07	7.23087e-06
BnaC08G0459200ZS	8.54846	6.44126	1.31145	4.91157	9.03507e-07	7.3101e-06
BnaC06G0106600ZS	44.8922	1.53759	0.31309	4.91101	9.06107e-07	7.32726e-06
BnaA04G0115900ZS	8.42469	6.43078	1.30957	4.9106	9.07981e-07	7.34145e-06
BnaC02G0040300ZS	14.1237	6.19997	1.26302	4.90884	9.16166e-07	7.40275e-06
BnaA06G0093400ZS	37.0025	1.68041	0.342443	4.90712	9.24225e-07	7.46081e-06
BnaC09G0056600ZS	8.91211	6.50027	1.32632	4.90098	9.53596e-07	7.68594e-06
BnaA09G0107500ZS	28.8934	2.03361	0.415064	4.89951	9.60747e-07	7.74052e-06
BnaC08G0496900ZS	8.36992	6.41758	1.31021	4.89812	9.67586e-07	7.78948e-06
BnaC08G0467000ZS	28.8167	1.92439	0.392927	4.89758	9.70224e-07	7.80764e-06
BnaA04G0203000ZS	8.68511	6.45445	1.31903	4.89335	9.91349e-07	7.96614e-06
BnaC04G0383300ZS	13.0799	4.15851	0.850044	4.89211	9.97603e-07	8.01429e-06
BnaC08G0499000ZS	8.56397	6.4595	1.3209	4.89023	1.00716e-06	8.0845e-06
BnaC07G0360700ZS	61.0923	1.2534	0.256982	4.87738	1.07503e-06	8.59353e-06
BnaC08G0474700ZS	8.77647	6.49663	1.33214	4.87684	1.07798e-06	8.61373e-06
BnaC05G0478400ZS	93.1965	1.04164	0.213607	4.87645	1.08014e-06	8.62758e-06
BnaA04G0006400ZS	72.2441	1.12826	0.231412	4.87555	1.08505e-06	8.6612e-06
BnaA03G0138100ZS	15.4798	3.02963	0.62168	4.8733	1.09752e-06	8.75077e-06
BnaC02G0533800ZS	92.3279	1.01093	0.207523	4.87142	1.10799e-06	8.82705e-06
BnaA01G0290500ZS	8.32085	6.41084	1.31636	4.87013	1.11522e-06	8.88005e-06
BnaC03G0372200ZS	14.9791	3.13339	0.643423	4.86988	1.11667e-06	8.89042e-06
BnaC08G0508500ZS	8.2242	6.38592	1.31326	4.86266	1.15819e-06	9.20072e-06
BnaA06G0363200ZS	33.1868	1.75846	0.361651	4.86231	1.16022e-06	9.21442e-06
BnaA02G0254700ZS	21.5614	2.36562	0.487024	4.8573	1.18997e-06	9.43478e-06
BnaC01G0516100ZS	89.1764	1.11662	0.230107	4.85263	1.21832e-06	9.64795e-06
BnaA09G0094200ZS	50.0169	1.38014	0.28506	4.84157	1.28815e-06	1.01751e-05
BnaC06G0070500ZS	77.8893	1.08233	0.223937	4.83319	1.34365e-06	1.05753e-05
BnaC04G0382400ZS	8.04244	6.3609	1.31655	4.8315	1.35505e-06	1.06568e-05
BnaC01G0113600ZS	14.572	3.2577	0.674427	4.83032	1.36311e-06	1.07175e-05
BnaC02G0271600ZS	16.0914	2.91133	0.603437	4.82458	1.40296e-06	1.10139e-05
BnaA01G0131200ZS	26.765	2.0523	0.42546	4.82372	1.40908e-06	1.10577e-05
BnaA09G0212300ZS	92.6077	1.01708	0.211127	4.81737	1.4546e-06	1.13959e-05
BnaA07G0366300ZS	52.8147	1.33653	0.277448	4.81724	1.45555e-06	1.14018e-05
BnaC01G0174500ZS	53.4576	1.35464	0.281705	4.80872	1.51903e-06	1.18719e-05
BnaA05G0094800ZS	62.446	1.22739	0.255303	4.80758	1.52765e-06	1.19346e-05
BnaC06G0440300ZS	15.4787	3.26697	0.679626	4.80701	1.53202e-06	1.19657e-05
BnaC08G0506800ZS	7.86142	6.32938	1.31713	4.80544	1.54414e-06	1.20558e-05
BnaC08G0492900ZS	13.7648	5.33664	1.11092	4.80378	1.55698e-06	1.21405e-05
BnaA10G0020700ZS	12.8506	6.05321	1.26063	4.80172	1.57307e-06	1.22505e-05
BnaC01G0458800ZS	32.3668	1.77212	0.369248	4.79927	1.59245e-06	1.23919e-05
BnaC08G0467500ZS	8.26346	6.38095	1.33005	4.79753	1.60631e-06	1.24903e-05
BnaA10G0014700ZS	8.09647	6.37928	1.33066	4.79406	1.63441e-06	1.26926e-05
BnaA05G0140300ZS	13.7353	5.27828	1.10228	4.78852	1.68013e-06	1.30181e-05
BnaA03G0527200ZS	64.0269	1.22015	0.254809	4.78849	1.68041e-06	1.30185e-05
BnaC02G0329900ZS	71.3034	1.17119	0.244698	4.78626	1.69918e-06	1.3149e-05
BnaC03G0016300ZS	41.264	1.68228	0.351923	4.78025	1.75074e-06	1.3519e-05
BnaC08G0362600ZS	74.8075	1.12429	0.2352	4.78015	1.75164e-06	1.35242e-05
BnaA09G0603900ZS	7.71892	6.29612	1.31911	4.77302	1.81482e-06	1.39838e-05
BnaC04G0356000ZS	12.6276	6.03453	1.26516	4.76979	1.84417e-06	1.41957e-05
BnaC01G0137500ZS	7.67146	6.28923	1.31882	4.76885	1.85282e-06	1.4248e-05
BnaA02G0197500ZS	13.7649	3.3803	0.7091	4.76703	1.86961e-06	1.43681e-05
BnaA09G0496500ZS	73.6828	1.12613	0.236404	4.76359	1.90179e-06	1.45971e-05
BnaC09G0410300ZS	20.2556	2.43908	0.512146	4.76247	1.9124e-06	1.46749e-05
BnaA04G0016900ZS	18.5369	2.45121	0.515229	4.75752	1.95981e-06	1.50182e-05
BnaA06G0441000ZS	34.2023	1.70206	0.357938	4.75519	1.98258e-06	1.51887e-05
BnaA02G0208700ZS	29.0456	2.04086	0.429493	4.75178	2.01635e-06	1.54282e-05
BnaC07G0456200ZS	67.9893	1.14978	0.241969	4.75175	2.01666e-06	1.54286e-05
BnaC07G0512000ZS	33.0251	1.71208	0.360307	4.75172	2.01697e-06	1.5429e-05
BnaA09G0053000ZS	7.66737	6.28213	1.32245	4.75037	2.03047e-06	1.55188e-05
BnaA04G0099500ZS	13.7674	3.38431	0.713205	4.74522	2.0828e-06	1.58969e-05
BnaC08G0039800ZS	12.7744	3.77051	0.795103	4.74217	2.11446e-06	1.61205e-05
BnaC01G0122200ZS	47.8455	1.39101	0.29338	4.74135	2.12303e-06	1.61818e-05
BnaA05G0426100ZS	67.1714	1.26566	0.266951	4.74117	2.12493e-06	1.61943e-05
BnaC08G0467800ZS	7.52984	6.26182	1.32145	4.73859	2.15206e-06	1.63786e-05
BnaC06G0331500ZS	19.116	2.68379	0.566722	4.73565	2.18356e-06	1.6608e-05
BnaC08G0483900ZS	12.343	5.99964	1.26714	4.7348	2.19276e-06	1.66718e-05
BnaA03G0234600ZS	79.9812	1.06294	0.224654	4.73144	2.22934e-06	1.69353e-05
BnaA03G0202700ZS	67.2978	1.12455	0.237719	4.73058	2.23884e-06	1.70032e-05
BnaC01G0263200ZS	7.48722	6.25554	1.3225	4.7301	2.24412e-06	1.70391e-05
BnaA03G0260100ZS	83.2654	1.04132	0.220154	4.72994	2.24583e-06	1.70458e-05
BnaA08G0049300ZS	94.4608	1.03059	0.21793	4.729	2.25627e-06	1.71207e-05
BnaA01G0276800ZS	7.58226	6.28227	1.32972	4.7245	2.30683e-06	1.74784e-05
BnaC04G0401300ZS	12.1537	5.97925	1.26572	4.72398	2.31277e-06	1.75183e-05
BnaC03G0629600ZS	80.1336	1.06061	0.224681	4.72052	2.35242e-06	1.77799e-05
BnaA04G0228000ZS	14.1309	3.16175	0.669806	4.7204	2.35384e-06	1.77884e-05
BnaA10G0236900ZS	91.1614	1.04398	0.221423	4.71487	2.4187e-06	1.82448e-05
BnaC06G0270700ZS	62.7891	1.22521	0.259879	4.71455	2.42249e-06	1.82712e-05
BnaA05G0142400ZS	64.9432	1.16705	0.247881	4.7081	2.50032e-06	1.88119e-05
BnaC08G0468400ZS	7.39714	6.24205	1.32596	4.70758	2.50673e-06	1.88579e-05
BnaA09G0113500ZS	13.3607	3.34277	0.710265	4.70637	2.52172e-06	1.89613e-05
BnaC04G0092000ZS	44.3606	1.44929	0.308159	4.70307	2.56273e-06	1.92507e-05
BnaA04G0117300ZS	77.477	1.0671	0.22703	4.70025	2.59839e-06	1.95043e-05
BnaC08G0505900ZS	7.42922	6.24009	1.32774	4.69979	2.60427e-06	1.9544e-05
BnaC02G0474500ZS	39.7389	1.52364	0.324399	4.69682	2.64245e-06	1.98132e-05
BnaA07G0389400ZS	67.2353	1.44955	0.30866	4.69626	2.64967e-06	1.98528e-05
BnaC06G0345900ZS	14.7405	3.05134	0.649911	4.69502	2.66587e-06	1.99668e-05
BnaC08G0505300ZS	63.1614	1.20357	0.256695	4.68873	2.74906e-06	2.05498e-05
BnaA10G0116100ZS	36.395	1.6238	0.346379	4.68793	2.75981e-06	2.0625e-05
BnaC06G0057900ZS	63.258	1.2933	0.27609	4.68432	2.80886e-06	2.09711e-05
BnaA10G0189700ZS	73.4076	1.1058	0.23612	4.68322	2.824e-06	2.10817e-05
BnaA05G0054700ZS	79.9549	1.02767	0.219542	4.68098	2.85513e-06	2.13011e-05
BnaC09G0315000ZS	14.0742	3.41472	0.72977	4.67917	2.88036e-06	2.14783e-05
BnaC06G0267500ZS	7.29727	6.21326	1.32838	4.67732	2.90649e-06	2.16605e-05
BnaA01G0333200ZS	35.3625	1.6133	0.344967	4.67669	2.91544e-06	2.17219e-05
BnaC04G0396200ZS	22.582	2.26603	0.484648	4.67562	2.93072e-06	2.18278e-05
BnaA03G0308900ZS	7.30546	6.22793	1.33204	4.67548	2.93262e-06	2.18394e-05
BnaA05G0336800ZS	32.3308	1.68627	0.360968	4.67153	2.98965e-06	2.22262e-05
BnaA02G0369400ZS	30.919	1.72971	0.371247	4.65919	3.17462e-06	2.35386e-05
BnaC03G0558800ZS	7.15652	6.19148	1.32929	4.65775	3.1968e-06	2.36944e-05
BnaC09G0138100ZS	70.3434	1.10996	0.238416	4.65558	3.23064e-06	2.39279e-05
BnaC01G0078300ZS	68.9457	1.11216	0.239063	4.65217	3.28461e-06	2.43041e-05
BnaC06G0263000ZS	42.1924	1.51669	0.326309	4.64802	3.35137e-06	2.47742e-05
BnaC08G0277700ZS	7.33096	6.2121	1.33682	4.6469	3.36954e-06	2.48965e-05
BnaC02G0038300ZS	7.26519	6.21505	1.33938	4.64024	3.47999e-06	2.56631e-05
BnaC08G0488700ZS	7.19343	6.19032	1.33413	4.63998	3.48448e-06	2.56843e-05
BnaC08G0480200ZS	7.06966	6.17788	1.3332	4.63386	3.58903e-06	2.63879e-05
BnaC08G0403000ZS	68.1455	1.10888	0.239381	4.63229	3.61642e-06	2.65733e-05
BnaC08G0505400ZS	54.3749	1.34191	0.289699	4.63209	3.61989e-06	2.65956e-05
BnaA03G0224000ZS	87.3475	1.05354	0.227631	4.62827	3.68731e-06	2.70553e-05
BnaA09G0115100ZS	32.7175	1.68405	0.364488	4.62031	3.83172e-06	2.80511e-05
BnaC07G0494500ZS	49.0802	1.3435	0.291099	4.61526	3.92604e-06	2.87005e-05
BnaC08G0232300ZS	6.97066	6.1551	1.33378	4.61477	3.93538e-06	2.87653e-05
BnaC01G0451600ZS	7.01402	6.15486	1.33396	4.61399	3.95013e-06	2.88662e-05
BnaA07G0284900ZS	56.7297	1.26068	0.273268	4.61334	3.96243e-06	2.89423e-05
BnaA01G0336700ZS	28.3573	1.78222	0.386386	4.61254	3.97784e-06	2.9048e-05
BnaC02G0189900ZS	66.9384	1.12647	0.244268	4.6116	3.99581e-06	2.91445e-05
BnaA06G0259500ZS	37.608	1.55268	0.336905	4.60865	4.05302e-06	2.95476e-05
BnaC08G0495200ZS	6.96979	6.14778	1.33405	4.60836	4.05864e-06	2.95816e-05
BnaA04G0097400ZS	56.0978	1.29701	0.28152	4.60718	4.08169e-06	2.97249e-05
BnaA09G0493600ZS	31.7192	1.81843	0.394753	4.60651	4.09487e-06	2.98138e-05
BnaA08G0220700ZS	52.866	1.28835	0.279735	4.60561	4.11255e-06	2.99141e-05
BnaC08G0515900ZS	6.92717	6.14098	1.33656	4.5946	4.33582e-06	3.14514e-05
BnaA09G0532800ZS	7.05839	6.1756	1.34422	4.5942	4.34406e-06	3.15009e-05
BnaA02G0336000ZS	52.1973	1.28783	0.280912	4.58447	4.55142e-06	3.28762e-05
BnaA06G0295100ZS	67.2887	1.13066	0.246659	4.58391	4.56351e-06	3.29558e-05
BnaC05G0081500ZS	56.593	1.25821	0.274514	4.58342	4.57443e-06	3.30229e-05
BnaA10G0205600ZS	15.257	2.7918	0.609595	4.57976	4.65504e-06	3.35378e-05
BnaA01G0342500ZS	84.7453	1.12489	0.245663	4.579	4.6721e-06	3.36567e-05
BnaA03G0327700ZS	84.1894	1.02634	0.224199	4.57781	4.69877e-06	3.38289e-05
BnaC08G0357100ZS	6.82655	6.11723	1.33658	4.57679	4.72172e-06	3.39862e-05
BnaC05G0050300ZS	66.1053	1.1322	0.247414	4.57613	4.73649e-06	3.40845e-05
BnaC08G0492300ZS	6.86756	6.124	1.33951	4.57183	4.83481e-06	3.4739e-05
BnaC04G0030100ZS	11.985	5.10341	1.11646	4.57105	4.85286e-06	3.48646e-05
BnaC01G0027800ZS	39.7993	1.50167	0.329053	4.5636	5.0284e-06	3.60202e-05
BnaA09G0597400ZS	14.9165	2.86169	0.62766	4.55929	5.13258e-06	3.67108e-05
BnaC04G0166600ZS	6.9273	6.15423	1.34986	4.55915	5.13603e-06	3.67311e-05
BnaC03G0273400ZS	11.4261	4.48904	0.985043	4.5572	5.18407e-06	3.70358e-05
BnaA03G0490800ZS	11.787	3.98652	0.875	4.55602	5.21315e-06	3.72219e-05
BnaC02G0182800ZS	35.3884	1.75322	0.384979	4.55406	5.26199e-06	3.754e-05
BnaC06G0459400ZS	54.7563	1.28489	0.282148	4.55397	5.26429e-06	3.7552e-05
BnaA02G0414800ZS	7.00113	6.15318	1.35248	4.54955	5.37603e-06	3.83045e-05
BnaA03G0254100ZS	6.72916	6.09376	1.34127	4.54326	5.53919e-06	3.94075e-05
BnaC04G0183100ZS	70.2024	1.05139	0.231523	4.5412	5.59347e-06	3.97706e-05
BnaA07G0383100ZS	26.3446	2.03324	0.448011	4.53838	5.66884e-06	4.02878e-05
BnaA04G0221500ZS	73.4795	1.0835	0.238801	4.53728	5.69853e-06	4.0466e-05
BnaC08G0231000ZS	6.77178	6.10104	1.34485	4.5366	5.71676e-06	4.05813e-05
BnaA10G0034100ZS	22.3929	2.08442	0.459491	4.53636	5.72327e-06	4.06228e-05
BnaA08G0132500ZS	6.59646	6.07148	1.34076	4.5284	5.94308e-06	4.21001e-05
BnaC06G0332600ZS	6.59485	6.07119	1.34073	4.52827	5.94683e-06	4.2117e-05
BnaC03G0113400ZS	13.3887	3.0177	0.666612	4.52692	5.98483e-06	4.23665e-05
BnaA01G0213900ZS	18.158	2.36126	0.522514	4.51905	6.21183e-06	4.39126e-05
BnaA08G0133800ZS	62.7445	1.1558	0.25579	4.51853	6.22695e-06	4.40144e-05
BnaA03G0236300ZS	25.404	2.06886	0.457994	4.51723	6.26537e-06	4.42656e-05
BnaA03G0330600ZS	45.9265	1.59775	0.353843	4.51544	6.31868e-06	4.46268e-05
BnaA06G0361700ZS	94.048	1.008	0.223265	4.51483	6.33678e-06	4.47392e-05
BnaA02G0160100ZS	23.1277	2.04473	0.45338	4.50997	6.48359e-06	4.5681e-05
BnaC09G0504700ZS	25.7568	1.84922	0.410089	4.5093	6.50407e-06	4.58147e-05
BnaA09G0648200ZS	11.3359	3.9041	0.865935	4.50853	6.52772e-06	4.59654e-05
BnaC01G0283000ZS	11.9701	3.64611	0.808895	4.50752	6.55907e-06	4.61576e-05
BnaA01G0043300ZS	22.6131	2.09325	0.464407	4.50737	6.5637e-06	4.61724e-05
BnaA04G0034300ZS	22.473	2.17492	0.482531	4.50732	6.56502e-06	4.61751e-05
BnaC08G0476600ZS	61.1403	5.82921	1.29412	4.5044	6.65617e-06	4.67679e-05
BnaA06G0436900ZS	11.258	3.9939	0.887022	4.50259	6.71288e-06	4.71447e-05
BnaA06G0129500ZS	42.1663	1.41493	0.314342	4.50125	6.75543e-06	4.74184e-05
BnaA01G0007000ZS	19.0217	2.36319	0.525075	4.50067	6.77389e-06	4.75403e-05
BnaC02G0060100ZS	6.49746	6.04687	1.34457	4.49726	6.88347e-06	4.82544e-05
BnaA06G0167300ZS	6.76768	6.09391	1.35518	4.49676	6.89975e-06	4.83574e-05
BnaA09G0046100ZS	46.8158	1.35692	0.302093	4.49172	7.06501e-06	4.94309e-05
BnaC03G0211800ZS	64.2782	1.10937	0.247287	4.48614	7.25257e-06	5.06507e-05
BnaA03G0001700ZS	468.982	1.56527	0.34892	4.48605	7.25551e-06	5.06654e-05
BnaA10G0127200ZS	49.1142	1.30359	0.290846	4.48207	7.39225e-06	5.1544e-05
BnaC01G0293900ZS	6.40738	6.03133	1.34601	4.4809	7.43275e-06	5.17969e-05
BnaC01G0276600ZS	47.3741	1.43592	0.320655	4.4781	7.53096e-06	5.24455e-05
BnaC06G0266300ZS	23.6604	1.96717	0.439397	4.47699	7.57032e-06	5.27076e-05
BnaA10G0086200ZS	6.50713	6.04879	1.35207	4.47374	7.68634e-06	5.34729e-05
BnaA04G0007200ZS	28.0178	1.74207	0.389481	4.47279	7.72042e-06	5.36796e-05
BnaA03G0259400ZS	20.1281	2.27758	0.509272	4.47222	7.74109e-06	5.37931e-05
BnaA03G0274100ZS	54.8458	1.26612	0.283108	4.47222	7.74114e-06	5.37931e-05
BnaC02G0313600ZS	40.5013	1.44591	0.323572	4.4686	7.87347e-06	5.46507e-05
BnaA02G0025700ZS	6.40329	6.02277	1.3481	4.46759	7.91047e-06	5.48827e-05
BnaC08G0376900ZS	60.4116	1.1555	0.258736	4.46594	7.97171e-06	5.527e-05
BnaC01G0150700ZS	57.7706	1.16217	0.260335	4.46413	8.03938e-06	5.56637e-05
BnaA07G0255200ZS	79.5838	1.08457	0.243424	4.45549	8.37028e-06	5.77331e-05
BnaA05G0416300ZS	53.2245	1.26781	0.284766	4.4521	8.5034e-06	5.86249e-05
BnaA02G0004100ZS	60.5741	1.13876	0.255843	4.45101	8.54673e-06	5.88839e-05
BnaC07G0547500ZS	38.9303	1.60042	0.359685	4.44951	8.60678e-06	5.92444e-05
BnaA06G0124800ZS	64.9913	1.11865	0.251461	4.44859	8.64351e-06	5.94905e-05
BnaC04G0422200ZS	49.8193	1.26246	0.284018	4.44499	8.7894e-06	6.04335e-05
BnaC06G0395500ZS	11.3264	4.98854	1.12234	4.44479	8.79793e-06	6.04854e-05
BnaC06G0399700ZS	58.8467	1.35423	0.304978	4.44041	8.97888e-06	6.16189e-05
BnaC01G0066600ZS	6.30838	6.00604	1.35267	4.44014	8.99011e-06	6.16821e-05
BnaA08G0235500ZS	6.3753	6.03298	1.35882	4.43988	9.0009e-06	6.17355e-05
BnaC05G0050700ZS	68.0575	1.05348	0.237377	4.43801	9.07924e-06	6.22449e-05
BnaC06G0059500ZS	6.2763	6.0082	1.35434	4.43625	9.15404e-06	6.27226e-05
BnaA09G0209000ZS	53.3882	1.20587	0.272525	4.42479	9.65353e-06	6.58831e-05
BnaA03G0227800ZS	62.3973	1.14295	0.258561	4.42041	9.85117e-06	6.71316e-05
BnaC07G0227600ZS	17.7151	2.45648	0.556773	4.412	1.02422e-05	6.95952e-05
BnaA07G0129100ZS	11.7814	3.58577	0.812878	4.4112	1.02798e-05	6.98351e-05
BnaA07G0290800ZS	6.12736	5.96552	1.35249	4.41076	1.0301e-05	6.99406e-05
BnaC04G0300900ZS	35.591	1.58642	0.359992	4.40683	1.04895e-05	7.1071e-05
BnaC04G0191700ZS	60.6476	1.12787	0.255981	4.40606	1.05266e-05	7.13061e-05
BnaA04G0155200ZS	9.84827	5.66774	1.28699	4.40388	1.06332e-05	7.19491e-05
BnaA07G0037400ZS	66.1147	1.04856	0.238119	4.4035	1.0652e-05	7.20603e-05
BnaA01G0368400ZS	73.5093	1.02696	0.233329	4.40133	1.07591e-05	7.27528e-05
BnaA02G0223300ZS	11.9164	3.20047	0.728044	4.39598	1.10275e-05	7.44556e-05
BnaA08G0116100ZS	39.4297	1.42883	0.325147	4.39443	1.11066e-05	7.4937e-05
BnaA09G0486400ZS	43.9963	1.33738	0.304392	4.39361	1.11482e-05	7.52013e-05
BnaA05G0459100ZS	74.9204	1.03044	0.234581	4.3927	1.1195e-05	7.54752e-05
BnaC09G0523900ZS	13.3418	2.92491	0.666763	4.38673	1.15068e-05	7.74754e-05
BnaC06G0450600ZS	26.2646	1.87103	0.426608	4.38582	1.15552e-05	7.7784e-05
BnaC09G0199100ZS	6.17072	5.96558	1.36063	4.38443	1.16292e-05	7.82564e-05
BnaC08G0491300ZS	14.7905	2.66202	0.607572	4.38141	1.17915e-05	7.92789e-05
BnaC03G0055300ZS	18.0024	2.26683	0.51738	4.38136	1.17942e-05	7.92888e-05
BnaC08G0521000ZS	6.34603	5.99872	1.37142	4.3741	1.21935e-05	8.182e-05
BnaA03G0001000ZS	32.6509	1.6059	0.367384	4.37116	1.23586e-05	8.28283e-05
BnaC03G0535900ZS	40.6265	1.53477	0.351194	4.37014	1.24169e-05	8.3192e-05
BnaA03G0535100ZS	51.5154	1.21961	0.27912	4.36946	1.24555e-05	8.34231e-05
BnaA10G0244200ZS	11.7814	3.19249	0.730832	4.36829	1.25221e-05	8.38509e-05
BnaA02G0240500ZS	57.6365	1.15004	0.263498	4.3645	1.27415e-05	8.5162e-05
BnaA02G0194800ZS	46.769	1.29088	0.295842	4.3634	1.28054e-05	8.55424e-05
BnaA03G0303900ZS	27.7785	1.79084	0.410695	4.3605	1.29763e-05	8.65614e-05
BnaA09G0033000ZS	87.3846	1.02816	0.235924	4.35801	1.31253e-05	8.74983e-05
BnaC01G0450000ZS	17.1566	2.36134	0.541998	4.35673	1.3202e-05	8.79523e-05
BnaC08G0474800ZS	5.98003	5.92176	1.36218	4.34726	1.37846e-05	9.15449e-05
BnaC08G0289900ZS	49.9436	1.22957	0.282842	4.34721	1.37883e-05	9.15593e-05
BnaA01G0377400ZS	29.4341	1.64744	0.378994	4.34688	1.38085e-05	9.16836e-05
BnaC08G0495800ZS	5.89566	5.91425	1.36061	4.34678	1.38154e-05	9.17194e-05
BnaC06G0120400ZS	12.1945	3.09867	0.713034	4.34575	1.388e-05	9.20885e-05
BnaC04G0318700ZS	12.6914	2.96097	0.681693	4.34355	1.40199e-05	9.28726e-05
BnaA01G0376600ZS	21.1341	2.04838	0.471693	4.34262	1.4079e-05	9.32175e-05
BnaC01G0343300ZS	10.4617	3.87	0.89153	4.34085	1.41932e-05	9.39228e-05
BnaC06G0291700ZS	52.7319	1.19856	0.276172	4.33991	1.42543e-05	9.42965e-05
BnaA09G0472200ZS	54.5695	1.16227	0.267916	4.33819	1.43658e-05	9.49729e-05
BnaC06G0360900ZS	37.6766	1.42418	0.329244	4.32561	1.52111e-05	0.000100183
BnaC02G0025700ZS	5.80149	5.8878	1.36178	4.3236	1.535e-05	0.000101033
BnaC09G0548500ZS	21.7548	2.06093	0.476729	4.32306	1.53881e-05	0.000101239
BnaA01G0041600ZS	40.0325	1.40695	0.326212	4.31301	1.61046e-05	0.000105602
BnaA09G0566900ZS	62.4527	1.10336	0.255917	4.31139	1.62232e-05	0.000106335
BnaA05G0074900ZS	65.1549	1.04641	0.242735	4.31093	1.62569e-05	0.000106499
BnaA06G0167200ZS	66.2092	1.03663	0.24049	4.31051	1.62879e-05	0.000106668
BnaC08G0234700ZS	64.3951	1.08597	0.251986	4.30966	1.63505e-05	0.000107043
BnaA01G0332100ZS	5.88908	5.8965	1.3715	4.2993	1.71337e-05	0.000111824
BnaA02G0140700ZS	29.8024	1.8458	0.429716	4.29541	1.74373e-05	0.000113697
BnaC08G0511900ZS	5.76209	5.88019	1.36929	4.29435	1.75206e-05	0.000114204
BnaA01G0308100ZS	58.0938	1.13243	0.26422	4.28592	1.81984e-05	0.00011832
BnaC03G0353700ZS	31.2269	1.68134	0.392357	4.28522	1.82557e-05	0.000118642
BnaC09G0550700ZS	30.5999	1.58821	0.370646	4.28498	1.82756e-05	0.000118746
BnaC04G0243400ZS	67.8765	1.06084	0.24765	4.28365	1.83855e-05	0.000119372
BnaC04G0072900ZS	52.256	1.26344	0.295053	4.2821	1.85141e-05	0.00012013
BnaC08G0512700ZS	5.95453	5.93969	1.38727	4.28156	1.85591e-05	0.000120346
BnaA10G0177000ZS	10.0427	4.19117	0.979217	4.28013	1.86787e-05	0.000121044
BnaA04G0098800ZS	9.07124	5.54662	1.29684	4.27701	1.89418e-05	0.000122607
BnaA08G0181300ZS	32.2544	1.58207	0.369975	4.27615	1.90156e-05	0.000123072
BnaA04G0168100ZS	39.4773	1.37274	0.321167	4.27424	1.91789e-05	0.000124063
BnaC01G0222800ZS	78.5404	1.0072	0.235711	4.27302	1.92842e-05	0.000124665
BnaC08G0463900ZS	5.66396	5.86084	1.37298	4.26869	1.96627e-05	0.000126884
BnaC08G0065200ZS	27.91	1.69225	0.396853	4.26417	2.00642e-05	0.000129244
BnaC01G0282500ZS	22.3086	1.94944	0.458011	4.25632	2.07821e-05	0.000133518
BnaC07G0160000ZS	69.3025	1.03188	0.242659	4.2524	2.11496e-05	0.000135708
BnaA06G0450600ZS	52.2848	1.15488	0.27172	4.25026	2.13524e-05	0.000136924
BnaA04G0022800ZS	73.9779	1.02195	0.240654	4.24656	2.17082e-05	0.00013906
BnaA03G0215800ZS	36.1327	1.47936	0.348377	4.24645	2.17189e-05	0.000139113
BnaC01G0416300ZS	19.8714	2.00268	0.471625	4.24634	2.17291e-05	0.000139165
BnaA03G0295300ZS	9.93476	4.82286	1.13617	4.24482	2.18766e-05	0.00014005
BnaC05G0529200ZS	18.7129	2.11999	0.49958	4.24355	2.20007e-05	0.000140815
BnaC03G0350000ZS	5.62456	5.85281	1.3798	4.24177	2.21763e-05	0.000141925
BnaC09G0417800ZS	18.9147	2.1482	0.506608	4.24036	2.23159e-05	0.000142788
BnaC05G0084400ZS	22.8652	1.89835	0.448372	4.23387	2.29701e-05	0.000146626
BnaC02G0442800ZS	74.2298	1.00882	0.238302	4.23336	2.30229e-05	0.000146929
BnaA07G0267500ZS	16.8055	2.3225	0.549065	4.22992	2.33772e-05	0.000148926
BnaA09G0042300ZS	19.6806	2.06002	0.487085	4.22929	2.34434e-05	0.000149224
BnaC04G0453000ZS	230.465	1.18932	0.281234	4.22893	2.34804e-05	0.000149428
BnaC08G0501400ZS	5.52878	5.82524	1.37757	4.22864	2.35112e-05	0.000149609
BnaC05G0035900ZS	20.5613	1.94158	0.459194	4.22824	2.35526e-05	0.00014981
BnaC06G0454600ZS	21.2792	2.07228	0.490368	4.22597	2.37911e-05	0.000151155
BnaC08G0473000ZS	9.83254	4.80579	1.13897	4.2194	2.44955e-05	0.000155195
BnaA02G0255000ZS	59.187	1.08445	0.257022	4.2193	2.45067e-05	0.000155251
BnaC05G0363900ZS	46.7145	1.327	0.314635	4.21759	2.46931e-05	0.000156302
BnaC04G0594900ZS	43.57	1.28564	0.304968	4.21564	2.49068e-05	0.000157525
BnaA10G0127000ZS	11.3178	3.12474	0.741368	4.21483	2.49969e-05	0.000158046
BnaC03G0797500ZS	64.9796	1.05433	0.250181	4.21427	2.50587e-05	0.00015842
BnaA03G0237400ZS	9.80984	3.80847	0.904073	4.21257	2.52483e-05	0.000159548
BnaC03G0162300ZS	29.8207	1.6816	0.399943	4.20459	2.61551e-05	0.000164841
BnaC09G0148800ZS	55.1432	1.14019	0.2712	4.20423	2.61974e-05	0.000165021
BnaC01G0077200ZS	13.4457	2.80442	0.668092	4.19765	2.697e-05	0.000169507
BnaA01G0380700ZS	35.481	1.40399	0.334619	4.19578	2.71929e-05	0.00017077
BnaA09G0155400ZS	64.3658	1.10392	0.263188	4.19442	2.73568e-05	0.000171709
BnaC09G0511200ZS	44.1491	1.43744	0.342742	4.19393	2.74163e-05	0.000172012
BnaC08G0488300ZS	5.56905	5.84082	1.3931	4.19267	2.75693e-05	0.000172901
BnaA08G0283600ZS	17.7208	2.22227	0.530737	4.18715	2.82479e-05	0.000176904
BnaC08G0302800ZS	18.6302	2.11962	0.507071	4.18013	2.91341e-05	0.000182063
BnaA03G0208000ZS	60.2904	1.11147	0.265954	4.17917	2.92575e-05	0.000182759
BnaA03G0115900ZS	9.52453	4.76988	1.14157	4.17833	2.93652e-05	0.000183358
BnaA02G0415300ZS	29.8416	1.57262	0.376478	4.1772	2.95119e-05	0.000184161
BnaA07G0111300ZS	5.37574	5.76674	1.38381	4.16729	3.08247e-05	0.000191729
BnaC04G0031600ZS	53.484	1.1184	0.268495	4.16545	3.10733e-05	0.000193138
BnaA09G0107100ZS	61.6043	1.06283	0.25516	4.16534	3.10885e-05	0.000193193
BnaA10G0006600ZS	66.3938	1.04776	0.25172	4.1624	3.14917e-05	0.00019558
BnaC09G0520700ZS	40.4091	1.50089	0.360885	4.15893	3.19746e-05	0.000198363
BnaC08G0182600ZS	21.6165	1.88907	0.454445	4.15687	3.22644e-05	0.000200075
BnaC03G0326900ZS	17.8915	2.11609	0.509388	4.15418	3.26463e-05	0.000202299
BnaC08G0490400ZS	5.38789	5.77859	1.39264	4.14939	3.3336e-05	0.000206198
BnaC03G0034600ZS	5.23499	5.73673	1.38281	4.14862	3.34488e-05	0.000206854
BnaC03G0234300ZS	50.904	1.1626	0.280254	4.14837	3.34848e-05	0.000207035
BnaA07G0368400ZS	18.3674	2.07197	0.500146	4.14273	3.43192e-05	0.000211831
BnaA03G0342900ZS	22.7698	1.91266	0.461698	4.14266	3.43294e-05	0.000211851
BnaA04G0230900ZS	74.0532	1.02184	0.246704	4.14198	3.44318e-05	0.000212452
BnaA01G0212000ZS	28.6394	1.59631	0.385511	4.14076	3.46156e-05	0.000213535
BnaA03G0140000ZS	19.1909	2.05766	0.496977	4.14036	3.46765e-05	0.000213864
BnaC08G0520600ZS	5.23338	5.73639	1.38576	4.13953	3.48014e-05	0.00021457
BnaA02G0190800ZS	11.0502	3.12016	0.754678	4.13442	3.55846e-05	0.00021898
BnaA01G0360400ZS	19.9094	1.95315	0.472795	4.13106	3.61087e-05	0.000221938
BnaC08G0515300ZS	8.22794	5.40035	1.30814	4.12825	3.65527e-05	0.000224352
BnaC07G0436900ZS	64.5319	1.06494	0.258219	4.12416	3.72091e-05	0.000228016
BnaC04G0296400ZS	46.2575	1.21782	0.295564	4.12034	3.78319e-05	0.000231485
BnaA10G0295800ZS	50.4183	1.22689	0.297789	4.12	3.78876e-05	0.000231779
Bnascaffold0026G0026100ZS	109.367	1.71579	0.417162	4.113	3.90553e-05	0.000238257
BnaA09G0115800ZS	5.0982	5.69746	1.38615	4.11029	3.95164e-05	0.000240806
BnaA09G0509000ZS	9.28119	4.12189	1.00326	4.1085	3.98234e-05	0.000242581
BnaA03G0025600ZS	41.9896	1.30109	0.316709	4.10817	3.98808e-05	0.000242882
BnaA04G0108300ZS	26.2853	1.68586	0.410534	4.1065	4.01694e-05	0.000244463
BnaC08G0317400ZS	9.88041	4.04147	0.984985	4.10308	4.07691e-05	0.000247775
BnaC05G0450500ZS	22.4492	1.81296	0.441983	4.10188	4.09812e-05	0.000249015
BnaC07G0221400ZS	31.8232	1.48774	0.36298	4.09869	4.15501e-05	0.000252147
BnaA01G0222400ZS	65.8692	1.02271	0.249797	4.09418	4.23667e-05	0.000256544
BnaC09G0041600ZS	31.922	1.46441	0.35768	4.09418	4.23661e-05	0.000256544
BnaA05G0407100ZS	70.616	1.00883	0.246624	4.09054	4.30365e-05	0.000260112
BnaC05G0437800ZS	61.3363	1.00882	0.246728	4.08879	4.33632e-05	0.00026188
BnaC08G0479100ZS	5.10303	5.69869	1.39394	4.08819	4.34755e-05	0.00026248
BnaA04G0263000ZS	38.2019	1.31672	0.322362	4.08461	4.41515e-05	0.00026622
BnaC02G0471200ZS	242.465	1.0923	0.267431	4.08443	4.4186e-05	0.000266402
BnaC09G0384400ZS	11.9284	2.7788	0.680855	4.08133	4.47785e-05	0.000269577
BnaA06G0273100ZS	31.9199	1.62082	0.397209	4.08053	4.49336e-05	0.000270378
BnaC02G0532300ZS	20.9216	2.00105	0.490462	4.07992	4.5051e-05	0.000270978
BnaC01G0140300ZS	10.4166	3.45929	0.847945	4.07962	4.51102e-05	0.000271308
BnaA02G0335500ZS	5.10464	5.69914	1.39931	4.07282	4.64476e-05	0.000278913
BnaC02G0120900ZS	29.2411	1.53573	0.377106	4.0724	4.65309e-05	0.000279386
BnaA07G0068900ZS	7.93737	5.34	1.31155	4.07151	4.671e-05	0.000280407
BnaC01G0492700ZS	24.4855	1.72499	0.423718	4.07109	4.6793e-05	0.00028085
BnaC01G0225600ZS	42.1728	1.24208	0.305137	4.07056	4.69005e-05	0.000281357
BnaC02G0028700ZS	22.7838	1.86131	0.45747	4.06871	4.72751e-05	0.000283382
BnaC01G0233500ZS	62.2398	1.00073	0.246086	4.0666	4.77046e-05	0.000285761
BnaA06G0000900ZS	34.5183	1.3818	0.340194	4.0618	4.86952e-05	0.000291297
BnaA08G0292200ZS	30.3769	1.53291	0.377468	4.06104	4.88545e-05	0.000292221
BnaC09G0366600ZS	61.9949	1.02865	0.253473	4.05823	4.94462e-05	0.000295587
BnaA03G0499500ZS	58.3025	1.11226	0.274442	4.05281	5.06057e-05	0.000301842
BnaA06G0445200ZS	63.0536	1.00888	0.249163	4.04906	5.14229e-05	0.000306418
BnaC07G0295600ZS	51.2392	1.11528	0.275963	4.04142	5.31287e-05	0.000315693
BnaA02G0417400ZS	23.8639	1.75167	0.433857	4.03744	5.40378e-05	0.000320536
BnaC08G0454900ZS	55.1002	1.0733	0.266578	4.02622	5.66818e-05	0.000335051
BnaA10G0019000ZS	22.1386	1.89807	0.471507	4.02554	5.68458e-05	0.000335989
BnaC09G0447700ZS	47.9568	1.17407	0.29199	4.02091	5.79741e-05	0.000341899
BnaA05G0090000ZS	5.27365	5.75329	1.43085	4.02088	5.79823e-05	0.000341915
BnaA02G0352100ZS	27.0328	1.72637	0.429906	4.01568	5.92738e-05	0.000348592
BnaA02G0285900ZS	5.04255	5.66677	1.41186	4.0137	5.97732e-05	0.000351158
BnaA09G0609900ZS	7.86024	5.35492	1.33432	4.01324	5.98916e-05	0.000351719
BnaC08G0474300ZS	4.81334	5.61286	1.3999	4.00946	6.08569e-05	0.000357046
BnaC06G0193700ZS	9.36458	3.66239	0.914033	4.00685	6.15343e-05	0.000360847
BnaC03G0116300ZS	18.4577	2.07186	0.517133	4.00644	6.16416e-05	0.000361407
BnaC05G0275100ZS	53.4745	1.12802	0.2817	4.00434	6.21912e-05	0.000364456
BnaC05G0239800ZS	13.2948	2.62669	0.656054	4.00377	6.23405e-05	0.000365261
BnaC07G0240700ZS	4.76911	5.60255	1.39958	4.00302	6.25402e-05	0.000366326
BnaC02G0018000ZS	4.81978	5.61452	1.40298	4.00186	6.28471e-05	0.000367912
BnaC08G0512600ZS	5.00255	5.68455	1.42098	4.00044	6.3224e-05	0.000369907
BnaC06G0359600ZS	8.89839	4.59979	1.15219	3.99223	6.54547e-05	0.000381792
BnaA07G0372100ZS	50.0359	1.19003	0.298095	3.9921	6.54904e-05	0.000381942
BnaA03G0301000ZS	16.4927	2.09304	0.52515	3.9856	6.73097e-05	0.000391458
BnaA06G0068100ZS	44.7304	1.2044	0.302298	3.98414	6.77248e-05	0.000393685
BnaC08G0097800ZS	17.1467	2.11345	0.530531	3.98365	6.78644e-05	0.000394384
Bnascaffold0472G0000100ZS	108.509	4.49776	1.12986	3.98079	6.86862e-05	0.000398669
BnaC03G0658500ZS	62.045	1.00406	0.252362	3.97866	6.93042e-05	0.000402027
BnaA07G0164800ZS	34.7116	1.3976	0.351686	3.974	7.06761e-05	0.000409405
BnaA05G0067100ZS	59.0745	1.17033	0.294581	3.97286	7.10138e-05	0.000411127
BnaC08G0521100ZS	4.76501	5.59129	1.4079	3.97138	7.14583e-05	0.000413388
BnaA03G0257000ZS	41.8939	1.24685	0.313969	3.97125	7.14958e-05	0.000413566
BnaA06G0083900ZS	19.8357	2.44142	0.615123	3.969	7.21752e-05	0.000417103
BnaA03G0293900ZS	11.6916	2.96912	0.749004	3.96409	7.36759e-05	0.000424815
BnaA03G0323200ZS	28.9511	1.51272	0.381852	3.96154	7.44665e-05	0.000428929
BnaC08G0257300ZS	4.67333	5.56922	1.40583	3.96152	7.44737e-05	0.00042893
BnaC04G0509000ZS	4.67581	5.58039	1.4099	3.95801	7.55768e-05	0.000434826
BnaA05G0045200ZS	23.4536	1.74866	0.442744	3.94959	7.82848e-05	0.000449445
BnaC01G0514800ZS	8.782	4.52426	1.1469	3.94476	7.98795e-05	0.000458043
BnaC05G0540000ZS	4.63964	5.57177	1.4133	3.94238	8.06775e-05	0.000462229
BnaA09G0556200ZS	41.0517	1.23194	0.312492	3.94231	8.07004e-05	0.000462317
BnaA05G0083300ZS	55.1101	1.03106	0.261749	3.9391	8.17869e-05	0.000467973
BnaC08G0125100ZS	8.79769	4.62385	1.1747	3.93621	8.2778e-05	0.000473247
BnaA04G0062000ZS	7.4077	5.24308	1.33268	3.93424	8.3462e-05	0.000476833
BnaC08G0487700ZS	7.23334	5.20671	1.32408	3.93233	8.41263e-05	0.000480328
BnaA04G0092500ZS	23.0284	1.75582	0.446731	3.93037	8.48156e-05	0.000484038
BnaC08G0463500ZS	4.63554	5.56034	1.41495	3.92971	8.50473e-05	0.000485217
BnaC06G0216200ZS	26.4386	1.59541	0.406218	3.92748	8.58419e-05	0.000489212
BnaC06G0377100ZS	47.3255	1.17846	0.300528	3.92131	8.80685e-05	0.000500691
BnaC03G0180900ZS	4.58735	5.55882	1.41927	3.91667	8.97814e-05	0.000509248
BnaC03G0341900ZS	10.8593	2.77284	0.708147	3.91564	9.01665e-05	0.000511244
BnaA09G0267500ZS	29.5799	1.61437	0.412544	3.9132	9.10792e-05	0.000515894
BnaA03G0008200ZS	45.0133	1.19319	0.30502	3.91183	9.15981e-05	0.000518354
BnaC06G0444400ZS	9.71839	3.07612	0.788048	3.90347	9.48228e-05	0.000534973
BnaA03G0110600ZS	55.7295	1.01685	0.260507	3.90336	9.48669e-05	0.000535172
BnaC02G0017300ZS	31.6682	1.42511	0.365775	3.89614	9.77381e-05	0.000549953
BnaC04G0521800ZS	40.9775	1.33214	0.341922	3.89603	9.77821e-05	0.000550099
BnaC08G0514200ZS	4.44485	5.50222	1.41405	3.89112	9.97843e-05	0.000560181
BnaC03G0471700ZS	24.2279	1.60564	0.413925	3.87905	0.000104864	0.000586229
BnaC01G0430900ZS	8.63083	3.53882	0.912313	3.87895	0.000104908	0.000586419
BnaC03G0111000ZS	9.08016	3.29874	0.851081	3.87594	0.000106213	0.000593119
BnaC01G0380700ZS	26.9214	1.53884	0.397042	3.87577	0.00010629	0.000593498
BnaC07G0296000ZS	54.373	1.03979	0.268335	3.87497	0.000106639	0.00059501
BnaC03G0081600ZS	10.5515	2.89668	0.748439	3.8703	0.000108701	0.000605307
BnaC06G0162400ZS	53.8623	1.06795	0.275971	3.86981	0.000108919	0.000606466
BnaA03G0333200ZS	24.0249	1.62871	0.421062	3.86811	0.000109682	0.000610379
BnaC02G0210900ZS	27.595	1.53257	0.396299	3.86721	0.000110088	0.000612473
BnaC09G0213000ZS	11.9771	2.56975	0.664722	3.8659	0.00011068	0.000615263
BnaC07G0256900ZS	4.48264	5.5117	1.42615	3.86474	0.000111206	0.000617685
BnaC07G0220900ZS	20.9555	1.75274	0.453658	3.86357	0.000111743	0.000620103
BnaA06G0096500ZS	62.9902	1.01697	0.263242	3.86324	0.000111893	0.000620823
BnaC07G0216800ZS	35.6339	1.30072	0.336745	3.86262	0.000112177	0.00062206
BnaC08G0504900ZS	4.48337	5.50107	1.42491	3.86066	0.000113083	0.000626688
BnaC08G0405500ZS	41.2456	1.25925	0.326472	3.85714	0.000114723	0.000634975
BnaC01G0211300ZS	17.3087	1.971	0.511659	3.85217	0.000117075	0.000646184
BnaA06G0016100ZS	34.5393	1.34159	0.348346	3.85131	0.000117487	0.000648226
BnaA02G0115000ZS	32.9665	1.39181	0.361474	3.85037	0.00011794	0.000650606
BnaA03G0477900ZS	29.4981	1.44255	0.375161	3.84514	0.000120482	0.000663734
BnaA07G0389000ZS	17.2673	2.20204	0.573686	3.83841	0.000123833	0.000680606
BnaC03G0334000ZS	39.2906	1.31066	0.34214	3.83078	0.000127736	0.000700422
BnaA09G0608200ZS	30.5328	1.41325	0.368987	3.83009	0.000128094	0.00070226
BnaA04G0031000ZS	19.8132	1.7854	0.466835	3.82447	0.000131053	0.000716626
BnaC06G0185700ZS	33.194	1.33896	0.350632	3.81871	0.000134154	0.000731904
BnaA02G0033000ZS	38.5783	1.34525	0.352443	3.81694	0.000135119	0.000736494
BnaA01G0055600ZS	47.1055	1.12316	0.294771	3.8103	0.000138801	0.000754884
BnaA03G0012100ZS	16.6568	1.96381	0.515439	3.80997	0.000138983	0.000755675
BnaA07G0072600ZS	14.167	2.17226	0.570256	3.80927	0.000139378	0.000757754
BnaC09G0305900ZS	36.1267	1.25378	0.329188	3.80869	0.000139706	0.000759404
BnaA02G0217300ZS	14.1634	2.17362	0.570741	3.80841	0.000139861	0.000760041
BnaA06G0005800ZS	17.119	1.94268	0.510624	3.80452	0.000142082	0.000771016
BnaA06G0450300ZS	19.3803	1.84245	0.484405	3.80353	0.000142648	0.000773813
BnaC06G0277400ZS	6.80934	5.12274	1.34687	3.80345	0.000142697	0.000774015
BnaA04G0069300ZS	4.29752	5.44168	1.43115	3.80231	0.000143352	0.000777222
BnaA07G0322300ZS	31.3037	1.44743	0.380668	3.80233	0.00014334	0.000777222
BnaC08G0494400ZS	4.34101	5.46452	1.43947	3.79621	0.000146927	0.000795059
BnaA05G0394700ZS	4.25006	5.42903	1.43144	3.7927	0.000149019	0.000805455
BnaC02G0040700ZS	7.94906	3.83165	1.01076	3.79086	0.000150124	0.000810711
BnaA03G0201700ZS	15.5671	2.27635	0.600534	3.79054	0.000150321	0.000811416
BnaC02G0419100ZS	46.3922	1.21118	0.319889	3.78626	0.000152929	0.000824146
BnaC03G0662600ZS	34.7712	1.32048	0.348807	3.78572	0.000153263	0.000825627
BnaA06G0407300ZS	4.21798	5.43224	1.43503	3.78546	0.000153427	0.000826438
BnaA10G0034200ZS	38.2943	1.24943	0.330101	3.78499	0.000153713	0.000827689
BnaC03G0705500ZS	4.16482	5.40629	1.43096	3.77807	0.000158047	0.000848788
BnaA01G0372900ZS	12.4755	2.4417	0.646377	3.77752	0.000158396	0.000850515
BnaA02G0012200ZS	11.6011	2.56145	0.678973	3.77253	0.000161598	0.000866491
BnaC06G0455500ZS	13.5829	2.22982	0.5911	3.77232	0.000161738	0.000867169
BnaC04G0348200ZS	4.17053	5.41954	1.43697	3.7715	0.000162267	0.000869673
BnaC02G0034400ZS	37.5672	1.26225	0.334711	3.77116	0.000162493	0.000870682
BnaC07G0142700ZS	13.305	2.29167	0.60808	3.7687	0.000164097	0.000878661
BnaC08G0475700ZS	4.11737	5.39347	1.43133	3.76815	0.00016446	0.000880222
BnaC03G0457300ZS	137.554	2.07067	0.549772	3.76642	0.000165605	0.000885353
BnaA02G0302000ZS	21.9787	1.64988	0.438167	3.76541	0.000166275	0.000888307
BnaC09G0357800ZS	12.7561	2.33084	0.619563	3.76207	0.000168511	0.000899077
BnaA01G0281700ZS	14.211	2.12184	0.565251	3.75379	0.00017418	0.000926225
BnaA03G0277400ZS	15.6814	2.04159	0.544254	3.75116	0.000176016	0.00093497
BnaA06G0433800ZS	59.7917	1.01095	0.269563	3.75033	0.000176605	0.000937852
BnaC01G0375500ZS	6.65356	5.05142	1.34761	3.74843	0.000177942	0.000944381
BnaC08G0483600ZS	4.07153	5.38097	1.43591	3.74743	0.000178656	0.000947451
BnaC08G0497700ZS	4.07153	5.38097	1.43591	3.74743	0.000178656	0.000947451
BnaA01G0019700ZS	46.0719	1.10134	0.29392	3.74709	0.0001789	0.000948481
BnaA08G0121400ZS	6.67725	5.07841	1.35678	3.743	0.000181836	0.000962796
BnaA06G0098400ZS	26.3944	1.62902	0.435485	3.7407	0.000183508	0.000971066
BnaC08G0505500ZS	30.8724	1.34564	0.359817	3.7398	0.000184167	0.000974381
BnaC05G0070100ZS	21.262	1.66698	0.445882	3.73862	0.000185036	0.000978643
BnaA09G0386400ZS	40.0181	1.24064	0.331903	3.73797	0.000185511	0.000980899
BnaC04G0158800ZS	27.4763	1.45098	0.388215	3.73757	0.000185805	0.000982371
BnaC08G0508800ZS	4.06743	5.36756	1.43734	3.73438	0.000188181	0.000993999
BnaA01G0053500ZS	8.52333	3.19588	0.856405	3.73174	0.000190163	0.00100316
BnaC01G0075100ZS	44.7321	1.11151	0.297861	3.73163	0.000190243	0.0010035
BnaA09G0113900ZS	15.6093	2.02953	0.543893	3.73149	0.000190353	0.00100382
BnaA03G0352900ZS	19.3697	1.8521	0.497191	3.72513	0.000195216	0.00102664
BnaC09G0050700ZS	10.3577	2.7053	0.728598	3.71303	0.000204794	0.00107268
BnaC02G0549400ZS	27.1667	1.46562	0.39478	3.71249	0.000205232	0.0010747
BnaA09G0100200ZS	7.26981	4.35967	1.17777	3.70165	0.000214206	0.00111796
BnaA08G0155900ZS	34.6954	1.30998	0.35409	3.69958	0.000215952	0.00112603
Bnascaffold1753G0000100ZS	40.7832	1.16077	0.314582	3.68987	0.000224366	0.00116495
BnaC09G0369700ZS	20.4052	1.67496	0.454271	3.68713	0.000226795	0.00117666
BnaC04G0586100ZS	8.60348	3.17167	0.860337	3.68654	0.00022732	0.00117909
BnaC02G0035800ZS	38.1637	1.24929	0.338916	3.68613	0.000227691	0.00118081
BnaA08G0173800ZS	22.8052	1.59159	0.432242	3.68218	0.000231251	0.00119785
BnaA06G0152900ZS	7.58057	3.75975	1.02269	3.67634	0.000236606	0.00122332
BnaA07G0140500ZS	54.4766	1.06741	0.290397	3.67568	0.000237217	0.00122606
BnaC09G0399900ZS	37.063	1.32909	0.361626	3.67532	0.000237554	0.0012277
BnaA08G0171500ZS	23.9789	1.5549	0.423444	3.67202	0.000240639	0.0012426
BnaC08G0469400ZS	3.9879	5.35719	1.4605	3.66807	0.000244392	0.0012589
BnaC05G0022100ZS	3.88889	5.31737	1.45191	3.66234	0.000249925	0.00128298
BnaC04G0602900ZS	17.4483	1.82735	0.499257	3.66014	0.000252081	0.00129286
BnaA01G0426700ZS	30.6056	1.3044	0.356472	3.65919	0.000253015	0.00129744
BnaA09G0023600ZS	26.0526	1.45788	0.398428	3.65908	0.000253126	0.00129779
BnaC06G0411000ZS	36.8634	1.22217	0.334077	3.65836	0.000253834	0.00130109
BnaC08G0104200ZS	111.088	3.13815	0.858065	3.65724	0.000254942	0.0013059
BnaC02G0033000ZS	29.7282	1.33963	0.366392	3.65628	0.000255899	0.00131014
BnaC09G0298900ZS	11.7779	2.5074	0.685893	3.65567	0.000256509	0.00131272
BnaA03G0038700ZS	16.289	1.94764	0.534079	3.64673	0.0002656	0.00135415
BnaC05G0098000ZS	38.4992	1.15375	0.316385	3.64666	0.00026567	0.00135417
BnaC06G0161900ZS	27.0198	1.41637	0.388447	3.64624	0.000266107	0.00135606
BnaC04G0519100ZS	36.8083	1.21314	0.33276	3.64568	0.000266686	0.00135867
BnaC03G0426100ZS	7.40865	3.82333	1.04923	3.64394	0.000268495	0.00136732
BnaC08G0334900ZS	23.3301	1.58256	0.434305	3.64388	0.000268555	0.00136751
BnaC04G0348500ZS	31.4444	1.31276	0.36029	3.64362	0.000268834	0.00136871
BnaC06G0083100ZS	7.03167	4.31422	1.18418	3.6432	0.000269266	0.00137057
BnaA02G0272400ZS	13.9707	2.08646	0.572921	3.64179	0.000270753	0.00137745
BnaC04G0266700ZS	11.3827	2.40598	0.66084	3.6408	0.000271796	0.00138207
BnaC03G0272700ZS	47.4914	1.04008	0.2858	3.63919	0.000273502	0.00138959
BnaA10G0127100ZS	32.1451	1.28299	0.35293	3.63525	0.000277713	0.00140876
BnaA02G0133300ZS	24.0509	1.47766	0.407446	3.62663	0.000287144	0.00145228
BnaA04G0017000ZS	4.02817	5.37814	1.48359	3.62508	0.000288869	0.00145956
BnaC09G0590000ZS	51.3433	1.0273	0.283476	3.62395	0.000290134	0.00146499
BnaC07G0419000ZS	26.9789	1.42157	0.392345	3.62326	0.000290911	0.00146853
BnaC02G0427800ZS	43.1633	1.09309	0.301945	3.62017	0.00029441	0.00148474
BnaA01G0043400ZS	24.658	1.51859	0.419637	3.61881	0.000295957	0.00149217
BnaA02G0139500ZS	16.4528	1.87007	0.517744	3.61196	0.000303891	0.00152896
BnaA03G0068200ZS	40.185	1.29583	0.358763	3.61195	0.000303902	0.00152896
BnaC09G0592400ZS	37.6974	1.1552	0.319945	3.61062	0.000305469	0.00153622
BnaC03G0619900ZS	3.84218	5.29128	1.46558	3.61037	0.000305755	0.0015374
BnaA03G0378600ZS	21.0484	1.66983	0.462641	3.60935	0.000306963	0.00154297
BnaA07G0327800ZS	5.78728	4.89076	1.35639	3.60572	0.000311283	0.00156276
BnaC08G0488900ZS	3.7874	5.26207	1.46046	3.60302	0.000314537	0.00157819
BnaC03G0816100ZS	3.73995	5.24769	1.45664	3.6026	0.000315054	0.00158053
BnaA09G0386300ZS	31.3066	1.3332	0.370141	3.60186	0.000315945	0.00158474
BnaC06G0389300ZS	6.89715	4.32832	1.20208	3.6007	0.00031736	0.00159106
BnaA07G0185600ZS	17.4354	1.85049	0.51453	3.59646	0.000322572	0.00161534
BnaA08G0208400ZS	39.6244	1.12971	0.314248	3.59497	0.000324424	0.00162328
BnaC03G0305000ZS	47.1033	1.0224	0.284504	3.59362	0.00032611	0.00163092
BnaC03G0745200ZS	5.74305	4.88216	1.35867	3.59333	0.000326484	0.00163265
BnaC07G0454500ZS	22.0732	1.54944	0.43123	3.59307	0.000326811	0.00163403
BnaC08G0493100ZS	6.00609	4.94197	1.37582	3.59201	0.00032814	0.00164027
BnaA06G0101200ZS	6.98591	4.25591	1.18492	3.59173	0.00032849	0.00164189
BnaA02G0398800ZS	3.79721	5.2899	1.47368	3.58958	0.000331214	0.00165442
BnaC04G0573000ZS	35.6261	1.20404	0.335486	3.58895	0.000332015	0.00165815
BnaA02G0397900ZS	44.6979	1.23033	0.343106	3.58585	0.000335981	0.00167496
BnaC08G0466900ZS	3.91775	5.31362	1.48187	3.58575	0.000336117	0.00167536
BnaA09G0130000ZS	36.5527	1.22125	0.340985	3.58153	0.000341583	0.00170068
BnaC02G0024000ZS	9.69738	2.61842	0.731134	3.58131	0.000341878	0.001702
BnaA01G0101700ZS	5.84689	4.91114	1.37175	3.58019	0.000343341	0.00170846
BnaA05G0415000ZS	7.03882	4.23115	1.18213	3.57926	0.000344575	0.00171418
BnaA04G0253300ZS	18.3918	1.74204	0.486922	3.57766	0.000346684	0.00172383
BnaC08G0458900ZS	3.69981	5.24873	1.46807	3.57525	0.000349889	0.00173906
BnaC08G0379500ZS	5.69568	4.85237	1.35954	3.56912	0.000358184	0.00177579
BnaC06G0240300ZS	20.2145	1.62367	0.454959	3.56882	0.000358588	0.00177754
BnaC03G0414000ZS	19.5038	1.73192	0.485521	3.56714	0.000360899	0.00178828
BnaA10G0258300ZS	27.6652	1.40528	0.394002	3.56668	0.000361527	0.00179066
BnaA10G0129700ZS	17.9402	1.73073	0.485916	3.56178	0.000368343	0.00182221
BnaA09G0602700ZS	6.00827	4.89901	1.37663	3.55869	0.000372708	0.00184247
BnaA04G0292200ZS	34.6311	1.20151	0.337687	3.55805	0.000373612	0.00184679
BnaC02G0337500ZS	23.1655	1.54125	0.433605	3.55449	0.000378706	0.00186881
BnaA06G0096600ZS	14.5427	1.97698	0.556198	3.55445	0.000378765	0.00186895
BnaA05G0116200ZS	9.14608	2.74295	0.7719	3.55351	0.000380131	0.00187478
BnaC09G0059200ZS	28.7585	1.32324	0.37256	3.55174	0.000382699	0.00188639
BnaA06G0330700ZS	41.2678	1.07411	0.302675	3.54873	0.000387098	0.00190607
BnaC04G0410800ZS	9.6484	2.57981	0.727426	3.54649	0.000390403	0.0019205
BnaA06G0007800ZS	7.87982	3.15401	0.890018	3.54376	0.000394468	0.00193808
BnaC08G0488400ZS	3.64578	5.20567	1.47046	3.54017	0.000399866	0.0019617
BnaC08G0492000ZS	5.60552	4.85451	1.37135	3.53994	0.000400217	0.00196295
BnaC03G0408000ZS	38.7511	1.11662	0.315588	3.53822	0.000402828	0.00197402
BnaC04G0314400ZS	10.3038	2.52426	0.713975	3.53551	0.000406989	0.00199186
Bnascaffold0471G0000300ZS	95.3101	4.75875	1.34623	3.53488	0.000407954	0.00199595
BnaA10G0219700ZS	25.7608	1.38278	0.391197	3.53474	0.000408169	0.00199684
BnaC07G0391100ZS	39.8089	1.11483	0.315429	3.53431	0.000408835	0.00199962
BnaA03G0226300ZS	23.6005	1.55174	0.439104	3.53388	0.000409511	0.00200261
BnaC03G0033800ZS	5.63512	4.8422	1.37142	3.53078	0.00041433	0.00202375
BnaC08G0487800ZS	3.74975	5.27466	1.49404	3.53048	0.000414811	0.00202562
Bnascaffold0489G0000100ZS	106.535	4.24169	1.20187	3.52923	0.000416772	0.0020339
BnaC07G0370800ZS	29.7313	1.31057	0.37155	3.52731	0.000419799	0.00204688
BnaC01G0064100ZS	7.79105	3.29809	0.935486	3.52554	0.000422625	0.00205934
BnaA04G0263800ZS	16.1478	1.92101	0.545435	3.52198	0.000428333	0.00208517
BnaC08G0514900ZS	28.3566	4.69172	1.33258	3.52078	0.000430276	0.00209346
BnaA08G0132400ZS	7.83751	3.27047	0.929021	3.52035	0.000430984	0.00209641
[truncated: 272 more rows]

## Sheet: DOWN_596Lvs1318
geneid	baseMean	log2FoldChange	lfcSE	stat	pvalue	padj
BnaA01G0162400ZS	4105.95	-2.69804	0.0544681	-49.5343	0	0
BnaA02G0119900ZS	4039.2	-2.29654	0.0512137	-44.8422	0	0
BnaA02G0145800ZS	1540.91	-3.31274	0.0852368	-38.8652	0	0
BnaA02G0146000ZS	6719.47	-5.37849	0.0664347	-80.9591	0	0
BnaA03G0189900ZS	2379.98	-2.62854	0.0657891	-39.954	0	0
BnaA03G0408400ZS	2423.01	-7.48247	0.172367	-43.4101	0	0
BnaA03G0438900ZS	5503.96	-4.01359	0.0658977	-60.9064	0	0
BnaA06G0143800ZS	6486.27	-2.49667	0.0652752	-38.2484	0	0
BnaA06G0159100ZS	1455	-3.34193	0.083212	-40.1617	0	0
BnaA06G0326400ZS	1824.91	-3.78886	0.0872339	-43.4334	0	0
BnaA06G0353200ZS	1359.51	-3.10431	0.0802297	-38.6928	0	0
BnaA08G0193900ZS	2949.25	-3.64292	0.0683819	-53.2731	0	0
BnaA09G0458700ZS	3532.33	-2.90044	0.0640554	-45.2802	0	0
BnaA09G0571500ZS	1953.27	-3.91279	0.0845497	-46.278	0	0
BnaA09G0620900ZS	2470.85	-4.80108	0.0879455	-54.5916	0	0
BnaA09G0654900ZS	3067.85	-3.3639	0.0624998	-53.8227	0	0
BnaA09G0711500ZS	3634.03	-4.93267	0.0741674	-66.5073	0	0
BnaC01G0209200ZS	8185.09	-3.14966	0.0602161	-52.3058	0	0
BnaC01G0254500ZS	1096.7	-3.48407	0.0918033	-37.9514	0	0
BnaC01G0443700ZS	1159.31	-4.80958	0.121072	-39.7248	0	0
BnaC02G0090800ZS	1934.38	-2.88931	0.0747052	-38.6762	0	0
BnaC02G0186200ZS	13933.6	-4.4419	0.0488553	-90.9194	0	0
BnaC03G0243500ZS	1574.97	-4.73716	0.10888	-43.508	0	0
BnaC03G0475000ZS	8047.44	-2.334	0.049171	-47.4671	0	0
BnaC03G0507900ZS	1816.82	-2.90464	0.0701968	-41.3786	0	0
BnaC04G0553100ZS	1523.16	-4.829	0.109719	-44.0126	0	0
BnaC04G0553900ZS	3832.95	-3.27458	0.0622142	-52.634	0	0
BnaC05G0198400ZS	3719.55	-3.17657	0.0676544	-46.9529	0	0
BnaC06G0326100ZS	3273.94	-3.38254	0.0627212	-53.9298	0	0
BnaC07G0067700ZS	4296.53	-3.31237	0.0690681	-47.958	0	0
BnaC07G0364800ZS	1087.4	-5.7868	0.151516	-38.1927	0	0
BnaC07G0381000ZS	2423.94	-6.61856	0.140661	-47.0532	0	0
BnaC08G0225700ZS	11703	-1.86679	0.0428476	-43.5682	0	0
BnaC08G0450300ZS	5292.35	-3.49122	0.0715157	-48.8175	0	0
BnaC08G0476800ZS	1104.12	-4.81156	0.118601	-40.5693	0	0
BnaC08G0522800ZS	995.304	-5.41831	0.142267	-38.0855	0	0
BnaC08G0524600ZS	2659.01	-3.06287	0.0677015	-45.2408	0	0
BnaC08G0533300ZS	1596.49	-6.53601	0.157795	-41.4208	0	0
BnaC08G0534300ZS	1111.95	-4.62914	0.111998	-41.3324	0	0
BnaC09G0565100ZS	3359.33	-3.26469	0.0787643	-41.4489	0	0
BnaA10G0161600ZS	1201.75	-3.4039	0.0908079	-37.4847	1.63738e-307	1.178e-304
BnaA09G0581600ZS	983.871	-3.47584	0.0949718	-36.5986	3.00561e-293	1.95242e-290
BnaC02G0119800ZS	3993.68	-2.00625	0.0548988	-36.5446	2.1763e-292	1.40011e-289
BnaC08G0317100ZS	856.265	-4.23737	0.117287	-36.1283	8.15416e-286	5.05165e-283
BnaC08G0516800ZS	2100.33	-2.35164	0.0651039	-36.1214	1.04648e-285	6.42363e-283
BnaC09G0049400ZS	1451.26	-2.5853	0.0724407	-35.6884	5.97294e-279	3.56819e-276
BnaC09G0223100ZS	1832.82	-3.55572	0.0998915	-35.5958	1.62854e-277	9.64267e-275
BnaC06G0008500ZS	1247.6	-2.9291	0.0827797	-35.3843	2.98177e-274	1.73482e-271
BnaA04G0140100ZS	932.029	-4.00636	0.113308	-35.3581	7.53825e-274	4.31085e-271
BnaC05G0174300ZS	3639.73	-2.04771	0.057961	-35.329	2.10387e-273	1.19293e-270
BnaC08G0524700ZS	1266.57	-6.9817	0.198717	-35.134	2.04291e-270	1.13906e-267
BnaA07G0038800ZS	2133.4	-2.15266	0.0617691	-34.8501	4.24544e-266	2.27243e-263
BnaC05G0361900ZS	5284.82	-2.67217	0.077396	-34.5259	3.27755e-261	1.674e-258
BnaA08G0043700ZS	838.446	-3.72379	0.108741	-34.2447	5.22667e-257	2.64929e-254
BnaA05G0342400ZS	2111.66	-2.81289	0.0821745	-34.2307	8.45244e-257	4.25215e-254
BnaC01G0200900ZS	1068.36	-2.83423	0.0832052	-34.0631	2.60003e-254	1.2698e-251
BnaA10G0251400ZS	997.749	-3.19864	0.0955886	-33.4626	1.68952e-245	7.96073e-243
BnaC02G0077700ZS	2492.34	-2.71589	0.0812907	-33.4096	9.95156e-245	4.62388e-242
BnaC01G0080000ZS	2866.89	-2.40723	0.0731972	-32.8869	3.38051e-237	1.50789e-234
BnaC06G0323500ZS	2016.92	-2.03846	0.0620743	-32.839	1.6371e-236	7.25396e-234
BnaA03G0458400ZS	743.013	-3.59951	0.110672	-32.5242	4.85871e-232	2.09733e-229
BnaA05G0037200ZS	1205.56	-2.54605	0.0791175	-32.1807	3.29055e-227	1.39345e-224
BnaA03G0182000ZS	808.562	-3.46516	0.108234	-32.0156	6.61222e-225	2.74789e-222
BnaC08G0233900ZS	2015.53	-2.48937	0.0785798	-31.6795	2.98065e-220	1.19419e-217
BnaC04G0340000ZS	2219.77	-1.99997	0.0632612	-31.6144	2.3398e-219	9.31852e-217
BnaC07G0367800ZS	635.923	-4.14828	0.131436	-31.5613	1.25481e-218	4.93865e-216
BnaA06G0357300ZS	961.292	-3.51307	0.111853	-31.4079	1.57797e-216	6.1383e-214
BnaC08G0336400ZS	1433.83	-2.93249	0.0936148	-31.3251	2.12455e-215	8.12281e-213
BnaA06G0179000ZS	4412.21	-1.73617	0.0556327	-31.2078	8.34473e-214	3.13668e-211
BnaC08G0468800ZS	1239.32	-2.48145	0.0799104	-31.0529	1.0436e-211	3.90085e-209
BnaA07G0150900ZS	1035.97	-2.63605	0.0851055	-30.9739	1.21264e-210	4.50751e-208
BnaA07G0076800ZS	942.924	-3.37923	0.109576	-30.839	7.87609e-209	2.87963e-206
BnaA08G0246600ZS	9903.77	-1.39608	0.0456903	-30.5552	4.81756e-205	1.67882e-202
BnaA05G0361100ZS	1338.18	-7.8222	0.256184	-30.5335	9.36305e-205	3.22919e-202
BnaA09G0656700ZS	646.501	-4.30066	0.141539	-30.385	8.68223e-203	2.94879e-200
BnaC08G0204600ZS	1194	-2.3058	0.0762491	-30.2404	6.97819e-201	2.32287e-198
BnaC06G0028200ZS	1203.41	-2.43466	0.0805403	-30.2291	9.81067e-201	3.23356e-198
BnaC03G0614900ZS	4188.95	-1.78659	0.0593939	-30.0804	8.75179e-199	2.87041e-196
BnaC04G0371300ZS	2755.51	-2.28126	0.0758565	-30.0734	1.07832e-198	3.51943e-196
BnaC06G0419000ZS	1343.43	-2.26429	0.075321	-30.0618	1.52908e-198	4.96641e-196
BnaC01G0083200ZS	716.34	-3.29309	0.109714	-30.0152	6.21364e-198	2.00842e-195
BnaC07G0147800ZS	602.817	-3.62453	0.120937	-29.9703	2.39358e-197	7.69949e-195
BnaA09G0410300ZS	3131.12	-1.64403	0.0548606	-29.9674	2.60822e-197	8.34981e-195
BnaC02G0014400ZS	562.465	-4.69303	0.15674	-29.9416	5.65859e-197	1.80288e-194
BnaC08G0532100ZS	585.849	-5.35231	0.17894	-29.9112	1.40561e-196	4.4572e-194
BnaC01G0449500ZS	1100.6	-7.53862	0.253001	-29.7968	4.30243e-195	1.34517e-192
BnaC07G0112300ZS	2858.76	-2.16159	0.0725589	-29.7908	5.14484e-195	1.60107e-192
BnaA09G0577400ZS	603.522	-5.51082	0.184996	-29.7888	5.45951e-195	1.68334e-192
BnaA05G0379600ZS	3930.44	-1.68956	0.0567983	-29.7466	1.91639e-194	5.88173e-192
BnaA09G0601100ZS	624.13	-4.38617	0.147865	-29.6634	2.27726e-193	6.92576e-191
BnaA05G0039700ZS	861.286	-2.72634	0.09288	-29.3534	2.16207e-189	6.40087e-187
BnaC05G0010100ZS	1182.03	-2.28553	0.0781364	-29.2505	4.42073e-188	1.29163e-185
BnaA08G0043800ZS	561.119	-3.67693	0.125718	-29.2474	4.84995e-188	1.41087e-185
BnaC06G0010300ZS	1051.13	-2.69144	0.0922088	-29.1885	2.71403e-187	7.86104e-185
BnaC09G0212300ZS	734.721	-2.89292	0.099113	-29.1881	2.74966e-187	7.92993e-185
BnaA03G0143200ZS	1445	-2.13281	0.0732606	-29.1127	2.47848e-186	7.11718e-184
BnaA01G0025500ZS	1178.04	-2.57189	0.0885883	-29.032	2.59845e-185	7.4298e-183
BnaC06G0065300ZS	522.996	-4.05315	0.139852	-28.9818	1.11648e-184	3.1653e-182
BnaC06G0393300ZS	534.124	-3.94514	0.136254	-28.9544	2.46797e-184	6.93811e-182
BnaC06G0324600ZS	1775.02	-1.90041	0.0657671	-28.896	1.34019e-183	3.73622e-181
BnaA03G0212400ZS	927.086	-3.48583	0.120747	-28.8689	2.93806e-183	8.15682e-181
BnaA09G0183400ZS	1320.72	-2.52223	0.0874645	-28.8372	7.32475e-183	2.02514e-180
BnaA05G0371700ZS	634.335	-3.31732	0.115337	-28.7619	6.42824e-182	1.76271e-179
BnaC05G0378900ZS	904.98	-7.17131	0.249632	-28.7275	1.72982e-181	4.72403e-179
BnaA03G0332700ZS	2059.25	-1.86902	0.0651188	-28.7016	3.64029e-181	9.90101e-179
BnaC09G0003100ZS	1543.19	-2.25159	0.0785405	-28.6679	9.58794e-181	2.59721e-178
BnaC05G0027400ZS	1812.05	-2.05973	0.0721014	-28.5671	1.72309e-179	4.61155e-177
BnaC08G0524500ZS	2213.93	-9.35959	0.327836	-28.5496	2.84134e-179	7.57403e-177
BnaA01G0297000ZS	1060.35	-2.63489	0.0924321	-28.5062	9.81818e-179	2.60681e-176
BnaA08G0231800ZS	1142.83	-2.33908	0.0825626	-28.331	1.43516e-176	3.75093e-174
BnaA01G0367200ZS	1078.93	-2.28637	0.0810073	-28.2243	2.94418e-175	7.54748e-173
BnaA05G0132000ZS	1811.71	-2.24154	0.079506	-28.1934	7.05477e-175	1.80161e-172
BnaA09G0598600ZS	491.521	-4.25059	0.151333	-28.0877	1.38529e-173	3.49761e-171
BnaA09G0578500ZS	1124.39	-7.89081	0.280971	-28.0841	1.53143e-173	3.85206e-171
BnaA10G0045600ZS	2705.49	-1.81098	0.0645353	-28.0619	2.85823e-173	7.13576e-171
BnaC06G0416800ZS	942.484	-2.38903	0.0854182	-27.9686	3.91268e-172	9.62462e-170
BnaC03G0250800ZS	1103.32	-2.83081	0.101286	-27.9487	6.83414e-172	1.66883e-169
BnaC09G0077300ZS	1303.42	-2.28605	0.081799	-27.9471	7.14365e-172	1.73806e-169
BnaC05G0497400ZS	682.059	-3.29473	0.117968	-27.9291	1.18311e-171	2.85773e-169
BnaA01G0168200ZS	1251.05	-2.15435	0.077181	-27.9129	1.85803e-171	4.45581e-169
BnaA10G0256900ZS	2407.55	-2.39814	0.0860082	-27.8827	4.32113e-171	1.02889e-168
BnaA09G0597400ZS	491.681	-5.01282	0.180288	-27.8044	3.83284e-170	9.09389e-168
BnaC05G0477700ZS	484.244	-3.88261	0.139699	-27.7928	5.30541e-170	1.25433e-167
BnaA03G0586600ZS	684.227	-3.26968	0.117737	-27.771	9.7166e-170	2.28915e-167
BnaC04G0192000ZS	1784.03	-1.7498	0.0630509	-27.7522	1.64065e-169	3.85167e-167
BnaA09G0572100ZS	553.352	-3.50289	0.126233	-27.7493	1.77736e-169	4.15803e-167
BnaA09G0599900ZS	733.721	-6.82575	0.246439	-27.6975	7.4776e-169	1.73719e-166
BnaA09G0571900ZS	467.83	-4.31251	0.155757	-27.6874	9.89628e-169	2.29114e-166
BnaA10G0251700ZS	4973.04	-1.39804	0.0506076	-27.6252	5.54766e-168	1.27554e-165
BnaC07G0413500ZS	2464.72	-2.06354	0.074862	-27.5646	2.95633e-167	6.72796e-165
BnaC02G0381100ZS	973.617	-2.24746	0.0816765	-27.5166	1.11001e-166	2.51758e-164
BnaA02G0353800ZS	1298.62	-2.10826	0.076652	-27.5043	1.55982e-166	3.51395e-164
BnaC04G0044400ZS	1169.25	-2.06666	0.0752529	-27.4628	4.88105e-166	1.08861e-163
BnaC06G0025100ZS	879.422	-2.32776	0.084937	-27.4057	2.345e-165	5.21261e-163
BnaA09G0494800ZS	2887.74	-2.44641	0.0893077	-27.3931	3.31521e-165	7.34483e-163
BnaA02G0126600ZS	2708.71	-1.62272	0.059472	-27.2855	6.30853e-164	1.37489e-161
BnaC03G0323200ZS	637.089	-2.85722	0.104877	-27.2435	1.98488e-163	4.28402e-161
BnaA06G0329000ZS	727.301	-6.89468	0.253238	-27.2261	3.18503e-163	6.85221e-161
BnaC06G0024200ZS	1814.37	-1.7442	0.0641285	-27.1985	6.76859e-163	1.45152e-160
BnaA05G0349400ZS	1049.62	-7.84563	0.288776	-27.1686	1.52872e-162	3.25744e-160
BnaA09G0581700ZS	465.611	-5.07127	0.186858	-27.1398	3.34393e-162	7.10272e-160
BnaA03G0166600ZS	779.18	-2.50319	0.0922869	-27.124	5.13059e-162	1.08632e-159
BnaC02G0476500ZS	3607.72	-1.38977	0.0513958	-27.0405	4.93872e-161	1.03586e-158
BnaA09G0083600ZS	1130.94	-2.06914	0.0765623	-27.0255	7.41385e-161	1.54531e-158
BnaA04G0091300ZS	1444.14	-2.08084	0.0772673	-26.9304	9.6826e-160	1.96913e-157
BnaC01G0460700ZS	581.97	-6.18086	0.230692	-26.7927	3.92853e-158	7.84626e-156
BnaC05G0498700ZS	452.346	-3.84874	0.14375	-26.7739	6.50945e-158	1.29623e-155
BnaA03G0370500ZS	2747.04	-2.21667	0.0830841	-26.6799	8.064e-157	1.5869e-154
BnaA03G0228700ZS	3211.37	-1.91232	0.0717128	-26.6663	1.15691e-156	2.26999e-154
BnaA05G0001400ZS	486.838	-3.63797	0.1365	-26.6518	1.70376e-156	3.33319e-154
BnaA02G0128800ZS	538.48	-3.06516	0.115454	-26.5487	2.65895e-155	5.14176e-153
BnaA09G0706900ZS	573.726	-2.97163	0.111984	-26.5362	3.70689e-155	7.14757e-153
BnaA01G0398400ZS	576.987	-3.16327	0.120026	-26.3549	4.51164e-153	8.57571e-151
BnaC09G0572700ZS	6737.59	-1.30086	0.0494759	-26.2928	2.3161e-152	4.36522e-150
BnaC01G0445900ZS	793.41	-2.48808	0.0947096	-26.2706	4.16113e-152	7.79868e-150
BnaA09G0428300ZS	1896.48	-1.64058	0.0624875	-26.2546	6.3346e-152	1.1839e-149
BnaA01G0030800ZS	1670.38	-1.69135	0.064464	-26.2371	1.0022e-151	1.86265e-149
BnaC02G0017900ZS	808.714	-2.38152	0.0907889	-26.2314	1.16527e-151	2.15972e-149
BnaA09G0004300ZS	1675.1	-1.92325	0.0733282	-26.228	1.27334e-151	2.3535e-149
BnaC08G0532900ZS	523.137	-6.12241	0.234465	-26.1123	2.64598e-150	4.8239e-148
BnaA05G0124700ZS	413.997	-4.28011	0.163993	-26.0993	3.71348e-150	6.71518e-148
BnaC06G0240100ZS	1884.28	-1.92413	0.0737926	-26.0749	7.02292e-150	1.26655e-147
BnaA06G0057900ZS	883.833	-2.27027	0.0875596	-25.9283	3.19316e-148	5.7125e-146
BnaA03G0388300ZS	1583.01	-1.801	0.0694744	-25.9232	3.65006e-148	6.51249e-146
BnaA10G0205400ZS	2316.28	-1.56431	0.0605454	-25.837	3.40524e-147	5.96433e-145
BnaC09G0066100ZS	842.484	-7.63791	0.297926	-25.6369	5.92064e-145	1.01574e-142
BnaA07G0186800ZS	618.691	-2.934	0.114785	-25.5609	4.1528e-144	7.07012e-142
BnaA07G0095500ZS	6091.47	-1.18868	0.046659	-25.4758	3.65412e-143	6.14295e-141
BnaA08G0287000ZS	631.943	-2.5515	0.100439	-25.4034	2.31365e-142	3.85078e-140
BnaA07G0302500ZS	3070.21	-1.52635	0.0601078	-25.3935	2.97474e-142	4.93881e-140
BnaC03G0665100ZS	1683.01	-1.72673	0.0682595	-25.2966	3.48267e-141	5.75355e-139
BnaC07G0018400ZS	570.228	-6.54654	0.258968	-25.2793	5.3918e-141	8.88559e-139
BnaC08G0527800ZS	561.313	-6.55835	0.260585	-25.1678	9.02382e-140	1.4726e-137
BnaC08G0530300ZS	404.015	-5.01018	0.199778	-25.0787	8.49367e-139	1.36938e-136
BnaC09G0073000ZS	533.327	-2.81332	0.112395	-25.0306	2.84054e-138	4.53592e-136
BnaA07G0325200ZS	627.301	-2.55769	0.10227	-25.0091	4.86493e-138	7.75007e-136
BnaA03G0195900ZS	1235.03	-1.85146	0.0742093	-24.9491	2.18348e-137	3.43746e-135
BnaC02G0210100ZS	1091.93	-2.03814	0.0821511	-24.8097	7.05015e-136	1.10213e-133
BnaA09G0706300ZS	687.984	-7.28211	0.29398	-24.7708	1.85266e-135	2.87605e-133
BnaA09G0545000ZS	851.617	-2.12621	0.0858433	-24.7684	1.96258e-135	3.03964e-133
BnaA10G0031500ZS	416.859	-5.54426	0.224104	-24.7397	4.00494e-135	6.18851e-133
BnaC06G0008800ZS	3267.63	-1.27715	0.0516698	-24.7175	6.94107e-135	1.06517e-132
BnaA03G0390100ZS	510.075	-3.04164	0.123059	-24.7169	7.04093e-135	1.07802e-132
BnaA01G0402200ZS	5670.21	-1.18306	0.0478951	-24.7011	1.04023e-134	1.58541e-132
BnaA05G0483900ZS	752.345	-2.58554	0.104699	-24.6949	1.21244e-134	1.84368e-132
BnaA08G0154200ZS	580.552	-6.74143	0.27322	-24.674	2.03302e-134	3.07749e-132
BnaA01G0040900ZS	861.678	-2.20545	0.0894284	-24.6616	2.76166e-134	4.17104e-132
BnaA01G0160600ZS	1578.4	-1.73541	0.0704441	-24.6352	5.29925e-134	7.98564e-132
BnaA09G0577300ZS	411.373	-3.39436	0.137894	-24.6157	8.58883e-134	1.29137e-131
BnaA01G0022200ZS	707.913	-2.30445	0.0937205	-24.5885	1.67755e-133	2.511e-131
BnaC04G0174000ZS	1304.75	-1.96158	0.0800265	-24.5117	1.1091e-132	1.64906e-130
BnaC01G0449000ZS	374.474	-5.07993	0.207352	-24.4991	1.51013e-132	2.24035e-130
BnaA09G0590900ZS	415.603	-5.68522	0.232288	-24.4748	2.73752e-132	4.05226e-130
BnaC02G0555100ZS	581.697	-2.67328	0.109282	-24.4623	3.72145e-132	5.49657e-130
BnaC01G0212600ZS	435.355	-3.76864	0.154136	-24.4501	5.01985e-132	7.38172e-130
BnaA05G0455600ZS	1075.08	-2.11335	0.0867463	-24.3625	4.27817e-131	6.20919e-129
BnaA02G0118100ZS	729.849	-2.47391	0.101862	-24.2869	2.69887e-130	3.89173e-128
BnaA07G0183300ZS	482.308	-4.21819	0.173783	-24.2728	3.80349e-130	5.4377e-128
BnaA08G0307000ZS	570.625	-2.73519	0.112836	-24.2403	8.36716e-130	1.19113e-127
Bnascaffold0025G0024900ZS	367.832	-5.01738	0.207349	-24.1977	2.35143e-129	3.31919e-127
BnaA07G0096900ZS	534.271	-2.76196	0.114452	-24.1319	1.15565e-128	1.61425e-126
BnaC06G0032100ZS	990.026	-1.93526	0.0802865	-24.1044	2.24841e-128	3.12109e-126
BnaC05G0046300ZS	515.013	-2.961	0.12312	-24.0497	8.40676e-128	1.15736e-125
BnaC06G0020900ZS	1201.06	-2.02948	0.0843899	-24.0488	8.5913e-128	1.18034e-125
BnaC05G0525000ZS	1617.46	-1.59283	0.0662526	-24.0418	1.01746e-127	1.395e-125
BnaA01G0114500ZS	376.47	-3.59082	0.149599	-24.003	2.59034e-127	3.52982e-125
BnaA05G0007400ZS	519.311	-3.22274	0.134294	-23.9976	2.94788e-127	4.00888e-125
BnaA01G0051100ZS	664.786	-2.32724	0.0973028	-23.9175	2.01562e-126	2.70805e-124
BnaC05G0238500ZS	1039.95	-1.91968	0.0803084	-23.9038	2.79447e-126	3.73199e-124
BnaA05G0040700ZS	2836.73	-1.35014	0.0566156	-23.8476	1.07331e-125	1.42769e-123
BnaA09G0598700ZS	453.357	-3.07426	0.128983	-23.8345	1.4647e-125	1.94445e-123
BnaC02G0327100ZS	641.27	-2.48307	0.104289	-23.8095	2.66287e-125	3.52807e-123
BnaC07G0195200ZS	450.658	-3.17942	0.133766	-23.7686	7.06156e-125	9.31903e-123
BnaC02G0007400ZS	1022.24	-8.47742	0.357446	-23.7166	2.42987e-124	3.1878e-122
BnaA09G0579300ZS	652.862	-7.39218	0.312048	-23.6892	4.65857e-124	6.07594e-122
BnaA03G0180800ZS	391.188	-3.62973	0.153257	-23.684	5.27524e-124	6.86684e-122
BnaC06G0083200ZS	395.907	-5.46478	0.231087	-23.6482	1.23263e-123	1.59214e-121
BnaC06G0458200ZS	596.889	-3.20481	0.135559	-23.6415	1.44395e-123	1.85792e-121
BnaA10G0252700ZS	1760.42	-1.64256	0.0695338	-23.6225	2.26265e-123	2.90018e-121
BnaA09G0114400ZS	1356.66	-1.62017	0.0686266	-23.6085	3.15063e-123	4.03063e-121
BnaA05G0478500ZS	823.948	-2.24256	0.0954095	-23.5046	3.66038e-122	4.61222e-120
BnaC04G0079100ZS	1445.75	-1.73177	0.0737345	-23.4865	5.59859e-122	7.02797e-120
BnaA09G0603100ZS	353.66	-3.80881	0.162316	-23.4653	9.22552e-122	1.15592e-119
BnaC09G0603600ZS	2000.25	-1.39663	0.0596857	-23.3997	4.29929e-121	5.32698e-119
BnaC08G0261600ZS	8636.74	-1.13515	0.0485245	-23.3934	4.98552e-121	6.16583e-119
BnaC01G0443600ZS	412.546	-6.06483	0.259495	-23.3716	8.30958e-121	1.02014e-118
BnaC01G0222600ZS	1135.44	-1.84192	0.0789779	-23.3219	2.65786e-120	3.21578e-118
BnaC06G0444900ZS	987.748	-2.05183	0.088257	-23.2484	1.47603e-119	1.76353e-117
BnaA06G0043000ZS	904.89	-2.00904	0.0864831	-23.2305	2.24225e-119	2.67424e-117
BnaC09G0451700ZS	870.399	-2.54299	0.109488	-23.2261	2.48394e-119	2.95721e-117
BnaA06G0420400ZS	365.175	-5.59283	0.240942	-23.2123	3.41848e-119	4.05538e-117
BnaA07G0284300ZS	2700.95	-1.33117	0.0574532	-23.1697	9.20897e-119	1.08669e-116
BnaA09G0382000ZS	1259.05	-1.74353	0.0754027	-23.1229	2.72459e-118	3.19259e-116
BnaC08G0523700ZS	325.033	-4.43394	0.19192	-23.1031	4.31035e-118	5.0331e-116
BnaA04G0104900ZS	1379.51	-1.61785	0.0701829	-23.052	1.40551e-117	1.63263e-115
BnaA03G0383200ZS	2957.07	-1.24211	0.0539809	-23.0102	3.68533e-117	4.27345e-115
BnaC06G0452600ZS	809.317	-2.06455	0.0898453	-22.979	7.56861e-117	8.74613e-115
BnaA03G0065000ZS	359.24	-3.44947	0.150129	-22.9767	7.98047e-117	9.20616e-115
BnaA01G0162300ZS	977.813	-1.82932	0.0798227	-22.9174	3.1198e-116	3.56819e-114
BnaA03G0102200ZS	869.96	-2.0856	0.0910346	-22.9099	3.69976e-116	4.22429e-114
BnaA03G0129800ZS	2375.43	-1.29651	0.0566419	-22.8895	5.90646e-116	6.73236e-114
BnaC02G0182100ZS	562.7	-2.43748	0.106633	-22.8587	1.19784e-115	1.3538e-113
BnaC07G0466900ZS	1892.42	-1.40364	0.0614148	-22.8551	1.29998e-115	1.46677e-113
BnaC03G0213000ZS	1011.62	-1.84624	0.0809343	-22.8116	3.51926e-115	3.95743e-113
BnaC09G0080000ZS	812.923	-1.93714	0.0850125	-22.7865	6.23418e-115	6.9986e-113
BnaC08G0383200ZS	379.474	-3.49772	0.153521	-22.7833	6.71597e-115	7.52683e-113
BnaA01G0171600ZS	925.956	-2.03425	0.089461	-22.7389	1.84751e-114	2.04997e-112
BnaC01G0004600ZS	848.949	-2.39952	0.105658	-22.7102	3.55236e-114	3.92862e-112
BnaA03G0190300ZS	352.887	-3.2363	0.143093	-22.6168	2.96276e-113	3.22855e-111
BnaC03G0268800ZS	3306.84	-1.53163	0.0677726	-22.5995	4.383e-113	4.76067e-111
BnaA05G0111500ZS	443.171	-6.54232	0.289531	-22.5963	4.71567e-113	5.11371e-111
BnaC09G0417400ZS	696.233	-2.11576	0.0937023	-22.5796	6.88012e-113	7.43675e-111
BnaC02G0110900ZS	2260.17	-1.97005	0.0872816	-22.5712	8.31939e-113	8.97797e-111
BnaC05G0261700ZS	3301.42	-1.22441	0.0542912	-22.5526	1.26499e-112	1.36074e-110
BnaC03G0382000ZS	1022.59	-1.74813	0.0775949	-22.5289	2.16427e-112	2.32062e-110
BnaC01G0024600ZS	999.89	-1.79522	0.0798027	-22.4957	4.57113e-112	4.89352e-110
BnaC01G0035700ZS	1889.25	-1.40307	0.0624708	-22.4596	1.03153e-111	1.10076e-109
BnaA09G0592800ZS	418.542	-6.30933	0.280927	-22.459	1.04477e-111	1.11312e-109
BnaC03G0494200ZS	833.365	-1.99607	0.0890008	-22.4276	2.11773e-111	2.2491e-109
BnaC05G0516000ZS	403.662	-2.89999	0.129583	-22.3795	6.23545e-111	6.5701e-109
BnaC02G0101500ZS	681.128	-2.15122	0.0962159	-22.3582	1.00377e-110	1.05598e-108
BnaC01G0041700ZS	936.823	-1.82926	0.0820714	-22.2886	4.7657e-110	4.99004e-108
BnaA01G0021500ZS	317.679	-3.64291	0.163494	-22.2816	5.56696e-110	5.8199e-108
BnaA10G0249800ZS	515.644	-2.42672	0.109023	-22.2587	9.30028e-110	9.70769e-108
BnaC05G0542600ZS	1674.84	-1.59172	0.0715222	-22.2549	1.01068e-109	1.05331e-107
BnaC05G0053700ZS	389.969	-3.0659	0.137778	-22.2524	1.06801e-109	1.11133e-107
BnaA06G0271400ZS	432.993	-2.9378	0.132269	-22.2108	2.69817e-109	2.80325e-107
BnaA01G0415300ZS	1193.3	-1.63362	0.0736526	-22.1801	5.34608e-109	5.54567e-107
BnaA02G0116400ZS	854.466	-2.05969	0.0929459	-22.1602	8.32667e-109	8.61083e-107
BnaC07G0523700ZS	3270.05	-1.14297	0.0515938	-22.1533	9.70408e-109	1.00043e-106
BnaC05G0176400ZS	3023.03	-1.20477	0.0544252	-22.1363	1.41527e-108	1.45681e-106
BnaA03G0447400ZS	466.688	-2.55989	0.115661	-22.1327	1.52967e-108	1.57215e-106
BnaA03G0195600ZS	1075.78	-1.68918	0.0764096	-22.107	2.70948e-108	2.77196e-106
BnaA08G0301700ZS	530.169	-2.49611	0.112987	-22.092	3.7704e-108	3.83972e-106
BnaC09G0090300ZS	346.004	-3.29658	0.149341	-22.0742	5.59772e-108	5.68334e-106
BnaA03G0122200ZS	406.577	-2.8272	0.128288	-22.0378	1.25022e-107	1.26169e-105
BnaA08G0196500ZS	1505.78	-1.72608	0.0784929	-21.9902	3.57186e-107	3.583e-105
BnaA10G0294500ZS	1966.62	-1.40034	0.0637265	-21.9742	5.08343e-107	5.09165e-105
BnaA09G0570500ZS	308.402	-5.2781	0.240246	-21.9696	5.63219e-107	5.63286e-105
BnaA02G0128500ZS	1268.78	-1.56145	0.0711816	-21.9362	1.17324e-106	1.16641e-104
BnaC06G0444600ZS	925.116	-1.86254	0.084915	-21.9341	1.22761e-106	1.21865e-104
BnaA03G0331800ZS	427.601	-2.83175	0.129171	-21.9225	1.58582e-106	1.56959e-104
BnaA01G0301400ZS	1074.37	-1.85258	0.0845082	-21.9219	1.60719e-106	1.58839e-104
BnaA05G0338800ZS	5900.16	-1.59701	0.0730868	-21.8509	7.62822e-106	7.44008e-104
BnaC08G0321500ZS	1918.1	-1.37953	0.0632549	-21.8091	1.90342e-105	1.84038e-103
BnaA01G0306300ZS	1030.17	-2.07303	0.0951671	-21.7831	3.35551e-105	3.23502e-103
BnaA01G0420100ZS	405.878	-3.10576	0.142616	-21.7771	3.82296e-105	3.67509e-103
BnaA02G0131200ZS	663.158	-2.13244	0.0980927	-21.739	8.77096e-105	8.38354e-103
BnaC05G0126000ZS	747.74	-2.62375	0.12082	-21.7162	1.44163e-104	1.37599e-102
BnaA06G0171700ZS	790.876	-1.90993	0.0880027	-21.7031	1.91702e-104	1.82453e-102
BnaA05G0368800ZS	760.354	-2.31732	0.106827	-21.6923	2.42383e-104	2.29708e-102
BnaC09G0616000ZS	865.552	-1.95395	0.0901078	-21.6845	2.87172e-104	2.7177e-102
BnaC04G0535400ZS	685.061	-2.02386	0.0934128	-21.6658	4.31624e-104	4.07322e-102
BnaA05G0049900ZS	569.996	-2.18899	0.101038	-21.665	4.38486e-104	4.13215e-102
BnaC01G0442900ZS	286.401	-3.80377	0.175587	-21.6631	4.5714e-104	4.30187e-102
BnaA06G0077900ZS	544.747	-2.44984	0.113198	-21.6422	7.20532e-104	6.77098e-102
BnaC06G0319300ZS	327.226	-3.31621	0.153366	-21.6228	1.09731e-103	1.02827e-101
BnaC06G0416900ZS	646.784	-2.13197	0.0986629	-21.6086	1.49101e-103	1.39136e-101
BnaA01G0041300ZS	576.263	-2.30973	0.106925	-21.6014	1.74272e-103	1.62398e-101
BnaA03G0509800ZS	438.106	-2.58999	0.119952	-21.5919	2.13906e-103	1.99054e-101
BnaC04G0528400ZS	1287.93	-1.5275	0.0707626	-21.5863	2.41839e-103	2.24736e-101
BnaC06G0406100ZS	273.026	-4.32511	0.200428	-21.5793	2.80882e-103	2.60656e-101
BnaC06G0391200ZS	537.272	-2.29703	0.106682	-21.5314	7.90636e-103	7.30661e-101
BnaA10G0133800ZS	1165.11	-1.65797	0.077007	-21.5301	8.13589e-103	7.50836e-101
BnaA09G0060900ZS	1026.6	-1.63453	0.075981	-21.5123	1.19446e-102	1.10081e-100
BnaC09G0522500ZS	821.371	-1.95721	0.0910194	-21.5032	1.453e-102	1.33724e-100
BnaA03G0383100ZS	3570.56	-1.15323	0.0536759	-21.485	2.1508e-102	1.97401e-100
BnaA06G0441100ZS	634.903	-2.09209	0.0974388	-21.4708	2.91706e-102	2.66997e-100
BnaC05G0139500ZS	1797.03	-1.38679	0.0646626	-21.4466	4.90887e-102	4.47469e-100
BnaA03G0176600ZS	1477.57	-1.44134	0.0672109	-21.445	5.08844e-102	4.63207e-100
BnaA09G0588400ZS	376.004	-3.98816	0.186044	-21.4366	6.09071e-102	5.53692e-100
BnaC05G0540400ZS	528.402	-2.31867	0.108347	-21.4003	1.32619e-101	1.20397e-99
BnaA10G0117600ZS	1143.67	-1.5842	0.0740431	-21.3957	1.46566e-101	1.32879e-99
BnaC02G0462600ZS	337.055	-3.22561	0.150872	-21.3797	2.0626e-101	1.86492e-99
BnaC04G0079000ZS	523.451	-2.42816	0.113684	-21.3588	3.23082e-101	2.91725e-99
BnaA09G0598400ZS	294.868	-3.58584	0.168113	-21.3299	5.98843e-101	5.36377e-99
BnaA09G0599000ZS	282.284	-4.93534	0.231816	-21.2899	1.40794e-100	1.25771e-98
BnaC08G0401900ZS	721.654	-1.98568	0.0935803	-21.2189	6.38482e-100	5.65822e-98
BnaC01G0342900ZS	472.881	-2.40992	0.113584	-21.217	6.65847e-100	5.89292e-98
BnaA09G0588800ZS	349.913	-3.06481	0.144833	-21.161	2.18734e-99	1.92567e-97
BnaC07G0148600ZS	939.17	-1.78907	0.0846675	-21.1306	4.16364e-99	3.63209e-97
BnaC05G0039500ZS	1023.23	-1.66245	0.0787095	-21.1213	5.06978e-99	4.41678e-97
BnaA05G0160700ZS	728.578	-1.91054	0.0905218	-21.1058	7.0335e-99	6.1196e-97
BnaA03G0245300ZS	940.153	-1.74054	0.0824694	-21.1052	7.12228e-99	6.1888e-97
BnaA07G0164600ZS	1684.04	-1.36871	0.0649165	-21.0841	1.11358e-98	9.65123e-97
BnaA09G0575200ZS	275.358	-4.32224	0.205041	-21.0798	1.2177e-98	1.054e-96
BnaA03G0261900ZS	1150.25	-1.97314	0.0936052	-21.0794	1.22967e-98	1.06298e-96
BnaA08G0232000ZS	1080.29	-1.66425	0.0791122	-21.0366	3.03311e-98	2.60179e-96
BnaC06G0428500ZS	319.36	-3.09232	0.147134	-21.0171	4.5742e-98	3.9087e-96
BnaA01G0424300ZS	1591.16	-1.43669	0.0684094	-21.0014	6.3743e-98	5.43301e-96
BnaA08G0194200ZS	1008.72	-1.61604	0.0772089	-20.9307	2.81431e-97	2.37154e-95
BnaC08G0439700ZS	5545.38	-1.16539	0.0556927	-20.9253	3.15032e-97	2.65134e-95
BnaA03G0206700ZS	4169.03	-3.5781	0.171271	-20.8915	6.39852e-97	5.37155e-95
BnaC02G0301200ZS	2357.61	-1.19933	0.0574923	-20.8608	1.2171e-96	1.01792e-94
BnaC08G0196500ZS	605.727	-2.06897	0.0992143	-20.8536	1.41449e-96	1.18006e-94
BnaC04G0018100ZS	991.603	-1.61703	0.0775479	-20.852	1.46222e-96	1.21836e-94
BnaC08G0144800ZS	410.772	-2.5925	0.124336	-20.8508	1.49863e-96	1.24715e-94
BnaC07G0492700ZS	3514.64	-1.35038	0.0647949	-20.8409	1.84417e-96	1.53279e-94
BnaC06G0341000ZS	8209.53	-1.52333	0.0731551	-20.8233	2.65958e-96	2.20504e-94
BnaC01G0059900ZS	946.276	-1.6625	0.0798699	-20.8152	3.15538e-96	2.60642e-94
BnaC04G0001500ZS	523.104	-2.40208	0.115511	-20.7952	4.78234e-96	3.94546e-94
BnaA05G0040400ZS	783.438	-1.86352	0.0896543	-20.7856	5.83823e-96	4.81065e-94
BnaC03G0211800ZS	383.285	-2.80158	0.1348	-20.7833	6.12833e-96	5.04347e-94
BnaA03G0059800ZS	1224.52	-1.73085	0.083289	-20.7812	6.40313e-96	5.26316e-94
BnaA07G0377700ZS	471.173	-2.53163	0.121835	-20.7792	6.68158e-96	5.48529e-94
BnaA05G0381500ZS	1508.3	-1.79236	0.086392	-20.7468	1.31104e-95	1.07236e-93
BnaA05G0465000ZS	973.681	-1.65174	0.079774	-20.7052	3.10666e-95	2.53488e-93
BnaC03G0243700ZS	2305.7	-1.44471	0.0698387	-20.6863	4.599e-95	3.73888e-93
BnaA02G0003200ZS	764.473	-1.91188	0.0924473	-20.6807	5.16446e-95	4.19349e-93
BnaC07G0207000ZS	685.989	-1.89467	0.0916714	-20.6681	6.7145e-95	5.4455e-93
BnaA10G0134500ZS	361.168	-3.02017	0.146252	-20.6504	9.6806e-95	7.84152e-93
BnaC05G0514200ZS	1413.39	-1.70524	0.0825821	-20.6491	9.95265e-95	8.05214e-93
BnaA03G0542400ZS	450.372	-2.41007	0.116729	-20.6467	1.04494e-94	8.4438e-93
BnaA07G0072100ZS	873.448	-2.08166	0.100869	-20.6372	1.27242e-94	1.02696e-92
BnaA10G0140200ZS	3574.86	-1.12459	0.0546442	-20.5801	4.13494e-94	3.32925e-92
BnaC05G0016700ZS	1692.24	-1.32868	0.0645927	-20.5702	5.08054e-94	4.08077e-92
BnaA01G0378300ZS	1376.13	-1.4938	0.0726371	-20.5652	5.62224e-94	4.51047e-92
BnaC01G0445500ZS	381.532	-2.63756	0.128341	-20.5511	7.52056e-94	5.99744e-92
BnaC01G0184300ZS	1191.54	-1.58512	0.0772147	-20.5288	1.19133e-93	9.45548e-92
BnaC03G0469200ZS	297.911	-5.75985	0.280595	-20.5273	1.22891e-93	9.74214e-92
BnaC02G0341600ZS	997.569	-1.62295	0.0790653	-20.5267	1.2434e-93	9.83376e-92
BnaC07G0065200ZS	387.944	-2.93989	0.143569	-20.4772	3.4414e-93	2.7185e-91
BnaC08G0083800ZS	1135.47	-1.52527	0.0745631	-20.4561	5.29715e-93	4.17458e-91
BnaA08G0267900ZS	1255.05	-1.67677	0.0820098	-20.446	6.52715e-93	5.13183e-91
BnaC06G0404500ZS	569.081	-2.59774	0.127186	-20.4248	1.00683e-92	7.89744e-91
BnaA02G0360900ZS	249.578	-4.5711	0.223859	-20.4196	1.12083e-92	8.77106e-91
BnaA06G0104800ZS	250.727	-4.88363	0.239243	-20.4128	1.2867e-92	1.00573e-90
BnaA10G0232300ZS	449.556	-2.35708	0.115541	-20.4003	1.661e-92	1.29678e-90
BnaC06G0403300ZS	1132.91	-1.51131	0.0742512	-20.354	4.27602e-92	3.30752e-90
BnaC04G0569900ZS	299.276	-3.07576	0.151117	-20.3535	4.31948e-92	3.33727e-90
BnaC07G0065400ZS	331.001	-2.86159	0.14073	-20.3338	6.45599e-92	4.97074e-90
BnaA10G0194600ZS	245.02	-4.25035	0.209831	-20.256	3.14449e-91	2.39899e-89
BnaA06G0309700ZS	522.494	-2.13307	0.105347	-20.2479	3.70422e-91	2.8228e-89
BnaC01G0139400ZS	289.591	-3.5342	0.174859	-20.2118	7.7156e-91	5.84638e-89
BnaA03G0351000ZS	359.619	-3.51892	0.174303	-20.1885	1.23448e-90	9.33295e-89
BnaA03G0397400ZS	470.316	-2.22829	0.110568	-20.1532	2.52489e-90	1.90457e-88
BnaC06G0402500ZS	344.514	-2.91926	0.144889	-20.1483	2.78386e-90	2.09519e-88
BnaA01G0111000ZS	705.781	-1.84758	0.091703	-20.1474	2.83529e-90	2.1315e-88
BnaC07G0362100ZS	1255.61	-1.48416	0.073673	-20.1452	2.96363e-90	2.22548e-88
BnaA10G0131200ZS	640.901	-1.9562	0.0971531	-20.1353	3.62316e-90	2.71465e-88
BnaC07G0011200ZS	243.81	-4.78027	0.237456	-20.1311	3.93907e-90	2.94475e-88
BnaA03G0177800ZS	585.301	-7.94951	0.394957	-20.1275	4.2344e-90	3.162e-88
BnaA02G0068000ZS	365.19	-2.77179	0.137726	-20.1254	4.41806e-90	3.2918e-88
BnaA06G0112900ZS	443.126	-2.50919	0.124705	-20.1209	4.83839e-90	3.60097e-88
BnaC02G0044300ZS	763.438	-2.23785	0.111284	-20.1094	6.10939e-90	4.53681e-88
BnaA07G0111900ZS	417.819	-2.46093	0.122435	-20.1	7.38437e-90	5.47753e-88
BnaA08G0059700ZS	1138.48	-1.4762	0.0734958	-20.0855	9.88881e-90	7.31903e-88
BnaA01G0132500ZS	2329.93	-1.19253	0.0593803	-20.0829	1.04148e-89	7.6998e-88
BnaC09G0614800ZS	2030.97	-1.25843	0.0626776	-20.0779	1.15252e-89	8.51133e-88
BnaA07G0222800ZS	1709.37	-1.65586	0.0824976	-20.0717	1.30587e-89	9.62261e-88
BnaA05G0015100ZS	718.13	-1.81315	0.0903952	-20.0581	1.71607e-89	1.25898e-87
BnaA05G0043100ZS	1129.59	-2.00493	0.0999662	-20.056	1.78805e-89	1.31035e-87
BnaA10G0202200ZS	758.732	-1.73844	0.0867927	-20.0298	3.02825e-89	2.21194e-87
BnaC06G0022000ZS	734.837	-1.7839	0.0891899	-20.0011	5.3842e-89	3.91147e-87
BnaC05G0219000ZS	501.745	-2.28137	0.1143	-19.9595	1.24067e-88	8.95474e-87
BnaA03G0283200ZS	3265.95	-1.01946	0.0511099	-19.9463	1.61309e-88	1.16053e-86
BnaC06G0380600ZS	314.419	-3.18695	0.159801	-19.9432	1.71586e-88	1.23313e-86
BnaC05G0008200ZS	2925.72	-1.23081	0.0617676	-19.9265	2.39681e-88	1.72067e-86
BnaA01G0287200ZS	1215.71	-1.53574	0.0770754	-19.9251	2.46374e-88	1.76682e-86
BnaC07G0094300ZS	575.479	-1.97349	0.0990792	-19.9184	2.82103e-88	2.02087e-86
BnaA05G0408600ZS	1214.64	-1.48741	0.074899	-19.8589	9.22959e-88	6.56252e-86
Bnascaffold0027G0038900ZS	254.233	-5.27399	0.265696	-19.8497	1.10807e-87	7.86203e-86
BnaA07G0198200ZS	2265.24	-1.21479	0.06125	-19.8334	1.53452e-87	1.08763e-85
BnaA09G0570600ZS	266.519	-3.46084	0.174653	-19.8155	2.18745e-87	1.54876e-85
BnaC02G0043900ZS	1746.7	-1.24241	0.0628022	-19.7829	4.18321e-87	2.95243e-85
BnaC08G0393400ZS	369.13	-3.76827	0.190629	-19.7676	5.66559e-87	3.99025e-85
BnaA03G0360700ZS	355.629	-2.82656	0.143107	-19.7513	7.81119e-87	5.48406e-85
BnaC04G0081000ZS	490.966	-2.10767	0.106746	-19.7448	8.88793e-87	6.23347e-85
BnaC04G0491400ZS	1555.06	-1.28585	0.0651535	-19.7357	1.06493e-86	7.45318e-85
BnaA03G0355600ZS	675.138	-1.81686	0.0920655	-19.7344	1.09182e-86	7.63336e-85
BnaA06G0109900ZS	462.002	-2.21588	0.112334	-19.7259	1.29275e-86	9.01935e-85
BnaC03G0321500ZS	528.967	-2.17157	0.110126	-19.719	1.48091e-86	1.03213e-84
BnaA06G0276800ZS	1494.29	-1.39511	0.0708408	-19.6936	2.44698e-86	1.69837e-84
BnaC01G0015200ZS	801.947	-1.64821	0.0837467	-19.6808	3.14791e-86	2.1826e-84
BnaA06G0322400ZS	1029.98	-1.52902	0.0777107	-19.6758	3.47806e-86	2.409e-84
BnaC06G0158000ZS	320.378	-6.42015	0.326413	-19.6688	3.99129e-86	2.76162e-84
BnaA05G0329700ZS	806.264	-1.71819	0.0874016	-19.6586	4.87833e-86	3.36494e-84
BnaA07G0312900ZS	1431.79	-1.35085	0.0688627	-19.6166	1.11567e-85	7.64826e-84
BnaC07G0327300ZS	285.776	-6.00997	0.30677	-19.5911	1.84163e-85	1.25606e-83
BnaA09G0706000ZS	1096.76	-5.39836	0.275895	-19.5667	2.97263e-85	2.02332e-83
BnaA01G0419400ZS	639.757	-1.96662	0.100531	-19.5623	3.23984e-85	2.20296e-83
BnaA03G0506400ZS	252.629	-3.92435	0.200743	-19.5492	4.19448e-85	2.84629e-83
BnaC07G0369800ZS	1748.17	-1.74458	0.0892874	-19.5389	5.12458e-85	3.47392e-83
BnaA01G0422600ZS	1640.04	-1.5014	0.0768711	-19.5315	5.9326e-85	4.01759e-83
BnaA10G0008800ZS	488.765	-2.10736	0.107909	-19.529	6.22026e-85	4.20389e-83
BnaC03G0514200ZS	624.124	-1.86192	0.0953958	-19.5178	7.74911e-85	5.22659e-83
BnaC05G0129800ZS	246.246	-3.69459	0.189395	-19.5073	9.51042e-85	6.40164e-83
BnaA10G0219900ZS	611.044	-1.90802	0.0978554	-19.4984	1.1334e-84	7.60615e-83
BnaA06G0326700ZS	817.755	-1.80275	0.0924759	-19.4943	1.22803e-84	8.23294e-83
BnaA08G0009500ZS	798.599	-1.6208	0.0833179	-19.4532	2.7378e-84	1.82088e-82
BnaA06G0269500ZS	299.792	-3.01193	0.154948	-19.4383	3.65933e-84	2.43136e-82
BnaA02G0234200ZS	444.842	-2.24865	0.115831	-19.4131	5.97554e-84	3.96638e-82
BnaC04G0512600ZS	296.087	-3.00769	0.154956	-19.41	6.35198e-84	4.21207e-82
BnaC01G0194200ZS	222.09	-4.76297	0.245492	-19.4017	7.46694e-84	4.94652e-82
BnaC01G0442500ZS	306.652	-2.87315	0.148355	-19.3667	1.47413e-83	9.70776e-82
BnaC01G0444900ZS	300.157	-6.25883	0.323766	-19.3313	2.92681e-83	1.92554e-81
BnaC01G0046400ZS	720.674	-1.79021	0.0927231	-19.3071	4.68364e-83	3.0753e-81
BnaA03G0365500ZS	437.019	-2.20134	0.114024	-19.306	4.78554e-83	3.13912e-81
BnaC03G0287500ZS	1426.27	-1.33113	0.069044	-19.2794	7.99623e-83	5.20439e-81
BnaC08G0202300ZS	525.896	-2.16831	0.112597	-19.2574	1.22435e-82	7.95326e-81
BnaC08G0518300ZS	736.711	-1.75966	0.0915553	-19.2196	2.53551e-82	1.64068e-80
BnaC06G0080500ZS	247.636	-5.49691	0.286147	-19.2101	3.04766e-82	1.96827e-80
BnaA01G0279000ZS	403.769	-2.32397	0.121031	-19.2014	3.604e-82	2.32308e-80
BnaC08G0526300ZS	338.319	-6.71432	0.349689	-19.2008	3.64483e-82	2.34714e-80
BnaC09G0593800ZS	3025.89	-1.33573	0.0696033	-19.1906	4.43163e-82	2.85107e-80
BnaC03G0166300ZS	1110.72	-1.51929	0.0792208	-19.1779	5.66545e-82	3.64135e-80
BnaC05G0015500ZS	1660.35	-1.3153	0.0685965	-19.1745	6.04771e-82	3.87958e-80
BnaC03G0678600ZS	2461.42	-1.35371	0.0706	-19.1744	6.05489e-82	3.88046e-80
BnaC01G0211000ZS	1445.19	-1.24955	0.0651723	-19.1731	6.21025e-82	3.97242e-80
BnaC04G0500500ZS	3561.4	-1.40974	0.0735511	-19.1668	7.0031e-82	4.4753e-80
BnaA09G0486200ZS	684.178	-2.21281	0.115507	-19.1573	8.40738e-82	5.36757e-80
BnaC03G0052300ZS	799.154	-1.64069	0.0857731	-19.1283	1.46788e-81	9.35359e-80
BnaC07G0465400ZS	235.989	-3.51105	0.183577	-19.1257	1.54163e-81	9.8142e-80
BnaA03G0495900ZS	364.881	-2.60997	0.136469	-19.125	1.56423e-81	9.94865e-80
BnaC05G0156800ZS	527.476	-2.01944	0.105596	-19.1241	1.58976e-81	1.01014e-79
BnaC08G0198500ZS	290.337	-3.04871	0.159457	-19.1193	1.7439e-81	1.10703e-79
BnaC09G0457100ZS	1169.21	-1.44466	0.0755624	-19.1187	1.7638e-81	1.1186e-79
BnaA02G0121400ZS	320.478	-2.90521	0.152038	-19.1085	2.14684e-81	1.35895e-79
BnaA01G0040500ZS	317.787	-2.73962	0.143452	-19.0978	2.63327e-81	1.66371e-79
BnaA01G0283200ZS	1054.95	-1.89602	0.099288	-19.0961	2.71951e-81	1.71658e-79
BnaA03G0333600ZS	1559.09	-1.21571	0.0636695	-19.094	2.83019e-81	1.78475e-79
BnaC06G0448800ZS	1823.16	-1.17175	0.061414	-19.0796	3.73058e-81	2.34813e-79
BnaC05G0359600ZS	2489.59	-1.07755	0.0564988	-19.0721	4.30636e-81	2.70544e-79
BnaC06G0040700ZS	291.376	-2.93952	0.154184	-19.065	4.93588e-81	3.09803e-79
BnaA03G0407000ZS	268.175	-3.19228	0.167512	-19.0571	5.73803e-81	3.59813e-79
BnaC02G0278000ZS	343.697	-2.67897	0.140688	-19.0419	7.67508e-81	4.80828e-79
BnaA03G0187300ZS	588.492	-2.1494	0.112954	-19.029	9.80642e-81	6.11489e-79
BnaC02G0186700ZS	279.63	-3.10151	0.163391	-18.9821	2.3988e-80	1.48886e-78
BnaA07G0182000ZS	547.142	-2.04189	0.107603	-18.976	2.69268e-80	1.66971e-78
BnaA08G0055500ZS	1663.19	-1.4601	0.0769463	-18.9755	2.71721e-80	1.68336e-78
BnaC01G0122900ZS	219.809	-3.73722	0.197009	-18.9698	3.03137e-80	1.87626e-78
BnaC06G0013000ZS	945.714	-1.60993	0.0849712	-18.9468	4.69105e-80	2.89814e-78
BnaC07G0386200ZS	831.338	-1.72632	0.0911176	-18.9461	4.75912e-80	2.93478e-78
BnaC02G0106000ZS	2013.83	-1.25982	0.0665179	-18.9396	5.38156e-80	3.31555e-78
BnaA08G0202100ZS	362.229	-2.52205	0.133334	-18.9152	8.54159e-80	5.25276e-78
BnaA03G0435100ZS	302.86	-2.80735	0.148445	-18.9117	9.13475e-80	5.61238e-78
BnaA07G0295100ZS	8566.13	-1.40954	0.0745598	-18.9048	1.04187e-79	6.39538e-78
BnaC01G0040600ZS	488.157	-2.42795	0.128573	-18.8839	1.5481e-79	9.4767e-78
BnaA09G0194000ZS	1456.66	-3.39187	0.179828	-18.8618	2.35287e-79	1.43768e-77
BnaA10G0271100ZS	314.518	-2.65109	0.140731	-18.838	3.68916e-79	2.25008e-77
BnaC05G0503200ZS	243.523	-3.5161	0.186916	-18.8111	6.12974e-79	3.7183e-77
BnaA07G0185700ZS	285.906	-6.3237	0.336189	-18.81	6.2579e-79	3.7926e-77
BnaC07G0199900ZS	1052.65	-1.74732	0.0929468	-18.7991	7.68113e-79	4.63417e-77
BnaA09G0599400ZS	260.33	-3.14431	0.167307	-18.7937	8.50773e-79	5.12824e-77
BnaA06G0012300ZS	272.469	-2.93883	0.156545	-18.7731	1.25264e-78	7.52349e-77
BnaA06G0129100ZS	707.083	-1.82426	0.0972907	-18.7506	1.91428e-78	1.14358e-76
BnaC07G0211500ZS	2431.96	-1.28642	0.0686213	-18.7467	2.05915e-78	1.22903e-76
BnaA06G0332100ZS	966.665	-1.54564	0.0824878	-18.7378	2.43605e-78	1.45269e-76
BnaA02G0254200ZS	263.64	-3.01769	0.161146	-18.7264	3.01748e-78	1.79461e-76
BnaA10G0047600ZS	601.298	-1.82199	0.0974085	-18.7046	4.54286e-78	2.69941e-76
BnaC04G0607800ZS	333.574	-2.61387	0.139983	-18.6727	8.25722e-78	4.88483e-76
BnaC06G0402600ZS	222.32	-3.65045	0.195637	-18.6593	1.06178e-77	6.27021e-76
BnaA03G0060700ZS	783.153	-1.6531	0.0886835	-18.6404	1.51032e-77	8.90329e-76
BnaA10G0177500ZS	686.225	-1.79285	0.0961845	-18.6397	1.53089e-77	9.0166e-76
BnaA03G0461900ZS	1043.47	-1.44895	0.0777713	-18.631	1.80226e-77	1.05963e-75
BnaC05G0360000ZS	1102.91	-1.38651	0.0744814	-18.6155	2.4057e-77	1.41193e-75
BnaC06G0025800ZS	503.573	-2.03067	0.109108	-18.6116	2.5879e-77	1.51621e-75
BnaA05G0382100ZS	651.374	-1.86276	0.100158	-18.5982	3.32485e-77	1.94457e-75
BnaC01G0451300ZS	633.949	-1.78877	0.0962651	-18.5817	4.51924e-77	2.63851e-75
BnaC04G0598100ZS	215.11	-3.6995	0.199339	-18.5588	6.9212e-77	4.03383e-75
BnaC08G0378600ZS	495.034	-2.00017	0.107776	-18.5585	6.96457e-77	4.05557e-75
BnaA05G0045100ZS	290.259	-3.00956	0.162234	-18.5508	8.03752e-77	4.6763e-75
BnaA03G0090400ZS	546.906	-2.11426	0.114047	-18.5386	1.00899e-76	5.86018e-75
BnaC09G0599500ZS	850.241	-1.53802	0.0829757	-18.5359	1.06098e-76	6.15148e-75
BnaA01G0131400ZS	248.158	-3.30727	0.178498	-18.5283	1.22042e-76	7.06978e-75
BnaC07G0496600ZS	208.067	-4.15671	0.224464	-18.5183	1.46914e-76	8.49585e-75
BnaA01G0299300ZS	464.461	-2.09272	0.113126	-18.499	2.10208e-76	1.21142e-74
BnaA03G0331500ZS	343.504	-2.42772	0.131237	-18.4987	2.11435e-76	1.21744e-74
BnaC06G0043900ZS	1035.01	-1.38298	0.0747982	-18.4895	2.50852e-76	1.44192e-74
BnaC06G0066300ZS	421.164	-2.1255	0.11502	-18.4793	3.02901e-76	1.73812e-74
BnaC04G0542000ZS	462.35	-2.17061	0.117513	-18.4713	3.5142e-76	2.01309e-74
BnaA10G0060000ZS	4860.79	-1.23452	0.0669077	-18.4511	5.10801e-76	2.9161e-74
BnaA08G0274000ZS	290.623	-2.85556	0.154915	-18.433	7.13785e-76	4.0645e-74
BnaC03G0268000ZS	407.1	-2.72624	0.147962	-18.4252	8.24375e-76	4.68228e-74
BnaA09G0077700ZS	1373.12	-1.29095	0.0700988	-18.4162	9.73675e-76	5.52559e-74
BnaA03G0212600ZS	971.303	-1.44195	0.0783039	-18.4148	1.00025e-75	5.67159e-74
BnaA01G0106100ZS	1784.81	-1.12463	0.0612183	-18.3708	2.25252e-75	1.2729e-73
BnaA01G0410800ZS	483.498	-2.10954	0.115026	-18.3397	3.98628e-75	2.23941e-73
BnaA05G0352400ZS	904.103	-1.71242	0.0934041	-18.3334	4.4778e-75	2.51343e-73
BnaA05G0372900ZS	312.37	-2.51552	0.137429	-18.3041	7.67229e-75	4.29931e-73
BnaA03G0449700ZS	237.779	-3.28206	0.179492	-18.2853	1.08444e-74	6.07178e-73
BnaA10G0053500ZS	712.385	-1.66553	0.0911007	-18.2823	1.14486e-74	6.39936e-73
BnaA09G0580800ZS	303.513	-6.71686	0.367549	-18.2747	1.31498e-74	7.34415e-73
BnaA10G0031400ZS	402.228	-2.21161	0.121063	-18.2683	1.47896e-74	8.25307e-73
BnaC02G0288800ZS	593.063	-1.79905	0.0984968	-18.2651	1.56993e-74	8.7534e-73
BnaC03G0545800ZS	248.179	-4.37227	0.239414	-18.2623	1.65049e-74	9.19494e-73
BnaA07G0378100ZS	255.123	-3.10108	0.169913	-18.251	2.03231e-74	1.13126e-72
BnaA02G0266400ZS	3327.13	-1.0161	0.0557169	-18.2369	2.63009e-74	1.46279e-72
BnaC07G0543600ZS	838.006	-1.52553	0.0837475	-18.2159	3.86278e-74	2.1466e-72
BnaC04G0045500ZS	1236.17	-1.28869	0.0707908	-18.2042	4.77619e-74	2.6476e-72
BnaA09G0012700ZS	902.959	-1.54887	0.0852122	-18.1767	7.89957e-74	4.36093e-72
BnaA07G0206300ZS	378.521	-2.25948	0.124447	-18.1562	1.14673e-73	6.30449e-72
BnaA10G0209700ZS	1118.43	-1.46763	0.0809012	-18.141	1.51274e-73	8.30309e-72
BnaC07G0411900ZS	484.673	-2.05873	0.113488	-18.1404	1.5295e-73	8.38816e-72
BnaC05G0525200ZS	698.267	-1.66869	0.0920614	-18.1259	1.99187e-73	1.08971e-71
BnaA03G0203700ZS	304.108	-2.73371	0.150903	-18.1157	2.39577e-73	1.30961e-71
BnaC09G0385100ZS	1749.43	-1.12485	0.062096	-18.1146	2.44304e-73	1.33436e-71
BnaC01G0240700ZS	3756.49	-1.05318	0.0582047	-18.0945	3.52365e-73	1.91519e-71
BnaA03G0173300ZS	562.21	-2.04416	0.113135	-18.0683	5.66012e-73	3.06894e-71
BnaA09G0188300ZS	230.829	-5.74311	0.317977	-18.0614	6.4142e-73	3.46937e-71
BnaC08G0149400ZS	766.426	-1.70605	0.0944814	-18.0569	6.95615e-73	3.75947e-71
BnaA01G0347100ZS	670.144	-1.76226	0.0976024	-18.0555	7.14051e-73	3.85599e-71
BnaA03G0058500ZS	391.437	-2.28534	0.126747	-18.0307	1.11929e-72	6.0346e-71
BnaA01G0398300ZS	200.719	-3.65859	0.202967	-18.0256	1.22702e-72	6.60478e-71
BnaA09G0188600ZS	1114.01	-1.42039	0.0788299	-18.0184	1.39752e-72	7.51044e-71
BnaC03G0063000ZS	329.818	-2.43991	0.135424	-18.0169	1.4355e-72	7.70222e-71
BnaC01G0190900ZS	1367.74	-1.21957	0.0677406	-18.0035	1.82754e-72	9.78216e-71
BnaA06G0316800ZS	511.942	-1.85985	0.103324	-18.0002	1.93956e-72	1.03569e-70
BnaC01G0250700ZS	735.235	-1.56065	0.0867301	-17.9943	2.15867e-72	1.15086e-70
BnaA07G0063200ZS	1825.32	-1.51263	0.084094	-17.9874	2.44614e-72	1.30308e-70
BnaC03G0024300ZS	509.677	-1.90947	0.10633	-17.9579	4.16453e-72	2.21319e-70
BnaC01G0210100ZS	258.488	-3.35891	0.187179	-17.9449	5.25825e-72	2.79e-70
BnaA02G0127700ZS	550.128	-1.88837	0.105232	-17.9447	5.27526e-72	2.79681e-70
BnaA01G0335100ZS	191.085	-4.6734	0.260442	-17.9441	5.33629e-72	2.82693e-70
BnaA04G0286100ZS	488.643	-2.11497	0.117899	-17.9388	5.87027e-72	3.10734e-70
BnaC02G0185700ZS	224.622	-3.83197	0.214059	-17.9014	1.1492e-71	6.04487e-70
BnaA03G0270600ZS	232.738	-3.09845	0.173107	-17.8991	1.19872e-71	6.30039e-70
BnaC03G0404200ZS	480.258	-2.03359	0.113632	-17.8963	1.2596e-71	6.60997e-70
BnaA05G0161000ZS	244.835	-3.02447	0.169152	-17.8802	1.68321e-71	8.80535e-70
BnaA03G0591500ZS	758.082	-1.66085	0.0928956	-17.8787	1.72953e-71	9.04056e-70
BnaA06G0110100ZS	407.823	-2.18	0.122029	-17.8646	2.22457e-71	1.1592e-69
BnaC01G0148400ZS	785.093	-1.51457	0.0848222	-17.8558	2.6049e-71	1.35633e-69
BnaC02G0531000ZS	2198.27	-1.19497	0.067036	-17.8258	4.46041e-71	2.31886e-69
BnaC02G0342300ZS	269.227	-2.85991	0.160446	-17.8247	4.54228e-71	2.35959e-69
BnaA05G0422700ZS	941.429	-1.3888	0.0779892	-17.8076	6.17085e-71	3.19814e-69
BnaC09G0405800ZS	403.04	-2.08416	0.117106	-17.7972	7.42846e-71	3.84395e-69
BnaA09G0603000ZS	468.17	-2.24459	0.126266	-17.7767	1.07076e-70	5.51945e-69
BnaA02G0004200ZS	735.349	-1.54482	0.0869382	-17.7692	1.22491e-70	6.29946e-69
BnaC01G0477300ZS	350.59	-2.33486	0.131427	-17.7654	1.31101e-70	6.73196e-69
BnaC07G0247800ZS	311.891	-2.48556	0.139991	-17.7552	1.57131e-70	8.05621e-69
BnaC04G0260400ZS	547.708	-1.81625	0.102353	-17.7449	1.88817e-70	9.66591e-69
BnaA03G0243000ZS	910.483	-1.42638	0.0803827	-17.7448	1.89076e-70	9.67177e-69
BnaA02G0065500ZS	707.262	-1.54377	0.0870478	-17.7348	2.26006e-70	1.1552e-68
BnaC08G0323600ZS	1658.36	-1.27698	0.0721239	-17.7054	3.81021e-70	1.94161e-68
BnaA01G0024600ZS	2390.67	-1.06304	0.06005	-17.7025	4.01065e-70	2.0422e-68
BnaC03G0665400ZS	1650.87	-1.1646	0.0658138	-17.6954	4.55028e-70	2.31521e-68
BnaA05G0376800ZS	597.462	-1.82666	0.103268	-17.6886	5.13574e-70	2.60715e-68
BnaA07G0320200ZS	180.396	-4.23735	0.239613	-17.6841	5.55618e-70	2.81631e-68
BnaC02G0400700ZS	189.083	-3.76583	0.213045	-17.6762	6.39648e-70	3.23979e-68
BnaC03G0161400ZS	534.896	-1.91057	0.10828	-17.6447	1.11731e-69	5.64203e-68
BnaC03G0801200ZS	611.448	-1.78391	0.101105	-17.6441	1.12904e-69	5.69699e-68
BnaA10G0172500ZS	301.731	-2.66405	0.150999	-17.6428	1.15602e-69	5.82872e-68
BnaA08G0194100ZS	406.166	-2.04821	0.116115	-17.6394	1.22753e-69	6.1846e-68
BnaA03G0452400ZS	564.044	-1.83029	0.103808	-17.6315	1.41174e-69	7.09669e-68
BnaA03G0120000ZS	266.808	-3.02543	0.171657	-17.6249	1.58632e-69	7.96233e-68
BnaC05G0019200ZS	607.329	-1.73265	0.0984256	-17.6037	2.30948e-69	1.15315e-67
BnaA05G0044400ZS	260.725	-2.73108	0.155246	-17.5919	2.84159e-69	1.41779e-67
BnaC01G0225200ZS	872.905	-1.42632	0.081085	-17.5905	2.91444e-69	1.45197e-67
BnaA06G0419300ZS	549.548	-1.74651	0.0993533	-17.5788	3.58146e-69	1.7803e-67
BnaA05G0377400ZS	759.167	-1.54048	0.0876977	-17.5658	4.50474e-69	2.23593e-67
BnaC09G0098300ZS	1193.59	-1.26549	0.0720447	-17.5653	4.53925e-69	2.25138e-67
BnaC09G0524700ZS	2189.65	-1.36124	0.0775175	-17.5604	4.9545e-69	2.45552e-67
BnaA06G0314600ZS	998.298	-1.39343	0.0794466	-17.5392	7.19465e-69	3.55e-67
BnaC01G0155000ZS	981.42	-1.4015	0.0799096	-17.5385	7.27733e-69	3.58815e-67
BnaC09G0081200ZS	553.228	-1.84368	0.105131	-17.5371	7.46885e-69	3.67987e-67
BnaA03G0165100ZS	420.166	-2.01994	0.115199	-17.5344	7.83229e-69	3.85609e-67
BnaC01G0005300ZS	461.895	-1.97435	0.112667	-17.5238	9.43284e-69	4.64068e-67
BnaC05G0044900ZS	248.944	-3.06924	0.175304	-17.5081	1.24252e-68	6.0994e-67
BnaC09G0536900ZS	503.596	-1.83164	0.104621	-17.5074	1.25771e-68	6.16943e-67
BnaC07G0388200ZS	260.954	-2.79148	0.159554	-17.4956	1.54848e-68	7.5846e-67
BnaC06G0077500ZS	223.993	-5.96782	0.341319	-17.4846	1.87817e-68	9.186e-67
BnaC05G0502100ZS	630.459	-1.72057	0.0984066	-17.4843	1.88639e-68	9.21945e-67
BnaA10G0010000ZS	216.929	-3.31409	0.189557	-17.4833	1.91973e-68	9.37559e-67
BnaA04G0269900ZS	525.737	-1.96523	0.112561	-17.4593	2.92443e-68	1.422e-66
BnaA09G0568100ZS	424.565	-2.19918	0.126097	-17.4404	4.07152e-68	1.97261e-66
BnaA10G0113100ZS	1307.1	-1.21541	0.0696916	-17.4398	4.11349e-68	1.9915e-66
BnaA10G0285100ZS	1624.39	-1.32309	0.0760105	-17.4067	7.34518e-68	3.54839e-66
BnaA01G0071200ZS	542.293	-1.99955	0.114933	-17.3976	8.599e-68	4.1481e-66
BnaC02G0233000ZS	996.037	-1.32231	0.0760675	-17.3834	1.10302e-67	5.31708e-66
BnaA09G0533700ZS	400.255	-2.07702	0.119613	-17.3646	1.53033e-67	7.3504e-66
BnaC03G0088700ZS	203.282	-3.38865	0.195191	-17.3607	1.63669e-67	7.84438e-66
BnaC04G0089100ZS	2889.16	-1.0287	0.0592599	-17.3592	1.68158e-67	8.05376e-66
BnaA08G0308700ZS	435.316	-2.07218	0.119422	-17.3518	1.91281e-67	9.14813e-66
BnaA09G0612800ZS	541.681	-1.92054	0.110739	-17.343	2.2276e-67	1.0646e-65
BnaA10G0297900ZS	2118.78	-11.2964	0.651601	-17.3363	2.50179e-67	1.19479e-65
BnaA09G0077100ZS	1634.78	-1.09085	0.0629235	-17.3362	2.50856e-67	1.19717e-65
BnaA09G0598100ZS	249.33	-6.42909	0.371296	-17.3153	3.60687e-67	1.71764e-65
BnaA07G0250700ZS	333.391	-2.61532	0.15113	-17.3051	4.30685e-67	2.04807e-65
BnaC08G0460500ZS	211.813	-3.16607	0.1831	-17.2915	5.44897e-67	2.58567e-65
BnaA08G0291600ZS	236.303	-3.30513	0.191173	-17.2887	5.72109e-67	2.71095e-65
BnaC06G0399000ZS	721.423	-1.64817	0.095349	-17.2856	6.03807e-67	2.85711e-65
BnaC06G0057600ZS	321.598	-2.31444	0.134048	-17.2658	8.5065e-67	4.01377e-65
BnaA08G0022500ZS	208.856	-3.21093	0.185982	-17.2647	8.66842e-67	4.08729e-65
BnaC08G0068500ZS	1746.32	-1.23085	0.0713201	-17.2582	9.71469e-67	4.57096e-65
BnaC09G0413700ZS	1207.1	-1.19641	0.0693389	-17.2546	1.03365e-66	4.85332e-65
BnaC09G0068500ZS	1331.97	-1.15314	0.0668357	-17.2534	1.05532e-66	4.94812e-65
BnaC08G0382400ZS	180.591	-4.46082	0.258604	-17.2496	1.12695e-66	5.28026e-65
BnaA09G0071600ZS	908.834	-1.4122	0.0819433	-17.2339	1.47765e-66	6.89927e-65
BnaC06G0457400ZS	380.431	-2.11062	0.122524	-17.2262	1.68892e-66	7.88021e-65
BnaA06G0039000ZS	960.893	-1.48954	0.0865323	-17.2137	2.09714e-66	9.76448e-65
BnaA02G0005000ZS	1117.62	-1.28682	0.074764	-17.2118	2.16714e-66	1.00834e-64
BnaA01G0039900ZS	448.69	-2.0325	0.118145	-17.2034	2.50486e-66	1.16305e-64
BnaC04G0029300ZS	381.828	-2.34049	0.136095	-17.1974	2.77575e-66	1.28615e-64
BnaC05G0540200ZS	202.847	-3.30542	0.192271	-17.1915	3.0744e-66	1.42256e-64
BnaC08G0532600ZS	355.207	-2.60761	0.151694	-17.19	3.15583e-66	1.45923e-64
BnaA10G0251100ZS	922.451	-1.71248	0.0996528	-17.1844	3.47235e-66	1.60447e-64
BnaA07G0033900ZS	401.823	-2.04553	0.119045	-17.1829	3.56817e-66	1.64762e-64
BnaC05G0470400ZS	2019.33	-1.04511	0.0608491	-17.1754	4.06145e-66	1.87151e-64
BnaA01G0024000ZS	172.229	-4.6249	0.269459	-17.1636	4.96934e-66	2.28357e-64
BnaA10G0057400ZS	1535.1	-1.39286	0.0811607	-17.1617	5.13566e-66	2.35839e-64
BnaA02G0238400ZS	825.336	-1.58724	0.0925085	-17.1578	5.49405e-66	2.51951e-64
BnaA07G0011600ZS	174.227	-4.21173	0.245925	-17.126	9.48983e-66	4.32524e-64
BnaA06G0261300ZS	405.83	-2.13963	0.125006	-17.1162	1.12365e-65	5.11089e-64
BnaC09G0038300ZS	415.128	-2.24014	0.130894	-17.1142	1.16342e-65	5.28819e-64
BnaA03G0422800ZS	857.705	-1.40808	0.0822919	-17.1107	1.23403e-65	5.60533e-64
BnaA02G0012200ZS	196.395	-4.06599	0.237652	-17.109	1.27205e-65	5.7741e-64
BnaC09G0014800ZS	1661.04	-1.15132	0.0673966	-17.0827	1.99595e-65	9.03554e-64
BnaC02G0428000ZS	316.012	-2.41278	0.141325	-17.0726	2.3754e-65	1.07387e-63
BnaC09G0095000ZS	193.899	-3.65316	0.214021	-17.0692	2.51685e-65	1.13629e-63
BnaC05G0548200ZS	167.471	-4.17926	0.244879	-17.0667	2.62827e-65	1.18499e-63
BnaC06G0168700ZS	171.383	-4.76696	0.27956	-17.0517	3.39801e-65	1.52997e-63
BnaC03G0674400ZS	835.245	-1.57904	0.0927142	-17.0312	4.81667e-65	2.16146e-63
BnaC09G0225100ZS	1069.35	-1.30825	0.0769407	-17.0033	7.76049e-65	3.47549e-63
BnaA06G0270900ZS	282.056	-2.53729	0.149561	-16.9649	1.49436e-64	6.67455e-63
BnaA03G0091000ZS	391.358	-2.02036	0.119099	-16.9638	1.52156e-64	6.79149e-63
BnaA08G0255200ZS	1810.71	-1.02985	0.0607156	-16.9619	1.57138e-64	7.0092e-63
BnaA10G0235300ZS	191.014	-3.31873	0.195951	-16.9366	2.41773e-64	1.07414e-62
BnaA10G0170700ZS	804.755	-1.48011	0.0873976	-16.9353	2.47013e-64	1.09669e-62
BnaC03G0312300ZS	1565.51	-1.59222	0.0941141	-16.918	3.31727e-64	1.46891e-62
BnaC03G0056400ZS	170.535	-4.93928	0.291978	-16.9166	3.39327e-64	1.50157e-62
BnaA10G0169500ZS	1160.17	-1.41915	0.0840117	-16.8922	5.13237e-64	2.26814e-62
BnaA09G0599600ZS	180.069	-4.08705	0.241991	-16.8892	5.39926e-64	2.38137e-62
BnaC06G0319200ZS	190.07	-3.55842	0.210742	-16.8852	5.7829e-64	2.54722e-62
BnaA05G0369100ZS	198.201	-3.48435	0.20638	-16.8832	5.98299e-64	2.63362e-62
BnaA10G0109700ZS	2586.18	-1.32426	0.0784385	-16.8828	6.02345e-64	2.64968e-62
BnaA08G0117500ZS	681.107	-1.58356	0.0938112	-16.8803	6.27988e-64	2.75705e-62
BnaA01G0023400ZS	625.462	-1.60815	0.0952705	-16.8799	6.33044e-64	2.77742e-62
BnaA05G0004800ZS	366.755	-2.27088	0.134562	-16.8761	6.74582e-64	2.95385e-62
BnaA03G0061000ZS	634.452	-1.65012	0.0977849	-16.875	6.87268e-64	3.00547e-62
BnaC06G0241200ZS	912.07	-1.31335	0.0779113	-16.857	9.32128e-64	4.06563e-62
BnaC08G0024200ZS	312.116	-7.26109	0.43114	-16.8416	1.20866e-63	5.2615e-62
BnaA01G0087200ZS	487.312	-1.81881	0.108165	-16.8151	1.8915e-63	8.21797e-62
BnaC06G0220900ZS	629.891	-1.54127	0.0916788	-16.8116	2.00654e-63	8.71211e-62
BnaA10G0248200ZS	645.44	-1.53669	0.0914174	-16.8096	2.07542e-63	8.99951e-62
BnaC01G0125100ZS	253.947	-2.57055	0.153731	-16.7211	9.20116e-63	3.94635e-61
BnaC03G0093900ZS	213.826	-3.05387	0.182977	-16.6899	1.55161e-62	6.62931e-61
BnaC06G0406300ZS	645.162	-1.63698	0.0981305	-16.6817	1.78225e-62	7.60504e-61
BnaA02G0007400ZS	649.258	-1.59309	0.0955133	-16.6792	1.8565e-62	7.91681e-61
BnaA03G0435300ZS	172.444	-5.20001	0.311941	-16.6699	2.17095e-62	9.24596e-61
BnaC09G0544300ZS	981.129	-1.44603	0.0868132	-16.6568	2.70081e-62	1.14807e-60
BnaA08G0100800ZS	661.162	-1.54724	0.0928918	-16.6564	2.72091e-62	1.15515e-60
BnaC06G0188100ZS	215.356	-6.21481	0.373382	-16.6447	3.30869e-62	1.40379e-60
BnaC02G0089000ZS	166.009	-4.79941	0.288527	-16.6342	3.93946e-62	1.67035e-60
BnaA04G0206000ZS	277.239	-2.45043	0.14733	-16.6323	4.06902e-62	1.7231e-60
BnaC05G0223700ZS	395.669	-2.02915	0.122011	-16.6308	4.16894e-62	1.7643e-60
BnaA03G0122800ZS	831.722	-1.46891	0.0883832	-16.6198	5.0083e-62	2.1155e-60
BnaA01G0129500ZS	211.407	-2.94936	0.177533	-16.613	5.6113e-62	2.36573e-60
BnaC02G0506600ZS	526.131	-1.82868	0.110108	-16.6081	6.09005e-62	2.56595e-60
BnaA03G0379700ZS	1645.25	-1.38466	0.083432	-16.5962	7.42241e-62	3.12535e-60
BnaA01G0022300ZS	404.759	-1.96046	0.118132	-16.5955	7.51442e-62	3.1621e-60
BnaA01G0045600ZS	518.181	-1.72483	0.103983	-16.5876	8.57261e-62	3.60513e-60
BnaC05G0046100ZS	2294.37	-1.29474	0.0781064	-16.5766	1.02809e-61	4.31809e-60
BnaC05G0005300ZS	259.197	-2.53832	0.153143	-16.5748	1.05944e-61	4.44698e-60
BnaC04G0436000ZS	1031.84	-1.43486	0.0866108	-16.5667	1.21279e-61	5.08112e-60
BnaA03G0059700ZS	294.446	-2.4977	0.150792	-16.5638	1.27272e-61	5.32884e-60
BnaA08G0271000ZS	753.292	-1.54958	0.0935682	-16.5609	1.33491e-61	5.58575e-60
BnaA05G0359200ZS	430.443	-1.90436	0.115104	-16.5448	1.74657e-61	7.29917e-60
BnaA03G0353200ZS	509.546	-1.73795	0.105048	-16.5443	1.76064e-61	7.35337e-60
BnaC01G0444500ZS	206.931	-3.11418	0.188362	-16.533	2.12373e-61	8.85878e-60
BnaC01G0114300ZS	866.827	-1.34817	0.0815758	-16.5266	2.36124e-61	9.83109e-60
BnaC09G0004100ZS	1940.29	-1.03208	0.0624631	-16.5231	2.50277e-61	1.0401e-59
BnaA03G0120900ZS	723.755	-1.42404	0.0862386	-16.5128	2.96966e-61	1.23336e-59
BnaC03G0083900ZS	324.476	-2.11902	0.128448	-16.4971	3.85052e-61	1.59622e-59
BnaC01G0484300ZS	347.682	-2.08929	0.126713	-16.4883	4.45056e-61	1.84155e-59
BnaA01G0149000ZS	1270.67	-1.1217	0.068037	-16.4867	4.57568e-61	1.89215e-59
BnaA08G0287300ZS	167.98	-3.58721	0.217728	-16.4756	5.49148e-61	2.26804e-59
BnaC04G0552800ZS	325.841	-2.27838	0.138288	-16.4756	5.49484e-61	2.26804e-59
BnaC02G0556300ZS	177.032	-5.19008	0.31503	-16.4749	5.55909e-61	2.29314e-59
BnaC04G0174600ZS	2140.61	-1.44697	0.0878536	-16.4702	6.00537e-61	2.47571e-59
BnaA05G0005300ZS	1422.97	-1.07893	0.0655117	-16.4693	6.10014e-61	2.51323e-59
BnaA01G0003500ZS	671.347	-1.50397	0.0913229	-16.4687	6.15917e-61	2.53599e-59
BnaA03G0090900ZS	733.832	-1.54899	0.094076	-16.4653	6.51745e-61	2.68144e-59
BnaC07G0271200ZS	170.25	-4.54395	0.275972	-16.4652	6.52045e-61	2.68144e-59
BnaC02G0299700ZS	746.107	-1.41563	0.0859884	-16.4631	6.75817e-61	2.77749e-59
BnaC07G0011100ZS	180.684	-3.59445	0.21834	-16.4626	6.81149e-61	2.79769e-59
BnaC06G0318900ZS	166.022	-4.31921	0.262391	-16.4609	7.00144e-61	2.87394e-59
BnaC07G0060800ZS	345.179	-2.17334	0.132067	-16.4563	7.55448e-61	3.09905e-59
BnaA03G0127100ZS	1309.22	-1.68968	0.102717	-16.4498	8.41004e-61	3.44791e-59
BnaC08G0415800ZS	473.847	-2.36326	0.143689	-16.447	8.80736e-61	3.60418e-59
BnaA02G0067600ZS	709.159	-1.66642	0.101378	-16.4377	1.02787e-60	4.20116e-59
BnaA08G0045400ZS	158.121	-3.87783	0.236559	-16.3926	2.15877e-60	8.79116e-59
BnaA10G0139100ZS	314.713	-2.26076	0.137954	-16.3878	2.33648e-60	9.5033e-59
BnaC06G0243100ZS	899.805	-1.45925	0.0890779	-16.3818	2.58132e-60	1.04928e-58
BnaC06G0414400ZS	636.332	-1.51573	0.0926055	-16.3676	3.25727e-60	1.32003e-58
BnaA06G0112700ZS	447.428	-1.91122	0.11681	-16.3618	3.58375e-60	1.45146e-58
BnaA07G0137200ZS	752.827	-1.53698	0.0939372	-16.3618	3.58655e-60	1.45172e-58
BnaA03G0281900ZS	456.823	-1.77899	0.108812	-16.3493	4.40269e-60	1.78099e-58
BnaC02G0240400ZS	1819.25	-1.10213	0.0674418	-16.3419	4.96817e-60	2.0061e-58
BnaA10G0045800ZS	425.989	-1.96749	0.120449	-16.3345	5.60487e-60	2.26046e-58
BnaC09G0255900ZS	600.35	-1.5528	0.0950805	-16.3314	5.898e-60	2.37725e-58
BnaC02G0201900ZS	242.58	-2.60932	0.159818	-16.3268	6.36688e-60	2.56469e-58
BnaC04G0367200ZS	290.76	-2.39907	0.147061	-16.3134	7.92326e-60	3.18205e-58
BnaC06G0021000ZS	681.311	-1.55857	0.0955633	-16.3093	8.46925e-60	3.39725e-58
BnaA04G0135100ZS	252.742	-2.4676	0.151327	-16.3064	8.89028e-60	3.56399e-58
BnaA01G0044400ZS	215.798	-2.85551	0.175183	-16.3002	9.84446e-60	3.94179e-58
BnaC04G0083700ZS	1031.55	-1.23	0.0754694	-16.298	1.01895e-59	4.07751e-58
BnaC08G0181400ZS	291.587	-2.74982	0.168729	-16.2973	1.03198e-59	4.12718e-58
BnaA07G0015400ZS	161.552	-4.85416	0.298114	-16.2829	1.30511e-59	5.21328e-58
BnaC09G0404700ZS	503.948	-1.76382	0.108352	-16.2786	1.39984e-59	5.58501e-58
BnaC02G0199100ZS	1070.18	-1.19732	0.0735691	-16.2747	1.49132e-59	5.94292e-58
BnaA03G0193100ZS	160.004	-3.77394	0.231899	-16.2741	1.50761e-59	6.00068e-58
BnaA07G0333100ZS	748.907	-1.40298	0.0862495	-16.2666	1.70491e-59	6.7739e-58
BnaC02G0268500ZS	800.114	-1.4259	0.0876766	-16.2632	1.80133e-59	7.14847e-58
BnaC08G0415700ZS	182.088	-5.40982	0.332829	-16.254	2.09128e-59	8.2844e-58
BnaC06G0456700ZS	337.414	-2.08108	0.128109	-16.2446	2.43755e-59	9.62762e-58
BnaC02G0105200ZS	1327.28	-1.10994	0.0683459	-16.24	2.62974e-59	1.03744e-57
BnaA02G0412900ZS	1317.01	-1.12134	0.0692045	-16.2033	4.77865e-59	1.87635e-57
BnaA02G0131000ZS	590.055	-1.62216	0.100128	-16.2009	4.9663e-59	1.94889e-57
BnaA04G0006400ZS	301.398	-2.17426	0.134377	-16.1803	6.948e-59	2.71699e-57
BnaC06G0227900ZS	711.964	-1.49148	0.0922044	-16.1758	7.46985e-59	2.91594e-57
BnaA04G0144800ZS	1071.55	-1.19391	0.0738413	-16.1686	8.3964e-59	3.27381e-57
BnaA07G0192000ZS	494.915	-1.8613	0.115327	-16.1393	1.35074e-58	5.23915e-57
BnaC01G0507300ZS	222.162	-2.70649	0.167827	-16.1267	1.65717e-58	6.42025e-57
BnaC03G0661000ZS	241.191	-2.61645	0.162248	-16.1262	1.66966e-58	6.46492e-57
BnaA05G0049700ZS	231.196	-2.71328	0.168267	-16.1248	1.70768e-58	6.6083e-57
BnaA05G0369800ZS	169.629	-3.43088	0.212773	-16.1246	1.71399e-58	6.62888e-57
BnaC01G0161400ZS	388.151	-2.06458	0.128146	-16.1112	2.12973e-58	8.21774e-57
BnaC03G0508300ZS	872.146	-1.34473	0.0835052	-16.1036	2.40673e-58	9.27056e-57
BnaA01G0387500ZS	155.023	-4.84181	0.300734	-16.1	2.55309e-58	9.82867e-57
BnaA10G0230200ZS	1104.44	-1.22882	0.0763716	-16.0901	2.99568e-58	1.14928e-56
BnaA03G0142900ZS	480.954	-1.77903	0.11057	-16.0897	3.01425e-58	1.15574e-56
BnaA06G0001900ZS	868.387	-1.32718	0.0825153	-16.0841	3.30069e-58	1.26485e-56
BnaC09G0599100ZS	1027.34	-1.19357	0.0742132	-16.0829	3.36001e-58	1.28685e-56
BnaA03G0361200ZS	881.087	-1.26429	0.0786331	-16.0783	3.61933e-58	1.38537e-56
BnaC03G0088800ZS	987.849	-1.19811	0.0745585	-16.0693	4.1856e-58	1.60029e-56
BnaC01G0152200ZS	472.625	-1.79899	0.111956	-16.0688	4.2241e-58	1.61408e-56
BnaA01G0114800ZS	251.594	-2.82513	0.175839	-16.0666	4.37341e-58	1.67018e-56
BnaC06G0041200ZS	280.188	-7.23036	0.450158	-16.0618	4.72257e-58	1.80147e-56
BnaC02G0421400ZS	713.731	-1.50238	0.0935596	-16.058	5.02392e-58	1.91206e-56
BnaC04G0428500ZS	858.804	-1.31473	0.0819093	-16.051	5.62586e-58	2.13994e-56
BnaA07G0151000ZS	1061.21	-1.30796	0.0815459	-16.0396	6.75742e-58	2.56452e-56
BnaC05G0568600ZS	316.386	-2.40009	0.149655	-16.0375	6.99516e-58	2.65174e-56
BnaA09G0139800ZS	965.745	-1.61777	0.100903	-16.0329	7.52895e-58	2.85247e-56
BnaA10G0171200ZS	685.771	-1.49513	0.0933432	-16.0175	9.64338e-58	3.64325e-56
BnaC06G0025700ZS	418.272	-1.90278	0.118919	-16.0007	1.26274e-57	4.76255e-56
BnaA03G0377200ZS	375.204	-2.0074	0.12547	-15.999	1.29785e-57	4.89221e-56
BnaC09G0102000ZS	433.576	-1.89151	0.118273	-15.9928	1.43331e-57	5.39674e-56
BnaA02G0118500ZS	1148.3	-1.60925	0.100628	-15.9921	1.45144e-57	5.46192e-56
BnaA05G0477900ZS	374.762	-1.92892	0.120624	-15.9912	1.47135e-57	5.53373e-56
BnaA03G0537400ZS	413.205	-1.83921	0.115054	-15.9856	1.61032e-57	6.04618e-56
BnaC09G0390600ZS	565.025	-1.56633	0.0979994	-15.9831	1.67603e-57	6.28585e-56
BnaA06G0445700ZS	931.763	-1.2576	0.0786993	-15.9799	1.76522e-57	6.61665e-56
BnaC07G0057800ZS	214.25	-2.78665	0.174388	-15.9796	1.77219e-57	6.63905e-56
BnaA03G0134700ZS	177.875	-3.1685	0.198429	-15.9679	2.13772e-57	8.00396e-56
BnaA05G0379800ZS	205.959	-2.88797	0.180865	-15.9675	2.15189e-57	8.05249e-56
BnaA01G0119400ZS	412.525	-1.89719	0.118867	-15.9606	2.40269e-57	8.97596e-56
BnaC06G0423900ZS	332.227	-2.09268	0.131131	-15.9587	2.47781e-57	9.25142e-56
BnaA01G0388200ZS	233.102	-2.55753	0.160293	-15.9553	2.61562e-57	9.76051e-56
BnaC05G0287800ZS	458.674	-1.82828	0.114595	-15.9542	2.66251e-57	9.9244e-56
BnaA07G0155000ZS	396.07	-1.82675	0.114548	-15.9475	2.96678e-57	1.10524e-55
BnaA01G0054100ZS	591.583	-1.59343	0.0999517	-15.942	3.23897e-57	1.20597e-55
BnaC06G0421800ZS	153.837	-4.9298	0.30941	-15.9329	3.74389e-57	1.3932e-55
BnaA02G0128700ZS	638.165	-1.50036	0.0942225	-15.9236	4.34888e-57	1.61384e-55
BnaC08G0239700ZS	344.708	-2.00002	0.12567	-15.9148	4.99997e-57	1.8534e-55
BnaA03G0370900ZS	603.5	-1.62614	0.102218	-15.9086	5.52033e-57	2.04176e-55
BnaC06G0358800ZS	1341.18	-1.12623	0.0707977	-15.9077	5.60643e-57	2.07132e-55
BnaC01G0460800ZS	1075.97	-10.3193	0.649076	-15.8985	6.49086e-57	2.39279e-55
BnaA01G0317600ZS	156.912	-3.67607	0.231238	-15.8974	6.61012e-57	2.43541e-55
BnaA05G0086300ZS	408.66	-1.85297	0.116661	-15.8834	8.25615e-57	3.03019e-55
BnaC06G0129400ZS	205.546	-2.95132	0.185852	-15.88	8.72403e-57	3.1984e-55
BnaC03G0322300ZS	491.275	-1.85599	0.116916	-15.8745	9.51286e-57	3.48569e-55
BnaC01G0206400ZS	720.133	-1.37376	0.0865474	-15.873	9.75066e-57	3.57086e-55
BnaC09G0596100ZS	308.054	-2.09353	0.13192	-15.8697	1.02777e-56	3.75976e-55
BnaA01G0137100ZS	202.965	-2.8399	0.179	-15.8653	1.10126e-56	4.02639e-55
BnaA09G0573200ZS	297.355	-7.45205	0.469715	-15.8651	1.10615e-56	4.04208e-55
BnaA03G0117700ZS	317.64	-2.08685	0.131599	-15.8577	1.24412e-56	4.54127e-55
BnaA01G0302000ZS	511.681	-1.61665	0.101964	-15.8551	1.29614e-56	4.72857e-55
BnaC04G0341600ZS	333.447	-2.36526	0.149194	-15.8536	1.3282e-56	4.84292e-55
BnaA05G0381000ZS	1061.55	-1.19683	0.0755282	-15.8462	1.4946e-56	5.44371e-55
BnaA10G0271900ZS	1059.49	-1.29005	0.0814297	-15.8425	1.58308e-56	5.75969e-55
BnaA09G0136400ZS	853.419	-1.31589	0.0830711	-15.8405	1.63422e-56	5.94253e-55
BnaC06G0456800ZS	212.178	-2.7293	0.172484	-15.8235	2.14162e-56	7.76227e-55
BnaA03G0172500ZS	600.514	-1.53291	0.0968809	-15.8226	2.17338e-56	7.87311e-55
BnaA02G0254300ZS	381.45	-1.92618	0.121784	-15.8164	2.39702e-56	8.66917e-55
BnaA03G0167200ZS	449.025	-1.72069	0.108813	-15.8132	2.52166e-56	9.11505e-55
BnaC09G0111000ZS	1371.35	-1.09289	0.0691136	-15.8129	2.53457e-56	9.15675e-55
BnaA07G0178600ZS	309.926	-2.10242	0.132959	-15.8126	2.54637e-56	9.19443e-55
BnaC07G0480300ZS	149.601	-3.88643	0.245846	-15.8084	2.72215e-56	9.8238e-55
BnaA06G0309800ZS	760.017	-1.36014	0.0860532	-15.8058	2.83745e-56	1.02289e-54
BnaC08G0256300ZS	328.984	-2.12333	0.134364	-15.8028	2.97715e-56	1.07267e-54
BnaC08G0228500ZS	1513.61	-1.0212	0.0646637	-15.7925	3.50188e-56	1.25902e-54
BnaC08G0338700ZS	165.796	-5.58843	0.354012	-15.786	3.88536e-56	1.39539e-54
BnaC04G0026300ZS	222.623	-2.59673	0.164743	-15.7623	5.6493e-56	2.02022e-54
BnaA09G0602700ZS	147.078	-4.52778	0.287692	-15.7383	8.26717e-56	2.94537e-54
BnaC09G0402100ZS	1031.18	-1.32391	0.0841501	-15.7327	9.03019e-56	3.21379e-54
BnaC04G0262700ZS	428.157	-1.72576	0.109773	-15.7212	1.08317e-55	3.8529e-54
BnaA07G0278100ZS	1274.43	-1.07621	0.0684814	-15.7154	1.18673e-55	4.21453e-54
BnaA03G0161400ZS	427.018	-1.81219	0.115466	-15.6946	1.64728e-55	5.82538e-54
BnaA09G0109100ZS	1368.17	-1.12185	0.0715667	-15.6756	2.21965e-55	7.81233e-54
BnaC02G0207400ZS	174.849	-5.90491	0.376932	-15.6657	2.59468e-55	9.11313e-54
BnaC06G0418500ZS	458.773	-1.76662	0.112808	-15.6604	2.82139e-55	9.89898e-54
BnaA09G0588200ZS	4312.25	-13.0595	0.834895	-15.6421	3.7604e-55	1.31728e-53
BnaA02G0227200ZS	397.422	-1.86297	0.119107	-15.641	3.82371e-55	1.33876e-53
BnaA09G0618100ZS	977.375	-1.25207	0.0800583	-15.6395	3.9187e-55	1.3713e-53
BnaA02G0072800ZS	144.608	-4.54656	0.290765	-15.6365	4.10646e-55	1.43625e-53
BnaA07G0085500ZS	1588.97	-1.08219	0.0692619	-15.6246	4.94988e-55	1.72943e-53
BnaA07G0173300ZS	159.822	-3.4124	0.218481	-15.6187	5.42957e-55	1.89406e-53
BnaA08G0112900ZS	666.991	-1.47792	0.0947212	-15.6029	6.95751e-55	2.41825e-53
BnaC03G0533700ZS	142.347	-4.44139	0.284948	-15.5867	8.9691e-55	3.11096e-53
BnaA08G0182200ZS	1089.45	-1.25779	0.0807295	-15.5802	9.91748e-55	3.43635e-53
BnaA05G0380000ZS	417.255	-2.01241	0.129363	-15.5564	1.44034e-54	4.96754e-53
BnaA07G0024700ZS	220.745	-2.53449	0.162927	-15.556	1.44897e-54	4.99474e-53
BnaC09G0504500ZS	238.747	-2.46457	0.158459	-15.5534	1.50984e-54	5.20187e-53
BnaC02G0401600ZS	311.211	-7.6765	0.493989	-15.5398	1.86485e-54	6.40193e-53
BnaA03G0363500ZS	312.334	-2.18005	0.140309	-15.5375	1.93474e-54	6.63844e-53
BnaC02G0182200ZS	139.871	-4.42627	0.284995	-15.531	2.13864e-54	7.33431e-53
BnaC07G0197300ZS	889.634	-1.22307	0.0788099	-15.5193	2.56904e-54	8.78779e-53
BnaC09G0524500ZS	602.469	-1.48266	0.0955451	-15.5179	2.6261e-54	8.97379e-53
BnaC05G0108200ZS	635.741	-1.46001	0.0941356	-15.5097	2.98435e-54	1.01928e-52
BnaA02G0385300ZS	139.687	-4.33392	0.279603	-15.5003	3.4554e-54	1.17776e-52
BnaC04G0090000ZS	864.191	-1.22918	0.0793072	-15.499	3.52176e-54	1.19977e-52
BnaC01G0205500ZS	784.376	-1.35429	0.0873869	-15.4976	3.6005e-54	1.22596e-52
BnaC05G0021300ZS	497.206	-1.61678	0.104373	-15.4904	4.03076e-54	1.36894e-52
BnaC08G0328500ZS	151.482	-5.17683	0.334198	-15.4903	4.03268e-54	1.36894e-52
BnaA08G0165200ZS	448.736	-1.71231	0.110591	-15.4832	4.5022e-54	1.52523e-52
BnaC07G0230800ZS	213.87	-2.69622	0.17417	-15.4804	4.70642e-54	1.5928e-52
BnaC04G0554000ZS	360.777	-8.05607	0.520438	-15.4794	4.77889e-54	1.61651e-52
BnaC02G0265900ZS	864.055	-1.2647	0.0817222	-15.4756	5.07364e-54	1.71535e-52
BnaC07G0274100ZS	450.558	-1.71551	0.110871	-15.473	5.27579e-54	1.78279e-52
BnaA02G0108900ZS	375.911	-1.84671	0.119464	-15.4583	6.6305e-54	2.23718e-52
BnaA03G0268700ZS	376.962	-1.95948	0.12676	-15.4582	6.64025e-54	2.23934e-52
BnaC02G0212100ZS	632.918	-1.66727	0.107898	-15.4524	7.2727e-54	2.44769e-52
BnaC06G0421500ZS	210.603	-2.87165	0.185982	-15.4405	8.74374e-54	2.94131e-52
BnaC06G0418200ZS	454.228	-1.67244	0.108484	-15.4165	1.26781e-53	4.25408e-52
BnaA09G0576500ZS	1541.48	-11.1598	0.724017	-15.4137	1.32412e-53	4.43859e-52
BnaC04G0214400ZS	237.454	-6.9928	0.453693	-15.4131	1.33702e-53	4.47959e-52
BnaC09G0117500ZS	1507.14	-1.02698	0.0666784	-15.402	1.58637e-53	5.30441e-52
BnaC04G0131800ZS	884.242	-10.0347	0.65158	-15.4005	1.62315e-53	5.42466e-52
BnaC06G0048200ZS	568.562	-1.537	0.0998423	-15.3943	1.78777e-53	5.96589e-52
BnaC04G0361400ZS	675.107	-1.39366	0.0905966	-15.3831	2.12374e-53	7.06941e-52
BnaA09G0623200ZS	298.331	-2.0855	0.13559	-15.3809	2.19849e-53	7.31097e-52
BnaA05G0161200ZS	387.525	-2.12987	0.138521	-15.3757	2.38102e-53	7.90616e-52
BnaA09G0593100ZS	259.077	-7.25946	0.47221	-15.3734	2.46961e-53	8.19627e-52
BnaA07G0076300ZS	188.853	-2.73929	0.178431	-15.3521	3.43054e-53	1.13629e-51
BnaA10G0199000ZS	659.929	-1.481	0.0964703	-15.3519	3.43881e-53	1.13846e-51
BnaC05G0140200ZS	213.019	-2.55882	0.166715	-15.3484	3.62808e-53	1.20053e-51
BnaC02G0515600ZS	192.172	-6.33431	0.412932	-15.3398	4.14188e-53	1.36784e-51
BnaC09G0595400ZS	247.268	-2.48191	0.161983	-15.322	5.45373e-53	1.79753e-51
BnaA03G0419700ZS	729.117	-1.40726	0.0918941	-15.3139	6.17483e-53	2.0312e-51
BnaA03G0409300ZS	320.101	-2.55854	0.167121	-15.3095	6.60448e-53	2.17146e-51
BnaC03G0042000ZS	1949.11	-1.05941	0.0692513	-15.2981	7.87432e-53	2.58389e-51
BnaC02G0344700ZS	697.893	-1.51677	0.099163	-15.2957	8.16156e-53	2.67683e-51
BnaA05G0139000ZS	1421.37	-1.05411	0.0689172	-15.2953	8.22067e-53	2.6949e-51
BnaC09G0058900ZS	613.096	-1.56064	0.102084	-15.2878	9.2252e-53	3.02124e-51
BnaC01G0446600ZS	145.068	-3.90146	0.25533	-15.2801	1.03841e-52	3.3958e-51
BnaC06G0305200ZS	431.669	-1.73434	0.113565	-15.2718	1.17919e-52	3.8524e-51
BnaA05G0004100ZS	427.597	-1.72513	0.113016	-15.2645	1.31848e-52	4.30536e-51
BnaC05G0442400ZS	454.766	-1.69902	0.111391	-15.2527	1.57885e-52	5.15307e-51
BnaC08G0519900ZS	275.16	-2.24742	0.14736	-15.2513	1.61466e-52	5.26738e-51
BnaA02G0420100ZS	910.531	-1.18025	0.0774158	-15.2456	1.75979e-52	5.73802e-51
BnaC09G0403900ZS	771.085	-1.32569	0.0869621	-15.2445	1.79141e-52	5.83827e-51
BnaA01G0347300ZS	427.898	-1.79154	0.117529	-15.2435	1.81957e-52	5.92716e-51
BnaA09G0707300ZS	192.363	-6.43678	0.422475	-15.2359	2.04352e-52	6.65343e-51
BnaC09G0064600ZS	1534.22	-1.04819	0.0688167	-15.2317	2.17938e-52	7.09231e-51
BnaA03G0108300ZS	137.324	-4.09341	0.268836	-15.2264	2.36247e-52	7.67693e-51
BnaA03G0458200ZS	164.12	-3.44223	0.226125	-15.2227	2.5017e-52	8.12542e-51
BnaA10G0023900ZS	1315.9	-1.05917	0.0696057	-15.2166	2.7423e-52	8.90256e-51
BnaC04G0477100ZS	797.796	-1.47178	0.0967236	-15.2164	2.75405e-52	8.93637e-51
BnaC08G0265700ZS	244.96	-6.90537	0.453969	-15.2111	2.98445e-52	9.66991e-51
BnaC04G0121400ZS	1430.59	-1.22302	0.0804654	-15.1994	3.57001e-52	1.15504e-50
BnaA04G0129300ZS	549.764	-1.54794	0.101855	-15.1975	3.67358e-52	1.18797e-50
BnaC03G0365500ZS	268.363	-2.3535	0.154885	-15.1951	3.80971e-52	1.2314e-50
BnaC04G0549600ZS	137.775	-3.85983	0.254037	-15.194	3.87819e-52	1.25293e-50
BnaC04G0552400ZS	360.328	-1.83063	0.120592	-15.1804	4.77195e-52	1.53871e-50
BnaC09G0584500ZS	289.79	-2.17342	0.14329	-15.168	5.75718e-52	1.85282e-50
BnaA09G0621300ZS	453.163	-1.69873	0.112084	-15.1559	6.92448e-52	2.22635e-50
BnaA03G0141600ZS	537.43	-1.58521	0.104599	-15.1552	7.00288e-52	2.24939e-50
BnaA09G0573000ZS	399.278	-8.40023	0.554312	-15.1543	7.09358e-52	2.27743e-50
BnaC01G0216100ZS	869.446	-1.26527	0.0835075	-15.1515	7.40226e-52	2.37426e-50
BnaA02G0125400ZS	744.848	-1.29116	0.085266	-15.1427	8.46059e-52	2.71112e-50
BnaA01G0317500ZS	315.132	-1.96321	0.129654	-15.1419	8.56588e-52	2.74092e-50
BnaC01G0093100ZS	556.273	-1.48465	0.098096	-15.1346	9.57079e-52	3.05662e-50
BnaA10G0127400ZS	683.833	-1.44357	0.0953833	-15.1344	9.60152e-52	3.06497e-50
BnaA01G0016900ZS	339.502	-1.93698	0.128036	-15.1284	1.05288e-51	3.35778e-50
BnaC06G0103800ZS	663.544	-1.50217	0.0993017	-15.1273	1.06953e-51	3.40926e-50
BnaC06G0115000ZS	131.121	-4.41547	0.291899	-15.1267	1.07977e-51	3.44024e-50
BnaA07G0274500ZS	146.854	-3.72121	0.246095	-15.1211	1.17646e-51	3.74653e-50
BnaC01G0324000ZS	811.96	-1.35658	0.089717	-15.1207	1.18254e-51	3.76411e-50
BnaA03G0490700ZS	736.836	-1.47268	0.0973958	-15.1206	1.18486e-51	3.76969e-50
BnaC09G0459300ZS	181.775	-2.98521	0.197444	-15.1193	1.20841e-51	3.8428e-50
BnaA07G0355900ZS	1339.13	-1.10002	0.0728255	-15.1049	1.50389e-51	4.77562e-50
BnaC02G0106100ZS	140.897	-3.59813	0.238261	-15.1017	1.57915e-51	5.00986e-50
BnaA10G0149400ZS	513.819	-1.5359	0.101733	-15.0974	1.68572e-51	5.3454e-50
BnaC03G0633800ZS	1118.87	-1.10744	0.0733616	-15.0957	1.72896e-51	5.47993e-50
BnaA01G0080400ZS	1713.49	-1.09112	0.072316	-15.0882	1.93529e-51	6.1281e-50
BnaA05G0370000ZS	235.462	-2.34696	0.15558	-15.0852	2.02745e-51	6.41383e-50
BnaC05G0543000ZS	202.548	-2.72646	0.180796	-15.0804	2.18063e-51	6.89516e-50
BnaC03G0731400ZS	728.17	-1.47274	0.0976708	-15.0786	2.24029e-51	7.08045e-50
BnaA09G0121300ZS	277.467	-2.136	0.141841	-15.0591	3.00966e-51	9.47627e-50
BnaC03G0098800ZS	907.683	-1.21794	0.0808851	-15.0577	3.07487e-51	9.677e-50
BnaC09G0458000ZS	688.928	-1.42721	0.0948047	-15.0542	3.24162e-51	1.0197e-49
BnaA04G0025600ZS	576.5	-1.63707	0.108857	-15.0387	4.09441e-51	1.28193e-49
BnaC07G0099900ZS	184.442	-2.80471	0.186652	-15.0264	4.9317e-51	1.54264e-49
BnaA01G0408100ZS	601.75	-1.39088	0.0925989	-15.0205	5.3922e-51	1.68432e-49
BnaC04G0021100ZS	389.167	-1.78395	0.118775	-15.0196	5.46494e-51	1.70545e-49
BnaC06G0083300ZS	395.619	-7.85805	0.523246	-15.0179	5.6074e-51	1.74827e-49
BnaC08G0079500ZS	1064.12	-1.2413	0.0826761	-15.014	5.94698e-51	1.85329e-49
BnaA10G0002200ZS	162.394	-2.97076	0.197997	-15.0041	6.90332e-51	2.15031e-49
BnaC02G0320700ZS	1105.56	-1.15425	0.0769347	-15.003	7.01489e-51	2.18405e-49
BnaA05G0010400ZS	431.157	-1.7607	0.11741	-14.9961	7.78762e-51	2.42125e-49
BnaC04G0541100ZS	985.929	-1.19283	0.0795745	-14.9901	8.52129e-51	2.64567e-49
BnaC06G0364000ZS	1646.46	-1.03745	0.0692394	-14.9836	9.4003e-51	2.91588e-49
BnaA05G0370800ZS	282.249	-2.24187	0.149635	-14.9822	9.59751e-51	2.97567e-49
BnaA06G0118000ZS	1353.46	-1.018	0.0679613	-14.9792	1.00472e-50	3.11366e-49
BnaA05G0132100ZS	217.208	-2.55511	0.170921	-14.9491	1.57814e-50	4.87716e-49
BnaA06G0041600ZS	924.113	-1.37087	0.0917454	-14.9421	1.75312e-50	5.4154e-49
BnaC06G0324100ZS	982.091	-1.16894	0.0782399	-14.9404	1.79915e-50	5.55504e-49
BnaC06G0310100ZS	369.758	-1.76637	0.118235	-14.9395	1.82435e-50	5.63023e-49
BnaA03G0355300ZS	1010.96	-1.18046	0.0790813	-14.9272	2.19238e-50	6.75359e-49
BnaC07G0292900ZS	435.51	-1.81878	0.121846	-14.9269	2.20291e-50	6.78289e-49
BnaA06G0255200ZS	340.88	-1.87572	0.125729	-14.9188	2.48762e-50	7.64545e-49
BnaC09G0524800ZS	751.231	-1.35485	0.0908415	-14.9144	2.65724e-50	8.15929e-49
BnaA01G0401300ZS	128.741	-4.61768	0.30965	-14.9126	2.73077e-50	8.38121e-49
BnaA01G0264100ZS	560.587	-1.47721	0.0990727	-14.9104	2.82137e-50	8.65135e-49
BnaA01G0390000ZS	137.987	-3.63495	0.24379	-14.9102	2.83069e-50	8.67594e-49
BnaA03G0222900ZS	1206.05	-1.14276	0.0766972	-14.8996	3.31627e-50	1.01503e-48
BnaC06G0208400ZS	128.602	-4.24982	0.285344	-14.8937	3.62328e-50	1.10747e-48
BnaA03G0452500ZS	259.243	-2.38924	0.160459	-14.89	3.82583e-50	1.16885e-48
BnaC06G0399900ZS	161.736	-3.05306	0.205092	-14.8863	4.0431e-50	1.2341e-48
BnaA07G0088200ZS	243.054	-2.85841	0.192026	-14.8855	4.09349e-50	1.24891e-48
BnaA07G0190600ZS	456.275	-1.59563	0.1072	-14.8845	4.15461e-50	1.26698e-48
BnaC03G0121700ZS	136.318	-4.07292	0.273661	-14.8831	4.24422e-50	1.29314e-48
BnaC02G0124500ZS	287.726	-2.2217	0.14929	-14.8817	4.3321e-50	1.31931e-48
BnaA07G0200800ZS	187.101	-2.65613	0.178552	-14.8759	4.723e-50	1.43639e-48
BnaC07G0480000ZS	159.771	-5.9634	0.401047	-14.8696	5.19204e-50	1.57832e-48
BnaA09G0139600ZS	145.346	-3.5192	0.236706	-14.8674	5.36848e-50	1.63122e-48
BnaA10G0105400ZS	283.628	-2.16547	0.145738	-14.8587	6.11193e-50	1.85627e-48
BnaA03G0066600ZS	152.053	-3.42358	0.230488	-14.8536	6.59217e-50	2.00031e-48
BnaC02G0124000ZS	318.082	-1.92723	0.129761	-14.8522	6.73417e-50	2.04248e-48
BnaC09G0465500ZS	859.709	-1.35337	0.0911509	-14.8475	7.21837e-50	2.18834e-48
BnaA04G0299600ZS	1681.68	-1.28756	0.08675	-14.8422	7.81823e-50	2.36698e-48
BnaA01G0226200ZS	392.917	-1.7101	0.115257	-14.8374	8.40065e-50	2.53871e-48
BnaA03G0462400ZS	639.478	-1.45402	0.0981669	-14.8117	1.23104e-49	3.71019e-48
BnaC04G0259900ZS	912.661	-1.20379	0.0813351	-14.8004	1.45722e-49	4.38595e-48
BnaA01G0308900ZS	166.935	-2.85249	0.192734	-14.8001	1.46176e-49	4.39763e-48
BnaA02G0246100ZS	198.572	-2.70742	0.182953	-14.7984	1.49944e-49	4.50694e-48
BnaC01G0352100ZS	519.948	-1.5335	0.103632	-14.7975	1.51959e-49	4.56544e-48
BnaA10G0024300ZS	570.697	-1.42966	0.096618	-14.797	1.53079e-49	4.59703e-48
BnaA03G0256400ZS	633.856	-1.55388	0.105022	-14.7957	1.56169e-49	4.68774e-48
BnaA01G0189100ZS	212.217	-2.53531	0.171421	-14.79	1.69959e-49	5.09482e-48
BnaA01G0008700ZS	163.893	-3.20136	0.216589	-14.7808	1.94712e-49	5.8264e-48
BnaA07G0210400ZS	242.625	-2.28325	0.154546	-14.7739	2.15789e-49	6.45129e-48
BnaA05G0115500ZS	1216.94	-1.23066	0.0833785	-14.7599	2.65749e-49	7.9272e-48
BnaC04G0551500ZS	482.811	-1.86186	0.126158	-14.7582	2.7265e-49	8.12583e-48
BnaA10G0249400ZS	353.849	-1.84839	0.125263	-14.756	2.81352e-49	8.38142e-48
BnaC03G0042500ZS	300.259	-1.99865	0.135566	-14.7429	3.41661e-49	1.01644e-47
BnaA05G0375400ZS	371.431	-2.04556	0.138823	-14.735	3.84237e-49	1.14057e-47
BnaC05G0471000ZS	1096.63	-1.06682	0.0724128	-14.7325	3.98832e-49	1.18337e-47
BnaC01G0234600ZS	182.06	-2.86568	0.194536	-14.7309	4.08472e-49	1.21144e-47
BnaA03G0195800ZS	259.118	-2.13965	0.145267	-14.7291	4.19523e-49	1.24366e-47
BnaC08G0479400ZS	437.374	-1.60558	0.109032	-14.7258	4.39904e-49	1.3035e-47
BnaA06G0102400ZS	1429.93	-1.08755	0.0738671	-14.7231	4.5826e-49	1.35729e-47
BnaC01G0127600ZS	394.813	-1.70535	0.115839	-14.7217	4.67751e-49	1.38479e-47
BnaC02G0106700ZS	917.316	-1.20781	0.0820679	-14.7172	4.99674e-49	1.47865e-47
BnaC09G0510100ZS	463.455	-1.58649	0.107841	-14.7115	5.44077e-49	1.60791e-47
BnaC04G0551400ZS	524.587	-1.61063	0.109507	-14.708	5.72908e-49	1.69088e-47
BnaA09G0601200ZS	761.571	-1.28885	0.0876607	-14.7027	6.19262e-49	1.82446e-47
BnaC02G0136000ZS	347.578	-1.86769	0.127054	-14.7	6.44758e-49	1.89874e-47
BnaA06G0104500ZS	458.158	-1.58988	0.10821	-14.6926	7.18976e-49	2.11638e-47
BnaA03G0279600ZS	429.257	-1.6004	0.108937	-14.691	7.35809e-49	2.16498e-47
BnaC05G0052500ZS	234.597	-2.37074	0.161375	-14.6909	7.37677e-49	2.16951e-47
BnaC06G0311200ZS	138.094	-3.99136	0.27171	-14.6898	7.49854e-49	2.20436e-47
BnaA02G0039000ZS	1296.83	-1.04336	0.0710379	-14.6873	7.7727e-49	2.28295e-47
BnaC03G0220600ZS	549.871	-1.50476	0.102553	-14.6729	9.61454e-49	2.81897e-47
BnaA10G0004000ZS	470.307	-1.52963	0.104256	-14.6719	9.76443e-49	2.86167e-47
BnaC05G0474700ZS	960.945	-1.1195	0.0763273	-14.6671	1.04655e-48	3.06579e-47
BnaC05G0452000ZS	632.595	-1.3324	0.0909222	-14.6543	1.26423e-48	3.697e-47
BnaA03G0545400ZS	1114.2	-1.11861	0.0764485	-14.6323	1.7485e-48	5.09976e-47
BnaA07G0034800ZS	266.759	-2.41693	0.165253	-14.6256	1.92935e-48	5.62479e-47
BnaA03G0332500ZS	138.813	-3.95536	0.270447	-14.6253	1.93817e-48	5.64804e-47
BnaA03G0112400ZS	123.91	-4.6122	0.315606	-14.6138	2.29322e-48	6.67688e-47
BnaA03G0506500ZS	334.953	-2.15625	0.147583	-14.6104	2.40947e-48	7.01231e-47
BnaA03G0291900ZS	528.443	-1.43699	0.0983684	-14.6082	2.48983e-48	7.24303e-47
BnaA10G0086100ZS	697.587	-1.27281	0.0871358	-14.6072	2.52613e-48	7.34223e-47
BnaC07G0436800ZS	126.482	-4.09145	0.280182	-14.6028	2.69438e-48	7.82787e-47
BnaC06G0458900ZS	539.957	-1.47015	0.100704	-14.5988	2.85998e-48	8.30536e-47
BnaA02G0018700ZS	254.989	-2.19352	0.15047	-14.5778	3.88591e-48	1.12456e-46
BnaC02G0100700ZS	367.817	-1.89414	0.129934	-14.5777	3.89645e-48	1.12712e-46
BnaC07G0528300ZS	1897.33	-1.02799	0.0705224	-14.5768	3.94352e-48	1.14025e-46
BnaC06G0455700ZS	406.976	-1.63745	0.112335	-14.5764	3.96876e-48	1.14705e-46
BnaC05G0326000ZS	2716.56	-1.03496	0.0710229	-14.5722	4.22146e-48	1.21956e-46
BnaA02G0378700ZS	373.615	-1.87661	0.128848	-14.5645	4.72302e-48	1.36269e-46
BnaC07G0194500ZS	143.523	-3.20103	0.219899	-14.5568	5.2838e-48	1.52317e-46
BnaA09G0615700ZS	469.254	-1.57137	0.107971	-14.5536	5.53873e-48	1.59598e-46
BnaA09G0444200ZS	576.503	-1.41639	0.0973761	-14.5456	6.22822e-48	1.79156e-46
BnaC02G0194300ZS	207.942	-6.93357	0.476686	-14.5453	6.25121e-48	1.7974e-46
BnaA08G0099300ZS	805.761	-1.19171	0.082009	-14.5315	7.65364e-48	2.19687e-46
BnaC04G0578500ZS	568.716	-1.47312	0.101424	-14.5244	8.48656e-48	2.43386e-46
BnaC09G0197400ZS	706.822	-1.26194	0.08692	-14.5184	9.26315e-48	2.6543e-46
BnaA05G0034200ZS	323.066	-1.87089	0.128941	-14.5097	1.05176e-47	3.00988e-46
BnaC01G0493400ZS	1119.29	-1.05922	0.07305	-14.4999	1.21323e-47	3.4631e-46
BnaA07G0231600ZS	722.725	-1.2299	0.0848396	-14.4968	1.26999e-47	3.62047e-46
BnaC03G0077400ZS	126.174	-4.3613	0.301051	-14.4869	1.46536e-47	4.1721e-46
BnaC05G0052100ZS	388.887	-1.68489	0.116391	-14.4762	1.71347e-47	4.86608e-46
BnaC09G0521100ZS	419.133	-1.60392	0.110809	-14.4747	1.75033e-47	4.96864e-46
BnaC04G0479700ZS	974.212	-1.18259	0.0817088	-14.4732	1.78983e-47	5.07861e-46
BnaC01G0515700ZS	731.925	-1.33277	0.0921081	-14.4696	1.88488e-47	5.34301e-46
BnaC07G0325300ZS	1204.14	-1.09629	0.0758965	-14.4445	2.71574e-47	7.66687e-46
BnaC04G0418200ZS	329.222	-1.92522	0.133352	-14.4371	3.02412e-47	8.52666e-46
BnaA10G0014500ZS	622.244	-1.42315	0.0986185	-14.4309	3.30767e-47	9.31438e-46
BnaA05G0355800ZS	162.683	-2.89011	0.200344	-14.4257	3.56542e-47	1.00191e-45
BnaA09G0602100ZS	2131.01	-12.0425	0.83479	-14.4257	3.56442e-47	1.00191e-45
BnaA06G0036200ZS	493.235	-1.45841	0.101157	-14.4173	4.02675e-47	1.12965e-45
BnaA07G0351600ZS	949.317	-1.13909	0.0791242	-14.3962	5.4672e-47	1.52862e-45
BnaC07G0140000ZS	391.231	-1.62327	0.112767	-14.3949	5.56832e-47	1.5556e-45
BnaC03G0627800ZS	1059.65	-1.07042	0.0743823	-14.3908	5.91418e-47	1.65153e-45
BnaA03G0405800ZS	375.176	-1.77	0.123154	-14.3722	7.7301e-47	2.15413e-45
BnaC09G0367000ZS	335.97	-1.77922	0.123799	-14.3719	7.76387e-47	2.16264e-45
BnaA08G0265500ZS	312.064	-1.88011	0.130861	-14.3672	8.31379e-47	2.31293e-45
BnaC01G0472000ZS	699.649	-1.33363	0.0929008	-14.3554	9.8486e-47	2.7331e-45
BnaC06G0401200ZS	125.55	-3.98305	0.27748	-14.3544	9.99979e-47	2.77276e-45
BnaA08G0267100ZS	591.576	-1.36599	0.0952083	-14.3474	1.10596e-46	3.06154e-45
BnaA01G0032000ZS	247.335	-2.13768	0.149005	-14.3463	1.12342e-46	3.1086e-45
BnaC09G0550900ZS	187.572	-2.53645	0.176841	-14.3431	1.17653e-46	3.25421e-45
BnaC03G0669400ZS	298.045	-1.90643	0.133003	-14.3338	1.3462e-46	3.71888e-45
BnaC08G0522300ZS	213.739	-7.12759	0.497435	-14.3287	1.44806e-46	3.99862e-45
BnaC08G0530900ZS	511.303	-1.57258	0.109772	-14.3259	1.50761e-46	4.15963e-45
BnaA10G0149100ZS	178.811	-2.78523	0.194469	-14.3222	1.58989e-46	4.38485e-45
BnaC08G0391100ZS	425.714	-1.55051	0.108274	-14.3203	1.63509e-46	4.50765e-45
BnaC08G0257500ZS	852.036	-1.16429	0.0813262	-14.3163	1.73116e-46	4.76464e-45
BnaC01G0243700ZS	295.866	-1.99961	0.139679	-14.3158	1.74428e-46	4.79879e-45
BnaC05G0202900ZS	246.001	-2.27401	0.159024	-14.2997	2.19657e-46	6.02575e-45
BnaA01G0420200ZS	345.95	-1.73185	0.121124	-14.2982	2.24502e-46	6.15615e-45
BnaA04G0272300ZS	259.195	-2.03579	0.142605	-14.2757	3.10108e-46	8.49314e-45
BnaC03G0797500ZS	256.489	-2.09696	0.146963	-14.2686	3.43306e-46	9.39082e-45
BnaA03G0394100ZS	396.229	-1.84081	0.129014	-14.2683	3.45048e-46	9.4346e-45
BnaA09G0187500ZS	271.96	-2.12344	0.148924	-14.2585	3.96696e-46	1.08291e-44
BnaA07G0186700ZS	403.906	-1.64173	0.115186	-14.2529	4.30276e-46	1.17314e-44
BnaC05G0537600ZS	728.653	-1.35903	0.0954273	-14.2415	5.06084e-46	1.37927e-44
BnaA08G0104700ZS	116.463	-4.51162	0.316805	-14.241	5.10148e-46	1.38978e-44
BnaA01G0345000ZS	581.628	-1.52999	0.107453	-14.2387	5.26749e-46	1.43442e-44
BnaC06G0318000ZS	642.691	-1.35414	0.0951269	-14.2351	5.55125e-46	1.51108e-44
BnaC08G0435100ZS	585.609	-1.33079	0.0935	-14.233	5.71741e-46	1.55568e-44
BnaA05G0002900ZS	863.776	-1.19114	0.0837217	-14.2273	6.2004e-46	1.68504e-44
BnaA03G0065800ZS	578.227	-1.37168	0.0964351	-14.2239	6.5125e-46	1.76914e-44
BnaA10G0180400ZS	736.018	-1.21174	0.085197	-14.2228	6.61071e-46	1.79509e-44
BnaA03G0148000ZS	215.375	-2.52827	0.177871	-14.214	7.4994e-46	2.03393e-44
BnaA03G0378500ZS	212.535	-2.33798	0.164544	-14.2089	8.07282e-46	2.18679e-44
BnaC06G0271900ZS	826.976	-1.23604	0.0869975	-14.2078	8.20073e-46	2.22054e-44
BnaA07G0133000ZS	522.473	-1.80535	0.127205	-14.1924	1.02116e-45	2.76056e-44
BnaC06G0028700ZS	803.059	-1.16864	0.0823954	-14.1833	1.16234e-45	3.13714e-44
BnaC08G0497300ZS	671.12	-1.71721	0.121076	-14.1828	1.17007e-45	3.15675e-44
BnaA04G0180300ZS	933.562	-1.34409	0.0948199	-14.1752	1.30411e-45	3.5141e-44
BnaA01G0345300ZS	1155.14	-1.02201	0.0721123	-14.1724	1.35733e-45	3.65457e-44
BnaA01G0417100ZS	478.676	-1.46458	0.103501	-14.1503	1.85881e-45	4.99677e-44
BnaA09G0658100ZS	366.731	-1.79289	0.126728	-14.1475	1.93554e-45	5.19467e-44
BnaA09G0584500ZS	142.512	-3.03247	0.214384	-14.145	2.00447e-45	5.37535e-44
BnaC09G0533200ZS	1176.12	-1.02524	0.0725125	-14.1388	2.18985e-45	5.86543e-44
BnaC04G0224800ZS	911.358	-1.16696	0.0825505	-14.1363	2.26828e-45	6.07064e-44
BnaA03G0166300ZS	578.218	-1.37177	0.097044	-14.1355	2.29527e-45	6.14042e-44
BnaA01G0042700ZS	149.851	-2.88619	0.204213	-14.1332	2.3712e-45	6.34101e-44
BnaA03G0203200ZS	336.494	-1.86983	0.132332	-14.1298	2.48834e-45	6.65162e-44
BnaC03G0323500ZS	230.563	-2.21044	0.15658	-14.117	2.98632e-45	7.95735e-44
BnaA05G0081900ZS	283.426	-1.90874	0.135251	-14.1126	3.17834e-45	8.45551e-44
BnaA10G0154300ZS	150.777	-6.07958	0.430902	-14.109	3.34497e-45	8.89175e-44
BnaA02G0137900ZS	281.693	-2.00895	0.142418	-14.106	3.48868e-45	9.26639e-44
BnaC03G0223000ZS	385.47	-2.10731	0.149396	-14.1055	3.51352e-45	9.32867e-44
BnaA07G0181000ZS	1135.71	-1.02887	0.0729534	-14.1031	3.6344e-45	9.64578e-44
BnaC06G0377900ZS	922.465	-1.50916	0.107043	-14.0986	3.87434e-45	1.02704e-43
BnaA03G0164100ZS	132.191	-3.36491	0.238872	-14.0867	4.58761e-45	1.21419e-43
BnaA01G0016800ZS	528.495	-1.43927	0.102234	-14.0782	5.16763e-45	1.365e-43
BnaC09G0452800ZS	385.212	-1.75279	0.124557	-14.0722	5.63259e-45	1.48606e-43
BnaA07G0146200ZS	2105.16	-1.06709	0.0758511	-14.0683	5.95188e-45	1.56783e-43
BnaC03G0278400ZS	200.388	-2.33307	0.165888	-14.0641	6.31457e-45	1.66271e-43
BnaC07G0494300ZS	276.681	-1.98335	0.14106	-14.0603	6.65951e-45	1.75216e-43
BnaC03G0337200ZS	276.842	-1.94544	0.138371	-14.0596	6.73033e-45	1.76871e-43
BnaA06G0113200ZS	255.207	-2.10207	0.149679	-14.0438	8.40405e-45	2.20336e-43
BnaC01G0219700ZS	562.163	-1.52061	0.108287	-14.0424	8.57028e-45	2.24606e-43
BnaC09G0575100ZS	723.047	-1.42019	0.101174	-14.0372	9.23219e-45	2.41575e-43
BnaA02G0016800ZS	144.789	-3.05299	0.217504	-14.0365	9.32674e-45	2.43954e-43
BnaC09G0490700ZS	137.514	-3.18289	0.226886	-14.0286	1.0415e-44	2.71993e-43
BnaA09G0709000ZS	227.631	-2.36378	0.168535	-14.0255	1.08853e-44	2.84053e-43
BnaA01G0217800ZS	127.047	-3.38527	0.241372	-14.0251	1.09402e-44	2.85376e-43
BnaA01G0331700ZS	219.815	-2.26403	0.161455	-14.0227	1.13261e-44	2.9521e-43
BnaA03G0459700ZS	1256.5	-1.01376	0.0723253	-14.0166	1.23342e-44	3.21235e-43
BnaC04G0055500ZS	667.231	-1.26509	0.0902572	-14.0165	1.23604e-44	3.21795e-43
BnaC09G0327100ZS	221.345	-2.19074	0.156343	-14.0124	1.30972e-44	3.40579e-43
BnaA02G0234600ZS	191.889	-2.40778	0.171853	-14.0107	1.34149e-44	3.48705e-43
BnaC04G0055200ZS	717.048	-1.24637	0.0889637	-14.0099	1.35567e-44	3.52254e-43
BnaC08G0273300ZS	212.314	-2.33859	0.166925	-14.0098	1.35736e-44	3.52555e-43
BnaA05G0365000ZS	343.64	-1.71636	0.122551	-14.0052	1.4489e-44	3.76039e-43
BnaA10G0102100ZS	375.53	-1.64665	0.117577	-14.0049	1.45567e-44	3.77504e-43
BnaC05G0055600ZS	857.353	-1.15958	0.0828421	-13.9975	1.61544e-44	4.18289e-43
BnaA01G0090800ZS	532.344	-1.52958	0.109315	-13.9924	1.73569e-44	4.48732e-43
BnaC01G0102000ZS	151.469	-3.053	0.21834	-13.9828	1.98588e-44	5.1262e-43
BnaC02G0273800ZS	130.415	-3.20198	0.229007	-13.982	2.00695e-44	5.1786e-43
BnaC02G0488700ZS	2865.57	-1.12609	0.0805413	-13.9816	2.02023e-44	5.21086e-43
BnaA03G0403000ZS	1276.75	-1.06955	0.076587	-13.9652	2.5431e-44	6.5469e-43
BnaC04G0075300ZS	703.971	-1.24657	0.089287	-13.9614	2.6803e-44	6.8948e-43
BnaA04G0177800ZS	216.584	-2.43577	0.17458	-13.9522	3.05063e-44	7.8384e-43
BnaC05G0128600ZS	445.231	-1.48926	0.106751	-13.9507	3.11328e-44	7.99321e-43
BnaC04G0001900ZS	597.881	-1.37651	0.0987117	-13.9448	3.38572e-44	8.67937e-43
BnaA10G0110900ZS	407.163	-1.61439	0.115821	-13.9386	3.69029e-44	9.45291e-43
BnaC09G0490800ZS	259.215	-2.09124	0.150057	-13.9363	3.8127e-44	9.75899e-43
BnaA01G0025600ZS	114.159	-4.60795	0.330752	-13.9317	4.06468e-44	1.0396e-42
BnaC08G0532000ZS	148.265	-3.25619	0.233751	-13.9302	4.15419e-44	1.06168e-42
BnaA05G0341900ZS	391.141	-1.5697	0.11276	-13.9207	4.74438e-44	1.20975e-42
BnaC09G0515900ZS	534.801	-1.41977	0.102064	-13.9106	5.46252e-44	1.39074e-42
BnaA01G0316600ZS	191.532	-2.40241	0.172709	-13.9101	5.49828e-44	1.39931e-42
BnaA10G0041300ZS	460.737	-1.51773	0.109134	-13.9069	5.74945e-44	1.46268e-42
BnaA03G0488600ZS	895.647	-1.13778	0.0819296	-13.8873	7.56282e-44	1.9189e-42
BnaC04G0078200ZS	159.455	-2.65974	0.191818	-13.8659	1.01925e-43	2.58415e-42
BnaA09G0510200ZS	1684.74	-1.16012	0.0837295	-13.8556	1.1763e-43	2.9812e-42
BnaA06G0415700ZS	517.604	-1.46332	0.10564	-13.852	1.23691e-43	3.13363e-42
BnaA03G0383600ZS	179.661	-2.47822	0.179	-13.8448	1.36789e-43	3.46284e-42
BnaA10G0279400ZS	299.151	-1.86521	0.134728	-13.8443	1.3773e-43	3.48402e-42
BnaA03G0519300ZS	135.893	-3.19672	0.230972	-13.8403	1.45632e-43	3.68251e-42
BnaA10G0138100ZS	678.56	-1.33089	0.096177	-13.8379	1.50445e-43	3.80279e-42
BnaA10G0222700ZS	838.019	-1.13281	0.0818809	-13.8348	1.57089e-43	3.96922e-42
BnaA08G0097800ZS	1198.92	-1.21914	0.0881279	-13.8338	1.59346e-43	4.02474e-42
BnaC08G0533400ZS	2415.2	-7.26023	0.524851	-13.8329	1.61288e-43	4.07226e-42
BnaA07G0102600ZS	151.786	-2.97826	0.215359	-13.8293	1.69708e-43	4.28322e-42
BnaA03G0341700ZS	507.939	-1.38517	0.100209	-13.8228	1.85768e-43	4.68327e-42
BnaC02G0132800ZS	507.532	-1.55198	0.112278	-13.8227	1.8601e-43	4.68759e-42
BnaC01G0234800ZS	163.32	-2.63001	0.190313	-13.8194	1.94802e-43	4.90732e-42
BnaA03G0138900ZS	219.571	-2.36316	0.171029	-13.8173	2.0047e-43	5.04819e-42
BnaC06G0048000ZS	503.762	-1.46931	0.106357	-13.8149	2.07323e-43	5.21684e-42
BnaA10G0237000ZS	648.352	-1.2495	0.0906171	-13.7888	2.97761e-43	7.45886e-42
BnaA10G0192200ZS	187.73	-2.39153	0.173444	-13.7885	2.99075e-43	7.48896e-42
BnaA01G0189500ZS	572.975	-1.3589	0.0985789	-13.7849	3.14047e-43	7.86093e-42
BnaA03G0418600ZS	732.361	-1.1794	0.0855651	-13.7837	3.19416e-43	7.99232e-42
BnaC03G0243200ZS	702.445	-1.20874	0.0877168	-13.78	3.36282e-43	8.40805e-42
BnaC08G0041800ZS	136.291	-3.31746	0.240903	-13.7709	3.81323e-43	9.52354e-42
BnaC01G0037300ZS	246.705	-2.11107	0.153302	-13.7706	3.82793e-43	9.55669e-42
BnaA01G0403400ZS	175.712	-2.74117	0.199136	-13.7653	4.11962e-43	1.02772e-41
BnaA08G0044200ZS	254.967	-2.03979	0.148376	-13.7474	5.27649e-43	1.31437e-41
BnaC08G0317600ZS	168.968	-2.576	0.187517	-13.7374	6.05744e-43	1.50722e-41
BnaA01G0327200ZS	314.173	-1.79982	0.131043	-13.7345	6.30873e-43	1.56916e-41
BnaC06G0388100ZS	1027.59	-1.03476	0.0753632	-13.7303	6.68175e-43	1.66009e-41
BnaC03G0627700ZS	162.217	-2.72398	0.198444	-13.7267	7.02464e-43	1.74399e-41
BnaA09G0254500ZS	168.047	-3.01955	0.21998	-13.7265	7.04463e-43	1.7483e-41
BnaA09G0572000ZS	113.494	-4.69202	0.342135	-13.714	8.37702e-43	2.07666e-41
BnaA05G0370100ZS	166.645	-2.77564	0.202396	-13.7139	8.38461e-43	2.07777e-41
BnaA07G0191900ZS	864.983	-1.11347	0.081206	-13.7117	8.63894e-43	2.13921e-41
BnaC05G0019300ZS	468.62	-1.58139	0.115341	-13.7106	8.77578e-43	2.17229e-41
BnaA05G0359300ZS	235.767	-2.05005	0.149583	-13.7051	9.4653e-43	2.34124e-41
BnaC04G0441800ZS	658.504	-1.28799	0.0939999	-13.7021	9.86687e-43	2.43876e-41
BnaC09G0012300ZS	531.433	-1.35488	0.0988881	-13.7012	9.98976e-43	2.46822e-41
BnaA10G0251600ZS	156.845	-2.85662	0.208574	-13.6959	1.07363e-42	2.65071e-41
BnaC05G0252500ZS	225.733	-2.29793	0.167819	-13.6929	1.1191e-42	2.76195e-41
BnaA03G0144200ZS	196.612	-2.508	0.183207	-13.6894	1.17428e-42	2.89708e-41
BnaC05G0560100ZS	626.295	-1.32514	0.0968288	-13.6854	1.24082e-42	3.0601e-41
BnaA08G0316300ZS	127.332	-3.27822	0.239574	-13.6835	1.27357e-42	3.13971e-41
BnaA06G0378800ZS	426.427	-1.5129	0.110578	-13.6817	1.30661e-42	3.21998e-41
BnaC02G0283700ZS	727.311	-1.20831	0.0883269	-13.68	1.33761e-42	3.29396e-41
BnaC01G0215900ZS	124.627	-3.28059	0.239822	-13.6793	1.35049e-42	3.32324e-41
BnaA02G0127200ZS	655.602	-1.32078	0.0965566	-13.6788	1.35824e-42	3.34108e-41
BnaC01G0382900ZS	312.11	-1.76928	0.129345	-13.6788	1.35994e-42	3.34403e-41
BnaA08G0074200ZS	715.161	-1.21166	0.0885895	-13.6773	1.38748e-42	3.4105e-41
BnaA10G0277800ZS	179.15	-2.57881	0.188597	-13.6736	1.45931e-42	3.58573e-41
BnaA03G0163100ZS	598.4	-1.34186	0.0981447	-13.6723	1.48702e-42	3.65248e-41
BnaA10G0064400ZS	741.884	-1.18667	0.0868065	-13.6703	1.52685e-42	3.74892e-41
BnaA10G0232200ZS	226.93	-2.14044	0.156612	-13.6672	1.59492e-42	3.91463e-41
BnaA03G0488400ZS	839.982	-1.16077	0.084939	-13.666	1.62104e-42	3.97729e-41
BnaC07G0366900ZS	341.361	-1.657	0.121256	-13.6653	1.63649e-42	4.01373e-41
BnaC01G0198000ZS	601.336	-1.34988	0.0987941	-13.6635	1.67675e-42	4.11097e-41
BnaC03G0067300ZS	603.725	-1.29331	0.0946553	-13.6634	1.67936e-42	4.11584e-41
BnaC06G0400900ZS	112.209	-3.69162	0.270318	-13.6566	1.84472e-42	4.51616e-41
BnaA10G0191000ZS	200.518	-2.26754	0.166046	-13.6561	1.85727e-42	4.54522e-41
BnaC02G0258600ZS	374.952	-1.59128	0.116569	-13.6509	1.99287e-42	4.87529e-41
BnaA03G0382200ZS	301.345	-1.78726	0.130992	-13.6441	2.1897e-42	5.34896e-41
BnaC02G0197500ZS	503.607	-1.53115	0.112261	-13.6391	2.34416e-42	5.72002e-41
BnaA05G0112800ZS	749.844	-1.16472	0.0854146	-13.636	2.44454e-42	5.95627e-41
BnaA09G0510300ZS	844.808	-1.49438	0.109635	-13.6305	2.63644e-42	6.41918e-41
BnaA01G0077600ZS	284.232	-1.9319	0.141743	-13.6296	2.67041e-42	6.49951e-41
BnaC06G0202600ZS	586.255	-1.3805	0.10131	-13.6264	2.7899e-42	6.78789e-41
BnaC03G0100600ZS	500.145	-1.5103	0.110857	-13.6239	2.88907e-42	7.02406e-41
BnaC09G0061400ZS	680.812	-1.21217	0.0890566	-13.6113	3.4329e-42	8.34018e-41
BnaC01G0005000ZS	313.638	-1.7956	0.132167	-13.5858	4.85965e-42	1.1768e-40
BnaA09G0496400ZS	1919.31	-1.113	0.0819357	-13.5839	4.99153e-42	1.2083e-40
BnaA05G0458400ZS	589.688	-1.36718	0.100685	-13.5788	5.34958e-42	1.2945e-40
BnaC08G0293300ZS	1079.68	-1.10479	0.0813954	-13.5731	5.77863e-42	1.39782e-40
BnaA03G0295700ZS	154.039	-2.87912	0.212202	-13.5678	6.21449e-42	1.50162e-40
BnaA10G0205300ZS	188.572	-6.94628	0.512012	-13.5666	6.31613e-42	1.52563e-40
BnaA07G0174800ZS	548.016	-1.46371	0.107935	-13.5611	6.81346e-42	1.64516e-40
BnaA02G0066100ZS	109.863	-3.65811	0.269887	-13.5543	7.47615e-42	1.80453e-40
BnaC01G0118800ZS	677.923	-1.24605	0.0919309	-13.5542	7.48226e-42	1.80535e-40
BnaA01G0419800ZS	482.394	-1.42263	0.104981	-13.5512	7.79192e-42	1.87871e-40
BnaC01G0192200ZS	1786.9	-1.08338	0.0799527	-13.5502	7.89968e-42	1.904e-40
BnaA04G0070500ZS	1293.86	-2.61913	0.193295	-13.5499	7.93424e-42	1.91165e-40
BnaA10G0041200ZS	283.686	-1.92299	0.14194	-13.548	8.1457e-42	1.96189e-40
BnaA07G0101500ZS	236.258	-2.07193	0.152943	-13.5471	8.2429e-42	1.98458e-40
BnaA05G0054900ZS	293.904	-1.79693	0.132701	-13.5412	8.9304e-42	2.14934e-40
BnaA03G0158000ZS	138.852	-2.9022	0.214652	-13.5205	1.18393e-41	2.84025e-40
BnaA10G0214600ZS	212.014	-2.28603	0.169131	-13.5163	1.2533e-41	3.00557e-40
BnaA06G0304800ZS	325.708	-1.76753	0.130798	-13.5135	1.3024e-41	3.12221e-40
BnaA06G0384200ZS	766.548	-1.16003	0.0858438	-13.5132	1.30684e-41	3.13173e-40
BnaC02G0445600ZS	105.465	-4.35821	0.32259	-13.5101	1.36418e-41	3.26447e-40
BnaA05G0487000ZS	172.091	-2.56462	0.189894	-13.5055	1.45133e-41	3.4693e-40
BnaC03G0452300ZS	743.111	-1.73172	0.128254	-13.5023	1.5162e-41	3.62306e-40
BnaA09G0709100ZS	383.055	-8.82603	0.653744	-13.5007	1.54818e-41	3.69684e-40
BnaA10G0102000ZS	301.568	-1.73375	0.128431	-13.4994	1.57586e-41	3.76161e-40
BnaA09G0574800ZS	123.288	-5.67729	0.420616	-13.4976	1.61641e-41	3.85426e-40
BnaC09G0095900ZS	277.56	-1.86165	0.137931	-13.4969	1.63024e-41	3.88586e-40
BnaA10G0167500ZS	1426.73	-2.84675	0.211326	-13.4709	2.32035e-41	5.50143e-40
BnaA10G0226900ZS	491.183	-1.41716	0.105225	-13.4679	2.41545e-41	5.7208e-40
BnaA09G0706800ZS	107.413	-3.86455	0.287025	-13.4641	2.54284e-41	6.01827e-40
BnaC03G0698000ZS	839.362	-1.10762	0.0823512	-13.4499	3.08189e-41	7.28891e-40
BnaA08G0205700ZS	205.066	-2.19308	0.163085	-13.4474	3.18736e-41	7.53302e-40
BnaC04G0447700ZS	384.249	-1.68196	0.125121	-13.4427	3.39908e-41	8.02774e-40
BnaC05G0144000ZS	1002	-1.06901	0.0795382	-13.4402	3.51626e-41	8.29568e-40
BnaC02G0433300ZS	794.846	-1.12005	0.0833367	-13.4401	3.51859e-41	8.29827e-40
BnaC04G0570700ZS	193.495	-2.3093	0.171846	-13.4382	3.6113e-41	8.51391e-40
BnaC05G0392300ZS	522.619	-1.432	0.106567	-13.4376	3.64179e-41	8.58277e-40
BnaC09G0069000ZS	1190.71	-1.00128	0.0745197	-13.4364	3.70064e-41	8.71839e-40
BnaA05G0005100ZS	164.409	-2.53962	0.189043	-13.4341	3.81781e-41	8.99126e-40
BnaC02G0531200ZS	1571.94	-2.86081	0.212961	-13.4335	3.84913e-41	9.06184e-40
BnaA05G0441300ZS	475.415	-1.47689	0.109948	-13.4326	3.89602e-41	9.16901e-40
BnaA04G0274700ZS	204.81	-2.15735	0.160608	-13.4323	3.90865e-41	9.1955e-40
BnaA09G0247900ZS	652.234	-1.29853	0.0967582	-13.4203	4.59562e-41	1.07965e-39
BnaC05G0425700ZS	2025.2	-1.09303	0.0814531	-13.4191	4.67148e-41	1.0967e-39
BnaC05G0033000ZS	186.883	-2.30837	0.172035	-13.4181	4.73995e-41	1.11238e-39
BnaC03G0561600ZS	353.677	-1.79204	0.133585	-13.415	4.94035e-41	1.1586e-39
BnaA09G0572800ZS	185.865	-7.10067	0.52938	-13.4132	5.0616e-41	1.18662e-39
BnaC06G0233800ZS	538.742	-1.30606	0.0974277	-13.4054	5.62011e-41	1.31709e-39
BnaC06G0458100ZS	123.892	-3.58418	0.267402	-13.4037	5.75044e-41	1.34717e-39
BnaA08G0056800ZS	1202.9	-1.0938	0.0817147	-13.3856	7.34361e-41	1.71799e-39
BnaC08G0462400ZS	178.046	-2.52497	0.188724	-13.3792	8.00184e-41	1.86807e-39
BnaA03G0499000ZS	214.343	-7.49673	0.560435	-13.3766	8.28177e-41	1.93274e-39
BnaC08G0335900ZS	475.468	-1.91173	0.142977	-13.3709	8.94792e-41	2.08602e-39
BnaC08G0405100ZS	471.741	-1.92764	0.144197	-13.3681	9.29348e-41	2.16533e-39
BnaC02G0182400ZS	474.065	-1.38458	0.103601	-13.3646	9.73918e-41	2.26811e-39
BnaA09G0560800ZS	216.306	-2.18903	0.163861	-13.3591	1.04816e-40	2.43847e-39
BnaA06G0163000ZS	700.117	-1.4666	0.109791	-13.3581	1.06224e-40	2.47037e-39
BnaA06G0365400ZS	112.882	-5.36086	0.401355	-13.3569	1.07981e-40	2.51036e-39
BnaA05G0039600ZS	152.353	-2.62572	0.196719	-13.3475	1.2241e-40	2.84086e-39
BnaC09G0602800ZS	509.142	-1.32093	0.0990163	-13.3405	1.34486e-40	3.12003e-39
BnaA01G0025100ZS	337.725	-1.71765	0.128848	-13.3308	1.5323e-40	3.54998e-39
BnaA03G0433400ZS	1051.78	-1.07464	0.0806231	-13.3292	1.56619e-40	3.62724e-39
BnaA10G0154700ZS	134.264	-3.16179	0.237232	-13.3278	1.59439e-40	3.69126e-39
BnaC05G0483000ZS	662.687	-1.17763	0.0884133	-13.3197	1.77938e-40	4.11669e-39
BnaC09G0049500ZS	164.738	-2.47626	0.186012	-13.3123	1.96228e-40	4.53514e-39
BnaA05G0399200ZS	950.269	-1.03391	0.0776755	-13.3107	2.00722e-40	4.6374e-39
BnaC07G0307200ZS	716.815	-1.2948	0.0972974	-13.3077	2.0884e-40	4.82162e-39
BnaA07G0213500ZS	552.514	-1.27536	0.0958497	-13.3059	2.13987e-40	4.93875e-39
BnaA03G0403100ZS	539.42	-1.39294	0.104725	-13.301	2.28438e-40	5.26501e-39
BnaC05G0298200ZS	196.664	-2.29307	0.17244	-13.2978	2.38501e-40	5.49128e-39
BnaA02G0116300ZS	165.565	-2.70038	0.203091	-13.2964	2.43009e-40	5.59314e-39
BnaA01G0077000ZS	483.52	-1.45223	0.109229	-13.2952	2.46726e-40	5.67479e-39
BnaC04G0559100ZS	106.79	-4.8089	0.361746	-13.2936	2.52189e-40	5.79843e-39
BnaC05G0009100ZS	217.359	-2.0902	0.157279	-13.2897	2.65575e-40	6.10413e-39
BnaC03G0399700ZS	664.356	-1.21207	0.0912272	-13.2863	2.78088e-40	6.38954e-39
BnaA08G0027300ZS	365.035	-1.57683	0.11875	-13.2785	3.08551e-40	7.08461e-39
BnaA07G0225900ZS	1179.29	-1.00762	0.0759627	-13.2647	3.71089e-40	8.49719e-39
BnaA09G0592200ZS	111.493	-3.60909	0.272094	-13.2642	3.73618e-40	8.55218e-39
BnaA01G0299700ZS	269.346	-1.94949	0.147083	-13.2544	4.25734e-40	9.73847e-39
BnaA05G0465200ZS	445.906	-1.47534	0.111365	-13.2478	4.64486e-40	1.0614e-38
BnaC07G0014700ZS	292.383	-1.77886	0.134295	-13.2459	4.76483e-40	1.08844e-38
BnaC07G0068500ZS	688.302	-1.20156	0.0907472	-13.2408	5.10293e-40	1.16369e-38
BnaA06G0101500ZS	450.233	-1.71524	0.129584	-13.2364	5.40521e-40	1.23095e-38
BnaC01G0224500ZS	338.298	-1.61455	0.121981	-13.2361	5.42676e-40	1.23543e-38
BnaC01G0336500ZS	529.337	-9.61511	0.727299	-13.2203	6.70006e-40	1.52323e-38
BnaC02G0247600ZS	280.311	-1.81768	0.137696	-13.2007	8.6951e-40	1.97211e-38
BnaC04G0285600ZS	519.157	-1.30285	0.0987443	-13.1942	9.47989e-40	2.14719e-38
BnaA03G0160900ZS	199.309	-2.12926	0.161391	-13.1932	9.60725e-40	2.17457e-38
BnaC07G0013400ZS	795.89	-1.22562	0.0929255	-13.1893	1.01171e-39	2.2892e-38
BnaA09G0633700ZS	451.431	-1.64734	0.124913	-13.1879	1.02957e-39	2.32803e-38
BnaC03G0004700ZS	207.207	-2.32722	0.176469	-13.1877	1.03344e-39	2.336e-38
BnaA02G0060700ZS	434.536	-1.40704	0.106734	-13.1828	1.10288e-39	2.48959e-38
BnaA06G0110200ZS	112.743	-3.48622	0.264658	-13.1726	1.26254e-39	2.8452e-38
BnaC07G0401100ZS	227.892	-2.39523	0.18184	-13.1722	1.26868e-39	2.85808e-38
BnaA07G0137300ZS	898.58	-1.18825	0.090219	-13.1707	1.29433e-39	2.91389e-38
BnaA05G0319900ZS	228.431	-1.99369	0.151403	-13.1681	1.33973e-39	3.01407e-38
BnaA10G0196400ZS	122.293	-3.17386	0.241208	-13.1582	1.52746e-39	3.43411e-38
BnaA07G0204600ZS	253.251	-1.89437	0.143978	-13.1574	1.54293e-39	3.46773e-38
BnaA09G0587900ZS	169.692	-2.71696	0.206504	-13.157	1.55196e-39	3.48685e-38
BnaA10G0267700ZS	603.604	-1.2092	0.0919305	-13.1534	1.62656e-39	3.65078e-38
BnaA08G0046400ZS	735.408	-1.14115	0.0867924	-13.1481	1.7457e-39	3.91163e-38
BnaA07G0064000ZS	150.065	-2.60881	0.198433	-13.1471	1.76872e-39	3.96055e-38
BnaC03G0673000ZS	449.609	-1.56767	0.119246	-13.1465	1.78285e-39	3.99087e-38
BnaA09G0041900ZS	377.14	-1.62571	0.12372	-13.1403	1.93566e-39	4.32713e-38
BnaC06G0250400ZS	521.371	-1.30444	0.0993031	-13.136	2.0481e-39	4.57238e-38
BnaA01G0196800ZS	310.48	-1.74217	0.132632	-13.1354	2.06462e-39	4.60773e-38
BnaC08G0107100ZS	184.161	-2.29478	0.174739	-13.1327	2.1399e-39	4.77254e-38
BnaC04G0489100ZS	127.961	-3.0072	0.229111	-13.1255	2.35176e-39	5.23284e-38
BnaA01G0218100ZS	329.485	-1.63154	0.124319	-13.1238	2.40546e-39	5.34877e-38
BnaC02G0126100ZS	342.973	-1.78312	0.135949	-13.1161	2.6617e-39	5.91461e-38
BnaC03G0406200ZS	207.615	-2.17619	0.166011	-13.1087	2.93671e-39	6.51707e-38
BnaC09G0119100ZS	731.568	-1.12419	0.0857919	-13.1037	3.13685e-39	6.9566e-38
BnaC07G0221300ZS	867.657	-1.19044	0.0909499	-13.089	3.80486e-39	8.42965e-38
BnaC01G0360500ZS	739.955	-1.21748	0.093061	-13.0826	4.14273e-39	9.16607e-38
BnaA05G0337000ZS	900.966	-1.07469	0.0821531	-13.0816	4.19625e-39	9.27529e-38
BnaC08G0325400ZS	619.086	-1.23465	0.0943811	-13.0816	4.19618e-39	9.27529e-38
BnaC04G0449900ZS	258.506	-1.82033	0.139155	-13.0814	4.20715e-39	9.29629e-38
BnaC02G0184900ZS	362.759	-1.58344	0.121052	-13.0806	4.24925e-39	9.38623e-38
BnaA01G0012900ZS	408.959	-1.47607	0.112875	-13.077	4.45563e-39	9.83886e-38
BnaA09G0600100ZS	251.624	-1.98276	0.151624	-13.0768	4.46643e-39	9.85944e-38
BnaA02G0164100ZS	505.383	-1.30854	0.100116	-13.0702	4.87069e-39	1.07341e-37
BnaC09G0567500ZS	172.232	-2.38281	0.182323	-13.0692	4.93973e-39	1.08791e-37
BnaC03G0071500ZS	130.258	-2.83254	0.216798	-13.0653	5.19603e-39	1.1436e-37
BnaC09G0588700ZS	448.786	-1.57703	0.120736	-13.0618	5.44375e-39	1.19773e-37
BnaA06G0330300ZS	380.055	-1.51981	0.116356	-13.0617	5.44686e-39	1.19802e-37
BnaC06G0455400ZS	327.01	-1.62553	0.124468	-13.0598	5.58494e-39	1.22759e-37
BnaA10G0004800ZS	479.362	-1.3474	0.103182	-13.0585	5.68059e-39	1.2482e-37
BnaA01G0105700ZS	125.3	-3.11006	0.238202	-13.0564	5.84276e-39	1.28341e-37
BnaA01G0180200ZS	210.501	-2.19917	0.168653	-13.0396	7.2806e-39	1.59506e-37
BnaA03G0195400ZS	384.25	-1.61498	0.123858	-13.039	7.34476e-39	1.60859e-37
BnaC02G0556800ZS	105.558	-3.75355	0.287926	-13.0365	7.58619e-39	1.66092e-37
BnaC07G0324500ZS	568.87	-1.33683	0.102547	-13.0363	7.60438e-39	1.66436e-37
BnaA03G0270500ZS	418.685	-1.64098	0.125905	-13.0335	7.89238e-39	1.72626e-37
BnaC09G0490100ZS	160.218	-2.67967	0.205655	-13.0299	8.27013e-39	1.80711e-37
BnaA04G0162400ZS	531.07	-1.34236	0.103027	-13.0292	8.34369e-39	1.822e-37
BnaA10G0119000ZS	882.344	-1.05932	0.0813189	-13.0268	8.61836e-39	1.88013e-37
BnaA01G0360600ZS	129.643	-2.87641	0.220814	-13.0264	8.66231e-39	1.88911e-37
BnaC08G0204200ZS	211.009	-2.11649	0.162504	-13.0242	8.90785e-39	1.94012e-37
BnaC09G0537000ZS	138.257	-2.74592	0.2109	-13.02	9.41534e-39	2.04866e-37
BnaC03G0364300ZS	412.165	-1.41734	0.108883	-13.0171	9.78627e-39	2.12729e-37
BnaA06G0350700ZS	449.133	-1.36655	0.105006	-13.0141	1.01762e-38	2.21062e-37
BnaC03G0532800ZS	869.714	-1.04289	0.0801365	-13.0139	1.0199e-38	2.21485e-37
BnaC02G0319800ZS	116.339	-3.56221	0.273747	-13.0128	1.03512e-38	2.24717e-37
BnaC08G0467400ZS	305.244	-1.76851	0.135916	-13.0118	1.04896e-38	2.27647e-37
BnaA10G0051800ZS	395.413	-1.47911	0.113862	-12.9904	1.3877e-38	3.00577e-37
BnaA05G0117200ZS	349.475	-1.55463	0.119757	-12.9816	1.55678e-38	3.36655e-37
BnaC05G0005100ZS	128.697	-2.96267	0.228238	-12.9806	1.57625e-38	3.40644e-37
BnaC08G0523900ZS	145.986	-6.57617	0.507	-12.9707	1.79269e-38	3.86546e-37
BnaA03G0463700ZS	351.39	-1.57608	0.121579	-12.9634	1.97265e-38	4.2494e-37
BnaA05G0032300ZS	123.128	-2.92494	0.225786	-12.9545	2.21509e-38	4.76703e-37
BnaC04G0604100ZS	857.55	-1.10312	0.0851645	-12.9528	2.26433e-38	4.86988e-37
BnaA07G0370200ZS	269.424	-1.86792	0.1443	-12.9447	2.51786e-38	5.41167e-37
BnaA07G0021400ZS	496.406	-1.40048	0.108251	-12.9373	2.77136e-38	5.95269e-37
BnaA08G0291300ZS	300.664	-2.04592	0.158142	-12.9372	2.77566e-38	5.96001e-37
BnaA09G0593000ZS	154.117	-2.54867	0.197061	-12.9334	2.91531e-38	6.25587e-37
[truncated: 6,574 more rows]

## Sheet: DOWN_596Lvs596H
geneid	baseMean	log2FoldChange	lfcSE	stat	pvalue	padj
[truncated: 2,085 more rows]

[truncated: 1 more sheets: COM]
