# Supplementary material for: Molecular Analysis Uncovers the Mechanism of Fertility Restoration in Temperature-Sensitive Polima Cytoplasmic Male-Sterile Brassica napus
Source: Int J Mol Sci. 2021 Nov 18;22(22):12450. doi: 10.3390/ijms222212450 (PMC8617660; doi:10.3390/ijms222212450)
Supplement: Supplementary file 1 [file ijms-22-12450-s001.zip › sup-tableS4-Common DEGs GO and KEGG enrichment analysis.xlsx]

## Sheet: GO_enrichment
Table S4. Common DEGs GO and KEGG enrichment analysis.
Class	GO_Name	GO_ID	GO_Level	Q_value	EnrichmentScore	HitsGenesCountsInSelectedSet	HitsGenesCountsInBackground	AllGenesCountsInSelectedSet	AllGenesCountsInBackground	GenesOfSelectedSetInGOterm
Molecular function	oxidoreductase activity	GO:0016491	3	3.85276e-08	1.98277	71	1928	702	37797	BnaC01G0240000ZS,BnaC03G0740800ZS,BnaA08G0189600ZS,BnaC01G0209800ZS,BnaC07G0070900ZS,BnaA07G0041200ZS,BnaC08G0294700ZS,BnaC03G0054600ZS,BnaC09G0058800ZS,BnaA05G0392700ZS,BnaC08G0217900ZS,BnaA05G0415000ZS,BnaC07G0367400ZS,BnaA09G0068700ZS,BnaC07G0364600ZS,BnaC08G0503100ZS,BnaA10G0034100ZS,BnaC08G0463900ZS,BnaC03G0533500ZS,BnaC08G0507600ZS,BnaC08G0331400ZS,BnaC07G0133200ZS,BnaC03G0295500ZS,BnaA02G0…
Molecular function	hydrolase activity, hydrolyzing O-glycosyl compounds	GO:0004553	5	1.38179e-07	2.30471	47	1098	702	37797	BnaA02G0194800ZS,BnaA04G0031000ZS,BnaC03G0773700ZS,BnaA07G0068900ZS,BnaA03G0490800ZS,BnaC03G0372200ZS,BnaC08G0115900ZS,BnaA08G0132400ZS,BnaA07G0290800ZS,BnaC04G0356000ZS,BnaA04G0030300ZS,BnaA04G0054600ZS,BnaC03G0131700ZS,BnaC02G0150500ZS,BnaC01G0174900ZS,BnaC03G0252900ZS,BnaA02G0029100ZS,BnaA05G0146300ZS,BnaC07G0495800ZS,BnaC06G0149500ZS,BnaC07G0294800ZS,BnaA09G0527600ZS,BnaA06G0083700ZS,BnaA08G0…
Molecular function	hydrolase activity, acting on glycosyl bonds	GO:0016798	4	1.99002e-07	2.27569	47	1112	702	37797	BnaA02G0194800ZS,BnaA04G0031000ZS,BnaC03G0773700ZS,BnaA07G0068900ZS,BnaA03G0490800ZS,BnaC03G0372200ZS,BnaC08G0115900ZS,BnaA08G0132400ZS,BnaA07G0290800ZS,BnaC04G0356000ZS,BnaA04G0030300ZS,BnaA04G0054600ZS,BnaC03G0131700ZS,BnaC02G0150500ZS,BnaC01G0174900ZS,BnaC03G0252900ZS,BnaA02G0029100ZS,BnaA05G0146300ZS,BnaC07G0495800ZS,BnaC06G0149500ZS,BnaC07G0294800ZS,BnaA09G0527600ZS,BnaA06G0083700ZS,BnaA08G0…
Molecular function	iron ion binding	GO:0005506	7	2.29319e-07	2.42851	41	909	702	37797	BnaA03G0260100ZS,BnaC08G0512500ZS,BnaA08G0059700ZS,BnaC04G0312300ZS,BnaC01G0254400ZS,BnaA09G0698500ZS,BnaA03G0402500ZS,BnaA07G0183500ZS,BnaC07G0541500ZS,BnaC08G0083800ZS,BnaA04G0196700ZS,BnaA02G0335900ZS,BnaC08G0308400ZS,BnaC02G0140500ZS,BnaC03G0661800ZS,BnaC08G0304300ZS,BnaA10G0271900ZS,BnaC06G0359600ZS,BnaC09G0588700ZS,BnaA06G0110600ZS,BnaC03G0302600ZS,BnaC09G0199200ZS,BnaC01G0010200ZS,BnaC07G0…
Molecular function	transition metal ion binding	GO:0046914	6	1.70948e-06	1.82746	67	1974	702	37797	BnaA03G0260100ZS,BnaC08G0512500ZS,BnaA08G0059700ZS,BnaC04G0312300ZS,BnaC01G0254400ZS,BnaA01G0360400ZS,BnaC01G0060400ZS,BnaA09G0698500ZS,BnaA03G0402500ZS,BnaA07G0183500ZS,BnaA05G0382600ZS,BnaC07G0541500ZS,BnaA03G0027800ZS,BnaC08G0083800ZS,BnaA04G0196700ZS,BnaA02G0335900ZS,BnaC08G0308400ZS,BnaC02G0140500ZS,BnaA02G0217900ZS,BnaA10G0172500ZS,BnaC03G0661800ZS,BnaC08G0304300ZS,BnaA10G0271900ZS,BnaA01G0…
Molecular function	oxidoreductase activity, acting on peroxide as acceptor	GO:0016684	4	3.83722e-06	3.30318	20	326	702	37797	BnaC01G0240000ZS,BnaC03G0740800ZS,BnaC08G0294700ZS,BnaA10G0034100ZS,BnaC08G0463900ZS,BnaC03G0295500ZS,BnaA01G0042300ZS,BnaA09G0609900ZS,BnaC08G0312100ZS,BnaA06G0161700ZS,BnaA06G0133800ZS,BnaC06G0013400ZS,BnaA10G0034200ZS,BnaC01G0048300ZS,BnaA10G0062900ZS,BnaC05G0161300ZS,BnaC05G0035900ZS,BnaA08G0131200ZS,BnaA10G0089400ZS,BnaA01G0189200ZS,
Molecular function	peroxidase activity	GO:0004601	5	3.83722e-06	3.30318	20	326	702	37797	BnaC01G0240000ZS,BnaC03G0740800ZS,BnaC08G0294700ZS,BnaA10G0034100ZS,BnaC08G0463900ZS,BnaC03G0295500ZS,BnaA01G0042300ZS,BnaA09G0609900ZS,BnaC08G0312100ZS,BnaA06G0161700ZS,BnaA06G0133800ZS,BnaC06G0013400ZS,BnaA10G0034200ZS,BnaC01G0048300ZS,BnaA10G0062900ZS,BnaC05G0161300ZS,BnaC05G0035900ZS,BnaA08G0131200ZS,BnaA10G0089400ZS,BnaA01G0189200ZS,
Molecular function	antioxidant activity	GO:0016209	2	1.4603e-05	3.01635	20	357	702	37797	BnaC01G0240000ZS,BnaC03G0740800ZS,BnaC08G0294700ZS,BnaA10G0034100ZS,BnaC08G0463900ZS,BnaC03G0295500ZS,BnaA01G0042300ZS,BnaA09G0609900ZS,BnaC08G0312100ZS,BnaA06G0161700ZS,BnaA06G0133800ZS,BnaC06G0013400ZS,BnaA10G0034200ZS,BnaC01G0048300ZS,BnaA10G0062900ZS,BnaC05G0161300ZS,BnaC05G0035900ZS,BnaA08G0131200ZS,BnaA10G0089400ZS,BnaA01G0189200ZS,
Molecular function	molecular transducer activity	GO:0060089	2	0.000109311	3.48231	13	201	702	37797	BnaA06G0364200ZS,BnaC09G0066100ZS,BnaA08G0201700ZS,BnaC07G0364800ZS,BnaC02G0515600ZS,BnaC07G0381000ZS,BnaC03G0234300ZS,BnaA09G0067500ZS,BnaC08G0317100ZS,BnaA06G0329000ZS,BnaA03G0408400ZS,BnaA02G0385300ZS,BnaC04G0490800ZS,
Molecular function	copper ion binding	GO:0005507	7	0.000114719	2.76901	18	350	702	37797	BnaA01G0360400ZS,BnaA05G0382600ZS,BnaA03G0027800ZS,BnaA02G0217900ZS,BnaA01G0332100ZS,BnaA03G0235800ZS,BnaC02G0292100ZS,BnaC01G0216100ZS,BnaA03G0333200ZS,BnaA05G0116200ZS,BnaC06G0388400ZS,BnaA03G0591500ZS,BnaA07G0331400ZS,BnaC02G0264400ZS,BnaA06G0143300ZS,BnaA02G0198700ZS,BnaC03G0278600ZS,BnaC03G0034600ZS,
Molecular function	carbonate dehydratase activity	GO:0004089	6	0.000178789	9.28308	5	29	702	37797	BnaC02G0064800ZS,BnaA01G0421100ZS,BnaA07G0317600ZS,BnaA02G0055300ZS,BnaC05G0559700ZS,
Molecular function	ion binding	GO:0043167	3	0.00022656	1.399	107	4118	702	37797	BnaC08G0204600ZS,BnaA03G0260100ZS,BnaC08G0512500ZS,BnaA08G0059700ZS,BnaC04G0312300ZS,BnaC01G0254400ZS,BnaC06G0345900ZS,BnaA01G0360400ZS,BnaC01G0060400ZS,BnaA09G0698500ZS,BnaA03G0289800ZS,BnaC01G0439600ZS,BnaA09G0714000ZS,BnaA03G0402500ZS,BnaA07G0183500ZS,BnaA05G0382600ZS,BnaC07G0541500ZS,BnaA03G0027800ZS,BnaC08G0083800ZS,BnaA02G0125000ZS,BnaA04G0196700ZS,BnaA02G0335900ZS,BnaC08G0308400ZS,BnaC02G0…
Molecular function	metal ion binding	GO:0046872	5	0.000760997	1.4147	85	3235	702	37797	BnaA03G0260100ZS,BnaC08G0512500ZS,BnaA08G0059700ZS,BnaC04G0312300ZS,BnaC01G0254400ZS,BnaC06G0345900ZS,BnaA01G0360400ZS,BnaC01G0060400ZS,BnaA09G0698500ZS,BnaA03G0289800ZS,BnaA09G0714000ZS,BnaA03G0402500ZS,BnaA07G0183500ZS,BnaA05G0382600ZS,BnaC07G0541500ZS,BnaA03G0027800ZS,BnaC08G0083800ZS,BnaA04G0196700ZS,BnaA02G0335900ZS,BnaC08G0308400ZS,BnaC02G0140500ZS,BnaA02G0217900ZS,BnaC05G0112700ZS,BnaA03G0…
Molecular function	cation binding	GO:0043169	4	0.000768042	1.41426	85	3236	702	37797	BnaA03G0260100ZS,BnaC08G0512500ZS,BnaA08G0059700ZS,BnaC04G0312300ZS,BnaC01G0254400ZS,BnaC06G0345900ZS,BnaA01G0360400ZS,BnaC01G0060400ZS,BnaA09G0698500ZS,BnaA03G0289800ZS,BnaA09G0714000ZS,BnaA03G0402500ZS,BnaA07G0183500ZS,BnaA05G0382600ZS,BnaC07G0541500ZS,BnaA03G0027800ZS,BnaC08G0083800ZS,BnaA04G0196700ZS,BnaA02G0335900ZS,BnaC08G0308400ZS,BnaC02G0140500ZS,BnaA02G0217900ZS,BnaC05G0112700ZS,BnaA03G0…
Molecular function	phosphorelay response regulator activity	GO:0000156	3	0.000882362	3.64344	9	133	702	37797	BnaC09G0066100ZS,BnaC07G0364800ZS,BnaC02G0515600ZS,BnaC07G0381000ZS,BnaC03G0234300ZS,BnaA09G0067500ZS,BnaA06G0329000ZS,BnaA03G0408400ZS,BnaA02G0385300ZS,
Molecular function	oxidoreductase activity, acting on paired donors, with incorporation or reduction of molecular oxygen, NAD(P)H as one donor, and incorporation of one atom of oxygen	GO:0016709	5	0.00426505	3.93965	6	82	702	37797	BnaC09G0058800ZS,BnaC07G0367400ZS,BnaA09G0068700ZS,BnaC08G0507600ZS,BnaA09G0155300ZS,BnaC09G0170500ZS,
Molecular function	monooxygenase activity	GO:0004497	4	0.0066244	2.91037	8	148	702	37797	BnaC09G0058800ZS,BnaC07G0367400ZS,BnaA09G0068700ZS,BnaC03G0533500ZS,BnaC08G0507600ZS,BnaA09G0155300ZS,BnaC08G0211200ZS,BnaC09G0170500ZS,
Molecular function	oxidoreductase activity, acting on paired donors, with incorporation or reduction of molecular oxygen	GO:0016705	4	0.00744173	3.51143	6	92	702	37797	BnaC09G0058800ZS,BnaC07G0367400ZS,BnaA09G0068700ZS,BnaC08G0507600ZS,BnaA09G0155300ZS,BnaC09G0170500ZS,
Molecular function	carbon-oxygen lyase activity	GO:0016835	4	0.00789827	3.08929	7	122	702	37797	BnaC02G0064800ZS,BnaC03G0341900ZS,BnaA01G0421100ZS,BnaA05G0466900ZS,BnaA07G0317600ZS,BnaA02G0055300ZS,BnaC05G0559700ZS,
Molecular function	hydro-lyase activity	GO:0016836	5	0.00866039	3.40054	6	95	702	37797	BnaC02G0064800ZS,BnaA01G0421100ZS,BnaA05G0466900ZS,BnaA07G0317600ZS,BnaA02G0055300ZS,BnaC05G0559700ZS,
Molecular function	adenyl ribonucleotide binding	GO:0032559	8	0.0172151	1.71356	19	597	702	37797	BnaC08G0204600ZS,BnaA02G0125000ZS,BnaA06G0191100ZS,BnaC07G0105600ZS,BnaC01G0220100ZS,BnaA09G0397500ZS,BnaC06G0022700ZS,BnaA01G0260000ZS,BnaA09G0654900ZS,BnaC04G0070500ZS,BnaC01G0122600ZS,BnaA03G0193800ZS,BnaC08G0326900ZS,BnaA02G0377200ZS,BnaC02G0445600ZS,BnaA02G0125500ZS,BnaA08G0076000ZS,BnaC09G0049400ZS,BnaC01G0139300ZS,
Molecular function	oxidoreductase activity, acting on CH-OH group of donors	GO:0016614	4	0.0187031	2.27501	9	213	702	37797	BnaC08G0217900ZS,BnaC06G0395500ZS,BnaA07G0336400ZS,BnaC03G0052300ZS,BnaA09G0517100ZS,BnaC02G0271600ZS,BnaC08G0504900ZS,BnaA01G0380700ZS,BnaA01G0039900ZS,
Molecular function	ATP binding	GO:0005524	9	0.022206	1.72375	17	531	702	37797	BnaC08G0204600ZS,BnaA02G0125000ZS,BnaA06G0191100ZS,BnaC07G0105600ZS,BnaC01G0220100ZS,BnaC06G0022700ZS,BnaA01G0260000ZS,BnaA09G0654900ZS,BnaC04G0070500ZS,BnaA03G0193800ZS,BnaC08G0326900ZS,BnaA02G0377200ZS,BnaC02G0445600ZS,BnaA02G0125500ZS,BnaA08G0076000ZS,BnaC09G0049400ZS,BnaC01G0139300ZS,
Molecular function	nucleotide binding	GO:0000166	5	0.0247065	1.3244	52	2114	702	37797	BnaC08G0204600ZS,BnaA07G0222800ZS,BnaC05G0129800ZS,BnaC03G0626700ZS,BnaC02G0024400ZS,BnaA09G0041900ZS,BnaC05G0126000ZS,BnaC01G0439600ZS,BnaC06G0234700ZS,BnaA02G0125000ZS,BnaC08G0510500ZS,BnaC05G0458000ZS,BnaA06G0191100ZS,BnaC07G0105600ZS,BnaC06G0406500ZS,BnaA07G0219300ZS,BnaC04G0414200ZS,BnaA06G0380300ZS,BnaA07G0252200ZS,BnaA02G0332000ZS,BnaC01G0220100ZS,BnaC07G0494500ZS,BnaA06G0101500ZS,BnaC06G0…
Molecular function	nucleoside phosphate binding	GO:1901265	4	0.0247065	1.3244	52	2114	702	37797	BnaC08G0204600ZS,BnaA07G0222800ZS,BnaC05G0129800ZS,BnaC03G0626700ZS,BnaC02G0024400ZS,BnaA09G0041900ZS,BnaC05G0126000ZS,BnaC01G0439600ZS,BnaC06G0234700ZS,BnaA02G0125000ZS,BnaC08G0510500ZS,BnaC05G0458000ZS,BnaA06G0191100ZS,BnaC07G0105600ZS,BnaC06G0406500ZS,BnaA07G0219300ZS,BnaC04G0414200ZS,BnaA06G0380300ZS,BnaA07G0252200ZS,BnaA02G0332000ZS,BnaC01G0220100ZS,BnaC07G0494500ZS,BnaA06G0101500ZS,BnaC06G0…
Molecular function	small molecule binding	GO:0036094	3	0.0274353	1.31569	52	2128	702	37797	BnaC08G0204600ZS,BnaA07G0222800ZS,BnaC05G0129800ZS,BnaC03G0626700ZS,BnaC02G0024400ZS,BnaA09G0041900ZS,BnaC05G0126000ZS,BnaC01G0439600ZS,BnaC06G0234700ZS,BnaA02G0125000ZS,BnaC08G0510500ZS,BnaC05G0458000ZS,BnaA06G0191100ZS,BnaC07G0105600ZS,BnaC06G0406500ZS,BnaA07G0219300ZS,BnaC04G0414200ZS,BnaA06G0380300ZS,BnaA07G0252200ZS,BnaA02G0332000ZS,BnaC01G0220100ZS,BnaC07G0494500ZS,BnaA06G0101500ZS,BnaC06G0…
Molecular function	enzyme inhibitor activity	GO:0004857	2	0.0341718	1.6967	15	476	702	37797	BnaC01G0053200ZS,BnaA03G0226300ZS,BnaC09G0069900ZS,BnaC05G0477700ZS,BnaA05G0386400ZS,BnaA02G0309000ZS,BnaC06G0389300ZS,BnaA09G0472200ZS,BnaA01G0377400ZS,BnaA09G0078300ZS,BnaC03G0359000ZS,BnaA04G0007200ZS,BnaC03G0266000ZS,BnaA03G0337800ZS,BnaC06G0023900ZS,
Molecular function	lyase activity	GO:0016829	3	0.0418603	1.82234	11	325	702	37797	BnaA10G0195700ZS,BnaC08G0097800ZS,BnaC02G0064800ZS,BnaC08G0338700ZS,BnaC03G0341900ZS,BnaA04G0138300ZS,BnaA01G0421100ZS,BnaA05G0466900ZS,BnaA07G0317600ZS,BnaA02G0055300ZS,BnaC05G0559700ZS,
Molecular function	chromatin binding	GO:0003682	3	0.0426387	1.45048	25	928	702	37797	BnaA03G0073500ZS,BnaC07G0314000ZS,BnaA03G0303900ZS,BnaA05G0083300ZS,BnaC01G0222400ZS,BnaC02G0550800ZS,BnaC08G0249700ZS,BnaA06G0377200ZS,BnaA06G0125600ZS,BnaA03G0075300ZS,BnaA06G0000900ZS,BnaC03G0612000ZS,BnaC05G0153600ZS,BnaC09G0089800ZS,BnaA01G0012300ZS,BnaC08G0302800ZS,BnaC02G0527500ZS,BnaA02G0414800ZS,BnaA05G0142800ZS,BnaA02G0096400ZS,BnaA08G0254100ZS,BnaA02G0400500ZS,BnaC09G0599300ZS,BnaA02G0…
Molecular function	adenyl nucleotide binding	GO:0030554	7	0.0430451	1.54298	19	663	702	37797	BnaC08G0204600ZS,BnaA02G0125000ZS,BnaA06G0191100ZS,BnaC07G0105600ZS,BnaC01G0220100ZS,BnaA09G0397500ZS,BnaC06G0022700ZS,BnaA01G0260000ZS,BnaA09G0654900ZS,BnaC04G0070500ZS,BnaC01G0122600ZS,BnaA03G0193800ZS,BnaC08G0326900ZS,BnaA02G0377200ZS,BnaC02G0445600ZS,BnaA02G0125500ZS,BnaA08G0076000ZS,BnaC09G0049400ZS,BnaC01G0139300ZS,
Cellular component	photosystem	GO:0009521	4	3.90494e-06	7.02506	9	69	85	4578	BnaA09G0409900ZS,BnaC05G0262600ZS,BnaA09G0028400ZS,BnaA06G0019700ZS,BnaA01G0343400ZS,BnaC06G0318800ZS,BnaC02G0316000ZS,BnaC06G0063400ZS,BnaC06G0090200ZS,
Cellular component	photosynthetic membrane	GO:0034357	4	3.90494e-06	7.02506	9	69	85	4578	BnaA09G0409900ZS,BnaC05G0262600ZS,BnaA09G0028400ZS,BnaA06G0019700ZS,BnaA01G0343400ZS,BnaC06G0318800ZS,BnaC02G0316000ZS,BnaC06G0063400ZS,BnaC06G0090200ZS,
Cellular component	thylakoid	GO:0009579	4	4.97877e-06	6.82717	9	71	85	4578	BnaA09G0409900ZS,BnaC05G0262600ZS,BnaA09G0028400ZS,BnaA06G0019700ZS,BnaA01G0343400ZS,BnaC06G0318800ZS,BnaC02G0316000ZS,BnaC06G0063400ZS,BnaC06G0090200ZS,
Cellular component	photosystem I	GO:0009522	5	5.6383e-06	9.66697	7	39	85	4578	BnaA09G0409900ZS,BnaC05G0262600ZS,BnaA09G0028400ZS,BnaA06G0019700ZS,BnaA01G0343400ZS,BnaC06G0063400ZS,BnaC06G0090200ZS,
Cellular component	membrane	GO:0016020	3	7.06815e-05	1.44087	58	2168	85	4578	BnaA09G0409900ZS,BnaA09G0608200ZS,BnaC05G0262600ZS,BnaA03G0283100ZS,BnaC05G0330100ZS,BnaC06G0266300ZS,BnaC01G0174500ZS,BnaA09G0267500ZS,BnaC09G0105400ZS,BnaC08G0510300ZS,BnaA03G0191300ZS,BnaA09G0028400ZS,BnaA06G0176200ZS,BnaC07G0455400ZS,BnaC09G0315000ZS,BnaA05G0054700ZS,BnaC04G0519100ZS,BnaC09G0352800ZS,BnaA03G0401000ZS,BnaC03G0618200ZS,BnaC08G0462000ZS,BnaA06G0019700ZS,BnaC04G0061000ZS,BnaA04G0…
Cellular component	peroxisomal membrane	GO:0005778	8	0.000137664	9.61765	5	28	85	4578	BnaA06G0176200ZS,BnaA05G0054700ZS,BnaC04G0061000ZS,BnaC03G0618300ZS,BnaA03G0294200ZS,
Cellular component	integral component of peroxisomal membrane	GO:0005779	6	0.000137664	9.61765	5	28	85	4578	BnaA06G0176200ZS,BnaA05G0054700ZS,BnaC04G0061000ZS,BnaC03G0618300ZS,BnaA03G0294200ZS,
Cellular component	microbody membrane	GO:0031903	7	0.000137664	9.61765	5	28	85	4578	BnaA06G0176200ZS,BnaA05G0054700ZS,BnaC04G0061000ZS,BnaC03G0618300ZS,BnaA03G0294200ZS,
Cellular component	intrinsic component of peroxisomal membrane	GO:0031231	5	0.000137664	9.61765	5	28	85	4578	BnaA06G0176200ZS,BnaA05G0054700ZS,BnaC04G0061000ZS,BnaC03G0618300ZS,BnaA03G0294200ZS,
Cellular component	intrinsic component of organelle membrane	GO:0031300	4	0.000410583	7.69412	5	35	85	4578	BnaA06G0176200ZS,BnaA05G0054700ZS,BnaC04G0061000ZS,BnaC03G0618300ZS,BnaA03G0294200ZS,
Cellular component	integral component of organelle membrane	GO:0031301	5	0.000410583	7.69412	5	35	85	4578	BnaA06G0176200ZS,BnaA05G0054700ZS,BnaC04G0061000ZS,BnaC03G0618300ZS,BnaA03G0294200ZS,
Cellular component	membrane protein complex	GO:0098796	3	0.000579751	2.97837	12	217	85	4578	BnaA09G0409900ZS,BnaC05G0262600ZS,BnaC05G0330100ZS,BnaC09G0105400ZS,BnaA09G0028400ZS,BnaA06G0019700ZS,BnaA09G0104600ZS,BnaA01G0343400ZS,BnaC06G0318800ZS,BnaC02G0316000ZS,BnaC06G0063400ZS,BnaC06G0090200ZS,
Cellular component	cellular anatomical entity	GO:0110165	2	0.002116	1.0744	85	4261	85	4578	BnaA07G0231600ZS,BnaC01G0376400ZS,BnaA09G0409900ZS,BnaA09G0608200ZS,BnaA09G0115100ZS,BnaC05G0262600ZS,BnaA03G0283100ZS,BnaA03G0101400ZS,BnaA09G0162400ZS,BnaC05G0330100ZS,BnaC06G0266300ZS,BnaC01G0174500ZS,BnaC05G0049100ZS,BnaC04G0056400ZS,BnaA09G0267500ZS,BnaA05G0020000ZS,BnaC09G0105400ZS,BnaC08G0510300ZS,BnaA03G0191300ZS,BnaA09G0028400ZS,BnaA06G0176200ZS,BnaC07G0455400ZS,BnaC09G0315000ZS,BnaA03G0…
Cellular component	peroxisome	GO:0005777	7	0.00235443	5.28028	5	51	85	4578	BnaA06G0176200ZS,BnaA05G0054700ZS,BnaC04G0061000ZS,BnaC03G0618300ZS,BnaA03G0294200ZS,
Cellular component	microbody	GO:0042579	6	0.00235443	5.28028	5	51	85	4578	BnaA06G0176200ZS,BnaA05G0054700ZS,BnaC04G0061000ZS,BnaC03G0618300ZS,BnaA03G0294200ZS,
Cellular component	integral component of membrane	GO:0016021	4	0.0214213	1.4829	25	908	85	4578	BnaA09G0608200ZS,BnaC06G0266300ZS,BnaC08G0510300ZS,BnaA03G0191300ZS,BnaA06G0176200ZS,BnaA05G0054700ZS,BnaC09G0352800ZS,BnaA03G0401000ZS,BnaC03G0618200ZS,BnaC08G0462000ZS,BnaC04G0061000ZS,BnaA06G0399300ZS,BnaC04G0401300ZS,BnaA04G0115900ZS,BnaC07G0282600ZS,BnaA09G0254100ZS,BnaA04G0230900ZS,BnaC03G0618300ZS,BnaC09G0462300ZS,BnaC04G0565700ZS,BnaA09G0584900ZS,BnaA01G0065600ZS,BnaA03G0294200ZS,BnaA08G0…
Cellular component	intrinsic component of membrane	GO:0031224	3	0.0243282	1.46674	25	918	85	4578	BnaA09G0608200ZS,BnaC06G0266300ZS,BnaC08G0510300ZS,BnaA03G0191300ZS,BnaA06G0176200ZS,BnaA05G0054700ZS,BnaC09G0352800ZS,BnaA03G0401000ZS,BnaC03G0618200ZS,BnaC08G0462000ZS,BnaC04G0061000ZS,BnaA06G0399300ZS,BnaC04G0401300ZS,BnaA04G0115900ZS,BnaC07G0282600ZS,BnaA09G0254100ZS,BnaA04G0230900ZS,BnaC03G0618300ZS,BnaC09G0462300ZS,BnaC04G0565700ZS,BnaA09G0584900ZS,BnaA01G0065600ZS,BnaA03G0294200ZS,BnaA08G0…
Cellular component	bounding membrane of organelle	GO:0098588	5	0.0349966	2.44813	6	132	85	4578	BnaA06G0176200ZS,BnaA05G0054700ZS,BnaC04G0061000ZS,BnaC03G0618300ZS,BnaA03G0294200ZS,BnaC06G0454700ZS,
Biological process	photosynthesis, light harvesting	GO:0009765	5	0	20.8332	41	71	195	7035	BnaC09G0025500ZS,BnaC08G0482400ZS,BnaC07G0134600ZS,BnaA07G0086700ZS,BnaA10G0105600ZS,BnaA06G0175800ZS,BnaA02G0134200ZS,BnaA03G0165600ZS,BnaC03G0191900ZS,BnaC06G0191500ZS,BnaA08G0253100ZS,BnaA07G0190300ZS,BnaC02G0368500ZS,BnaC03G0479400ZS,BnaA05G0100700ZS,BnaC03G0302000ZS,BnaC09G0366900ZS,BnaC02G0169300ZS,BnaA05G0444600ZS,BnaC04G0125000ZS,BnaC08G0251300ZS,BnaC08G0349200ZS,BnaA04G0221200ZS,BnaC03G0…
Biological process	photosynthesis	GO:0015979	4	0	18.2612	41	81	195	7035	BnaC09G0025500ZS,BnaC08G0482400ZS,BnaC07G0134600ZS,BnaA07G0086700ZS,BnaA10G0105600ZS,BnaA06G0175800ZS,BnaA02G0134200ZS,BnaA03G0165600ZS,BnaC03G0191900ZS,BnaC06G0191500ZS,BnaA08G0253100ZS,BnaA07G0190300ZS,BnaC02G0368500ZS,BnaC03G0479400ZS,BnaA05G0100700ZS,BnaC03G0302000ZS,BnaC09G0366900ZS,BnaC02G0169300ZS,BnaA05G0444600ZS,BnaC04G0125000ZS,BnaC08G0251300ZS,BnaC08G0349200ZS,BnaA04G0221200ZS,BnaC03G0…
Biological process	generation of precursor metabolites and energy	GO:0006091	4	1.11022e-16	13.2067	41	112	195	7035	BnaC09G0025500ZS,BnaC08G0482400ZS,BnaC07G0134600ZS,BnaA07G0086700ZS,BnaA10G0105600ZS,BnaA06G0175800ZS,BnaA02G0134200ZS,BnaA03G0165600ZS,BnaC03G0191900ZS,BnaC06G0191500ZS,BnaA08G0253100ZS,BnaA07G0190300ZS,BnaC02G0368500ZS,BnaC03G0479400ZS,BnaA05G0100700ZS,BnaC03G0302000ZS,BnaC09G0366900ZS,BnaC02G0169300ZS,BnaA05G0444600ZS,BnaC04G0125000ZS,BnaC08G0251300ZS,BnaC08G0349200ZS,BnaA04G0221200ZS,BnaC03G0…
Biological process	photosynthesis, light reaction	GO:0019684	5	2.22045e-16	19.9886	41	74	195	7035	BnaC09G0025500ZS,BnaC08G0482400ZS,BnaC07G0134600ZS,BnaA07G0086700ZS,BnaA10G0105600ZS,BnaA06G0175800ZS,BnaA02G0134200ZS,BnaA03G0165600ZS,BnaC03G0191900ZS,BnaC06G0191500ZS,BnaA08G0253100ZS,BnaA07G0190300ZS,BnaC02G0368500ZS,BnaC03G0479400ZS,BnaA05G0100700ZS,BnaC03G0302000ZS,BnaC09G0366900ZS,BnaC02G0169300ZS,BnaA05G0444600ZS,BnaC04G0125000ZS,BnaC08G0251300ZS,BnaC08G0349200ZS,BnaA04G0221200ZS,BnaC03G0…
Biological process	cellular metabolic process	GO:0044237	3	8.4527e-05	1.4613	77	1901	195	7035	BnaC09G0025500ZS,BnaC08G0482400ZS,BnaA01G0421800ZS,BnaC07G0134600ZS,BnaA07G0086700ZS,BnaA08G0173800ZS,BnaA10G0105600ZS,BnaA05G0079000ZS,BnaC02G0539600ZS,BnaA06G0175800ZS,BnaA02G0258900ZS,BnaC08G0459000ZS,BnaA02G0134200ZS,BnaC04G0092000ZS,BnaA03G0165600ZS,BnaA03G0090400ZS,BnaC03G0191900ZS,BnaC09G0292000ZS,BnaC06G0191500ZS,BnaA08G0253100ZS,BnaA01G0097400ZS,BnaC01G0492700ZS,BnaC05G0364100ZS,BnaA07G0…
Biological process	lipid localization	GO:0010876	4	0.000484584	4.30769	8	67	195	7035	BnaA06G0273700ZS,BnaC07G0513200ZS,BnaA02G0106000ZS,BnaA03G0102600ZS,BnaC03G0118200ZS,BnaA03G0139800ZS,BnaC03G0558800ZS,BnaC07G0394000ZS,
Biological process	lipid transport	GO:0006869	6	0.000484584	4.30769	8	67	195	7035	BnaA06G0273700ZS,BnaC07G0513200ZS,BnaA02G0106000ZS,BnaA03G0102600ZS,BnaC03G0118200ZS,BnaA03G0139800ZS,BnaC03G0558800ZS,BnaC07G0394000ZS,
Biological process	metabolic process	GO:0008152	2	0.00120597	1.15692	147	4584	195	7035	BnaC09G0025500ZS,BnaC08G0482400ZS,BnaA01G0421800ZS,BnaC07G0134600ZS,BnaA07G0086700ZS,BnaA08G0197700ZS,BnaC08G0289100ZS,BnaC07G0142700ZS,BnaA08G0173800ZS,BnaC01G0489400ZS,BnaC03G0483800ZS,BnaC05G0052200ZS,BnaA09G0501500ZS,BnaA10G0105600ZS,BnaA01G0222400ZS,BnaC08G0458300ZS,BnaA05G0079000ZS,BnaC02G0539600ZS,BnaA06G0175800ZS,BnaA02G0258900ZS,BnaC08G0459000ZS,BnaA07G0277100ZS,BnaA03G0341300ZS,BnaC03G0…
Biological process	carbohydrate metabolic process	GO:0005975	4	0.00782922	2.00427	15	270	195	7035	BnaA01G0421800ZS,BnaA03G0090400ZS,BnaC09G0292000ZS,BnaA04G0038900ZS,BnaA10G0211200ZS,BnaA09G0103100ZS,BnaC01G0070600ZS,BnaA03G0438900ZS,BnaC04G0328100ZS,BnaA04G0050900ZS,BnaC09G0512000ZS,BnaA09G0515100ZS,BnaC01G0493900ZS,BnaA07G0193000ZS,BnaA02G0353800ZS,
Biological process	phosphatidylinositol metabolic process	GO:0046488	8	0.0478091	2.27854	6	95	195	7035	BnaA05G0079000ZS,BnaC02G0539600ZS,BnaC04G0092000ZS,BnaC08G0510400ZS,BnaA02G0406600ZS,BnaA03G0290100ZS,

## Sheet: KEGG_enrichment
Term Name	MainClass	GeneHitsInSelectedSet	AllGenesInSelectedSet	GeneHitsInBackground	AllGenesInBackground	Q-value	enrichFactor	GeneListInSelectedSets
B 09102 Energy metabolism	A09100 Metabolism	117	1127	2173	62282	4.44089e-16	2.97553	[BnaC09G0561100ZS, BnaA09G0040000ZS, BnaA01G0279800ZS, BnaA02G0406900ZS, BnaA09G0599000ZS, BnaA07G0167600ZS, BnaC09G0303400ZS, BnaC04G0420700ZS, BnaA09G0507700ZS, BnaA06G0106800ZS, BnaA07G0041200ZS, BnaC09G0025500ZS, BnaA04G0138300ZS, BnaC08G0482400ZS, BnaC03G0479400ZS, BnaA01G0368400ZS, BnaA09G0257700ZS, BnaC05G0507600ZS, BnaC03G0618700ZS, BnaA10G0048600ZS, BnaA02G0338200ZS, BnaC02G0036000ZS, Bn…
00194 Photosynthesis proteins	A09180 Brite Hierarchies	64	1127	362	62282	5.55112e-16	9.77035	[BnaA09G0160400ZS, BnaA09G0040000ZS, BnaA08G0318700ZS, BnaA01G0279800ZS, BnaA02G0406900ZS, BnaA06G0143300ZS, BnaC09G0303400ZS, BnaA09G0507700ZS, BnaA06G0106800ZS, BnaC09G0080900ZS, BnaC04G0125000ZS, BnaC09G0025500ZS, BnaA03G0387200ZS, BnaA02G0345900ZS, BnaA06G0175800ZS, BnaC08G0482400ZS, BnaA01G0343400ZS, BnaC03G0479400ZS, BnaA09G0257700ZS, BnaC05G0507600ZS, BnaC03G0618700ZS, BnaA10G0048600ZS, Bn…
00196 Photosynthesis - antenna proteins	A09100 Metabolism	41	1127	85	62282	8.88178e-16	26.6565	[BnaC05G0256200ZS, BnaA09G0160400ZS, BnaA09G0040000ZS, BnaC07G0134600ZS, BnaA10G0105600ZS, BnaC02G0169300ZS, BnaA01G0279800ZS, BnaC08G0349200ZS, BnaC07G0134500ZS, BnaA05G0100700ZS, BnaA07G0086700ZS, BnaC09G0303400ZS, BnaA09G0507700ZS, BnaC03G0302000ZS, BnaA06G0106800ZS, BnaC04G0125000ZS, BnaA03G0165600ZS, BnaC09G0025500ZS, BnaA03G0387200ZS, BnaA02G0345900ZS, BnaA04G0221200ZS, BnaA06G0175800ZS, Bn…
A09100 Metabolism	A09100 Metabolism	428	1127	15760	62282	1.11022e-15	1.50081	[BnaC04G0070500ZS, BnaC02G0022200ZS, BnaA09G0599000ZS, BnaA04G0294200ZS, BnaA02G0012500ZS, BnaA07G0167600ZS, BnaC01G0240000ZS, BnaA06G0106800ZS, BnaC01G0053200ZS, BnaC01G0034600ZS, BnaC09G0025500ZS, BnaA04G0138300ZS, BnaC02G0218400ZS, BnaC08G0188900ZS, BnaC08G0482400ZS, BnaC09G0459300ZS, BnaA01G0421800ZS, BnaA06G0112600ZS, BnaA01G0008700ZS, BnaA08G0059700ZS, BnaA06G0161700ZS, BnaC03G0618700ZS, Bn…
00630 Glyoxylate and dicarboxylate metabolism	A09100 Metabolism	30	1127	398	62282	7.95126e-11	4.16559	[BnaC09G0561100ZS, BnaA10G0248000ZS, BnaA09G0104000ZS, BnaC03G0483800ZS, BnaC06G0156800ZS, BnaA07G0167600ZS, BnaC04G0420700ZS, BnaA04G0100900ZS, BnaC05G0364100ZS, BnaC06G0343600ZS, BnaC06G0008500ZS, BnaC03G0740800ZS, BnaA07G0389200ZS, BnaA04G0131800ZS, BnaC04G0111400ZS, BnaA08G0131200ZS, BnaC04G0381200ZS, BnaC01G0439600ZS, BnaC08G0504900ZS, BnaA03G0390800ZS, BnaA04G0100700ZS, BnaC08G0505100ZS, Bn…
00195 Photosynthesis	A09100 Metabolism	23	1127	272	62282	1.39746e-09	4.67302	[BnaA01G0343400ZS, BnaC05G0262600ZS, BnaA03G0251900ZS, BnaA09G0028400ZS, BnaA08G0318700ZS, BnaC06G0063400ZS, BnaC05G0049100ZS, BnaC03G0319100ZS, BnaA02G0406900ZS, BnaC06G0318800ZS, BnaC08G0104200ZS, BnaA06G0143300ZS, BnaA10G0048600ZS, BnaA02G0160100ZS, BnaA06G0019700ZS, BnaC06G0090200ZS, BnaC08G0493500ZS, BnaA09G0409900ZS, BnaC09G0080900ZS, BnaC05G0112700ZS, BnaC02G0316000ZS, BnaA02G0258900ZS, Bn…
B 09101 Carbohydrate metabolism	A09100 Metabolism	140	1127	4869	62282	4.10911e-08	1.58901	[BnaC09G0561100ZS, BnaC03G0252900ZS, BnaC03G0266000ZS, BnaA02G0025700ZS, BnaA03G0290100ZS, BnaA04G0294200ZS, BnaA07G0167600ZS, BnaA03G0400600ZS, BnaA03G0226300ZS, BnaA02G0029100ZS, BnaC04G0420700ZS, BnaC01G0053200ZS, BnaA04G0138300ZS, BnaC05G0014000ZS, BnaA06G0056200ZS, BnaA07G0072600ZS, BnaA03G0490800ZS, BnaA03G0333200ZS, BnaA05G0079000ZS, BnaC05G0458000ZS, BnaA05G0340300ZS, BnaC04G0415600ZS, Bn…
04712 Circadian rhythm - plant	A09150 Organismal Systems	31	1127	600	62282	2.67798e-07	2.85528	[BnaA05G0456200ZS, BnaA03G0408400ZS, BnaA02G0360300ZS, BnaC05G0514700ZS, BnaC05G0153600ZS, BnaA01G0416100ZS, BnaC02G0142900ZS, BnaC01G0137600ZS, BnaC02G0167000ZS, BnaA01G0428500ZS, BnaC07G0381000ZS, BnaA09G0067500ZS, BnaC03G0533700ZS, BnaC07G0327300ZS, BnaA02G0385300ZS, BnaA03G0073500ZS, BnaA01G0064700ZS, BnaC02G0484200ZS, BnaC09G0066100ZS, BnaA06G0329000ZS, BnaA03G0310300ZS, BnaC07G0364800ZS, Bn…
00710 Carbon fixation in photosynthetic organisms	A09100 Metabolism	30	1127	604	62282	9.36181e-07	2.74488	[BnaC09G0561100ZS, BnaA09G0564100ZS, BnaA10G0248000ZS, BnaC06G0326800ZS, BnaC09G0315000ZS, BnaA07G0193000ZS, BnaA02G0159200ZS, BnaC06G0156800ZS, BnaA07G0167600ZS, BnaC04G0420700ZS, BnaA04G0100900ZS, BnaC04G0328100ZS, BnaC03G0052300ZS, BnaA04G0131800ZS, BnaA04G0138300ZS, BnaA09G0267500ZS, BnaC04G0381200ZS, BnaA07G0284900ZS, BnaA09G0515100ZS, BnaC08G0503100ZS, BnaA05G0020000ZS, BnaA04G0100700ZS, Bn…
00199 Cytochrome P450	A09180 Brite Hierarchies	35	1127	830	62282	4.90791e-06	2.33039	[BnaC07G0296000ZS, BnaA06G0110600ZS, BnaA03G0260100ZS, BnaA03G0402500ZS, BnaC08G0287700ZS, BnaC09G0199300ZS, BnaC04G0605900ZS, BnaC08G0512500ZS, BnaC09G0588700ZS, BnaC08G0211200ZS, BnaC07G0374200ZS, BnaC02G0451300ZS, BnaC08G0308400ZS, BnaA04G0196700ZS, BnaC08G0188900ZS, BnaC06G0359600ZS, BnaC07G0541500ZS, BnaC09G0199200ZS, BnaA01G0008700ZS, BnaA08G0059700ZS, BnaC01G0254400ZS, BnaA07G0183500ZS, Bn…
B 09110 Biosynthesis of other secondary metabolites	A09100 Metabolism	59	1127	1861	62282	3.04555e-05	1.75204	[BnaA01G0222400ZS, BnaA10G0062900ZS, BnaA10G0221200ZS, BnaC03G0697800ZS, BnaC04G0070500ZS, BnaA06G0110600ZS, BnaA08G0180000ZS, BnaA09G0055900ZS, BnaA05G0415000ZS, BnaA05G0045100ZS, BnaC01G0240000ZS, BnaC05G0467100ZS, BnaC04G0493200ZS, BnaA06G0128100ZS, BnaA07G0302200ZS, BnaA02G0023800ZS, BnaC01G0034600ZS, BnaA04G0196700ZS, BnaC02G0218400ZS, BnaC06G0013400ZS, BnaA01G0189200ZS, BnaC03G0302600ZS, Bn…
00040 Pentose and glucuronate interconversions	A09100 Metabolism	30	1127	754	62282	6.51089e-05	2.19881	[BnaC03G0341900ZS, BnaC09G0186200ZS, BnaC03G0252900ZS, BnaC03G0266000ZS, BnaA05G0386400ZS, BnaA02G0025700ZS, BnaA07G0190600ZS, BnaC06G0326800ZS, BnaA02G0159200ZS, BnaA03G0400600ZS, BnaA10G0012000ZS, BnaA09G0166700ZS, BnaA03G0226300ZS, BnaC03G0372200ZS, BnaC09G0384400ZS, BnaC01G0053200ZS, BnaA07G0033600ZS, BnaC05G0014000ZS, BnaC08G0161200ZS, BnaC03G0359000ZS, BnaA07G0284900ZS, BnaA07G0072600ZS, Bn…
00537 Glycosylphosphatidylinositol (GPI)-anchored proteins	A09180 Brite Hierarchies	17	1127	325	62282	0.000109329	2.89071	[BnaA08G0082000ZS, BnaA04G0031000ZS, BnaC04G0356000ZS, BnaA07G0198900ZS, BnaA05G0146300ZS, BnaC08G0115900ZS, BnaA04G0030200ZS, BnaA04G0054600ZS, BnaC04G0300900ZS, BnaA09G0527600ZS, BnaC06G0149500ZS, BnaA04G0156400ZS, BnaA04G0030300ZS, BnaA10G0112700ZS, BnaC03G0778100ZS, BnaC01G0174900ZS, BnaC08G0357100ZS]
00740 Riboflavin metabolism	A09100 Metabolism	10	1127	131	62282	0.000145135	4.21859	[BnaC01G0410100ZS, BnaC02G0124900ZS, BnaA06G0264400ZS, BnaC03G0778100ZS, BnaC05G0425800ZS, BnaA02G0103000ZS, BnaA01G0331700ZS, BnaA05G0381600ZS, BnaC03G0681400ZS, BnaA02G0012500ZS]
00940 Phenylpropanoid biosynthesis	A09100 Metabolism	34	1127	972	62282	0.000255343	1.93309	[BnaC01G0048300ZS, BnaA10G0062900ZS, BnaA10G0221200ZS, BnaA07G0183300ZS, BnaC04G0070500ZS, BnaA05G0415000ZS, BnaC05G0035900ZS, BnaA05G0045100ZS, BnaC01G0240000ZS, BnaC05G0467100ZS, BnaA09G0547100ZS, BnaA07G0302200ZS, BnaC08G0294700ZS, BnaA02G0023800ZS, BnaA01G0042300ZS, BnaA04G0196700ZS, BnaC08G0312100ZS, BnaA08G0224500ZS, BnaC02G0218400ZS, BnaA10G0034200ZS, BnaC03G0401300ZS, BnaC06G0013400ZS, Bn…
03110 Chaperones and folding catalysts	A09180 Brite Hierarchies	49	1127	1626	62282	0.000439366	1.66538	[BnaA02G0109500ZS, BnaA02G0115900ZS, BnaC03G0804000ZS, BnaA05G0140100ZS, BnaC03G0054600ZS, BnaC05G0461200ZS, BnaC07G0260900ZS, Bnascaffold0026G0041200ZS, BnaA02G0125500ZS, BnaA03G0341300ZS, BnaA03G0535100ZS, BnaC03G0055300ZS, BnaC07G0105600ZS, BnaA09G0648200ZS, BnaA05G0140300ZS, BnaA08G0100500ZS, BnaC04G0184600ZS, BnaC02G0355300ZS, BnaC06G0406500ZS, BnaA01G0257800ZS, BnaC08G0301700ZS, BnaA03G0047…
00910 Nitrogen metabolism	A09100 Metabolism	11	1127	182	62282	0.000525326	3.3401	[BnaC06G0434700ZS, BnaA02G0055300ZS, BnaC02G0064800ZS, BnaA01G0421100ZS, BnaC07G0070900ZS, BnaA01G0421200ZS, BnaA07G0041200ZS, BnaA07G0317600ZS, BnaC03G0533500ZS, BnaC05G0559700ZS, BnaC06G0258800ZS]
A09150 Organismal Systems	A09150 Organismal Systems	81	1127	3140	62282	0.000992904	1.42559	[BnaC09G0367100ZS, BnaC05G0161300ZS, BnaA03G0408400ZS, BnaC01G0222400ZS, BnaA02G0096400ZS, BnaC01G0062300ZS, BnaA02G0360300ZS, BnaC03G0673000ZS, BnaA02G0125500ZS, BnaA01G0416100ZS, BnaA08G0254100ZS, BnaC02G0167000ZS, BnaA01G0428500ZS, BnaA05G0083300ZS, BnaC07G0381000ZS, BnaA02G0140700ZS, BnaA05G0494700ZS, BnaC08G0302800ZS, BnaA06G0152900ZS, BnaA06G0326300ZS, BnaA03G0073500ZS, BnaC08G0317600ZS, Bn…
B 09159 Environmental adaptation	A09150 Organismal Systems	81	1127	3140	62282	0.000992904	1.42559	[BnaC09G0367100ZS, BnaC05G0161300ZS, BnaA03G0408400ZS, BnaC01G0222400ZS, BnaA02G0096400ZS, BnaC01G0062300ZS, BnaA02G0360300ZS, BnaC03G0673000ZS, BnaA02G0125500ZS, BnaA01G0416100ZS, BnaA08G0254100ZS, BnaC02G0167000ZS, BnaA01G0428500ZS, BnaA05G0083300ZS, BnaC07G0381000ZS, BnaA02G0140700ZS, BnaA05G0494700ZS, BnaC08G0302800ZS, BnaA06G0152900ZS, BnaA06G0326300ZS, BnaA03G0073500ZS, BnaC08G0317600ZS, Bn…
00500 Starch and sucrose metabolism	A09100 Metabolism	34	1127	1053	62282	0.00102248	1.78439	[BnaA04G0031000ZS, BnaC04G0356000ZS, BnaA06G0083700ZS, BnaA04G0030200ZS, BnaC04G0300900ZS, BnaA02G0194700ZS, BnaA05G0045100ZS, BnaA10G0112700ZS, BnaA09G0547100ZS, BnaA02G0023800ZS, BnaA03G0438900ZS, BnaA01G0357600ZS, BnaC01G0174900ZS, BnaC08G0357100ZS, BnaA02G0353800ZS, BnaA08G0082000ZS, BnaA03G0090400ZS, BnaA07G0198900ZS, BnaC08G0393400ZS, BnaA05G0146300ZS, BnaC08G0115900ZS, BnaC06G0022700ZS, Bn…
00966 Glucosinolate biosynthesis	A09100 Metabolism	9	1127	144	62282	0.00130353	3.45397	[BnaC07G0005900ZS, BnaA06G0128100ZS, BnaC07G0541500ZS, BnaA01G0008700ZS, BnaA08G0059700ZS, BnaA06G0110600ZS, BnaC08G0199000ZS, BnaC01G0010200ZS, BnaC08G0083800ZS]
99992 Structural proteins	A09190 Not Included in Pathway or Brite	6	1127	67	62282	0.00135208	4.94897	[BnaC06G0025100ZS, Bnascaffold0026G0002200ZS, BnaC04G0161000ZS, BnaA06G0043000ZS, BnaA06G0450600ZS, BnaC06G0025200ZS]
00906 Carotenoid biosynthesis	A09100 Metabolism	11	1127	218	62282	0.00225227	2.78853	[BnaC03G0710000ZS, BnaA08G0211800ZS, BnaC08G0289100ZS, BnaC03G0406200ZS, BnaC07G0142700ZS, BnaC05G0402500ZS, BnaA01G0092600ZS, BnaA01G0290500ZS, BnaA09G0135300ZS, BnaC01G0356000ZS, BnaA06G0167300ZS]
00260 Glycine, serine and threonine metabolism	A09100 Metabolism	16	1127	411	62282	0.0037851	2.15138	[BnaC08G0504900ZS, BnaA09G0104000ZS, BnaA03G0390800ZS, BnaC03G0483800ZS, BnaC08G0505100ZS, BnaC08G0338700ZS, BnaC08G0510600ZS, BnaC06G0343600ZS, BnaC08G0217900ZS, BnaA07G0297900ZS, BnaA07G0389200ZS, BnaA03G0591500ZS, BnaC04G0111400ZS, BnaA07G0277100ZS, BnaA09G0517100ZS, BnaA01G0039900ZS]
00999 Biosynthesis of secondary metabolites - unclassified	A09100 Metabolism	5	1127	59	62282	0.00429536	4.68335	[BnaC09G0137200ZS, BnaA09G0129300ZS, BnaA04G0196700ZS, BnaA08G0224500ZS, BnaC02G0218400ZS]
04146 Peroxisome	A09140 Cellular Processes	17	1127	463	62282	0.00516761	2.02911	[BnaC01G0439600ZS, BnaA03G0294200ZS, BnaC03G0618300ZS, BnaA09G0104000ZS, BnaA03G0390800ZS, BnaC03G0483800ZS, BnaA06G0176200ZS, BnaC05G0458000ZS, BnaA09G0386000ZS, BnaC01G0439700ZS, BnaA05G0054700ZS, BnaC04G0061000ZS, BnaC04G0614600ZS, BnaC06G0008500ZS, BnaC03G0740800ZS, BnaC01G0048500ZS, BnaA08G0131200ZS]
B 09191 Unclassified: metabolism	A09190 Not Included in Pathway or Brite	48	1127	1806	62282	0.00589165	1.4688	[BnaC09G0049400ZS, BnaC08G0296700ZS, BnaC01G0146100ZS, BnaA09G0654900ZS, BnaA03G0072000ZS, BnaC08G0204600ZS, BnaC02G0206400ZS, BnaA03G0402300ZS, BnaA02G0377200ZS, BnaA06G0363200ZS, BnaA09G0642500ZS, BnaA08G0286900ZS, BnaC07G0364600ZS, BnaC08G0511200ZS, BnaC03G0311600ZS, BnaC07G0062700ZS, BnaA08G0304600ZS, BnaA03G0113400ZS, BnaA01G0085100ZS, BnaC04G0152500ZS, BnaC03G0094700ZS, BnaA01G0140400ZS, Bn…
00380 Tryptophan metabolism	A09100 Metabolism	12	1127	302	62282	0.00963549	2.1959	[BnaC01G0375500ZS, BnaC07G0005900ZS, BnaA06G0128100ZS, BnaC07G0541500ZS, BnaA01G0008700ZS, BnaA08G0059700ZS, BnaC01G0254400ZS, BnaC03G0740800ZS, BnaC06G0013300ZS, BnaC01G0010200ZS, BnaC08G0083800ZS, BnaA08G0131200ZS]
99980 Enzymes with EC numbers	A09190 Not Included in Pathway or Brite	45	1127	1746	62282	0.0123774	1.42432	[BnaC09G0049400ZS, BnaC08G0296700ZS, BnaC01G0146100ZS, BnaA09G0654900ZS, BnaA03G0072000ZS, BnaC08G0204600ZS, BnaC02G0206400ZS, BnaA02G0377200ZS, BnaA06G0363200ZS, BnaA09G0642500ZS, BnaA08G0286900ZS, BnaC07G0364600ZS, BnaC08G0511200ZS, BnaC03G0311600ZS, BnaC07G0062700ZS, BnaA08G0304600ZS, BnaA01G0085100ZS, BnaC04G0152500ZS, BnaC03G0094700ZS, BnaA01G0140400ZS, BnaC07G0494500ZS, Bnascaffold2468G0000…
04141 Protein processing in endoplasmic reticulum	A09120 Genetic Information Processing	35	1127	1288	62282	0.0124785	1.50173	[BnaC01G0187300ZS, BnaC02G0049800ZS, BnaA10G0086200ZS, BnaC03G0804000ZS, BnaA05G0140100ZS, BnaC07G0260900ZS, Bnascaffold0026G0041200ZS, BnaA08G0011400ZS, BnaC08G0487700ZS, BnaC01G0060500ZS, BnaA02G0125500ZS, BnaA01G0051600ZS, BnaA03G0140000ZS, BnaC03G0055300ZS, BnaA06G0415300ZS, BnaA02G0106100ZS, BnaC01G0211300ZS, BnaA01G0175800ZS, BnaA03G0246100ZS, BnaC01G0060400ZS, BnaC04G0573600ZS, BnaC06G0106…
B 09109 Metabolism of terpenoids and polyketides	A09100 Metabolism	34	1127	1244	62282	0.0126315	1.51042	[BnaC03G0748600ZS, BnaC03G0406200ZS, BnaC07G0133200ZS, BnaA03G0069600ZS, BnaC03G0189000ZS, BnaC03G0710000ZS, BnaA08G0211800ZS, BnaC01G0046500ZS, BnaA01G0290500ZS, BnaA09G0135300ZS, BnaC08G0308400ZS, BnaC06G0175800ZS, BnaA08G0206600ZS, BnaA07G0086100ZS, BnaC07G0367400ZS, BnaA06G0112600ZS, BnaC06G0055400ZS, BnaA09G0068700ZS, BnaC03G0449200ZS, BnaA09G0493600ZS, BnaA01G0092600ZS, BnaC01G0356000ZS, Bn…
B 09181 Protein families: metabolism	A09180 Brite Hierarchies	256	1127	12527	62282	0.0163099	1.12936	[BnaC07G0374900ZS, BnaA06G0110600ZS, BnaA03G0260100ZS, BnaA08G0235600ZS, BnaC05G0154100ZS, BnaA02G0125500ZS, BnaA06G0106800ZS, BnaC08G0512500ZS, BnaC03G0127800ZS, BnaA03G0012100ZS, BnaC07G0274700ZS, BnaA04G0196700ZS, BnaC09G0025500ZS, BnaC08G0188900ZS, BnaC08G0482400ZS, BnaA09G0257700ZS, BnaC03G0648900ZS, BnaA01G0008700ZS, BnaA08G0059700ZS, BnaC05G0507600ZS, BnaA03G0110700ZS, BnaC03G0618700ZS, Bn…
A09190 Not Included in Pathway or Brite	A09190 Not Included in Pathway or Brite	67	1127	2831	62282	0.0164664	1.3079	[BnaC09G0049400ZS, BnaA01G0365700ZS, BnaC08G0296700ZS, BnaC01G0146100ZS, BnaA09G0654900ZS, Bnascaffold0026G0002200ZS, BnaC08G0204600ZS, BnaA08G0152500ZS, BnaA03G0402300ZS, BnaC03G0008500ZS, BnaA09G0642500ZS, BnaA08G0286900ZS, BnaC08G0333800ZS, BnaC07G0062700ZS, BnaA08G0304600ZS, BnaA01G0085100ZS, BnaC04G0152500ZS, BnaC07G0102200ZS, BnaA01G0140400ZS, Bnascaffold2468G0000100ZS, BnaA02G0332000ZS, Bn…
00073 Cutin, suberine and wax biosynthesis	A09100 Metabolism	12	1127	332	62282	0.0189508	1.99748	[BnaA06G0124800ZS, BnaC09G0199300ZS, BnaC02G0140500ZS, BnaC06G0359600ZS, BnaA09G0698500ZS, BnaC09G0199100ZS, BnaC09G0199200ZS, BnaC07G0374200ZS, BnaA07G0309800ZS, BnaC01G0048500ZS, BnaA03G0402500ZS, BnaC08G0188900ZS]
00052 Galactose metabolism	A09100 Metabolism	12	1127	373	62282	0.0408436	1.77792	[BnaC03G0131700ZS, BnaA02G0029100ZS, BnaC09G0512000ZS, BnaC04G0344200ZS, BnaA03G0490800ZS, BnaA01G0357600ZS, BnaC02G0150500ZS, BnaA06G0083700ZS, BnaA10G0211200ZS, BnaC06G0022700ZS, BnaA09G0662300ZS, BnaA03G0335500ZS]
