# Supplementary material for: Molecular Analysis Uncovers the Mechanism of Fertility Restoration in Temperature-Sensitive Polima Cytoplasmic Male-Sterile Brassica napus
Source: Int J Mol Sci. 2021 Nov 18;22(22):12450. doi: 10.3390/ijms222212450 (PMC8617660; doi:10.3390/ijms222212450)
Supplement: Supplementary file 1 [file ijms-22-12450-s001.zip › sup-tableS5-Novel transcripts annotation information.xlsx]

## Sheet: 596-L
Table S5. Novel transcripts annotation information.
GeneID	GOTerms_num	GO_Anno	KEGG_entry	KEGG_url	KOG_class	KOG_class_annotation	NR_ID	E_value	Identity	Score	Annotation	NT_ID	E_value	Identity	Score	Annotation	Swissprot_ID	E_value	Identity	Score	Annotation
B596-L_1-10k_transcript_58146	--	--	--	--	--	--	gi|1009345346|emb|CRZ21761.1|	1.1e-10	40/62(64.52)	72	Bm7796 [Brugia malayi]	LN590706.1	3e-121	255/262(97.33)	444	Cyprinus carpio genome assembly common carp genome, scaffold: LG36, chromosome: 36	--	--	--	--	--
B596-L_1-10k_transcript_19268	13	GO:0000166: nucleotide binding (molecular_function); GO:0002161: aminoacyl-tRNA editing activity (molecular_function); GO:0004812: aminoacyl-tRNA ligase activity (molecular_function); GO:0004826: phenylalanine-tRNA ligase activity (molecular_function); GO:0005515: protein binding (molecular_function); GO:0005829: cytosol (cellular_component); GO:0006418: tRNA aminoacylation for protein translatio…	K01889|FARSA, pheS	http://www.genome.jp/dbget-bin/www_bget?ko:K01889	--	--	gi|391340895|ref|XP_003744769.1|	2.5e-154	284/479(59.29)	552	PREDICTED: phenylalanine--tRNA ligase alpha subunit B-like [Metaseiulus occidentalis]	XM_005100442.2	3e-44	516/715(72.17)	191	PREDICTED: Aplysia californica phenylalanine--tRNA ligase alpha subunit-like (LOC101849295), mRNA	sp|Q9T034|SYFA_ARATH	1e-246	418/486(86.01)	854	Phenylalanine--tRNA ligase alpha subunit, cytoplasmic OS=Arabidopsis thaliana GN=At4g39280 PE=2 SV=3
B596-L_1-10k_transcript_47272	--	--	--	--	--	--	--	--	--	--	--	--	--	--	--	--	sp|P92540|M1060_ARATH	5.8e-07	24/25(96.00)	56	Uncharacterized mitochondrial protein AtMg01060 OS=Arabidopsis thaliana GN=AtMg01060 PE=4 SV=1
B596-L_1-10k_transcript_31330	--	--	--	--	--	--	--	--	--	--	--	LK914835.1	1e-17	55/55(100.00)	102	Brugia timori genome assembly B_timori_Indonesia_v1_0_4 ,scaffold BTMF_contig0003590	--	--	--	--	--
B596-L_1-10k_transcript_55198	--	--	--	--	--	--	gi|954297013|gb|KRX86393.1|	2.7e-12	37/37(100.00)	77	hypothetical protein T12_13365, partial [Trichinella patagoniensis]	FJ626242.1	3e-17	69/77(89.61)	99	Phanopathes expansa isolate DFH11-14-A 28S ribosomal RNA gene, partial sequence	--	--	--	--	--
B596-L_1-10k_transcript_53739	--	--	--	--	[A]	RNA processing and modification	--	--	--	--	--	--	--	--	--	--	sp|Q8H136|RH14_ARATH	3.2e-14	39/42(92.86)	79	DEAD-box ATP-dependent RNA helicase 14 OS=Arabidopsis thaliana GN=RH14 PE=1 SV=2
B596-L_1-10k_transcript_44983	1	GO:0006351: transcription, DNA-templated (biological_process);	--	--	--	--	gi|954332749|gb|KRY07909.1|	8.2e-57	114/156(73.08)	226	Retrovirus-related Pol polyprotein from type-1 retrotransposable element [Trichinella patagoniensis]	KJ483096.1	0	477/519(91.91)	723	Isanthus capensis isolate isan 28S large subunit ribosomal RNA gene and external transcribed spacer, partial sequence	sp|Q3E811|RRT15_YEAST	1.5e-08	32/42(76.19)	61	Regulator of rDNA transcription protein 15 OS=Saccharomyces cerevisiae (strain ATCC 204508 / S288c) GN=RRT15 PE=3 SV=1
B596-L_1-10k_transcript_58577	--	--	--	--	--	--	gi|339256330|ref|XP_003370460.1|	4.2e-14	46/69(66.67)	83	conserved hypothetical protein [Trichinella spiralis]	KC869493.1	5e-78	179/187(95.72)	300	Spongionella sp. 1 NCI459 28S ribosomal RNA gene, partial sequence	--	--	--	--	--
B596-L_1-10k_transcript_59308	--	--	--	--	--	--	--	--	--	--	--	EF512755.1	3e-79	172/176(97.73)	303	Phaedon brassicae 5.8S ribosomal RNA gene, partial sequence; internal transcribed spacer 2, complete sequence; and 28S ribosomal RNA gene, partial sequence	--	--	--	--	--
B596-L_1-10k_transcript_51235	--	--	--	--	--	--	gi|443727871|gb|ELU14431.1|	1.5e-23	58/62(93.55)	115	hypothetical protein CAPTEDRAFT_143212, partial [Capitella teleta]	LN590706.1	0	419/436(96.10)	710	Cyprinus carpio genome assembly common carp genome, scaffold: LG36, chromosome: 36	--	--	--	--	--
B596-L_1-10k_transcript_57726	--	--	--	--	--	--	gi|443727871|gb|ELU14431.1|	1.2e-23	58/62(93.55)	115	hypothetical protein CAPTEDRAFT_143212, partial [Capitella teleta]	LN590706.1	1e-129	271/279(97.13)	472	Cyprinus carpio genome assembly common carp genome, scaffold: LG36, chromosome: 36	--	--	--	--	--
B596-L_1-10k_transcript_52285	--	--	--	--	--	--	gi|734559088|gb|KHN85530.1|	1e-26	68/93(73.12)	126	hypothetical protein Tcan_01978 [Toxocara canis]	KF982844.1	0	541/561(96.43)	924	Bombyx mori 18S ribosomal RNA gene, partial sequence	--	--	--	--	--
B596-L_1-10k_transcript_59825	--	--	--	--	--	--	gi|170579899|ref|XP_001895031.1|	4.8e-14	38/50(76.00)	82	hypothetical protein Bm1_17870 [Brugia malayi]	EF023324.1	9e-74	156/157(99.36)	285	Uncultured Rhynchomesostominae sp. clone Amb_18S_643 18S ribosomal RNA gene, partial sequence	--	--	--	--	--
B596-L_1-10k_transcript_11905	--	--	--	--	--	--	--	--	--	--	--	--	--	--	--	--	sp|P92540|M1060_ARATH	1.7e-06	24/25(96.00)	56	Uncharacterized mitochondrial protein AtMg01060 OS=Arabidopsis thaliana GN=AtMg01060 PE=4 SV=1
B596-L_1-10k_transcript_36552	--	--	--	--	--	--	--	--	--	--	--	--	--	--	--	--	sp|P92540|M1060_ARATH	9.1e-07	24/25(96.00)	56	Uncharacterized mitochondrial protein AtMg01060 OS=Arabidopsis thaliana GN=AtMg01060 PE=4 SV=1
B596-L_1-10k_transcript_5265	5	GO:0005739: mitochondrion (cellular_component); GO:0009523: photosystem II (cellular_component); GO:0009535: chloroplast thylakoid membrane (cellular_component); GO:0016021: integral component of membrane (cellular_component); GO:0019684: photosynthesis, light reaction (biological_process);	--	--	--	--	--	--	--	--	--	--	--	--	--	--	sp|A6MMT7|PETN_ILLOL	1.8e-08	30/31(96.77)	63	Cytochrome b6-f complex subunit 8 OS=Illicium oligandrum GN=petN PE=3 SV=1
B596-L_1-10k_transcript_47873	5	GO:0005739: mitochondrion (cellular_component); GO:0009523: photosystem II (cellular_component); GO:0009535: chloroplast thylakoid membrane (cellular_component); GO:0016021: integral component of membrane (cellular_component); GO:0019684: photosynthesis, light reaction (biological_process);	--	--	--	--	--	--	--	--	--	--	--	--	--	--	sp|A4QK12|PSBM_ARAHI	4.6e-09	34/34(100.00)	63	Photosystem II reaction center protein M OS=Arabis hirsuta GN=psbM PE=3 SV=1
B596-L_1-10k_transcript_57197	5	GO:0005739: mitochondrion (cellular_component); GO:0009523: photosystem II (cellular_component); GO:0009535: chloroplast thylakoid membrane (cellular_component); GO:0016021: integral component of membrane (cellular_component); GO:0019684: photosynthesis, light reaction (biological_process);	--	--	--	--	--	--	--	--	--	--	--	--	--	--	sp|A4QK12|PSBM_ARAHI	2.6e-09	34/34(100.00)	62	Photosystem II reaction center protein M OS=Arabis hirsuta GN=psbM PE=3 SV=1
B596-L_1-10k_transcript_52273	--	--	--	--	--	--	--	--	--	--	--	--	--	--	--	--	sp|A6MMT7|PETN_ILLOL	3.6e-09	30/31(96.77)	63	Cytochrome b6-f complex subunit 8 OS=Illicium oligandrum GN=petN PE=3 SV=1
B596-L_1-10k_transcript_45537	1	GO:0006351: transcription, DNA-templated (biological_process);	--	--	[R]	General function prediction only	gi|1016172060|gb|KZC15096.1|	9.2e-64	131/158(82.91)	250	Putative uncharacterized protein ART2 [Dufourea novaeangliae]	JQ982529.1	0	714/757(94.32)	1157	Paracatonia sp. JMU-2012 28S ribosomal RNA gene, partial sequence	sp|Q8TGM7|ART2_YEAST	4.4e-16	43/56(76.79)	86	Putative uncharacterized protein ART2 OS=Saccharomyces cerevisiae (strain ATCC 204508 / S288c) GN=ART2 PE=5 SV=1
B596-L_1-10k_transcript_52147	--	--	--	--	--	--	gi|954297013|gb|KRX86393.1|	4.3e-23	54/54(100.00)	114	hypothetical protein T12_13365, partial [Trichinella patagoniensis]	AB511881.1	4e-62	189/215(87.91)	248	Halichondria okadai genes for 18S rRNA, ITS1, 5.8S rRNA, ITS2, 28S rRNA, complete sequence	--	--	--	--	--
B596-L_1-10k_transcript_42706	--	--	--	--	[R]	General function prediction only	--	--	--	--	--	--	--	--	--	--	--	--	--	--	--
B596-L_1-10k_transcript_52459	3	GO:0009535: chloroplast thylakoid membrane (cellular_component); GO:0015979: photosynthesis (biological_process); GO:0042170: plastid membrane (cellular_component);	--	--	[R]	General function prediction only	--	--	--	--	--	--	--	--	--	--	sp|A7M967|YCF3_CUSRE	4.2e-39	76/77(98.70)	162	Photosystem I assembly protein Ycf3 OS=Cuscuta reflexa GN=ycf3 PE=3 SV=1
B596-L_1-10k_transcript_761	1	GO:0003824: catalytic activity (molecular_function);	--	--	[R]	General function prediction only	gi|999973202|gb|KXJ12376.1|	5.7e-85	183/486(37.65)	322	Transposon Ty3-I Gag-Pol polyprotein [Exaiptasia pallida]	--	--	--	--	--	sp|P20825|POL2_DROME	2.2e-71	154/423(36.41)	272	Retrovirus-related Pol polyprotein from transposon 297 OS=Drosophila melanogaster GN=pol PE=3 SV=1
B596-L_1-10k_transcript_28861	2	GO:0005634: nucleus (cellular_component); GO:0016567: protein ubiquitination (biological_process);	--	--	--	--	--	--	--	--	--	--	--	--	--	--	sp|Q9FYF9|FB76_ARATH	8.3e-167	305/387(78.81)	588	F-box protein At1g67340 OS=Arabidopsis thaliana GN=At1g67340 PE=1 SV=1
B596-L_1-10k_transcript_33027	2	GO:0005634: nucleus (cellular_component); GO:0016567: protein ubiquitination (biological_process);	--	--	--	--	--	--	--	--	--	--	--	--	--	--	sp|Q9FYF9|FB76_ARATH	8.2e-166	304/387(78.55)	584	F-box protein At1g67340 OS=Arabidopsis thaliana GN=At1g67340 PE=1 SV=1
B596-L_1-10k_transcript_50985	17	GO:0005634: nucleus (cellular_component); GO:0005829: cytosol (cellular_component); GO:0006690: icosanoid metabolic process (biological_process); GO:0006979: response to oxidative stress (biological_process); GO:0008270: zinc ion binding (molecular_function); GO:0016114: terpenoid biosynthetic process (biological_process); GO:0016491: oxidoreductase activity (molecular_function); GO:0016616: oxid…	K13948|PTGR1, LTB4DH	http://www.genome.jp/dbget-bin/www_bget?ko:K13948	[R]	General function prediction only	gi|632976460|ref|XP_007904806.1|	4.1e-32	73/164(44.51)	144	PREDICTED: prostaglandin reductase 1 isoform X2 [Callorhinchus milii]	--	--	--	--	--	sp|Q39172|P1_ARATH	6.3e-84	149/166(89.76)	311	NADP-dependent alkenal double bond reductase P1 OS=Arabidopsis thaliana GN=P1 PE=1 SV=1
B596-L_1-10k_transcript_1696	11	GO:0000028: ribosomal small subunit assembly (biological_process); GO:0000312: plastid small ribosomal subunit (cellular_component); GO:0002143: tRNA wobble position uridine thiolation (biological_process); GO:0003723: RNA binding (molecular_function); GO:0003729: mRNA binding (molecular_function); GO:0003735: structural constituent of ribosome (molecular_function); GO:0005763: mitochondrial smal…	K02950|RP-S12, MRPS12, rpsL	http://www.genome.jp/dbget-bin/www_bget?ko:K02950	[J]	Translation, ribosomal structure and biogenesis	gi|669219410|emb|CDW59293.1|	3.4e-30	65/155(41.94)	140	Ribosomal S7 and Ribosom S12 S23 domain containin g protein [Trichuris trichiura]	--	--	--	--	--	sp|A4QJG0|RR7_AETCO	1.9e-79	155/155(100.00)	299	30S ribosomal protein S7, chloroplastic OS=Aethionema cordifolium GN=rps7-A PE=3 SV=1
B596-L_1-10k_transcript_8076	10	GO:0000028: ribosomal small subunit assembly (biological_process); GO:0000312: plastid small ribosomal subunit (cellular_component); GO:0002143: tRNA wobble position uridine thiolation (biological_process); GO:0003729: mRNA binding (molecular_function); GO:0003735: structural constituent of ribosome (molecular_function); GO:0005763: mitochondrial small ribosomal subunit (cellular_component); GO:0…	--	--	[J]	Translation, ribosomal structure and biogenesis	gi|546687041|gb|ERL95961.1|	2.9e-28	62/77(80.52)	133	hypothetical protein D910_00693 [Dendroctonus ponderosae]	--	--	--	--	--	sp|A4QJG0|RR7_AETCO	5.2e-60	121/121(100.00)	234	30S ribosomal protein S7, chloroplastic OS=Aethionema cordifolium GN=rps7-A PE=3 SV=1
B596-L_1-10k_transcript_7700	11	GO:0000028: ribosomal small subunit assembly (biological_process); GO:0000312: plastid small ribosomal subunit (cellular_component); GO:0002143: tRNA wobble position uridine thiolation (biological_process); GO:0003723: RNA binding (molecular_function); GO:0003729: mRNA binding (molecular_function); GO:0003735: structural constituent of ribosome (molecular_function); GO:0005763: mitochondrial smal…	K02950|RP-S12, MRPS12, rpsL	http://www.genome.jp/dbget-bin/www_bget?ko:K02950	[J]	Translation, ribosomal structure and biogenesis	gi|669219410|emb|CDW59293.1|	2.4e-30	65/155(41.94)	140	Ribosomal S7 and Ribosom S12 S23 domain containin g protein [Trichuris trichiura]	--	--	--	--	--	sp|A4QJG0|RR7_AETCO	1.3e-79	155/155(100.00)	299	30S ribosomal protein S7, chloroplastic OS=Aethionema cordifolium GN=rps7-A PE=3 SV=1
B596-L_1-10k_transcript_17015	11	GO:0000028: ribosomal small subunit assembly (biological_process); GO:0000312: plastid small ribosomal subunit (cellular_component); GO:0002143: tRNA wobble position uridine thiolation (biological_process); GO:0003723: RNA binding (molecular_function); GO:0003729: mRNA binding (molecular_function); GO:0003735: structural constituent of ribosome (molecular_function); GO:0005763: mitochondrial smal…	K02950|RP-S12, MRPS12, rpsL	http://www.genome.jp/dbget-bin/www_bget?ko:K02950	[J]	Translation, ribosomal structure and biogenesis	gi|546687041|gb|ERL95961.1|	3e-33	70/85(82.35)	149	hypothetical protein D910_00693 [Dendroctonus ponderosae]	--	--	--	--	--	sp|A4QJG0|RR7_AETCO	1e-79	155/155(100.00)	299	30S ribosomal protein S7, chloroplastic OS=Aethionema cordifolium GN=rps7-A PE=3 SV=1
B596-L_1-10k_transcript_20613	11	GO:0000028: ribosomal small subunit assembly (biological_process); GO:0000312: plastid small ribosomal subunit (cellular_component); GO:0002143: tRNA wobble position uridine thiolation (biological_process); GO:0003723: RNA binding (molecular_function); GO:0003729: mRNA binding (molecular_function); GO:0003735: structural constituent of ribosome (molecular_function); GO:0005763: mitochondrial smal…	K02950|RP-S12, MRPS12, rpsL	http://www.genome.jp/dbget-bin/www_bget?ko:K02950	[J]	Translation, ribosomal structure and biogenesis	gi|546687041|gb|ERL95961.1|	2.8e-33	70/85(82.35)	149	hypothetical protein D910_00693 [Dendroctonus ponderosae]	--	--	--	--	--	sp|A4QJG0|RR7_AETCO	9.3e-80	155/155(100.00)	299	30S ribosomal protein S7, chloroplastic OS=Aethionema cordifolium GN=rps7-A PE=3 SV=1
B596-L_1-10k_transcript_15408	12	GO:0002181: cytoplasmic translation (biological_process); GO:0003729: mRNA binding (molecular_function); GO:0003735: structural constituent of ribosome (molecular_function); GO:0005762: mitochondrial large ribosomal subunit (cellular_component); GO:0006412: translation (biological_process); GO:0009507: chloroplast (cellular_component); GO:0015934: large ribosomal subunit (cellular_component); GO:…	K02886|RP-L2, MRPL2, rplB	http://www.genome.jp/dbget-bin/www_bget?ko:K02886	[J]	Translation, ribosomal structure and biogenesis	gi|861634630|gb|KMQ91315.1|	9.3e-30	83/233(35.62)	137	50s ribosomal protein l2 [Lasius niger]	LN595460.1	2e-44	133/147(90.48)	191	Cyprinus carpio genome assembly common carp genome ,scaffold 000002324	sp|P27107|RK2_SINAL	2.7e-72	130/131(99.24)	274	50S ribosomal protein L2, chloroplastic OS=Sinapis alba GN=rpl2 PE=3 SV=1
B596-L_1-10k_transcript_19157	5	GO:0003723: RNA binding (molecular_function); GO:0005840: ribosome (cellular_component); GO:0006412: translation (biological_process); GO:0015934: large ribosomal subunit (cellular_component); GO:0043231: intracellular membrane-bounded organelle (cellular_component);	K02886|RP-L2, MRPL2, rplB	http://www.genome.jp/dbget-bin/www_bget?ko:K02886	[J]	Translation, ribosomal structure and biogenesis	gi|861634630|gb|KMQ91315.1|	3.1e-43	156/586(26.62)	183	50s ribosomal protein l2 [Lasius niger]	LN595460.1	0	600/664(90.36)	843	Cyprinus carpio genome assembly common carp genome ,scaffold 000002324	sp|P27107|RK2_SINAL	1.9e-120	257/486(52.88)	434	50S ribosomal protein L2, chloroplastic OS=Sinapis alba GN=rpl2 PE=3 SV=1
B596-L_1-10k_transcript_12959	7	GO:0003723: RNA binding (molecular_function); GO:0005840: ribosome (cellular_component); GO:0006412: translation (biological_process); GO:0015934: large ribosomal subunit (cellular_component); GO:0043231: intracellular membrane-bounded organelle (cellular_component); GO:0097159: organic cyclic compound binding (molecular_function); GO:1901363: heterocyclic compound binding (molecular_function);	K02886|RP-L2, MRPL2, rplB	http://www.genome.jp/dbget-bin/www_bget?ko:K02886	[J]	Translation, ribosomal structure and biogenesis	gi|820846517|ref|XP_012341205.1|	2.8e-56	170/592(28.72)	226	PREDICTED: 50S ribosomal protein L2, chloroplastic-like [Apis florea]	LN595460.1	0	675/746(90.48)	955	Cyprinus carpio genome assembly common carp genome ,scaffold 000002324	sp|P27107|RK2_SINAL	1e-128	274/503(54.47)	462	50S ribosomal protein L2, chloroplastic OS=Sinapis alba GN=rpl2 PE=3 SV=1
B596-L_1-10k_transcript_6777	11	GO:0005506: iron ion binding (molecular_function); GO:0009512: cytochrome b6f complex (cellular_component); GO:0009535: chloroplast thylakoid membrane (cellular_component); GO:0016020: membrane (cellular_component); GO:0016021: integral component of membrane (cellular_component); GO:0016491: oxidoreductase activity (molecular_function); GO:0019684: photosynthesis, light reaction (biological_proce…	K00412|CYTB, petB	http://www.genome.jp/dbget-bin/www_bget?ko:K00412	[C]	Energy production and conversion	gi|556761796|ref|XP_005976202.1|	6.2e-37	77/214(35.98)	162	PREDICTED: uncharacterized protein LOC102331498 [Pantholops hodgsonii]	--	--	--	--	--	sp|P56773|CYB6_ARATH	1.8e-119	213/215(99.07)	431	Cytochrome b6 OS=Arabidopsis thaliana GN=petB PE=1 SV=1
B596-L_1-10k_transcript_35583	9	GO:0005739: mitochondrion (cellular_component); GO:0009535: chloroplast thylakoid membrane (cellular_component); GO:0009767: photosynthetic electron transport chain (biological_process); GO:0016020: membrane (cellular_component); GO:0016021: integral component of membrane (cellular_component); GO:0016491: oxidoreductase activity (molecular_function); GO:0044699: single-organism process (biologica…	K00412|CYTB, petB	http://www.genome.jp/dbget-bin/www_bget?ko:K00412	[C]	Energy production and conversion	gi|11141477|gb|AAG31960.1|AF248668_1	8.6e-10	39/99(39.39)	71	cytochrome b [Gryllus integer]	--	--	--	--	--	sp|P00166|PETD_SPIOL	5.4e-87	156/158(98.73)	322	Cytochrome b6-f complex subunit 4 OS=Spinacia oleracea GN=petD PE=1 SV=2
B596-L_1-10k_transcript_14985	11	GO:0005506: iron ion binding (molecular_function); GO:0009512: cytochrome b6f complex (cellular_component); GO:0009535: chloroplast thylakoid membrane (cellular_component); GO:0016020: membrane (cellular_component); GO:0016021: integral component of membrane (cellular_component); GO:0016491: oxidoreductase activity (molecular_function); GO:0019684: photosynthesis, light reaction (biological_proce…	K00412|CYTB, petB	http://www.genome.jp/dbget-bin/www_bget?ko:K00412	[C]	Energy production and conversion	gi|556761796|ref|XP_005976202.1|	2.8e-37	77/215(35.81)	163	PREDICTED: uncharacterized protein LOC102331498 [Pantholops hodgsonii]	--	--	--	--	--	sp|P56773|CYB6_ARATH	2.1e-120	215/215(100.00)	434	Cytochrome b6 OS=Arabidopsis thaliana GN=petB PE=1 SV=1
B596-L_1-10k_transcript_3412	8	GO:0000312: plastid small ribosomal subunit (cellular_component); GO:0003735: structural constituent of ribosome (molecular_function); GO:0005739: mitochondrion (cellular_component); GO:0006412: translation (biological_process); GO:0009570: chloroplast stroma (cellular_component); GO:0009941: chloroplast envelope (cellular_component); GO:0019843: rRNA binding (molecular_function); GO:0022627: cyt…	--	--	[J]	Translation, ribosomal structure and biogenesis	--	--	--	--	--	--	--	--	--	--	sp|A4QL41|RR18_DRANE	8.4e-47	101/101(100.00)	190	30S ribosomal protein S18, chloroplastic OS=Draba nemorosa GN=rps18 PE=3 SV=1
B596-L_1-10k_transcript_6086	8	GO:0000312: plastid small ribosomal subunit (cellular_component); GO:0003735: structural constituent of ribosome (molecular_function); GO:0005739: mitochondrion (cellular_component); GO:0006412: translation (biological_process); GO:0009570: chloroplast stroma (cellular_component); GO:0009941: chloroplast envelope (cellular_component); GO:0019843: rRNA binding (molecular_function); GO:0022627: cyt…	--	--	[J]	Translation, ribosomal structure and biogenesis	--	--	--	--	--	--	--	--	--	--	sp|A4QL41|RR18_DRANE	7.2e-47	101/101(100.00)	190	30S ribosomal protein S18, chloroplastic OS=Draba nemorosa GN=rps18 PE=3 SV=1
B596-L_1-10k_transcript_26878	4	GO:0000311: plastid large ribosomal subunit (cellular_component); GO:0003735: structural constituent of ribosome (molecular_function); GO:0006412: translation (biological_process); GO:0009507: chloroplast (cellular_component);	--	--	--	--	--	--	--	--	--	--	--	--	--	--	sp|A4QKL3|RK33_CAPBU	1.3e-32	66/66(100.00)	142	50S ribosomal protein L33, chloroplastic OS=Capsella bursa-pastoris GN=rpl33 PE=3 SV=1
B596-L_1-10k_transcript_45790	4	GO:0000311: plastid large ribosomal subunit (cellular_component); GO:0003735: structural constituent of ribosome (molecular_function); GO:0006412: translation (biological_process); GO:0009507: chloroplast (cellular_component);	--	--	--	--	--	--	--	--	--	--	--	--	--	--	sp|A4QKL3|RK33_CAPBU	6.7e-33	66/66(100.00)	142	50S ribosomal protein L33, chloroplastic OS=Capsella bursa-pastoris GN=rpl33 PE=3 SV=1
B596-L_1-10k_transcript_6179	4	GO:0000311: plastid large ribosomal subunit (cellular_component); GO:0003735: structural constituent of ribosome (molecular_function); GO:0006412: translation (biological_process); GO:0009507: chloroplast (cellular_component);	--	--	--	--	--	--	--	--	--	--	--	--	--	--	sp|A4QKL3|RK33_CAPBU	2.2e-32	66/66(100.00)	142	50S ribosomal protein L33, chloroplastic OS=Capsella bursa-pastoris GN=rpl33 PE=3 SV=1
B596-L_1-10k_transcript_12756	6	GO:0005739: mitochondrion (cellular_component); GO:0009535: chloroplast thylakoid membrane (cellular_component); GO:0009538: photosystem I reaction center (cellular_component); GO:0015979: photosynthesis (biological_process); GO:0016021: integral component of membrane (cellular_component); GO:0055114: oxidation-reduction process (biological_process);	--	--	--	--	--	--	--	--	--	--	--	--	--	--	sp|A4QKL2|PSAJ_CAPBU	1.2e-15	42/42(100.00)	86	Photosystem I reaction center subunit IX OS=Capsella bursa-pastoris GN=psaJ PE=3 SV=1
B596-L_1-10k_transcript_29548	6	GO:0005739: mitochondrion (cellular_component); GO:0009535: chloroplast thylakoid membrane (cellular_component); GO:0009538: photosystem I reaction center (cellular_component); GO:0015979: photosynthesis (biological_process); GO:0016021: integral component of membrane (cellular_component); GO:0055114: oxidation-reduction process (biological_process);	--	--	--	--	--	--	--	--	--	--	--	--	--	--	sp|A4QKL2|PSAJ_CAPBU	7.7e-16	42/42(100.00)	86	Photosystem I reaction center subunit IX OS=Capsella bursa-pastoris GN=psaJ PE=3 SV=1
B596-L_1-10k_transcript_33467	6	GO:0009512: cytochrome b6f complex (cellular_component); GO:0009535: chloroplast thylakoid membrane (cellular_component); GO:0009767: photosynthetic electron transport chain (biological_process); GO:0016021: integral component of membrane (cellular_component); GO:0017004: cytochrome complex assembly (biological_process); GO:0045158: electron transporter, transferring electrons within cytochrome b…	--	--	--	--	--	--	--	--	--	--	--	--	--	--	sp|A4QK37|PETG_ARAHI	2.1e-12	37/37(100.00)	75	Cytochrome b6-f complex subunit 5 OS=Arabis hirsuta GN=petG PE=3 SV=1
B596-L_1-10k_transcript_33754	6	GO:0009512: cytochrome b6f complex (cellular_component); GO:0009535: chloroplast thylakoid membrane (cellular_component); GO:0009767: photosynthetic electron transport chain (biological_process); GO:0016021: integral component of membrane (cellular_component); GO:0017004: cytochrome complex assembly (biological_process); GO:0045158: electron transporter, transferring electrons within cytochrome b…	--	--	--	--	--	--	--	--	--	--	--	--	--	--	sp|A4QK37|PETG_ARAHI	2.1e-12	37/37(100.00)	75	Cytochrome b6-f complex subunit 5 OS=Arabis hirsuta GN=petG PE=3 SV=1
B596-L_1-10k_transcript_42843	--	--	--	--	--	--	--	--	--	--	--	--	--	--	--	--	sp|A4QK36|PETL_ARAHI	1.4e-07	31/31(100.00)	58	Cytochrome b6-f complex subunit 6 OS=Arabis hirsuta GN=petL PE=3 SV=1
B596-L_1-10k_transcript_7948	4	GO:0009706: chloroplast inner membrane (cellular_component); GO:0015078: hydrogen ion transmembrane transporter activity (molecular_function); GO:0016021: integral component of membrane (cellular_component); GO:1902600: hydrogen ion transmembrane transport (biological_process);	--	--	--	--	--	--	--	--	--	--	--	--	--	--	sp|A4QKK4|CEMA_CAPBU	3.3e-131	229/229(100.00)	470	Chloroplast envelope membrane protein OS=Capsella bursa-pastoris GN=cemA PE=3 SV=1
B596-L_1-10k_transcript_30328	4	GO:0009706: chloroplast inner membrane (cellular_component); GO:0015078: hydrogen ion transmembrane transporter activity (molecular_function); GO:0016021: integral component of membrane (cellular_component); GO:1902600: hydrogen ion transmembrane transport (biological_process);	--	--	--	--	--	--	--	--	--	--	--	--	--	--	sp|A4QKK4|CEMA_CAPBU	1.9e-131	229/229(100.00)	470	Chloroplast envelope membrane protein OS=Capsella bursa-pastoris GN=cemA PE=3 SV=1
B596-L_1-10k_transcript_48534	4	GO:0009522: photosystem I (cellular_component); GO:0009535: chloroplast thylakoid membrane (cellular_component); GO:0015979: photosynthesis (biological_process); GO:0016021: integral component of membrane (cellular_component);	--	--	--	--	--	--	--	--	--	--	--	--	--	--	sp|P56768|PSAI_ARATH	8.7e-13	36/37(97.30)	75	Photosystem I reaction center subunit VIII OS=Arabidopsis thaliana GN=psaI PE=3 SV=1
B596-L_1-10k_transcript_56438	7	GO:0003989: acetyl-CoA carboxylase activity (molecular_function); GO:0005524: ATP binding (molecular_function); GO:0006633: fatty acid biosynthetic process (biological_process); GO:0008270: zinc ion binding (molecular_function); GO:0009317: acetyl-CoA carboxylase complex (cellular_component); GO:0009570: chloroplast stroma (cellular_component); GO:2001295: malonyl-CoA biosynthetic process (biolog…	--	--	[EI]	--	--	--	--	--	--	--	--	--	--	--	sp|P48937|ACCD_BRANA	9.8e-50	95/95(100.00)	197	Acetyl-coenzyme A carboxylase carboxyl transferase subunit beta, chloroplastic OS=Brassica napus GN=accD PE=2 SV=2
B596-L_1-10k_transcript_31647	--	--	--	--	--	--	--	--	--	--	--	LN597687.1	6e-45	143/162(88.27)	193	Cyprinus carpio genome assembly common carp genome ,scaffold 000028793	--	--	--	--	--
B596-L_1-10k_transcript_115	8	GO:0009523: photosystem II (cellular_component); GO:0009535: chloroplast thylakoid membrane (cellular_component); GO:0009772: photosynthetic electron transport in photosystem II (biological_process); GO:0016021: integral component of membrane (cellular_component); GO:0016168: chlorophyll binding (molecular_function); GO:0018298: protein-chromophore linkage (biological_process); GO:0045156: electr…	--	--	--	--	--	--	--	--	--	--	--	--	--	--	sp|P56778|PSBC_ARATH	7.3e-230	381/382(99.74)	799	Photosystem II CP43 reaction center protein OS=Arabidopsis thaliana GN=psbC PE=1 SV=3
B596-L_1-10k_transcript_561	9	GO:0005506: iron ion binding (molecular_function); GO:0009523: photosystem II (cellular_component); GO:0009535: chloroplast thylakoid membrane (cellular_component); GO:0009772: photosynthetic electron transport in photosystem II (biological_process); GO:0016021: integral component of membrane (cellular_component); GO:0016168: chlorophyll binding (molecular_function); GO:0016491: oxidoreductase ac…	--	--	--	--	--	--	--	--	--	--	--	--	--	--	sp|P56761|PSBD_ARATH	5e-207	350/350(100.00)	723	Photosystem II D2 protein OS=Arabidopsis thaliana GN=psbD PE=1 SV=3
B596-L_1-10k_transcript_3343	--	--	--	--	--	--	--	--	--	--	--	--	--	--	--	--	sp|P92540|M1060_ARATH	2.5e-06	24/25(96.00)	56	Uncharacterized mitochondrial protein AtMg01060 OS=Arabidopsis thaliana GN=AtMg01060 PE=4 SV=1
B596-L_1-10k_transcript_13663	--	--	--	--	--	--	--	--	--	--	--	--	--	--	--	--	sp|P92540|M1060_ARATH	1.3e-06	24/25(96.00)	56	Uncharacterized mitochondrial protein AtMg01060 OS=Arabidopsis thaliana GN=AtMg01060 PE=4 SV=1
B596-L_1-10k_transcript_4400	5	GO:0005739: mitochondrion (cellular_component); GO:0009523: photosystem II (cellular_component); GO:0009535: chloroplast thylakoid membrane (cellular_component); GO:0016021: integral component of membrane (cellular_component); GO:0019684: photosynthesis, light reaction (biological_process);	--	--	--	--	--	--	--	--	--	--	--	--	--	--	sp|A6MMT7|PETN_ILLOL	1.9e-08	30/31(96.77)	63	Cytochrome b6-f complex subunit 8 OS=Illicium oligandrum GN=petN PE=3 SV=1
B596-L_1-10k_transcript_603	5	GO:0005739: mitochondrion (cellular_component); GO:0009523: photosystem II (cellular_component); GO:0009535: chloroplast thylakoid membrane (cellular_component); GO:0016021: integral component of membrane (cellular_component); GO:0019684: photosynthesis, light reaction (biological_process);	--	--	--	--	--	--	--	--	--	LN593092.1	1e-17	83/96(86.46)	104	Cyprinus carpio genome assembly common carp genome ,scaffold 000028790	sp|A6MMT7|PETN_ILLOL	2.8e-08	30/31(96.77)	63	Cytochrome b6-f complex subunit 8 OS=Illicium oligandrum GN=petN PE=3 SV=1
B596-L_1-10k_transcript_8517	--	--	--	--	[R]	General function prediction only	gi|530660275|ref|XP_005315177.1|	6e-151	302/826(36.56)	541	PREDICTED: uncharacterized protein LOC101933223 [Chrysemys picta bellii]	--	--	--	--	--	sp|Q8I7P9|POL5_DROME	1.3e-26	80/240(33.33)	123	Retrovirus-related Pol polyprotein from transposon opus OS=Drosophila melanogaster GN=pol PE=3 SV=1
B596-L_1-10k_transcript_42967	--	--	K01050|BCHE	http://www.genome.jp/dbget-bin/www_bget?ko:K01050	[R]	General function prediction only	gi|530660275|ref|XP_005315177.1|	1.4e-55	115/300(38.33)	223	PREDICTED: uncharacterized protein LOC101933223 [Chrysemys picta bellii]	--	--	--	--	--	--	--	--	--	--
B596-L_1-10k_transcript_7343	12	GO:0003729: mRNA binding (molecular_function); GO:0003743: translation initiation factor activity (molecular_function); GO:0005515: protein binding (molecular_function); GO:0005634: nucleus (cellular_component); GO:0005829: cytosol (cellular_component); GO:0006413: translational initiation (biological_process); GO:0006417: regulation of translation (biological_process); GO:0044707: single-multice…	K03260|EIF4G	http://www.genome.jp/dbget-bin/www_bget?ko:K03260	[J]	Translation, ribosomal structure and biogenesis	gi|996064227|gb|AMK01816.1|	8.2e-50	181/630(28.73)	205	EIF4G, partial [Mytilus galloprovincialis]	--	--	--	--	--	sp|O82233|IF4G2_ARATH	2e-272	521/756(68.92)	939	Eukaryotic translation initiation factor isoform 4G-2 OS=Arabidopsis thaliana GN=EIF(ISO)4G2 PE=1 SV=1
B596-L_1-10k_transcript_8945	12	GO:0003729: mRNA binding (molecular_function); GO:0003743: translation initiation factor activity (molecular_function); GO:0005515: protein binding (molecular_function); GO:0005634: nucleus (cellular_component); GO:0005829: cytosol (cellular_component); GO:0006413: translational initiation (biological_process); GO:0006417: regulation of translation (biological_process); GO:0044707: single-multice…	K03260|EIF4G	http://www.genome.jp/dbget-bin/www_bget?ko:K03260	[J]	Translation, ribosomal structure and biogenesis	gi|996064227|gb|AMK01816.1|	1.5e-50	178/613(29.04)	207	EIF4G, partial [Mytilus galloprovincialis]	--	--	--	--	--	sp|O82233|IF4G2_ARATH	5.8e-274	521/755(69.01)	944	Eukaryotic translation initiation factor isoform 4G-2 OS=Arabidopsis thaliana GN=EIF(ISO)4G2 PE=1 SV=1
B596-L_1-10k_transcript_37461	14	GO:0005217: intracellular ligand-gated ion channel activity (molecular_function); GO:0005262: calcium channel activity (molecular_function); GO:0005515: protein binding (molecular_function); GO:0005576: extracellular region (cellular_component); GO:0006816: calcium ion transport (biological_process); GO:0006874: cellular calcium ion homeostasis (biological_process); GO:0008066: glutamate receptor…	K05201|GRIK1	http://www.genome.jp/dbget-bin/www_bget?ko:K05201	--	--	gi|478251673|gb|ENN72127.1|	5.6e-11	79/317(24.92)	75	hypothetical protein YQE_11186, partial [Dendroctonus ponderosae]	--	--	--	--	--	sp|Q8GXJ4|GLR34_ARATH	1.8e-164	291/322(90.37)	580	Glutamate receptor 3.4 OS=Arabidopsis thaliana GN=GLR3.4 PE=2 SV=2
B596-L_1-10k_transcript_39366	--	--	--	--	[R]	General function prediction only	--	--	--	--	--	--	--	--	--	--	--	--	--	--	--
B596-L_1-10k_transcript_10893	1	GO:0006351: transcription, DNA-templated (biological_process);	--	--	--	--	gi|1016172060|gb|KZC15096.1|	6.9e-37	79/87(90.80)	162	Putative uncharacterized protein ART2 [Dufourea novaeangliae]	AY561925.2	0	1661/2021(82.19)	1655	Axinella sp. G315196 28S large subunit ribosomal RNA gene, complete sequence	sp|Q8TGM7|ART2_YEAST	2.1e-15	43/56(76.79)	85	Putative uncharacterized protein ART2 OS=Saccharomyces cerevisiae (strain ATCC 204508 / S288c) GN=ART2 PE=5 SV=1
B596-L_1-10k_transcript_58822	5	GO:0003735: structural constituent of ribosome (molecular_function); GO:0005622: intracellular (cellular_component); GO:0005762: mitochondrial large ribosomal subunit (cellular_component); GO:0019843: rRNA binding (molecular_function); GO:0032543: mitochondrial translation (biological_process);	--	--	[J]	Translation, ribosomal structure and biogenesis	gi|556746696|ref|XP_005968812.1|	8.1e-10	32/70(45.71)	68	PREDICTED: 30S ribosomal protein S3, chloroplastic-like [Pantholops hodgsonii]	--	--	--	--	--	sp|Q95747|RM16_ARATH	5.7e-38	74/75(98.67)	157	60S ribosomal protein L16, mitochondrial OS=Arabidopsis thaliana GN=RPL16 PE=2 SV=3
B596-L_1-10k_transcript_6550	12	GO:0004129: cytochrome-c oxidase activity (molecular_function); GO:0005507: copper ion binding (molecular_function); GO:0005515: protein binding (molecular_function); GO:0005739: mitochondrion (cellular_component); GO:0005751: mitochondrial respiratory chain complex IV (cellular_component); GO:0016021: integral component of membrane (cellular_component); GO:0016491: oxidoreductase activity (molec…	K02261|COX2	http://www.genome.jp/dbget-bin/www_bget?ko:K02261	--	--	gi|164421034|ref|YP_001648485.1|	3.9e-71	140/233(60.09)	276	cytochrome c oxidase subunit II (mitochondrion) [Aplysina fulva]	KJ875102.1	8e-12	68/79(86.08)	84.2	Davidaster discoideus voucher SIO:BIC:E4714 cytochrome oxidase subunit II (COX2) gene, partial cds; mitochondrial	sp|P93285|COX2_ARATH	7.4e-129	228/233(97.85)	463	Cytochrome c oxidase subunit 2 OS=Arabidopsis thaliana GN=COX2 PE=2 SV=2
B596-L_1-10k_transcript_36451	9	GO:0004129: cytochrome-c oxidase activity (molecular_function); GO:0005507: copper ion binding (molecular_function); GO:0005515: protein binding (molecular_function); GO:0005743: mitochondrial inner membrane (cellular_component); GO:0005751: mitochondrial respiratory chain complex IV (cellular_component); GO:0016021: integral component of membrane (cellular_component); GO:0022900: electron transp…	K02261|COX2	http://www.genome.jp/dbget-bin/www_bget?ko:K02261	--	--	gi|192293792|ref|YP_001994431.1|	2e-80	151/239(63.18)	305	cytochrome c oxidase subunit II [Acanella eburnea]	KJ875102.1	3e-12	68/79(86.08)	84.2	Davidaster discoideus voucher SIO:BIC:E4714 cytochrome oxidase subunit II (COX2) gene, partial cds; mitochondrial	sp|P93285|COX2_ARATH	3.5e-147	256/260(98.46)	522	Cytochrome c oxidase subunit 2 OS=Arabidopsis thaliana GN=COX2 PE=2 SV=2
B596-L_1-10k_transcript_57131	1	GO:0016020: membrane (cellular_component);	--	--	--	--	gi|196016778|ref|XP_002118239.1|	2.7e-16	53/94(56.38)	90	predicted protein [Trichoplax adhaerens]	LN590706.1	2e-133	298/315(94.60)	484	Cyprinus carpio genome assembly common carp genome, scaffold: LG36, chromosome: 36	--	--	--	--	--
B596-L_1-10k_transcript_34184	8	GO:0005509: calcium ion binding (molecular_function); GO:0005634: nucleus (cellular_component); GO:0005737: cytoplasm (cellular_component); GO:0044822: poly(A) RNA binding (molecular_function); GO:0046872: metal ion binding (molecular_function); GO:0046982: protein heterodimerization activity (molecular_function); GO:0051592: response to calcium ion (biological_process); GO:0070062: extracellular…	--	--	[T]	Signal transduction mechanisms	gi|1024978568|ref|XP_016310849.1|	3.4e-20	53/148(35.81)	105	PREDICTED: peflin-like [Sinocyclocheilus anshuiensis]	--	--	--	--	--	sp|Q9FYE4|CML50_ARATH	6.4e-70	130/147(88.44)	266	Probable calcium-binding protein CML50 OS=Arabidopsis thaliana GN=CML50 PE=2 SV=1
B596-L_1-10k_transcript_35117	8	GO:0005488: binding (molecular_function); GO:0005509: calcium ion binding (molecular_function); GO:0005634: nucleus (cellular_component); GO:0005737: cytoplasm (cellular_component); GO:0044822: poly(A) RNA binding (molecular_function); GO:0046982: protein heterodimerization activity (molecular_function); GO:0051592: response to calcium ion (biological_process); GO:0070062: extracellular exosome (…	--	--	[T]	Signal transduction mechanisms	gi|1024978568|ref|XP_016310849.1|	2.1e-29	65/179(36.31)	136	PREDICTED: peflin-like [Sinocyclocheilus anshuiensis]	--	--	--	--	--	sp|Q9FYE4|CML50_ARATH	8.3e-93	167/187(89.30)	342	Probable calcium-binding protein CML50 OS=Arabidopsis thaliana GN=CML50 PE=2 SV=1
B596-L_1-10k_transcript_57555	2	GO:0005509: calcium ion binding (molecular_function); GO:0005634: nucleus (cellular_component);	--	--	--	--	--	--	--	--	--	--	--	--	--	--	sp|Q9FYE4|CML50_ARATH	3.8e-15	38/41(92.68)	82	Probable calcium-binding protein CML50 OS=Arabidopsis thaliana GN=CML50 PE=2 SV=1
B596-L_1-10k_transcript_56425	9	GO:0005524: ATP binding (molecular_function); GO:0006986: response to unfolded protein (biological_process); GO:0009507: chloroplast (cellular_component); GO:0046914: transition metal ion binding (molecular_function); GO:0051082: unfolded protein binding (molecular_function); GO:0051085: chaperone mediated protein folding requiring cofactor (biological_process); GO:0051087: chaperone binding (mol…	K04078|groES, HSPE1	http://www.genome.jp/dbget-bin/www_bget?ko:K04078	[O]	Posttranslational modification, protein turnover, chaperones	gi|954575624|ref|XP_014612200.1|	4.2e-08	32/76(42.11)	63	PREDICTED: 10 kDa heat shock protein, mitochondrial [Polistes canadensis]	--	--	--	--	--	sp|O65282|CH10C_ARATH	1.7e-36	76/79(96.20)	153	20 kDa chaperonin, chloroplastic OS=Arabidopsis thaliana GN=CPN21 PE=1 SV=2
B596-L_1-10k_transcript_59545	--	--	--	--	[O]	Posttranslational modification, protein turnover, chaperones	--	--	--	--	--	--	--	--	--	--	--	--	--	--	--
B596-L_1-10k_transcript_9962	31	GO:0001933: negative regulation of protein phosphorylation (biological_process); GO:0003407: neural retina development (biological_process); GO:0005515: protein binding (molecular_function); GO:0005737: cytoplasm (cellular_component); GO:0006397: mRNA processing (biological_process); GO:0008380: RNA splicing (biological_process); GO:0009793: embryo development ending in seed dormancy (biological_…	--	--	--	--	gi|697468981|ref|XP_009668182.1|	2.5e-98	252/579(43.52)	366	PREDICTED: cactin [Struthio camelus australis]	XM_004542477.3	7e-22	125/155(80.65)	117	PREDICTED: Maylandia zebra cactin, spliceosome C complex subunit (cactin), mRNA	sp|F4I2J8|CATIN_ARATH	4.6e-276	528/621(85.02)	951	Cactin OS=Arabidopsis thaliana GN=CTN PE=1 SV=1
B596-L_1-10k_transcript_60352	--	--	--	--	--	--	gi|443733916|gb|ELU18100.1|	1.3e-07	27/27(100.00)	60	hypothetical protein CAPTEDRAFT_60885, partial [Capitella teleta]	JQ982529.1	1e-34	83/83(100.00)	154	Paracatonia sp. JMU-2012 28S ribosomal RNA gene, partial sequence	--	--	--	--	--
B596-L_1-10k_transcript_31647	--	--	--	--	--	--	--	--	--	--	--	LN597687.1	6e-45	143/162(88.27)	193	Cyprinus carpio genome assembly common carp genome ,scaffold 000028793	--	--	--	--	--
B596-L_1-10k_transcript_3823	8	GO:0003952: NAD+ synthase (glutamine-hydrolyzing) activity (molecular_function); GO:0004359: glutaminase activity (molecular_function); GO:0005515: protein binding (molecular_function); GO:0005524: ATP binding (molecular_function); GO:0005634: nucleus (cellular_component); GO:0005737: cytoplasm (cellular_component); GO:0005829: cytosol (cellular_component); GO:0009435: NAD biosynthetic process (b…	K01950|E6.3.5.1, NADSYN1, QNS1, nadE	http://www.genome.jp/dbget-bin/www_bget?ko:K01950	--	--	gi|156362593|ref|XP_001625860.1|	7.4e-223	385/689(55.88)	780	predicted protein [Nematostella vectensis]	--	--	--	--	--	sp|Q9C723|NADE_ARATH	0	679/727(93.40)	1389	Glutamine-dependent NAD(+) synthetase OS=Arabidopsis thaliana GN=At1g55090 PE=2 SV=1
B596-L_1-10k_transcript_5532	8	GO:0003952: NAD+ synthase (glutamine-hydrolyzing) activity (molecular_function); GO:0004359: glutaminase activity (molecular_function); GO:0005515: protein binding (molecular_function); GO:0005524: ATP binding (molecular_function); GO:0005634: nucleus (cellular_component); GO:0005737: cytoplasm (cellular_component); GO:0005829: cytosol (cellular_component); GO:0009435: NAD biosynthetic process (b…	K01950|E6.3.5.1, NADSYN1, QNS1, nadE	http://www.genome.jp/dbget-bin/www_bget?ko:K01950	--	--	gi|156362593|ref|XP_001625860.1|	6.7e-223	385/689(55.88)	780	predicted protein [Nematostella vectensis]	--	--	--	--	--	sp|Q9C723|NADE_ARATH	0	678/727(93.26)	1387	Glutamine-dependent NAD(+) synthetase OS=Arabidopsis thaliana GN=At1g55090 PE=2 SV=1
B596-L_1-10k_transcript_53203	4	GO:0009535: chloroplast thylakoid membrane (cellular_component); GO:0009539: photosystem II reaction center (cellular_component); GO:0016021: integral component of membrane (cellular_component); GO:0042549: photosystem II stabilization (biological_process);	--	--	--	--	--	--	--	--	--	--	--	--	--	--	sp|P56790|PSBZ_ARATH	5.3e-25	62/62(100.00)	115	Photosystem II reaction center protein Z OS=Arabidopsis thaliana GN=psbZ PE=3 SV=1
B596-L_1-10k_transcript_56719	4	GO:0009535: chloroplast thylakoid membrane (cellular_component); GO:0009539: photosystem II reaction center (cellular_component); GO:0016021: integral component of membrane (cellular_component); GO:0042549: photosystem II stabilization (biological_process);	--	--	--	--	--	--	--	--	--	--	--	--	--	--	sp|Q5QA82|PSBZ_ACOGR	2.3e-16	42/42(100.00)	86	Photosystem II reaction center protein Z OS=Acorus gramineus GN=psbZ PE=3 SV=1
B596-L_1-10k_transcript_55385	4	GO:0009535: chloroplast thylakoid membrane (cellular_component); GO:0009539: photosystem II reaction center (cellular_component); GO:0016021: integral component of membrane (cellular_component); GO:0042549: photosystem II stabilization (biological_process);	--	--	--	--	--	--	--	--	--	--	--	--	--	--	sp|Q49L01|PSBZ_EUCGG	2e-24	61/62(98.39)	113	Photosystem II reaction center protein Z OS=Eucalyptus globulus subsp. globulus GN=psbZ PE=3 SV=1
B596-L_1-10k_transcript_16173	1	GO:0009507: chloroplast (cellular_component);	--	--	--	--	--	--	--	--	--	LN595460.1	4e-28	89/95(93.68)	137	Cyprinus carpio genome assembly common carp genome ,scaffold 000002324	sp|Q49KT9|YCF68_EUCGG	2.1e-24	55/57(96.49)	115	Uncharacterized protein ycf68 OS=Eucalyptus globulus subsp. globulus GN=ycf68-1 PE=3 SV=1
B596-L_1-10k_transcript_2467	2	GO:0009536: plastid (cellular_component); GO:0016020: membrane (cellular_component);	--	--	--	--	gi|242002550|ref|XP_002435918.1|	2.1e-13	42/58(72.41)	84	hypothetical protein IscW_ISCW024385 [Ixodes scapularis]	CU179746.6	0	1055/1311(80.47)	977	Zebrafish DNA sequence from clone RP71-42C1, complete sequence	sp|Q36997|YCF76_MAIZE	5.5e-12	44/82(53.66)	75	Uncharacterized protein ycf76 OS=Zea mays GN=ycf76-A PE=3 SV=1
B596-L_1-10k_transcript_10470	2	GO:0009536: plastid (cellular_component); GO:0016020: membrane (cellular_component);	--	--	--	--	gi|242002550|ref|XP_002435918.1|	1.4e-13	42/58(72.41)	84	hypothetical protein IscW_ISCW024385 [Ixodes scapularis]	CU179746.6	0	1055/1310(80.53)	983	Zebrafish DNA sequence from clone RP71-42C1, complete sequence	sp|Q36997|YCF76_MAIZE	1.1e-11	43/79(54.43)	73	Uncharacterized protein ycf76 OS=Zea mays GN=ycf76-A PE=3 SV=1
B596-L_1-10k_transcript_12853	2	GO:0009536: plastid (cellular_component); GO:0016020: membrane (cellular_component);	--	--	--	--	gi|242002550|ref|XP_002435918.1|	5.3e-10	36/47(76.60)	72	hypothetical protein IscW_ISCW024385 [Ixodes scapularis]	LM523557.1	1e-78	308/376(81.91)	305	Parastrongyloides trichosuri genome assembly P_trichosuri_KNP ,scaffold PTRK_scaffold0000211	sp|Q36997|YCF76_MAIZE	3.5e-12	44/82(53.66)	75	Uncharacterized protein ycf76 OS=Zea mays GN=ycf76-A PE=3 SV=1
B596-L_1-10k_transcript_38265	1	GO:0009507: chloroplast (cellular_component);	--	--	--	--	--	--	--	--	--	--	--	--	--	--	sp|Q1KXP9|YCF15_HELAN	6.6e-07	29/37(78.38)	56	Putative uncharacterized protein ycf15 OS=Helianthus annuus GN=ycf15-A PE=5 SV=1
B596-L_1-10k_transcript_50644	--	--	--	--	--	--	gi|734559088|gb|KHN85530.1|	5.4e-24	64/88(72.73)	117	hypothetical protein Tcan_01978 [Toxocara canis]	EF023132.1	0	599/619(96.77)	1031	Xanthopyginae environmental sample clone Amb_18S_419 18S ribosomal RNA gene, partial sequence	--	--	--	--	--
B596-L_1-10k_transcript_17513	8	GO:0000312: plastid small ribosomal subunit (cellular_component); GO:0003735: structural constituent of ribosome (molecular_function); GO:0005739: mitochondrion (cellular_component); GO:0006412: translation (biological_process); GO:0009570: chloroplast stroma (cellular_component); GO:0009941: chloroplast envelope (cellular_component); GO:0019843: rRNA binding (molecular_function); GO:0022627: cyt…	--	--	[J]	Translation, ribosomal structure and biogenesis	--	--	--	--	--	--	--	--	--	--	sp|A4QL41|RR18_DRANE	5e-47	101/101(100.00)	190	30S ribosomal protein S18, chloroplastic OS=Draba nemorosa GN=rps18 PE=3 SV=1
B596-L_1-10k_transcript_37740	6	GO:0005739: mitochondrion (cellular_component); GO:0009535: chloroplast thylakoid membrane (cellular_component); GO:0009538: photosystem I reaction center (cellular_component); GO:0015979: photosynthesis (biological_process); GO:0016021: integral component of membrane (cellular_component); GO:0055114: oxidation-reduction process (biological_process);	--	--	--	--	--	--	--	--	--	--	--	--	--	--	sp|A4QKL2|PSAJ_CAPBU	6e-16	42/42(100.00)	86	Photosystem I reaction center subunit IX OS=Capsella bursa-pastoris GN=psaJ PE=3 SV=1
B596-L_1-10k_transcript_58056	6	GO:0005739: mitochondrion (cellular_component); GO:0009535: chloroplast thylakoid membrane (cellular_component); GO:0009538: photosystem I reaction center (cellular_component); GO:0015979: photosynthesis (biological_process); GO:0016021: integral component of membrane (cellular_component); GO:0055114: oxidation-reduction process (biological_process);	--	--	--	--	--	--	--	--	--	--	--	--	--	--	sp|A4QKL2|PSAJ_CAPBU	9.7e-17	42/42(100.00)	86	Photosystem I reaction center subunit IX OS=Capsella bursa-pastoris GN=psaJ PE=3 SV=1
B596-L_1-10k_transcript_59307	--	--	--	--	--	--	--	--	--	--	--	LK919031.1	1e-52	126/131(96.18)	215	Brugia timori genome assembly B_timori_Indonesia_v1_0_4 ,scaffold BTMF_contig0006920	--	--	--	--	--
B596-L_1-10k_transcript_45828	--	--	--	--	--	--	gi|443727871|gb|ELU14431.1|	1.9e-23	58/62(93.55)	115	hypothetical protein CAPTEDRAFT_143212, partial [Capitella teleta]	LN590706.1	0	581/604(96.19)	987	Cyprinus carpio genome assembly common carp genome, scaffold: LG36, chromosome: 36	--	--	--	--	--
B596-L_1-10k_transcript_50493	1	GO:0016020: membrane (cellular_component);	--	--	--	--	gi|114153154|gb|ABI52743.1|	1.8e-22	62/101(61.39)	112	10 kDa putative secreted protein [Argas monolakensis]	LN590706.1	0	613/635(96.54)	1050	Cyprinus carpio genome assembly common carp genome, scaffold: LG36, chromosome: 36	--	--	--	--	--
B596-L_1-10k_transcript_54000	--	--	--	--	--	--	gi|196016818|ref|XP_002118259.1|	7.8e-23	63/94(67.02)	113	hypothetical protein TRIADDRAFT_51202 [Trichoplax adhaerens]	LN590706.1	0	463/477(97.06)	802	Cyprinus carpio genome assembly common carp genome, scaffold: LG36, chromosome: 36	--	--	--	--	--
B596-L_1-10k_transcript_56148	10	GO:0003735: structural constituent of ribosome (molecular_function); GO:0005762: mitochondrial large ribosomal subunit (cellular_component); GO:0006412: translation (biological_process); GO:0009507: chloroplast (cellular_component); GO:0009553: embryo sac development (biological_process); GO:0009741: response to brassinosteroid (biological_process); GO:0022625: cytosolic large ribosomal subunit (…	--	--	[J]	Translation, ribosomal structure and biogenesis	--	--	--	--	--	--	--	--	--	--	sp|Q84JG5|HLL_ARATH	1.1e-22	53/76(69.74)	107	50S ribosomal protein HLL, mitochondrial OS=Arabidopsis thaliana GN=HLL PE=2 SV=1
B596-L_1-10k_transcript_47131	--	--	--	--	--	--	gi|734559088|gb|KHN85530.1|	1.4e-26	68/93(73.12)	126	hypothetical protein Tcan_01978 [Toxocara canis]	LN590706.1	0	692/716(96.65)	1190	Cyprinus carpio genome assembly common carp genome, scaffold: LG36, chromosome: 36	--	--	--	--	--
B596-L_1-10k_transcript_60117	--	--	--	--	--	--	--	--	--	--	--	AM088266.1	4e-62	139/142(97.89)	246	Uncultured tardigrade partial 18S rRNA gene, specimen voucher JM2004_JQ88_nSSU	--	--	--	--	--
B596-L_1-10k_transcript_31698	1	GO:0006351: transcription, DNA-templated (biological_process);	--	--	[R]	General function prediction only	gi|1016172060|gb|KZC15096.1|	1.5e-63	131/158(82.91)	250	Putative uncharacterized protein ART2 [Dufourea novaeangliae]	AY920776.1	0	942/1046(90.06)	1341	Nausithoe rubra large subunit 28S ribosomal RNA gene, partial sequence	sp|Q8TGM7|ART2_YEAST	7.2e-16	43/56(76.79)	86	Putative uncharacterized protein ART2 OS=Saccharomyces cerevisiae (strain ATCC 204508 / S288c) GN=ART2 PE=5 SV=1
B596-L_1-10k_transcript_48194	--	--	--	--	--	--	gi|669214567|emb|CDW61368.1|	1.9e-24	72/133(54.14)	119	hypothetical protein TTRE_0000982701, partial [Trichuris trichiura]	LN590706.1	0	628/649(96.76)	1081	Cyprinus carpio genome assembly common carp genome, scaffold: LG36, chromosome: 36	--	--	--	--	--
B596-L_1-10k_transcript_58891	1	GO:0046872: metal ion binding (molecular_function);	--	--	[R]	General function prediction only	gi|674590285|emb|CDS30781.1|	1.4e-16	39/41(95.12)	90	expressed protein [Hymenolepis microstoma]	KP270818.1	1e-78	165/166(99.40)	302	Cephalothrix cf. alba MCZ IZ 45638 28S ribosomal RNA gene, partial sequence	--	--	--	--	--
B596-L_1-10k_transcript_50499	--	--	K04257|OLFR	http://www.genome.jp/dbget-bin/www_bget?ko:K04257	--	--	gi|954332749|gb|KRY07909.1|	2.7e-25	60/84(71.43)	121	Retrovirus-related Pol polyprotein from type-1 retrotransposable element [Trichinella patagoniensis]	FJ626242.1	3e-114	290/320(90.62)	422	Phanopathes expansa isolate DFH11-14-A 28S ribosomal RNA gene, partial sequence	--	--	--	--	--
B596-L_1-10k_transcript_55791	2	GO:0005739: mitochondrion (cellular_component); GO:0043457: regulation of cellular respiration (biological_process);	--	--	--	--	gi|443711904|gb|ELU05451.1|	1.4e-27	61/64(95.31)	128	hypothetical protein CAPTEDRAFT_61389, partial [Capitella teleta]	LK914835.1	2e-158	343/361(95.01)	568	Brugia timori genome assembly B_timori_Indonesia_v1_0_4 ,scaffold BTMF_contig0003590	sp|Q6CQE5|TAR1_KLULA	2.2e-12	36/63(57.14)	73	Protein TAR1 OS=Kluyveromyces lactis (strain ATCC 8585 / CBS 2359 / DSM 70799 / NBRC 1267 / NRRL Y-1140 / WM37) GN=TAR1-A PE=4 SV=2
B596-L_1-10k_transcript_55671	2	GO:0005739: mitochondrion (cellular_component); GO:0043457: regulation of cellular respiration (biological_process);	--	--	--	--	gi|443711904|gb|ELU05451.1|	9.8e-26	59/61(96.72)	122	hypothetical protein CAPTEDRAFT_61389, partial [Capitella teleta]	LK914835.1	4e-156	342/361(94.74)	560	Brugia timori genome assembly B_timori_Indonesia_v1_0_4 ,scaffold BTMF_contig0003590	sp|Q6CQE5|TAR1_KLULA	2.2e-12	36/63(57.14)	73	Protein TAR1 OS=Kluyveromyces lactis (strain ATCC 8585 / CBS 2359 / DSM 70799 / NBRC 1267 / NRRL Y-1140 / WM37) GN=TAR1-A PE=4 SV=2
B596-L_1-10k_transcript_51123	--	--	--	--	--	--	gi|443727871|gb|ELU14431.1|	1.5e-23	58/62(93.55)	115	hypothetical protein CAPTEDRAFT_143212, partial [Capitella teleta]	LN590706.1	0	572/593(96.46)	977	Cyprinus carpio genome assembly common carp genome, scaffold: LG36, chromosome: 36	--	--	--	--	--
B596-L_1-10k_transcript_57472	2	GO:0008236: serine-type peptidase activity (molecular_function); GO:0016020: membrane (cellular_component);	--	--	--	--	gi|1016172060|gb|KZC15096.1|	1.9e-24	66/91(72.53)	117	Putative uncharacterized protein ART2 [Dufourea novaeangliae]	JQ982529.1	7e-118	274/293(93.52)	433	Paracatonia sp. JMU-2012 28S ribosomal RNA gene, partial sequence	sp|Q8TGM7|ART2_YEAST	1.9e-09	30/37(81.08)	63	Putative uncharacterized protein ART2 OS=Saccharomyces cerevisiae (strain ATCC 204508 / S288c) GN=ART2 PE=5 SV=1
B596-L_1-10k_transcript_53727	2	GO:0005739: mitochondrion (cellular_component); GO:0043457: regulation of cellular respiration (biological_process);	--	--	--	--	gi|443711904|gb|ELU05451.1|	5.4e-27	61/65(93.85)	127	hypothetical protein CAPTEDRAFT_61389, partial [Capitella teleta]	LN590706.1	3e-158	347/367(94.55)	568	Cyprinus carpio genome assembly common carp genome, scaffold: LG36, chromosome: 36	sp|Q6CQE5|TAR1_KLULA	8.8e-12	35/63(55.56)	71	Protein TAR1 OS=Kluyveromyces lactis (strain ATCC 8585 / CBS 2359 / DSM 70799 / NBRC 1267 / NRRL Y-1140 / WM37) GN=TAR1-A PE=4 SV=2
B596-L_1-10k_transcript_54547	--	--	--	--	--	--	gi|443727871|gb|ELU14431.1|	1.1e-23	58/62(93.55)	115	hypothetical protein CAPTEDRAFT_143212, partial [Capitella teleta]	LN590706.1	0	411/424(96.93)	710	Cyprinus carpio genome assembly common carp genome, scaffold: LG36, chromosome: 36	--	--	--	--	--
B596-L_1-10k_transcript_58735	8	GO:0004222: metalloendopeptidase activity (molecular_function); GO:0005637: nuclear inner membrane (cellular_component); GO:0005741: mitochondrial outer membrane (cellular_component); GO:0005773: vacuole (cellular_component); GO:0030176: integral component of endoplasmic reticulum membrane (cellular_component); GO:0046872: metal ion binding (molecular_function); GO:0071432: peptide mating pheromo…	--	--	--	--	--	--	--	--	--	--	--	--	--	--	sp|Q8RX88|FACE1_ARATH	5.2e-16	38/39(97.44)	84	CAAX prenyl protease 1 homolog OS=Arabidopsis thaliana GN=FACE1 PE=1 SV=1
B596-L_1-10k_transcript_45693	1	GO:0016020: membrane (cellular_component);	--	--	--	--	gi|669214567|emb|CDW61368.1|	6.6e-30	81/142(57.04)	137	hypothetical protein TTRE_0000982701, partial [Trichuris trichiura]	LN590706.1	0	788/814(96.81)	1356	Cyprinus carpio genome assembly common carp genome, scaffold: LG36, chromosome: 36	--	--	--	--	--
B596-L_1-10k_transcript_55917	--	--	--	--	--	--	gi|954307891|gb|KRX95847.1|	5.4e-11	46/75(61.33)	73	hypothetical protein T12_14432 [Trichinella patagoniensis]	AM088266.1	0	369/377(97.88)	652	Uncultured tardigrade partial 18S rRNA gene, specimen voucher JM2004_JQ88_nSSU	--	--	--	--	--
B596-L_1-10k_transcript_57283	--	--	--	--	--	--	gi|954307891|gb|KRX95847.1|	7.4e-11	46/75(61.33)	72	hypothetical protein T12_14432 [Trichinella patagoniensis]	LK918993.1	5e-139	292/302(96.69)	503	Brugia timori genome assembly B_timori_Indonesia_v1_0_4 ,scaffold BTMF_contig0006882	--	--	--	--	--
B596-L_1-10k_transcript_2691	3	GO:0005739: mitochondrion (cellular_component); GO:0006351: transcription, DNA-templated (biological_process); GO:0043457: regulation of cellular respiration (biological_process);	--	--	--	--	gi|1016172060|gb|KZC15096.1|	3.6e-63	131/158(82.91)	250	Putative uncharacterized protein ART2 [Dufourea novaeangliae]	LN590706.1	0	1554/1673(92.89)	2416	Cyprinus carpio genome assembly common carp genome, scaffold: LG36, chromosome: 36	sp|Q6CQE5|TAR1_KLULA	1.6e-16	46/78(58.97)	90	Protein TAR1 OS=Kluyveromyces lactis (strain ATCC 8585 / CBS 2359 / DSM 70799 / NBRC 1267 / NRRL Y-1140 / WM37) GN=TAR1-A PE=4 SV=2
B596-L_1-10k_transcript_12702	--	--	--	--	--	--	gi|443733918|gb|ELU18102.1|	1.7e-37	78/82(95.12)	164	hypothetical protein CAPTEDRAFT_143611, partial [Capitella teleta]	LN590706.1	0	1380/1494(92.37)	2113	Cyprinus carpio genome assembly common carp genome, scaffold: LG36, chromosome: 36	--	--	--	--	--
B596-L_1-10k_transcript_14614	2	GO:0005739: mitochondrion (cellular_component); GO:0043457: regulation of cellular respiration (biological_process);	--	--	--	--	gi|443733918|gb|ELU18102.1|	1.6e-37	78/82(95.12)	164	hypothetical protein CAPTEDRAFT_143611, partial [Capitella teleta]	LN590706.1	0	1513/1631(92.77)	2344	Cyprinus carpio genome assembly common carp genome, scaffold: LG36, chromosome: 36	sp|Q6CQE5|TAR1_KLULA	1.3e-13	41/67(61.19)	79	Protein TAR1 OS=Kluyveromyces lactis (strain ATCC 8585 / CBS 2359 / DSM 70799 / NBRC 1267 / NRRL Y-1140 / WM37) GN=TAR1-A PE=4 SV=2
B596-L_1-10k_transcript_21502	2	GO:0005739: mitochondrion (cellular_component); GO:0043457: regulation of cellular respiration (biological_process);	--	--	--	--	gi|443733918|gb|ELU18102.1|	1.4e-37	78/82(95.12)	164	hypothetical protein CAPTEDRAFT_143611, partial [Capitella teleta]	LN590706.1	0	1482/1598(92.74)	2294	Cyprinus carpio genome assembly common carp genome, scaffold: LG36, chromosome: 36	sp|Q6CQE5|TAR1_KLULA	7.2e-13	38/55(69.09)	77	Protein TAR1 OS=Kluyveromyces lactis (strain ATCC 8585 / CBS 2359 / DSM 70799 / NBRC 1267 / NRRL Y-1140 / WM37) GN=TAR1-A PE=4 SV=2
B596-L_1-10k_transcript_35000	2	GO:0005739: mitochondrion (cellular_component); GO:0043457: regulation of cellular respiration (biological_process);	--	--	--	--	gi|954471017|gb|KRZ01620.1|	3.2e-28	75/129(58.14)	132	hypothetical protein T4B_6133, partial [Trichinella pseudospiralis]	LN590706.1	0	1145/1237(92.56)	1760	Cyprinus carpio genome assembly common carp genome, scaffold: LG36, chromosome: 36	sp|Q6CQE5|TAR1_KLULA	4e-13	38/55(69.09)	77	Protein TAR1 OS=Kluyveromyces lactis (strain ATCC 8585 / CBS 2359 / DSM 70799 / NBRC 1267 / NRRL Y-1140 / WM37) GN=TAR1-A PE=4 SV=2
B596-L_1-10k_transcript_40062	2	GO:0005739: mitochondrion (cellular_component); GO:0043457: regulation of cellular respiration (biological_process);	--	--	--	--	gi|954471017|gb|KRZ01620.1|	7.1e-29	75/129(58.14)	134	hypothetical protein T4B_6133, partial [Trichinella pseudospiralis]	LK914835.1	0	967/1038(93.16)	1513	Brugia timori genome assembly B_timori_Indonesia_v1_0_4 ,scaffold BTMF_contig0003590	sp|Q6CQE5|TAR1_KLULA	3.9e-09	32/47(68.09)	63	Protein TAR1 OS=Kluyveromyces lactis (strain ATCC 8585 / CBS 2359 / DSM 70799 / NBRC 1267 / NRRL Y-1140 / WM37) GN=TAR1-A PE=4 SV=2
B596-L_1-10k_transcript_32888	2	GO:0005739: mitochondrion (cellular_component); GO:0043457: regulation of cellular respiration (biological_process);	--	--	--	--	gi|443711904|gb|ELU05451.1|	3.7e-38	80/83(96.39)	165	hypothetical protein CAPTEDRAFT_61389, partial [Capitella teleta]	LK914835.1	0	1230/1316(93.47)	1943	Brugia timori genome assembly B_timori_Indonesia_v1_0_4 ,scaffold BTMF_contig0003590	sp|Q6CQE5|TAR1_KLULA	1.3e-17	48/86(55.81)	92	Protein TAR1 OS=Kluyveromyces lactis (strain ATCC 8585 / CBS 2359 / DSM 70799 / NBRC 1267 / NRRL Y-1140 / WM37) GN=TAR1-A PE=4 SV=2
B596-L_1-10k_transcript_43018	2	GO:0005739: mitochondrion (cellular_component); GO:0043457: regulation of cellular respiration (biological_process);	--	--	--	--	gi|443711904|gb|ELU05451.1|	2.6e-38	80/83(96.39)	165	hypothetical protein CAPTEDRAFT_61389, partial [Capitella teleta]	LK914835.1	0	855/926(92.33)	1306	Brugia timori genome assembly B_timori_Indonesia_v1_0_4 ,scaffold BTMF_contig0003590	sp|Q6CQE5|TAR1_KLULA	9e-18	48/86(55.81)	92	Protein TAR1 OS=Kluyveromyces lactis (strain ATCC 8585 / CBS 2359 / DSM 70799 / NBRC 1267 / NRRL Y-1140 / WM37) GN=TAR1-A PE=4 SV=2
B596-L_1-10k_transcript_45688	2	GO:0005739: mitochondrion (cellular_component); GO:0043457: regulation of cellular respiration (biological_process);	--	--	--	--	gi|443711904|gb|ELU05451.1|	1.1e-37	79/83(95.18)	163	hypothetical protein CAPTEDRAFT_61389, partial [Capitella teleta]	LK914835.1	0	747/819(91.21)	1103	Brugia timori genome assembly B_timori_Indonesia_v1_0_4 ,scaffold BTMF_contig0003590	sp|Q6CQE5|TAR1_KLULA	4e-17	47/86(54.65)	90	Protein TAR1 OS=Kluyveromyces lactis (strain ATCC 8585 / CBS 2359 / DSM 70799 / NBRC 1267 / NRRL Y-1140 / WM37) GN=TAR1-A PE=4 SV=2
B596-L_1-10k_transcript_59532	--	--	--	--	--	--	gi|307192821|gb|EFN75883.1|	6.3e-06	29/48(60.42)	55	hypothetical protein EAI_10632 [Harpegnathos saltator]	LN590706.1	2e-61	148/156(94.87)	244	Cyprinus carpio genome assembly common carp genome, scaffold: LG36, chromosome: 36	--	--	--	--	--
B596-L_1-10k_transcript_16373	11	GO:0000028: ribosomal small subunit assembly (biological_process); GO:0000312: plastid small ribosomal subunit (cellular_component); GO:0002143: tRNA wobble position uridine thiolation (biological_process); GO:0003723: RNA binding (molecular_function); GO:0003729: mRNA binding (molecular_function); GO:0003735: structural constituent of ribosome (molecular_function); GO:0005763: mitochondrial smal…	K02950|RP-S12, MRPS12, rpsL	http://www.genome.jp/dbget-bin/www_bget?ko:K02950	[J]	Translation, ribosomal structure and biogenesis	gi|669219410|emb|CDW59293.1|	1.9e-30	65/155(41.94)	140	Ribosomal S7 and Ribosom S12 S23 domain containin g protein [Trichuris trichiura]	--	--	--	--	--	sp|A4QJG0|RR7_AETCO	1e-79	155/155(100.00)	299	30S ribosomal protein S7, chloroplastic OS=Aethionema cordifolium GN=rps7-A PE=3 SV=1
B596-L_1-10k_transcript_45913	10	GO:0000028: ribosomal small subunit assembly (biological_process); GO:0000312: plastid small ribosomal subunit (cellular_component); GO:0003723: RNA binding (molecular_function); GO:0003729: mRNA binding (molecular_function); GO:0003735: structural constituent of ribosome (molecular_function); GO:0005763: mitochondrial small ribosomal subunit (cellular_component); GO:0005840: ribosome (cellular_c…	K02992|RP-S7, MRPS7, rpsG	http://www.genome.jp/dbget-bin/www_bget?ko:K02992	[J]	Translation, ribosomal structure and biogenesis	gi|669219410|emb|CDW59293.1|	7.7e-31	65/155(41.94)	140	Ribosomal S7 and Ribosom S12 S23 domain containin g protein [Trichuris trichiura]	--	--	--	--	--	sp|A4QJG0|RR7_AETCO	4.3e-80	155/155(100.00)	299	30S ribosomal protein S7, chloroplastic OS=Aethionema cordifolium GN=rps7-A PE=3 SV=1
B596-L_1-10k_transcript_30118	11	GO:0000028: ribosomal small subunit assembly (biological_process); GO:0000312: plastid small ribosomal subunit (cellular_component); GO:0002143: tRNA wobble position uridine thiolation (biological_process); GO:0003723: RNA binding (molecular_function); GO:0003729: mRNA binding (molecular_function); GO:0003735: structural constituent of ribosome (molecular_function); GO:0005763: mitochondrial smal…	K02950|RP-S12, MRPS12, rpsL	http://www.genome.jp/dbget-bin/www_bget?ko:K02950	[J]	Translation, ribosomal structure and biogenesis	gi|546687041|gb|ERL95961.1|	2.2e-33	70/85(82.35)	149	hypothetical protein D910_00693 [Dendroctonus ponderosae]	--	--	--	--	--	sp|A4QJG0|RR7_AETCO	7.5e-80	155/155(100.00)	299	30S ribosomal protein S7, chloroplastic OS=Aethionema cordifolium GN=rps7-A PE=3 SV=1
B596-L_1-10k_transcript_17307	11	GO:0000028: ribosomal small subunit assembly (biological_process); GO:0000312: plastid small ribosomal subunit (cellular_component); GO:0002143: tRNA wobble position uridine thiolation (biological_process); GO:0003723: RNA binding (molecular_function); GO:0003729: mRNA binding (molecular_function); GO:0003735: structural constituent of ribosome (molecular_function); GO:0005763: mitochondrial smal…	K02950|RP-S12, MRPS12, rpsL	http://www.genome.jp/dbget-bin/www_bget?ko:K02950	[J]	Translation, ribosomal structure and biogenesis	gi|669219410|emb|CDW59293.1|	1.8e-30	65/155(41.94)	140	Ribosomal S7 and Ribosom S12 S23 domain containin g protein [Trichuris trichiura]	--	--	--	--	--	sp|A4QJG0|RR7_AETCO	1e-79	155/155(100.00)	299	30S ribosomal protein S7, chloroplastic OS=Aethionema cordifolium GN=rps7-A PE=3 SV=1
B596-L_1-10k_transcript_24275	11	GO:0000028: ribosomal small subunit assembly (biological_process); GO:0000312: plastid small ribosomal subunit (cellular_component); GO:0002143: tRNA wobble position uridine thiolation (biological_process); GO:0003723: RNA binding (molecular_function); GO:0003729: mRNA binding (molecular_function); GO:0003735: structural constituent of ribosome (molecular_function); GO:0005763: mitochondrial smal…	K02950|RP-S12, MRPS12, rpsL	http://www.genome.jp/dbget-bin/www_bget?ko:K02950	[J]	Translation, ribosomal structure and biogenesis	gi|669219410|emb|CDW59293.1|	1.6e-30	65/155(41.94)	140	Ribosomal S7 and Ribosom S12 S23 domain containin g protein [Trichuris trichiura]	--	--	--	--	--	sp|A4QJG0|RR7_AETCO	8.6e-80	155/155(100.00)	299	30S ribosomal protein S7, chloroplastic OS=Aethionema cordifolium GN=rps7-A PE=3 SV=1
B596-L_1-10k_transcript_31588	11	GO:0000028: ribosomal small subunit assembly (biological_process); GO:0000312: plastid small ribosomal subunit (cellular_component); GO:0002143: tRNA wobble position uridine thiolation (biological_process); GO:0003723: RNA binding (molecular_function); GO:0003729: mRNA binding (molecular_function); GO:0003735: structural constituent of ribosome (molecular_function); GO:0005763: mitochondrial smal…	K02950|RP-S12, MRPS12, rpsL	http://www.genome.jp/dbget-bin/www_bget?ko:K02950	[J]	Translation, ribosomal structure and biogenesis	gi|546687041|gb|ERL95961.1|	2.2e-33	70/85(82.35)	149	hypothetical protein D910_00693 [Dendroctonus ponderosae]	--	--	--	--	--	sp|A4QJG0|RR7_AETCO	7.2e-80	155/155(100.00)	299	30S ribosomal protein S7, chloroplastic OS=Aethionema cordifolium GN=rps7-A PE=3 SV=1
B596-L_1-10k_transcript_47161	10	GO:0000028: ribosomal small subunit assembly (biological_process); GO:0000312: plastid small ribosomal subunit (cellular_component); GO:0003723: RNA binding (molecular_function); GO:0003729: mRNA binding (molecular_function); GO:0003735: structural constituent of ribosome (molecular_function); GO:0005763: mitochondrial small ribosomal subunit (cellular_component); GO:0005840: ribosome (cellular_c…	K02992|RP-S7, MRPS7, rpsG	http://www.genome.jp/dbget-bin/www_bget?ko:K02992	[J]	Translation, ribosomal structure and biogenesis	gi|669219410|emb|CDW59293.1|	7.2e-31	65/155(41.94)	140	Ribosomal S7 and Ribosom S12 S23 domain containin g protein [Trichuris trichiura]	--	--	--	--	--	sp|A4QJG0|RR7_AETCO	4e-80	155/155(100.00)	299	30S ribosomal protein S7, chloroplastic OS=Aethionema cordifolium GN=rps7-A PE=3 SV=1
B596-L_1-10k_transcript_24193	10	GO:0000028: ribosomal small subunit assembly (biological_process); GO:0000312: plastid small ribosomal subunit (cellular_component); GO:0002143: tRNA wobble position uridine thiolation (biological_process); GO:0003729: mRNA binding (molecular_function); GO:0003735: structural constituent of ribosome (molecular_function); GO:0005763: mitochondrial small ribosomal subunit (cellular_component); GO:0…	K02950|RP-S12, MRPS12, rpsL	http://www.genome.jp/dbget-bin/www_bget?ko:K02950	[J]	Translation, ribosomal structure and biogenesis	gi|546687041|gb|ERL95961.1|	1.9e-28	62/77(80.52)	133	hypothetical protein D910_00693 [Dendroctonus ponderosae]	--	--	--	--	--	sp|A4QJG0|RR7_AETCO	1.5e-68	136/136(100.00)	261	30S ribosomal protein S7, chloroplastic OS=Aethionema cordifolium GN=rps7-A PE=3 SV=1
B596-L_1-10k_transcript_38652	10	GO:0000028: ribosomal small subunit assembly (biological_process); GO:0000312: plastid small ribosomal subunit (cellular_component); GO:0002143: tRNA wobble position uridine thiolation (biological_process); GO:0003729: mRNA binding (molecular_function); GO:0003735: structural constituent of ribosome (molecular_function); GO:0005763: mitochondrial small ribosomal subunit (cellular_component); GO:0…	K02950|RP-S12, MRPS12, rpsL	http://www.genome.jp/dbget-bin/www_bget?ko:K02950	[J]	Translation, ribosomal structure and biogenesis	gi|546687041|gb|ERL95961.1|	1.7e-33	70/85(82.35)	149	hypothetical protein D910_00693 [Dendroctonus ponderosae]	--	--	--	--	--	sp|A4QJG0|RR7_AETCO	1e-68	136/136(100.00)	261	30S ribosomal protein S7, chloroplastic OS=Aethionema cordifolium GN=rps7-A PE=3 SV=1
B596-L_1-10k_transcript_52397	10	GO:0000028: ribosomal small subunit assembly (biological_process); GO:0000312: plastid small ribosomal subunit (cellular_component); GO:0003723: RNA binding (molecular_function); GO:0003729: mRNA binding (molecular_function); GO:0003735: structural constituent of ribosome (molecular_function); GO:0005763: mitochondrial small ribosomal subunit (cellular_component); GO:0005840: ribosome (cellular_c…	--	--	[J]	Translation, ribosomal structure and biogenesis	gi|602716095|ref|XP_007468246.1|	8.7e-18	43/102(42.16)	96	PREDICTED: 30S ribosomal protein S7, chloroplastic-like [Lipotes vexillifer]	--	--	--	--	--	sp|A4QJG0|RR7_AETCO	1.2e-49	102/102(100.00)	197	30S ribosomal protein S7, chloroplastic OS=Aethionema cordifolium GN=rps7-A PE=3 SV=1
B596-L_1-10k_transcript_32898	7	GO:0002143: tRNA wobble position uridine thiolation (biological_process); GO:0003735: structural constituent of ribosome (molecular_function); GO:0005739: mitochondrion (cellular_component); GO:0006412: translation (biological_process); GO:0009507: chloroplast (cellular_component); GO:0015935: small ribosomal subunit (cellular_component); GO:0019843: rRNA binding (molecular_function);	K02950|RP-S12, MRPS12, rpsL	http://www.genome.jp/dbget-bin/www_bget?ko:K02950	[J]	Translation, ribosomal structure and biogenesis	gi|546687041|gb|ERL95961.1|	1.5e-28	62/77(80.52)	133	hypothetical protein D910_00693 [Dendroctonus ponderosae]	--	--	--	--	--	sp|A4GYN8|RR12B_POPTR	3.6e-44	89/95(93.68)	180	30S ribosomal protein S12-B, chloroplastic OS=Populus trichocarpa GN=rps12-B PE=3 SV=1
B596-L_1-10k_transcript_36673	7	GO:0002143: tRNA wobble position uridine thiolation (biological_process); GO:0003735: structural constituent of ribosome (molecular_function); GO:0005739: mitochondrion (cellular_component); GO:0006412: translation (biological_process); GO:0009507: chloroplast (cellular_component); GO:0015935: small ribosomal subunit (cellular_component); GO:0019843: rRNA binding (molecular_function);	K02950|RP-S12, MRPS12, rpsL	http://www.genome.jp/dbget-bin/www_bget?ko:K02950	[J]	Translation, ribosomal structure and biogenesis	gi|546687041|gb|ERL95961.1|	1.4e-28	62/77(80.52)	133	hypothetical protein D910_00693 [Dendroctonus ponderosae]	--	--	--	--	--	sp|A4GYN8|RR12B_POPTR	3.2e-44	89/95(93.68)	180	30S ribosomal protein S12-B, chloroplastic OS=Populus trichocarpa GN=rps12-B PE=3 SV=1
B596-L_1-10k_transcript_39130	--	--	--	--	--	--	--	--	--	--	--	LN597687.1	1e-110	555/707(78.50)	411	Cyprinus carpio genome assembly common carp genome ,scaffold 000028793	--	--	--	--	--
B596-L_1-10k_transcript_49256	--	--	--	--	--	--	--	--	--	--	--	LN597687.1	5e-82	350/434(80.65)	315	Cyprinus carpio genome assembly common carp genome ,scaffold 000028793	--	--	--	--	--
B596-L_1-10k_transcript_52116	--	--	--	--	--	--	--	--	--	--	--	LN597687.1	2e-45	143/162(88.27)	193	Cyprinus carpio genome assembly common carp genome ,scaffold 000028793	--	--	--	--	--
B596-L_1-10k_transcript_21781	16	GO:0000312: plastid small ribosomal subunit (cellular_component); GO:0003735: structural constituent of ribosome (molecular_function); GO:0004872: receptor activity (molecular_function); GO:0005515: protein binding (molecular_function); GO:0005622: intracellular (cellular_component); GO:0005634: nucleus (cellular_component); GO:0005763: mitochondrial small ribosomal subunit (cellular_component); …	--	--	[J]	Translation, ribosomal structure and biogenesis	gi|556755682|ref|XP_005973194.1|	1.2e-25	79/208(37.98)	124	PREDICTED: 30S ribosomal protein S4, chloroplastic-like [Pantholops hodgsonii]	--	--	--	--	--	sp|A4QK20|RR4_ARAHI	1e-107	200/201(99.50)	392	30S ribosomal protein S4, chloroplastic OS=Arabis hirsuta GN=rps4 PE=3 SV=1
B596-L_1-10k_transcript_56367	6	GO:0003735: structural constituent of ribosome (molecular_function); GO:0005739: mitochondrion (cellular_component); GO:0009507: chloroplast (cellular_component); GO:0015935: small ribosomal subunit (cellular_component); GO:0019843: rRNA binding (molecular_function); GO:0045903: positive regulation of translational fidelity (biological_process);	--	--	[J]	Translation, ribosomal structure and biogenesis	--	--	--	--	--	--	--	--	--	--	sp|A4QJB7|RR4_AETCO	6.9e-19	48/48(100.00)	94	30S ribosomal protein S4, chloroplastic OS=Aethionema cordifolium GN=rps4 PE=3 SV=1
B596-L_1-10k_transcript_46475	16	GO:0000312: plastid small ribosomal subunit (cellular_component); GO:0003735: structural constituent of ribosome (molecular_function); GO:0004872: receptor activity (molecular_function); GO:0005515: protein binding (molecular_function); GO:0005622: intracellular (cellular_component); GO:0005634: nucleus (cellular_component); GO:0005763: mitochondrial small ribosomal subunit (cellular_component); …	--	--	[J]	Translation, ribosomal structure and biogenesis	gi|556755682|ref|XP_005973194.1|	4.3e-26	79/208(37.98)	124	PREDICTED: 30S ribosomal protein S4, chloroplastic-like [Pantholops hodgsonii]	--	--	--	--	--	sp|A4QK20|RR4_ARAHI	1.4e-107	199/201(99.00)	390	30S ribosomal protein S4, chloroplastic OS=Arabis hirsuta GN=rps4 PE=3 SV=1
B596-L_1-10k_transcript_38828	--	--	--	--	--	--	--	--	--	--	--	KF910724.1	0	638/726(87.88)	848	Macrobrachium nipponense B-glucosidase 23 mRNA, complete cds	--	--	--	--	--
B596-L_1-10k_transcript_41225	--	--	--	--	--	--	--	--	--	--	--	KF910724.1	0	638/726(87.88)	848	Macrobrachium nipponense B-glucosidase 23 mRNA, complete cds	--	--	--	--	--
B596-L_1-10k_transcript_46129	15	GO:0000122: negative regulation of transcription from RNA polymerase II promoter (biological_process); GO:0000183: chromatin silencing at rDNA (biological_process); GO:0000786: nucleosome (cellular_component); GO:0003677: DNA binding (molecular_function); GO:0005634: nucleus (cellular_component); GO:0005654: nucleoplasm (cellular_component); GO:0006334: nucleosome assembly (biological_process); G…	K11253|H3	http://www.genome.jp/dbget-bin/www_bget?ko:K11253	[B]	Chromatin structure and dynamics	gi|968101147|ref|XP_002053101.2|	9.6e-66	140/162(86.42)	256	uncharacterized protein Dvir_GJ23698 [Drosophila virilis]	NM_001268233.1	3e-101	344/413(83.29)	379	Caenorhabditis elegans HIStone (his-72), partial mRNA	sp|P59169|H33_ARATH	1.1e-67	136/136(100.00)	258	Histone H3.3 OS=Arabidopsis thaliana GN=HTR4 PE=1 SV=2
B596-L_1-10k_transcript_54537	4	GO:0000786: nucleosome (cellular_component); GO:0003677: DNA binding (molecular_function); GO:0005634: nucleus (cellular_component); GO:0046982: protein heterodimerization activity (molecular_function);	K11253|H3	http://www.genome.jp/dbget-bin/www_bget?ko:K11253	[B]	Chromatin structure and dynamics	gi|954316823|gb|KRY02585.1|	3.9e-27	64/64(100.00)	127	histone H3.3 [Trichinella patagoniensis]	KF516564.1	3e-49	167/194(86.08)	206	Paracyclopina nana histone H3c mRNA, partial cds	sp|P59169|H33_ARATH	1.3e-28	64/64(100.00)	127	Histone H3.3 OS=Arabidopsis thaliana GN=HTR4 PE=1 SV=2
B596-L_1-10k_transcript_51737	4	GO:0000786: nucleosome (cellular_component); GO:0003677: DNA binding (molecular_function); GO:0005634: nucleus (cellular_component); GO:0046982: protein heterodimerization activity (molecular_function);	K11253|H3	http://www.genome.jp/dbget-bin/www_bget?ko:K11253	[B]	Chromatin structure and dynamics	gi|954316823|gb|KRY02585.1|	2.2e-42	92/92(100.00)	178	histone H3.3 [Trichinella patagoniensis]	KJ142087.1	1e-63	234/282(82.98)	254	Pheidole sp. EPEM193 isolate PH509 histone H3.3B (His3.3B) gene, complete cds	sp|P59169|H33_ARATH	7.3e-44	92/92(100.00)	178	Histone H3.3 OS=Arabidopsis thaliana GN=HTR4 PE=1 SV=2
B596-L_1-10k_transcript_56717	--	--	--	--	--	--	--	--	--	--	--	KJ142088.1	6e-19	70/77(90.91)	104	Pheidole sp. EPEM195 isolate PH510 histone H3.3B (His3.3B) gene, complete cds	--	--	--	--	--
B596-L_1-10k_transcript_56351	6	GO:0000786: nucleosome (cellular_component); GO:0003677: DNA binding (molecular_function); GO:0005634: nucleus (cellular_component); GO:0009536: plastid (cellular_component); GO:0016021: integral component of membrane (cellular_component); GO:0046982: protein heterodimerization activity (molecular_function);	K11253|H3	http://www.genome.jp/dbget-bin/www_bget?ko:K11253	[B]	Chromatin structure and dynamics	gi|13919643|gb|AAK21963.1|	4.4e-16	44/44(100.00)	90	histone H3 [Trichinella spiralis]	XM_007256824.2	6e-34	118/135(87.41)	154	PREDICTED: Astyanax mexicanus histone H3.3 (LOC103029750), mRNA	sp|Q42681|H31_CHLRE	1.4e-17	44/44(100.00)	90	Histone H3 type 1 OS=Chlamydomonas reinhardtii GN=ch3-I PE=1 SV=1
B596-L_1-10k_transcript_52617	23	GO:0000183: chromatin silencing at rDNA (biological_process); GO:0000784: nuclear chromosome, telomeric region (cellular_component); GO:0000786: nucleosome (cellular_component); GO:0000788: nuclear nucleosome (cellular_component); GO:0003677: DNA binding (molecular_function); GO:0005654: nucleoplasm (cellular_component); GO:0005913: cell-cell adherens junction (cellular_component); GO:0006334: nu…	K11253|H3	http://www.genome.jp/dbget-bin/www_bget?ko:K11253	[B]	Chromatin structure and dynamics	gi|225713326|gb|ACO12509.1|	3.4e-59	121/125(96.80)	234	Histone H3 [Lepeophtheirus salmonis]	NM_001268233.1	2e-86	313/380(82.37)	329	Caenorhabditis elegans HIStone (his-72), partial mRNA	sp|P59169|H33_ARATH	1.2e-62	125/125(100.00)	240	Histone H3.3 OS=Arabidopsis thaliana GN=HTR4 PE=1 SV=2
B596-L_1-10k_transcript_41183	4	GO:0005634: nucleus (cellular_component); GO:0006355: regulation of transcription, DNA-templated (biological_process); GO:0009739: response to gibberellin (biological_process); GO:0060776: simple leaf morphogenesis (biological_process);	--	--	--	--	--	--	--	--	--	--	--	--	--	--	sp|Q9SZE8|LBD39_ARATH	9.5e-98	188/246(76.42)	358	LOB domain-containing protein 39 OS=Arabidopsis thaliana GN=LBD39 PE=2 SV=1
B596-L_1-10k_transcript_47638	35	GO:0000413: protein peptidyl-prolyl isomerization (biological_process); GO:0001932: regulation of protein phosphorylation (biological_process); GO:0003755: peptidyl-prolyl cis-trans isomerase activity (molecular_function); GO:0005739: mitochondrion (cellular_component); GO:0005774: vacuolar membrane (cellular_component); GO:0005794: Golgi apparatus (cellular_component); GO:0005829: cytosol (cellu…	K01802|E5.2.1.8	http://www.genome.jp/dbget-bin/www_bget?ko:K01802	[O]	Posttranslational modification, protein turnover, chaperones	gi|734552919|gb|KHN80348.1|	2.2e-74	129/172(75.00)	285	Peptidyl-prolyl cis-trans isomerase 3 [Toxocara canis]	DQ861405.1	3e-75	330/414(79.71)	292	Steinernema carpocapsae cyclophilin mRNA, partial cds	sp|Q39613|CYPH_CATRO	2.8e-83	144/172(83.72)	309	Peptidyl-prolyl cis-trans isomerase OS=Catharanthus roseus GN=PCKR1 PE=1 SV=1
B596-L_1-10k_transcript_42674	35	GO:0000166: nucleotide binding (molecular_function); GO:0004871: signal transducer activity (molecular_function); GO:0005654: nucleoplasm (cellular_component); GO:0005680: anaphase-promoting complex (cellular_component); GO:0005819: spindle (cellular_component); GO:0005829: cytosol (cellular_component); GO:0005834: heterotrimeric G-protein complex (cellular_component); GO:0007062: sister chromati…	K03363|CDC20	http://www.genome.jp/dbget-bin/www_bget?ko:K03363	[DO]	--	gi|751457778|ref|XP_011183525.1|	5.3e-71	129/204(63.24)	274	PREDICTED: cell division cycle protein 20 homolog [Bactrocera cucurbitae]	--	--	--	--	--	sp|Q9SZA4|CDC21_ARATH	5.4e-114	198/216(91.67)	412	Cell division cycle 20.1, cofactor of APC complex OS=Arabidopsis thaliana GN=CDC20-1 PE=1 SV=1
B596-L_1-10k_transcript_41844	--	--	--	--	[C]	Energy production and conversion	--	--	--	--	--	--	--	--	--	--	sp|O94675|MAM33_SCHPO	8.1e-09	34/108(31.48)	62	Mitochondrial acidic protein mam33 OS=Schizosaccharomyces pombe (strain 972 / ATCC 24843) GN=SPBC776.07 PE=3 SV=1
B596-L_1-10k_transcript_11128	24	GO:0004672: protein kinase activity (molecular_function); GO:0005515: protein binding (molecular_function); GO:0005634: nucleus (cellular_component); GO:0005856: cytoskeleton (cellular_component); GO:0006810: transport (biological_process); GO:0006952: defense response (biological_process); GO:0006955: immune response (biological_process); GO:0007049: cell cycle (biological_process); GO:0007166: …	K04420|MAP3K2, MEKK2	http://www.genome.jp/dbget-bin/www_bget?ko:K04420	[T]	Signal transduction mechanisms	gi|1026920885|gb|OAF69269.1|	9.7e-15	69/261(26.44)	88	hypothetical protein A3Q56_02933 [Intoshia linei]	--	--	--	--	--	sp|Q54XJ4|Y8901_DICDI	1.3e-14	56/184(30.43)	83	Probable serine/threonine-protein kinase DDB_G0278901 OS=Dictyostelium discoideum GN=DDB_G0278901 PE=3 SV=1
B596-L_1-10k_transcript_31848	--	--	K04417|MAP3K9, MLK1	http://www.genome.jp/dbget-bin/www_bget?ko:K04417	[T]	Signal transduction mechanisms	gi|242001162|ref|XP_002435224.1|	2.9e-06	34/97(35.05)	59	tyrosine kinase, putative [Ixodes scapularis]	--	--	--	--	--	sp|Q54XJ4|Y8901_DICDI	2.3e-06	31/90(34.44)	55	Probable serine/threonine-protein kinase DDB_G0278901 OS=Dictyostelium discoideum GN=DDB_G0278901 PE=3 SV=1
B596-L_1-10k_transcript_26857	15	GO:0003677: DNA binding (molecular_function); GO:0003700: transcription factor activity, sequence-specific DNA binding (molecular_function); GO:0005515: protein binding (molecular_function); GO:0005634: nucleus (cellular_component); GO:0005829: cytosol (cellular_component); GO:0006351: transcription, DNA-templated (biological_process); GO:0009416: response to light stimulus (biological_process); …	K16671|MEIS3	http://www.genome.jp/dbget-bin/www_bget?ko:K16671	[K]	Transcription	gi|393904842|gb|EJD73812.1|	1.2e-08	30/63(47.62)	67	hypothetical protein LOAG_18791, partial [Loa loa]	--	--	--	--	--	sp|P48002|KNAT5_ARATH	6.9e-164	300/362(82.87)	578	Homeobox protein knotted-1-like 5 OS=Arabidopsis thaliana GN=KNAT5 PE=1 SV=2
B596-L_1-10k_transcript_31080	--	--	--	--	--	--	gi|157117225|ref|XP_001652996.1|	3.5e-39	79/144(54.86)	169	AAEL007906-PA [Aedes aegypti]	--	--	--	--	--	--	--	--	--	--
B596-L_1-10k_transcript_41553	1	GO:0006351: transcription, DNA-templated (biological_process);	--	--	--	--	--	--	--	--	--	--	--	--	--	--	sp|Q3E9T2|REM2_ARATH	5.2e-32	68/121(56.20)	139	B3 domain-containing protein REM2 OS=Arabidopsis thaliana GN=REM2 PE=2 SV=2
B596-L_1-10k_transcript_12916	--	--	--	--	--	--	--	--	--	--	--	--	--	--	--	--	sp|Q9SB79|REM4_ARATH	8.9e-53	219/617(35.49)	209	Putative B3 domain-containing protein REM4 OS=Arabidopsis thaliana GN=REM4 PE=3 SV=1
B596-L_1-10k_transcript_51159	8	GO:0003700: transcription factor activity, sequence-specific DNA binding (molecular_function); GO:0005516: calmodulin binding (molecular_function); GO:0005634: nucleus (cellular_component); GO:0006355: regulation of transcription, DNA-templated (biological_process); GO:0010200: response to chitin (biological_process); GO:0019760: glucosinolate metabolic process (biological_process); GO:0043565: s…	--	--	--	--	--	--	--	--	--	--	--	--	--	--	sp|Q9SV15|WRK11_ARATH	2.6e-21	50/77(64.94)	103	Probable WRKY transcription factor 11 OS=Arabidopsis thaliana GN=WRKY11 PE=2 SV=2
B596-L_1-10k_transcript_21520	12	GO:0005576: extracellular region (cellular_component); GO:0005783: endoplasmic reticulum (cellular_component); GO:0009506: plasmodesma (cellular_component); GO:0009507: chloroplast (cellular_component); GO:0016020: membrane (cellular_component); GO:0016709: oxidoreductase activity, acting on paired donors, with incorporation or reduction of molecular oxygen, NAD(P)H as one donor, and incorporatio…	K07422|CYP2U1	http://www.genome.jp/dbget-bin/www_bget?ko:K07422	[Q]	Secondary metabolites biosynthesis, transport and catabolism	gi|679134211|gb|KFW64090.1|	3.1e-45	155/496(31.25)	189	Cytochrome P450 2K1, partial [Pygoscelis adeliae]	--	--	--	--	--	sp|O65788|C71B2_ARATH	2.4e-213	378/512(73.83)	743	Cytochrome P450 71B2 OS=Arabidopsis thaliana GN=CYP71B2 PE=2 SV=2
B596-L_1-10k_transcript_19672	5	GO:0004185: serine-type carboxypeptidase activity (molecular_function); GO:0005615: extracellular space (cellular_component); GO:0005773: vacuole (cellular_component); GO:0009742: brassinosteroid mediated signaling pathway (biological_process); GO:0051603: proteolysis involved in cellular protein catabolic process (biological_process);	K16297|SCPL-II	http://www.genome.jp/dbget-bin/www_bget?ko:K16297	[OE]	--	gi|260818230|ref|XP_002604286.1|	1.6e-52	101/187(54.01)	213	hypothetical protein BRAFLDRAFT_88575 [Branchiostoma floridae]	--	--	--	--	--	sp|Q949Q7|SCP29_ARATH	8.8e-126	216/263(82.13)	452	Serine carboxypeptidase-like 29 OS=Arabidopsis thaliana GN=SCPL29 PE=2 SV=1
B596-L_1-10k_transcript_23098	6	GO:0004185: serine-type carboxypeptidase activity (molecular_function); GO:0005615: extracellular space (cellular_component); GO:0005773: vacuole (cellular_component); GO:0008233: peptidase activity (molecular_function); GO:0009742: brassinosteroid mediated signaling pathway (biological_process); GO:0051603: proteolysis involved in cellular protein catabolic process (biological_process);	K16297|SCPL-II	http://www.genome.jp/dbget-bin/www_bget?ko:K16297	[OE]	--	gi|260818230|ref|XP_002604286.1|	3.7e-96	190/459(41.39)	358	hypothetical protein BRAFLDRAFT_88575 [Branchiostoma floridae]	--	--	--	--	--	sp|Q949Q7|SCP29_ARATH	2.9e-237	398/482(82.57)	822	Serine carboxypeptidase-like 29 OS=Arabidopsis thaliana GN=SCPL29 PE=2 SV=1
B596-L_1-10k_transcript_53513	8	GO:0005576: extracellular region (cellular_component); GO:0005886: plasma membrane (cellular_component); GO:0009409: response to cold (biological_process); GO:0009414: response to water deprivation (biological_process); GO:0009737: response to abscisic acid (biological_process); GO:0016021: integral component of membrane (cellular_component); GO:0042538: hyperosmotic salinity response (biological…	--	--	[R]	General function prediction only	gi|308512349|ref|XP_003118357.1|	1.7e-07	32/47(68.09)	62	hypothetical protein CRE_00236 [Caenorhabditis remanei]	--	--	--	--	--	sp|Q9M095|RC23_ARATH	8.6e-31	69/74(93.24)	134	UPF0057 membrane protein At4g30650 OS=Arabidopsis thaliana GN=At4g30650 PE=3 SV=1
B596-L_1-10k_transcript_55844	8	GO:0005576: extracellular region (cellular_component); GO:0005886: plasma membrane (cellular_component); GO:0009409: response to cold (biological_process); GO:0009414: response to water deprivation (biological_process); GO:0009737: response to abscisic acid (biological_process); GO:0016021: integral component of membrane (cellular_component); GO:0042538: hyperosmotic salinity response (biological…	--	--	[R]	General function prediction only	gi|308512603|ref|XP_003118484.1|	1.2e-07	32/46(69.57)	62	hypothetical protein CRE_00235 [Caenorhabditis remanei]	--	--	--	--	--	sp|Q9M095|RC23_ARATH	8.1e-31	69/74(93.24)	134	UPF0057 membrane protein At4g30650 OS=Arabidopsis thaliana GN=At4g30650 PE=3 SV=1
B596-L_1-10k_transcript_37483	4	GO:0009987: cellular process (biological_process); GO:0016070: RNA metabolic process (biological_process); GO:0044424: intracellular part (cellular_component); GO:0044699: single-organism process (biological_process);	K10744|RNASEH2B	http://www.genome.jp/dbget-bin/www_bget?ko:K10744	[S]	Function unknown	gi|780107596|ref|XP_011676062.1|	2.6e-24	70/200(35.00)	119	PREDICTED: ribonuclease H2 subunit B [Strongylocentrotus purpuratus]	--	--	--	--	--	sp|Q5HZP1|RNH2B_XENLA	9.8e-22	84/299(28.09)	105	Ribonuclease H2 subunit B OS=Xenopus laevis GN=rnaseh2b PE=2 SV=1
B596-L_1-10k_transcript_48552	16	GO:0003723: RNA binding (molecular_function); GO:0003735: structural constituent of ribosome (molecular_function); GO:0005618: cell wall (cellular_component); GO:0005840: ribosome (cellular_component); GO:0005886: plasma membrane (cellular_component); GO:0006412: translation (biological_process); GO:0006605: protein targeting (biological_process); GO:0009506: plasmodesma (cellular_component); GO:…	K02903|RP-L28e, RPL28	http://www.genome.jp/dbget-bin/www_bget?ko:K02903	[J]	Translation, ribosomal structure and biogenesis	gi|332375963|gb|AEE63122.1|	1.3e-15	56/134(41.79)	89	unknown [Dendroctonus ponderosae]	--	--	--	--	--	sp|Q9M0E2|RL282_ARATH	1.9e-68	132/143(92.31)	260	60S ribosomal protein L28-2 OS=Arabidopsis thaliana GN=RPL28C PE=2 SV=1
B596-L_1-10k_transcript_52301	18	GO:0003723: RNA binding (molecular_function); GO:0003735: structural constituent of ribosome (molecular_function); GO:0005618: cell wall (cellular_component); GO:0005737: cytoplasm (cellular_component); GO:0005886: plasma membrane (cellular_component); GO:0006412: translation (biological_process); GO:0006605: protein targeting (biological_process); GO:0009506: plasmodesma (cellular_component); GO…	K02903|RP-L28e, RPL28	http://www.genome.jp/dbget-bin/www_bget?ko:K02903	[J]	Translation, ribosomal structure and biogenesis	gi|332375963|gb|AEE63122.1|	2.6e-09	45/114(39.47)	68	unknown [Dendroctonus ponderosae]	--	--	--	--	--	sp|Q9M0E2|RL282_ARATH	9.2e-50	104/119(87.39)	198	60S ribosomal protein L28-2 OS=Arabidopsis thaliana GN=RPL28C PE=2 SV=1
B596-L_1-10k_transcript_8211	--	--	--	--	[R]	General function prediction only	gi|999972337|gb|KXJ11511.1|	3.9e-09	40/119(33.61)	70	Transposon TX1 uncharacterized 149 kDa protein [Exaiptasia pallida]	--	--	--	--	--	sp|P93295|M310_ARATH	1.7e-34	70/150(46.67)	149	Uncharacterized mitochondrial protein AtMg00310 OS=Arabidopsis thaliana GN=AtMg00310 PE=4 SV=1
B596-L_1-10k_transcript_11245	29	GO:0002224: toll-like receptor signaling pathway (biological_process); GO:0002446: neutrophil mediated immunity (biological_process); GO:0003729: mRNA binding (molecular_function); GO:0003735: structural constituent of ribosome (molecular_function); GO:0004674: protein serine/threonine kinase activity (molecular_function); GO:0005515: protein binding (molecular_function); GO:0005524: ATP binding …	K04733|IRAK4	http://www.genome.jp/dbget-bin/www_bget?ko:K04733	--	--	gi|260814031|ref|XP_002601719.1|	2.8e-22	79/191(41.36)	113	hypothetical protein BRAFLDRAFT_215403 [Branchiostoma floridae]	--	--	--	--	--	sp|Q9LP77|Y1848_ARATH	3.1e-96	178/197(90.36)	354	Probable inactive receptor kinase At1g48480 OS=Arabidopsis thaliana GN=RKL1 PE=2 SV=1
B596-L_1-10k_transcript_351	6	GO:0016787: hydrolase activity (molecular_function); GO:0044260: cellular macromolecule metabolic process (biological_process); GO:0044424: intracellular part (cellular_component); GO:0090304: nucleic acid metabolic process (biological_process); GO:0097159: organic cyclic compound binding (molecular_function); GO:1901363: heterocyclic compound binding (molecular_function);	--	--	[R]	General function prediction only	gi|699657846|ref|XP_009881815.1|	6.1e-99	178/314(56.69)	369	PREDICTED: uncharacterized protein LOC104285113, partial [Charadrius vociferus]	--	--	--	--	--	sp|P10978|POLX_TOBAC	8.8e-56	144/437(32.95)	221	Retrovirus-related Pol polyprotein from transposon TNT 1-94 OS=Nicotiana tabacum PE=2 SV=1
B596-L_1-10k_transcript_10789	17	GO:0000302: response to reactive oxygen species (biological_process); GO:0002376: immune system process (biological_process); GO:0004674: protein serine/threonine kinase activity (molecular_function); GO:0005488: binding (molecular_function); GO:0005515: protein binding (molecular_function); GO:0005524: ATP binding (molecular_function); GO:0005576: extracellular region (cellular_component); GO:00…	K04733|IRAK4	http://www.genome.jp/dbget-bin/www_bget?ko:K04733	--	--	gi|507983161|ref|XP_004694842.1|	3.1e-40	100/199(50.25)	173	PREDICTED: interleukin-1 receptor-associated kinase 4 [Condylura cristata]	--	--	--	--	--	sp|Q8GYA4|CRK10_ARATH	6.4e-262	504/605(83.31)	904	Cysteine-rich receptor-like protein kinase 10 OS=Arabidopsis thaliana GN=CRK10 PE=1 SV=3
B596-L_1-10k_transcript_12191	17	GO:0000302: response to reactive oxygen species (biological_process); GO:0002376: immune system process (biological_process); GO:0004674: protein serine/threonine kinase activity (molecular_function); GO:0005488: binding (molecular_function); GO:0005515: protein binding (molecular_function); GO:0005524: ATP binding (molecular_function); GO:0005576: extracellular region (cellular_component); GO:00…	K04733|IRAK4	http://www.genome.jp/dbget-bin/www_bget?ko:K04733	--	--	gi|507983161|ref|XP_004694842.1|	2.9e-40	100/199(50.25)	173	PREDICTED: interleukin-1 receptor-associated kinase 4 [Condylura cristata]	--	--	--	--	--	sp|Q8GYA4|CRK10_ARATH	6e-262	504/605(83.31)	904	Cysteine-rich receptor-like protein kinase 10 OS=Arabidopsis thaliana GN=CRK10 PE=1 SV=3
B596-L_1-10k_transcript_33058	1	GO:0043231: intracellular membrane-bounded organelle (cellular_component);	--	--	--	--	--	--	--	--	--	--	--	--	--	--	sp|Q4PSE7|FB262_ARATH	2e-71	165/358(46.09)	271	F-box protein At5g25290 OS=Arabidopsis thaliana GN=At5g25290 PE=2 SV=1
B596-L_1-10k_transcript_36924	1	GO:0043231: intracellular membrane-bounded organelle (cellular_component);	--	--	--	--	--	--	--	--	--	--	--	--	--	--	sp|Q4PSE7|FB262_ARATH	1.8e-71	165/358(46.09)	271	F-box protein At5g25290 OS=Arabidopsis thaliana GN=At5g25290 PE=2 SV=1
B596-L_1-10k_transcript_22742	34	GO:0001560: regulation of cell growth by extracellular stimulus (biological_process); GO:0003824: catalytic activity (molecular_function); GO:0004021: L-alanine:2-oxoglutarate aminotransferase activity (molecular_function); GO:0004069: L-aspartate:2-oxoglutarate aminotransferase activity (molecular_function); GO:0004121: cystathionine beta-lyase activity (molecular_function); GO:0004838: L-tyrosi…	K00815|TAT	http://www.genome.jp/dbget-bin/www_bget?ko:K00815	[E]	Amino acid transport and metabolism	gi|699700976|ref|XP_009907239.1|	9.1e-42	90/236(38.14)	177	PREDICTED: tyrosine aminotransferase [Picoides pubescens]	--	--	--	--	--	sp|Q9SUR6|CORI3_ARATH	2.9e-139	236/288(81.94)	496	Cystine lyase CORI3 OS=Arabidopsis thaliana GN=CORI3 PE=1 SV=1
B596-L_1-10k_transcript_26117	33	GO:0001560: regulation of cell growth by extracellular stimulus (biological_process); GO:0004021: L-alanine:2-oxoglutarate aminotransferase activity (molecular_function); GO:0004069: L-aspartate:2-oxoglutarate aminotransferase activity (molecular_function); GO:0004121: cystathionine beta-lyase activity (molecular_function); GO:0004838: L-tyrosine:2-oxoglutarate aminotransferase activity (molecula…	K00815|TAT	http://www.genome.jp/dbget-bin/www_bget?ko:K00815	[E]	Amino acid transport and metabolism	gi|699700976|ref|XP_009907239.1|	4.1e-65	134/387(34.63)	255	PREDICTED: tyrosine aminotransferase [Picoides pubescens]	--	--	--	--	--	sp|Q9SUR6|CORI3_ARATH	1.3e-202	337/420(80.24)	707	Cystine lyase CORI3 OS=Arabidopsis thaliana GN=CORI3 PE=1 SV=1
B596-L_1-10k_transcript_52590	17	GO:0004021: L-alanine:2-oxoglutarate aminotransferase activity (molecular_function); GO:0004069: L-aspartate:2-oxoglutarate aminotransferase activity (molecular_function); GO:0004121: cystathionine beta-lyase activity (molecular_function); GO:0004838: L-tyrosine:2-oxoglutarate aminotransferase activity (molecular_function); GO:0005773: vacuole (cellular_component); GO:0005829: cytosol (cellular_c…	--	--	[E]	Amino acid transport and metabolism	--	--	--	--	--	--	--	--	--	--	sp|Q8VYP2|TAT4_ARATH	4.3e-44	85/106(80.19)	179	Probable aminotransferase TAT4 OS=Arabidopsis thaliana GN=At4g23590 PE=2 SV=1
B596-L_1-10k_transcript_7295	16	GO:0000166: nucleotide binding (molecular_function); GO:0000902: cell morphogenesis (biological_process); GO:0005524: ATP binding (molecular_function); GO:0005634: nucleus (cellular_component); GO:0005739: mitochondrion (cellular_component); GO:0006457: protein folding (biological_process); GO:0009408: response to heat (biological_process); GO:0009409: response to cold (biological_process); GO:00…	K04043|dnaK	http://www.genome.jp/dbget-bin/www_bget?ko:K04043	--	--	gi|556726724|ref|XP_005959125.1|	1.9e-192	350/611(57.28)	679	PREDICTED: uncharacterized protein LOC102341219 [Pantholops hodgsonii]	XM_005986118.2	6e-33	225/292(77.05)	154	PREDICTED: Latimeria chalumnae heat shock 70kDa protein 8 (HSPA8), transcript variant X2, mRNA	sp|Q9STW6|HSP7F_ARATH	0	673/718(93.73)	1209	Heat shock 70 kDa protein 6, chloroplastic OS=Arabidopsis thaliana GN=HSP70-6 PE=1 SV=1
B596-L_1-10k_transcript_49648	16	GO:0000166: nucleotide binding (molecular_function); GO:0000902: cell morphogenesis (biological_process); GO:0005524: ATP binding (molecular_function); GO:0005634: nucleus (cellular_component); GO:0005739: mitochondrion (cellular_component); GO:0006457: protein folding (biological_process); GO:0009408: response to heat (biological_process); GO:0009409: response to cold (biological_process); GO:00…	K04043|dnaK	http://www.genome.jp/dbget-bin/www_bget?ko:K04043	--	--	gi|524882968|ref|XP_005098119.1|	5.5e-11	42/98(42.86)	74	PREDICTED: heat shock 70 kDa protein cognate 5-like [Aplysia californica]	--	--	--	--	--	sp|Q9STW6|HSP7F_ARATH	8.3e-42	92/95(96.84)	171	Heat shock 70 kDa protein 6, chloroplastic OS=Arabidopsis thaliana GN=HSP70-6 PE=1 SV=1
B596-L_1-10k_transcript_36536	16	GO:0005515: protein binding (molecular_function); GO:0005829: cytosol (cellular_component); GO:0006259: DNA metabolic process (biological_process); GO:0006974: cellular response to DNA damage stimulus (biological_process); GO:0006996: organelle organization (biological_process); GO:0007346: regulation of mitotic cell cycle (biological_process); GO:0009725: response to hormone (biological_process)…	K10684|UBLE1A, SAE1	http://www.genome.jp/dbget-bin/www_bget?ko:K10684	--	--	gi|242017702|ref|XP_002429326.1|	8e-45	118/338(34.91)	187	sumo-1-activating enzyme E1a, putative [Pediculus humanus corporis]	--	--	--	--	--	sp|Q8VY78|SAE1A_ARATH	3e-167	291/322(90.37)	589	SUMO-activating enzyme subunit 1A OS=Arabidopsis thaliana GN=SAE1A PE=1 SV=1
B596-L_1-10k_transcript_34281	17	GO:0000003: reproduction (biological_process); GO:0005515: protein binding (molecular_function); GO:0005829: cytosol (cellular_component); GO:0006950: response to stress (biological_process); GO:0006996: organelle organization (biological_process); GO:0007346: regulation of mitotic cell cycle (biological_process); GO:0009987: cellular process (biological_process); GO:0016740: transferase activity…	K10684|UBLE1A, SAE1	http://www.genome.jp/dbget-bin/www_bget?ko:K10684	--	--	gi|999989020|gb|KXJ28084.1|	8.6e-45	122/338(36.09)	187	SUMO-activating enzyme subunit 1 [Exaiptasia pallida]	--	--	--	--	--	sp|Q8VY78|SAE1A_ARATH	3.2e-167	291/322(90.37)	589	SUMO-activating enzyme subunit 1A OS=Arabidopsis thaliana GN=SAE1A PE=1 SV=1
B596-L_1-10k_transcript_1328	2	GO:0008152: metabolic process (biological_process); GO:0009987: cellular process (biological_process);	K17573|LKAP, MARF1	http://www.genome.jp/dbget-bin/www_bget?ko:K17573	--	--	gi|699255130|ref|XP_009861611.1|	3.2e-10	47/134(35.07)	74	PREDICTED: meiosis arrest female protein 1-like [Ciona intestinalis]	--	--	--	--	--	sp|Q8BJ34|MARF1_MOUSE	1.1e-08	54/189(28.57)	64	Meiosis arrest female protein 1 OS=Mus musculus GN=Marf1 PE=1 SV=3
B596-L_1-10k_transcript_1391	2	GO:0008152: metabolic process (biological_process); GO:0009987: cellular process (biological_process);	K17573|LKAP, MARF1	http://www.genome.jp/dbget-bin/www_bget?ko:K17573	--	--	gi|699255130|ref|XP_009861611.1|	3.2e-10	47/134(35.07)	74	PREDICTED: meiosis arrest female protein 1-like [Ciona intestinalis]	--	--	--	--	--	sp|Q8BJ34|MARF1_MOUSE	1.1e-08	54/189(28.57)	64	Meiosis arrest female protein 1 OS=Mus musculus GN=Marf1 PE=1 SV=3
B596-L_1-10k_transcript_13056	12	GO:0003677: DNA binding (molecular_function); GO:0005634: nucleus (cellular_component); GO:0005737: cytoplasm (cellular_component); GO:0006355: regulation of transcription, DNA-templated (biological_process); GO:0006996: organelle organization (biological_process); GO:0007049: cell cycle (biological_process); GO:0007275: multicellular organismal development (biological_process); GO:0009294: DNA m…	K11724|BRDT	http://www.genome.jp/dbget-bin/www_bget?ko:K11724	[K]	Transcription	gi|974055521|ref|XP_015256833.1|	9.9e-25	108/342(31.58)	121	PREDICTED: bromodomain-containing protein 3 [Cyprinodon variegatus]	--	--	--	--	--	sp|Q7Y214|GTE7_ARATH	2.1e-187	373/535(69.72)	657	Transcription factor GTE7 OS=Arabidopsis thaliana GN=GTE7 PE=2 SV=1
B596-L_1-10k_transcript_7142	15	GO:0004674: protein serine/threonine kinase activity (molecular_function); GO:0005524: ATP binding (molecular_function); GO:0006071: glycerol metabolic process (biological_process); GO:0006468: protein phosphorylation (biological_process); GO:0006629: lipid metabolic process (biological_process); GO:0006968: cellular defense response (biological_process); GO:0008889: glycerophosphodiester phospho…	--	--	[C]	Energy production and conversion	gi|443716430|gb|ELU07955.1|	5.7e-11	86/328(26.22)	76	hypothetical protein CAPTEDRAFT_127725 [Capitella teleta]	--	--	--	--	--	sp|Q9SZ11|GPDL3_ARATH	6.3e-186	358/449(79.73)	652	Glycerophosphodiester phosphodiesterase GDPDL3 OS=Arabidopsis thaliana GN=GDPDL3 PE=1 SV=3
B596-L_1-10k_transcript_60305	--	--	--	--	--	--	--	--	--	--	--	XR_001813479.1	5e-24	69/71(97.18)	119	PREDICTED: Ictalurus punctatus uncharacterized LOC108269520 (LOC108269520), ncRNA	--	--	--	--	--
B596-L_1-10k_transcript_20727	2	GO:0005515: protein binding (molecular_function); GO:0016020: membrane (cellular_component);	--	--	[G]	Carbohydrate transport and metabolism	gi|676495686|ref|XP_009066968.1|	2.8e-99	214/435(49.20)	369	hypothetical protein LOTGIDRAFT_134790 [Lottia gigantea]	--	--	--	--	--	sp|Q0VC03|MFSD5_BOVIN	3.4e-63	163/445(36.63)	244	Molybdate-anion transporter OS=Bos taurus GN=MFSD5 PE=2 SV=1
B596-L_1-10k_transcript_50989	1	GO:0006810: transport (biological_process);	--	--	[G]	Carbohydrate transport and metabolism	gi|676496821|ref|XP_009067340.1|	3.3e-10	38/79(48.10)	71	hypothetical protein LOTGIDRAFT_176318, partial [Lottia gigantea]	--	--	--	--	--	--	--	--	--	--
B596-L_1-10k_transcript_41337	1	GO:0044699: single-organism process (biological_process);	K12382|PSAP, SGP1	http://www.genome.jp/dbget-bin/www_bget?ko:K12382	[IG]	--	gi|958746304|ref|XP_014710715.1|	3.7e-11	55/193(28.50)	75	PREDICTED: proactivator polypeptide-like 1 [Equus asinus]	--	--	--	--	--	sp|Q8C1C1|SAPL1_MOUSE	1.9e-10	51/183(27.87)	68	Proactivator polypeptide-like 1 OS=Mus musculus GN=Psapl1 PE=1 SV=2
B596-L_1-10k_transcript_41896	18	GO:0004438: phosphatidylinositol-3-phosphatase activity (molecular_function); GO:0004725: protein tyrosine phosphatase activity (molecular_function); GO:0005634: nucleus (cellular_component); GO:0005743: mitochondrial inner membrane (cellular_component); GO:0006629: lipid metabolic process (biological_process); GO:0006835: dicarboxylic acid transport (biological_process); GO:0006839: mitochondria…	K15119|SLC25A39_40	http://www.genome.jp/dbget-bin/www_bget?ko:K15119	[C]	Energy production and conversion	gi|640785601|ref|XP_008048525.1|	2.7e-30	93/265(35.09)	139	PREDICTED: solute carrier family 25 member 39 [Carlito syrichta]	--	--	--	--	--	sp|Q944H5|MTM1_ARATH	1.2e-124	217/255(85.10)	447	Mitochondrial carrier protein MTM1 OS=Arabidopsis thaliana GN=MTM1 PE=2 SV=1
B596-L_1-10k_transcript_5626	--	--	--	--	--	--	gi|449689546|ref|XP_004212064.1|	7.7e-38	95/256(37.11)	165	PREDICTED: uncharacterized protein LOC100200506 [Hydra vulgaris]	--	--	--	--	--	--	--	--	--	--
B596-L_1-10k_transcript_15362	--	--	--	--	--	--	gi|449689546|ref|XP_004212064.1|	5.6e-38	95/256(37.11)	165	PREDICTED: uncharacterized protein LOC100200506 [Hydra vulgaris]	--	--	--	--	--	--	--	--	--	--
B596-L_1-10k_transcript_24855	--	--	--	--	--	--	--	--	--	--	--	--	--	--	--	--	sp|Q5BPS3|DOR_ARATH	4.5e-81	188/404(46.53)	303	F-box protein DOR OS=Arabidopsis thaliana GN=DOR PE=1 SV=2
B596-L_1-10k_transcript_26904	--	--	--	--	--	--	--	--	--	--	--	--	--	--	--	--	sp|Q5BPS3|DOR_ARATH	4.3e-81	188/404(46.53)	303	F-box protein DOR OS=Arabidopsis thaliana GN=DOR PE=1 SV=2
B596-L_1-10k_transcript_39006	--	--	--	--	[R]	General function prediction only	--	--	--	--	--	--	--	--	--	--	--	--	--	--	--
B596-L_1-10k_transcript_14588	--	--	--	--	[R]	General function prediction only	gi|954317639|gb|KRY02768.1|	7.7e-11	34/80(42.50)	75	hypothetical protein T12_3055, partial [Trichinella patagoniensis]	--	--	--	--	--	--	--	--	--	--
B596-L_1-10k_transcript_550	--	--	--	--	[R]	General function prediction only	gi|954322738|gb|KRY04100.1|	8.4e-10	35/96(36.46)	73	hypothetical protein T12_5690, partial [Trichinella patagoniensis]	--	--	--	--	--	--	--	--	--	--
B596-L_1-10k_transcript_4256	3	GO:0016787: hydrolase activity (molecular_function); GO:0044260: cellular macromolecule metabolic process (biological_process); GO:0090304: nucleic acid metabolic process (biological_process);	K01301|NAALAD	http://www.genome.jp/dbget-bin/www_bget?ko:K01301	[R]	General function prediction only	gi|719769482|ref|XP_010218741.1|	1.3e-123	256/668(38.32)	450	PREDICTED: LOW QUALITY PROTEIN: KRAB-A domain-containing protein 2, partial [Tinamus guttatus]	--	--	--	--	--	sp|Q99315|YG31B_YEAST	3.9e-94	227/667(34.03)	347	Transposon Ty3-G Gag-Pol polyprotein OS=Saccharomyces cerevisiae (strain ATCC 204508 / S288c) GN=TY3B-G PE=1 SV=3
B596-L_1-10k_transcript_29882	1	GO:0006351: transcription, DNA-templated (biological_process);	--	--	[R]	General function prediction only	gi|1016172060|gb|KZC15096.1|	1.6e-63	131/158(82.91)	250	Putative uncharacterized protein ART2 [Dufourea novaeangliae]	AY920776.1	0	942/1046(90.06)	1341	Nausithoe rubra large subunit 28S ribosomal RNA gene, partial sequence	sp|Q8TGM7|ART2_YEAST	7.5e-16	43/56(76.79)	86	Putative uncharacterized protein ART2 OS=Saccharomyces cerevisiae (strain ATCC 204508 / S288c) GN=ART2 PE=5 SV=1
B596-L_1-10k_transcript_27167	--	--	--	--	--	--	--	--	--	--	--	LK921082.1	1e-31	90/95(94.74)	148	Brugia timori genome assembly B_timori_Indonesia_v1_0_4 ,scaffold BTMF_contig0008970	--	--	--	--	--
B596-L_1-10k_transcript_54542	--	--	--	--	--	--	--	--	--	--	--	LK921376.1	3e-23	72/76(94.74)	119	Brugia timori genome assembly B_timori_Indonesia_v1_0_4 ,scaffold BTMF_contig0009264	--	--	--	--	--
B596-L_1-10k_transcript_48767	--	--	--	--	--	--	--	--	--	--	--	LK921082.1	3e-30	89/95(93.68)	143	Brugia timori genome assembly B_timori_Indonesia_v1_0_4 ,scaffold BTMF_contig0008970	--	--	--	--	--
B596-L_1-10k_transcript_52295	--	--	--	--	--	--	--	--	--	--	--	LK921082.1	3e-29	87/93(93.55)	139	Brugia timori genome assembly B_timori_Indonesia_v1_0_4 ,scaffold BTMF_contig0008970	--	--	--	--	--
B596-L_1-10k_transcript_4243	--	--	--	--	--	--	--	--	--	--	--	LK921082.1	6e-28	88/95(92.63)	137	Brugia timori genome assembly B_timori_Indonesia_v1_0_4 ,scaffold BTMF_contig0008970	--	--	--	--	--
B596-L_1-10k_transcript_21444	4	GO:0000162: tryptophan biosynthetic process (biological_process); GO:0005737: cytoplasm (cellular_component); GO:0030170: pyridoxal phosphate binding (molecular_function); GO:0052684: L-serine hydro-lyase (adding indole, L-tryptophan-forming) activity (molecular_function);	--	--	[E]	Amino acid transport and metabolism	gi|669221374|emb|CDW57317.1|	5.7e-31	118/354(33.33)	142	PALP domain containing protein [Trichuris trichiura]	--	--	--	--	--	sp|O67409|TRPB2_AQUAE	2.5e-154	268/428(62.62)	547	Tryptophan synthase beta chain 2 OS=Aquifex aeolicus (strain VF5) GN=trpB2 PE=3 SV=1
B596-L_1-10k_transcript_11015	10	GO:0001076: transcription factor activity, RNA polymerase II transcription factor binding (molecular_function); GO:0003677: DNA binding (molecular_function); GO:0006368: transcription elongation from RNA polymerase II promoter (biological_process); GO:0009790: embryo development (biological_process); GO:0009910: negative regulation of flower development (biological_process); GO:0016593: Cdc73/Paf…	K15178|RTF1	http://www.genome.jp/dbget-bin/www_bget?ko:K15178	--	--	gi|196014663|ref|XP_002117190.1|	4.4e-23	77/260(29.62)	116	hypothetical protein TRIADDRAFT_61226 [Trichoplax adhaerens]	--	--	--	--	--	sp|Q9C950|VIP5_ARATH	2.2e-206	412/495(83.23)	720	Protein RTF1 homolog OS=Arabidopsis thaliana GN=VIP5 PE=1 SV=1
B596-L_1-10k_transcript_10331	10	GO:0001076: transcription factor activity, RNA polymerase II transcription factor binding (molecular_function); GO:0003677: DNA binding (molecular_function); GO:0006368: transcription elongation from RNA polymerase II promoter (biological_process); GO:0009790: embryo development (biological_process); GO:0009910: negative regulation of flower development (biological_process); GO:0016593: Cdc73/Paf…	K15178|RTF1	http://www.genome.jp/dbget-bin/www_bget?ko:K15178	--	--	gi|196014663|ref|XP_002117190.1|	4.5e-23	77/260(29.62)	116	hypothetical protein TRIADDRAFT_61226 [Trichoplax adhaerens]	--	--	--	--	--	sp|Q9C950|VIP5_ARATH	1.2e-231	459/549(83.61)	804	Protein RTF1 homolog OS=Arabidopsis thaliana GN=VIP5 PE=1 SV=1
B596-L_1-10k_transcript_45327	8	GO:0001076: transcription factor activity, RNA polymerase II transcription factor binding (molecular_function); GO:0003677: DNA binding (molecular_function); GO:0006368: transcription elongation from RNA polymerase II promoter (biological_process); GO:0009910: negative regulation of flower development (biological_process); GO:0016570: histone modification (biological_process); GO:0016593: Cdc73/P…	--	--	--	--	--	--	--	--	--	--	--	--	--	--	sp|Q9C950|VIP5_ARATH	3.4e-80	183/224(81.70)	299	Protein RTF1 homolog OS=Arabidopsis thaliana GN=VIP5 PE=1 SV=1
B596-L_1-10k_transcript_33481	10	GO:0004579: dolichyl-diphosphooligosaccharide-protein glycotransferase activity (molecular_function); GO:0005515: protein binding (molecular_function); GO:0005576: extracellular region (cellular_component); GO:0005886: plasma membrane (cellular_component); GO:0008250: oligosaccharyltransferase complex (cellular_component); GO:0009507: chloroplast (cellular_component); GO:0010483: pollen tube rece…	--	--	[O]	Posttranslational modification, protein turnover, chaperones	--	--	--	--	--	--	--	--	--	--	sp|Q9SYB5|OST3B_ARATH	8.6e-99	182/215(84.65)	362	Probable dolichyl-diphosphooligosaccharide--protein glycosyltransferase subunit 3B OS=Arabidopsis thaliana GN=OST3B PE=2 SV=1
B596-L_1-10k_transcript_33926	10	GO:0004579: dolichyl-diphosphooligosaccharide-protein glycotransferase activity (molecular_function); GO:0005515: protein binding (molecular_function); GO:0005576: extracellular region (cellular_component); GO:0005886: plasma membrane (cellular_component); GO:0008250: oligosaccharyltransferase complex (cellular_component); GO:0009507: chloroplast (cellular_component); GO:0010483: pollen tube rece…	--	--	[O]	Posttranslational modification, protein turnover, chaperones	--	--	--	--	--	--	--	--	--	--	sp|Q9SYB5|OST3B_ARATH	1.3e-149	264/307(85.99)	530	Probable dolichyl-diphosphooligosaccharide--protein glycosyltransferase subunit 3B OS=Arabidopsis thaliana GN=OST3B PE=2 SV=1
B596-L_1-10k_transcript_13905	32	GO:0002831: regulation of response to biotic stimulus (biological_process); GO:0004672: protein kinase activity (molecular_function); GO:0004674: protein serine/threonine kinase activity (molecular_function); GO:0004871: signal transducer activity (molecular_function); GO:0005515: protein binding (molecular_function); GO:0005634: nucleus (cellular_component); GO:0005768: endosome (cellular_compon…	K04424|ZAK, MLTK	http://www.genome.jp/dbget-bin/www_bget?ko:K04424	[T]	Signal transduction mechanisms	gi|196002141|ref|XP_002110938.1|	1.5e-38	89/286(31.12)	167	hypothetical protein TRIADDRAFT_1653 [Trichoplax adhaerens]	--	--	--	--	--	sp|Q2MHE4|HT1_ARATH	2.1e-54	117/334(35.03)	215	Serine/threonine-protein kinase HT1 OS=Arabidopsis thaliana GN=HT1 PE=1 SV=1
B596-L_1-10k_transcript_55985	22	GO:0000272: polysaccharide catabolic process (biological_process); GO:0002213: defense response to insect (biological_process); GO:0005739: mitochondrion (cellular_component); GO:0005773: vacuole (cellular_component); GO:0005777: peroxisome (cellular_component); GO:0005794: Golgi apparatus (cellular_component); GO:0009505: plant-type cell wall (cellular_component); GO:0009506: plasmodesma (cellul…	K01229|LCT	http://www.genome.jp/dbget-bin/www_bget?ko:K01229	[G]	Carbohydrate transport and metabolism	gi|699248481|ref|XP_009860343.1|	7.3e-08	28/62(45.16)	63	PREDICTED: lactase-phlorizin hydrolase-like [Ciona intestinalis]	--	--	--	--	--	sp|P29737|MYR1_SINAL	2.6e-24	53/81(65.43)	112	Myrosinase MB1 (Fragment) OS=Sinapis alba PE=1 SV=1
B596-L_1-10k_transcript_28497	85	GO:0000086: G2/M transition of mitotic cell cycle (biological_process); GO:0000122: negative regulation of transcription from RNA polymerase II promoter (biological_process); GO:0000187: activation of MAPK activity (biological_process); GO:0000209: protein polyubiquitination (biological_process); GO:0000715: nucleotide-excision repair, DNA damage recognition (biological_process); GO:0000717: nucl…	K08770|UBC	http://www.genome.jp/dbget-bin/www_bget?ko:K08770	[OR]	--	gi|675884946|ref|XP_009027975.1|	6.2e-204	372/390(95.38)	716	hypothetical protein HELRODRAFT_193870 [Helobdella robusta]	XM_014908740.1	0	947/1139(83.14)	1040	Drosophila ananassae uncharacterized protein, transcript variant B (Dana\GF10254), mRNA	sp|P0CG85|UBI1P_NICSY	6.1e-210	380/381(99.74)	731	Polyubiquitin OS=Nicotiana sylvestris GN=UBI11 PE=2 SV=1
B596-L_1-10k_transcript_39703	78	GO:0000003: reproduction (biological_process); GO:0000086: G2/M transition of mitotic cell cycle (biological_process); GO:0000122: negative regulation of transcription from RNA polymerase II promoter (biological_process); GO:0000187: activation of MAPK activity (biological_process); GO:0000209: protein polyubiquitination (biological_process); GO:0000715: nucleotide-excision repair, DNA damage rec…	K08770|UBC	http://www.genome.jp/dbget-bin/www_bget?ko:K08770	[OR]	--	gi|675884946|ref|XP_009027975.1|	3.4e-167	307/315(97.46)	594	hypothetical protein HELRODRAFT_193870 [Helobdella robusta]	XM_002058241.2	0	778/937(83.03)	846	Drosophila virilis uncharacterized protein, transcript variant A (Dvir\GJ16000), mRNA	sp|P0CG85|UBI1P_NICSY	4.4e-173	316/316(100.00)	608	Polyubiquitin OS=Nicotiana sylvestris GN=UBI11 PE=2 SV=1
B596-L_1-10k_transcript_35466	9	GO:0003735: structural constituent of ribosome (molecular_function); GO:0005739: mitochondrion (cellular_component); GO:0005840: ribosome (cellular_component); GO:0006412: translation (biological_process); GO:0009507: chloroplast (cellular_component); GO:0019843: rRNA binding (molecular_function); GO:0030529: ribonucleoprotein complex (cellular_component); GO:0043229: intracellular organelle (cel…	K02906|RP-L3, MRPL3, rplC	http://www.genome.jp/dbget-bin/www_bget?ko:K02906	[J]	Translation, ribosomal structure and biogenesis	gi|861634631|gb|KMQ91316.1|	3.8e-58	115/223(51.57)	231	50s ribosomal protein l3 [Lasius niger]	--	--	--	--	--	sp|Q9LRN8|RK3B_ARATH	6.6e-138	255/325(78.46)	491	50S ribosomal protein L3-2, chloroplastic OS=Arabidopsis thaliana GN=RPL3B PE=2 SV=1
B596-L_1-10k_transcript_9619	--	--	--	--	--	--	gi|449689546|ref|XP_004212064.1|	3.7e-49	104/259(40.15)	203	PREDICTED: uncharacterized protein LOC100200506 [Hydra vulgaris]	--	--	--	--	--	--	--	--	--	--
B596-L_1-10k_transcript_18281	--	--	--	--	[R]	General function prediction only	--	--	--	--	--	--	--	--	--	--	--	--	--	--	--
B596-L_1-10k_transcript_46343	7	GO:0005783: endoplasmic reticulum (cellular_component); GO:0005787: signal peptidase complex (cellular_component); GO:0006465: signal peptide processing (biological_process); GO:0006508: proteolysis (biological_process); GO:0008233: peptidase activity (molecular_function); GO:0044425: membrane part (cellular_component); GO:0070062: extracellular exosome (cellular_component);	K13280|SEC11, sipW	http://www.genome.jp/dbget-bin/www_bget?ko:K13280	--	--	gi|926610636|ref|XP_013789753.1|	4e-53	109/176(61.93)	214	PREDICTED: signal peptidase complex catalytic subunit SEC11A-like [Limulus polyphemus]	--	--	--	--	--	sp|Q9BY50|SC11C_HUMAN	3e-51	108/193(55.96)	203	Signal peptidase complex catalytic subunit SEC11C OS=Homo sapiens GN=SEC11C PE=1 SV=3
B596-L_1-10k_transcript_54695	31	GO:0001561: fatty acid alpha-oxidation (biological_process); GO:0005102: receptor binding (molecular_function); GO:0005634: nucleus (cellular_component); GO:0005739: mitochondrion (cellular_component); GO:0005773: vacuole (cellular_component); GO:0005777: peroxisome (cellular_component); GO:0005782: peroxisomal matrix (cellular_component); GO:0006979: response to oxidative stress (biological_proc…	K11517|HAO	http://www.genome.jp/dbget-bin/www_bget?ko:K11517	[C]	Energy production and conversion	gi|156378150|ref|XP_001631007.1|	3.1e-18	48/71(67.61)	97	predicted protein [Nematostella vectensis]	--	--	--	--	--	sp|Q9LRR9|GLO1_ARATH	5.7e-39	81/82(98.78)	161	Peroxisomal (S)-2-hydroxy-acid oxidase GLO1 OS=Arabidopsis thaliana GN=GLO1 PE=1 SV=1
B596-L_1-10k_transcript_39975	28	GO:0001561: fatty acid alpha-oxidation (biological_process); GO:0003973: (S)-2-hydroxy-acid oxidase activity (molecular_function); GO:0005102: receptor binding (molecular_function); GO:0005634: nucleus (cellular_component); GO:0005773: vacuole (cellular_component); GO:0005782: peroxisomal matrix (cellular_component); GO:0008891: glycolate oxidase activity (molecular_function); GO:0009506: plasmod…	K11517|HAO	http://www.genome.jp/dbget-bin/www_bget?ko:K11517	[C]	Energy production and conversion	gi|959042980|ref|XP_014750562.1|	5.5e-90	172/280(61.43)	337	PREDICTED: hydroxyacid oxidase 1 isoform X1 [Sturnus vulgaris]	--	--	--	--	--	sp|Q9LRR9|GLO1_ARATH	6.1e-156	283/289(97.92)	551	Peroxisomal (S)-2-hydroxy-acid oxidase GLO1 OS=Arabidopsis thaliana GN=GLO1 PE=1 SV=1
B596-L_1-10k_transcript_32229	29	GO:0001561: fatty acid alpha-oxidation (biological_process); GO:0003973: (S)-2-hydroxy-acid oxidase activity (molecular_function); GO:0005102: receptor binding (molecular_function); GO:0005488: binding (molecular_function); GO:0005634: nucleus (cellular_component); GO:0005773: vacuole (cellular_component); GO:0005782: peroxisomal matrix (cellular_component); GO:0008891: glycolate oxidase activity…	K11517|HAO	http://www.genome.jp/dbget-bin/www_bget?ko:K11517	[C]	Energy production and conversion	gi|959042980|ref|XP_014750562.1|	8.5e-112	209/353(59.21)	410	PREDICTED: hydroxyacid oxidase 1 isoform X1 [Sturnus vulgaris]	--	--	--	--	--	sp|Q9LRR9|GLO1_ARATH	1.3e-200	358/367(97.55)	700	Peroxisomal (S)-2-hydroxy-acid oxidase GLO1 OS=Arabidopsis thaliana GN=GLO1 PE=1 SV=1
B596-L_1-10k_transcript_37091	29	GO:0001561: fatty acid alpha-oxidation (biological_process); GO:0003973: (S)-2-hydroxy-acid oxidase activity (molecular_function); GO:0005102: receptor binding (molecular_function); GO:0005488: binding (molecular_function); GO:0005634: nucleus (cellular_component); GO:0005773: vacuole (cellular_component); GO:0005782: peroxisomal matrix (cellular_component); GO:0008891: glycolate oxidase activity…	K11517|HAO	http://www.genome.jp/dbget-bin/www_bget?ko:K11517	[C]	Energy production and conversion	gi|959042980|ref|XP_014750562.1|	5.7e-112	211/353(59.77)	410	PREDICTED: hydroxyacid oxidase 1 isoform X1 [Sturnus vulgaris]	XM_017251239.1	4e-06	34/34(100.00)	63.9	PREDICTED: Drosophila bipectinata peroxisomal (S)-2-hydroxy-acid oxidase (LOC108132032), mRNA	sp|Q9LRS0|GLO2_ARATH	1.3e-199	354/367(96.46)	696	Peroxisomal (S)-2-hydroxy-acid oxidase GLO2 OS=Arabidopsis thaliana GN=GLO2 PE=1 SV=1
B596-L_1-10k_transcript_20219	--	--	--	--	[R]	General function prediction only	--	--	--	--	--	--	--	--	--	--	sp|P93295|M310_ARATH	6.8e-14	48/144(33.33)	80	Uncharacterized mitochondrial protein AtMg00310 OS=Arabidopsis thaliana GN=AtMg00310 PE=4 SV=1
B596-L_1-10k_transcript_56467	--	--	--	--	--	--	--	--	--	--	--	XR_001175543.1	2e-08	65/79(82.28)	69.4	PREDICTED: Dipodomys ordii uncharacterized LOC105995054 (LOC105995054), ncRNA	--	--	--	--	--
B596-L_1-10k_transcript_26620	11	GO:0004722: protein serine/threonine phosphatase activity (molecular_function); GO:0005515: protein binding (molecular_function); GO:0005634: nucleus (cellular_component); GO:0005739: mitochondrion (cellular_component); GO:0005886: plasma membrane (cellular_component); GO:0006470: protein dephosphorylation (biological_process); GO:0008287: protein serine/threonine phosphatase complex (cellular_co…	K01102|PDP	http://www.genome.jp/dbget-bin/www_bget?ko:K01102	[T]	Signal transduction mechanisms	gi|954603215|gb|KRZ80083.1|	1.5e-19	88/292(30.14)	104	Protein phosphatase 1D [Trichinella papuae]	--	--	--	--	--	sp|Q9LHJ9|P2C38_ARATH	9.6e-206	357/383(93.21)	717	Probable protein phosphatase 2C 38 OS=Arabidopsis thaliana GN=At3g12620 PE=2 SV=1
B596-L_1-10k_transcript_56676	3	GO:0005789: endoplasmic reticulum membrane (cellular_component); GO:0009507: chloroplast (cellular_component); GO:0016021: integral component of membrane (cellular_component);	--	--	--	--	--	--	--	--	--	--	--	--	--	--	sp|Q9LHK3|OST4A_ARATH	1.3e-11	33/37(89.19)	70	Dolichyl-diphosphooligosaccharide--protein glycosyltransferase subunit 4A OS=Arabidopsis thaliana GN=OST4A PE=3 SV=1
B596-L_1-10k_transcript_11314	72	GO:0000151: ubiquitin ligase complex (cellular_component); GO:0000974: Prp19 complex (cellular_component); GO:0001664: G-protein coupled receptor binding (molecular_function); GO:0001786: phosphatidylserine binding (molecular_function); GO:0002020: protease binding (molecular_function); GO:0002199: zona pellucida receptor complex (cellular_component); GO:0004872: receptor activity (molecular_func…	K03283|HSPA1_8	http://www.genome.jp/dbget-bin/www_bget?ko:K03283	[O]	Posttranslational modification, protein turnover, chaperones	gi|512393036|gb|AGO01987.1|	1.3e-280	495/645(76.74)	971	heat shock 70kDa protein 8a2 [Monopterus albus]	NM_070667.4	4e-163	1175/1594(73.71)	586	Caenorhabditis elegans Heat shock 70 kDa protein A (hsp-1), partial mRNA	sp|Q9LHA8|MD37C_ARATH	0	634/650(97.54)	1223	Probable mediator of RNA polymerase II transcription subunit 37c OS=Arabidopsis thaliana GN=MED37C PE=1 SV=1
B596-L_1-10k_transcript_13369	72	GO:0000151: ubiquitin ligase complex (cellular_component); GO:0000974: Prp19 complex (cellular_component); GO:0001664: G-protein coupled receptor binding (molecular_function); GO:0001786: phosphatidylserine binding (molecular_function); GO:0002020: protease binding (molecular_function); GO:0002199: zona pellucida receptor complex (cellular_component); GO:0004872: receptor activity (molecular_func…	K03283|HSPA1_8	http://www.genome.jp/dbget-bin/www_bget?ko:K03283	[O]	Posttranslational modification, protein turnover, chaperones	gi|512393036|gb|AGO01987.1|	1.2e-280	495/645(76.74)	971	heat shock 70kDa protein 8a2 [Monopterus albus]	NM_070667.4	4e-163	1175/1594(73.71)	586	Caenorhabditis elegans Heat shock 70 kDa protein A (hsp-1), partial mRNA	sp|Q9LHA8|MD37C_ARATH	0	634/650(97.54)	1223	Probable mediator of RNA polymerase II transcription subunit 37c OS=Arabidopsis thaliana GN=MED37C PE=1 SV=1
B596-L_1-10k_transcript_30269	71	GO:0000151: ubiquitin ligase complex (cellular_component); GO:0000974: Prp19 complex (cellular_component); GO:0001664: G-protein coupled receptor binding (molecular_function); GO:0001786: phosphatidylserine binding (molecular_function); GO:0002020: protease binding (molecular_function); GO:0002199: zona pellucida receptor complex (cellular_component); GO:0004872: receptor activity (molecular_func…	K03283|HSPA1_8	http://www.genome.jp/dbget-bin/www_bget?ko:K03283	[O]	Posttranslational modification, protein turnover, chaperones	gi|802715665|gb|KKA72809.1|	2.8e-169	309/414(74.64)	601	hypothetical protein PRIPAC_7635 [Pristionchus pacificus]	EF537127.1	7e-25	323/448(72.10)	126	Pholcus phalangioides clone An heat shock protein 70kDa gene, partial cds	sp|Q9LHA8|MD37C_ARATH	1e-222	407/414(98.31)	773	Probable mediator of RNA polymerase II transcription subunit 37c OS=Arabidopsis thaliana GN=MED37C PE=1 SV=1
B596-L_1-10k_transcript_26986	22	GO:0004175: endopeptidase activity (molecular_function); GO:0005515: protein binding (molecular_function); GO:0005635: nuclear envelope (cellular_component); GO:0005654: nucleoplasm (cellular_component); GO:0006915: apoptotic process (biological_process); GO:0006950: response to stress (biological_process); GO:0007165: signal transduction (biological_process); GO:0009911: positive regulation of f…	K08592|SENP1	http://www.genome.jp/dbget-bin/www_bget?ko:K08592	--	--	gi|926633223|ref|XP_013782408.1|	8.9e-36	98/258(37.98)	157	PREDICTED: sentrin-specific protease 1-like [Limulus polyphemus]	--	--	--	--	--	sp|Q8GYL3|ULP1A_ARATH	1.8e-143	280/448(62.50)	510	Ubiquitin-like-specific protease 1A OS=Arabidopsis thaliana GN=ULP1A PE=2 SV=2
B596-L_1-10k_transcript_55795	4	GO:0005634: nucleus (cellular_component); GO:0009911: positive regulation of flower development (biological_process); GO:0016926: protein desumoylation (biological_process); GO:0016929: SUMO-specific protease activity (molecular_function);	--	--	--	--	--	--	--	--	--	--	--	--	--	--	sp|Q8GYL3|ULP1A_ARATH	9e-18	40/47(85.11)	91	Ubiquitin-like-specific protease 1A OS=Arabidopsis thaliana GN=ULP1A PE=2 SV=2
B596-L_1-10k_transcript_28456	24	GO:0002221: pattern recognition receptor signaling pathway (biological_process); GO:0002376: immune system process (biological_process); GO:0004672: protein kinase activity (molecular_function); GO:0004675: transmembrane receptor protein serine/threonine kinase activity (molecular_function); GO:0004715: non-membrane spanning protein tyrosine kinase activity (molecular_function); GO:0005524: ATP b…	K04733|IRAK4	http://www.genome.jp/dbget-bin/www_bget?ko:K04733	[T]	Signal transduction mechanisms	gi|954586357|gb|KRZ64913.1|	1.2e-42	93/113(82.30)	180	PTI1-like tyrosine-protein kinase 3, partial [Trichinella papuae]	--	--	--	--	--	sp|Q41328|PTI1_SOLLC	4.8e-154	271/356(76.12)	545	Pto-interacting protein 1 OS=Solanum lycopersicum GN=PTI1 PE=1 SV=2
B596-L_1-10k_transcript_32120	--	--	--	--	--	--	--	--	--	--	--	LK921082.1	1e-31	90/95(94.74)	148	Brugia timori genome assembly B_timori_Indonesia_v1_0_4 ,scaffold BTMF_contig0008970	--	--	--	--	--
B596-L_1-10k_transcript_52353	21	GO:0000003: reproduction (biological_process); GO:0000184: nuclear-transcribed mRNA catabolic process, nonsense-mediated decay (biological_process); GO:0002119: nematode larval development (biological_process); GO:0002181: cytoplasmic translation (biological_process); GO:0003735: structural constituent of ribosome (molecular_function); GO:0005515: protein binding (molecular_function); GO:0005730:…	K02894|RP-L23e, RPL23	http://www.genome.jp/dbget-bin/www_bget?ko:K02894	[J]	Translation, ribosomal structure and biogenesis	gi|469664433|gb|AGH70171.1|	1.5e-62	117/139(84.17)	245	60S ribosomal protein L23 [Placozoa sp. H4]	XM_006012642.2	2e-50	277/359(77.16)	209	PREDICTED: Latimeria chalumnae 60S ribosomal protein L23 (LOC102348310), transcript variant X2, mRNA	sp|P49690|RL23_ARATH	9.6e-76	140/140(100.00)	284	60S ribosomal protein L23 OS=Arabidopsis thaliana GN=RPL23A PE=2 SV=3
B596-L_1-10k_transcript_22997	1	GO:0005634: nucleus (cellular_component);	--	--	--	--	--	--	--	--	--	--	--	--	--	--	sp|Q9M8U4|FBL41_ARATH	3e-160	285/468(60.90)	566	F-box/LRR-repeat protein At3g03030 OS=Arabidopsis thaliana GN=At3g03030 PE=2 SV=1
B596-L_1-10k_transcript_46892	26	GO:0000184: nuclear-transcribed mRNA catabolic process, nonsense-mediated decay (biological_process); GO:0002181: cytoplasmic translation (biological_process); GO:0003735: structural constituent of ribosome (molecular_function); GO:0005515: protein binding (molecular_function); GO:0005634: nucleus (cellular_component); GO:0005794: Golgi apparatus (cellular_component); GO:0005925: focal adhesion (…	K02941|RP-LP0, RPLP0	http://www.genome.jp/dbget-bin/www_bget?ko:K02941	[J]	Translation, ribosomal structure and biogenesis	gi|443690429|gb|ELT92567.1|	3.4e-52	103/170(60.59)	211	hypothetical protein CAPTEDRAFT_167366, partial [Capitella teleta]	--	--	--	--	--	sp|Q42112|RLA02_ARATH	2.5e-85	164/173(94.80)	316	60S acidic ribosomal protein P0-2 OS=Arabidopsis thaliana GN=RPP0B PE=1 SV=2
B596-L_1-10k_transcript_17843	4	GO:0003723: RNA binding (molecular_function); GO:0006412: translation (biological_process); GO:0015934: large ribosomal subunit (cellular_component); GO:0043231: intracellular membrane-bounded organelle (cellular_component);	K02886|RP-L2, MRPL2, rplB	http://www.genome.jp/dbget-bin/www_bget?ko:K02886	[J]	Translation, ribosomal structure and biogenesis	gi|669218952|emb|CDW59751.1|	2.4e-46	139/462(30.09)	193	50S ribosomal protein L2, chloroplastic [Trichuris trichiura]	LN595460.1	0	675/746(90.48)	955	Cyprinus carpio genome assembly common carp genome ,scaffold 000002324	sp|P27107|RK2_SINAL	8.9e-129	274/503(54.47)	462	50S ribosomal protein L2, chloroplastic OS=Sinapis alba GN=rpl2 PE=3 SV=1
B596-L_1-10k_transcript_27309	11	GO:0002181: cytoplasmic translation (biological_process); GO:0003729: mRNA binding (molecular_function); GO:0003735: structural constituent of ribosome (molecular_function); GO:0005762: mitochondrial large ribosomal subunit (cellular_component); GO:0009507: chloroplast (cellular_component); GO:0016740: transferase activity (molecular_function); GO:0019843: rRNA binding (molecular_function); GO:00…	K02886|RP-L2, MRPL2, rplB	http://www.genome.jp/dbget-bin/www_bget?ko:K02886	[J]	Translation, ribosomal structure and biogenesis	gi|669218952|emb|CDW59751.1|	1.1e-73	139/233(59.66)	283	50S ribosomal protein L2, chloroplastic [Trichuris trichiura]	LN595460.1	0	437/465(93.98)	704	Cyprinus carpio genome assembly common carp genome ,scaffold 000002324	sp|P27107|RK2_SINAL	2.3e-156	274/274(100.00)	553	50S ribosomal protein L2, chloroplastic OS=Sinapis alba GN=rpl2 PE=3 SV=1
B596-L_1-10k_transcript_47704	13	GO:0002181: cytoplasmic translation (biological_process); GO:0003729: mRNA binding (molecular_function); GO:0003735: structural constituent of ribosome (molecular_function); GO:0005762: mitochondrial large ribosomal subunit (cellular_component); GO:0006412: translation (biological_process); GO:0009507: chloroplast (cellular_component); GO:0015934: large ribosomal subunit (cellular_component); GO:…	K02938|RP-L8e, RPL8	http://www.genome.jp/dbget-bin/www_bget?ko:K02938	[J]	Translation, ribosomal structure and biogenesis	gi|669218952|emb|CDW59751.1|	5.1e-31	70/122(57.38)	141	50S ribosomal protein L2, chloroplastic [Trichuris trichiura]	LN595460.1	2e-167	378/405(93.33)	599	Cyprinus carpio genome assembly common carp genome ,scaffold 000002324	sp|A4QK59|RK2_ARAHI	1.4e-63	124/124(100.00)	244	50S ribosomal protein L2, chloroplastic OS=Arabis hirsuta GN=rpl2-A PE=3 SV=1
B596-L_1-10k_transcript_18724	37	GO:0004553: hydrolase activity, hydrolyzing O-glycosyl compounds (molecular_function); GO:0004674: protein serine/threonine kinase activity (molecular_function); GO:0005515: protein binding (molecular_function); GO:0005524: ATP binding (molecular_function); GO:0005634: nucleus (cellular_component); GO:0005739: mitochondrion (cellular_component); GO:0005813: centrosome (cellular_component); GO:000…	K08796|BRSK	http://www.genome.jp/dbget-bin/www_bget?ko:K08796	[T]	Signal transduction mechanisms	gi|301619825|ref|XP_002939287.1|	5.7e-61	112/263(42.59)	241	PREDICTED: serine/threonine-protein kinase BRSK1 isoform X6 [Xenopus tropicalis]	--	--	--	--	--	sp|P92937|CIPKF_ARATH	1.3e-196	345/424(81.37)	687	CBL-interacting serine/threonine-protein kinase 15 OS=Arabidopsis thaliana GN=CIPK15 PE=1 SV=2
B596-L_1-10k_transcript_50157	19	GO:0000184: nuclear-transcribed mRNA catabolic process, nonsense-mediated decay (biological_process); GO:0000463: maturation of LSU-rRNA from tricistronic rRNA transcript (SSU-rRNA, 5.8S rRNA, LSU-rRNA) (biological_process); GO:0002181: cytoplasmic translation (biological_process); GO:0003729: mRNA binding (molecular_function); GO:0003735: structural constituent of ribosome (molecular_function); …	K02918|RP-L35e, RPL35	http://www.genome.jp/dbget-bin/www_bget?ko:K02918	[J]	Translation, ribosomal structure and biogenesis	gi|957822009|ref|XP_014681346.1|	1.3e-33	79/122(64.75)	149	PREDICTED: 60S ribosomal protein L35 [Priapulus caudatus]	--	--	--	--	--	sp|Q9LZ41|RL354_ARATH	1.9e-54	116/123(94.31)	213	60S ribosomal protein L35-4 OS=Arabidopsis thaliana GN=RPL35D PE=2 SV=1
B596-L_1-10k_transcript_28025	10	GO:0004722: protein serine/threonine phosphatase activity (molecular_function); GO:0005515: protein binding (molecular_function); GO:0005634: nucleus (cellular_component); GO:0005739: mitochondrion (cellular_component); GO:0005886: plasma membrane (cellular_component); GO:0006470: protein dephosphorylation (biological_process); GO:0008287: protein serine/threonine phosphatase complex (cellular_co…	K01102|PDP	http://www.genome.jp/dbget-bin/www_bget?ko:K01102	[T]	Signal transduction mechanisms	gi|391325635|ref|XP_003737336.1|	1.1e-17	73/248(29.44)	97	PREDICTED: protein phosphatase 1L-like [Metaseiulus occidentalis]	--	--	--	--	--	sp|Q84JD5|P2C68_ARATH	2.6e-192	359/393(91.35)	672	Probable protein phosphatase 2C 68 OS=Arabidopsis thaliana GN=At5g06750 PE=2 SV=1
B596-L_1-10k_transcript_48214	15	GO:0000183: chromatin silencing at rDNA (biological_process); GO:0000786: nucleosome (cellular_component); GO:0003677: DNA binding (molecular_function); GO:0005634: nucleus (cellular_component); GO:0005654: nucleoplasm (cellular_component); GO:0005730: nucleolus (cellular_component); GO:0006334: nucleosome assembly (biological_process); GO:0007596: blood coagulation (biological_process); GO:00095…	K11253|H3	http://www.genome.jp/dbget-bin/www_bget?ko:K11253	[B]	Chromatin structure and dynamics	gi|585669418|ref|XP_006888734.1|	1.5e-65	135/140(96.43)	255	PREDICTED: uncharacterized protein LOC102843403 [Elephantulus edwardii]	AY125229.1	3e-85	306/371(82.48)	326	Argia vivida histone 3 gene, partial cds	sp|P59226|H32_ARATH	2.8e-67	136/136(100.00)	256	Histone H3.2 OS=Arabidopsis thaliana GN=HTR2 PE=1 SV=2
B596-L_1-10k_transcript_21916	16	GO:0005774: vacuolar membrane (cellular_component); GO:0005886: plasma membrane (cellular_component); GO:0006796: phosphate-containing compound metabolic process (biological_process); GO:0008728: GTP diphosphokinase activity (molecular_function); GO:0009507: chloroplast (cellular_component); GO:0009555: pollen development (biological_process); GO:0009611: response to wounding (biological_process)…	K03327|TC.MATE, SLC47A, norM, mdtK, dinF	http://www.genome.jp/dbget-bin/www_bget?ko:K03327	[R]	General function prediction only	gi|542187787|ref|XP_005470110.1|	2.6e-44	135/485(27.84)	186	PREDICTED: multidrug and toxin extrusion protein 1-like isoform X2 [Oreochromis niloticus]	--	--	--	--	--	sp|Q9FNC1|DTX28_ARATH	1.3e-227	392/491(79.84)	790	Protein DETOXIFICATION 28 OS=Arabidopsis thaliana GN=DTX28 PE=3 SV=1
B596-L_1-10k_transcript_38904	35	GO:0004497: monooxygenase activity (molecular_function); GO:0005524: ATP binding (molecular_function); GO:0005618: cell wall (cellular_component); GO:0005634: nucleus (cellular_component); GO:0005654: nucleoplasm (cellular_component); GO:0005694: chromosome (cellular_component); GO:0005737: cytoplasm (cellular_component); GO:0005813: centrosome (cellular_component); GO:0005829: cytosol (cellular_…	K06630|YWHAE	http://www.genome.jp/dbget-bin/www_bget?ko:K06630	[O]	Posttranslational modification, protein turnover, chaperones	gi|1042300831|ref|XP_017346722.1|	1.7e-86	168/241(69.71)	325	PREDICTED: 14-3-3 protein epsilon isoform X1 [Ictalurus punctatus]	XM_010123722.1	2e-38	156/187(83.42)	171	PREDICTED: Chlamydotis macqueenii tyrosine 3-monooxygenase/tryptophan 5-monooxygenase activation protein, beta (YWHAB), mRNA	sp|P48349|14336_ARATH	2.2e-124	231/248(93.15)	446	14-3-3-like protein GF14 lambda OS=Arabidopsis thaliana GN=GRF6 PE=1 SV=1
B596-L_1-10k_transcript_55247	13	GO:0005524: ATP binding (molecular_function); GO:0005618: cell wall (cellular_component); GO:0005634: nucleus (cellular_component); GO:0005829: cytosol (cellular_component); GO:0005886: plasma membrane (cellular_component); GO:0006355: regulation of transcription, DNA-templated (biological_process); GO:0009507: chloroplast (cellular_component); GO:0009742: brassinosteroid mediated signaling pathw…	K16197|YWHAB_Q_Z	http://www.genome.jp/dbget-bin/www_bget?ko:K16197	[O]	Posttranslational modification, protein turnover, chaperones	gi|808131259|ref|XP_012168294.1|	5.3e-28	64/75(85.33)	130	PREDICTED: 14-3-3 protein zeta isoform X1 [Bombus terrestris]	XM_010123722.1	8e-39	156/187(83.42)	171	PREDICTED: Chlamydotis macqueenii tyrosine 3-monooxygenase/tryptophan 5-monooxygenase activation protein, beta (YWHAB), mRNA	sp|P48349|14336_ARATH	4.7e-35	74/75(98.67)	148	14-3-3-like protein GF14 lambda OS=Arabidopsis thaliana GN=GRF6 PE=1 SV=1
B596-L_1-10k_transcript_43338	17	GO:0004497: monooxygenase activity (molecular_function); GO:0004674: protein serine/threonine kinase activity (molecular_function); GO:0005524: ATP binding (molecular_function); GO:0005618: cell wall (cellular_component); GO:0005634: nucleus (cellular_component); GO:0005829: cytosol (cellular_component); GO:0005886: plasma membrane (cellular_component); GO:0006355: regulation of transcription, DN…	K06630|YWHAE	http://www.genome.jp/dbget-bin/www_bget?ko:K06630	[O]	Posttranslational modification, protein turnover, chaperones	gi|1042300831|ref|XP_017346722.1|	3.2e-86	167/236(70.76)	324	PREDICTED: 14-3-3 protein epsilon isoform X1 [Ictalurus punctatus]	XM_010123722.1	5e-39	172/210(81.90)	172	PREDICTED: Chlamydotis macqueenii tyrosine 3-monooxygenase/tryptophan 5-monooxygenase activation protein, beta (YWHAB), mRNA	sp|P48349|14336_ARATH	1.7e-122	228/245(93.06)	440	14-3-3-like protein GF14 lambda OS=Arabidopsis thaliana GN=GRF6 PE=1 SV=1
B596-L_1-10k_transcript_48186	13	GO:0000183: chromatin silencing at rDNA (biological_process); GO:0000786: nucleosome (cellular_component); GO:0003677: DNA binding (molecular_function); GO:0005634: nucleus (cellular_component); GO:0005654: nucleoplasm (cellular_component); GO:0006334: nucleosome assembly (biological_process); GO:0007596: blood coagulation (biological_process); GO:0031047: gene silencing by RNA (biological_proces…	K11253|H3	http://www.genome.jp/dbget-bin/www_bget?ko:K11253	[B]	Chromatin structure and dynamics	gi|1040119019|ref|XP_017193149.1|	3.7e-66	138/156(88.46)	257	PREDICTED: uncharacterized protein LOC100353127 [Oryctolagus cuniculus]	XM_011167451.1	2e-81	349/436(80.05)	313	PREDICTED: Solenopsis invicta histone H3 (LOC105200070), mRNA	sp|P59169|H33_ARATH	3.2e-68	136/136(100.00)	259	Histone H3.3 OS=Arabidopsis thaliana GN=HTR4 PE=1 SV=2
B596-L_1-10k_transcript_54899	4	GO:0000786: nucleosome (cellular_component); GO:0003677: DNA binding (molecular_function); GO:0005634: nucleus (cellular_component); GO:0046982: protein heterodimerization activity (molecular_function);	K11253|H3	http://www.genome.jp/dbget-bin/www_bget?ko:K11253	[B]	Chromatin structure and dynamics	gi|954316823|gb|KRY02585.1|	6.5e-42	91/91(100.00)	176	histone H3.3 [Trichinella patagoniensis]	XM_011167451.1	3e-63	246/299(82.27)	252	PREDICTED: Solenopsis invicta histone H3 (LOC105200070), mRNA	sp|P59169|H33_ARATH	2.1e-43	91/91(100.00)	176	Histone H3.3 OS=Arabidopsis thaliana GN=HTR4 PE=1 SV=2
B596-L_1-10k_transcript_52134	13	GO:0000183: chromatin silencing at rDNA (biological_process); GO:0000786: nucleosome (cellular_component); GO:0003677: DNA binding (molecular_function); GO:0005634: nucleus (cellular_component); GO:0005654: nucleoplasm (cellular_component); GO:0006334: nucleosome assembly (biological_process); GO:0007596: blood coagulation (biological_process); GO:0031047: gene silencing by RNA (biological_proces…	K11253|H3	http://www.genome.jp/dbget-bin/www_bget?ko:K11253	[B]	Chromatin structure and dynamics	gi|1040119019|ref|XP_017193149.1|	3e-66	138/156(88.46)	257	PREDICTED: uncharacterized protein LOC100353127 [Oryctolagus cuniculus]	XM_011167451.1	2e-81	349/436(80.05)	313	PREDICTED: Solenopsis invicta histone H3 (LOC105200070), mRNA	sp|P59169|H33_ARATH	2.6e-68	136/136(100.00)	259	Histone H3.3 OS=Arabidopsis thaliana GN=HTR4 PE=1 SV=2
B596-L_1-10k_transcript_46208	7	GO:0000148: 1,3-beta-D-glucan synthase complex (cellular_component); GO:0003843: 1,3-beta-D-glucan synthase activity (molecular_function); GO:0006075: (1->3)-beta-D-glucan biosynthetic process (biological_process); GO:0009556: microsporogenesis (biological_process); GO:0009846: pollen germination (biological_process); GO:0010208: pollen wall assembly (biological_process); GO:0080092: regulation o…	--	--	[M]	Cell wall/membrane/envelope biogenesis	--	--	--	--	--	--	--	--	--	--	sp|Q9LXT9|CALS3_ARATH	3.1e-123	225/229(98.25)	442	Callose synthase 3 OS=Arabidopsis thaliana GN=CALS3 PE=2 SV=3
B596-L_1-10k_transcript_38636	16	GO:0005515: protein binding (molecular_function); GO:0005634: nucleus (cellular_component); GO:0005783: endoplasmic reticulum (cellular_component); GO:0006979: response to oxidative stress (biological_process); GO:0009611: response to wounding (biological_process); GO:0009629: response to gravity (biological_process); GO:0009705: plant-type vacuole membrane (cellular_component); GO:0009715: chalc…	--	--	--	--	--	--	--	--	--	--	--	--	--	--	sp|O22652|CHSY_RAPSA	1.2e-178	308/313(98.40)	627	Chalcone synthase OS=Raphanus sativus GN=CHS PE=2 SV=1
B596-L_1-10k_transcript_51293	8	GO:0005741: mitochondrial outer membrane (cellular_component); GO:0005886: plasma membrane (cellular_component); GO:0008308: voltage-gated anion channel activity (molecular_function); GO:0009527: plastid outer membrane (cellular_component); GO:0009617: response to bacterium (biological_process); GO:0015288: porin activity (molecular_function); GO:0046930: pore complex (cellular_component); GO:190…	--	--	[P]	Inorganic ion transport and metabolism	--	--	--	--	--	--	--	--	--	--	sp|Q9SMX3|VDAC3_ARATH	7.8e-39	79/100(79.00)	161	Mitochondrial outer membrane protein porin 3 OS=Arabidopsis thaliana GN=VDAC3 PE=1 SV=3
B596-L_1-10k_transcript_46684	33	GO:0003730: mRNA 3'-UTR binding (molecular_function); GO:0003735: structural constituent of ribosome (molecular_function); GO:0005654: nucleoplasm (cellular_component); GO:0005765: lysosomal membrane (cellular_component); GO:0005770: late endosome (cellular_component); GO:0005829: cytosol (cellular_component); GO:0005886: plasma membrane (cellular_component); GO:0006364: rRNA processing (biologic…	K14560|IMP3	http://www.genome.jp/dbget-bin/www_bget?ko:K14560	--	--	gi|831518339|ref|XP_012716540.1|	4.4e-55	101/183(55.19)	221	PREDICTED: U3 small nucleolar ribonucleoprotein protein IMP3 [Fundulus heteroclitus]	--	--	--	--	--	sp|Q921Y2|IMP3_MOUSE	6.3e-52	98/182(53.85)	205	U3 small nucleolar ribonucleoprotein protein IMP3 OS=Mus musculus GN=Imp3 PE=2 SV=1
B596-L_1-10k_transcript_19782	4	GO:0005576: extracellular region (cellular_component); GO:0009698: phenylpropanoid metabolic process (biological_process); GO:0016682: oxidoreductase activity, acting on diphenols and related substances as donors, oxygen as acceptor (molecular_function); GO:0046872: metal ion binding (molecular_function);	--	--	[Q]	Secondary metabolites biosynthesis, transport and catabolism	gi|780120301|ref|XP_011677815.1|	6.3e-65	172/548(31.39)	255	PREDICTED: laccase-4-like [Strongylocentrotus purpuratus]	--	--	--	--	--	sp|Q40588|ASO_TOBAC	1.7e-214	348/552(63.04)	746	L-ascorbate oxidase OS=Nicotiana tabacum GN=AAO PE=2 SV=1
B596-L_1-10k_transcript_24399	4	GO:0005576: extracellular region (cellular_component); GO:0009698: phenylpropanoid metabolic process (biological_process); GO:0016682: oxidoreductase activity, acting on diphenols and related substances as donors, oxygen as acceptor (molecular_function); GO:0046872: metal ion binding (molecular_function);	--	--	[Q]	Secondary metabolites biosynthesis, transport and catabolism	gi|780120301|ref|XP_011677815.1|	1.4e-47	147/498(29.52)	197	PREDICTED: laccase-4-like [Strongylocentrotus purpuratus]	--	--	--	--	--	sp|Q40588|ASO_TOBAC	6.9e-183	300/480(62.50)	641	L-ascorbate oxidase OS=Nicotiana tabacum GN=AAO PE=2 SV=1
B596-L_1-10k_transcript_30656	4	GO:0005576: extracellular region (cellular_component); GO:0009698: phenylpropanoid metabolic process (biological_process); GO:0016682: oxidoreductase activity, acting on diphenols and related substances as donors, oxygen as acceptor (molecular_function); GO:0046872: metal ion binding (molecular_function);	--	--	[Q]	Secondary metabolites biosynthesis, transport and catabolism	gi|780120301|ref|XP_011677815.1|	1.9e-29	114/431(26.45)	136	PREDICTED: laccase-4-like [Strongylocentrotus purpuratus]	--	--	--	--	--	sp|Q40588|ASO_TOBAC	1.8e-158	261/419(62.29)	560	L-ascorbate oxidase OS=Nicotiana tabacum GN=AAO PE=2 SV=1
B596-L_1-10k_transcript_39383	4	GO:0005576: extracellular region (cellular_component); GO:0009698: phenylpropanoid metabolic process (biological_process); GO:0016682: oxidoreductase activity, acting on diphenols and related substances as donors, oxygen as acceptor (molecular_function); GO:0046872: metal ion binding (molecular_function);	--	--	[Q]	Secondary metabolites biosynthesis, transport and catabolism	gi|970882200|ref|XP_015120774.1|	3.8e-17	50/134(37.31)	95	PREDICTED: L-ascorbate oxidase-like [Diachasma alloeum]	--	--	--	--	--	sp|Q40588|ASO_TOBAC	2.7e-106	179/300(59.67)	386	L-ascorbate oxidase OS=Nicotiana tabacum GN=AAO PE=2 SV=1
B596-L_1-10k_transcript_56271	2	GO:0005509: calcium ion binding (molecular_function); GO:0005515: protein binding (molecular_function);	K02183|CALM	http://www.genome.jp/dbget-bin/www_bget?ko:K02183	[T]	Signal transduction mechanisms	gi|56753417|gb|AAW24912.1|	1.9e-13	37/42(88.10)	81	unknown [Schistosoma japonicum]	BT058625.1	4e-26	109/129(84.50)	128	Salmo salar clone Contig2581 Calmodulin putative mRNA, complete cds BT060338.1 Salmo salar clone ssal-rgh-515-173 Calmodulin putative mRNA, complete cds	sp|P48976|CALM_MALDO	3.3e-16	41/42(97.62)	85	Calmodulin OS=Malus domestica GN=CAM PE=3 SV=2
B596-L_1-10k_transcript_53547	4	GO:0005509: calcium ion binding (molecular_function); GO:0009536: plastid (cellular_component); GO:0016020: membrane (cellular_component); GO:0070062: extracellular exosome (cellular_component);	K02183|CALM	http://www.genome.jp/dbget-bin/www_bget?ko:K02183	[T]	Signal transduction mechanisms	gi|556745313|ref|XP_005968140.1|	1.2e-26	61/75(81.33)	125	PREDICTED: calmodulin-like [Pantholops hodgsonii]	BT074280.1	3e-34	160/198(80.81)	156	Oncorhynchus mykiss clone omyk-evo-511-098 Calmodulin putative mRNA, complete cds	sp|Q41420|CALM3_SOLTU	2.2e-26	60/65(92.31)	120	Putative calmodulin-3 (Fragment) OS=Solanum tuberosum GN=PCM3 PE=5 SV=1
B596-L_1-10k_transcript_48107	9	GO:0005509: calcium ion binding (molecular_function); GO:0005515: protein binding (molecular_function); GO:0005634: nucleus (cellular_component); GO:0005774: vacuolar membrane (cellular_component); GO:0005829: cytosol (cellular_component); GO:0005886: plasma membrane (cellular_component); GO:0016301: kinase activity (molecular_function); GO:0016310: phosphorylation (biological_process); GO:007006…	K02183|CALM	http://www.genome.jp/dbget-bin/www_bget?ko:K02183	[T]	Signal transduction mechanisms	gi|226473516|emb|CAX71443.1|	3.1e-44	135/149(90.60)	184	calmodulin 3b (phosphorylase kinase, delta) [Schistosoma japonicum]	BT074280.1	2e-96	366/451(81.15)	363	Oncorhynchus mykiss clone omyk-evo-511-098 Calmodulin putative mRNA, complete cds	sp|P93087|CALM_CAPAN	4.9e-53	149/149(100.00)	209	Calmodulin OS=Capsicum annuum GN=CCM1 PE=2 SV=3
B596-L_1-10k_transcript_25931	29	GO:0003723: RNA binding (molecular_function); GO:0003729: mRNA binding (molecular_function); GO:0005515: protein binding (molecular_function); GO:0006413: translational initiation (biological_process); GO:0006913: nucleocytoplasmic transport (biological_process); GO:0007165: signal transduction (biological_process); GO:0007623: circadian rhythm (biological_process); GO:0010243: response to organo…	K12890|SFRS1_9	http://www.genome.jp/dbget-bin/www_bget?ko:K12890	[A]	RNA processing and modification	gi|929268985|ref|XP_014011112.1|	3.7e-13	55/176(31.25)	82	PREDICTED: RNA-binding protein 4.1-like isoform X2 [Salmo salar]	--	--	--	--	--	sp|P92966|SRS41_ARATH	1.1e-89	166/185(89.73)	332	Serine/arginine-rich splicing factor RS41 OS=Arabidopsis thaliana GN=RS41 PE=1 SV=2
B596-L_1-10k_transcript_25767	9	GO:0004664: prephenate dehydratase activity (molecular_function); GO:0005829: cytosol (cellular_component); GO:0006571: tyrosine biosynthetic process (biological_process); GO:0009094: L-phenylalanine biosynthetic process (biological_process); GO:0009570: chloroplast stroma (cellular_component); GO:0010244: response to low fluence blue light stimulus by blue low-fluence system (biological_process)…	--	--	[E]	Amino acid transport and metabolism	gi|556755955|ref|XP_005973330.1|	4.8e-37	105/297(35.35)	162	PREDICTED: arogenate dehydratase/prephenate dehydratase 1, chloroplastic-like [Pantholops hodgsonii]	--	--	--	--	--	sp|Q9FNJ8|AROD5_ARATH	3.1e-212	385/432(89.12)	739	Arogenate dehydratase 5, chloroplastic OS=Arabidopsis thaliana GN=ADT5 PE=1 SV=1
B596-L_1-10k_transcript_58396	--	--	--	--	[E]	Amino acid transport and metabolism	--	--	--	--	--	--	--	--	--	--	sp|Q9FNJ8|AROD5_ARATH	3.1e-10	29/32(90.62)	65	Arogenate dehydratase 5, chloroplastic OS=Arabidopsis thaliana GN=ADT5 PE=1 SV=1
B596-L_1-10k_transcript_45762	9	GO:0000784: nuclear chromosome, telomeric region (cellular_component); GO:0000788: nuclear nucleosome (cellular_component); GO:0003677: DNA binding (molecular_function); GO:0005654: nucleoplasm (cellular_component); GO:0005737: cytoplasm (cellular_component); GO:0006334: nucleosome assembly (biological_process); GO:0006352: DNA-templated transcription, initiation (biological_process); GO:0046982:…	K11252|H2B	http://www.genome.jp/dbget-bin/www_bget?ko:K11252	[B]	Chromatin structure and dynamics	gi|724873244|ref|XP_010371585.1|	1.6e-36	77/96(80.21)	159	PREDICTED: histone H2B type 2-F isoform X2 [Rhinopithecus roxellana]	XM_008217473.2	2e-43	208/260(80.00)	187	PREDICTED: Nasonia vitripennis UDP-glucuronosyltransferase 2B15-like (LOC100123992), transcript variant X2, mRNA	sp|Q9LZT0|H2B7_ARATH	7.6e-45	126/147(85.71)	182	Histone H2B.7 OS=Arabidopsis thaliana GN=At3g46030 PE=1 SV=3
B596-L_1-10k_transcript_48398	9	GO:0000784: nuclear chromosome, telomeric region (cellular_component); GO:0000788: nuclear nucleosome (cellular_component); GO:0003677: DNA binding (molecular_function); GO:0005654: nucleoplasm (cellular_component); GO:0005737: cytoplasm (cellular_component); GO:0006334: nucleosome assembly (biological_process); GO:0006352: DNA-templated transcription, initiation (biological_process); GO:0046982:…	K11252|H2B	http://www.genome.jp/dbget-bin/www_bget?ko:K11252	[B]	Chromatin structure and dynamics	gi|724873244|ref|XP_010371585.1|	1.4e-36	77/96(80.21)	159	PREDICTED: histone H2B type 2-F isoform X2 [Rhinopithecus roxellana]	XM_008217473.2	1e-43	208/260(80.00)	187	PREDICTED: Nasonia vitripennis UDP-glucuronosyltransferase 2B15-like (LOC100123992), transcript variant X2, mRNA	sp|Q9LZT0|H2B7_ARATH	6.6e-45	126/147(85.71)	182	Histone H2B.7 OS=Arabidopsis thaliana GN=At3g46030 PE=1 SV=3
B596-L_1-10k_transcript_51074	9	GO:0000784: nuclear chromosome, telomeric region (cellular_component); GO:0000788: nuclear nucleosome (cellular_component); GO:0003677: DNA binding (molecular_function); GO:0005654: nucleoplasm (cellular_component); GO:0005737: cytoplasm (cellular_component); GO:0006334: nucleosome assembly (biological_process); GO:0006352: DNA-templated transcription, initiation (biological_process); GO:0046982:…	K11252|H2B	http://www.genome.jp/dbget-bin/www_bget?ko:K11252	[B]	Chromatin structure and dynamics	gi|724873244|ref|XP_010371585.1|	1.2e-36	77/96(80.21)	159	PREDICTED: histone H2B type 2-F isoform X2 [Rhinopithecus roxellana]	XM_008217473.2	1e-43	208/260(80.00)	187	PREDICTED: Nasonia vitripennis UDP-glucuronosyltransferase 2B15-like (LOC100123992), transcript variant X2, mRNA	sp|Q9LZT0|H2B7_ARATH	5.7e-45	126/147(85.71)	182	Histone H2B.7 OS=Arabidopsis thaliana GN=At3g46030 PE=1 SV=3
B596-L_1-10k_transcript_31551	22	GO:0005488: binding (molecular_function); GO:0005739: mitochondrion (cellular_component); GO:0005768: endosome (cellular_component); GO:0005774: vacuolar membrane (cellular_component); GO:0005802: trans-Golgi network (cellular_component); GO:0005829: cytosol (cellular_component); GO:0005886: plasma membrane (cellular_component); GO:0008460: dTDP-glucose 4,6-dehydratase activity (molecular_functio…	K08678|UXS1, uxs	http://www.genome.jp/dbget-bin/www_bget?ko:K08678	[GM]	--	gi|558123128|ref|XP_006114626.1|	1.3e-115	206/339(60.77)	422	PREDICTED: UDP-glucuronic acid decarboxylase 1 isoform X1 [Pelodiscus sinensis]	--	--	--	--	--	sp|Q9FIE8|UXS3_ARATH	3e-195	332/342(97.08)	682	UDP-glucuronic acid decarboxylase 3 OS=Arabidopsis thaliana GN=UXS3 PE=1 SV=1
B596-L_1-10k_transcript_42679	23	GO:0005488: binding (molecular_function); GO:0005739: mitochondrion (cellular_component); GO:0005768: endosome (cellular_component); GO:0005774: vacuolar membrane (cellular_component); GO:0005802: trans-Golgi network (cellular_component); GO:0005829: cytosol (cellular_component); GO:0005886: plasma membrane (cellular_component); GO:0008460: dTDP-glucose 4,6-dehydratase activity (molecular_functio…	K08678|UXS1, uxs	http://www.genome.jp/dbget-bin/www_bget?ko:K08678	[GM]	--	gi|483491870|gb|EOA93233.1|	3.4e-78	140/224(62.50)	298	UDP-glucuronic acid decarboxylase 1, partial [Anas platyrhynchos]	--	--	--	--	--	sp|Q9FIE8|UXS3_ARATH	3.2e-127	221/224(98.66)	456	UDP-glucuronic acid decarboxylase 3 OS=Arabidopsis thaliana GN=UXS3 PE=1 SV=1
B596-L_1-10k_transcript_59065	--	--	--	--	[I]	Lipid transport and metabolism	--	--	--	--	--	--	--	--	--	--	--	--	--	--	--
B596-L_1-10k_transcript_43309	2	GO:0009793: embryo development ending in seed dormancy (biological_process); GO:0072546: ER membrane protein complex (cellular_component);	--	--	[R]	General function prediction only	gi|321463270|gb|EFX74287.1|	3.8e-26	69/195(35.38)	125	hypothetical protein DAPPUDRAFT_307352 [Daphnia pulex]	--	--	--	--	--	sp|Q9FG71|EMC89_ARATH	2.9e-109	194/206(94.17)	396	ER membrane protein complex subunit 8/9 homolog OS=Arabidopsis thaliana GN=EMB2731 PE=2 SV=1
B596-L_1-10k_transcript_39504	6	GO:0003700: transcription factor activity, sequence-specific DNA binding (molecular_function); GO:0005634: nucleus (cellular_component); GO:0006355: regulation of transcription, DNA-templated (biological_process); GO:0019760: glucosinolate metabolic process (biological_process); GO:0043565: sequence-specific DNA binding (molecular_function); GO:0046983: protein dimerization activity (molecular_fu…	--	--	--	--	gi|938454765|gb|ALJ33564.1|	6e-25	69/102(67.65)	121	Hlh-1 [Clytia hemisphaerica]	--	--	--	--	--	sp|Q9FH37|ILR3_ARATH	2.5e-93	217/235(92.34)	343	Transcription factor ILR3 OS=Arabidopsis thaliana GN=ILR3 PE=1 SV=1
B596-L_1-10k_transcript_43721	6	GO:0003700: transcription factor activity, sequence-specific DNA binding (molecular_function); GO:0005634: nucleus (cellular_component); GO:0006355: regulation of transcription, DNA-templated (biological_process); GO:0019760: glucosinolate metabolic process (biological_process); GO:0043565: sequence-specific DNA binding (molecular_function); GO:0046983: protein dimerization activity (molecular_fu…	--	--	--	--	gi|938454765|gb|ALJ33564.1|	7.8e-08	31/35(88.57)	64	Hlh-1 [Clytia hemisphaerica]	--	--	--	--	--	sp|Q9FH37|ILR3_ARATH	1.9e-44	134/143(93.71)	181	Transcription factor ILR3 OS=Arabidopsis thaliana GN=ILR3 PE=1 SV=1
B596-L_1-10k_transcript_18901	24	GO:0000354: cis assembly of pre-catalytic spliceosome (biological_process); GO:0001649: osteoblast differentiation (biological_process); GO:0003676: nucleic acid binding (molecular_function); GO:0003729: mRNA binding (molecular_function); GO:0004004: ATP-dependent RNA helicase activity (molecular_function); GO:0005524: ATP binding (molecular_function); GO:0005654: nucleoplasm (cellular_component)…	K12854|SNRNP200, BRR2	http://www.genome.jp/dbget-bin/www_bget?ko:K12854	--	--	gi|675376272|gb|KFM69174.1|	1.7e-190	318/528(60.23)	672	U5 small nuclear ribonucleoprotein helicase, partial [Stegodyphus mimosarum]	XM_006010255.1	9e-20	198/267(74.16)	110	PREDICTED: Latimeria chalumnae small nuclear ribonucleoprotein 200kDa (U5) (SNRNP200), mRNA	sp|Q9SYP1|DEXHC_ARATH	4.5e-287	495/540(91.67)	988	DExH-box ATP-dependent RNA helicase DExH12 OS=Arabidopsis thaliana GN=BRR2A PE=1 SV=1
B596-L_1-10k_transcript_27	23	GO:0000166: nucleotide binding (molecular_function); GO:0000354: cis assembly of pre-catalytic spliceosome (biological_process); GO:0001649: osteoblast differentiation (biological_process); GO:0003729: mRNA binding (molecular_function); GO:0004004: ATP-dependent RNA helicase activity (molecular_function); GO:0005524: ATP binding (molecular_function); GO:0005654: nucleoplasm (cellular_component); …	K12854|SNRNP200, BRR2	http://www.genome.jp/dbget-bin/www_bget?ko:K12854	--	--	gi|919039921|ref|XP_013403400.1|	0	1287/2196(58.61)	2424	PREDICTED: U5 small nuclear ribonucleoprotein 200 kDa helicase-like [Lingula anatina]	XM_003758109.2	9e-40	331/444(74.55)	178	PREDICTED: Sarcophilus harrisii small nuclear ribonucleoprotein 200kDa (U5) (SNRNP200), partial mRNA	sp|Q9SYP1|DEXHC_ARATH	0	1973/2191(90.05)	3817	DExH-box ATP-dependent RNA helicase DExH12 OS=Arabidopsis thaliana GN=BRR2A PE=1 SV=1
B596-L_1-10k_transcript_49026	26	GO:0000166: nucleotide binding (molecular_function); GO:0000354: cis assembly of pre-catalytic spliceosome (biological_process); GO:0001649: osteoblast differentiation (biological_process); GO:0003676: nucleic acid binding (molecular_function); GO:0003729: mRNA binding (molecular_function); GO:0004004: ATP-dependent RNA helicase activity (molecular_function); GO:0005524: ATP binding (molecular_fu…	K12854|SNRNP200, BRR2	http://www.genome.jp/dbget-bin/www_bget?ko:K12854	--	--	gi|999975241|gb|KXJ14415.1|	7.5e-43	83/149(55.70)	180	U5 small nuclear ribonucleoprotein 200 kDa helicase [Exaiptasia pallida]	--	--	--	--	--	sp|Q9SYP1|DEXHC_ARATH	2.3e-71	132/153(86.27)	270	DExH-box ATP-dependent RNA helicase DExH12 OS=Arabidopsis thaliana GN=BRR2A PE=1 SV=1
B596-L_1-10k_transcript_17066	53	GO:0000060: protein import into nucleus, translocation (biological_process); GO:0000122: negative regulation of transcription from RNA polymerase II promoter (biological_process); GO:0000719: photoreactive repair (biological_process); GO:0000989: transcription factor activity, transcription factor binding (molecular_function); GO:0001046: core promoter sequence-specific DNA binding (molecular_fun…	K02295|CRY	http://www.genome.jp/dbget-bin/www_bget?ko:K02295	[LT]	--	gi|919078125|ref|XP_013420209.1|	2.7e-154	266/512(51.95)	552	PREDICTED: cryptochrome-1-like isoform X1 [Lingula anatina]	--	--	--	--	--	sp|O48652|UVR3_ARATH	1.3e-300	486/552(88.04)	1033	(6-4)DNA photolyase OS=Arabidopsis thaliana GN=UVR3 PE=1 SV=2
B596-L_1-10k_transcript_4648	27	GO:0005506: iron ion binding (molecular_function); GO:0005515: protein binding (molecular_function); GO:0005886: plasma membrane (cellular_component); GO:0006952: defense response (biological_process); GO:0009414: response to water deprivation (biological_process); GO:0009535: chloroplast thylakoid membrane (cellular_component); GO:0009555: pollen development (biological_process); GO:0009570: chl…	K00461|ALOX5	http://www.genome.jp/dbget-bin/www_bget?ko:K00461	--	--	gi|113673261|ref|NP_001038796.1|	1.6e-46	123/431(28.54)	194	uncharacterized protein LOC724056 [Danio rerio]	XM_004760393.2	8e-07	53/61(86.89)	67.6	PREDICTED: Mustela putorius furo arachidonate 12-lipoxygenase, epidermal-type-like (LOC101685628), mRNA	sp|P38418|LOX2_ARATH	2.9e-259	417/497(83.90)	896	Lipoxygenase 2, chloroplastic OS=Arabidopsis thaliana GN=LOX2 PE=1 SV=1
B596-L_1-10k_transcript_28955	22	GO:0005515: protein binding (molecular_function); GO:0009414: response to water deprivation (biological_process); GO:0009535: chloroplast thylakoid membrane (cellular_component); GO:0009555: pollen development (biological_process); GO:0009570: chloroplast stroma (cellular_component); GO:0009611: response to wounding (biological_process); GO:0009617: response to bacterium (biological_process); GO:…	--	--	--	--	--	--	--	--	--	--	--	--	--	--	sp|P38418|LOX2_ARATH	7e-158	273/394(69.29)	558	Lipoxygenase 2, chloroplastic OS=Arabidopsis thaliana GN=LOX2 PE=1 SV=1
B596-L_1-10k_transcript_32167	23	GO:0005506: iron ion binding (molecular_function); GO:0005515: protein binding (molecular_function); GO:0009414: response to water deprivation (biological_process); GO:0009535: chloroplast thylakoid membrane (cellular_component); GO:0009555: pollen development (biological_process); GO:0009570: chloroplast stroma (cellular_component); GO:0009611: response to wounding (biological_process); GO:00096…	--	--	--	--	--	--	--	--	--	--	--	--	--	--	sp|P38418|LOX2_ARATH	7.6e-175	298/422(70.62)	614	Lipoxygenase 2, chloroplastic OS=Arabidopsis thaliana GN=LOX2 PE=1 SV=1
B596-L_1-10k_transcript_4919	29	GO:0005506: iron ion binding (molecular_function); GO:0005515: protein binding (molecular_function); GO:0005886: plasma membrane (cellular_component); GO:0009414: response to water deprivation (biological_process); GO:0009535: chloroplast thylakoid membrane (cellular_component); GO:0009555: pollen development (biological_process); GO:0009570: chloroplast stroma (cellular_component); GO:0009611: r…	K00461|ALOX5	http://www.genome.jp/dbget-bin/www_bget?ko:K00461	--	--	gi|113673261|ref|NP_001038796.1|	3.7e-51	135/472(28.60)	209	uncharacterized protein LOC724056 [Danio rerio]	XM_004760393.2	8e-07	53/61(86.89)	67.6	PREDICTED: Mustela putorius furo arachidonate 12-lipoxygenase, epidermal-type-like (LOC101685628), mRNA	sp|P38418|LOX2_ARATH	0	710/902(78.71)	1503	Lipoxygenase 2, chloroplastic OS=Arabidopsis thaliana GN=LOX2 PE=1 SV=1
B596-L_1-10k_transcript_13692	30	GO:0005506: iron ion binding (molecular_function); GO:0005515: protein binding (molecular_function); GO:0005886: plasma membrane (cellular_component); GO:0009414: response to water deprivation (biological_process); GO:0009535: chloroplast thylakoid membrane (cellular_component); GO:0009555: pollen development (biological_process); GO:0009570: chloroplast stroma (cellular_component); GO:0009611: r…	K00461|ALOX5	http://www.genome.jp/dbget-bin/www_bget?ko:K00461	--	--	gi|113673261|ref|NP_001038796.1|	2.7e-51	135/472(28.60)	209	uncharacterized protein LOC724056 [Danio rerio]	XM_004760393.2	6e-07	53/61(86.89)	67.6	PREDICTED: Mustela putorius furo arachidonate 12-lipoxygenase, epidermal-type-like (LOC101685628), mRNA	sp|P38418|LOX2_ARATH	0	564/679(83.06)	1218	Lipoxygenase 2, chloroplastic OS=Arabidopsis thaliana GN=LOX2 PE=1 SV=1
B596-L_1-10k_transcript_26911	27	GO:0005506: iron ion binding (molecular_function); GO:0005515: protein binding (molecular_function); GO:0005886: plasma membrane (cellular_component); GO:0006952: defense response (biological_process); GO:0009414: response to water deprivation (biological_process); GO:0009535: chloroplast thylakoid membrane (cellular_component); GO:0009555: pollen development (biological_process); GO:0009570: chl…	K00461|ALOX5	http://www.genome.jp/dbget-bin/www_bget?ko:K00461	--	--	gi|113673261|ref|NP_001038796.1|	8.3e-50	133/464(28.66)	204	uncharacterized protein LOC724056 [Danio rerio]	XM_004760393.2	4e-07	53/61(86.89)	67.6	PREDICTED: Mustela putorius furo arachidonate 12-lipoxygenase, epidermal-type-like (LOC101685628), mRNA	sp|P38418|LOX2_ARATH	6.5e-271	433/501(86.43)	934	Lipoxygenase 2, chloroplastic OS=Arabidopsis thaliana GN=LOX2 PE=1 SV=1
B596-L_1-10k_transcript_29525	30	GO:0005506: iron ion binding (molecular_function); GO:0005515: protein binding (molecular_function); GO:0005886: plasma membrane (cellular_component); GO:0009414: response to water deprivation (biological_process); GO:0009535: chloroplast thylakoid membrane (cellular_component); GO:0009555: pollen development (biological_process); GO:0009570: chloroplast stroma (cellular_component); GO:0009611: r…	K00461|ALOX5	http://www.genome.jp/dbget-bin/www_bget?ko:K00461	--	--	gi|657786013|ref|XP_008320125.1|	8.9e-46	124/412(30.10)	191	PREDICTED: arachidonate 5-lipoxygenase [Cynoglossus semilaevis]	XM_004760393.2	4e-07	53/61(86.89)	67.6	PREDICTED: Mustela putorius furo arachidonate 12-lipoxygenase, epidermal-type-like (LOC101685628), mRNA	sp|P38418|LOX2_ARATH	9.8e-245	391/454(86.12)	847	Lipoxygenase 2, chloroplastic OS=Arabidopsis thaliana GN=LOX2 PE=1 SV=1
B596-L_1-10k_transcript_32155	26	GO:0005506: iron ion binding (molecular_function); GO:0005515: protein binding (molecular_function); GO:0005886: plasma membrane (cellular_component); GO:0006952: defense response (biological_process); GO:0009414: response to water deprivation (biological_process); GO:0009535: chloroplast thylakoid membrane (cellular_component); GO:0009555: pollen development (biological_process); GO:0009570: chl…	K00461|ALOX5	http://www.genome.jp/dbget-bin/www_bget?ko:K00461	--	--	gi|657786013|ref|XP_008320125.1|	1.6e-44	119/380(31.32)	186	PREDICTED: arachidonate 5-lipoxygenase [Cynoglossus semilaevis]	XM_004760393.2	4e-07	53/61(86.89)	67.6	PREDICTED: Mustela putorius furo arachidonate 12-lipoxygenase, epidermal-type-like (LOC101685628), mRNA	sp|P38418|LOX2_ARATH	6.3e-230	367/424(86.56)	797	Lipoxygenase 2, chloroplastic OS=Arabidopsis thaliana GN=LOX2 PE=1 SV=1
B596-L_1-10k_transcript_42385	29	GO:0005506: iron ion binding (molecular_function); GO:0005515: protein binding (molecular_function); GO:0005886: plasma membrane (cellular_component); GO:0009414: response to water deprivation (biological_process); GO:0009535: chloroplast thylakoid membrane (cellular_component); GO:0009555: pollen development (biological_process); GO:0009570: chloroplast stroma (cellular_component); GO:0009611: r…	K00461|ALOX5	http://www.genome.jp/dbget-bin/www_bget?ko:K00461	--	--	gi|657786013|ref|XP_008320125.1|	3.7e-24	75/269(27.88)	118	PREDICTED: arachidonate 5-lipoxygenase [Cynoglossus semilaevis]	--	--	--	--	--	sp|P38418|LOX2_ARATH	2.2e-160	262/307(85.34)	566	Lipoxygenase 2, chloroplastic OS=Arabidopsis thaliana GN=LOX2 PE=1 SV=1
B596-L_1-10k_transcript_46655	29	GO:0005506: iron ion binding (molecular_function); GO:0005515: protein binding (molecular_function); GO:0005886: plasma membrane (cellular_component); GO:0009414: response to water deprivation (biological_process); GO:0009535: chloroplast thylakoid membrane (cellular_component); GO:0009555: pollen development (biological_process); GO:0009570: chloroplast stroma (cellular_component); GO:0009611: r…	K00461|ALOX5	http://www.genome.jp/dbget-bin/www_bget?ko:K00461	--	--	gi|113673261|ref|NP_001038796.1|	7e-21	57/204(27.94)	107	uncharacterized protein LOC724056 [Danio rerio]	--	--	--	--	--	sp|P38418|LOX2_ARATH	4.6e-124	204/241(84.65)	445	Lipoxygenase 2, chloroplastic OS=Arabidopsis thaliana GN=LOX2 PE=1 SV=1
B596-L_1-10k_transcript_7766	15	GO:0004674: protein serine/threonine kinase activity (molecular_function); GO:0005524: ATP binding (molecular_function); GO:0006071: glycerol metabolic process (biological_process); GO:0006468: protein phosphorylation (biological_process); GO:0006629: lipid metabolic process (biological_process); GO:0006968: cellular defense response (biological_process); GO:0008889: glycerophosphodiester phospho…	--	--	[C]	Energy production and conversion	gi|913323797|ref|XP_013193180.1|	4.6e-13	85/331(25.68)	83	PREDICTED: glycerophosphodiester phosphodiesterase GDPD6-like [Amyelois transitella]	--	--	--	--	--	sp|Q7Y208|GPDL1_ARATH	0	562/764(73.56)	1090	Glycerophosphodiester phosphodiesterase GDPDL1 OS=Arabidopsis thaliana GN=GDPDL1 PE=1 SV=2
B596-L_1-10k_transcript_30488	2	GO:0005634: nucleus (cellular_component); GO:0016567: protein ubiquitination (biological_process);	--	--	--	--	--	--	--	--	--	--	--	--	--	--	sp|Q9FYF9|FB76_ARATH	2.1e-167	303/387(78.29)	590	F-box protein At1g67340 OS=Arabidopsis thaliana GN=At1g67340 PE=1 SV=1
B596-L_1-10k_transcript_30488	2	GO:0005634: nucleus (cellular_component); GO:0016567: protein ubiquitination (biological_process);	--	--	--	--	--	--	--	--	--	--	--	--	--	--	sp|Q9FYF9|FB76_ARATH	2.1e-167	303/387(78.29)	590	F-box protein At1g67340 OS=Arabidopsis thaliana GN=At1g67340 PE=1 SV=1
B596-L_1-10k_transcript_45330	22	GO:0005515: protein binding (molecular_function); GO:0005634: nucleus (cellular_component); GO:0005739: mitochondrion (cellular_component); GO:0005789: endoplasmic reticulum membrane (cellular_component); GO:0005794: Golgi apparatus (cellular_component); GO:0005886: plasma membrane (cellular_component); GO:0009409: response to cold (biological_process); GO:0009414: response to water deprivation (…	K17279|REEP5_6	http://www.genome.jp/dbget-bin/www_bget?ko:K17279	--	--	gi|669304287|gb|KFD47866.1|	2.3e-14	45/129(34.88)	85	hypothetical protein M513_11280 [Trichuris suis]	--	--	--	--	--	sp|Q9S784|HA22C_ARATH	1.6e-90	156/184(84.78)	334	HVA22-like protein c OS=Arabidopsis thaliana GN=HVA22C PE=2 SV=1
B596-L_1-10k_transcript_50940	17	GO:0000184: nuclear-transcribed mRNA catabolic process, nonsense-mediated decay (biological_process); GO:0003735: structural constituent of ribosome (molecular_function); GO:0003824: catalytic activity (molecular_function); GO:0005515: protein binding (molecular_function); GO:0005730: nucleolus (cellular_component); GO:0006364: rRNA processing (biological_process); GO:0006412: translation (biolog…	K02900|RP-L27Ae, RPL27A	http://www.genome.jp/dbget-bin/www_bget?ko:K02900	[J]	Translation, ribosomal structure and biogenesis	gi|762070776|ref|XP_011422087.1|	1.3e-38	102/148(68.92)	166	PREDICTED: 60S ribosomal protein L27a-like isoform X1 [Crassostrea gigas]	KC463841.1	8e-26	105/123(85.37)	128	Pristionchus bucculentus strain RS5596 large subunit ribosomal protein 27a (rpl27a) gene, partial cds	sp|P49637|R27A3_ARATH	2.6e-66	143/146(97.95)	253	60S ribosomal protein L27a-3 OS=Arabidopsis thaliana GN=RPL27AC PE=2 SV=2
B596-L_1-10k_transcript_47313	12	GO:0004869: cysteine-type endopeptidase inhibitor activity (molecular_function); GO:0005515: protein binding (molecular_function); GO:0005618: cell wall (cellular_component); GO:0009611: response to wounding (biological_process); GO:0009625: response to insect (biological_process); GO:0010466: negative regulation of peptidase activity (biological_process); GO:0010941: regulation of cell death (bi…	--	--	--	--	--	--	--	--	--	--	--	--	--	--	sp|Q9C7S6|WSCP_ARATH	2.9e-54	109/200(54.50)	213	Cysteine protease inhibitor WSCP OS=Arabidopsis thaliana GN=WSCP PE=1 SV=1
B596-L_1-10k_transcript_58390	--	--	--	--	[R]	General function prediction only	--	--	--	--	--	--	--	--	--	--	--	--	--	--	--
B596-L_1-10k_transcript_52569	12	GO:0001046: core promoter sequence-specific DNA binding (molecular_function); GO:0003700: transcription factor activity, sequence-specific DNA binding (molecular_function); GO:0005515: protein binding (molecular_function); GO:0005634: nucleus (cellular_component); GO:0005773: vacuole (cellular_component); GO:0005829: cytosol (cellular_component); GO:0009742: brassinosteroid mediated signaling pat…	--	--	--	--	--	--	--	--	--	--	--	--	--	--	sp|Q8S307|BZR1_ARATH	6.9e-10	27/34(79.41)	65	Protein BRASSINAZOLE-RESISTANT 1 OS=Arabidopsis thaliana GN=BZR1 PE=1 SV=1
B596-L_1-10k_transcript_47115	--	--	--	--	[R]	General function prediction only	--	--	--	--	--	--	--	--	--	--	--	--	--	--	--
B596-L_1-10k_transcript_3491	--	--	--	--	--	--	--	--	--	--	--	LK921082.1	3e-31	90/95(94.74)	148	Brugia timori genome assembly B_timori_Indonesia_v1_0_4 ,scaffold BTMF_contig0008970	--	--	--	--	--
B596-L_1-10k_transcript_18974	21	GO:0005507: copper ion binding (molecular_function); GO:0005829: cytosol (cellular_component); GO:0008270: zinc ion binding (molecular_function); GO:0009507: chloroplast (cellular_component); GO:0009626: plant-type hypersensitive response (biological_process); GO:0009809: lignin biosynthetic process (biological_process); GO:0010337: regulation of salicylic acid metabolic process (biological_proce…	K05941|E2.3.2.15	http://www.genome.jp/dbget-bin/www_bget?ko:K05941	[P]	Inorganic ion transport and metabolism	gi|524911978|ref|XP_005110845.1|	5.8e-66	120/240(50.00)	258	PREDICTED: glutathione gamma-glutamylcysteinyltransferase 2-like [Aplysia californica]	--	--	--	--	--	sp|Q9S7Z3|PCS1_ARATH	6.4e-257	435/485(89.69)	887	Glutathione gamma-glutamylcysteinyltransferase 1 OS=Arabidopsis thaliana GN=PCS1 PE=1 SV=1
B596-L_1-10k_transcript_31263	--	--	--	--	[R]	General function prediction only	--	--	--	--	--	--	--	--	--	--	--	--	--	--	--
B596-L_1-10k_transcript_55065	3	GO:0005747: mitochondrial respiratory chain complex I (cellular_component); GO:0016021: integral component of membrane (cellular_component); GO:0055114: oxidation-reduction process (biological_process);	--	--	--	--	--	--	--	--	--	--	--	--	--	--	sp|Q9FGK0|NDUB8_ARATH	2.8e-35	66/71(92.96)	149	NADH dehydrogenase [ubiquinone] 1 beta subcomplex subunit 8, mitochondrial OS=Arabidopsis thaliana GN=At5g47570 PE=2 SV=1
B596-L_1-10k_transcript_48502	1	GO:0005747: mitochondrial respiratory chain complex I (cellular_component);	--	--	--	--	--	--	--	--	--	--	--	--	--	--	sp|Q9FGK0|NDUB8_ARATH	1.6e-59	117/154(75.97)	230	NADH dehydrogenase [ubiquinone] 1 beta subcomplex subunit 8, mitochondrial OS=Arabidopsis thaliana GN=At5g47570 PE=2 SV=1
B596-L_1-10k_transcript_50110	3	GO:0005747: mitochondrial respiratory chain complex I (cellular_component); GO:0016021: integral component of membrane (cellular_component); GO:0055114: oxidation-reduction process (biological_process);	--	--	--	--	--	--	--	--	--	--	--	--	--	--	sp|Q9FGK0|NDUB8_ARATH	3.2e-64	117/125(93.60)	246	NADH dehydrogenase [ubiquinone] 1 beta subcomplex subunit 8, mitochondrial OS=Arabidopsis thaliana GN=At5g47570 PE=2 SV=1
B596-L_1-10k_transcript_16928	--	--	--	--	[R]	General function prediction only	--	--	--	--	--	--	--	--	--	--	--	--	--	--	--
B596-L_1-10k_transcript_46472	6	GO:0000786: nucleosome (cellular_component); GO:0003677: DNA binding (molecular_function); GO:0005634: nucleus (cellular_component); GO:0006334: nucleosome assembly (biological_process); GO:0006355: regulation of transcription, DNA-templated (biological_process); GO:0009507: chloroplast (cellular_component);	--	--	--	--	--	--	--	--	--	--	--	--	--	--	sp|Q43386|HMGYA_ARATH	1.8e-22	52/75(69.33)	107	HMG-Y-related protein A OS=Arabidopsis thaliana GN=HMGA PE=1 SV=1
B596-L_1-10k_transcript_5919	14	GO:0004872: receptor activity (molecular_function); GO:0005634: nucleus (cellular_component); GO:0005829: cytosol (cellular_component); GO:0005886: plasma membrane (cellular_component); GO:0006817: phosphate ion transport (biological_process); GO:0009605: response to external stimulus (biological_process); GO:0009960: endosperm development (biological_process); GO:0010017: red or far-red light si…	--	--	--	--	gi|568251150|gb|ETN60726.1|	1e-58	167/513(32.55)	235	xenotropic and polytropic murine leukemia virus receptor xpr1 [Anopheles darlingi]	--	--	--	--	--	sp|Q6R8G5|PHO15_ARATH	0	688/825(83.39)	1260	Phosphate transporter PHO1 homolog 5 OS=Arabidopsis thaliana GN=PHO1-H5 PE=2 SV=2
B596-L_1-10k_transcript_21004	23	GO:0005506: iron ion binding (molecular_function); GO:0005576: extracellular region (cellular_component); GO:0005783: endoplasmic reticulum (cellular_component); GO:0009414: response to water deprivation (biological_process); GO:0009506: plasmodesma (cellular_component); GO:0009507: chloroplast (cellular_component); GO:0009617: response to bacterium (biological_process); GO:0009625: response to i…	K07408|CYP1A1	http://www.genome.jp/dbget-bin/www_bget?ko:K07408	[Q]	Secondary metabolites biosynthesis, transport and catabolism	gi|260834344|ref|XP_002612171.1|	4.5e-52	139/484(28.72)	212	hypothetical protein BRAFLDRAFT_125371 [Branchiostoma floridae]	--	--	--	--	--	sp|Q9LTM1|C71BM_ARATH	8.9e-277	462/500(92.40)	953	Cytochrome P450 71B22 OS=Arabidopsis thaliana GN=CYP71B22 PE=2 SV=1
B596-L_1-10k_transcript_10628	4	GO:0004144: diacylglycerol O-acyltransferase activity (molecular_function); GO:0010287: plastoglobule (cellular_component); GO:0019432: triglyceride biosynthetic process (biological_process); GO:0033306: phytol metabolic process (biological_process);	--	--	--	--	--	--	--	--	--	--	--	--	--	--	sp|Q9LW26|Y3684_ARATH	5.5e-133	301/658(45.74)	476	Acyltransferase-like protein At3g26840, chloroplastic OS=Arabidopsis thaliana GN=At3g26840 PE=2 SV=1
B596-L_1-10k_transcript_10389	4	GO:0004144: diacylglycerol O-acyltransferase activity (molecular_function); GO:0010287: plastoglobule (cellular_component); GO:0019432: triglyceride biosynthetic process (biological_process); GO:0033306: phytol metabolic process (biological_process);	--	--	--	--	--	--	--	--	--	--	--	--	--	--	sp|Q9LW26|Y3684_ARATH	0	530/713(74.33)	1078	Acyltransferase-like protein At3g26840, chloroplastic OS=Arabidopsis thaliana GN=At3g26840 PE=2 SV=1
B596-L_1-10k_transcript_41470	13	GO:0005515: protein binding (molecular_function); GO:0005737: cytoplasm (cellular_component); GO:0009611: response to wounding (biological_process); GO:0009694: jasmonic acid metabolic process (biological_process); GO:0009696: salicylic acid metabolic process (biological_process); GO:0009817: defense response to fungus, incompatible interaction (biological_process); GO:0009862: systemic acquired …	--	--	--	--	--	--	--	--	--	--	--	--	--	--	sp|Q9LFT6|HNL_ARATH	2.1e-129	222/256(86.72)	463	Alpha-hydroxynitrile lyase OS=Arabidopsis thaliana GN=HNL PE=1 SV=1
B596-L_1-10k_transcript_19712	--	--	--	--	[R]	General function prediction only	--	--	--	--	--	--	--	--	--	--	--	--	--	--	--
B596-L_1-10k_transcript_6586	5	GO:0004518: nuclease activity (molecular_function); GO:0005488: binding (molecular_function); GO:0006259: DNA metabolic process (biological_process); GO:0016740: transferase activity (molecular_function); GO:0044763: single-organism cellular process (biological_process);	K11849|USP25_28, UBP2	http://www.genome.jp/dbget-bin/www_bget?ko:K11849	[R]	General function prediction only	gi|954265050|gb|KRX57831.1|	1.7e-50	143/522(27.39)	207	LINE-1 reverse transcriptase -like protein [Trichinella sp. T6]	--	--	--	--	--	sp|O00370|LORF2_HUMAN	1.6e-51	143/522(27.39)	206	LINE-1 retrotransposable element ORF2 protein OS=Homo sapiens PE=1 SV=1
B596-L_1-10k_transcript_30627	18	GO:0000719: photoreactive repair (biological_process); GO:0003700: transcription factor activity, sequence-specific DNA binding (molecular_function); GO:0003913: DNA photolyase activity (molecular_function); GO:0005515: protein binding (molecular_function); GO:0005618: cell wall (cellular_component); GO:0005634: nucleus (cellular_component); GO:0006355: regulation of transcription, DNA-templated …	--	--	--	--	--	--	--	--	--	--	--	--	--	--	sp|Q8GUN5|PHL1_ARATH	1.3e-87	215/270(79.63)	325	Protein PHR1-LIKE 1 OS=Arabidopsis thaliana GN=PHL1 PE=1 SV=1
B596-L_1-10k_transcript_10754	--	--	--	--	--	--	--	--	--	--	--	--	--	--	--	--	sp|Q9LKR4|FRS10_ARATH	0	548/686(79.88)	1130	Putative protein FAR1-RELATED SEQUENCE 10 OS=Arabidopsis thaliana GN=FRS10 PE=2 SV=2
B596-L_1-10k_transcript_7342	--	--	--	--	--	--	--	--	--	--	--	--	--	--	--	--	sp|Q9LKR4|FRS10_ARATH	5.6e-259	466/691(67.44)	895	Putative protein FAR1-RELATED SEQUENCE 10 OS=Arabidopsis thaliana GN=FRS10 PE=2 SV=2
B596-L_1-10k_transcript_48836	27	GO:0000166: nucleotide binding (molecular_function); GO:0000184: nuclear-transcribed mRNA catabolic process, nonsense-mediated decay (biological_process); GO:0000462: maturation of SSU-rRNA from tricistronic rRNA transcript (SSU-rRNA, 5.8S rRNA, LSU-rRNA) (biological_process); GO:0002181: cytoplasmic translation (biological_process); GO:0003729: mRNA binding (molecular_function); GO:0003735: stru…	K02974|RP-S24e, RPS24	http://www.genome.jp/dbget-bin/www_bget?ko:K02974	--	--	gi|315115373|gb|ADT80659.1|	1.2e-37	86/133(64.66)	162	ribosomal protein S24 [Euphydryas aurinia]	--	--	--	--	--	sp|Q9SS17|RS241_ARATH	3.2e-65	130/133(97.74)	249	40S ribosomal protein S24-1 OS=Arabidopsis thaliana GN=RPS24A PE=2 SV=1
B596-L_1-10k_transcript_11103	3	GO:0016787: hydrolase activity (molecular_function); GO:0044260: cellular macromolecule metabolic process (biological_process); GO:0090304: nucleic acid metabolic process (biological_process);	--	--	[R]	General function prediction only	gi|1022762157|gb|KZS08011.1|	8.5e-27	89/263(33.84)	128	Uncharacterized protein APZ42_028400 [Daphnia magna]	--	--	--	--	--	sp|P04323|POL3_DROME	1.1e-16	48/107(44.86)	90	Retrovirus-related Pol polyprotein from transposon 17.6 OS=Drosophila melanogaster GN=pol PE=3 SV=1
B596-L_1-10k_transcript_55913	31	GO:0000272: polysaccharide catabolic process (biological_process); GO:0002213: defense response to insect (biological_process); GO:0004338: glucan exo-1,3-beta-glucosidase activity (molecular_function); GO:0004565: beta-galactosidase activity (molecular_function); GO:0005773: vacuole (cellular_component); GO:0005777: peroxisome (cellular_component); GO:0005794: Golgi apparatus (cellular_component…	K05350|bglB	http://www.genome.jp/dbget-bin/www_bget?ko:K05350	[G]	Carbohydrate transport and metabolism	gi|348525715|ref|XP_003450367.1|	6.7e-09	30/55(54.55)	66	PREDICTED: cytosolic beta-glucosidase-like [Oreochromis niloticus]	--	--	--	--	--	sp|Q00326|MYRO_BRANA	8.8e-44	83/83(100.00)	177	Myrosinase OS=Brassica napus PE=2 SV=1
B596-L_1-10k_transcript_8443	16	GO:0003723: RNA binding (molecular_function); GO:0004812: aminoacyl-tRNA ligase activity (molecular_function); GO:0004818: glutamate-tRNA ligase activity (molecular_function); GO:0004827: proline-tRNA ligase activity (molecular_function); GO:0005524: ATP binding (molecular_function); GO:0005829: cytosol (cellular_component); GO:0006418: tRNA aminoacylation for protein translation (biological_proc…	K14163|EPRS	http://www.genome.jp/dbget-bin/www_bget?ko:K14163	--	--	gi|1025359579|ref|XP_016399398.1|	1.3e-169	310/711(43.60)	603	PREDICTED: LOW QUALITY PROTEIN: bifunctional glutamate/proline--tRNA ligase-like [Sinocyclocheilus rhinocerous]	--	--	--	--	--	sp|O82462|SYEC_ARATH	0	624/719(86.79)	1260	Glutamate--tRNA ligase, cytoplasmic OS=Arabidopsis thaliana GN=At5g26707 PE=1 SV=1
B596-L_1-10k_transcript_9274	16	GO:0003723: RNA binding (molecular_function); GO:0004812: aminoacyl-tRNA ligase activity (molecular_function); GO:0004818: glutamate-tRNA ligase activity (molecular_function); GO:0004827: proline-tRNA ligase activity (molecular_function); GO:0005524: ATP binding (molecular_function); GO:0005829: cytosol (cellular_component); GO:0006418: tRNA aminoacylation for protein translation (biological_proc…	K14163|EPRS	http://www.genome.jp/dbget-bin/www_bget?ko:K14163	--	--	gi|1025359579|ref|XP_016399398.1|	1.2e-169	310/711(43.60)	603	PREDICTED: LOW QUALITY PROTEIN: bifunctional glutamate/proline--tRNA ligase-like [Sinocyclocheilus rhinocerous]	--	--	--	--	--	sp|O82462|SYEC_ARATH	0	624/719(86.79)	1260	Glutamate--tRNA ligase, cytoplasmic OS=Arabidopsis thaliana GN=At5g26707 PE=1 SV=1
B596-L_1-10k_transcript_14932	17	GO:0003723: RNA binding (molecular_function); GO:0004812: aminoacyl-tRNA ligase activity (molecular_function); GO:0004818: glutamate-tRNA ligase activity (molecular_function); GO:0004827: proline-tRNA ligase activity (molecular_function); GO:0005524: ATP binding (molecular_function); GO:0005829: cytosol (cellular_component); GO:0006418: tRNA aminoacylation for protein translation (biological_proc…	K14163|EPRS	http://www.genome.jp/dbget-bin/www_bget?ko:K14163	--	--	gi|1025359579|ref|XP_016399398.1|	2.6e-168	297/654(45.41)	598	PREDICTED: LOW QUALITY PROTEIN: bifunctional glutamate/proline--tRNA ligase-like [Sinocyclocheilus rhinocerous]	--	--	--	--	--	sp|O82462|SYEC_ARATH	0	567/648(87.50)	1162	Glutamate--tRNA ligase, cytoplasmic OS=Arabidopsis thaliana GN=At5g26707 PE=1 SV=1
B596-L_1-10k_transcript_17612	16	GO:0003723: RNA binding (molecular_function); GO:0004812: aminoacyl-tRNA ligase activity (molecular_function); GO:0004818: glutamate-tRNA ligase activity (molecular_function); GO:0004827: proline-tRNA ligase activity (molecular_function); GO:0005524: ATP binding (molecular_function); GO:0005829: cytosol (cellular_component); GO:0006418: tRNA aminoacylation for protein translation (biological_proc…	K14163|EPRS	http://www.genome.jp/dbget-bin/www_bget?ko:K14163	--	--	gi|999981964|gb|KXJ21118.1|	1.9e-157	286/611(46.81)	562	Bifunctional glutamate/proline--tRNA ligase [Exaiptasia pallida]	--	--	--	--	--	sp|O82462|SYEC_ARATH	3.0e-310	518/592(87.50)	1065	Glutamate--tRNA ligase, cytoplasmic OS=Arabidopsis thaliana GN=At5g26707 PE=1 SV=1
B596-L_1-10k_transcript_18409	23	GO:0002213: defense response to insect (biological_process); GO:0004338: glucan exo-1,3-beta-glucosidase activity (molecular_function); GO:0004565: beta-galactosidase activity (molecular_function); GO:0005773: vacuole (cellular_component); GO:0005777: peroxisome (cellular_component); GO:0005794: Golgi apparatus (cellular_component); GO:0005975: carbohydrate metabolic process (biological_process);…	K01229|LCT	http://www.genome.jp/dbget-bin/www_bget?ko:K01229	[G]	Carbohydrate transport and metabolism	gi|585688763|ref|XP_006820738.1|	7.9e-92	206/530(38.87)	344	PREDICTED: lactase-phlorizin hydrolase-like [Saccoglossus kowalevskii]	--	--	--	--	--	sp|Q00326|MYRO_BRANA	0	543/548(99.09)	1153	Myrosinase OS=Brassica napus PE=2 SV=1
B596-L_1-10k_transcript_29745	7	GO:0003723: RNA binding (molecular_function); GO:0005634: nucleus (cellular_component); GO:0005737: cytoplasm (cellular_component); GO:0008173: RNA methyltransferase activity (molecular_function); GO:0008757: S-adenosylmethionine-dependent methyltransferase activity (molecular_function); GO:0030488: tRNA methylation (biological_process); GO:0042254: ribosome biogenesis (biological_process);	--	--	[J]	Translation, ribosomal structure and biogenesis	gi|664757898|ref|XP_008536478.1|	3.2e-11	86/312(27.56)	76	PREDICTED: putative methyltransferase NSUN3 [Equus przewalskii]	--	--	--	--	--	sp|Q9V106|TRCM_PYRAB	1.3e-10	49/141(34.75)	69	tRNA (cytosine(49)-C(5))-methyltransferase OS=Pyrococcus abyssi (strain GE5 / Orsay) GN=PYRAB06230 PE=1 SV=1
B596-L_1-10k_transcript_16085	1	GO:0006511: ubiquitin-dependent protein catabolic process (biological_process);	--	--	[R]	General function prediction only	gi|677302225|gb|KFP84653.1|	1.6e-08	78/377(20.69)	67	F-box/LRR-repeat protein 13, partial [Apaloderma vittatum]	--	--	--	--	--	sp|Q8RWU5|FBL3_ARATH	7.7e-99	360/580(62.07)	362	F-box/LRR-repeat protein 3 OS=Arabidopsis thaliana GN=FBL3 PE=2 SV=1
B596-L_1-10k_transcript_47545	25	GO:0000184: nuclear-transcribed mRNA catabolic process, nonsense-mediated decay (biological_process); GO:0002119: nematode larval development (biological_process); GO:0002181: cytoplasmic translation (biological_process); GO:0003735: structural constituent of ribosome (molecular_function); GO:0005515: protein binding (molecular_function); GO:0005654: nucleoplasm (cellular_component); GO:0005730: …	K02973|RP-S23e, RPS23	http://www.genome.jp/dbget-bin/www_bget?ko:K02973	[J]	Translation, ribosomal structure and biogenesis	gi|668456088|gb|KFB44290.1|	2.1e-59	116/148(78.38)	235	AGAP001544-PA-like protein [Anopheles sinensis]	KT755202.1	1e-59	254/314(80.89)	241	Centropages dorsispinatus clone CendocDNA36 40S ribosomal protein S23 mRNA, complete cds	sp|P49201|RS232_ARATH	1e-75	141/142(99.30)	284	40S ribosomal protein S23-2 OS=Arabidopsis thaliana GN=RPS23B PE=2 SV=2
B596-L_1-10k_transcript_57492	--	--	K02973|RP-S23e, RPS23	http://www.genome.jp/dbget-bin/www_bget?ko:K02973	--	--	gi|157690770|tpe|CAL69112.1|	7.2e-07	28/31(90.32)	59	TPA: putative 40S ribosomal protein S23 [Spadella cephaloptera]	--	--	--	--	--	sp|Q9SF35|RS231_ARATH	9.5e-10	31/31(100.00)	63	40S ribosomal protein S23-1 OS=Arabidopsis thaliana GN=RPS23A PE=2 SV=2
B596-L_1-10k_transcript_57791	20	GO:0000184: nuclear-transcribed mRNA catabolic process, nonsense-mediated decay (biological_process); GO:0000462: maturation of SSU-rRNA from tricistronic rRNA transcript (SSU-rRNA, 5.8S rRNA, LSU-rRNA) (biological_process); GO:0002181: cytoplasmic translation (biological_process); GO:0003677: DNA binding (molecular_function); GO:0003735: structural constituent of ribosome (molecular_function); G…	K02973|RP-S23e, RPS23	http://www.genome.jp/dbget-bin/www_bget?ko:K02973	--	--	gi|919004431|ref|XP_013379543.1|	1.3e-23	53/58(91.38)	115	PREDICTED: 40S ribosomal protein S23 [Lingula anatina]	XM_007890544.1	4e-26	145/182(79.67)	128	PREDICTED: Callorhinchus milii ribosomal protein S23 (rps23), mRNA	sp|Q9SF35|RS231_ARATH	7.7e-27	57/58(98.28)	120	40S ribosomal protein S23-1 OS=Arabidopsis thaliana GN=RPS23A PE=2 SV=2
B596-L_1-10k_transcript_53714	25	GO:0000184: nuclear-transcribed mRNA catabolic process, nonsense-mediated decay (biological_process); GO:0000462: maturation of SSU-rRNA from tricistronic rRNA transcript (SSU-rRNA, 5.8S rRNA, LSU-rRNA) (biological_process); GO:0002119: nematode larval development (biological_process); GO:0002181: cytoplasmic translation (biological_process); GO:0003735: structural constituent of ribosome (molecu…	K02973|RP-S23e, RPS23	http://www.genome.jp/dbget-bin/www_bget?ko:K02973	[J]	Translation, ribosomal structure and biogenesis	gi|568248670|gb|ETN58508.1|	9.5e-56	107/127(84.25)	222	hypothetical protein AND_009911 [Anopheles darlingi]	KT755202.1	7e-60	254/314(80.89)	241	Centropages dorsispinatus clone CendocDNA36 40S ribosomal protein S23 mRNA, complete cds	sp|P49201|RS232_ARATH	7.4e-67	125/126(99.21)	254	40S ribosomal protein S23-2 OS=Arabidopsis thaliana GN=RPS23B PE=2 SV=2
B596-L_1-10k_transcript_49693	25	GO:0000184: nuclear-transcribed mRNA catabolic process, nonsense-mediated decay (biological_process); GO:0002119: nematode larval development (biological_process); GO:0002181: cytoplasmic translation (biological_process); GO:0003735: structural constituent of ribosome (molecular_function); GO:0005515: protein binding (molecular_function); GO:0005654: nucleoplasm (cellular_component); GO:0005730: …	K02973|RP-S23e, RPS23	http://www.genome.jp/dbget-bin/www_bget?ko:K02973	[J]	Translation, ribosomal structure and biogenesis	gi|668456088|gb|KFB44290.1|	1.8e-59	116/148(78.38)	235	AGAP001544-PA-like protein [Anopheles sinensis]	KT755202.1	1e-59	254/314(80.89)	241	Centropages dorsispinatus clone CendocDNA36 40S ribosomal protein S23 mRNA, complete cds	sp|P49201|RS232_ARATH	8.3e-76	141/142(99.30)	284	40S ribosomal protein S23-2 OS=Arabidopsis thaliana GN=RPS23B PE=2 SV=2
B596-L_1-10k_transcript_52355	14	GO:0005515: protein binding (molecular_function); GO:0005743: mitochondrial inner membrane (cellular_component); GO:0006457: protein folding (biological_process); GO:0006626: protein targeting to mitochondrion (biological_process); GO:0007601: visual perception (biological_process); GO:0009267: cellular response to starvation (biological_process); GO:0016020: membrane (cellular_component); GO:001…	K09539|DNAJC19	http://www.genome.jp/dbget-bin/www_bget?ko:K09539	[O]	Posttranslational modification, protein turnover, chaperones	gi|312072684|ref|XP_003139177.1|	1.3e-18	53/99(53.54)	99	DnaJ domain-containing protein [Loa loa]	--	--	--	--	--	sp|Q9LYY2|TI143_ARATH	1.1e-50	102/112(91.07)	201	Mitochondrial import inner membrane translocase subunit TIM14-3 OS=Arabidopsis thaliana GN=TIM14-3 PE=1 SV=1
B596-L_1-10k_transcript_26643	18	GO:0000245: spliceosomal complex assembly (biological_process); GO:0000974: Prp19 complex (cellular_component); GO:0002230: positive regulation of defense response to virus by host (biological_process); GO:0003723: RNA binding (molecular_function); GO:0005515: protein binding (molecular_function); GO:0016236: macroautophagy (biological_process); GO:0021987: cerebral cortex development (biological…	K12869|CRN, CRNKL1, CLF1, SYF3	http://www.genome.jp/dbget-bin/www_bget?ko:K12869	[D]	Cell cycle control, cell division, chromosome partitioning	gi|751774507|ref|XP_011213883.1|	7.1e-17	44/70(62.86)	95	PREDICTED: protein crooked neck [Bactrocera dorsalis]	--	--	--	--	--	sp|Q5K654|CLF1_PARBR	5.2e-18	50/89(56.18)	94	Pre-mRNA-splicing factor CLF1 OS=Paracoccidioides brasiliensis GN=CLF1 PE=3 SV=1
B596-L_1-10k_transcript_31741	10	GO:0000398: mRNA splicing, via spliceosome (biological_process); GO:0003723: RNA binding (molecular_function); GO:0005681: spliceosomal complex (cellular_component); GO:0009987: cellular process (biological_process); GO:0016043: cellular component organization (biological_process); GO:0016236: macroautophagy (biological_process); GO:0044699: single-organism process (biological_process); GO:007131…	K12869|CRN, CRNKL1, CLF1, SYF3	http://www.genome.jp/dbget-bin/www_bget?ko:K12869	[D]	Cell cycle control, cell division, chromosome partitioning	gi|1009575530|ref|XP_015919495.1|	1.2e-20	85/224(37.95)	107	PREDICTED: crooked neck-like protein 1 [Parasteatoda tepidariorum]	--	--	--	--	--	sp|Q9BZJ0|CRNL1_HUMAN	8.4e-20	72/210(34.29)	99	Crooked neck-like protein 1 OS=Homo sapiens GN=CRNKL1 PE=1 SV=4
B596-L_1-10k_transcript_37739	5	GO:0005794: Golgi apparatus (cellular_component); GO:0009505: plant-type cell wall (cellular_component); GO:0009506: plasmodesma (cellular_component); GO:0050896: response to stimulus (biological_process); GO:0090353: polygalacturonase inhibitor activity (molecular_function);	--	--	--	--	--	--	--	--	--	--	--	--	--	--	sp|Q9M5J8|PGIP2_ARATH	1.2e-32	151/270(55.93)	142	Polygalacturonase inhibitor 2 OS=Arabidopsis thaliana GN=PGIP2 PE=2 SV=2
B596-L_1-10k_transcript_40503	2	GO:0043231: intracellular membrane-bounded organelle (cellular_component); GO:0044444: cytoplasmic part (cellular_component);	--	--	[O]	Posttranslational modification, protein turnover, chaperones	--	--	--	--	--	--	--	--	--	--	sp|Q94HV7|SPL1P_ARATH	5.5e-13	78/250(31.20)	76	E3 ubiquitin-protein ligase SPL1 OS=Arabidopsis thaliana GN=SPL1 PE=2 SV=1
B596-L_1-10k_transcript_45401	6	GO:0003824: catalytic activity (molecular_function); GO:0005488: binding (molecular_function); GO:0009657: plastid organization (biological_process); GO:0009941: chloroplast envelope (cellular_component); GO:0044238: primary metabolic process (biological_process); GO:0044260: cellular macromolecule metabolic process (biological_process);	--	--	[O]	Posttranslational modification, protein turnover, chaperones	--	--	--	--	--	--	--	--	--	--	sp|Q8L7N4|SP1_ARATH	1.1e-19	79/246(32.11)	98	E3 ubiquitin-protein ligase SP1 OS=Arabidopsis thaliana GN=SP1 PE=1 SV=1
B596-L_1-10k_transcript_28880	--	--	--	--	--	--	--	--	--	--	--	--	--	--	--	--	sp|Q9SUY0|FB244_ARATH	1.2e-133	244/405(60.25)	478	F-box protein At4g22390 OS=Arabidopsis thaliana GN=At4g22390 PE=2 SV=3
B596-L_1-10k_transcript_28103	--	--	--	--	--	--	--	--	--	--	--	--	--	--	--	--	sp|Q9SUY0|FB244_ARATH	6.7e-148	261/401(65.09)	525	F-box protein At4g22390 OS=Arabidopsis thaliana GN=At4g22390 PE=2 SV=3
B596-L_1-10k_transcript_28156	--	--	--	--	--	--	--	--	--	--	--	--	--	--	--	--	sp|Q9SUY0|FB244_ARATH	7.4e-147	262/405(64.69)	521	F-box protein At4g22390 OS=Arabidopsis thaliana GN=At4g22390 PE=2 SV=3
B596-L_1-10k_transcript_27496	--	--	--	--	--	--	--	--	--	--	--	--	--	--	--	--	sp|Q9SUY0|FB244_ARATH	4.1e-153	276/405(68.15)	542	F-box protein At4g22390 OS=Arabidopsis thaliana GN=At4g22390 PE=2 SV=3
B596-L_1-10k_transcript_38967	4	GO:0009507: chloroplast (cellular_component); GO:0009735: response to cytokinin (biological_process); GO:0009987: cellular process (biological_process); GO:0016853: isomerase activity (molecular_function);	--	--	--	--	gi|571578772|ref|XP_006572496.1|	1e-11	44/114(38.60)	77	PREDICTED: uncharacterized protein YtwF-like [Apis mellifera]	--	--	--	--	--	sp|Q93WI0|STR12_ARATH	1.2e-135	252/300(84.00)	484	Rhodanese-like/PpiC domain-containing protein 12, chloroplastic OS=Arabidopsis thaliana GN=At5g19370 PE=1 SV=1
B596-L_1-10k_transcript_836	24	GO:0000139: Golgi membrane (cellular_component); GO:0002229: defense response to oomycetes (biological_process); GO:0003729: mRNA binding (molecular_function); GO:0005515: protein binding (molecular_function); GO:0005730: nucleolus (cellular_component); GO:0005739: mitochondrion (cellular_component); GO:0005789: endoplasmic reticulum membrane (cellular_component); GO:0005886: plasma membrane (cel…	--	--	--	--	--	--	--	--	--	--	--	--	--	--	sp|Q9FI14|TAO1_ARATH	1.3e-238	720/1128(63.83)	828	Disease resistance protein TAO1 OS=Arabidopsis thaliana GN=TAO1 PE=3 SV=1
B596-L_1-10k_transcript_744	24	GO:0000139: Golgi membrane (cellular_component); GO:0002229: defense response to oomycetes (biological_process); GO:0003729: mRNA binding (molecular_function); GO:0005730: nucleolus (cellular_component); GO:0005739: mitochondrion (cellular_component); GO:0005789: endoplasmic reticulum membrane (cellular_component); GO:0005886: plasma membrane (cellular_component); GO:0006412: translation (biologi…	--	--	--	--	--	--	--	--	--	--	--	--	--	--	sp|Q9FI14|TAO1_ARATH	6.8e-222	394/621(63.45)	772	Disease resistance protein TAO1 OS=Arabidopsis thaliana GN=TAO1 PE=3 SV=1
B596-L_1-10k_transcript_41468	23	GO:0000003: reproduction (biological_process); GO:0000184: nuclear-transcribed mRNA catabolic process, nonsense-mediated decay (biological_process); GO:0000470: maturation of LSU-rRNA (biological_process); GO:0002119: nematode larval development (biological_process); GO:0003723: RNA binding (molecular_function); GO:0003735: structural constituent of ribosome (molecular_function); GO:0005515: prot…	K02865|RP-L10Ae, RPL10A	http://www.genome.jp/dbget-bin/www_bget?ko:K02865	[J]	Translation, ribosomal structure and biogenesis	gi|557760247|ref|XP_005179845.1|	4.9e-80	147/216(68.06)	304	PREDICTED: 60S ribosomal protein L10a-2 [Musca domestica]	BT078350.1	3e-32	194/249(77.91)	150	Lepeophtheirus salmonis Pacific form clone lsal-evj-516-274 60S ribosomal protein L10a putative mRNA, complete cds	sp|P59231|R10A3_ARATH	1e-115	212/217(97.70)	417	60S ribosomal protein L10a-3 OS=Arabidopsis thaliana GN=RPL10AC PE=1 SV=1
B596-L_1-10k_transcript_55047	18	GO:0000184: nuclear-transcribed mRNA catabolic process, nonsense-mediated decay (biological_process); GO:0000470: maturation of LSU-rRNA (biological_process); GO:0003723: RNA binding (molecular_function); GO:0003735: structural constituent of ribosome (molecular_function); GO:0005515: protein binding (molecular_function); GO:0005730: nucleolus (cellular_component); GO:0005886: plasma membrane (ce…	K02865|RP-L10Ae, RPL10A	http://www.genome.jp/dbget-bin/www_bget?ko:K02865	[J]	Translation, ribosomal structure and biogenesis	gi|313237617|emb|CBY12761.1|	6.2e-19	47/72(65.28)	100	unnamed protein product [Oikopleura dioica]	--	--	--	--	--	sp|P59231|R10A3_ARATH	2.2e-30	68/72(94.44)	133	60S ribosomal protein L10a-3 OS=Arabidopsis thaliana GN=RPL10AC PE=1 SV=1
B596-L_1-10k_transcript_43989	23	GO:0000003: reproduction (biological_process); GO:0000184: nuclear-transcribed mRNA catabolic process, nonsense-mediated decay (biological_process); GO:0000470: maturation of LSU-rRNA (biological_process); GO:0002119: nematode larval development (biological_process); GO:0003723: RNA binding (molecular_function); GO:0003735: structural constituent of ribosome (molecular_function); GO:0005515: prot…	K02865|RP-L10Ae, RPL10A	http://www.genome.jp/dbget-bin/www_bget?ko:K02865	[J]	Translation, ribosomal structure and biogenesis	gi|557760247|ref|XP_005179845.1|	4.4e-80	147/216(68.06)	304	PREDICTED: 60S ribosomal protein L10a-2 [Musca domestica]	BT078350.1	2e-32	194/249(77.91)	150	Lepeophtheirus salmonis Pacific form clone lsal-evj-516-274 60S ribosomal protein L10a putative mRNA, complete cds	sp|P59231|R10A3_ARATH	8.9e-116	212/217(97.70)	417	60S ribosomal protein L10a-3 OS=Arabidopsis thaliana GN=RPL10AC PE=1 SV=1
B596-L_1-10k_transcript_12725	--	--	K11967|ANKIB1	http://www.genome.jp/dbget-bin/www_bget?ko:K11967	[O]	Posttranslational modification, protein turnover, chaperones	gi|1009545252|ref|XP_015908622.1|	6e-14	59/226(26.11)	85	PREDICTED: ankyrin repeat and IBR domain-containing protein 1-like isoform X1 [Parasteatoda tepidariorum]	--	--	--	--	--	--	--	--	--	--
B596-L_1-10k_transcript_5200	16	GO:0000209: protein polyubiquitination (biological_process); GO:0000289: nuclear-transcribed mRNA poly(A) tail shortening (biological_process); GO:0003676: nucleic acid binding (molecular_function); GO:0004842: ubiquitin-protein transferase activity (molecular_function); GO:0005515: protein binding (molecular_function); GO:0005829: cytosol (cellular_component); GO:0006977: DNA damage response, si…	K10643|CNOT4, NOT4, MOT2	http://www.genome.jp/dbget-bin/www_bget?ko:K10643	--	--	gi|307206212|gb|EFN84292.1|	1.7e-11	31/55(56.36)	78	CCR4-NOT transcription complex subunit 4 [Harpegnathos saltator]	--	--	--	--	--	sp|Q09818|YAC4_SCHPO	6e-12	43/112(38.39)	74	Putative general negative regulator of transcription C16C9.04c OS=Schizosaccharomyces pombe (strain 972 / ATCC 24843) GN=SPAC16C9.04c PE=3 SV=1
B596-L_1-10k_transcript_2191	7	GO:0003676: nucleic acid binding (molecular_function); GO:0005488: binding (molecular_function); GO:0006351: transcription, DNA-templated (biological_process); GO:0016567: protein ubiquitination (biological_process); GO:0044265: cellular macromolecule catabolic process (biological_process); GO:0044424: intracellular part (cellular_component); GO:0050794: regulation of cellular process (biological…	K10643|CNOT4, NOT4, MOT2	http://www.genome.jp/dbget-bin/www_bget?ko:K10643	[K]	Transcription	gi|1026561861|gb|OAD53929.1|	1.1e-54	110/273(40.29)	221	CCR4-NOT transcription complex subunit 4, partial [Eufriesea mexicana]	--	--	--	--	--	sp|Q09818|YAC4_SCHPO	2.3e-50	126/363(34.71)	202	Putative general negative regulator of transcription C16C9.04c OS=Schizosaccharomyces pombe (strain 972 / ATCC 24843) GN=SPAC16C9.04c PE=3 SV=1
B596-L_1-10k_transcript_1378	7	GO:0003676: nucleic acid binding (molecular_function); GO:0005488: binding (molecular_function); GO:0006351: transcription, DNA-templated (biological_process); GO:0016567: protein ubiquitination (biological_process); GO:0044265: cellular macromolecule catabolic process (biological_process); GO:0044424: intracellular part (cellular_component); GO:0050794: regulation of cellular process (biological…	K10643|CNOT4, NOT4, MOT2	http://www.genome.jp/dbget-bin/www_bget?ko:K10643	[K]	Transcription	gi|1026561861|gb|OAD53929.1|	2.6e-52	101/233(43.35)	214	CCR4-NOT transcription complex subunit 4, partial [Eufriesea mexicana]	--	--	--	--	--	sp|Q09818|YAC4_SCHPO	1.5e-50	126/363(34.71)	203	Putative general negative regulator of transcription C16C9.04c OS=Schizosaccharomyces pombe (strain 972 / ATCC 24843) GN=SPAC16C9.04c PE=3 SV=1
B596-L_1-10k_transcript_50925	10	GO:0005516: calmodulin binding (molecular_function); GO:0005886: plasma membrane (cellular_component); GO:0006869: lipid transport (biological_process); GO:0008289: lipid binding (molecular_function); GO:0009414: response to water deprivation (biological_process); GO:0009505: plant-type cell wall (cellular_component); GO:0009534: chloroplast thylakoid (cellular_component); GO:0009651: response to…	--	--	--	--	gi|954201915|gb|KRX12216.1|	9.6e-26	61/117(52.14)	123	Non-specific lipid-transfer protein [Trichinella nelsoni]	--	--	--	--	--	sp|Q9LLR7|NLTP3_ARATH	2.2e-49	95/115(82.61)	196	Non-specific lipid-transfer protein 3 OS=Arabidopsis thaliana GN=LTP3 PE=3 SV=1
B596-L_1-10k_transcript_40612	26	GO:0000184: nuclear-transcribed mRNA catabolic process, nonsense-mediated decay (biological_process); GO:0003735: structural constituent of ribosome (molecular_function); GO:0005515: protein binding (molecular_function); GO:0005654: nucleoplasm (cellular_component); GO:0005739: mitochondrion (cellular_component); GO:0005774: vacuolar membrane (cellular_component); GO:0005794: Golgi apparatus (cel…	K02987|RP-S4e, RPS4	http://www.genome.jp/dbget-bin/www_bget?ko:K02987	[J]	Translation, ribosomal structure and biogenesis	gi|641733200|ref|XP_008157005.1|	1.7e-107	185/260(71.15)	395	PREDICTED: 40S ribosomal protein S4, X isoform-like [Eptesicus fuscus]	XM_012516350.1	2e-24	236/319(73.98)	124	PREDICTED: Octodon degus 40S ribosomal protein S4, X isoform-like (LOC101568871), partial mRNA	sp|P49204|RS42_ARATH	2.2e-147	253/262(96.56)	523	40S ribosomal protein S4-2 OS=Arabidopsis thaliana GN=RPS4B PE=2 SV=4
B596-L_1-10k_transcript_55360	27	GO:0000184: nuclear-transcribed mRNA catabolic process, nonsense-mediated decay (biological_process); GO:0003735: structural constituent of ribosome (molecular_function); GO:0005515: protein binding (molecular_function); GO:0005654: nucleoplasm (cellular_component); GO:0005739: mitochondrion (cellular_component); GO:0005774: vacuolar membrane (cellular_component); GO:0005794: Golgi apparatus (cel…	K02987|RP-S4e, RPS4	http://www.genome.jp/dbget-bin/www_bget?ko:K02987	[J]	Translation, ribosomal structure and biogenesis	gi|938063176|gb|KPP64624.1|	4.3e-30	61/90(67.78)	137	40S ribosomal protein S4-like, partial [Scleropages formosus]	--	--	--	--	--	sp|P49204|RS42_ARATH	4.3e-44	86/90(95.56)	178	40S ribosomal protein S4-2 OS=Arabidopsis thaliana GN=RPS4B PE=2 SV=4
B596-L_1-10k_transcript_45891	26	GO:0000184: nuclear-transcribed mRNA catabolic process, nonsense-mediated decay (biological_process); GO:0003735: structural constituent of ribosome (molecular_function); GO:0005515: protein binding (molecular_function); GO:0005654: nucleoplasm (cellular_component); GO:0005739: mitochondrion (cellular_component); GO:0005774: vacuolar membrane (cellular_component); GO:0005794: Golgi apparatus (cel…	K02987|RP-S4e, RPS4	http://www.genome.jp/dbget-bin/www_bget?ko:K02987	[J]	Translation, ribosomal structure and biogenesis	gi|641733200|ref|XP_008157005.1|	2.6e-87	154/221(69.68)	328	PREDICTED: 40S ribosomal protein S4, X isoform-like [Eptesicus fuscus]	XM_012516350.1	1e-24	236/319(73.98)	124	PREDICTED: Octodon degus 40S ribosomal protein S4, X isoform-like (LOC101568871), partial mRNA	sp|P49204|RS42_ARATH	2e-122	214/223(95.96)	439	40S ribosomal protein S4-2 OS=Arabidopsis thaliana GN=RPS4B PE=2 SV=4
B596-L_1-10k_transcript_49182	9	GO:0003677: DNA binding (molecular_function); GO:0005096: GTPase activator activity (molecular_function); GO:0005634: nucleus (cellular_component); GO:0005768: endosome (cellular_component); GO:0005802: trans-Golgi network (cellular_component); GO:0005829: cytosol (cellular_component); GO:0010227: floral organ abscission (biological_process); GO:0046872: metal ion binding (molecular_function); GO…	--	--	[T]	Signal transduction mechanisms	--	--	--	--	--	--	--	--	--	--	sp|Q9FL69|AGD5_ARATH	8e-72	154/191(80.63)	271	Probable ADP-ribosylation factor GTPase-activating protein AGD5 OS=Arabidopsis thaliana GN=AGD5 PE=1 SV=1
B596-L_1-10k_transcript_53797	--	--	K15902|PCC1, LAGE3	http://www.genome.jp/dbget-bin/www_bget?ko:K15902	--	--	gi|919080047|ref|XP_013421177.1|	1.3e-09	35/75(46.67)	69	PREDICTED: EKC/KEOPS complex subunit LAGE3-like isoform X1 [Lingula anatina]	--	--	--	--	--	--	--	--	--	--
B596-L_1-10k_transcript_21690	8	GO:0005634: nucleus (cellular_component); GO:0005829: cytosol (cellular_component); GO:0009813: flavonoid biosynthetic process (biological_process); GO:0009909: regulation of flower development (biological_process); GO:0016114: terpenoid biosynthetic process (biological_process); GO:0052696: flavonoid glucuronidation (biological_process); GO:0080043: quercetin 3-O-glucosyltransferase activity (mo…	--	--	[GC]	--	gi|943934567|ref|XP_014358403.1|	4.2e-10	52/159(32.70)	72	PREDICTED: uncharacterized protein LOC106710755 [Papilio machaon]	--	--	--	--	--	sp|O64733|U87A2_ARATH	5.8e-175	311/448(69.42)	615	UDP-glycosyltransferase 87A2 OS=Arabidopsis thaliana GN=UGT87A2 PE=1 SV=1
B596-L_1-10k_transcript_41440	72	GO:0000003: reproduction (biological_process); GO:0000184: nuclear-transcribed mRNA catabolic process, nonsense-mediated decay (biological_process); GO:0002119: nematode larval development (biological_process); GO:0002181: cytoplasmic translation (biological_process); GO:0003729: mRNA binding (molecular_function); GO:0003735: structural constituent of ribosome (molecular_function); GO:0005654: nu…	K02985|RP-S3e, RPS3	http://www.genome.jp/dbget-bin/www_bget?ko:K02985	[J]	Translation, ribosomal structure and biogenesis	gi|70909551|emb|CAJ17197.1|	1.3e-93	177/222(79.73)	349	ribosomal protein S3e [Scarabaeus laticollis]	XM_001641809.1	9e-67	443/591(74.96)	265	Nematostella vectensis predicted protein (NEMVEDRAFT_v1g158071) partial mRNA	sp|Q9M339|RS32_ARATH	2.9e-112	207/225(92.00)	406	40S ribosomal protein S3-2 OS=Arabidopsis thaliana GN=RPS3B PE=1 SV=1
B596-L_1-10k_transcript_55031	63	GO:0000184: nuclear-transcribed mRNA catabolic process, nonsense-mediated decay (biological_process); GO:0002181: cytoplasmic translation (biological_process); GO:0003729: mRNA binding (molecular_function); GO:0003735: structural constituent of ribosome (molecular_function); GO:0005654: nucleoplasm (cellular_component); GO:0005730: nucleolus (cellular_component); GO:0005743: mitochondrial inner m…	K02985|RP-S3e, RPS3	http://www.genome.jp/dbget-bin/www_bget?ko:K02985	[J]	Translation, ribosomal structure and biogenesis	gi|936705812|ref|XP_014230869.1|	3.7e-24	62/96(64.58)	117	PREDICTED: 40S ribosomal protein S3-like [Trichogramma pretiosum]	--	--	--	--	--	sp|Q9M339|RS32_ARATH	1.4e-45	91/102(89.22)	183	40S ribosomal protein S3-2 OS=Arabidopsis thaliana GN=RPS3B PE=1 SV=1
B596-L_1-10k_transcript_15407	--	--	--	--	[R]	General function prediction only	--	--	--	--	--	--	--	--	--	--	--	--	--	--	--
B596-L_1-10k_transcript_32920	1	GO:0016021: integral component of membrane (cellular_component);	--	--	--	--	--	--	--	--	--	--	--	--	--	--	sp|B4FUS3|CNR8_MAIZE	1.1e-58	99/145(68.28)	228	Cell number regulator 8 OS=Zea mays GN=CNR8 PE=2 SV=1
B596-L_1-10k_transcript_37443	36	GO:0004032: alditol:NADP+ 1-oxidoreductase activity (molecular_function); GO:0005515: protein binding (molecular_function); GO:0005615: extracellular space (cellular_component); GO:0005654: nucleoplasm (cellular_component); GO:0005829: cytosol (cellular_component); GO:0006006: glucose metabolic process (biological_process); GO:0006081: cellular aldehyde metabolic process (biological_process); GO:…	K00011|E1.1.1.21, AKR1	http://www.genome.jp/dbget-bin/www_bget?ko:K00011	[R]	General function prediction only	gi|913300126|ref|XP_013199000.1|	6.5e-76	147/287(51.22)	290	PREDICTED: aldose reductase-like [Amyelois transitella]	--	--	--	--	--	sp|Q0PGJ6|AKRC9_ARATH	8.1e-170	281/315(89.21)	597	Aldo-keto reductase family 4 member C9 OS=Arabidopsis thaliana GN=AKR4C9 PE=1 SV=1
B596-L_1-10k_transcript_49497	24	GO:0000786: nucleosome (cellular_component); GO:0000790: nuclear chromatin (cellular_component); GO:0000978: RNA polymerase II core promoter proximal region sequence-specific DNA binding (molecular_function); GO:0000979: RNA polymerase II core promoter sequence-specific DNA binding (molecular_function); GO:0000980: RNA polymerase II distal enhancer sequence-specific DNA binding (molecular_functio…	K11251|H2A	http://www.genome.jp/dbget-bin/www_bget?ko:K11251	[B]	Chromatin structure and dynamics	gi|817257150|ref|XP_012314535.1|	3.5e-45	99/133(74.44)	188	PREDICTED: histone H2A.V [Aotus nancymaae]	XM_013023751.1	1e-13	158/213(74.18)	87.9	PREDICTED: Dipodomys ordii histone H2A.Z-like (LOC105991166), mRNA	sp|Q9SII0|H2AV2_ARATH	1.8e-60	124/136(91.18)	233	Probable histone H2A variant 2 OS=Arabidopsis thaliana GN=At2g38810 PE=2 SV=1
B596-L_1-10k_transcript_31177	21	GO:0002181: cytoplasmic translation (biological_process); GO:0003735: structural constituent of ribosome (molecular_function); GO:0005515: protein binding (molecular_function); GO:0005634: nucleus (cellular_component); GO:0005794: Golgi apparatus (cellular_component); GO:0005840: ribosome (cellular_component); GO:0005925: focal adhesion (cellular_component); GO:0006414: translational elongation (…	K02941|RP-LP0, RPLP0	http://www.genome.jp/dbget-bin/www_bget?ko:K02941	--	--	gi|22651854|gb|AAM97779.1|	1e-19	55/111(49.55)	104	ribosomal protein P0 [Aedes albopictus]	--	--	--	--	--	sp|O04204|RLA01_ARATH	4e-46	126/255(49.41)	187	60S acidic ribosomal protein P0-1 OS=Arabidopsis thaliana GN=RPP0A PE=1 SV=1
B596-L_1-10k_transcript_47681	22	GO:0000184: nuclear-transcribed mRNA catabolic process, nonsense-mediated decay (biological_process); GO:0002181: cytoplasmic translation (biological_process); GO:0003735: structural constituent of ribosome (molecular_function); GO:0005515: protein binding (molecular_function); GO:0005634: nucleus (cellular_component); GO:0005794: Golgi apparatus (cellular_component); GO:0005925: focal adhesion (…	K02941|RP-LP0, RPLP0	http://www.genome.jp/dbget-bin/www_bget?ko:K02941	--	--	gi|52630935|gb|AAU84931.1|	1.4e-47	114/195(58.46)	196	putative acidic p0 ribosomal protein [Aphis citricidus]	--	--	--	--	--	sp|O04204|RLA01_ARATH	1.1e-90	176/196(89.80)	334	60S acidic ribosomal protein P0-1 OS=Arabidopsis thaliana GN=RPP0A PE=1 SV=1
B596-L_1-10k_transcript_56961	--	--	--	--	--	--	--	--	--	--	--	XR_001175543.1	1e-11	67/79(84.81)	80.5	PREDICTED: Dipodomys ordii uncharacterized LOC105995054 (LOC105995054), ncRNA	--	--	--	--	--
B596-L_1-10k_transcript_30545	26	GO:0005634: nucleus (cellular_component); GO:0005739: mitochondrion (cellular_component); GO:0007049: cell cycle (biological_process); GO:0007166: cell surface receptor signaling pathway (biological_process); GO:0007399: nervous system development (biological_process); GO:0008270: zinc ion binding (molecular_function); GO:0009653: anatomical structure morphogenesis (biological_process); GO:000996…	K04506|SIAH1	http://www.genome.jp/dbget-bin/www_bget?ko:K04506	[R]	General function prediction only	gi|675886634|ref|XP_009028819.1|	4.2e-40	94/260(36.15)	172	hypothetical protein HELRODRAFT_69385, partial [Helobdella robusta]	--	--	--	--	--	sp|P93748|SINA1_ARATH	5.2e-166	271/307(88.27)	585	Putative E3 ubiquitin-protein ligase SINAT1 OS=Arabidopsis thaliana GN=SINAT1 PE=3 SV=1
B596-L_1-10k_transcript_53397	18	GO:0000184: nuclear-transcribed mRNA catabolic process, nonsense-mediated decay (biological_process); GO:0001501: skeletal system development (biological_process); GO:0001503: ossification (biological_process); GO:0003723: RNA binding (molecular_function); GO:0003735: structural constituent of ribosome (molecular_function); GO:0005925: focal adhesion (cellular_component); GO:0006364: rRNA process…	K02923|RP-L38e, RPL38	http://www.genome.jp/dbget-bin/www_bget?ko:K02923	--	--	gi|260824537|ref|XP_002607224.1|	1.2e-24	57/69(82.61)	119	hypothetical protein BRAFLDRAFT_286891 [Branchiostoma floridae]	AF420433.1	3e-24	162/207(78.26)	122	Branchiostoma belcheri ribosomal protein L38 mRNA, complete cds	sp|O22860|RL38_ARATH	6e-32	68/69(98.55)	138	60S ribosomal protein L38 OS=Arabidopsis thaliana GN=RPL38A PE=3 SV=1
B596-L_1-10k_transcript_28432	--	--	--	--	[R]	General function prediction only	--	--	--	--	--	--	--	--	--	--	sp|Q8LPQ9|FPA_ARATH	2e-43	129/252(51.19)	178	Flowering time control protein FPA OS=Arabidopsis thaliana GN=FPA PE=2 SV=2
B596-L_1-10k_transcript_53855	7	GO:0005086: ARF guanyl-nucleotide exchange factor activity (molecular_function); GO:0005784: Sec61 translocon complex (cellular_component); GO:0006616: SRP-dependent cotranslational protein targeting to membrane, translocation (biological_process); GO:0015450: P-P-bond-hydrolysis-driven protein transmembrane transporter activity (molecular_function); GO:0016021: integral component of membrane (ce…	--	--	--	--	--	--	--	--	--	--	--	--	--	--	sp|P38389|SC61B_ARATH	6.8e-17	80/82(97.56)	88	Protein transport protein Sec61 subunit beta OS=Arabidopsis thaliana GN=At2g45070 PE=1 SV=1
B596-L_1-10k_transcript_44950	57	GO:0000139: Golgi membrane (cellular_component); GO:0000287: magnesium ion binding (molecular_function); GO:0002090: regulation of receptor internalization (biological_process); GO:0003677: DNA binding (molecular_function); GO:0003700: transcription factor activity, sequence-specific DNA binding (molecular_function); GO:0003924: GTPase activity (molecular_function); GO:0005057: receptor signaling…	K07937|ARF1	http://www.genome.jp/dbget-bin/www_bget?ko:K07937	[U]	Intracellular trafficking, secretion, and vesicular transport	gi|410923829|ref|XP_003975384.1|	5.4e-88	159/181(87.85)	330	PREDICTED: ADP-ribosylation factor 1 [Takifugu rubripes]	XM_016527586.1	9e-101	399/496(80.44)	377	PREDICTED: Sinocyclocheilus rhinocerous ADP-ribosylation factor 1-like (LOC107720015), transcript variant X2, mRNA	sp|P36397|ARF1_ARATH	6.5e-100	178/181(98.34)	365	ADP-ribosylation factor 1 OS=Arabidopsis thaliana GN=ARF1 PE=1 SV=2
B596-L_1-10k_transcript_5363	--	--	--	--	[R]	General function prediction only	gi|954317639|gb|KRY02768.1|	1.1e-10	34/80(42.50)	75	hypothetical protein T12_3055, partial [Trichinella patagoniensis]	--	--	--	--	--	--	--	--	--	--
B596-L_1-10k_transcript_27035	20	GO:0004177: aminopeptidase activity (molecular_function); GO:0005506: iron ion binding (molecular_function); GO:0005634: nucleus (cellular_component); GO:0005739: mitochondrion (cellular_component); GO:0005829: cytosol (cellular_component); GO:0006417: regulation of translation (biological_process); GO:0006555: methionine metabolic process (biological_process); GO:0008235: metalloexopeptidase act…	K01265|map	http://www.genome.jp/dbget-bin/www_bget?ko:K01265	[O]	Posttranslational modification, protein turnover, chaperones	gi|260814362|ref|XP_002601884.1|	3.1e-126	215/379(56.73)	458	hypothetical protein BRAFLDRAFT_59647 [Branchiostoma floridae]	--	--	--	--	--	sp|Q9SLN5|MAP1A_ARATH	8.7e-228	375/403(93.05)	790	Methionine aminopeptidase 1A OS=Arabidopsis thaliana GN=MAP1A PE=1 SV=1
B596-L_1-10k_transcript_30078	3	GO:0005829: cytosol (cellular_component); GO:0008152: metabolic process (biological_process); GO:0016491: oxidoreductase activity (molecular_function);	K00078|DHDH	http://www.genome.jp/dbget-bin/www_bget?ko:K00078	[GQ]	--	gi|291225936|ref|XP_002732953.1|	5e-30	86/257(33.46)	138	PREDICTED: trans-1,2-dihydrobenzene-1,2-diol dehydrogenase-like [Saccoglossus kowalevskii]	--	--	--	--	--	sp|Q9SZ83|Y4967_ARATH	3.6e-196	334/362(92.27)	685	Uncharacterized oxidoreductase At4g09670 OS=Arabidopsis thaliana GN=At4g09670 PE=1 SV=1
B596-L_1-10k_transcript_36663	23	GO:0000003: reproduction (biological_process); GO:0000209: protein polyubiquitination (biological_process); GO:0002020: protease binding (molecular_function); GO:0002119: nematode larval development (biological_process); GO:0005615: extracellular space (cellular_component); GO:0005634: nucleus (cellular_component); GO:0005730: nucleolus (cellular_component); GO:0005737: cytoplasm (cellular_compon…	K08770|UBC	http://www.genome.jp/dbget-bin/www_bget?ko:K08770	[OR]	--	gi|1035622011|ref|XP_016918956.1|	1.5e-163	298/326(91.41)	582	PREDICTED: polyubiquitin-B [Apis cerana]	XM_014908740.1	0	759/916(82.86)	819	Drosophila ananassae uncharacterized protein, transcript variant B (Dana\GF10254), mRNA	sp|P0CG85|UBI1P_NICSY	1.6e-168	307/307(100.00)	593	Polyubiquitin OS=Nicotiana sylvestris GN=UBI11 PE=2 SV=1
B596-L_1-10k_transcript_39703	78	GO:0000003: reproduction (biological_process); GO:0000086: G2/M transition of mitotic cell cycle (biological_process); GO:0000122: negative regulation of transcription from RNA polymerase II promoter (biological_process); GO:0000187: activation of MAPK activity (biological_process); GO:0000209: protein polyubiquitination (biological_process); GO:0000715: nucleotide-excision repair, DNA damage rec…	K08770|UBC	http://www.genome.jp/dbget-bin/www_bget?ko:K08770	[OR]	--	gi|675884946|ref|XP_009027975.1|	3.4e-167	307/315(97.46)	594	hypothetical protein HELRODRAFT_193870 [Helobdella robusta]	XM_002058241.2	0	778/937(83.03)	846	Drosophila virilis uncharacterized protein, transcript variant A (Dvir\GJ16000), mRNA	sp|P0CG85|UBI1P_NICSY	4.4e-173	316/316(100.00)	608	Polyubiquitin OS=Nicotiana sylvestris GN=UBI11 PE=2 SV=1
B596-L_1-10k_transcript_45843	9	GO:0005747: mitochondrial respiratory chain complex I (cellular_component); GO:0006120: mitochondrial electron transport, NADH to ubiquinone (biological_process); GO:0007399: nervous system development (biological_process); GO:0008137: NADH dehydrogenase (ubiquinone) activity (molecular_function); GO:0009055: electron carrier activity (molecular_function); GO:0032981: mitochondrial respiratory ch…	K03943|NDUFV2	http://www.genome.jp/dbget-bin/www_bget?ko:K03943	--	--	gi|761905935|ref|XP_011402700.1|	3.6e-39	75/133(56.39)	168	PREDICTED: NADH dehydrogenase [ubiquinone] flavoprotein 2, mitochondrial-like [Amphimedon queenslandica]	--	--	--	--	--	sp|O22769|NDUV2_ARATH	2.8e-71	130/133(97.74)	270	NADH dehydrogenase [ubiquinone] flavoprotein 2, mitochondrial OS=Arabidopsis thaliana GN=At4g02580 PE=2 SV=3
B596-L_1-10k_transcript_2714	13	GO:0003824: catalytic activity (molecular_function); GO:0005515: protein binding (molecular_function); GO:0006355: regulation of transcription, DNA-templated (biological_process); GO:0007275: multicellular organismal development (biological_process); GO:0010605: negative regulation of macromolecule metabolic process (biological_process); GO:0010628: positive regulation of gene expression (biologi…	K15601|KDM3	http://www.genome.jp/dbget-bin/www_bget?ko:K15601	[K]	Transcription	gi|657796628|ref|XP_008325341.1|	1.4e-38	145/554(26.17)	168	PREDICTED: lysine-specific demethylase 3B isoform X1 [Cynoglossus semilaevis]	--	--	--	--	--	sp|Q9SSE9|JMJ25_ARATH	1.9e-134	310/926(33.48)	481	Lysine-specific demethylase JMJ25 OS=Arabidopsis thaliana GN=JMJ25 PE=1 SV=1
B596-L_1-10k_transcript_33631	9	GO:0003677: DNA binding (molecular_function); GO:0003824: catalytic activity (molecular_function); GO:0006306: DNA methylation (biological_process); GO:0006325: chromatin organization (biological_process); GO:0006355: regulation of transcription, DNA-templated (biological_process); GO:0031047: gene silencing by RNA (biological_process); GO:0044710: single-organism metabolic process (biological_pr…	--	--	[K]	Transcription	--	--	--	--	--	--	--	--	--	--	sp|Q9SSE9|JMJ25_ARATH	9.7e-18	49/136(36.03)	92	Lysine-specific demethylase JMJ25 OS=Arabidopsis thaliana GN=JMJ25 PE=1 SV=1
B596-L_1-10k_transcript_14742	21	GO:0004675: transmembrane receptor protein serine/threonine kinase activity (molecular_function); GO:0005488: binding (molecular_function); GO:0005515: protein binding (molecular_function); GO:0005524: ATP binding (molecular_function); GO:0005773: vacuole (cellular_component); GO:0006468: protein phosphorylation (biological_process); GO:0007166: cell surface receptor signaling pathway (biological…	K07527|FES, FPS	http://www.genome.jp/dbget-bin/www_bget?ko:K07527	--	--	gi|954419196|gb|KRY70817.1|	3.4e-14	68/260(26.15)	86	Sodium/calcium exchanger 1 [Trichinella pseudospiralis]	--	--	--	--	--	sp|Q9FHD7|Y5126_ARATH	3.5e-203	348/486(71.60)	709	Probable serine/threonine-protein kinase At5g41260 OS=Arabidopsis thaliana GN=At5g41260 PE=1 SV=1
B596-L_1-10k_transcript_51417	5	GO:0005509: calcium ion binding (molecular_function); GO:0005634: nucleus (cellular_component); GO:0005737: cytoplasm (cellular_component); GO:0005886: plasma membrane (cellular_component); GO:0009611: response to wounding (biological_process);	--	--	[T]	Signal transduction mechanisms	gi|82704036|gb|ABB89298.1|	2.8e-06	42/139(30.22)	58	allergen Bla g 6.0301 [Blattella germanica]	--	--	--	--	--	sp|Q9SGI8|CML40_ARATH	3.4e-42	99/144(68.75)	172	Probable calcium-binding protein CML40 OS=Arabidopsis thaliana GN=CML40 PE=2 SV=1
B596-L_1-10k_transcript_47110	6	GO:0004523: RNA-DNA hybrid ribonuclease activity (molecular_function); GO:0006401: RNA catabolic process (biological_process); GO:0009236: cobalamin biosynthetic process (biological_process); GO:0032296: double-stranded RNA-specific ribonuclease activity (molecular_function); GO:0043755: alpha-ribazole phosphatase activity (molecular_function); GO:0071667: DNA/RNA hybrid binding (molecular_functi…	--	--	--	--	gi|928186554|ref|XP_013967621.1|	6.6e-08	35/88(39.77)	64	PREDICTED: LOW QUALITY PROTEIN: uncharacterized protein LOC100684728 [Canis lupus familiaris]	--	--	--	--	--	sp|P9WLH4|Y2228_MYCTO	5e-22	63/136(46.32)	106	Uncharacterized protein MT2287 OS=Mycobacterium tuberculosis (strain CDC 1551 / Oshkosh) GN=MT2287 PE=3 SV=1
B596-L_1-10k_transcript_55507	6	GO:0005741: mitochondrial outer membrane (cellular_component); GO:0008308: voltage-gated anion channel activity (molecular_function); GO:0009527: plastid outer membrane (cellular_component); GO:0015288: porin activity (molecular_function); GO:0046930: pore complex (cellular_component); GO:1903959: regulation of anion transmembrane transport (biological_process);	--	--	--	--	--	--	--	--	--	--	--	--	--	--	sp|Q9SRH5|VDAC1_ARATH	7.4e-13	33/41(80.49)	74	Mitochondrial outer membrane protein porin 1 OS=Arabidopsis thaliana GN=VDAC1 PE=1 SV=3
B596-L_1-10k_transcript_35104	18	GO:0000138: Golgi trans cisterna (cellular_component); GO:0005515: protein binding (molecular_function); GO:0005576: extracellular region (cellular_component); GO:0005618: cell wall (cellular_component); GO:0005634: nucleus (cellular_component); GO:0005774: vacuolar membrane (cellular_component); GO:0009506: plasmodesma (cellular_component); GO:0009555: pollen development (biological_process); GO…	--	--	--	--	--	--	--	--	--	--	--	--	--	--	sp|Q9SRT9|RGP1_ARATH	3.1e-199	321/329(97.57)	695	UDP-arabinopyranose mutase 1 OS=Arabidopsis thaliana GN=RGP1 PE=1 SV=1
B596-L_1-10k_transcript_56342	18	GO:0000138: Golgi trans cisterna (cellular_component); GO:0005515: protein binding (molecular_function); GO:0005576: extracellular region (cellular_component); GO:0005618: cell wall (cellular_component); GO:0005634: nucleus (cellular_component); GO:0005774: vacuolar membrane (cellular_component); GO:0009506: plasmodesma (cellular_component); GO:0009555: pollen development (biological_process); GO…	--	--	--	--	--	--	--	--	--	--	--	--	--	--	sp|Q9SRT9|RGP1_ARATH	9.5e-16	38/42(90.48)	84	UDP-arabinopyranose mutase 1 OS=Arabidopsis thaliana GN=RGP1 PE=1 SV=1
B596-L_1-10k_transcript_49981	21	GO:0000003: reproduction (biological_process); GO:0000184: nuclear-transcribed mRNA catabolic process, nonsense-mediated decay (biological_process); GO:0002119: nematode larval development (biological_process); GO:0002181: cytoplasmic translation (biological_process); GO:0003735: structural constituent of ribosome (molecular_function); GO:0005515: protein binding (molecular_function); GO:0005730:…	K02894|RP-L23e, RPL23	http://www.genome.jp/dbget-bin/www_bget?ko:K02894	[J]	Translation, ribosomal structure and biogenesis	gi|469664433|gb|AGH70171.1|	1.1e-62	117/139(84.17)	246	60S ribosomal protein L23 [Placozoa sp. H4]	KJ530995.1	2e-37	269/357(75.35)	167	Micoletzkya palliati large subunit ribosomal protein 23 (rpl-23) mRNA, partial cds	sp|P49690|RL23_ARATH	6.7e-76	140/140(100.00)	285	60S ribosomal protein L23 OS=Arabidopsis thaliana GN=RPL23A PE=2 SV=3
B596-L_1-10k_transcript_54523	21	GO:0000003: reproduction (biological_process); GO:0000184: nuclear-transcribed mRNA catabolic process, nonsense-mediated decay (biological_process); GO:0002119: nematode larval development (biological_process); GO:0002181: cytoplasmic translation (biological_process); GO:0003735: structural constituent of ribosome (molecular_function); GO:0005515: protein binding (molecular_function); GO:0005730:…	K02894|RP-L23e, RPL23	http://www.genome.jp/dbget-bin/www_bget?ko:K02894	--	--	gi|469664433|gb|AGH70171.1|	1.4e-47	92/108(85.19)	195	60S ribosomal protein L23 [Placozoa sp. H4]	XM_014957941.1	9e-24	224/303(73.93)	121	PREDICTED: Calidris pugnax ribosomal protein L23 (RPL23), mRNA	sp|P49690|RL23_ARATH	7e-58	109/109(100.00)	224	60S ribosomal protein L23 OS=Arabidopsis thaliana GN=RPL23A PE=2 SV=3
B596-L_1-10k_transcript_21442	2	GO:0005634: nucleus (cellular_component); GO:0016567: protein ubiquitination (biological_process);	--	--	--	--	--	--	--	--	--	--	--	--	--	--	sp|Q8RX01|Y3567_ARATH	1.2e-185	340/438(77.63)	651	BTB/POZ domain-containing protein At3g05675 OS=Arabidopsis thaliana GN=At3g05675 PE=2 SV=1
B596-L_1-10k_transcript_19228	2	GO:0005634: nucleus (cellular_component); GO:0016567: protein ubiquitination (biological_process);	--	--	--	--	--	--	--	--	--	--	--	--	--	--	sp|Q8RX01|Y3567_ARATH	1.3e-185	340/438(77.63)	651	BTB/POZ domain-containing protein At3g05675 OS=Arabidopsis thaliana GN=At3g05675 PE=2 SV=1
B596-L_1-10k_transcript_53227	3	GO:0003677: DNA binding (molecular_function); GO:0005634: nucleus (cellular_component); GO:0006355: regulation of transcription, DNA-templated (biological_process);	--	--	--	--	--	--	--	--	--	--	--	--	--	--	sp|Q93VI0|S1FA3_ARATH	1.6e-19	69/73(94.52)	97	DNA-binding protein S1FA3 OS=Arabidopsis thaliana GN=S1FA3 PE=3 SV=1
B596-L_1-10k_transcript_48830	25	GO:0000184: nuclear-transcribed mRNA catabolic process, nonsense-mediated decay (biological_process); GO:0002119: nematode larval development (biological_process); GO:0002181: cytoplasmic translation (biological_process); GO:0003735: structural constituent of ribosome (molecular_function); GO:0005515: protein binding (molecular_function); GO:0005654: nucleoplasm (cellular_component); GO:0005730: …	K02973|RP-S23e, RPS23	http://www.genome.jp/dbget-bin/www_bget?ko:K02973	[J]	Translation, ribosomal structure and biogenesis	gi|158187724|gb|ABW23151.1|	7.3e-59	114/143(79.72)	233	ribosomal protein rps23 [Arenicola marina]	XM_005997766.1	4e-64	250/305(81.97)	255	PREDICTED: Latimeria chalumnae ribosomal protein S23 (RPS23), mRNA	sp|P49201|RS232_ARATH	1.2e-75	141/142(99.30)	284	40S ribosomal protein S23-2 OS=Arabidopsis thaliana GN=RPS23B PE=2 SV=2
B596-L_1-10k_transcript_49341	19	GO:0000184: nuclear-transcribed mRNA catabolic process, nonsense-mediated decay (biological_process); GO:0000463: maturation of LSU-rRNA from tricistronic rRNA transcript (SSU-rRNA, 5.8S rRNA, LSU-rRNA) (biological_process); GO:0002181: cytoplasmic translation (biological_process); GO:0003729: mRNA binding (molecular_function); GO:0003735: structural constituent of ribosome (molecular_function); …	K02918|RP-L35e, RPL35	http://www.genome.jp/dbget-bin/www_bget?ko:K02918	[J]	Translation, ribosomal structure and biogenesis	gi|507706771|ref|XP_004716534.1|	3.6e-34	82/128(64.06)	151	PREDICTED: 60S ribosomal protein L35 [Echinops telfairi]	HF570286.1	2e-07	60/72(83.33)	67.6	Sycon ciliatum mRNA for 60S ribosomal protein L35 (rpl35 gene)	sp|Q9SF53|RL351_ARATH	1.5e-54	116/123(94.31)	214	60S ribosomal protein L35-1 OS=Arabidopsis thaliana GN=RPL35A PE=2 SV=1
B596-L_1-10k_transcript_33928	22	GO:0000184: nuclear-transcribed mRNA catabolic process, nonsense-mediated decay (biological_process); GO:0002181: cytoplasmic translation (biological_process); GO:0003735: structural constituent of ribosome (molecular_function); GO:0005515: protein binding (molecular_function); GO:0005634: nucleus (cellular_component); GO:0005794: Golgi apparatus (cellular_component); GO:0005925: focal adhesion (…	K02941|RP-LP0, RPLP0	http://www.genome.jp/dbget-bin/www_bget?ko:K02941	[J]	Translation, ribosomal structure and biogenesis	gi|443690429|gb|ELT92567.1|	2.5e-81	155/280(55.36)	308	hypothetical protein CAPTEDRAFT_167366, partial [Capitella teleta]	--	--	--	--	--	sp|Q42112|RLA02_ARATH	5.2e-146	268/283(94.70)	518	60S acidic ribosomal protein P0-2 OS=Arabidopsis thaliana GN=RPP0B PE=1 SV=2
B596-L_1-10k_transcript_37588	22	GO:0000184: nuclear-transcribed mRNA catabolic process, nonsense-mediated decay (biological_process); GO:0002181: cytoplasmic translation (biological_process); GO:0003735: structural constituent of ribosome (molecular_function); GO:0005515: protein binding (molecular_function); GO:0005634: nucleus (cellular_component); GO:0005794: Golgi apparatus (cellular_component); GO:0005925: focal adhesion (…	K02941|RP-LP0, RPLP0	http://www.genome.jp/dbget-bin/www_bget?ko:K02941	[J]	Translation, ribosomal structure and biogenesis	gi|443690429|gb|ELT92567.1|	2.3e-81	155/280(55.36)	308	hypothetical protein CAPTEDRAFT_167366, partial [Capitella teleta]	--	--	--	--	--	sp|Q42112|RLA02_ARATH	4.8e-146	268/283(94.70)	518	60S acidic ribosomal protein P0-2 OS=Arabidopsis thaliana GN=RPP0B PE=1 SV=2
B596-L_1-10k_transcript_50229	13	GO:0002181: cytoplasmic translation (biological_process); GO:0003735: structural constituent of ribosome (molecular_function); GO:0005515: protein binding (molecular_function); GO:0005634: nucleus (cellular_component); GO:0005794: Golgi apparatus (cellular_component); GO:0006414: translational elongation (biological_process); GO:0009651: response to salt stress (biological_process); GO:0016020: m…	K02941|RP-LP0, RPLP0	http://www.genome.jp/dbget-bin/www_bget?ko:K02941	[J]	Translation, ribosomal structure and biogenesis	gi|52630935|gb|AAU84931.1|	1.7e-33	72/120(60.00)	149	putative acidic p0 ribosomal protein [Aphis citricidus]	--	--	--	--	--	sp|Q42112|RLA02_ARATH	2.2e-55	111/120(92.50)	216	60S acidic ribosomal protein P0-2 OS=Arabidopsis thaliana GN=RPP0B PE=1 SV=2
B596-L_1-10k_transcript_50406	29	GO:0000122: negative regulation of transcription from RNA polymerase II promoter (biological_process); GO:0001671: ATPase activator activity (molecular_function); GO:0001948: glycoprotein binding (molecular_function); GO:0005654: nucleoplasm (cellular_component); GO:0005783: endoplasmic reticulum (cellular_component); GO:0005886: plasma membrane (cellular_component); GO:0005930: axoneme (cellular…	K09519|DNAJB13	http://www.genome.jp/dbget-bin/www_bget?ko:K09519	[O]	Posttranslational modification, protein turnover, chaperones	gi|1005472670|ref|XP_015773190.1|	1.1e-32	65/123(52.85)	146	PREDICTED: dnaJ homolog subfamily B member 13-like [Acropora digitifera]	--	--	--	--	--	sp|Q9QYJ3|DNJB1_MOUSE	4e-28	58/125(46.40)	126	DnaJ homolog subfamily B member 1 OS=Mus musculus GN=Dnajb1 PE=1 SV=3
B596-L_1-10k_transcript_22530	20	GO:0005488: binding (molecular_function); GO:0005739: mitochondrion (cellular_component); GO:0005774: vacuolar membrane (cellular_component); GO:0008270: zinc ion binding (molecular_function); GO:0008453: alanine-glyoxylate transaminase activity (molecular_function); GO:0008483: transaminase activity (molecular_function); GO:0009436: glyoxylate catabolic process (biological_process); GO:0009853: …	K00827|AGXT2	http://www.genome.jp/dbget-bin/www_bget?ko:K00827	[E]	Amino acid transport and metabolism	gi|961140073|ref|XP_014789121.1|	2.8e-131	226/458(49.34)	475	PREDICTED: alanine--glyoxylate aminotransferase 2, mitochondrial-like [Octopus bimaculoides]	--	--	--	--	--	sp|Q9SR86|AGT23_ARATH	6.3e-259	442/482(91.70)	894	Alanine--glyoxylate aminotransferase 2 homolog 3, mitochondrial OS=Arabidopsis thaliana GN=At3g08860 PE=2 SV=1
B596-L_1-10k_transcript_1469	15	GO:0000145: exocyst (cellular_component); GO:0005576: extracellular region (cellular_component); GO:0005618: cell wall (cellular_component); GO:0005634: nucleus (cellular_component); GO:0005829: cytosol (cellular_component); GO:0005856: cytoskeleton (cellular_component); GO:0005886: plasma membrane (cellular_component); GO:0006904: vesicle docking involved in exocytosis (biological_process); GO:0…	K06111|EXOC4, SEC8	http://www.genome.jp/dbget-bin/www_bget?ko:K06111	--	--	gi|1005967640|ref|XP_015791673.1|	1.1e-15	103/418(24.64)	92	PREDICTED: exocyst complex component 4-like [Tetranychus urticae]	--	--	--	--	--	sp|Q93YU5|SEC8_ARATH	0	753/865(87.05)	1419	Exocyst complex component SEC8 OS=Arabidopsis thaliana GN=SEC8 PE=1 SV=1
B596-L_1-10k_transcript_22911	10	GO:0004185: serine-type carboxypeptidase activity (molecular_function); GO:0005576: extracellular region (cellular_component); GO:0005773: vacuole (cellular_component); GO:0005777: peroxisome (cellular_component); GO:0005789: endoplasmic reticulum membrane (cellular_component); GO:0009507: chloroplast (cellular_component); GO:0009579: thylakoid (cellular_component); GO:0015979: photosynthesis (bi…	K16298|SCPL-IV	http://www.genome.jp/dbget-bin/www_bget?ko:K16298	[OE]	--	gi|340381606|ref|XP_003389312.1|	2.9e-80	157/402(39.05)	305	PREDICTED: serine carboxypeptidase S10 family member 1-like [Amphimedon queenslandica]	--	--	--	--	--	sp|P32826|SCP49_ARATH	1.4e-250	431/522(82.57)	866	Serine carboxypeptidase-like 49 OS=Arabidopsis thaliana GN=SCPL49 PE=2 SV=2
B596-L_1-10k_transcript_48081	6	GO:0005634: nucleus (cellular_component); GO:0007420: brain development (biological_process); GO:0007476: imaginal disc-derived wing morphogenesis (biological_process); GO:0008081: phosphoric diester hydrolase activity (molecular_function); GO:0016020: membrane (cellular_component); GO:0046872: metal ion binding (molecular_function);	--	--	[R]	General function prediction only	gi|432092903|gb|ELK25266.1|	1.7e-13	35/62(56.45)	82	Protein yippee-like 2 [Myotis davidii]	--	--	--	--	--	sp|Q9C777|YIPL3_ARATH	1.1e-42	78/80(97.50)	174	Protein yippee-like At3g11230 OS=Arabidopsis thaliana GN=At3g11230 PE=2 SV=1
B596-L_1-10k_transcript_50005	23	GO:0003231: cardiac ventricle development (biological_process); GO:0003713: transcription coactivator activity (molecular_function); GO:0005634: nucleus (cellular_component); GO:0005794: Golgi apparatus (cellular_component); GO:0005854: nascent polypeptide-associated complex (cellular_component); GO:0006412: translation (biological_process); GO:0006996: organelle organization (biological_process)…	K03626|EGD2, NACA	http://www.genome.jp/dbget-bin/www_bget?ko:K03626	[K]	Transcription	gi|1005470044|ref|XP_015771904.1|	3.1e-38	103/158(65.19)	164	PREDICTED: nascent polypeptide-associated complex subunit alpha-like isoform X2 [Acropora digitifera]	--	--	--	--	--	sp|Q9LHG9|NACA1_ARATH	1.8e-52	115/140(82.14)	207	Nascent polypeptide-associated complex subunit alpha-like protein 1 OS=Arabidopsis thaliana GN=At3g12390 PE=1 SV=1
B596-L_1-10k_transcript_12253	105	GO:0000151: ubiquitin ligase complex (cellular_component); GO:0000974: Prp19 complex (cellular_component); GO:0001786: phosphatidylserine binding (molecular_function); GO:0001916: positive regulation of T cell mediated cytotoxicity (biological_process); GO:0001917: photoreceptor inner segment (cellular_component); GO:0002020: protease binding (molecular_function); GO:0002199: zona pellucida recep…	K03283|HSPA1_8	http://www.genome.jp/dbget-bin/www_bget?ko:K03283	[O]	Posttranslational modification, protein turnover, chaperones	gi|512393036|gb|AGO01987.1|	7.1e-281	498/647(76.97)	972	heat shock 70kDa protein 8a2 [Monopterus albus]	XM_016459757.1	2e-160	1199/1634(73.38)	577	PREDICTED: Sinocyclocheilus anshuiensis heat shock 70 kDa protein-like (LOC107668030), mRNA	sp|Q9LHA8|MD37C_ARATH	0	628/652(96.32)	1207	Probable mediator of RNA polymerase II transcription subunit 37c OS=Arabidopsis thaliana GN=MED37C PE=1 SV=1
B596-L_1-10k_transcript_19023	70	GO:0000151: ubiquitin ligase complex (cellular_component); GO:0001664: G-protein coupled receptor binding (molecular_function); GO:0002020: protease binding (molecular_function); GO:0002199: zona pellucida receptor complex (cellular_component); GO:0003735: structural constituent of ribosome (molecular_function); GO:0004872: receptor activity (molecular_function); GO:0005046: KDEL sequence binding…	K03283|HSPA1_8	http://www.genome.jp/dbget-bin/www_bget?ko:K03283	[O]	Posttranslational modification, protein turnover, chaperones	gi|802715665|gb|KKA72809.1|	2.4e-237	425/563(75.49)	827	hypothetical protein PRIPAC_7635 [Pristionchus pacificus]	XM_014812613.1	3e-143	1022/1387(73.68)	520	PREDICTED: Priapulus caudatus heat shock 70 kDa protein cognate 4 (LOC106809519), mRNA	sp|Q9LHA8|MD37C_ARATH	7.9e-300	542/565(95.93)	1030	Probable mediator of RNA polymerase II transcription subunit 37c OS=Arabidopsis thaliana GN=MED37C PE=1 SV=1
B596-L_1-10k_transcript_4971	16	GO:0000028: ribosomal small subunit assembly (biological_process); GO:0000139: Golgi membrane (cellular_component); GO:0003924: GTPase activity (molecular_function); GO:0005525: GTP binding (molecular_function); GO:0005634: nucleus (cellular_component); GO:0005774: vacuolar membrane (cellular_component); GO:0005789: endoplasmic reticulum membrane (cellular_component); GO:0005886: plasma membrane …	--	--	[R]	General function prediction only	gi|906461315|gb|KNC23827.1|	2e-12	45/115(39.13)	81	hypothetical protein FF38_07663, partial [Lucilia cuprina]	--	--	--	--	--	sp|P93042|RHD3_ARATH	0	716/760(94.21)	1417	Protein ROOT HAIR DEFECTIVE 3 OS=Arabidopsis thaliana GN=RHD3 PE=1 SV=1
B596-L_1-10k_transcript_7185	16	GO:0000028: ribosomal small subunit assembly (biological_process); GO:0000139: Golgi membrane (cellular_component); GO:0003924: GTPase activity (molecular_function); GO:0005525: GTP binding (molecular_function); GO:0005634: nucleus (cellular_component); GO:0005774: vacuolar membrane (cellular_component); GO:0005789: endoplasmic reticulum membrane (cellular_component); GO:0005886: plasma membrane …	--	--	[R]	General function prediction only	gi|906461315|gb|KNC23827.1|	1.8e-12	45/115(39.13)	81	hypothetical protein FF38_07663, partial [Lucilia cuprina]	--	--	--	--	--	sp|P93042|RHD3_ARATH	0	680/722(94.18)	1342	Protein ROOT HAIR DEFECTIVE 3 OS=Arabidopsis thaliana GN=RHD3 PE=1 SV=1
B596-L_1-10k_transcript_5199	16	GO:0000028: ribosomal small subunit assembly (biological_process); GO:0000139: Golgi membrane (cellular_component); GO:0003924: GTPase activity (molecular_function); GO:0005525: GTP binding (molecular_function); GO:0005634: nucleus (cellular_component); GO:0005774: vacuolar membrane (cellular_component); GO:0005789: endoplasmic reticulum membrane (cellular_component); GO:0005886: plasma membrane …	--	--	[R]	General function prediction only	gi|906461315|gb|KNC23827.1|	1.5e-12	50/144(34.72)	81	hypothetical protein FF38_07663, partial [Lucilia cuprina]	--	--	--	--	--	sp|P93042|RHD3_ARATH	2.5e-199	346/365(94.79)	697	Protein ROOT HAIR DEFECTIVE 3 OS=Arabidopsis thaliana GN=RHD3 PE=1 SV=1
B596-L_1-10k_transcript_9666	16	GO:0000028: ribosomal small subunit assembly (biological_process); GO:0000139: Golgi membrane (cellular_component); GO:0003924: GTPase activity (molecular_function); GO:0005525: GTP binding (molecular_function); GO:0005634: nucleus (cellular_component); GO:0005774: vacuolar membrane (cellular_component); GO:0005789: endoplasmic reticulum membrane (cellular_component); GO:0005886: plasma membrane …	--	--	[R]	General function prediction only	gi|906461315|gb|KNC23827.1|	1.7e-12	45/115(39.13)	81	hypothetical protein FF38_07663, partial [Lucilia cuprina]	--	--	--	--	--	sp|P93042|RHD3_ARATH	0	608/651(93.39)	1195	Protein ROOT HAIR DEFECTIVE 3 OS=Arabidopsis thaliana GN=RHD3 PE=1 SV=1
B596-L_1-10k_transcript_46725	3	GO:0003735: structural constituent of ribosome (molecular_function); GO:0006412: translation (biological_process); GO:0015934: large ribosomal subunit (cellular_component);	--	--	--	--	--	--	--	--	--	--	--	--	--	--	sp|Q4FPR4|RL34_PSYA2	1.6e-09	32/42(76.19)	64	50S ribosomal protein L34 OS=Psychrobacter arcticus (strain DSM 17307 / 273-4) GN=rpmH PE=3 SV=1
B596-L_1-10k_transcript_32884	16	GO:0000028: ribosomal small subunit assembly (biological_process); GO:0000139: Golgi membrane (cellular_component); GO:0003924: GTPase activity (molecular_function); GO:0005525: GTP binding (molecular_function); GO:0005634: nucleus (cellular_component); GO:0005774: vacuolar membrane (cellular_component); GO:0005789: endoplasmic reticulum membrane (cellular_component); GO:0005886: plasma membrane …	--	--	[R]	General function prediction only	--	--	--	--	--	--	--	--	--	--	sp|P93042|RHD3_ARATH	3.7e-150	271/287(94.43)	532	Protein ROOT HAIR DEFECTIVE 3 OS=Arabidopsis thaliana GN=RHD3 PE=1 SV=1
B596-L_1-10k_transcript_28268	29	GO:0001561: fatty acid alpha-oxidation (biological_process); GO:0003973: (S)-2-hydroxy-acid oxidase activity (molecular_function); GO:0005102: receptor binding (molecular_function); GO:0005488: binding (molecular_function); GO:0005634: nucleus (cellular_component); GO:0005773: vacuole (cellular_component); GO:0005782: peroxisomal matrix (cellular_component); GO:0008891: glycolate oxidase activity…	K11517|HAO	http://www.genome.jp/dbget-bin/www_bget?ko:K11517	[C]	Energy production and conversion	gi|959042980|ref|XP_014750562.1|	5.6e-112	211/353(59.77)	411	PREDICTED: hydroxyacid oxidase 1 isoform X1 [Sturnus vulgaris]	XM_017251239.1	5e-06	36/37(97.30)	63.9	PREDICTED: Drosophila bipectinata peroxisomal (S)-2-hydroxy-acid oxidase (LOC108132032), mRNA	sp|Q9LRS0|GLO2_ARATH	2.2e-199	355/367(96.73)	696	Peroxisomal (S)-2-hydroxy-acid oxidase GLO2 OS=Arabidopsis thaliana GN=GLO2 PE=1 SV=1
B596-L_1-10k_transcript_46694	29	GO:0001561: fatty acid alpha-oxidation (biological_process); GO:0005102: receptor binding (molecular_function); GO:0005634: nucleus (cellular_component); GO:0005773: vacuole (cellular_component); GO:0005782: peroxisomal matrix (cellular_component); GO:0006979: response to oxidative stress (biological_process); GO:0008891: glycolate oxidase activity (molecular_function); GO:0009506: plasmodesma (c…	K11517|HAO	http://www.genome.jp/dbget-bin/www_bget?ko:K11517	[C]	Energy production and conversion	gi|1020503134|ref|XP_016090416.1|	3e-40	82/128(64.06)	171	PREDICTED: hydroxyacid oxidase 1-like [Sinocyclocheilus grahami]	--	--	--	--	--	sp|Q9LRS0|GLO2_ARATH	2e-71	138/141(97.87)	270	Peroxisomal (S)-2-hydroxy-acid oxidase GLO2 OS=Arabidopsis thaliana GN=GLO2 PE=1 SV=1
B596-L_1-10k_transcript_43800	--	--	--	--	--	--	--	--	--	--	--	--	--	--	--	--	sp|Q9LKA5|MORF8_ARATH	1.2e-06	23/23(100.00)	55	Multiple organellar RNA editing factor 8, chloroplastic/mitochondrial OS=Arabidopsis thaliana GN=MORF8 PE=1 SV=1
B596-L_1-10k_transcript_15609	2	GO:0005515: protein binding (molecular_function); GO:0005634: nucleus (cellular_component);	--	--	--	--	--	--	--	--	--	--	--	--	--	--	sp|Q9LXU9|IRKI_ARATH	2e-256	493/579(85.15)	886	IRK-interacting protein OS=Arabidopsis thaliana GN=IRKI PE=1 SV=1
B596-L_1-10k_transcript_25895	9	GO:0004664: prephenate dehydratase activity (molecular_function); GO:0005829: cytosol (cellular_component); GO:0006571: tyrosine biosynthetic process (biological_process); GO:0009094: L-phenylalanine biosynthetic process (biological_process); GO:0009570: chloroplast stroma (cellular_component); GO:0010244: response to low fluence blue light stimulus by blue low-fluence system (biological_process)…	--	--	[E]	Amino acid transport and metabolism	gi|556755955|ref|XP_005973330.1|	3.8e-34	98/299(32.78)	152	PREDICTED: arogenate dehydratase/prephenate dehydratase 1, chloroplastic-like [Pantholops hodgsonii]	--	--	--	--	--	sp|O22241|AROD4_ARATH	1e-194	358/424(84.43)	681	Arogenate dehydratase 4, chloroplastic OS=Arabidopsis thaliana GN=ADT4 PE=1 SV=1
B596-L_1-10k_transcript_23010	9	GO:0004664: prephenate dehydratase activity (molecular_function); GO:0005829: cytosol (cellular_component); GO:0006571: tyrosine biosynthetic process (biological_process); GO:0009094: L-phenylalanine biosynthetic process (biological_process); GO:0009570: chloroplast stroma (cellular_component); GO:0010244: response to low fluence blue light stimulus by blue low-fluence system (biological_process)…	--	--	[E]	Amino acid transport and metabolism	gi|556755955|ref|XP_005973330.1|	4.1e-34	98/299(32.78)	152	PREDICTED: arogenate dehydratase/prephenate dehydratase 1, chloroplastic-like [Pantholops hodgsonii]	--	--	--	--	--	sp|O22241|AROD4_ARATH	1.1e-194	358/424(84.43)	681	Arogenate dehydratase 4, chloroplastic OS=Arabidopsis thaliana GN=ADT4 PE=1 SV=1
B596-L_1-10k_transcript_19104	12	GO:0005351: sugar:proton symporter activity (molecular_function); GO:0005774: vacuolar membrane (cellular_component); GO:0005886: plasma membrane (cellular_component); GO:0010311: lateral root formation (biological_process); GO:0015758: glucose transport (biological_process); GO:0016020: membrane (cellular_component); GO:0016021: integral component of membrane (cellular_component); GO:0022891: su…	K08150|SLC2A13, ITR	http://www.genome.jp/dbget-bin/www_bget?ko:K08150	[R]	General function prediction only	gi|999970130|gb|KXJ09304.1|	1.3e-62	170/564(30.14)	247	Proton myo-inositol cotransporter [Exaiptasia pallida]	--	--	--	--	--	sp|Q8VZ80|PLT5_ARATH	8e-265	474/537(88.27)	914	Polyol transporter 5 OS=Arabidopsis thaliana GN=PLT5 PE=1 SV=2
B596-L_1-10k_transcript_34363	10	GO:0002239: response to oomycetes (biological_process); GO:0009416: response to light stimulus (biological_process); GO:0009617: response to bacterium (biological_process); GO:0009685: gibberellin metabolic process (biological_process); GO:0009739: response to gibberellin (biological_process); GO:0009813: flavonoid biosynthetic process (biological_process); GO:0016706: oxidoreductase activity, ac…	--	--	[QR]	--	gi|1005471810|ref|XP_015772768.1|	1.2e-38	104/289(35.99)	167	PREDICTED: 1-aminocyclopropane-1-carboxylate oxidase-like [Acropora digitifera]	--	--	--	--	--	sp|Q9ZSA8|DLO1_ARATH	6.9e-53	132/334(39.52)	209	Protein DMR6-LIKE OXYGENASE 1 OS=Arabidopsis thaliana GN=DLO1 PE=1 SV=1
B596-L_1-10k_transcript_34229	15	GO:0002239: response to oomycetes (biological_process); GO:0009416: response to light stimulus (biological_process); GO:0009617: response to bacterium (biological_process); GO:0009685: gibberellin metabolic process (biological_process); GO:0009739: response to gibberellin (biological_process); GO:0009813: flavonoid biosynthetic process (biological_process); GO:0016043: cellular component organiza…	--	--	[QR]	--	gi|1005471810|ref|XP_015772768.1|	1.2e-38	104/289(35.99)	167	PREDICTED: 1-aminocyclopropane-1-carboxylate oxidase-like [Acropora digitifera]	--	--	--	--	--	sp|Q9ZSA8|DLO1_ARATH	2.4e-53	133/334(39.82)	211	Protein DMR6-LIKE OXYGENASE 1 OS=Arabidopsis thaliana GN=DLO1 PE=1 SV=1
B596-L_1-10k_transcript_33394	6	GO:0000036: ACP phosphopantetheine attachment site binding involved in fatty acid biosynthetic process (molecular_function); GO:0004320: oleoyl-[acyl-carrier-protein] hydrolase activity (molecular_function); GO:0006633: fatty acid biosynthetic process (biological_process); GO:0009507: chloroplast (cellular_component); GO:0016295: myristoyl-[acyl-carrier-protein] hydrolase activity (molecular_func…	--	--	--	--	--	--	--	--	--	--	--	--	--	--	sp|Q42561|FATA1_ARATH	1.9e-167	305/365(83.56)	590	Oleoyl-acyl carrier protein thioesterase 1, chloroplastic OS=Arabidopsis thaliana GN=FATA PE=1 SV=1
B596-L_1-10k_transcript_8407	38	GO:0004467: long-chain fatty acid-CoA ligase activity (molecular_function); GO:0005524: ATP binding (molecular_function); GO:0005777: peroxisome (cellular_component); GO:0005789: endoplasmic reticulum membrane (cellular_component); GO:0005794: Golgi apparatus (cellular_component); GO:0005811: lipid particle (cellular_component); GO:0006629: lipid metabolic process (biological_process); GO:0006633…	K01897|ACSL, fadD	http://www.genome.jp/dbget-bin/www_bget?ko:K01897	[I]	Lipid transport and metabolism	gi|585674005|ref|XP_006889974.1|	3.8e-177	323/661(48.87)	628	PREDICTED: long-chain-fatty-acid--CoA ligase 4-like [Elephantulus edwardii]	--	--	--	--	--	sp|Q9SJD4|LACS8_ARATH	0	618/708(87.29)	1253	Long chain acyl-CoA synthetase 8 OS=Arabidopsis thaliana GN=LACS8 PE=1 SV=1
B596-L_1-10k_transcript_23229	14	GO:0003993: acid phosphatase activity (molecular_function); GO:0004722: protein serine/threonine phosphatase activity (molecular_function); GO:0005615: extracellular space (cellular_component); GO:0005773: vacuole (cellular_component); GO:0005829: cytosol (cellular_component); GO:0008199: ferric iron binding (molecular_function); GO:0008270: zinc ion binding (molecular_function); GO:0009505: plan…	--	--	[G]	Carbohydrate transport and metabolism	gi|919037036|ref|XP_013401935.1|	8.2e-35	125/406(30.79)	154	PREDICTED: iron/zinc purple acid phosphatase-like protein [Lingula anatina]	--	--	--	--	--	sp|Q9SIV9|PPA10_ARATH	4.6e-246	388/455(85.27)	851	Purple acid phosphatase 10 OS=Arabidopsis thaliana GN=PAP10 PE=2 SV=1
B596-L_1-10k_transcript_21059	14	GO:0003993: acid phosphatase activity (molecular_function); GO:0004722: protein serine/threonine phosphatase activity (molecular_function); GO:0005615: extracellular space (cellular_component); GO:0005773: vacuole (cellular_component); GO:0005829: cytosol (cellular_component); GO:0008199: ferric iron binding (molecular_function); GO:0008270: zinc ion binding (molecular_function); GO:0009505: plan…	--	--	[G]	Carbohydrate transport and metabolism	gi|919037036|ref|XP_013401935.1|	6e-28	109/356(30.62)	132	PREDICTED: iron/zinc purple acid phosphatase-like protein [Lingula anatina]	--	--	--	--	--	sp|Q9SIV9|PPA10_ARATH	8.1e-209	334/389(85.86)	728	Purple acid phosphatase 10 OS=Arabidopsis thaliana GN=PAP10 PE=2 SV=1
B596-L_1-10k_transcript_23858	14	GO:0003993: acid phosphatase activity (molecular_function); GO:0004722: protein serine/threonine phosphatase activity (molecular_function); GO:0005615: extracellular space (cellular_component); GO:0005773: vacuole (cellular_component); GO:0005829: cytosol (cellular_component); GO:0008199: ferric iron binding (molecular_function); GO:0008270: zinc ion binding (molecular_function); GO:0009505: plan…	--	--	[G]	Carbohydrate transport and metabolism	gi|1005485369|ref|XP_015779285.1|	5.8e-33	125/448(27.90)	148	PREDICTED: probable inactive purple acid phosphatase 2 [Acropora digitifera]	--	--	--	--	--	sp|Q9SIV9|PPA10_ARATH	2.3e-258	407/465(87.53)	892	Purple acid phosphatase 10 OS=Arabidopsis thaliana GN=PAP10 PE=2 SV=1
B596-L_1-10k_transcript_1328	2	GO:0008152: metabolic process (biological_process); GO:0009987: cellular process (biological_process);	K17573|LKAP, MARF1	http://www.genome.jp/dbget-bin/www_bget?ko:K17573	--	--	gi|699255130|ref|XP_009861611.1|	3.2e-10	47/134(35.07)	74	PREDICTED: meiosis arrest female protein 1-like [Ciona intestinalis]	--	--	--	--	--	sp|Q8BJ34|MARF1_MOUSE	1.1e-08	54/189(28.57)	64	Meiosis arrest female protein 1 OS=Mus musculus GN=Marf1 PE=1 SV=3
B596-L_1-10k_transcript_1391	2	GO:0008152: metabolic process (biological_process); GO:0009987: cellular process (biological_process);	K17573|LKAP, MARF1	http://www.genome.jp/dbget-bin/www_bget?ko:K17573	--	--	gi|699255130|ref|XP_009861611.1|	3.2e-10	47/134(35.07)	74	PREDICTED: meiosis arrest female protein 1-like [Ciona intestinalis]	--	--	--	--	--	sp|Q8BJ34|MARF1_MOUSE	1.1e-08	54/189(28.57)	64	Meiosis arrest female protein 1 OS=Mus musculus GN=Marf1 PE=1 SV=3
B596-L_1-10k_transcript_56125	5	GO:0004129: cytochrome-c oxidase activity (molecular_function); GO:0005751: mitochondrial respiratory chain complex IV (cellular_component); GO:0006123: mitochondrial electron transport, cytochrome c to oxygen (biological_process); GO:0009060: aerobic respiration (biological_process); GO:0016021: integral component of membrane (cellular_component);	--	--	--	--	--	--	--	--	--	--	--	--	--	--	sp|O22912|CX5C1_ARATH	1.1e-27	57/63(90.48)	124	Probable cytochrome c oxidase subunit 5C-1 OS=Arabidopsis thaliana GN=At2g47380 PE=3 SV=1
B596-L_1-10k_transcript_58306	5	GO:0004129: cytochrome-c oxidase activity (molecular_function); GO:0005751: mitochondrial respiratory chain complex IV (cellular_component); GO:0006123: mitochondrial electron transport, cytochrome c to oxygen (biological_process); GO:0009060: aerobic respiration (biological_process); GO:0016021: integral component of membrane (cellular_component);	--	--	--	--	--	--	--	--	--	--	--	--	--	--	sp|Q8VY40|CX5C1_HELAN	5.6e-15	36/38(94.74)	81	Cytochrome c oxidase subunit 5C-1 OS=Helianthus annuus GN=COX5C1 PE=3 SV=1
B596-L_1-10k_transcript_34890	21	GO:0002088: lens development in camera-type eye (biological_process); GO:0003677: DNA binding (molecular_function); GO:0003700: transcription factor activity, sequence-specific DNA binding (molecular_function); GO:0005634: nucleus (cellular_component); GO:0005739: mitochondrion (cellular_component); GO:0006355: regulation of transcription, DNA-templated (biological_process); GO:0009644: response …	K09417|HSF4	http://www.genome.jp/dbget-bin/www_bget?ko:K09417	[K]	Transcription	gi|742157197|ref|XP_010882152.1|	8.5e-21	71/198(35.86)	107	PREDICTED: heat shock factor protein 4 [Esox lucius]	--	--	--	--	--	sp|Q9SV12|HFA7A_ARATH	2.6e-113	218/272(80.15)	410	Heat stress transcription factor A-7a OS=Arabidopsis thaliana GN=HSFA7A PE=2 SV=1
B596-L_1-10k_transcript_34367	6	GO:0003676: nucleic acid binding (molecular_function); GO:0005515: protein binding (molecular_function); GO:0009735: response to cytokinin (biological_process); GO:0044424: intracellular part (cellular_component); GO:0097159: organic cyclic compound binding (molecular_function); GO:1901363: heterocyclic compound binding (molecular_function);	--	--	--	--	gi|954303444|gb|KRX91792.1|	7.6e-09	37/64(57.81)	68	hypothetical protein T12_5916, partial [Trichinella patagoniensis]	--	--	--	--	--	sp|Q9LFD5|BPA1_ARATH	8.2e-54	128/231(55.41)	212	Binding partner of ACD11 1 OS=Arabidopsis thaliana GN=BPA1 PE=1 SV=1
B596-L_1-10k_transcript_12062	15	GO:0000302: response to reactive oxygen species (biological_process); GO:0002376: immune system process (biological_process); GO:0004674: protein serine/threonine kinase activity (molecular_function); GO:0005488: binding (molecular_function); GO:0005515: protein binding (molecular_function); GO:0005576: extracellular region (cellular_component); GO:0005886: plasma membrane (cellular_component); G…	K04733|IRAK4	http://www.genome.jp/dbget-bin/www_bget?ko:K04733	--	--	gi|507983161|ref|XP_004694842.1|	1.5e-39	98/216(45.37)	171	PREDICTED: interleukin-1 receptor-associated kinase 4 [Condylura cristata]	--	--	--	--	--	sp|Q8W4G6|CRK15_ARATH	1e-237	428/629(68.04)	824	Cysteine-rich receptor-like protein kinase 15 OS=Arabidopsis thaliana GN=CRK15 PE=2 SV=2
B596-L_1-10k_transcript_13817	--	--	--	--	[L]	Replication, recombination and repair	--	--	--	--	--	--	--	--	--	--	--	--	--	--	--
B596-L_1-10k_transcript_23851	--	--	--	--	[L]	Replication, recombination and repair	--	--	--	--	--	--	--	--	--	--	--	--	--	--	--
B596-L_1-10k_transcript_49567	13	GO:0005634: nucleus (cellular_component); GO:0005743: mitochondrial inner membrane (cellular_component); GO:0006850: mitochondrial pyruvate transport (biological_process); GO:0009507: chloroplast (cellular_component); GO:0010360: negative regulation of anion channel activity (biological_process); GO:0016021: integral component of membrane (cellular_component); GO:0031305: integral component of mi…	--	--	[S]	Function unknown	gi|674591309|emb|CDS29849.1|	5.3e-30	58/86(67.44)	137	brain protein 44 [Hymenolepis microstoma]	--	--	--	--	--	sp|O49636|MPC4_ARATH	1.2e-53	94/108(87.04)	211	Mitochondrial pyruvate carrier 4 OS=Arabidopsis thaliana GN=MPC4 PE=3 SV=1
B596-L_1-10k_transcript_10577	14	GO:0000302: response to reactive oxygen species (biological_process); GO:0004674: protein serine/threonine kinase activity (molecular_function); GO:0005488: binding (molecular_function); GO:0005515: protein binding (molecular_function); GO:0005576: extracellular region (cellular_component); GO:0005886: plasma membrane (cellular_component); GO:0006468: protein phosphorylation (biological_process);…	K04733|IRAK4	http://www.genome.jp/dbget-bin/www_bget?ko:K04733	--	--	gi|507983161|ref|XP_004694842.1|	1.1e-40	101/217(46.54)	174	PREDICTED: interleukin-1 receptor-associated kinase 4 [Condylura cristata]	--	--	--	--	--	sp|Q8W4G6|CRK15_ARATH	1.1e-253	451/642(70.25)	877	Cysteine-rich receptor-like protein kinase 15 OS=Arabidopsis thaliana GN=CRK15 PE=2 SV=2
B596-L_1-10k_transcript_29716	26	GO:0002376: immune system process (biological_process); GO:0003677: DNA binding (molecular_function); GO:0003727: single-stranded RNA binding (molecular_function); GO:0003729: mRNA binding (molecular_function); GO:0005515: protein binding (molecular_function); GO:0005634: nucleus (cellular_component); GO:0006397: mRNA processing (biological_process); GO:0006974: cellular response to DNA damage st…	K14944|NOVA	http://www.genome.jp/dbget-bin/www_bget?ko:K14944	[AR]	--	gi|946756514|ref|XP_014392886.1|	5e-41	109/305(35.74)	175	PREDICTED: RNA-binding protein Nova-2 [Myotis brandtii]	--	--	--	--	--	sp|Q9LZ82|BTR1_ARATH	6.9e-150	288/335(85.97)	531	Protein BTR1 OS=Arabidopsis thaliana GN=BTR1 PE=1 SV=1
B596-L_1-10k_transcript_39654	25	GO:0005654: nucleoplasm (cellular_component); GO:0005794: Golgi apparatus (cellular_component); GO:0005816: spindle pole body (cellular_component); GO:0005829: cytosol (cellular_component); GO:0005856: cytoskeleton (cellular_component); GO:0005913: cell-cell adherens junction (cellular_component); GO:0006457: protein folding (biological_process); GO:0007049: cell cycle (biological_process); GO:00…	--	--	--	--	gi|748381251|gb|KIH57352.1|	1e-51	100/172(58.14)	210	CS domain protein [Ancylostoma duodenale]	--	--	--	--	--	sp|Q9STN7|BOB2_ARATH	1.1e-101	238/292(81.51)	371	Protein BOBBER 2 OS=Arabidopsis thaliana GN=BOB2 PE=2 SV=1
B596-L_1-10k_transcript_55958	--	--	--	--	[E]	Amino acid transport and metabolism	--	--	--	--	--	--	--	--	--	--	--	--	--	--	--
B596-L_1-10k_transcript_53415	9	GO:0005576: extracellular region (cellular_component); GO:0005886: plasma membrane (cellular_component); GO:0009409: response to cold (biological_process); GO:0009414: response to water deprivation (biological_process); GO:0009737: response to abscisic acid (biological_process); GO:0016020: membrane (cellular_component); GO:0016021: integral component of membrane (cellular_component); GO:0042538:…	--	--	[R]	General function prediction only	gi|308511939|ref|XP_003118152.1|	1.3e-07	31/57(54.39)	62	hypothetical protein CRE_00237 [Caenorhabditis remanei]	--	--	--	--	--	sp|Q9SUI0|RC24_ARATH	1.5e-30	62/72(86.11)	134	UPF0057 membrane protein At4g30660 OS=Arabidopsis thaliana GN=At4g30660 PE=2 SV=1
B596-L_1-10k_transcript_7127	13	GO:0003729: mRNA binding (molecular_function); GO:0003743: translation initiation factor activity (molecular_function); GO:0005515: protein binding (molecular_function); GO:0005634: nucleus (cellular_component); GO:0005829: cytosol (cellular_component); GO:0006446: regulation of translational initiation (biological_process); GO:0016020: membrane (cellular_component); GO:0016281: eukaryotic transl…	K03260|EIF4G	http://www.genome.jp/dbget-bin/www_bget?ko:K03260	[J]	Translation, ribosomal structure and biogenesis	gi|996064227|gb|AMK01816.1|	1.4e-44	168/608(27.63)	188	EIF4G, partial [Mytilus galloprovincialis]	--	--	--	--	--	sp|O82233|IF4G2_ARATH	1e-260	508/762(66.67)	901	Eukaryotic translation initiation factor isoform 4G-2 OS=Arabidopsis thaliana GN=EIF(ISO)4G2 PE=1 SV=1
B596-L_1-10k_transcript_39255	12	GO:0003729: mRNA binding (molecular_function); GO:0005515: protein binding (molecular_function); GO:0005634: nucleus (cellular_component); GO:0005829: cytosol (cellular_component); GO:0006413: translational initiation (biological_process); GO:0006417: regulation of translation (biological_process); GO:0008135: translation factor activity, RNA binding (molecular_function); GO:0044707: single-multi…	K03260|EIF4G	http://www.genome.jp/dbget-bin/www_bget?ko:K03260	[J]	Translation, ribosomal structure and biogenesis	gi|405966738|gb|EKC31981.1|	1e-09	43/152(28.29)	70	Eukaryotic translation initiation factor 4 gamma 3 [Crassostrea gigas]	--	--	--	--	--	sp|O82233|IF4G2_ARATH	1.5e-85	193/304(63.49)	317	Eukaryotic translation initiation factor isoform 4G-2 OS=Arabidopsis thaliana GN=EIF(ISO)4G2 PE=1 SV=1
B596-L_1-10k_transcript_24385	6	GO:0004185: serine-type carboxypeptidase activity (molecular_function); GO:0005615: extracellular space (cellular_component); GO:0005773: vacuole (cellular_component); GO:0009742: brassinosteroid mediated signaling pathway (biological_process); GO:0016787: hydrolase activity (molecular_function); GO:0051603: proteolysis involved in cellular protein catabolic process (biological_process);	K16297|SCPL-II	http://www.genome.jp/dbget-bin/www_bget?ko:K16297	[OE]	--	gi|260818230|ref|XP_002604286.1|	2.8e-93	192/482(39.83)	349	hypothetical protein BRAFLDRAFT_88575 [Branchiostoma floridae]	--	--	--	--	--	sp|Q949Q7|SCP29_ARATH	1.1e-231	385/482(79.88)	803	Serine carboxypeptidase-like 29 OS=Arabidopsis thaliana GN=SCPL29 PE=2 SV=1
B596-L_1-10k_transcript_31303	37	GO:0000166: nucleotide binding (molecular_function); GO:0004001: adenosine kinase activity (molecular_function); GO:0004017: adenylate kinase activity (molecular_function); GO:0004674: protein serine/threonine kinase activity (molecular_function); GO:0004712: protein serine/threonine/tyrosine kinase activity (molecular_function); GO:0005507: copper ion binding (molecular_function); GO:0005524: AT…	K00856|E2.7.1.20, ADK	http://www.genome.jp/dbget-bin/www_bget?ko:K00856	[G]	Carbohydrate transport and metabolism	gi|919093072|ref|XP_013383353.1|	7.5e-119	202/338(59.76)	433	PREDICTED: adenosine kinase 2-like isoform X1 [Lingula anatina]	--	--	--	--	--	sp|Q9SF85|ADK1_ARATH	3.1e-192	327/344(95.06)	672	Adenosine kinase 1 OS=Arabidopsis thaliana GN=ADK1 PE=1 SV=1
B596-L_1-10k_transcript_25108	7	GO:0003824: catalytic activity (molecular_function); GO:0008152: metabolic process (biological_process); GO:0032787: monocarboxylic acid metabolic process (biological_process); GO:0044238: primary metabolic process (biological_process); GO:0046872: metal ion binding (molecular_function); GO:0047529: 2,3-dimethylmalate lyase activity (molecular_function); GO:0051187: cofactor catabolic process (bi…	K01841|pepM	http://www.genome.jp/dbget-bin/www_bget?ko:K01841	[C]	Energy production and conversion	gi|556758755|ref|XP_005974709.1|	9.3e-28	91/260(35.00)	131	PREDICTED: petal death protein-like [Pantholops hodgsonii]	--	--	--	--	--	sp|Q0QLE4|DML_EUBBA	9.7e-44	109/287(37.98)	179	2,3-dimethylmalate lyase OS=Eubacterium barkeri GN=Dml PE=1 SV=1
B596-L_1-10k_transcript_37505	2	GO:0005886: plasma membrane (cellular_component); GO:0009506: plasmodesma (cellular_component);	--	--	[Z]	Cytoskeleton	--	--	--	--	--	--	--	--	--	--	sp|F4JUI9|KN7F_ARATH	6.5e-10	35/83(42.17)	66	Kinesin-like protein KIN-7F OS=Arabidopsis thaliana GN=KIN7F PE=2 SV=1
B596-L_1-10k_transcript_2495	3	GO:0005488: binding (molecular_function); GO:0016787: hydrolase activity (molecular_function); GO:0090304: nucleic acid metabolic process (biological_process);	--	--	[R]	General function prediction only	gi|928186554|ref|XP_013967621.1|	6.2e-98	245/674(36.35)	365	PREDICTED: LOW QUALITY PROTEIN: uncharacterized protein LOC100684728 [Canis lupus familiaris]	--	--	--	--	--	sp|P04323|POL3_DROME	9.9e-22	62/177(35.03)	107	Retrovirus-related Pol polyprotein from transposon 17.6 OS=Drosophila melanogaster GN=pol PE=3 SV=1
B596-L_1-10k_transcript_15287	--	--	K01050|BCHE	http://www.genome.jp/dbget-bin/www_bget?ko:K01050	[R]	General function prediction only	gi|928186554|ref|XP_013967621.1|	5.2e-60	138/370(37.30)	238	PREDICTED: LOW QUALITY PROTEIN: uncharacterized protein LOC100684728 [Canis lupus familiaris]	--	--	--	--	--	sp|Q5DTZ0|NYNRI_MOUSE	1.7e-08	42/152(27.63)	62	Protein NYNRIN OS=Mus musculus GN=Nynrin PE=2 SV=2
B596-L_1-10k_transcript_58830	1	GO:0009507: chloroplast (cellular_component);	--	--	--	--	--	--	--	--	--	--	--	--	--	--	sp|Q36997|YCF76_MAIZE	1.7e-07	27/38(71.05)	56	Uncharacterized protein ycf76 OS=Zea mays GN=ycf76-A PE=3 SV=1
B596-L_1-10k_transcript_38224	--	--	--	--	--	--	--	--	--	--	--	LK921082.1	1e-31	90/95(94.74)	148	Brugia timori genome assembly B_timori_Indonesia_v1_0_4 ,scaffold BTMF_contig0008970	--	--	--	--	--
B596-L_1-10k_transcript_52348	--	--	--	--	[R]	General function prediction only	gi|696973454|ref|XP_009556525.1|	2.6e-14	45/121(37.19)	85	PREDICTED: LOW QUALITY PROTEIN: uncharacterized protein LOC104056927, partial [Cuculus canorus]	--	--	--	--	--	--	--	--	--	--
B596-L_1-10k_transcript_49893	--	--	--	--	--	--	--	--	--	--	--	LK921082.1	8e-31	88/93(94.62)	145	Brugia timori genome assembly B_timori_Indonesia_v1_0_4 ,scaffold BTMF_contig0008970	--	--	--	--	--
B596-L_1-10k_transcript_57126	--	--	--	--	[R]	General function prediction only	--	--	--	--	--	--	--	--	--	--	--	--	--	--	--
B596-L_1-10k_transcript_43493	--	--	--	--	[R]	General function prediction only	gi|928186554|ref|XP_013967621.1|	3e-15	47/99(47.47)	89	PREDICTED: LOW QUALITY PROTEIN: uncharacterized protein LOC100684728 [Canis lupus familiaris]	--	--	--	--	--	--	--	--	--	--
B596-L_1-10k_transcript_23660	--	--	--	--	[R]	General function prediction only	--	--	--	--	--	--	--	--	--	--	sp|P93295|M310_ARATH	8.2e-30	61/132(46.21)	133	Uncharacterized mitochondrial protein AtMg00310 OS=Arabidopsis thaliana GN=AtMg00310 PE=4 SV=1
B596-L_1-10k_transcript_58477	--	--	--	--	--	--	--	--	--	--	--	XM_012711388.1	3e-06	35/36(97.22)	62.1	PREDICTED: Hydra vulgaris 60 kDa heat shock protein, mitochondrial-like (LOC100209426), mRNA	--	--	--	--	--
B596-L_1-10k_transcript_33339	--	--	--	--	[L]	Replication, recombination and repair	gi|975129118|ref|XP_015280459.1|	9.5e-39	122/369(33.06)	167	PREDICTED: putative nuclease HARBI1 [Gekko japonicus]	--	--	--	--	--	--	--	--	--	--
B596-L_1-10k_transcript_2872	20	GO:0004630: phospholipase D activity (molecular_function); GO:0005509: calcium ion binding (molecular_function); GO:0005515: protein binding (molecular_function); GO:0005546: phosphatidylinositol-4,5-bisphosphate binding (molecular_function); GO:0005773: vacuole (cellular_component); GO:0005783: endoplasmic reticulum (cellular_component); GO:0005886: plasma membrane (cellular_component); GO:00069…	K01115|PLD1_2	http://www.genome.jp/dbget-bin/www_bget?ko:K01115	--	--	gi|156391951|ref|XP_001635813.1|	1.1e-38	176/610(28.85)	168	predicted protein [Nematostella vectensis]	--	--	--	--	--	sp|Q9SSQ9|PLDA2_ARATH	0	756/813(92.99)	1588	Phospholipase D alpha 2 OS=Arabidopsis thaliana GN=PLDALPHA2 PE=2 SV=1
B596-L_1-10k_transcript_15027	19	GO:0002082: regulation of oxidative phosphorylation (biological_process); GO:0005347: ATP transmembrane transporter activity (molecular_function); GO:0005509: calcium ion binding (molecular_function); GO:0005515: protein binding (molecular_function); GO:0005739: mitochondrion (cellular_component); GO:0006816: calcium ion transport (biological_process); GO:0006839: mitochondrial transport (biologi…	K14684|SLC25A23S	http://www.genome.jp/dbget-bin/www_bget?ko:K14684	[F]	Nucleotide transport and metabolism	gi|189011598|ref|NP_001121016.1|	1e-95	185/460(40.22)	357	calcium-binding mitochondrial carrier protein SCaMC-1 [Rattus norvegicus]	--	--	--	--	--	sp|Q8BMD8|SCMC1_MOUSE	1.4e-95	183/460(39.78)	352	Calcium-binding mitochondrial carrier protein SCaMC-1 OS=Mus musculus GN=Slc25a24 PE=1 SV=1
B596-L_1-10k_transcript_14170	--	--	--	--	--	--	gi|762143250|ref|XP_011454871.1|	8.6e-18	61/214(28.50)	98	PREDICTED: uncharacterized protein LOC105347460 isoform X2 [Crassostrea gigas]	--	--	--	--	--	--	--	--	--	--
B596-L_1-10k_transcript_55261	26	GO:0000786: nucleosome (cellular_component); GO:0000790: nuclear chromatin (cellular_component); GO:0000978: RNA polymerase II core promoter proximal region sequence-specific DNA binding (molecular_function); GO:0000979: RNA polymerase II core promoter sequence-specific DNA binding (molecular_function); GO:0000980: RNA polymerase II distal enhancer sequence-specific DNA binding (molecular_functio…	K11251|H2A	http://www.genome.jp/dbget-bin/www_bget?ko:K11251	[B]	Chromatin structure and dynamics	gi|946788870|ref|XP_014404074.1|	2.7e-32	73/77(94.81)	144	PREDICTED: histone H2A.Z [Myotis brandtii]	XM_005995182.2	4e-37	177/221(80.09)	165	PREDICTED: Latimeria chalumnae histone H2A.V (LOC102361001), mRNA	sp|O23628|H2AV1_ARATH	1e-37	80/81(98.77)	157	Histone H2A variant 1 OS=Arabidopsis thaliana GN=H2AV PE=1 SV=1
B596-L_1-10k_transcript_13350	23	GO:0000056: ribosomal small subunit export from nucleus (biological_process); GO:0005215: transporter activity (molecular_function); GO:0005515: protein binding (molecular_function); GO:0005524: ATP binding (molecular_function); GO:0005635: nuclear envelope (cellular_component); GO:0005654: nucleoplasm (cellular_component); GO:0005739: mitochondrion (cellular_component); GO:0005886: plasma membra…	K06184|ABCF1	http://www.genome.jp/dbget-bin/www_bget?ko:K06184	[J]	Translation, ribosomal structure and biogenesis	gi|586962544|gb|AHK05660.1|	1.3e-138	261/555(47.03)	500	ATP-binding cassette transporter sub-family F member 1 [Tigriopus japonicus]	--	--	--	--	--	sp|Q9M1H3|AB4F_ARATH	1.8e-263	473/605(78.18)	909	ABC transporter F family member 4 OS=Arabidopsis thaliana GN=ABCF4 PE=2 SV=1
B596-L_1-10k_transcript_11039	35	GO:0000151: ubiquitin ligase complex (cellular_component); GO:0000209: protein polyubiquitination (biological_process); GO:0000922: spindle pole (cellular_component); GO:0005618: cell wall (cellular_component); GO:0005730: nucleolus (cellular_component); GO:0005815: microtubule organizing center (cellular_component); GO:0005876: spindle microtubule (cellular_component); GO:0007067: mitotic nuclea…	K10436|MAPRE	http://www.genome.jp/dbget-bin/www_bget?ko:K10436	--	--	gi|968069824|ref|XP_002074025.2|	1.7e-06	29/55(52.73)	61	uncharacterized protein Dwil_GK12829 [Drosophila willistoni]	--	--	--	--	--	sp|Q9ZUU9|AB3G_ARATH	1.2e-23	52/68(76.47)	113	ABC transporter G family member 3 OS=Arabidopsis thaliana GN=ABCG3 PE=1 SV=2
B596-L_1-10k_transcript_11436	27	GO:0000151: ubiquitin ligase complex (cellular_component); GO:0000209: protein polyubiquitination (biological_process); GO:0000922: spindle pole (cellular_component); GO:0005618: cell wall (cellular_component); GO:0005730: nucleolus (cellular_component); GO:0005815: microtubule organizing center (cellular_component); GO:0005876: spindle microtubule (cellular_component); GO:0007067: mitotic nuclea…	K10436|MAPRE	http://www.genome.jp/dbget-bin/www_bget?ko:K10436	--	--	gi|966636410|gb|KTF71514.1|	1.3e-06	28/61(45.90)	61	hypothetical protein cypCar_00050080, partial [Cyprinus carpio]	--	--	--	--	--	sp|Q9ZUU9|AB3G_ARATH	1.2e-23	52/68(76.47)	113	ABC transporter G family member 3 OS=Arabidopsis thaliana GN=ABCG3 PE=1 SV=2
B596-L_1-10k_transcript_13376	22	GO:0000184: nuclear-transcribed mRNA catabolic process, nonsense-mediated decay (biological_process); GO:0000398: mRNA splicing, via spliceosome (biological_process); GO:0003676: nucleic acid binding (molecular_function); GO:0004004: ATP-dependent RNA helicase activity (molecular_function); GO:0005515: protein binding (molecular_function); GO:0005524: ATP binding (molecular_function); GO:0005739:…	K13116|DDX41, ABS	http://www.genome.jp/dbget-bin/www_bget?ko:K13116	[A]	RNA processing and modification	gi|676468889|ref|XP_009058354.1|	4.2e-201	343/535(64.11)	707	hypothetical protein LOTGIDRAFT_163615 [Lottia gigantea]	XM_015519519.1	2e-21	350/492(71.14)	115	PREDICTED: Diuraphis noxia ATP-dependent RNA helicase abstrakt (LOC107169692), transcript variant X2, mRNA	sp|Q9LU46|RH35_ARATH	0	549/589(93.21)	1079	DEAD-box ATP-dependent RNA helicase 35 OS=Arabidopsis thaliana GN=RH35 PE=2 SV=1
B596-L_1-10k_transcript_19004	14	GO:0004129: cytochrome-c oxidase activity (molecular_function); GO:0005506: iron ion binding (molecular_function); GO:0005507: copper ion binding (molecular_function); GO:0005743: mitochondrial inner membrane (cellular_component); GO:0005751: mitochondrial respiratory chain complex IV (cellular_component); GO:0005886: plasma membrane (cellular_component); GO:0006119: oxidative phosphorylation (bi…	K02256|COX1	http://www.genome.jp/dbget-bin/www_bget?ko:K02256	--	--	gi|317097132|ref|YP_004123264.1|	5.7e-223	376/524(71.76)	780	cytochrome c oxidase subunit I (mitochondrion) [Plakina jani]	KC265986.1	9e-149	305/311(98.07)	538	Arthropoda environmental sample clone HENBPVM09FVY421 cytochrome c oxidase 1-like gene, partial sequence; mitochondrial	sp|P60620|COX1_ARATH	0	527/527(100.00)	1063	Cytochrome c oxidase subunit 1 OS=Arabidopsis thaliana GN=COX1 PE=3 SV=1
B596-L_1-10k_transcript_58435	12	GO:0004129: cytochrome-c oxidase activity (molecular_function); GO:0005506: iron ion binding (molecular_function); GO:0005507: copper ion binding (molecular_function); GO:0005751: mitochondrial respiratory chain complex IV (cellular_component); GO:0005886: plasma membrane (cellular_component); GO:0006123: mitochondrial electron transport, cytochrome c to oxygen (biological_process); GO:0009060: a…	--	--	--	--	gi|109156566|ref|YP_654376.1|	5.2e-07	35/83(42.17)	59	cytochrome c oxidase subunit I [Nematostella sp. JVK-2006]	--	--	--	--	--	sp|P60620|COX1_ARATH	2.4e-42	81/81(100.00)	172	Cytochrome c oxidase subunit 1 OS=Arabidopsis thaliana GN=COX1 PE=3 SV=1
B596-L_1-10k_transcript_11042	5	GO:0005515: protein binding (molecular_function); GO:0008565: protein transporter activity (molecular_function); GO:0016021: integral component of membrane (cellular_component); GO:0031897: Tic complex (cellular_component); GO:0045037: protein import into chloroplast stroma (biological_process);	--	--	--	--	--	--	--	--	--	LN595460.1	0	625/673(92.87)	957	Cyprinus carpio genome assembly common carp genome ,scaffold 000002324	sp|A4QKQ3|TI214_CAPBU	1.3e-139	254/268(94.78)	498	Protein TIC 214 OS=Capsella bursa-pastoris GN=TIC214 PE=3 SV=1
B596-L_1-10k_transcript_13045	--	--	--	--	[R]	General function prediction only	--	--	--	--	--	--	--	--	--	--	--	--	--	--	--
B596-L_1-10k_transcript_32464	5	GO:0003677: DNA binding (molecular_function); GO:0044260: cellular macromolecule metabolic process (biological_process); GO:0044424: intracellular part (cellular_component); GO:0044699: single-organism process (biological_process); GO:0090304: nucleic acid metabolic process (biological_process);	--	--	[L]	Replication, recombination and repair	gi|828226679|ref|XP_012563693.1|	1.4e-18	70/269(26.02)	100	PREDICTED: zinc finger BED domain-containing protein RICESLEEPER 3-like [Hydra vulgaris]	--	--	--	--	--	sp|Q9M2N5|DSLE_ARATH	2.1e-36	86/265(32.45)	154	Zinc finger BED domain-containing protein DAYSLEEPER OS=Arabidopsis thaliana GN=HAT PE=1 SV=1
B596-L_1-10k_transcript_43064	4	GO:0003677: DNA binding (molecular_function); GO:0005634: nucleus (cellular_component); GO:0006351: transcription, DNA-templated (biological_process); GO:0009791: post-embryonic development (biological_process);	--	--	[L]	Replication, recombination and repair	gi|1022756160|gb|KZS03005.1|	7.8e-11	67/243(27.57)	74	Uncharacterized protein APZ42_034444 [Daphnia magna]	--	--	--	--	--	sp|Q9M2N5|DSLE_ARATH	1.1e-28	71/193(36.79)	128	Zinc finger BED domain-containing protein DAYSLEEPER OS=Arabidopsis thaliana GN=HAT PE=1 SV=1
B596-L_1-10k_transcript_50541	32	GO:0000003: reproduction (biological_process); GO:0000398: mRNA splicing, via spliceosome (biological_process); GO:0000418: DNA-directed RNA polymerase IV complex (cellular_component); GO:0000419: DNA-directed RNA polymerase V complex (cellular_component); GO:0001054: RNA polymerase I activity (molecular_function); GO:0001055: RNA polymerase II activity (molecular_function); GO:0001056: RNA polym…	K03014|RPB6, POLR2F	http://www.genome.jp/dbget-bin/www_bget?ko:K03014	[K]	Transcription	gi|954318528|gb|KRY02988.1|	2.7e-36	85/110(77.27)	158	DNA-directed RNA polymerases II, IV and V subunit 6A, partial [Trichinella patagoniensis]	--	--	--	--	--	sp|Q9FJ98|RPD6A_ARATH	4.9e-73	135/144(93.75)	275	DNA-directed RNA polymerases II, IV and V subunit 6A OS=Arabidopsis thaliana GN=NRPB6A PE=1 SV=1
B596-L_1-10k_transcript_24863	13	GO:0000976: transcription regulatory region sequence-specific DNA binding (molecular_function); GO:0003700: transcription factor activity, sequence-specific DNA binding (molecular_function); GO:0005634: nucleus (cellular_component); GO:0010052: guard cell differentiation (biological_process); GO:0010118: stomatal movement (biological_process); GO:0010154: fruit development (biological_process); G…	--	--	--	--	--	--	--	--	--	--	--	--	--	--	sp|Q9FZA4|DOF14_ARATH	2.3e-109	241/312(77.24)	397	Dof zinc finger protein DOF1.4 OS=Arabidopsis thaliana GN=DOF1.4 PE=2 SV=1
B596-L_1-10k_transcript_42188	4	GO:0000906: 6,7-dimethyl-8-ribityllumazine synthase activity (molecular_function); GO:0009231: riboflavin biosynthetic process (biological_process); GO:0009570: chloroplast stroma (cellular_component); GO:0009867: jasmonic acid mediated signaling pathway (biological_process);	--	--	--	--	--	--	--	--	--	--	--	--	--	--	sp|O80575|RISB_ARATH	2e-20	68/131(51.91)	101	6,7-dimethyl-8-ribityllumazine synthase, chloroplastic OS=Arabidopsis thaliana GN=At2g44050 PE=2 SV=1
B596-L_1-10k_transcript_46512	4	GO:0000906: 6,7-dimethyl-8-ribityllumazine synthase activity (molecular_function); GO:0009231: riboflavin biosynthetic process (biological_process); GO:0009570: chloroplast stroma (cellular_component); GO:0009867: jasmonic acid mediated signaling pathway (biological_process);	--	--	--	--	--	--	--	--	--	--	--	--	--	--	sp|O80575|RISB_ARATH	1.6e-20	68/131(51.91)	101	6,7-dimethyl-8-ribityllumazine synthase, chloroplastic OS=Arabidopsis thaliana GN=At2g44050 PE=2 SV=1
B596-L_1-10k_transcript_43588	13	GO:0000139: Golgi membrane (cellular_component); GO:0005739: mitochondrion (cellular_component); GO:0005793: endoplasmic reticulum-Golgi intermediate compartment (cellular_component); GO:0006890: retrograde vesicle-mediated transport, Golgi to ER (biological_process); GO:0007528: neuromuscular junction development (biological_process); GO:0009986: cell surface (cellular_component); GO:0016021: in…	--	--	[U]	Intracellular trafficking, secretion, and vesicular transport	gi|260831834|ref|XP_002610863.1|	4.9e-50	101/164(61.59)	204	hypothetical protein BRAFLDRAFT_229087 [Branchiostoma floridae]	--	--	--	--	--	sp|O48671|RER1B_ARATH	1.2e-91	167/188(88.83)	337	Protein RER1B OS=Arabidopsis thaliana GN=RER1B PE=1 SV=2
B596-L_1-10k_transcript_21555	21	GO:0000226: microtubule cytoskeleton organization (biological_process); GO:0003924: GTPase activity (molecular_function); GO:0005200: structural constituent of cytoskeleton (molecular_function); GO:0005515: protein binding (molecular_function); GO:0005525: GTP binding (molecular_function); GO:0005618: cell wall (cellular_component); GO:0005634: nucleus (cellular_component); GO:0005730: nucleolus …	K07374|TUBA	http://www.genome.jp/dbget-bin/www_bget?ko:K07374	[Z]	Cytoskeleton	gi|488509828|ref|XP_004447014.1|	1.5e-236	386/450(85.78)	825	PREDICTED: tubulin alpha-1C chain [Dasypus novemcinctus]	XM_013091443.1	0	1041/1317(79.04)	889	PREDICTED: Aplysia californica tubulin alpha-1A chain-like (LOC101853836), mRNA	sp|P29511|TBA6_ARATH	1.6e-265	449/450(99.78)	916	Tubulin alpha-6 chain OS=Arabidopsis thaliana GN=TUBA6 PE=1 SV=1
B596-L_1-10k_transcript_34585	22	GO:0000226: microtubule cytoskeleton organization (biological_process); GO:0003924: GTPase activity (molecular_function); GO:0005200: structural constituent of cytoskeleton (molecular_function); GO:0005515: protein binding (molecular_function); GO:0005525: GTP binding (molecular_function); GO:0005618: cell wall (cellular_component); GO:0005634: nucleus (cellular_component); GO:0005730: nucleolus …	K07374|TUBA	http://www.genome.jp/dbget-bin/www_bget?ko:K07374	[Z]	Cytoskeleton	gi|488509828|ref|XP_004447014.1|	9.1e-164	277/332(83.43)	582	PREDICTED: tubulin alpha-1C chain [Dasypus novemcinctus]	XM_001953170.2	2e-174	753/957(78.68)	623	Drosophila ananassae uncharacterized protein (Dana\GF17649), mRNA	sp|P29511|TBA6_ARATH	1.9e-191	333/333(100.00)	669	Tubulin alpha-6 chain OS=Arabidopsis thaliana GN=TUBA6 PE=1 SV=1
B596-L_1-10k_transcript_37423	40	GO:0001101: response to acid chemical (biological_process); GO:0003677: DNA binding (molecular_function); GO:0003723: RNA binding (molecular_function); GO:0004672: protein kinase activity (molecular_function); GO:0005515: protein binding (molecular_function); GO:0005634: nucleus (cellular_component); GO:0005794: Golgi apparatus (cellular_component); GO:0006970: response to osmotic stress (biologi…	--	--	[V]	Defense mechanisms	gi|1005472272|ref|XP_015773004.1|	5.4e-09	71/251(28.29)	68	PREDICTED: dihydroflavonol-4-reductase-like isoform X1 [Acropora digitifera]	--	--	--	--	--	sp|Q9SAH9|CCR2_ARATH	2.6e-38	96/265(36.23)	161	Cinnamoyl-CoA reductase 2 OS=Arabidopsis thaliana GN=CCR2 PE=1 SV=1
B596-L_1-10k_transcript_53494	4	GO:0005742: mitochondrial outer membrane translocase complex (cellular_component); GO:0008565: protein transporter activity (molecular_function); GO:0016021: integral component of membrane (cellular_component); GO:0030150: protein import into mitochondrial matrix (biological_process);	--	--	--	--	--	--	--	--	--	--	--	--	--	--	sp|Q9ASY8|TOM71_ARATH	1.1e-24	55/70(78.57)	114	Mitochondrial import receptor subunit TOM7-1 OS=Arabidopsis thaliana GN=TOM7-1 PE=1 SV=1
B596-L_1-10k_transcript_43689	16	GO:0000122: negative regulation of transcription from RNA polymerase II promoter (biological_process); GO:0000398: mRNA splicing, via spliceosome (biological_process); GO:0005515: protein binding (molecular_function); GO:0005654: nucleoplasm (cellular_component); GO:0005737: cytoplasm (cellular_component); GO:0019233: sensory perception of pain (biological_process); GO:0019827: stem cell populati…	--	--	--	--	gi|1005970157|ref|XP_015792783.1|	7e-33	73/142(51.41)	147	PREDICTED: UPF0396 protein CG6066-like [Tetranychus urticae]	--	--	--	--	--	sp|Q55ED4|U396_DICDI	5.9e-30	67/119(56.30)	132	UPF0396 protein OS=Dictyostelium discoideum GN=DDB_G0269284 PE=3 SV=1
B596-L_1-10k_transcript_11369	18	GO:0005223: intracellular cGMP activated cation channel activity (molecular_function); GO:0005242: inward rectifier potassium channel activity (molecular_function); GO:0005262: calcium channel activity (molecular_function); GO:0005516: calmodulin binding (molecular_function); GO:0005622: intracellular (cellular_component); GO:0006811: ion transport (biological_process); GO:0006813: potassium ion …	K04952|CNGB1	http://www.genome.jp/dbget-bin/www_bget?ko:K04952	[PT]	--	gi|820947069|emb|CFW94215.1|	4.1e-13	54/215(25.12)	83	Eka-cGMP gated channel alpha 3 protein [Euperipatoides kanangrensis]	--	--	--	--	--	sp|Q8GWD2|CNG12_ARATH	6.2e-246	429/613(69.98)	851	Probable cyclic nucleotide-gated ion channel 12 OS=Arabidopsis thaliana GN=CNGC12 PE=2 SV=2
B596-L_1-10k_transcript_13145	13	GO:0005524: ATP binding (molecular_function); GO:0005739: mitochondrion (cellular_component); GO:0005759: mitochondrial matrix (cellular_component); GO:0005829: cytosol (cellular_component); GO:0006458: 'de novo' protein folding (biological_process); GO:0007005: mitochondrion organization (biological_process); GO:0009507: chloroplast (cellular_component); GO:0009793: embryo development ending in …	K04077|groEL, HSPD1	http://www.genome.jp/dbget-bin/www_bget?ko:K04077	[O]	Posttranslational modification, protein turnover, chaperones	gi|7443844|pir||JC5771	1.4e-140	264/525(50.29)	506	chaperonin groEL-like protein - Weevil	--	--	--	--	--	sp|P34794|RUB2_BRANA	1.2e-291	553/585(94.53)	1003	RuBisCO large subunit-binding protein subunit alpha, chloroplastic OS=Brassica napus PE=2 SV=1
B596-L_1-10k_transcript_14179	12	GO:0005524: ATP binding (molecular_function); GO:0005739: mitochondrion (cellular_component); GO:0005829: cytosol (cellular_component); GO:0006458: 'de novo' protein folding (biological_process); GO:0007005: mitochondrion organization (biological_process); GO:0009507: chloroplast (cellular_component); GO:0009793: embryo development ending in seed dormancy (biological_process); GO:0009987: cellula…	K04077|groEL, HSPD1	http://www.genome.jp/dbget-bin/www_bget?ko:K04077	[O]	Posttranslational modification, protein turnover, chaperones	gi|602714922|ref|XP_007467670.1|	9.2e-121	224/432(51.85)	440	PREDICTED: chaperonin CPN60-1, mitochondrial-like, partial [Lipotes vexillifer]	--	--	--	--	--	sp|P34794|RUB2_BRANA	6.5e-242	468/516(90.70)	838	RuBisCO large subunit-binding protein subunit alpha, chloroplastic OS=Brassica napus PE=2 SV=1
B596-L_1-10k_transcript_13145	13	GO:0005524: ATP binding (molecular_function); GO:0005739: mitochondrion (cellular_component); GO:0005759: mitochondrial matrix (cellular_component); GO:0005829: cytosol (cellular_component); GO:0006458: 'de novo' protein folding (biological_process); GO:0007005: mitochondrion organization (biological_process); GO:0009507: chloroplast (cellular_component); GO:0009793: embryo development ending in …	K04077|groEL, HSPD1	http://www.genome.jp/dbget-bin/www_bget?ko:K04077	[O]	Posttranslational modification, protein turnover, chaperones	gi|7443844|pir||JC5771	1.4e-140	264/525(50.29)	506	chaperonin groEL-like protein - Weevil	--	--	--	--	--	sp|P34794|RUB2_BRANA	1.2e-291	553/585(94.53)	1003	RuBisCO large subunit-binding protein subunit alpha, chloroplastic OS=Brassica napus PE=2 SV=1
B596-L_1-10k_transcript_35665	14	GO:0005524: ATP binding (molecular_function); GO:0005739: mitochondrion (cellular_component); GO:0005759: mitochondrial matrix (cellular_component); GO:0005829: cytosol (cellular_component); GO:0006457: protein folding (biological_process); GO:0006458: 'de novo' protein folding (biological_process); GO:0007005: mitochondrion organization (biological_process); GO:0009507: chloroplast (cellular_com…	K04077|groEL, HSPD1	http://www.genome.jp/dbget-bin/www_bget?ko:K04077	[O]	Posttranslational modification, protein turnover, chaperones	gi|602714922|ref|XP_007467670.1|	8.2e-85	162/327(49.54)	320	PREDICTED: chaperonin CPN60-1, mitochondrial-like, partial [Lipotes vexillifer]	--	--	--	--	--	sp|P21239|RUB1_BRANA	2.2e-181	344/349(98.57)	636	RuBisCO large subunit-binding protein subunit alpha, chloroplastic (Fragment) OS=Brassica napus PE=2 SV=2
B596-L_1-10k_transcript_53170	6	GO:0000788: nuclear nucleosome (cellular_component); GO:0003677: DNA binding (molecular_function); GO:0005524: ATP binding (molecular_function); GO:0006334: nucleosome assembly (biological_process); GO:0016887: ATPase activity (molecular_function); GO:0046982: protein heterodimerization activity (molecular_function);	K11252|H2B	http://www.genome.jp/dbget-bin/www_bget?ko:K11252	[B]	Chromatin structure and dynamics	gi|543748762|ref|XP_005515117.1|	9.3e-38	86/118(72.88)	162	PREDICTED: histone H2B 8 [Columba livia]	CR689567.2	1e-48	239/301(79.40)	204	Tetraodon nigroviridis full-length cDNA	sp|Q9SI96|H2B3_ARATH	5.5e-49	104/111(93.69)	195	Histone H2B.3 OS=Arabidopsis thaliana GN=At2g28720 PE=1 SV=3
B596-L_1-10k_transcript_36083	25	GO:0000919: cell plate assembly (biological_process); GO:0001558: regulation of cell growth (biological_process); GO:0004702: receptor signaling protein serine/threonine kinase activity (molecular_function); GO:0005515: protein binding (molecular_function); GO:0005634: nucleus (cellular_component); GO:0009524: phragmoplast (cellular_component); GO:0009653: anatomical structure morphogenesis (biol…	K17533|MAP3K19, YSK4	http://www.genome.jp/dbget-bin/www_bget?ko:K17533	[T]	Signal transduction mechanisms	gi|260836459|ref|XP_002613223.1|	8.3e-34	91/250(36.40)	151	hypothetical protein BRAFLDRAFT_210593 [Branchiostoma floridae]	--	--	--	--	--	sp|Q40541|NPK1_TOBAC	1.2e-35	92/247(37.25)	152	Mitogen-activated protein kinase kinase kinase NPK1 OS=Nicotiana tabacum GN=NPK1 PE=1 SV=1
B596-L_1-10k_transcript_23346	--	--	--	--	--	--	--	--	--	--	--	--	--	--	--	--	sp|Q55909|Y305_SYNY3	4.8e-09	40/126(31.75)	64	TVP38/TMEM64 family membrane protein slr0305 OS=Synechocystis sp. (strain PCC 6803 / Kazusa) GN=slr0305 PE=3 SV=1
B596-L_1-10k_transcript_34080	5	GO:0005829: cytosol (cellular_component); GO:0009506: plasmodesma (cellular_component); GO:0009507: chloroplast (cellular_component); GO:0019762: glucosinolate catabolic process (biological_process); GO:0080028: nitrile biosynthetic process (biological_process);	--	--	--	--	gi|761911602|ref|XP_011405070.1|	1.7e-08	45/172(26.16)	67	PREDICTED: rab9 effector protein with kelch motifs-like [Amphimedon queenslandica]	--	--	--	--	--	sp|O49326|JAL21_ARATH	3.2e-61	130/238(54.62)	237	Nitrile-specifier protein 2 OS=Arabidopsis thaliana GN=NSP2 PE=2 SV=1
B596-L_1-10k_transcript_31374	6	GO:0009506: plasmodesma (cellular_component); GO:0009507: chloroplast (cellular_component); GO:0019762: glucosinolate catabolic process (biological_process); GO:0030246: carbohydrate binding (molecular_function); GO:0050794: regulation of cellular process (biological_process); GO:0080028: nitrile biosynthetic process (biological_process);	K20285|RABEPK	http://www.genome.jp/dbget-bin/www_bget?ko:K20285	--	--	gi|405977919|gb|EKC42346.1|	2.6e-31	90/322(27.95)	142	Nitrile-specifier protein 5, partial [Crassostrea gigas]	--	--	--	--	--	sp|O49326|JAL21_ARATH	2.2e-134	224/321(69.78)	480	Nitrile-specifier protein 2 OS=Arabidopsis thaliana GN=NSP2 PE=2 SV=1
B596-L_1-10k_transcript_32240	--	--	K01050|BCHE	http://www.genome.jp/dbget-bin/www_bget?ko:K01050	[R]	General function prediction only	gi|696973454|ref|XP_009556525.1|	8.1e-33	99/358(27.65)	147	PREDICTED: LOW QUALITY PROTEIN: uncharacterized protein LOC104056927, partial [Cuculus canorus]	--	--	--	--	--	sp|Q5DTZ0|NYNRI_MOUSE	2.8e-07	38/142(26.76)	58	Protein NYNRIN OS=Mus musculus GN=Nynrin PE=2 SV=2
B596-L_1-10k_transcript_46037	6	GO:0009535: chloroplast thylakoid membrane (cellular_component); GO:0009561: megagametogenesis (biological_process); GO:0010027: thylakoid membrane organization (biological_process); GO:0031072: heat shock protein binding (molecular_function); GO:0046872: metal ion binding (molecular_function); GO:0051082: unfolded protein binding (molecular_function);	--	--	--	--	--	--	--	--	--	--	--	--	--	--	sp|O64750|EDA3_ARATH	2e-69	155/188(82.45)	263	Protein EMBRYO SAC DEVELOPMENT ARREST 3, chloroplastic OS=Arabidopsis thaliana GN=EDA3 PE=1 SV=1
B596-L_1-10k_transcript_49123	20	GO:0005319: lipid transporter activity (molecular_function); GO:0005516: calmodulin binding (molecular_function); GO:0005768: endosome (cellular_component); GO:0005802: trans-Golgi network (cellular_component); GO:0005886: plasma membrane (cellular_component); GO:0006649: phospholipid transfer to membrane (biological_process); GO:0008289: lipid binding (molecular_function); GO:0009414: response t…	--	--	--	--	--	--	--	--	--	--	--	--	--	--	sp|Q42641|NLTPA_BRAOT	1.5e-53	104/118(88.14)	210	Non-specific lipid-transfer protein A OS=Brassica oleracea var. italica GN=WAX9A PE=3 SV=1
B596-L_1-10k_transcript_11990	17	GO:0004842: ubiquitin-protein transferase activity (molecular_function); GO:0005515: protein binding (molecular_function); GO:0005634: nucleus (cellular_component); GO:0009625: response to insect (biological_process); GO:0009641: shade avoidance (biological_process); GO:0009861: jasmonic acid and ethylene-dependent systemic resistance (biological_process); GO:0009867: jasmonic acid mediated signa…	--	--	[R]	General function prediction only	--	--	--	--	--	--	--	--	--	--	sp|O04197|COI1_ARATH	6.8e-266	456/605(75.37)	917	Coronatine-insensitive protein 1 OS=Arabidopsis thaliana GN=COI1 PE=1 SV=1
B596-L_1-10k_transcript_12418	19	GO:0004842: ubiquitin-protein transferase activity (molecular_function); GO:0005515: protein binding (molecular_function); GO:0005634: nucleus (cellular_component); GO:0009625: response to insect (biological_process); GO:0009641: shade avoidance (biological_process); GO:0009733: response to auxin (biological_process); GO:0009861: jasmonic acid and ethylene-dependent systemic resistance (biologica…	--	--	[R]	General function prediction only	--	--	--	--	--	--	--	--	--	--	sp|O04197|COI1_ARATH	4.7e-150	257/339(75.81)	533	Coronatine-insensitive protein 1 OS=Arabidopsis thaliana GN=COI1 PE=1 SV=1
B596-L_1-10k_transcript_39949	15	GO:0000122: negative regulation of transcription from RNA polymerase II promoter (biological_process); GO:0001085: RNA polymerase II transcription factor binding (molecular_function); GO:0005829: cytosol (cellular_component); GO:0016607: nuclear speck (cellular_component); GO:0031397: negative regulation of protein ubiquitination (biological_process); GO:0031463: Cul3-RING ubiquitin ligase comple…	K10523|SPOP	http://www.genome.jp/dbget-bin/www_bget?ko:K10523	[DR]	--	gi|641705690|ref|XP_008141710.1|	1.8e-11	44/93(47.31)	76	PREDICTED: speckle-type POZ protein-like isoform X2 [Eptesicus fuscus]	--	--	--	--	--	sp|O22286|BPM3_ARATH	3.2e-59	152/293(51.88)	230	BTB/POZ and MATH domain-containing protein 3 OS=Arabidopsis thaliana GN=BPM3 PE=1 SV=1
B596-L_1-10k_transcript_49815	16	GO:0000184: nuclear-transcribed mRNA catabolic process, nonsense-mediated decay (biological_process); GO:0002181: cytoplasmic translation (biological_process); GO:0003729: mRNA binding (molecular_function); GO:0003735: structural constituent of ribosome (molecular_function); GO:0005515: protein binding (molecular_function); GO:0005654: nucleoplasm (cellular_component); GO:0005730: nucleolus (cell…	K02976|RP-S26e, RPS26	http://www.genome.jp/dbget-bin/www_bget?ko:K02976	[J]	Translation, ribosomal structure and biogenesis	gi|221130968|ref|XP_002164679.1|	8e-39	82/122(67.21)	166	PREDICTED: 40S ribosomal protein S26-like [Hydra vulgaris]	--	--	--	--	--	sp|Q9LYK9|RS263_ARATH	1.8e-65	123/130(94.62)	250	40S ribosomal protein S26-3 OS=Arabidopsis thaliana GN=RPS26C PE=2 SV=1
B596-L_1-10k_transcript_46974	4	GO:0005515: protein binding (molecular_function); GO:0006355: regulation of transcription, DNA-templated (biological_process); GO:0044424: intracellular part (cellular_component); GO:1901700: response to oxygen-containing compound (biological_process);	--	--	[K]	Transcription	gi|391341235|ref|XP_003744936.1|	1.2e-06	38/115(33.04)	60	PREDICTED: heat shock factor protein-like [Metaseiulus occidentalis]	--	--	--	--	--	sp|O49403|HFA4A_ARATH	3.7e-14	42/109(38.53)	80	Heat stress transcription factor A-4a OS=Arabidopsis thaliana GN=HSFA4A PE=2 SV=1
B596-L_1-10k_transcript_44669	11	GO:0005741: mitochondrial outer membrane (cellular_component); GO:0005744: mitochondrial inner membrane presequence translocase complex (cellular_component); GO:0005747: mitochondrial respiratory chain complex I (cellular_component); GO:0006811: ion transport (biological_process); GO:0009707: chloroplast outer membrane (cellular_component); GO:0015031: protein transport (biological_process); GO:0…	K17790|TIM22	http://www.genome.jp/dbget-bin/www_bget?ko:K17790	[U]	Intracellular trafficking, secretion, and vesicular transport	--	--	--	--	--	--	--	--	--	--	sp|O48528|OP163_ARATH	4.2e-78	146/158(92.41)	292	Outer envelope pore protein 16-3, chloroplastic/mitochondrial OS=Arabidopsis thaliana GN=OEP163 PE=1 SV=1
B596-L_1-10k_transcript_49595	11	GO:0005741: mitochondrial outer membrane (cellular_component); GO:0005744: mitochondrial inner membrane presequence translocase complex (cellular_component); GO:0005747: mitochondrial respiratory chain complex I (cellular_component); GO:0006811: ion transport (biological_process); GO:0009707: chloroplast outer membrane (cellular_component); GO:0015031: protein transport (biological_process); GO:0…	--	--	[U]	Intracellular trafficking, secretion, and vesicular transport	--	--	--	--	--	--	--	--	--	--	sp|O48528|OP163_ARATH	2.7e-72	137/149(91.95)	273	Outer envelope pore protein 16-3, chloroplastic/mitochondrial OS=Arabidopsis thaliana GN=OEP163 PE=1 SV=1
B596-L_1-10k_transcript_3029	6	GO:0004842: ubiquitin-protein transferase activity (molecular_function); GO:0005515: protein binding (molecular_function); GO:0005634: nucleus (cellular_component); GO:0005737: cytoplasm (cellular_component); GO:0006511: ubiquitin-dependent protein catabolic process (biological_process); GO:0048527: lateral root development (biological_process);	--	--	--	--	--	--	--	--	--	--	--	--	--	--	sp|O22161|ADLO1_ARATH	5.8e-261	770/932(82.62)	902	Protein ARABIDILLO 1 OS=Arabidopsis thaliana GN=FBX5 PE=1 SV=1
B596-L_1-10k_transcript_54233	7	GO:0005086: ARF guanyl-nucleotide exchange factor activity (molecular_function); GO:0005784: Sec61 translocon complex (cellular_component); GO:0006616: SRP-dependent cotranslational protein targeting to membrane, translocation (biological_process); GO:0015450: P-P-bond-hydrolysis-driven protein transmembrane transporter activity (molecular_function); GO:0016021: integral component of membrane (ce…	--	--	--	--	--	--	--	--	--	--	--	--	--	--	sp|P38389|SC61B_ARATH	2.1e-15	40/41(97.56)	83	Protein transport protein Sec61 subunit beta OS=Arabidopsis thaliana GN=At2g45070 PE=1 SV=1
B596-L_1-10k_transcript_38085	11	GO:0006355: regulation of transcription, DNA-templated (biological_process); GO:0009501: amyloplast (cellular_component); GO:0009507: chloroplast (cellular_component); GO:0009509: chromoplast (cellular_component); GO:0009513: etioplast (cellular_component); GO:0009537: proplastid (cellular_component); GO:0009658: chloroplast organization (biological_process); GO:0009965: leaf morphogenesis (biolo…	--	--	--	--	gi|954199393|gb|KRX11398.1|	1.8e-22	51/63(80.95)	113	Protein PALE CRESS, chloroplastic, partial [Trichinella nelsoni]	--	--	--	--	--	sp|Q39089|PAC_ARATH	1.6e-106	258/316(81.65)	387	Protein PALE CRESS, chloroplastic OS=Arabidopsis thaliana GN=PAC PE=2 SV=1
B596-L_1-10k_transcript_23726	--	--	K20310|TRAPPC13	http://www.genome.jp/dbget-bin/www_bget?ko:K20310	[S]	Function unknown	gi|919010878|ref|XP_013389860.1|	2.6e-57	149/432(34.49)	229	PREDICTED: trafficking protein particle complex subunit 13-like isoform X1 [Lingula anatina]	--	--	--	--	--	sp|Q6PBY7|TPC13_DANRE	1.4e-53	142/430(33.02)	212	Trafficking protein particle complex subunit 13 OS=Danio rerio GN=trappc13 PE=2 SV=2
B596-L_1-10k_transcript_34164	11	GO:0003676: nucleic acid binding (molecular_function); GO:0004520: endodeoxyribonuclease activity (molecular_function); GO:0004521: endoribonuclease activity (molecular_function); GO:0005515: protein binding (molecular_function); GO:0005634: nucleus (cellular_component); GO:0005737: cytoplasm (cellular_component); GO:0005886: plasma membrane (cellular_component); GO:0006308: DNA catabolic process…	--	--	--	--	--	--	--	--	--	--	--	--	--	--	sp|F4IH31|CAN2_ARATH	5.1e-173	301/333(90.39)	608	Staphylococcal-like nuclease CAN2 OS=Arabidopsis thaliana GN=CAN2 PE=1 SV=1
B596-L_1-10k_transcript_29761	10	GO:0003676: nucleic acid binding (molecular_function); GO:0004520: endodeoxyribonuclease activity (molecular_function); GO:0004521: endoribonuclease activity (molecular_function); GO:0005515: protein binding (molecular_function); GO:0005634: nucleus (cellular_component); GO:0005737: cytoplasm (cellular_component); GO:0005886: plasma membrane (cellular_component); GO:0006308: DNA catabolic process…	--	--	--	--	--	--	--	--	--	--	--	--	--	--	sp|F4IH31|CAN2_ARATH	9.2e-110	201/226(88.94)	398	Staphylococcal-like nuclease CAN2 OS=Arabidopsis thaliana GN=CAN2 PE=1 SV=1
B596-L_1-10k_transcript_31671	11	GO:0003676: nucleic acid binding (molecular_function); GO:0004520: endodeoxyribonuclease activity (molecular_function); GO:0004521: endoribonuclease activity (molecular_function); GO:0005515: protein binding (molecular_function); GO:0005634: nucleus (cellular_component); GO:0005737: cytoplasm (cellular_component); GO:0005886: plasma membrane (cellular_component); GO:0006308: DNA catabolic process…	--	--	--	--	--	--	--	--	--	--	--	--	--	--	sp|F4IH31|CAN2_ARATH	5.5e-173	301/333(90.39)	608	Staphylococcal-like nuclease CAN2 OS=Arabidopsis thaliana GN=CAN2 PE=1 SV=1
B596-L_1-10k_transcript_7261	20	GO:0005223: intracellular cGMP activated cation channel activity (molecular_function); GO:0005242: inward rectifier potassium channel activity (molecular_function); GO:0005262: calcium channel activity (molecular_function); GO:0005516: calmodulin binding (molecular_function); GO:0005622: intracellular (cellular_component); GO:0005887: integral component of plasma membrane (cellular_component); GO…	K04952|CNGB1	http://www.genome.jp/dbget-bin/www_bget?ko:K04952	[PT]	--	gi|676445912|ref|XP_009050907.1|	2.6e-19	71/271(26.20)	104	hypothetical protein LOTGIDRAFT_114456, partial [Lottia gigantea]	--	--	--	--	--	sp|Q9SKD7|CNGC3_ARATH	0	593/709(83.64)	1174	Probable cyclic nucleotide-gated ion channel 3 OS=Arabidopsis thaliana GN=CNGC3 PE=2 SV=2
B596-L_1-10k_transcript_52955	7	GO:0005086: ARF guanyl-nucleotide exchange factor activity (molecular_function); GO:0005784: Sec61 translocon complex (cellular_component); GO:0006616: SRP-dependent cotranslational protein targeting to membrane, translocation (biological_process); GO:0015450: P-P-bond-hydrolysis-driven protein transmembrane transporter activity (molecular_function); GO:0016021: integral component of membrane (ce…	--	--	--	--	--	--	--	--	--	--	--	--	--	--	sp|P38389|SC61B_ARATH	1.4e-15	40/41(97.56)	84	Protein transport protein Sec61 subunit beta OS=Arabidopsis thaliana GN=At2g45070 PE=1 SV=1
B596-L_1-10k_transcript_58388	--	--	--	--	--	--	--	--	--	--	--	--	--	--	--	--	sp|P58684|SPCS2_ARATH	3.5e-09	30/33(90.91)	62	Probable signal peptidase complex subunit 2 OS=Arabidopsis thaliana GN=At2g39960 PE=2 SV=1
B596-L_1-10k_transcript_11783	19	GO:0004842: ubiquitin-protein transferase activity (molecular_function); GO:0005515: protein binding (molecular_function); GO:0005634: nucleus (cellular_component); GO:0009625: response to insect (biological_process); GO:0009641: shade avoidance (biological_process); GO:0009733: response to auxin (biological_process); GO:0009861: jasmonic acid and ethylene-dependent systemic resistance (biologica…	--	--	[R]	General function prediction only	--	--	--	--	--	--	--	--	--	--	sp|O04197|COI1_ARATH	0	537/601(89.35)	1059	Coronatine-insensitive protein 1 OS=Arabidopsis thaliana GN=COI1 PE=1 SV=1
B596-L_1-10k_transcript_29113	3	GO:0003700: transcription factor activity, sequence-specific DNA binding (molecular_function); GO:0005524: ATP binding (molecular_function); GO:0009570: chloroplast stroma (cellular_component);	--	--	[O]	Posttranslational modification, protein turnover, chaperones	gi|116283512|gb|AAH29790.1|	8e-188	320/391(81.84)	662	Unknown (protein for MGC:35458) [Homo sapiens]	--	--	--	--	--	sp|P10896|RCA_ARATH	9.3e-219	376/407(92.38)	760	Ribulose bisphosphate carboxylase/oxygenase activase, chloroplastic OS=Arabidopsis thaliana GN=RCA PE=1 SV=2
B596-L_1-10k_transcript_33403	3	GO:0003700: transcription factor activity, sequence-specific DNA binding (molecular_function); GO:0005524: ATP binding (molecular_function); GO:0009570: chloroplast stroma (cellular_component);	--	--	[O]	Posttranslational modification, protein turnover, chaperones	gi|116283512|gb|AAH29790.1|	7.4e-155	264/308(85.71)	553	Unknown (protein for MGC:35458) [Homo sapiens]	BC029790.1	0	697/861(80.95)	669	Homo sapiens cDNA clone MGC:35458 IMAGE:5192697, complete cds	sp|P10896|RCA_ARATH	2.7e-171	297/323(91.95)	602	Ribulose bisphosphate carboxylase/oxygenase activase, chloroplastic OS=Arabidopsis thaliana GN=RCA PE=1 SV=2
B596-L_1-10k_transcript_38483	3	GO:0003700: transcription factor activity, sequence-specific DNA binding (molecular_function); GO:0005524: ATP binding (molecular_function); GO:0009570: chloroplast stroma (cellular_component);	--	--	[O]	Posttranslational modification, protein turnover, chaperones	gi|116283512|gb|AAH29790.1|	1.8e-147	251/294(85.37)	528	Unknown (protein for MGC:35458) [Homo sapiens]	BC029790.1	2e-173	657/815(80.61)	619	Homo sapiens cDNA clone MGC:35458 IMAGE:5192697, complete cds	sp|P10896|RCA_ARATH	8.6e-185	315/331(95.17)	647	Ribulose bisphosphate carboxylase/oxygenase activase, chloroplastic OS=Arabidopsis thaliana GN=RCA PE=1 SV=2
B596-L_1-10k_transcript_38731	3	GO:0003700: transcription factor activity, sequence-specific DNA binding (molecular_function); GO:0005524: ATP binding (molecular_function); GO:0009570: chloroplast stroma (cellular_component);	--	--	[O]	Posttranslational modification, protein turnover, chaperones	gi|116283512|gb|AAH29790.1|	3.8e-134	233/272(85.66)	484	Unknown (protein for MGC:35458) [Homo sapiens]	BC029790.1	5e-154	604/753(80.21)	555	Homo sapiens cDNA clone MGC:35458 IMAGE:5192697, complete cds	sp|P10896|RCA_ARATH	9.9e-149	261/286(91.26)	527	Ribulose bisphosphate carboxylase/oxygenase activase, chloroplastic OS=Arabidopsis thaliana GN=RCA PE=1 SV=2
B596-L_1-10k_transcript_44352	3	GO:0003700: transcription factor activity, sequence-specific DNA binding (molecular_function); GO:0005524: ATP binding (molecular_function); GO:0009570: chloroplast stroma (cellular_component);	--	--	[O]	Posttranslational modification, protein turnover, chaperones	gi|116283512|gb|AAH29790.1|	2.5e-67	121/155(78.06)	261	Unknown (protein for MGC:35458) [Homo sapiens]	--	--	--	--	--	sp|P10896|RCA_ARATH	8.4e-82	148/170(87.06)	305	Ribulose bisphosphate carboxylase/oxygenase activase, chloroplastic OS=Arabidopsis thaliana GN=RCA PE=1 SV=2
B596-L_1-10k_transcript_50451	16	GO:0005319: lipid transporter activity (molecular_function); GO:0005516: calmodulin binding (molecular_function); GO:0005768: endosome (cellular_component); GO:0005802: trans-Golgi network (cellular_component); GO:0005886: plasma membrane (cellular_component); GO:0006869: lipid transport (biological_process); GO:0008289: lipid binding (molecular_function); GO:0009414: response to water deprivatio…	--	--	--	--	gi|954201915|gb|KRX12216.1|	5.3e-24	59/114(51.75)	117	Non-specific lipid-transfer protein [Trichinella nelsoni]	--	--	--	--	--	sp|Q42641|NLTPA_BRAOT	1.6e-50	97/118(82.20)	200	Non-specific lipid-transfer protein A OS=Brassica oleracea var. italica GN=WAX9A PE=3 SV=1
B596-L_1-10k_transcript_56878	--	--	--	--	--	--	--	--	--	--	--	--	--	--	--	--	sp|Q42616|NLTP3_BRANA	5.5e-08	25/25(100.00)	58	Non-specific lipid-transfer protein 3 OS=Brassica napus GN=LTP3 PE=3 SV=1
B596-L_1-10k_transcript_36896	27	GO:0004032: alditol:NADP+ 1-oxidoreductase activity (molecular_function); GO:0005515: protein binding (molecular_function); GO:0005615: extracellular space (cellular_component); GO:0005634: nucleus (cellular_component); GO:0005829: cytosol (cellular_component); GO:0006006: glucose metabolic process (biological_process); GO:0006081: cellular aldehyde metabolic process (biological_process); GO:0009…	K00002|AKR1A1, adh	http://www.genome.jp/dbget-bin/www_bget?ko:K00002	[R]	General function prediction only	gi|913300126|ref|XP_013199000.1|	2.4e-73	145/287(50.52)	282	PREDICTED: aldose reductase-like [Amyelois transitella]	--	--	--	--	--	sp|Q0PGJ6|AKRC9_ARATH	3.5e-168	283/315(89.84)	592	Aldo-keto reductase family 4 member C9 OS=Arabidopsis thaliana GN=AKR4C9 PE=1 SV=1
B596-L_1-10k_transcript_25603	11	GO:0009507: chloroplast (cellular_component); GO:0010224: response to UV-B (biological_process); GO:0016131: brassinosteroid metabolic process (biological_process); GO:0050403: trans-zeatin O-beta-D-glucosyltransferase activity (molecular_function); GO:0050502: cis-zeatin O-beta-D-glucosyltransferase activity (molecular_function); GO:0051555: flavonol biosynthetic process (biological_process); GO…	--	--	[GC]	--	--	--	--	--	--	--	--	--	--	--	sp|Q9ZQ95|U73C6_ARATH	3.2e-108	210/367(57.22)	393	UDP-glycosyltransferase 73C6 OS=Arabidopsis thaliana GN=UGT73C6 PE=2 SV=1
B596-L_1-10k_transcript_57777	--	--	--	--	[J]	Translation, ribosomal structure and biogenesis	--	--	--	--	--	--	--	--	--	--	sp|P38666|RL242_ARATH	1.3e-07	31/41(75.61)	57	60S ribosomal protein L24-2 OS=Arabidopsis thaliana GN=RPL24B PE=1 SV=2
B596-L_1-10k_transcript_18611	3	GO:0000166: nucleotide binding (molecular_function); GO:0006952: defense response (biological_process); GO:0044424: intracellular part (cellular_component);	--	--	[T]	Signal transduction mechanisms	--	--	--	--	--	--	--	--	--	--	sp|P0C8S1|RP8L2_ARATH	3.4e-133	343/900(38.11)	476	Probable disease resistance RPP8-like protein 2 OS=Arabidopsis thaliana GN=RPP8L2 PE=3 SV=1
B596-L_1-10k_transcript_4130	1	GO:0005886: plasma membrane (cellular_component);	--	--	[T]	Signal transduction mechanisms	gi|196004746|ref|XP_002112240.1|	3.7e-06	85/336(25.30)	60	predicted protein [Trichoplax adhaerens]	--	--	--	--	--	sp|P0C8S1|RP8L2_ARATH	1.3e-272	502/909(55.23)	940	Probable disease resistance RPP8-like protein 2 OS=Arabidopsis thaliana GN=RPP8L2 PE=3 SV=1
B596-L_1-10k_transcript_14559	1	GO:0044464: cell part (cellular_component);	--	--	[T]	Signal transduction mechanisms	--	--	--	--	--	--	--	--	--	--	sp|P0C8S1|RP8L2_ARATH	3.4e-147	364/900(40.44)	523	Probable disease resistance RPP8-like protein 2 OS=Arabidopsis thaliana GN=RPP8L2 PE=3 SV=1
B596-L_1-10k_transcript_3510	2	GO:0005886: plasma membrane (cellular_component); GO:0006952: defense response (biological_process);	--	--	[T]	Signal transduction mechanisms	--	--	--	--	--	--	--	--	--	--	sp|P0C8S1|RP8L2_ARATH	1.2e-292	535/910(58.79)	1007	Probable disease resistance RPP8-like protein 2 OS=Arabidopsis thaliana GN=RPP8L2 PE=3 SV=1
B596-L_1-10k_transcript_46839	7	GO:0003735: structural constituent of ribosome (molecular_function); GO:0005730: nucleolus (cellular_component); GO:0005773: vacuole (cellular_component); GO:0005840: ribosome (cellular_component); GO:0006412: translation (biological_process); GO:0022625: cytosolic large ribosomal subunit (cellular_component); GO:0042787: protein ubiquitination involved in ubiquitin-dependent protein catabolic pr…	K08770|UBC	http://www.genome.jp/dbget-bin/www_bget?ko:K08770	[OR]	--	gi|632968160|ref|XP_007900378.1|	6.1e-62	121/154(78.57)	243	PREDICTED: polyubiquitin-C [Callorhinchus milii]	HQ424758.1	3e-45	191/234(81.62)	193	Euphydryas aurinia ribosomal protein L40 (RpL40) mRNA, complete cds	sp|Q9SHE7|RUB1_ARATH	4.4e-79	152/152(100.00)	295	Ubiquitin-NEDD8-like protein RUB1 OS=Arabidopsis thaliana GN=RUB1 PE=1 SV=3
B596-L_1-10k_transcript_53610	82	GO:0000086: G2/M transition of mitotic cell cycle (biological_process); GO:0000122: negative regulation of transcription from RNA polymerase II promoter (biological_process); GO:0000187: activation of MAPK activity (biological_process); GO:0000209: protein polyubiquitination (biological_process); GO:0000715: nucleotide-excision repair, DNA damage recognition (biological_process); GO:0000717: nucl…	K08770|UBC	http://www.genome.jp/dbget-bin/www_bget?ko:K08770	[OR]	--	gi|632968160|ref|XP_007900378.1|	1.7e-36	76/107(71.03)	158	PREDICTED: polyubiquitin-C [Callorhinchus milii]	LM263101.1	3e-14	103/129(79.84)	89.8	Strongylus vulgaris genome assembly S_vulgaris_Kentucky ,scaffold SVUK_contig0013245	sp|Q9SHE7|RUB1_ARATH	1.3e-52	105/105(100.00)	207	Ubiquitin-NEDD8-like protein RUB1 OS=Arabidopsis thaliana GN=RUB1 PE=1 SV=3
B596-L_1-10k_transcript_50324	25	GO:0000077: DNA damage checkpoint (biological_process); GO:0000724: double-strand break repair via homologous recombination (biological_process); GO:0000781: chromosome, telomeric region (cellular_component); GO:0000786: nucleosome (cellular_component); GO:0000790: nuclear chromatin (cellular_component); GO:0000794: condensed nuclear chromosome (cellular_component); GO:0001673: male germ cell nuc…	K11251|H2A	http://www.genome.jp/dbget-bin/www_bget?ko:K11251	[B]	Chromatin structure and dynamics	gi|1007753794|ref|XP_015816364.1|	4.6e-47	100/134(74.63)	194	PREDICTED: histone H2AX [Nothobranchius furzeri]	--	--	--	--	--	sp|Q9C681|H2A1_ARATH	1.1e-62	125/133(93.98)	241	Probable histone H2A.1 OS=Arabidopsis thaliana GN=At1g51060 PE=1 SV=1
B596-L_1-10k_transcript_19749	10	GO:0000272: polysaccharide catabolic process (biological_process); GO:0004553: hydrolase activity, hydrolyzing O-glycosyl compounds (molecular_function); GO:0005576: extracellular region (cellular_component); GO:0007389: pattern specification process (biological_process); GO:0008810: cellulase activity (molecular_function); GO:0009507: chloroplast (cellular_component); GO:0009624: response to nem…	K01179|E3.2.1.4	http://www.genome.jp/dbget-bin/www_bget?ko:K01179	--	--	gi|992052122|gb|AMH40384.1|	5.5e-58	110/177(62.15)	231	glycoside hydrolase family 9 [Sipyloidea sipylus]	--	--	--	--	--	sp|O48766|GUN11_ARATH	3.1e-120	205/226(90.71)	433	Endoglucanase 11 OS=Arabidopsis thaliana GN=At2g32990 PE=2 SV=1
B596-L_1-10k_transcript_110	--	--	--	--	[R]	General function prediction only	gi|530660275|ref|XP_005315177.1|	1.2e-53	271/1107(24.48)	219	PREDICTED: uncharacterized protein LOC101933223 [Chrysemys picta bellii]	--	--	--	--	--	sp|Q8I7P9|POL5_DROME	9.5e-12	56/179(31.28)	75	Retrovirus-related Pol polyprotein from transposon opus OS=Drosophila melanogaster GN=pol PE=3 SV=1
B596-L_1-10k_transcript_50151	4	GO:0005634: nucleus (cellular_component); GO:0009507: chloroplast (cellular_component); GO:0016925: protein sumoylation (biological_process); GO:0031386: protein tag (molecular_function);	--	--	--	--	gi|225709394|gb|ACO10543.1|	1.8e-06	30/83(36.14)	59	Small ubiquitin-related modifier 3 precursor [Caligus rogercresseyi]	--	--	--	--	--	sp|Q8VZI7|SUMO5_ARATH	8.6e-23	59/103(57.28)	108	Small ubiquitin-related modifier 5 OS=Arabidopsis thaliana GN=SUMO5 PE=1 SV=1
B596-L_1-10k_transcript_20020	--	--	K01050|BCHE	http://www.genome.jp/dbget-bin/www_bget?ko:K01050	[R]	General function prediction only	gi|530660275|ref|XP_005315177.1|	1.3e-81	172/491(35.03)	310	PREDICTED: uncharacterized protein LOC101933223 [Chrysemys picta bellii]	--	--	--	--	--	sp|Q5DTZ0|NYNRI_MOUSE	1.3e-07	78/347(22.48)	59	Protein NYNRIN OS=Mus musculus GN=Nynrin PE=2 SV=2
B596-L_1-10k_transcript_48691	59	GO:0000166: nucleotide binding (molecular_function); GO:0000380: alternative mRNA splicing, via spliceosome (biological_process); GO:0001072: transcription antitermination factor activity, RNA binding (molecular_function); GO:0003690: double-stranded DNA binding (molecular_function); GO:0003697: single-stranded DNA binding (molecular_function); GO:0003723: RNA binding (molecular_function); GO:000…	K13195|CIRBP	http://www.genome.jp/dbget-bin/www_bget?ko:K13195	[R]	General function prediction only	gi|954316387|gb|KRY02478.1|	7.9e-24	61/106(57.55)	117	Glycine-rich RNA-binding protein 3, mitochondrial, partial [Trichinella patagoniensis]	--	--	--	--	--	sp|Q9SVM8|RBG2_ARATH	9.7e-49	98/123(79.67)	194	Glycine-rich RNA-binding protein 2, mitochondrial OS=Arabidopsis thaliana GN=RBG2 PE=1 SV=1
B596-L_1-10k_transcript_41529	8	GO:0005515: protein binding (molecular_function); GO:0009535: chloroplast thylakoid membrane (cellular_component); GO:0009538: photosystem I reaction center (cellular_component); GO:0009842: cyanelle (cellular_component); GO:0009941: chloroplast envelope (cellular_component); GO:0010287: plastoglobule (cellular_component); GO:0015979: photosynthesis (biological_process); GO:0030094: plasma membra…	--	--	--	--	gi|954456297|gb|KRY95980.1|	1.1e-26	75/123(60.98)	127	Photosystem I reaction center subunit II, chloroplastic, partial [Trichinella zimbabwensis]	--	--	--	--	--	sp|Q9S7H1|PSAD1_ARATH	2.6e-103	188/208(90.38)	376	Photosystem I reaction center subunit II-1, chloroplastic OS=Arabidopsis thaliana GN=psaD1 PE=1 SV=1
B596-L_1-10k_transcript_27923	1	GO:0005634: nucleus (cellular_component);	--	--	--	--	--	--	--	--	--	--	--	--	--	--	sp|Q9FFW2|FBD17_ARATH	4.4e-123	234/406(57.64)	443	FBD-associated F-box protein At5g38590 OS=Arabidopsis thaliana GN=At5g38590 PE=2 SV=1
B596-L_1-10k_transcript_47411	1	GO:0044424: intracellular part (cellular_component);	--	--	--	--	gi|632938013|ref|XP_007903411.1|	7.8e-06	33/95(34.74)	57	PREDICTED: MIP18 family protein FAM96A [Callorhinchus milii]	--	--	--	--	--	sp|A8MR89|AEL1_ARATH	1.9e-15	49/91(53.85)	84	Protein AE7-like 1 OS=Arabidopsis thaliana GN=AEL1 PE=3 SV=1
B596-L_1-10k_transcript_41072	--	--	--	--	[O]	Posttranslational modification, protein turnover, chaperones	gi|769845840|ref|XP_011634195.1|	5.7e-06	25/73(34.25)	58	PREDICTED: E3 ubiquitin-protein ligase RNF4-like [Pogonomyrmex barbatus]	--	--	--	--	--	--	--	--	--	--
B596-L_1-10k_transcript_46593	--	--	--	--	[O]	Posttranslational modification, protein turnover, chaperones	gi|769845840|ref|XP_011634195.1|	4.9e-06	25/73(34.25)	58	PREDICTED: E3 ubiquitin-protein ligase RNF4-like [Pogonomyrmex barbatus]	--	--	--	--	--	--	--	--	--	--
B596-L_1-10k_transcript_56135	--	--	--	--	--	--	gi|954297013|gb|KRX86393.1|	9.5e-16	43/43(100.00)	89	hypothetical protein T12_13365, partial [Trichinella patagoniensis]	FJ626242.1	5e-21	80/90(88.89)	111	Phanopathes expansa isolate DFH11-14-A 28S ribosomal RNA gene, partial sequence	--	--	--	--	--
B596-L_1-10k_transcript_1082	31	GO:0000976: transcription regulatory region sequence-specific DNA binding (molecular_function); GO:0003700: transcription factor activity, sequence-specific DNA binding (molecular_function); GO:0003712: transcription cofactor activity (molecular_function); GO:0005488: binding (molecular_function); GO:0005515: protein binding (molecular_function); GO:0005634: nucleus (cellular_component); GO:00056…	K11446|KDM5, JARID1	http://www.genome.jp/dbget-bin/www_bget?ko:K11446	--	--	gi|995970734|pdb|5FV3|A	1e-91	200/532(37.59)	345	Chain A, Crystal Structure Of Human Jarid1b Construct C2 In Complex With N-oxalylglycine	LK914835.1	2e-29	83/86(96.51)	143	Brugia timori genome assembly B_timori_Indonesia_v1_0_4 ,scaffold BTMF_contig0003590	sp|C0SUT9|JMJ16_ARATH	0	923/1224(75.41)	1795	Putative lysine-specific demethylase JMJ16 OS=Arabidopsis thaliana GN=JMJ16 PE=2 SV=1
B596-L_1-10k_transcript_14972	--	--	K01050|BCHE	http://www.genome.jp/dbget-bin/www_bget?ko:K01050	[R]	General function prediction only	gi|928186554|ref|XP_013967621.1|	5.1e-39	85/233(36.48)	169	PREDICTED: LOW QUALITY PROTEIN: uncharacterized protein LOC100684728 [Canis lupus familiaris]	--	--	--	--	--	sp|Q5DTZ0|NYNRI_MOUSE	1.7e-08	42/152(27.63)	62	Protein NYNRIN OS=Mus musculus GN=Nynrin PE=2 SV=2
B596-L_1-10k_transcript_19237	--	--	K01050|BCHE	http://www.genome.jp/dbget-bin/www_bget?ko:K01050	[R]	General function prediction only	gi|530660275|ref|XP_005315177.1|	2e-90	194/582(33.33)	339	PREDICTED: uncharacterized protein LOC101933223 [Chrysemys picta bellii]	--	--	--	--	--	sp|Q5DTZ0|NYNRI_MOUSE	2e-08	42/152(27.63)	62	Protein NYNRIN OS=Mus musculus GN=Nynrin PE=2 SV=2
B596-L_1-10k_transcript_17792	9	GO:0004657: proline dehydrogenase activity (molecular_function); GO:0006537: glutamate biosynthetic process (biological_process); GO:0006970: response to osmotic stress (biological_process); GO:0009414: response to water deprivation (biological_process); GO:0010133: proline catabolic process to glutamate (biological_process); GO:0010942: positive regulation of cell death (biological_process); GO:…	K00318|PRODH	http://www.genome.jp/dbget-bin/www_bget?ko:K00318	--	--	gi|752407245|ref|XP_011225008.1|	6e-47	124/340(36.47)	195	PREDICTED: proline dehydrogenase 1, mitochondrial isoform X1 [Ailuropoda melanoleuca]	--	--	--	--	--	sp|P92983|PROD1_ARATH	1.7e-257	449/499(89.98)	889	Proline dehydrogenase 1, mitochondrial OS=Arabidopsis thaliana GN=POX1 PE=2 SV=2
B596-L_1-10k_transcript_41738	14	GO:0000209: protein polyubiquitination (biological_process); GO:0003735: structural constituent of ribosome (molecular_function); GO:0005730: nucleolus (cellular_component); GO:0005737: cytoplasm (cellular_component); GO:0005773: vacuole (cellular_component); GO:0006412: translation (biological_process); GO:0006513: protein monoubiquitination (biological_process); GO:0016579: protein deubiquitina…	K08770|UBC	http://www.genome.jp/dbget-bin/www_bget?ko:K08770	[OR]	--	gi|170584490|ref|XP_001897032.1|	1.8e-119	229/258(88.76)	435	polyubiquitin precursor [Brugia malayi]	XM_002010722.2	8e-177	569/683(83.31)	630	Drosophila mojavensis uncharacterized protein (Dmoj\GI21526), mRNA	sp|P0CH04|UBI1P_PETCR	1.7e-123	232/240(96.67)	443	Polyubiquitin OS=Petroselinum crispum GN=PCUBI4-1 PE=2 SV=1
B596-L_1-10k_transcript_30344	16	GO:0003725: double-stranded RNA binding (molecular_function); GO:0004525: ribonuclease III activity (molecular_function); GO:0005634: nucleus (cellular_component); GO:0005737: cytoplasm (cellular_component); GO:0006364: rRNA processing (biological_process); GO:0006950: response to stress (biological_process); GO:0007275: multicellular organismal development (biological_process); GO:0007281: germ …	K11592|DICER1, DCR1	http://www.genome.jp/dbget-bin/www_bget?ko:K11592	[A]	RNA processing and modification	gi|391345092|ref|XP_003746827.1|	6.9e-27	88/244(36.07)	128	PREDICTED: endoribonuclease Dicer-like [Metaseiulus occidentalis]	--	--	--	--	--	sp|Q9LTQ0|RTL2_ARATH	8.6e-145	271/393(68.96)	515	Ribonuclease 3-like protein 2 OS=Arabidopsis thaliana GN=RTL2 PE=1 SV=1
B596-L_1-10k_transcript_15857	1	GO:0005488: binding (molecular_function);	--	--	[L]	Replication, recombination and repair	--	--	--	--	--	--	--	--	--	--	sp|B9FJG3|RSLE1_ORYSJ	1.2e-30	122/522(23.37)	136	Zinc finger BED domain-containing protein RICESLEEPER 1 OS=Oryza sativa subsp. japonica GN=Os05g0239150 PE=3 SV=1
B596-L_1-10k_transcript_45337	9	GO:0001101: response to acid chemical (biological_process); GO:0005634: nucleus (cellular_component); GO:0006417: regulation of translation (biological_process); GO:0006950: response to stress (biological_process); GO:0009628: response to abiotic stimulus (biological_process); GO:0009733: response to auxin (biological_process); GO:0044212: transcription regulatory region DNA binding (molecular_fu…	--	--	--	--	gi|954200849|gb|KRX11827.1|	3.7e-20	54/113(47.79)	105	Auxin-induced protein AUX28, partial [Trichinella nelsoni]	--	--	--	--	--	sp|O24409|IAA19_ARATH	1.1e-99	178/197(90.36)	364	Auxin-responsive protein IAA19 OS=Arabidopsis thaliana GN=IAA19 PE=1 SV=2
B596-L_1-10k_transcript_28499	13	GO:0005515: protein binding (molecular_function); GO:0005634: nucleus (cellular_component); GO:0005739: mitochondrion (cellular_component); GO:0005886: plasma membrane (cellular_component); GO:0008270: zinc ion binding (molecular_function); GO:0009570: chloroplast stroma (cellular_component); GO:0009941: chloroplast envelope (cellular_component); GO:0016554: cytidine to uridine editing (biologica…	--	--	--	--	--	--	--	--	--	--	--	--	--	--	sp|Q9LKA5|MORF8_ARATH	2.2e-106	195/218(89.45)	387	Multiple organellar RNA editing factor 8, chloroplastic/mitochondrial OS=Arabidopsis thaliana GN=MORF8 PE=1 SV=1
B596-L_1-10k_transcript_2837	15	GO:0002376: immune system process (biological_process); GO:0004702: receptor signaling protein serine/threonine kinase activity (molecular_function); GO:0005515: protein binding (molecular_function); GO:0005524: ATP binding (molecular_function); GO:0005576: extracellular region (cellular_component); GO:0005739: mitochondrion (cellular_component); GO:0005886: plasma membrane (cellular_component); …	K04733|IRAK4	http://www.genome.jp/dbget-bin/www_bget?ko:K04733	--	--	gi|562882091|ref|XP_006168614.1|	3.5e-45	123/317(38.80)	190	PREDICTED: interleukin-1 receptor-associated kinase 4 isoform X1 [Tupaia chinensis]	--	--	--	--	--	sp|C0LGN2|Y3148_ARATH	1.2e-229	418/487(85.83)	798	Probable leucine-rich repeat receptor-like serine/threonine-protein kinase At3g14840 OS=Arabidopsis thaliana GN=LRR-RLK PE=2 SV=1
B596-L_1-10k_transcript_22934	18	GO:0005506: iron ion binding (molecular_function); GO:0005773: vacuole (cellular_component); GO:0008395: steroid hydroxylase activity (molecular_function); GO:0009416: response to light stimulus (biological_process); GO:0009506: plasmodesma (cellular_component); GO:0009651: response to salt stress (biological_process); GO:0009737: response to abscisic acid (biological_process); GO:0009741: respon…	K14999|CYP6	http://www.genome.jp/dbget-bin/www_bget?ko:K14999	[QI]	--	gi|1005434657|ref|XP_015754827.1|	1.5e-36	103/308(33.44)	160	PREDICTED: cytochrome P450 3A29-like [Acropora digitifera]	--	--	--	--	--	sp|Q9LUC8|C7A13_ARATH	3.9e-136	234/325(72.00)	486	Cytochrome P450 72A13 OS=Arabidopsis thaliana GN=CYP72A13 PE=2 SV=1
B596-L_1-10k_transcript_28900	29	GO:0001561: fatty acid alpha-oxidation (biological_process); GO:0003973: (S)-2-hydroxy-acid oxidase activity (molecular_function); GO:0005102: receptor binding (molecular_function); GO:0005488: binding (molecular_function); GO:0005634: nucleus (cellular_component); GO:0005773: vacuole (cellular_component); GO:0005782: peroxisomal matrix (cellular_component); GO:0008891: glycolate oxidase activity…	K11517|HAO	http://www.genome.jp/dbget-bin/www_bget?ko:K11517	[C]	Energy production and conversion	gi|959042980|ref|XP_014750562.1|	2e-111	207/353(58.64)	409	PREDICTED: hydroxyacid oxidase 1 isoform X1 [Sturnus vulgaris]	--	--	--	--	--	sp|Q9LRR9|GLO1_ARATH	1.9e-200	359/370(97.03)	699	Peroxisomal (S)-2-hydroxy-acid oxidase GLO1 OS=Arabidopsis thaliana GN=GLO1 PE=1 SV=1
B596-L_1-10k_transcript_29593	26	GO:0001561: fatty acid alpha-oxidation (biological_process); GO:0005102: receptor binding (molecular_function); GO:0005634: nucleus (cellular_component); GO:0005773: vacuole (cellular_component); GO:0005777: peroxisome (cellular_component); GO:0005782: peroxisomal matrix (cellular_component); GO:0008891: glycolate oxidase activity (molecular_function); GO:0009506: plasmodesma (cellular_component)…	K11517|HAO	http://www.genome.jp/dbget-bin/www_bget?ko:K11517	[C]	Energy production and conversion	gi|507961191|ref|XP_004687239.1|	1.3e-81	153/251(60.96)	310	PREDICTED: hydroxyacid oxidase 1 [Condylura cristata]	--	--	--	--	--	sp|Q9LRR9|GLO1_ARATH	6.4e-143	260/267(97.38)	508	Peroxisomal (S)-2-hydroxy-acid oxidase GLO1 OS=Arabidopsis thaliana GN=GLO1 PE=1 SV=1
B596-L_1-10k_transcript_48909	29	GO:0001561: fatty acid alpha-oxidation (biological_process); GO:0005102: receptor binding (molecular_function); GO:0005634: nucleus (cellular_component); GO:0005773: vacuole (cellular_component); GO:0005782: peroxisomal matrix (cellular_component); GO:0006979: response to oxidative stress (biological_process); GO:0008891: glycolate oxidase activity (molecular_function); GO:0009506: plasmodesma (c…	K11517|HAO	http://www.genome.jp/dbget-bin/www_bget?ko:K11517	[C]	Energy production and conversion	gi|657803286|ref|XP_008328728.1|	8.8e-52	102/161(63.35)	209	PREDICTED: hydroxyacid oxidase 1 isoform X1 [Cynoglossus semilaevis]	--	--	--	--	--	sp|Q9LRR9|GLO1_ARATH	3.5e-91	172/179(96.09)	335	Peroxisomal (S)-2-hydroxy-acid oxidase GLO1 OS=Arabidopsis thaliana GN=GLO1 PE=1 SV=1
B596-L_1-10k_transcript_51837	32	GO:0001561: fatty acid alpha-oxidation (biological_process); GO:0005102: receptor binding (molecular_function); GO:0005634: nucleus (cellular_component); GO:0005739: mitochondrion (cellular_component); GO:0005773: vacuole (cellular_component); GO:0005782: peroxisomal matrix (cellular_component); GO:0006979: response to oxidative stress (biological_process); GO:0008891: glycolate oxidase activity …	K11517|HAO	http://www.genome.jp/dbget-bin/www_bget?ko:K11517	[C]	Energy production and conversion	gi|1020503134|ref|XP_016090416.1|	1.4e-39	80/126(63.49)	169	PREDICTED: hydroxyacid oxidase 1-like [Sinocyclocheilus grahami]	--	--	--	--	--	sp|Q9LRR9|GLO1_ARATH	7e-69	136/142(95.77)	261	Peroxisomal (S)-2-hydroxy-acid oxidase GLO1 OS=Arabidopsis thaliana GN=GLO1 PE=1 SV=1
B596-L_1-10k_transcript_58414	--	--	--	--	[C]	Energy production and conversion	--	--	--	--	--	--	--	--	--	--	sp|Q9LRR9|GLO1_ARATH	2.9e-08	28/32(87.50)	58	Peroxisomal (S)-2-hydroxy-acid oxidase GLO1 OS=Arabidopsis thaliana GN=GLO1 PE=1 SV=1
B596-L_1-10k_transcript_35829	29	GO:0001561: fatty acid alpha-oxidation (biological_process); GO:0003973: (S)-2-hydroxy-acid oxidase activity (molecular_function); GO:0005102: receptor binding (molecular_function); GO:0005488: binding (molecular_function); GO:0005634: nucleus (cellular_component); GO:0005773: vacuole (cellular_component); GO:0005782: peroxisomal matrix (cellular_component); GO:0008891: glycolate oxidase activity…	K11517|HAO	http://www.genome.jp/dbget-bin/www_bget?ko:K11517	[C]	Energy production and conversion	gi|597788169|ref|XP_007257507.1|	1.9e-102	195/323(60.37)	379	PREDICTED: hydroxyacid oxidase 1 [Astyanax mexicanus]	--	--	--	--	--	sp|Q9LRR9|GLO1_ARATH	8e-181	328/337(97.33)	634	Peroxisomal (S)-2-hydroxy-acid oxidase GLO1 OS=Arabidopsis thaliana GN=GLO1 PE=1 SV=1
B596-L_1-10k_transcript_39543	29	GO:0001561: fatty acid alpha-oxidation (biological_process); GO:0003973: (S)-2-hydroxy-acid oxidase activity (molecular_function); GO:0005102: receptor binding (molecular_function); GO:0005488: binding (molecular_function); GO:0005634: nucleus (cellular_component); GO:0005773: vacuole (cellular_component); GO:0005782: peroxisomal matrix (cellular_component); GO:0008891: glycolate oxidase activity…	K11517|HAO	http://www.genome.jp/dbget-bin/www_bget?ko:K11517	[C]	Energy production and conversion	gi|597788169|ref|XP_007257507.1|	1.6e-95	182/296(61.49)	355	PREDICTED: hydroxyacid oxidase 1 [Astyanax mexicanus]	--	--	--	--	--	sp|Q9LRR9|GLO1_ARATH	1.5e-165	301/310(97.10)	583	Peroxisomal (S)-2-hydroxy-acid oxidase GLO1 OS=Arabidopsis thaliana GN=GLO1 PE=1 SV=1
B596-L_1-10k_transcript_41650	26	GO:0001561: fatty acid alpha-oxidation (biological_process); GO:0005102: receptor binding (molecular_function); GO:0005634: nucleus (cellular_component); GO:0005773: vacuole (cellular_component); GO:0005777: peroxisome (cellular_component); GO:0005782: peroxisomal matrix (cellular_component); GO:0008891: glycolate oxidase activity (molecular_function); GO:0009506: plasmodesma (cellular_component)…	K11517|HAO	http://www.genome.jp/dbget-bin/www_bget?ko:K11517	[C]	Energy production and conversion	gi|507961191|ref|XP_004687239.1|	6.8e-79	149/247(60.32)	300	PREDICTED: hydroxyacid oxidase 1 [Condylura cristata]	--	--	--	--	--	sp|Q9LRR9|GLO1_ARATH	1.2e-139	255/262(97.33)	497	Peroxisomal (S)-2-hydroxy-acid oxidase GLO1 OS=Arabidopsis thaliana GN=GLO1 PE=1 SV=1
B596-L_1-10k_transcript_56614	31	GO:0001561: fatty acid alpha-oxidation (biological_process); GO:0005102: receptor binding (molecular_function); GO:0005634: nucleus (cellular_component); GO:0005739: mitochondrion (cellular_component); GO:0005773: vacuole (cellular_component); GO:0005777: peroxisome (cellular_component); GO:0005782: peroxisomal matrix (cellular_component); GO:0006979: response to oxidative stress (biological_proc…	K11517|HAO	http://www.genome.jp/dbget-bin/www_bget?ko:K11517	[C]	Energy production and conversion	gi|1007765282|ref|XP_015821323.1|	7.7e-12	38/56(67.86)	76	PREDICTED: hydroxyacid oxidase 2 isoform X1 [Nothobranchius furzeri]	--	--	--	--	--	sp|Q9LRR9|GLO1_ARATH	5e-30	68/72(94.44)	131	Peroxisomal (S)-2-hydroxy-acid oxidase GLO1 OS=Arabidopsis thaliana GN=GLO1 PE=1 SV=1
B596-L_1-10k_transcript_49351	3	GO:0003735: structural constituent of ribosome (molecular_function); GO:0006412: translation (biological_process); GO:0015934: large ribosomal subunit (cellular_component);	--	--	--	--	--	--	--	--	--	--	--	--	--	--	sp|Q4FPR4|RL34_PSYA2	1.9e-09	32/42(76.19)	64	50S ribosomal protein L34 OS=Psychrobacter arcticus (strain DSM 17307 / 273-4) GN=rpmH PE=3 SV=1
B596-L_1-10k_transcript_31283	12	GO:0005457: GDP-fucose transmembrane transporter activity (molecular_function); GO:0005459: UDP-galactose transmembrane transporter activity (molecular_function); GO:0005460: UDP-glucose transmembrane transporter activity (molecular_function); GO:0005783: endoplasmic reticulum (cellular_component); GO:0005886: plasma membrane (cellular_component); GO:0009507: chloroplast (cellular_component); GO:…	K15286|SLC35E4	http://www.genome.jp/dbget-bin/www_bget?ko:K15286	[GE]	--	gi|291230054|ref|XP_002734984.1|	1.4e-32	102/298(34.23)	147	PREDICTED: probable sugar phosphate/phosphate translocator At5g04160-like [Saccoglossus kowalevskii]	--	--	--	--	--	sp|Q5XF09|PT311_ARATH	1.3e-158	299/305(98.03)	560	Probable sugar phosphate/phosphate translocator At3g11320 OS=Arabidopsis thaliana GN=At3g11320 PE=2 SV=1
B596-L_1-10k_transcript_45283	4	GO:0005634: nucleus (cellular_component); GO:0007420: brain development (biological_process); GO:0016020: membrane (cellular_component); GO:0046872: metal ion binding (molecular_function);	--	--	[R]	General function prediction only	gi|674561714|emb|CDS24029.1|	5.5e-24	50/105(47.62)	117	yippee protein [Echinococcus granulosus]	--	--	--	--	--	sp|Q9C777|YIPL3_ARATH	1.5e-67	121/129(93.80)	257	Protein yippee-like At3g11230 OS=Arabidopsis thaliana GN=At3g11230 PE=2 SV=1
B596-L_1-10k_transcript_57440	17	GO:0000701: purine-specific mismatch base pair DNA N-glycosylase activity (molecular_function); GO:0004842: ubiquitin-protein transferase activity (molecular_function); GO:0005515: protein binding (molecular_function); GO:0005634: nucleus (cellular_component); GO:0005829: cytosol (cellular_component); GO:0005886: plasma membrane (cellular_component); GO:0008270: zinc ion binding (molecular_functi…	--	--	[O]	Posttranslational modification, protein turnover, chaperones	--	--	--	--	--	--	--	--	--	--	sp|Q9S752|LOFG2_ARATH	5.6e-14	36/41(87.80)	78	Probable E3 ubiquitin-protein ligase LOG2 OS=Arabidopsis thaliana GN=LOG2 PE=1 SV=1
B596-L_1-10k_transcript_50213	19	GO:0000184: nuclear-transcribed mRNA catabolic process, nonsense-mediated decay (biological_process); GO:0000463: maturation of LSU-rRNA from tricistronic rRNA transcript (SSU-rRNA, 5.8S rRNA, LSU-rRNA) (biological_process); GO:0002181: cytoplasmic translation (biological_process); GO:0003729: mRNA binding (molecular_function); GO:0003735: structural constituent of ribosome (molecular_function); …	K02918|RP-L35e, RPL35	http://www.genome.jp/dbget-bin/www_bget?ko:K02918	[J]	Translation, ribosomal structure and biogenesis	gi|296475621|tpg|DAA17736.1|	2.6e-34	80/122(65.57)	151	TPA: ribosomal protein L35-like [Bos taurus]	--	--	--	--	--	sp|Q9SF53|RL351_ARATH	8.3e-55	116/123(94.31)	214	60S ribosomal protein L35-1 OS=Arabidopsis thaliana GN=RPL35A PE=2 SV=1
B596-L_1-10k_transcript_56853	19	GO:0000184: nuclear-transcribed mRNA catabolic process, nonsense-mediated decay (biological_process); GO:0000463: maturation of LSU-rRNA from tricistronic rRNA transcript (SSU-rRNA, 5.8S rRNA, LSU-rRNA) (biological_process); GO:0002181: cytoplasmic translation (biological_process); GO:0003729: mRNA binding (molecular_function); GO:0003735: structural constituent of ribosome (molecular_function); …	K02918|RP-L35e, RPL35	http://www.genome.jp/dbget-bin/www_bget?ko:K02918	--	--	gi|823391638|ref|XP_012418206.1|	3.8e-13	38/60(63.33)	80	PREDICTED: 60S ribosomal protein L35 [Odobenus rosmarus divergens]	--	--	--	--	--	sp|Q9SF53|RL351_ARATH	5.1e-24	58/61(95.08)	111	60S ribosomal protein L35-1 OS=Arabidopsis thaliana GN=RPL35A PE=2 SV=1
B596-L_1-10k_transcript_53142	19	GO:0000184: nuclear-transcribed mRNA catabolic process, nonsense-mediated decay (biological_process); GO:0000463: maturation of LSU-rRNA from tricistronic rRNA transcript (SSU-rRNA, 5.8S rRNA, LSU-rRNA) (biological_process); GO:0002181: cytoplasmic translation (biological_process); GO:0003729: mRNA binding (molecular_function); GO:0003735: structural constituent of ribosome (molecular_function); …	K02918|RP-L35e, RPL35	http://www.genome.jp/dbget-bin/www_bget?ko:K02918	[J]	Translation, ribosomal structure and biogenesis	gi|296475621|tpg|DAA17736.1|	2.1e-34	80/122(65.57)	151	TPA: ribosomal protein L35-like [Bos taurus]	--	--	--	--	--	sp|Q9SF53|RL351_ARATH	6.7e-55	116/123(94.31)	214	60S ribosomal protein L35-1 OS=Arabidopsis thaliana GN=RPL35A PE=2 SV=1
B596-L_1-10k_transcript_24990	7	GO:0005576: extracellular region (cellular_component); GO:0005829: cytosol (cellular_component); GO:0005886: plasma membrane (cellular_component); GO:0009505: plant-type cell wall (cellular_component); GO:0009506: plasmodesma (cellular_component); GO:0052793: pectin acetylesterase activity (molecular_function); GO:0071555: cell wall organization (biological_process);	K19882|NOTUM	http://www.genome.jp/dbget-bin/www_bget?ko:K19882	[M]	Cell wall/membrane/envelope biogenesis	gi|156402165|ref|XP_001639461.1|	7e-76	149/375(39.73)	291	predicted protein [Nematostella vectensis]	--	--	--	--	--	sp|Q9SR22|PAE5_ARATH	3.2e-228	373/427(87.35)	792	Pectin acetylesterase 5 OS=Arabidopsis thaliana GN=PAE5 PE=2 SV=1
B596-L_1-10k_transcript_49248	1	GO:0005507: copper ion binding (molecular_function);	--	--	[P]	Inorganic ion transport and metabolism	--	--	--	--	--	--	--	--	--	--	sp|P69163|MT22_BRAJU	9.8e-30	58/58(100.00)	131	Metallothionein-like protein type 2, MT2-18 OS=Brassica juncea PE=3 SV=1
B596-L_1-10k_transcript_51207	1	GO:0005507: copper ion binding (molecular_function);	--	--	[P]	Inorganic ion transport and metabolism	gi|954405072|gb|KRY62694.1|	3.1e-10	48/78(61.54)	71	Metallothionein-like protein 4A, partial [Trichinella pseudospiralis]	--	--	--	--	--	sp|P69163|MT22_BRAJU	2.2e-35	79/80(98.75)	150	Metallothionein-like protein type 2, MT2-18 OS=Brassica juncea PE=3 SV=1
B596-L_1-10k_transcript_56743	1	GO:0005507: copper ion binding (molecular_function);	--	--	[P]	Inorganic ion transport and metabolism	--	--	--	--	--	--	--	--	--	--	sp|P69163|MT22_BRAJU	4.4e-31	60/60(100.00)	135	Metallothionein-like protein type 2, MT2-18 OS=Brassica juncea PE=3 SV=1
B596-L_1-10k_transcript_34885	22	GO:0000184: nuclear-transcribed mRNA catabolic process, nonsense-mediated decay (biological_process); GO:0002181: cytoplasmic translation (biological_process); GO:0003735: structural constituent of ribosome (molecular_function); GO:0005515: protein binding (molecular_function); GO:0005634: nucleus (cellular_component); GO:0005794: Golgi apparatus (cellular_component); GO:0005925: focal adhesion (…	K02941|RP-LP0, RPLP0	http://www.genome.jp/dbget-bin/www_bget?ko:K02941	[J]	Translation, ribosomal structure and biogenesis	gi|443690429|gb|ELT92567.1|	8.4e-82	156/280(55.71)	310	hypothetical protein CAPTEDRAFT_167366, partial [Capitella teleta]	--	--	--	--	--	sp|Q42112|RLA02_ARATH	1.5e-145	268/283(94.70)	517	60S acidic ribosomal protein P0-2 OS=Arabidopsis thaliana GN=RPP0B PE=1 SV=2
B596-L_1-10k_transcript_51860	14	GO:0002181: cytoplasmic translation (biological_process); GO:0003735: structural constituent of ribosome (molecular_function); GO:0005515: protein binding (molecular_function); GO:0005634: nucleus (cellular_component); GO:0005794: Golgi apparatus (cellular_component); GO:0006414: translational elongation (biological_process); GO:0009651: response to salt stress (biological_process); GO:0016020: m…	K02941|RP-LP0, RPLP0	http://www.genome.jp/dbget-bin/www_bget?ko:K02941	[J]	Translation, ribosomal structure and biogenesis	gi|524903522|ref|XP_005107960.1|	1.6e-22	50/86(58.14)	112	PREDICTED: 60S acidic ribosomal protein P0 [Aplysia californica]	--	--	--	--	--	sp|Q42112|RLA02_ARATH	3.7e-38	81/90(90.00)	159	60S acidic ribosomal protein P0-2 OS=Arabidopsis thaliana GN=RPP0B PE=1 SV=2
B596-L_1-10k_transcript_3440	7	GO:0005509: calcium ion binding (molecular_function); GO:0005576: extracellular region (cellular_component); GO:0005783: endoplasmic reticulum (cellular_component); GO:0005886: plasma membrane (cellular_component); GO:0010584: pollen exine formation (biological_process); GO:0016021: integral component of membrane (cellular_component); GO:0071555: cell wall organization (biological_process);	--	--	--	--	gi|676451918|ref|XP_009052863.1|	3.1e-67	154/481(32.02)	263	hypothetical protein LOTGIDRAFT_159926 [Lottia gigantea]	--	--	--	--	--	sp|F4IYM4|DEX1_ARATH	0	782/941(83.10)	1491	Protein DEFECTIVE IN EXINE FORMATION 1 OS=Arabidopsis thaliana GN=DEX1 PE=2 SV=1
B596-L_1-10k_transcript_46305	8	GO:0000815: ESCRT III complex (cellular_component); GO:0005515: protein binding (molecular_function); GO:0005634: nucleus (cellular_component); GO:0005770: late endosome (cellular_component); GO:0005829: cytosol (cellular_component); GO:0007034: vacuolar transport (biological_process); GO:0015031: protein transport (biological_process); GO:0070676: intralumenal vesicle formation (biological_proce…	K12193|VPS24, CHMP3	http://www.genome.jp/dbget-bin/www_bget?ko:K12193	--	--	gi|221111788|ref|XP_002162304.1|	2.7e-09	36/73(49.32)	68	PREDICTED: charged multivesicular body protein 3-like isoform X1 [Hydra vulgaris]	--	--	--	--	--	sp|Q9LXH5|VP242_ARATH	1.9e-21	54/73(73.97)	104	Putative vacuolar protein sorting-associated protein 24 homolog 2 OS=Arabidopsis thaliana GN=VPS24-2 PE=2 SV=1
B596-L_1-10k_transcript_13450	18	GO:0000242: pericentriolar material (cellular_component); GO:0000278: mitotic cell cycle (biological_process); GO:0004674: protein serine/threonine kinase activity (molecular_function); GO:0005515: protein binding (molecular_function); GO:0005524: ATP binding (molecular_function); GO:0005634: nucleus (cellular_component); GO:0005886: plasma membrane (cellular_component); GO:0006468: protein phosp…	K08857|NEK	http://www.genome.jp/dbget-bin/www_bget?ko:K08857	[R]	General function prediction only	gi|443690811|gb|ELT92847.1|	4.2e-68	125/265(47.17)	265	hypothetical protein CAPTEDRAFT_224068 [Capitella teleta]	--	--	--	--	--	sp|Q9CAU7|NEK2_ARATH	2.8e-264	499/605(82.48)	912	Serine/threonine-protein kinase Nek2 OS=Arabidopsis thaliana GN=NEK2 PE=2 SV=1
B596-L_1-10k_transcript_33766	9	GO:0003700: transcription factor activity, sequence-specific DNA binding (molecular_function); GO:0005634: nucleus (cellular_component); GO:0006355: regulation of transcription, DNA-templated (biological_process); GO:0009744: response to sucrose (biological_process); GO:0009845: seed germination (biological_process); GO:0043565: sequence-specific DNA binding (molecular_function); GO:0044212: tran…	--	--	--	--	--	--	--	--	--	--	--	--	--	--	sp|Q9SI15|BZIP2_ARATH	1.2e-47	107/129(82.95)	192	bZIP transcription factor 2 OS=Arabidopsis thaliana GN=BZIP2 PE=1 SV=1
B596-L_1-10k_transcript_15292	1	GO:0005737: cytoplasm (cellular_component);	--	--	[R]	General function prediction only	--	--	--	--	--	--	--	--	--	--	sp|Q9ZWC6|ATB_ARATH	7.7e-280	552/607(90.94)	964	F-box protein At-B OS=Arabidopsis thaliana GN=ATB PE=2 SV=1
B596-L_1-10k_transcript_26303	32	GO:0001653: peptide receptor activity (molecular_function); GO:0005634: nucleus (cellular_component); GO:0005773: vacuole (cellular_component); GO:0005829: cytosol (cellular_component); GO:0006974: cellular response to DNA damage stimulus (biological_process); GO:0008540: proteasome regulatory particle, base subcomplex (cellular_component); GO:0009408: response to heat (biological_process); GO:00…	--	--	--	--	--	--	--	--	--	--	--	--	--	--	sp|Q9SAV1|JAL6_ARATH	1.2e-99	219/488(44.88)	365	Myrosinase-binding protein 2 OS=Arabidopsis thaliana GN=F-ATMBP PE=2 SV=1
B596-L_1-10k_transcript_10641	8	GO:0000977: RNA polymerase II regulatory region sequence-specific DNA binding (molecular_function); GO:0003700: transcription factor activity, sequence-specific DNA binding (molecular_function); GO:0005634: nucleus (cellular_component); GO:0005829: cytosol (cellular_component); GO:0006357: regulation of transcription from RNA polymerase II promoter (biological_process); GO:0009791: post-embryonic…	--	--	[L]	Replication, recombination and repair	gi|987917101|ref|XP_015434582.1|	9.6e-26	117/503(23.26)	125	PREDICTED: zinc finger BED domain-containing protein 4-like, partial [Dufourea novaeangliae]	--	--	--	--	--	sp|Q9M2N5|DSLE_ARATH	2.5e-282	511/647(78.98)	972	Zinc finger BED domain-containing protein DAYSLEEPER OS=Arabidopsis thaliana GN=HAT PE=1 SV=1
B596-L_1-10k_transcript_33366	20	GO:0005634: nucleus (cellular_component); GO:0009416: response to light stimulus (biological_process); GO:0009734: auxin-activated signaling pathway (biological_process); GO:0009816: defense response to bacterium, incompatible interaction (biological_process); GO:0009826: unidimensional cell growth (biological_process); GO:0009863: salicylic acid mediated signaling pathway (biological_process); G…	--	--	--	--	gi|528495550|ref|XP_005156130.1|	2.7e-33	105/331(31.72)	149	PREDICTED: GH3 domain-containing protein isoform X1 [Danio rerio]	--	--	--	--	--	sp|Q9LYU4|GH312_ARATH	1.3e-134	244/372(65.59)	481	4-substituted benzoates-glutamate ligase GH3.12 OS=Arabidopsis thaliana GN=GH3.12 PE=1 SV=1
B596-L_1-10k_transcript_14832	20	GO:0005634: nucleus (cellular_component); GO:0009416: response to light stimulus (biological_process); GO:0009734: auxin-activated signaling pathway (biological_process); GO:0009816: defense response to bacterium, incompatible interaction (biological_process); GO:0009826: unidimensional cell growth (biological_process); GO:0009863: salicylic acid mediated signaling pathway (biological_process); G…	--	--	--	--	gi|528495550|ref|XP_005156130.1|	6.9e-49	161/552(29.17)	201	PREDICTED: GH3 domain-containing protein isoform X1 [Danio rerio]	--	--	--	--	--	sp|Q9LYU4|GH312_ARATH	2.9e-207	365/563(64.83)	723	4-substituted benzoates-glutamate ligase GH3.12 OS=Arabidopsis thaliana GN=GH3.12 PE=1 SV=1
B596-L_1-10k_transcript_18512	20	GO:0005634: nucleus (cellular_component); GO:0009416: response to light stimulus (biological_process); GO:0009734: auxin-activated signaling pathway (biological_process); GO:0009816: defense response to bacterium, incompatible interaction (biological_process); GO:0009826: unidimensional cell growth (biological_process); GO:0009863: salicylic acid mediated signaling pathway (biological_process); G…	--	--	--	--	gi|528495550|ref|XP_005156130.1|	8.5e-49	161/552(29.17)	201	PREDICTED: GH3 domain-containing protein isoform X1 [Danio rerio]	--	--	--	--	--	sp|Q9LYU4|GH312_ARATH	2.8e-207	365/563(64.83)	723	4-substituted benzoates-glutamate ligase GH3.12 OS=Arabidopsis thaliana GN=GH3.12 PE=1 SV=1
B596-L_1-10k_transcript_34074	11	GO:0005634: nucleus (cellular_component); GO:0005829: cytosol (cellular_component); GO:0006545: glycine biosynthetic process (biological_process); GO:0006567: threonine catabolic process (biological_process); GO:0008732: L-allo-threonine aldolase activity (molecular_function); GO:0016829: lyase activity (molecular_function); GO:0016853: isomerase activity (molecular_function); GO:0030170: pyridox…	K01620|ltaE	http://www.genome.jp/dbget-bin/www_bget?ko:K01620	--	--	gi|1005450658|ref|XP_015762532.1|	9.1e-87	167/352(47.44)	327	PREDICTED: probable low-specificity L-threonine aldolase 2 isoform X1 [Acropora digitifera]	--	--	--	--	--	sp|Q8RXU4|THA1_ARATH	2.7e-182	320/355(90.14)	639	Probable low-specificity L-threonine aldolase 1 OS=Arabidopsis thaliana GN=THA1 PE=1 SV=1
B596-L_1-10k_transcript_41509	11	GO:0003824: catalytic activity (molecular_function); GO:0005634: nucleus (cellular_component); GO:0005829: cytosol (cellular_component); GO:0006520: cellular amino acid metabolic process (biological_process); GO:0006545: glycine biosynthetic process (biological_process); GO:0006567: threonine catabolic process (biological_process); GO:0008732: L-allo-threonine aldolase activity (molecular_functio…	K01620|ltaE	http://www.genome.jp/dbget-bin/www_bget?ko:K01620	--	--	gi|1005450658|ref|XP_015762532.1|	6.7e-61	121/282(42.91)	240	PREDICTED: probable low-specificity L-threonine aldolase 2 isoform X1 [Acropora digitifera]	--	--	--	--	--	sp|Q8RXU4|THA1_ARATH	4.6e-145	254/284(89.44)	515	Probable low-specificity L-threonine aldolase 1 OS=Arabidopsis thaliana GN=THA1 PE=1 SV=1
B596-L_1-10k_transcript_32529	11	GO:0005634: nucleus (cellular_component); GO:0005829: cytosol (cellular_component); GO:0006545: glycine biosynthetic process (biological_process); GO:0006567: threonine catabolic process (biological_process); GO:0008732: L-allo-threonine aldolase activity (molecular_function); GO:0016829: lyase activity (molecular_function); GO:0016853: isomerase activity (molecular_function); GO:0030170: pyridox…	K01620|ltaE	http://www.genome.jp/dbget-bin/www_bget?ko:K01620	--	--	gi|1005450658|ref|XP_015762532.1|	2.8e-86	166/352(47.16)	325	PREDICTED: probable low-specificity L-threonine aldolase 2 isoform X1 [Acropora digitifera]	--	--	--	--	--	sp|Q8RXU4|THA1_ARATH	3.4e-183	321/355(90.42)	642	Probable low-specificity L-threonine aldolase 1 OS=Arabidopsis thaliana GN=THA1 PE=1 SV=1
B596-L_1-10k_transcript_43757	15	GO:0001731: formation of translation preinitiation complex (biological_process); GO:0002188: translation reinitiation (biological_process); GO:0002192: IRES-dependent translational initiation (biological_process); GO:0003723: RNA binding (molecular_function); GO:0005737: cytoplasm (cellular_component); GO:0005886: plasma membrane (cellular_component); GO:0006351: transcription, DNA-templated (bio…	K07575|K07575	http://www.genome.jp/dbget-bin/www_bget?ko:K07575	--	--	gi|221128563|ref|XP_002162637.1|	6.1e-53	107/182(58.79)	214	PREDICTED: malignant T-cell-amplified sequence 1-like [Hydra vulgaris]	--	--	--	--	--	sp|Q86KL4|MCTS1_DICDI	4.6e-51	98/182(53.85)	203	Malignant T-cell-amplified sequence 1 homolog OS=Dictyostelium discoideum GN=mcts1 PE=3 SV=1
B596-L_1-10k_transcript_24378	76	GO:0000122: negative regulation of transcription from RNA polymerase II promoter (biological_process); GO:0001669: acrosomal vesicle (cellular_component); GO:0001849: complement component C1q binding (molecular_function); GO:0001948: glycoprotein binding (molecular_function); GO:0002502: peptide antigen assembly with MHC class I protein complex (biological_process); GO:0003729: mRNA binding (mole…	K08057|CALR	http://www.genome.jp/dbget-bin/www_bget?ko:K08057	[O]	Posttranslational modification, protein turnover, chaperones	gi|1025413527|ref|XP_016411312.1|	2e-78	210/347(60.52)	299	PREDICTED: calreticulin-like [Sinocyclocheilus rhinocerous]	XM_017236577.1	2e-25	220/293(75.09)	128	PREDICTED: Drosophila bipectinata calreticulin (LOC108122084), mRNA	sp|Q38858|CALR2_ARATH	4.2e-159	332/364(91.21)	562	Calreticulin-2 OS=Arabidopsis thaliana GN=CRT2 PE=1 SV=3
B596-L_1-10k_transcript_45782	52	GO:0000122: negative regulation of transcription from RNA polymerase II promoter (biological_process); GO:0001948: glycoprotein binding (molecular_function); GO:0002502: peptide antigen assembly with MHC class I protein complex (biological_process); GO:0003729: mRNA binding (molecular_function); GO:0005178: integrin binding (molecular_function); GO:0005488: binding (molecular_function); GO:000550…	K08057|CALR	http://www.genome.jp/dbget-bin/www_bget?ko:K08057	[O]	Posttranslational modification, protein turnover, chaperones	gi|954212633|gb|KRX21774.1|	1.6e-15	86/158(54.43)	89	Calreticulin [Trichinella nelsoni]	--	--	--	--	--	sp|O04151|CALR1_ARATH	1.1e-32	113/140(80.71)	141	Calreticulin-1 OS=Arabidopsis thaliana GN=CRT1 PE=1 SV=1
B596-L_1-10k_transcript_48827	58	GO:0000122: negative regulation of transcription from RNA polymerase II promoter (biological_process); GO:0001849: complement component C1q binding (molecular_function); GO:0001948: glycoprotein binding (molecular_function); GO:0002474: antigen processing and presentation of peptide antigen via MHC class I (biological_process); GO:0003729: mRNA binding (molecular_function); GO:0005178: integrin b…	K08057|CALR	http://www.genome.jp/dbget-bin/www_bget?ko:K08057	[O]	Posttranslational modification, protein turnover, chaperones	gi|926636235|ref|XP_013784042.1|	9.7e-14	68/97(70.10)	83	PREDICTED: calreticulin-like [Limulus polyphemus]	--	--	--	--	--	sp|Q38858|CALR2_ARATH	4.5e-30	96/102(94.12)	132	Calreticulin-2 OS=Arabidopsis thaliana GN=CRT2 PE=1 SV=3
B596-L_1-10k_transcript_15309	20	GO:0005634: nucleus (cellular_component); GO:0009416: response to light stimulus (biological_process); GO:0009734: auxin-activated signaling pathway (biological_process); GO:0009816: defense response to bacterium, incompatible interaction (biological_process); GO:0009826: unidimensional cell growth (biological_process); GO:0009863: salicylic acid mediated signaling pathway (biological_process); G…	--	--	--	--	gi|390341982|ref|XP_781035.3|	4.7e-37	156/570(27.37)	162	PREDICTED: indole-3-acetic acid-amido synthetase GH3.17 [Strongylocentrotus purpuratus]	--	--	--	--	--	sp|Q9LYU4|GH312_ARATH	3.9e-175	311/561(55.44)	616	4-substituted benzoates-glutamate ligase GH3.12 OS=Arabidopsis thaliana GN=GH3.12 PE=1 SV=1
B596-L_1-10k_transcript_18846	19	GO:0005634: nucleus (cellular_component); GO:0009734: auxin-activated signaling pathway (biological_process); GO:0009816: defense response to bacterium, incompatible interaction (biological_process); GO:0009826: unidimensional cell growth (biological_process); GO:0009863: salicylic acid mediated signaling pathway (biological_process); GO:0009941: chloroplast envelope (cellular_component); GO:0010…	--	--	--	--	gi|390341980|ref|XP_003725566.1|	2.3e-30	154/558(27.60)	140	PREDICTED: probable indole-3-acetic acid-amido synthetase GH3.9 [Strongylocentrotus purpuratus]	--	--	--	--	--	sp|Q9LYU4|GH312_ARATH	1.5e-157	290/560(51.79)	557	4-substituted benzoates-glutamate ligase GH3.12 OS=Arabidopsis thaliana GN=GH3.12 PE=1 SV=1
B596-L_1-10k_transcript_15127	20	GO:0005634: nucleus (cellular_component); GO:0009416: response to light stimulus (biological_process); GO:0009734: auxin-activated signaling pathway (biological_process); GO:0009816: defense response to bacterium, incompatible interaction (biological_process); GO:0009826: unidimensional cell growth (biological_process); GO:0009863: salicylic acid mediated signaling pathway (biological_process); G…	--	--	--	--	gi|390331835|ref|XP_003723363.1|	6.2e-29	119/429(27.74)	135	PREDICTED: putative indole-3-acetic acid-amido synthetase GH3.10 [Strongylocentrotus purpuratus]	--	--	--	--	--	sp|Q9LYU4|GH312_ARATH	6.5e-146	261/489(53.37)	519	4-substituted benzoates-glutamate ligase GH3.12 OS=Arabidopsis thaliana GN=GH3.12 PE=1 SV=1
B596-L_1-10k_transcript_20856	20	GO:0005634: nucleus (cellular_component); GO:0009416: response to light stimulus (biological_process); GO:0009734: auxin-activated signaling pathway (biological_process); GO:0009816: defense response to bacterium, incompatible interaction (biological_process); GO:0009826: unidimensional cell growth (biological_process); GO:0009863: salicylic acid mediated signaling pathway (biological_process); G…	--	--	--	--	gi|390341982|ref|XP_781035.3|	4.1e-37	156/570(27.37)	162	PREDICTED: indole-3-acetic acid-amido synthetase GH3.17 [Strongylocentrotus purpuratus]	--	--	--	--	--	sp|Q9LYU4|GH312_ARATH	3.4e-175	311/561(55.44)	616	4-substituted benzoates-glutamate ligase GH3.12 OS=Arabidopsis thaliana GN=GH3.12 PE=1 SV=1
B596-L_1-10k_transcript_5687	13	GO:0004674: protein serine/threonine kinase activity (molecular_function); GO:0005634: nucleus (cellular_component); GO:0005773: vacuole (cellular_component); GO:0005886: plasma membrane (cellular_component); GO:0007165: signal transduction (biological_process); GO:0009506: plasmodesma (cellular_component); GO:0009875: pollen-pistil interaction (biological_process); GO:0030246: carbohydrate bindi…	K04733|IRAK4	http://www.genome.jp/dbget-bin/www_bget?ko:K04733	--	--	gi|696990752|ref|XP_009562753.1|	9.7e-41	118/307(38.44)	175	PREDICTED: interleukin-1 receptor-associated kinase 4 [Cuculus canorus]	--	--	--	--	--	sp|Q9SXB8|Y1133_ARATH	0	671/843(79.60)	1368	G-type lectin S-receptor-like serine/threonine-protein kinase At1g11330 OS=Arabidopsis thaliana GN=At1g11330 PE=2 SV=3
B596-L_1-10k_transcript_6805	14	GO:0004674: protein serine/threonine kinase activity (molecular_function); GO:0005488: binding (molecular_function); GO:0005634: nucleus (cellular_component); GO:0005773: vacuole (cellular_component); GO:0005886: plasma membrane (cellular_component); GO:0007165: signal transduction (biological_process); GO:0009506: plasmodesma (cellular_component); GO:0009875: pollen-pistil interaction (biologica…	K04733|IRAK4	http://www.genome.jp/dbget-bin/www_bget?ko:K04733	--	--	gi|126340173|ref|XP_001367252.1|	2e-43	113/292(38.70)	184	PREDICTED: interleukin-1 receptor-associated kinase 4 isoform X1 [Monodelphis domestica]	--	--	--	--	--	sp|Q9ZT07|RKS1_ARATH	0	628/843(74.50)	1199	G-type lectin S-receptor-like serine/threonine-protein kinase RKS1 OS=Arabidopsis thaliana GN=RKS1 PE=3 SV=3
B596-L_1-10k_transcript_5161	13	GO:0004674: protein serine/threonine kinase activity (molecular_function); GO:0005488: binding (molecular_function); GO:0005634: nucleus (cellular_component); GO:0005773: vacuole (cellular_component); GO:0005886: plasma membrane (cellular_component); GO:0007165: signal transduction (biological_process); GO:0009506: plasmodesma (cellular_component); GO:0009875: pollen-pistil interaction (biologica…	K04733|IRAK4	http://www.genome.jp/dbget-bin/www_bget?ko:K04733	--	--	gi|126340173|ref|XP_001367252.1|	2.2e-43	113/292(38.70)	184	PREDICTED: interleukin-1 receptor-associated kinase 4 isoform X1 [Monodelphis domestica]	--	--	--	--	--	sp|Q9ZT07|RKS1_ARATH	1.6e-275	507/692(73.27)	950	G-type lectin S-receptor-like serine/threonine-protein kinase RKS1 OS=Arabidopsis thaliana GN=RKS1 PE=3 SV=3
B596-L_1-10k_transcript_37641	35	GO:0000165: MAPK cascade (biological_process); GO:0000209: protein polyubiquitination (biological_process); GO:0002223: stimulatory C-type lectin receptor signaling pathway (biological_process); GO:0002479: antigen processing and presentation of exogenous peptide antigen via MHC class I, TAP-dependent (biological_process); GO:0004298: threonine-type endopeptidase activity (molecular_function); GO…	K02737|PSMB5	http://www.genome.jp/dbget-bin/www_bget?ko:K02737	[O]	Posttranslational modification, protein turnover, chaperones	gi|449681407|ref|XP_002162379.2|	2e-77	144/228(63.16)	295	PREDICTED: proteasome subunit beta type-5-like [Hydra vulgaris]	--	--	--	--	--	sp|Q9LIP2|PSB5B_ARATH	8.5e-148	255/272(93.75)	524	Proteasome subunit beta type-5-B OS=Arabidopsis thaliana GN=PBE2 PE=1 SV=1
B596-L_1-10k_transcript_18946	--	--	K00737|MGAT3	http://www.genome.jp/dbget-bin/www_bget?ko:K00737	--	--	gi|736173467|ref|XP_010766542.1|	1.7e-17	92/349(26.36)	97	PREDICTED: beta-1,4-mannosyl-glycoprotein 4-beta-N-acetylglucosaminyltransferase [Notothenia coriiceps]	--	--	--	--	--	--	--	--	--	--
B596-L_1-10k_transcript_51761	4	GO:0005515: protein binding (molecular_function); GO:0006810: transport (biological_process); GO:0009507: chloroplast (cellular_component); GO:0016021: integral component of membrane (cellular_component);	--	--	--	--	--	--	--	--	--	--	--	--	--	--	sp|Q84W04|CNIH4_ARATH	8.3e-70	128/137(93.43)	264	Protein cornichon homolog 4 OS=Arabidopsis thaliana GN=At1g12390 PE=1 SV=1
B596-L_1-10k_transcript_10741	--	--	--	--	[D]	Cell cycle control, cell division, chromosome partitioning	--	--	--	--	--	--	--	--	--	--	--	--	--	--	--
B596-L_1-10k_transcript_11874	--	--	--	--	[R]	General function prediction only	--	--	--	--	--	--	--	--	--	--	sp|P93295|M310_ARATH	1.6e-12	51/163(31.29)	76	Uncharacterized mitochondrial protein AtMg00310 OS=Arabidopsis thaliana GN=AtMg00310 PE=4 SV=1
B596-L_1-10k_transcript_28421	3	GO:0003676: nucleic acid binding (molecular_function); GO:0005634: nucleus (cellular_component); GO:0006351: transcription, DNA-templated (biological_process);	--	--	[L]	Replication, recombination and repair	--	--	--	--	--	--	--	--	--	--	sp|B9FJG3|RSLE1_ORYSJ	1.3e-61	146/454(32.16)	238	Zinc finger BED domain-containing protein RICESLEEPER 1 OS=Oryza sativa subsp. japonica GN=Os05g0239150 PE=3 SV=1
B596-L_1-10k_transcript_25453	7	GO:0003713: transcription coactivator activity (molecular_function); GO:0005515: protein binding (molecular_function); GO:0006351: transcription, DNA-templated (biological_process); GO:0009751: response to salicylic acid (biological_process); GO:0016592: mediator complex (cellular_component); GO:0031490: chromatin DNA binding (molecular_function); GO:0045723: positive regulation of fatty acid bio…	--	--	--	--	--	--	--	--	--	--	--	--	--	--	sp|F4I171|MD15A_ARATH	2.7e-54	131/205(63.90)	214	Mediator of RNA polymerase II transcription subunit 15a OS=Arabidopsis thaliana GN=MED15A PE=1 SV=1
B596-L_1-10k_transcript_45034	7	GO:0003713: transcription coactivator activity (molecular_function); GO:0005515: protein binding (molecular_function); GO:0006351: transcription, DNA-templated (biological_process); GO:0009751: response to salicylic acid (biological_process); GO:0016592: mediator complex (cellular_component); GO:0031490: chromatin DNA binding (molecular_function); GO:0045723: positive regulation of fatty acid bio…	--	--	--	--	--	--	--	--	--	--	--	--	--	--	sp|F4I171|MD15A_ARATH	3.3e-30	69/108(63.89)	133	Mediator of RNA polymerase II transcription subunit 15a OS=Arabidopsis thaliana GN=MED15A PE=1 SV=1
B596-L_1-10k_transcript_17142	9	GO:0005773: vacuole (cellular_component); GO:0005886: plasma membrane (cellular_component); GO:0009536: plastid (cellular_component); GO:0009555: pollen development (biological_process); GO:0015095: magnesium ion transmembrane transporter activity (molecular_function); GO:0015693: magnesium ion transport (biological_process); GO:0016021: integral component of membrane (cellular_component); GO:009…	K16075|MRS2, MFM1	http://www.genome.jp/dbget-bin/www_bget?ko:K16075	--	--	gi|1020475463|ref|XP_016142978.1|	2.1e-15	101/397(25.44)	90	PREDICTED: magnesium transporter MRS2 homolog, mitochondrial-like [Sinocyclocheilus grahami]	--	--	--	--	--	sp|Q9S9N4|MRS21_ARATH	4.6e-226	422/446(94.62)	785	Magnesium transporter MRS2-1 OS=Arabidopsis thaliana GN=MRS2-1 PE=2 SV=1
B596-L_1-10k_transcript_10862	38	GO:0002020: protease binding (molecular_function); GO:0003735: structural constituent of ribosome (molecular_function); GO:0004872: receptor activity (molecular_function); GO:0005046: KDEL sequence binding (molecular_function); GO:0005524: ATP binding (molecular_function); GO:0005618: cell wall (cellular_component); GO:0005739: mitochondrion (cellular_component); GO:0005774: vacuolar membrane (ce…	K03283|HSPA1_8	http://www.genome.jp/dbget-bin/www_bget?ko:K03283	--	--	gi|170590876|ref|XP_001900197.1|	1.7e-277	487/649(75.04)	961	heat shock 70 kDa protein [Brugia malayi]	EF523379.1	6e-77	1121/1591(70.46)	300	Omphisa fuscidentalis heat shock cognate 70 protein (hsc70) mRNA, complete cds	sp|Q9S9N1|HSP7E_ARATH	0	598/650(92.00)	1169	Heat shock 70 kDa protein 5 OS=Arabidopsis thaliana GN=HSP70-5 PE=2 SV=1
B596-L_1-10k_transcript_17502	19	GO:0000154: rRNA modification (biological_process); GO:0000462: maturation of SSU-rRNA from tricistronic rRNA transcript (SSU-rRNA, 5.8S rRNA, LSU-rRNA) (biological_process); GO:0000479: endonucleolytic cleavage of tricistronic rRNA transcript (SSU-rRNA, 5.8S rRNA, LSU-rRNA) (biological_process); GO:0001094: TFIID-class transcription factor binding (molecular_function); GO:0003677: DNA binding (m…	K14565|NOP58	http://www.genome.jp/dbget-bin/www_bget?ko:K14565	[AJ]	--	gi|156406016|ref|XP_001641027.1|	1.4e-152	285/447(63.76)	546	predicted protein [Nematostella vectensis]	--	--	--	--	--	sp|O04658|NOP5A_ARATH	1.6e-231	415/455(91.21)	803	Probable nucleolar protein 5-1 OS=Arabidopsis thaliana GN=NOP5-1 PE=2 SV=2
B596-L_1-10k_transcript_20639	5	GO:0005634: nucleus (cellular_component); GO:0005829: cytosol (cellular_component); GO:0010313: phytochrome binding (molecular_function); GO:0017148: negative regulation of translation (biological_process); GO:0048027: mRNA 5'-UTR binding (molecular_function);	--	--	[R]	General function prediction only	--	--	--	--	--	--	--	--	--	--	sp|Q6NPN3|C3H58_ARATH	5.4e-64	238/343(69.39)	246	Zinc finger CCCH domain-containing protein 58 OS=Arabidopsis thaliana GN=At5g18550 PE=2 SV=1
B596-L_1-10k_transcript_32122	2	GO:0008152: metabolic process (biological_process); GO:0016740: transferase activity (molecular_function);	K00856|E2.7.1.20, ADK	http://www.genome.jp/dbget-bin/www_bget?ko:K00856	--	--	gi|556755933|ref|XP_005973319.1|	3.5e-20	75/250(30.00)	105	PREDICTED: adenosine kinase-like [Pantholops hodgsonii]	--	--	--	--	--	sp|Q55480|YZ37_SYNY3	1e-17	77/282(27.30)	92	Uncharacterized sugar kinase slr0537 OS=Synechocystis sp. (strain PCC 6803 / Kazusa) GN=slr0537 PE=3 SV=1
B596-L_1-10k_transcript_17733	4	GO:0016853: isomerase activity (molecular_function); GO:0031119: tRNA pseudouridine synthesis (biological_process); GO:0043231: intracellular membrane-bounded organelle (cellular_component); GO:0044822: poly(A) RNA binding (molecular_function);	K06173|truA, PUS1	http://www.genome.jp/dbget-bin/www_bget?ko:K06173	[J]	Translation, ribosomal structure and biogenesis	gi|913327225|ref|XP_013195058.1|	2.3e-57	136/409(33.25)	229	PREDICTED: tRNA pseudouridine synthase A, mitochondrial [Amyelois transitella]	XM_015254863.1	5e-07	36/36(100.00)	67.6	PREDICTED: Diachasma alloeum tRNA pseudouridine synthase A, mitochondrial (LOC107036728), mRNA	sp|Q9WU56|TRUA_MOUSE	8.5e-55	138/412(33.50)	216	tRNA pseudouridine synthase A, mitochondrial OS=Mus musculus GN=Pus1 PE=1 SV=2
B596-L_1-10k_transcript_46404	--	--	--	--	--	--	gi|170060211|ref|XP_001865702.1|	8.1e-41	90/193(46.63)	173	conserved hypothetical protein [Culex quinquefasciatus]	--	--	--	--	--	--	--	--	--	--
B596-L_1-10k_transcript_17708	19	GO:0003987: acetate-CoA ligase activity (molecular_function); GO:0005739: mitochondrion (cellular_component); GO:0005777: peroxisome (cellular_component); GO:0006083: acetate metabolic process (biological_process); GO:0006097: glyoxylate cycle (biological_process); GO:0009507: chloroplast (cellular_component); GO:0016209: antioxidant activity (molecular_function); GO:0016491: oxidoreductase activ…	K00666|K00666	http://www.genome.jp/dbget-bin/www_bget?ko:K00666	[I]	Lipid transport and metabolism	gi|556719984|ref|XP_005955868.1|	1.1e-130	255/541(47.13)	473	PREDICTED: acetate/butyrate--CoA ligase AAE7, peroxisomal-like [Pantholops hodgsonii]	--	--	--	--	--	sp|Q9LPK6|AEE9_ARATH	8.5e-302	504/550(91.64)	1036	Probable acyl-activating enzyme 9 OS=Arabidopsis thaliana GN=AEE9 PE=2 SV=1
B596-L_1-10k_transcript_29375	5	GO:0000166: nucleotide binding (molecular_function); GO:0003729: mRNA binding (molecular_function); GO:0005515: protein binding (molecular_function); GO:0005737: cytoplasm (cellular_component); GO:0044428: nuclear part (cellular_component);	K13165|SFRS12	http://www.genome.jp/dbget-bin/www_bget?ko:K13165	[R]	General function prediction only	gi|1005461939|ref|XP_015768028.1|	5.8e-10	40/101(39.60)	72	PREDICTED: splicing regulatory glutamine/lysine-rich protein 1-like [Acropora digitifera]	--	--	--	--	--	sp|Q9SG10|CID10_ARATH	3e-126	273/356(76.69)	453	Polyadenylate-binding protein-interacting protein 10 OS=Arabidopsis thaliana GN=CID10 PE=2 SV=1
B596-L_1-10k_transcript_46953	14	GO:0000287: magnesium ion binding (molecular_function); GO:0004170: dUTP diphosphatase activity (molecular_function); GO:0005654: nucleoplasm (cellular_component); GO:0005737: cytoplasm (cellular_component); GO:0005739: mitochondrion (cellular_component); GO:0005829: cytosol (cellular_component); GO:0006226: dUMP biosynthetic process (biological_process); GO:0006260: DNA replication (biological_p…	K01520|dut, DUT	http://www.genome.jp/dbget-bin/www_bget?ko:K01520	--	--	gi|929377594|ref|XP_014099033.1|	8.6e-48	108/195(55.38)	196	PREDICTED: deoxyuridine 5&apos;-triphosphate nucleotidohydrolase isoform X1 [Bactrocera oleae]	--	--	--	--	--	sp|Q9STG6|DUT_ARATH	6.9e-72	139/163(85.28)	271	Deoxyuridine 5&apos;-triphosphate nucleotidohydrolase OS=Arabidopsis thaliana GN=DUT PE=1 SV=1
B596-L_1-10k_transcript_4247	11	GO:0000956: nuclear-transcribed mRNA catabolic process (biological_process); GO:0004842: ubiquitin-protein transferase activity (molecular_function); GO:0005515: protein binding (molecular_function); GO:0005737: cytoplasm (cellular_component); GO:0006351: transcription, DNA-templated (biological_process); GO:0030014: CCR4-NOT complex (cellular_component); GO:0044822: poly(A) RNA binding (molecula…	K10643|CNOT4, NOT4, MOT2	http://www.genome.jp/dbget-bin/www_bget?ko:K10643	--	--	gi|307206212|gb|EFN84292.1|	1.4e-53	103/222(46.40)	218	CCR4-NOT transcription complex subunit 4 [Harpegnathos saltator]	--	--	--	--	--	sp|Q09818|YAC4_SCHPO	6.9e-51	121/359(33.70)	204	Putative general negative regulator of transcription C16C9.04c OS=Schizosaccharomyces pombe (strain 972 / ATCC 24843) GN=SPAC16C9.04c PE=3 SV=1
B596-L_1-10k_transcript_2914	11	GO:0000956: nuclear-transcribed mRNA catabolic process (biological_process); GO:0004842: ubiquitin-protein transferase activity (molecular_function); GO:0005515: protein binding (molecular_function); GO:0005737: cytoplasm (cellular_component); GO:0006355: regulation of transcription, DNA-templated (biological_process); GO:0030014: CCR4-NOT complex (cellular_component); GO:0044822: poly(A) RNA bin…	K10643|CNOT4, NOT4, MOT2	http://www.genome.jp/dbget-bin/www_bget?ko:K10643	--	--	gi|307206212|gb|EFN84292.1|	1.6e-53	103/222(46.40)	218	CCR4-NOT transcription complex subunit 4 [Harpegnathos saltator]	--	--	--	--	--	sp|Q09818|YAC4_SCHPO	2.8e-53	102/256(39.84)	212	Putative general negative regulator of transcription C16C9.04c OS=Schizosaccharomyces pombe (strain 972 / ATCC 24843) GN=SPAC16C9.04c PE=3 SV=1
B596-L_1-10k_transcript_18653	5	GO:0000271: polysaccharide biosynthetic process (biological_process); GO:0009832: plant-type cell wall biogenesis (biological_process); GO:0016020: membrane (cellular_component); GO:0016740: transferase activity (molecular_function); GO:0044431: Golgi apparatus part (cellular_component);	K02367|EXT2	http://www.genome.jp/dbget-bin/www_bget?ko:K02367	[GMW]	--	gi|585710006|ref|XP_006824459.1|	3.8e-09	98/413(23.73)	69	PREDICTED: xyloglucan galactosyltransferase KATAMARI1-like [Saccoglossus kowalevskii]	--	--	--	--	--	sp|Q9FLA5|ARAD2_ARATH	3.1e-57	148/403(36.72)	224	Probable arabinosyltransferase ARAD2 OS=Arabidopsis thaliana GN=ARAD2 PE=1 SV=1
B596-L_1-10k_transcript_8469	1	GO:0005634: nucleus (cellular_component);	--	--	--	--	--	--	--	--	--	--	--	--	--	--	sp|Q9CAF4|NUP1_ARATH	1.2e-13	149/571(26.09)	80	Nuclear pore complex protein NUP1 OS=Arabidopsis thaliana GN=NUP1 PE=1 SV=1
B596-L_1-10k_transcript_29736	7	GO:0006810: transport (biological_process); GO:0008137: NADH dehydrogenase (ubiquinone) activity (molecular_function); GO:0009535: chloroplast thylakoid membrane (cellular_component); GO:0015979: photosynthesis (biological_process); GO:0016021: integral component of membrane (cellular_component); GO:0042773: ATP synthesis coupled electron transport (biological_process); GO:0048038: quinone bindin…	--	--	[C]	Energy production and conversion	--	--	--	--	--	--	--	--	--	--	sp|A4QLP4|NU5C_LOBMA	3.1e-46	92/93(98.92)	187	NAD(P)H-quinone oxidoreductase subunit 5, chloroplastic OS=Lobularia maritima GN=ndhF PE=3 SV=1
B596-L_1-10k_transcript_37937	7	GO:0006810: transport (biological_process); GO:0008137: NADH dehydrogenase (ubiquinone) activity (molecular_function); GO:0009535: chloroplast thylakoid membrane (cellular_component); GO:0015979: photosynthesis (biological_process); GO:0016021: integral component of membrane (cellular_component); GO:0042773: ATP synthesis coupled electron transport (biological_process); GO:0048038: quinone bindin…	--	--	[C]	Energy production and conversion	--	--	--	--	--	--	--	--	--	--	sp|A4QLP4|NU5C_LOBMA	2.5e-46	92/93(98.92)	187	NAD(P)H-quinone oxidoreductase subunit 5, chloroplastic OS=Lobularia maritima GN=ndhF PE=3 SV=1
B596-L_1-10k_transcript_40875	7	GO:0006810: transport (biological_process); GO:0008137: NADH dehydrogenase (ubiquinone) activity (molecular_function); GO:0009535: chloroplast thylakoid membrane (cellular_component); GO:0015979: photosynthesis (biological_process); GO:0016021: integral component of membrane (cellular_component); GO:0042773: ATP synthesis coupled electron transport (biological_process); GO:0048038: quinone bindin…	--	--	[C]	Energy production and conversion	--	--	--	--	--	--	--	--	--	--	sp|A4QLP4|NU5C_LOBMA	2e-46	92/93(98.92)	187	NAD(P)H-quinone oxidoreductase subunit 5, chloroplastic OS=Lobularia maritima GN=ndhF PE=3 SV=1
B596-L_1-10k_transcript_57170	8	GO:0006810: transport (biological_process); GO:0008137: NADH dehydrogenase (ubiquinone) activity (molecular_function); GO:0009535: chloroplast thylakoid membrane (cellular_component); GO:0015979: photosynthesis (biological_process); GO:0016020: membrane (cellular_component); GO:0016021: integral component of membrane (cellular_component); GO:0042773: ATP synthesis coupled electron transport (biol…	K03883|ND5	http://www.genome.jp/dbget-bin/www_bget?ko:K03883	[C]	Energy production and conversion	gi|1041549544|ref|XP_017303116.1|	4.4e-19	50/102(49.02)	100	PREDICTED: NADH-quinone oxidoreductase subunit L-like [Diaphorina citri]	--	--	--	--	--	sp|P56752|NU5C_ARATH	2.4e-52	98/100(98.00)	205	NAD(P)H-quinone oxidoreductase subunit 5, chloroplastic OS=Arabidopsis thaliana GN=ndhF PE=3 SV=1
B596-L_1-10k_transcript_549	--	--	--	--	[R]	General function prediction only	gi|954322738|gb|KRY04100.1|	5.6e-14	40/92(43.48)	87	hypothetical protein T12_5690, partial [Trichinella patagoniensis]	--	--	--	--	--	--	--	--	--	--
B596-L_1-10k_transcript_11917	16	GO:0000325: plant-type vacuole (cellular_component); GO:0005774: vacuolar membrane (cellular_component); GO:0005886: plasma membrane (cellular_component); GO:0006807: nitrogen compound metabolic process (biological_process); GO:0006857: oligopeptide transport (biological_process); GO:0009506: plasmodesma (cellular_component); GO:0010336: gibberellic acid homeostasis (biological_process); GO:00151…	K14638|SLC15A3_4, PHT	http://www.genome.jp/dbget-bin/www_bget?ko:K14638	[E]	Amino acid transport and metabolism	gi|1005490756|ref|XP_015748065.1|	2.8e-43	153/559(27.37)	183	PREDICTED: solute carrier family 15 member 4-like [Acropora digitifera]	--	--	--	--	--	sp|Q9LV10|PTR53_ARATH	0	563/614(91.69)	1102	Protein NRT1/ PTR FAMILY 2.11 OS=Arabidopsis thaliana GN=NPF2.11 PE=1 SV=1
B596-L_1-10k_transcript_17444	20	GO:0005488: binding (molecular_function); GO:0005783: endoplasmic reticulum (cellular_component); GO:0009639: response to red or far red light (biological_process); GO:0012505: endomembrane system (cellular_component); GO:0016020: membrane (cellular_component); GO:0016491: oxidoreductase activity (molecular_function); GO:0016709: oxidoreductase activity, acting on paired donors, with incorporatio…	K07408|CYP1A1	http://www.genome.jp/dbget-bin/www_bget?ko:K07408	[Q]	Secondary metabolites biosynthesis, transport and catabolism	gi|1040239414|gb|OBS72518.1|	2.8e-47	133/509(26.13)	196	hypothetical protein A6R68_12890 [Neotoma lepida]	--	--	--	--	--	sp|O48928|C77A3_SOYBN	5.4e-126	226/507(44.58)	453	Cytochrome P450 77A3 OS=Glycine max GN=CYP77A3 PE=2 SV=1
B596-L_1-10k_transcript_41705	6	GO:0005515: protein binding (molecular_function); GO:0005681: spliceosomal complex (cellular_component); GO:0006397: mRNA processing (biological_process); GO:0008380: RNA splicing (biological_process); GO:0009507: chloroplast (cellular_component); GO:0016607: nuclear speck (cellular_component);	--	--	[S]	Function unknown	gi|156378009|ref|XP_001630937.1|	5.6e-15	46/100(46.00)	88	predicted protein [Nematostella vectensis]	--	--	--	--	--	sp|Q8GWQ6|Y6344_ARATH	1.7e-123	221/231(95.67)	443	UPF0235 protein At5g63440 OS=Arabidopsis thaliana GN=At5g63440 PE=1 SV=1
B596-L_1-10k_transcript_28017	19	GO:0004109: coproporphyrinogen oxidase activity (molecular_function); GO:0005212: structural constituent of eye lens (molecular_function); GO:0005737: cytoplasm (cellular_component); GO:0005743: mitochondrial inner membrane (cellular_component); GO:0005758: mitochondrial intermembrane space (cellular_component); GO:0006779: porphyrin-containing compound biosynthetic process (biological_process); …	K00228|CPOX, hemF	http://www.genome.jp/dbget-bin/www_bget?ko:K00228	--	--	gi|1002594782|ref|XP_015676301.1|	5.6e-67	116/195(59.49)	261	PREDICTED: oxygen-dependent coproporphyrinogen-III oxidase, mitochondrial [Protobothrops mucrosquamatus]	--	--	--	--	--	sp|Q9LR75|HEM61_ARATH	3e-111	180/186(96.77)	403	Coproporphyrinogen-III oxidase 1, chloroplastic OS=Arabidopsis thaliana GN=CPX1 PE=2 SV=1
B596-L_1-10k_transcript_29138	75	GO:0000086: G2/M transition of mitotic cell cycle (biological_process); GO:0000122: negative regulation of transcription from RNA polymerase II promoter (biological_process); GO:0000187: activation of MAPK activity (biological_process); GO:0000209: protein polyubiquitination (biological_process); GO:0000715: nucleotide-excision repair, DNA damage recognition (biological_process); GO:0000717: nucl…	K08770|UBC	http://www.genome.jp/dbget-bin/www_bget?ko:K08770	[OR]	--	gi|675884946|ref|XP_009027975.1|	9.5e-205	377/408(92.40)	719	hypothetical protein HELRODRAFT_193870 [Helobdella robusta]	XM_002598278.1	0	946/1143(82.76)	1014	Branchiostoma floridae hypothetical protein, mRNA	sp|P0CG85|UBI1P_NICSY	2.7e-210	381/381(100.00)	732	Polyubiquitin OS=Nicotiana sylvestris GN=UBI11 PE=2 SV=1
B596-L_1-10k_transcript_33676	77	GO:0000086: G2/M transition of mitotic cell cycle (biological_process); GO:0000122: negative regulation of transcription from RNA polymerase II promoter (biological_process); GO:0000187: activation of MAPK activity (biological_process); GO:0000209: protein polyubiquitination (biological_process); GO:0000715: nucleotide-excision repair, DNA damage recognition (biological_process); GO:0000717: nucl…	K08770|UBC	http://www.genome.jp/dbget-bin/www_bget?ko:K08770	[OR]	--	gi|675884946|ref|XP_009027975.1|	6e-192	353/383(92.17)	676	hypothetical protein HELRODRAFT_193870 [Helobdella robusta]	XM_017160768.1	0	881/1065(82.72)	948	PREDICTED: Drosophila takahashii polyubiquitin-C (LOC108070338), mRNA	sp|P0CG85|UBI1P_NICSY	6.5e-197	356/356(100.00)	688	Polyubiquitin OS=Nicotiana sylvestris GN=UBI11 PE=2 SV=1
B596-L_1-10k_transcript_45040	13	GO:0000209: protein polyubiquitination (biological_process); GO:0005634: nucleus (cellular_component); GO:0005730: nucleolus (cellular_component); GO:0005737: cytoplasm (cellular_component); GO:0005773: vacuole (cellular_component); GO:0006513: protein monoubiquitination (biological_process); GO:0016579: protein deubiquitination (biological_process); GO:0022625: cytosolic large ribosomal subunit …	K08770|UBC	http://www.genome.jp/dbget-bin/www_bget?ko:K08770	[OR]	--	gi|242021992|ref|XP_002431426.1|	2.1e-87	180/227(79.30)	328	ubiquitin, putative [Pediculus humanus corporis]	XM_003736127.2	0	572/677(84.49)	660	Drosophila pseudoobscura pseudoobscura uncharacterized protein, transcript variant A (Dpse\GA30006), mRNA	sp|P0CG85|UBI1P_NICSY	1.6e-90	184/222(82.88)	334	Polyubiquitin OS=Nicotiana sylvestris GN=UBI11 PE=2 SV=1
B596-L_1-10k_transcript_50462	75	GO:0000086: G2/M transition of mitotic cell cycle (biological_process); GO:0000122: negative regulation of transcription from RNA polymerase II promoter (biological_process); GO:0000187: activation of MAPK activity (biological_process); GO:0000209: protein polyubiquitination (biological_process); GO:0000715: nucleotide-excision repair, DNA damage recognition (biological_process); GO:0000717: nucl…	K08770|UBC	http://www.genome.jp/dbget-bin/www_bget?ko:K08770	[OR]	--	gi|954201903|gb|KRX12211.1|	3.5e-79	154/154(100.00)	300	Polyubiquitin 11, partial [Trichinella nelsoni]	XM_002598278.1	7e-126	389/459(84.75)	460	Branchiostoma floridae hypothetical protein, mRNA	sp|P0CG85|UBI1P_NICSY	1.1e-80	154/154(100.00)	300	Polyubiquitin OS=Nicotiana sylvestris GN=UBI11 PE=2 SV=1
B596-L_1-10k_transcript_23144	23	GO:0005200: structural constituent of cytoskeleton (molecular_function); GO:0005515: protein binding (molecular_function); GO:0005524: ATP binding (molecular_function); GO:0005618: cell wall (cellular_component); GO:0005730: nucleolus (cellular_component); GO:0005737: cytoplasm (cellular_component); GO:0005739: mitochondrion (cellular_component); GO:0005829: cytosol (cellular_component); GO:00058…	K05692|ACTB_G1	http://www.genome.jp/dbget-bin/www_bget?ko:K05692	[Z]	Cytoskeleton	gi|950002|gb|AAC52237.1|	9.7e-145	265/382(69.37)	520	smooth muscle gamma-actin [Mus musculus]	XM_011426860.1	2e-109	822/1116(73.66)	407	PREDICTED: Crassostrea gigas actin-like (LOC105326698), mRNA	sp|P0C539|ACT2_ORYSI	6.6e-152	264/308(85.71)	538	Actin-2 OS=Oryza sativa subsp. indica GN=ACT2 PE=3 SV=1
B596-L_1-10k_transcript_32282	13	GO:0000918: barrier septum site selection (biological_process); GO:0005524: ATP binding (molecular_function); GO:0005829: cytosol (cellular_component); GO:0007059: chromosome segregation (biological_process); GO:0009570: chloroplast stroma (cellular_component); GO:0009706: chloroplast inner membrane (cellular_component); GO:0009898: cytoplasmic side of plasma membrane (cellular_component); GO:001…	K03593|mrp, NUBPL	http://www.genome.jp/dbget-bin/www_bget?ko:K03593	[D]	Cell cycle control, cell division, chromosome partitioning	gi|350427613|ref|XP_003494820.1|	8.3e-46	116/281(41.28)	191	PREDICTED: putative septum site-determining protein MinD [Bombus impatiens]	--	--	--	--	--	sp|Q9MBA2|MIND1_ARATH	7.8e-172	310/327(94.80)	604	Putative septum site-determining protein minD homolog, chloroplastic OS=Arabidopsis thaliana GN=MIND1 PE=1 SV=1
B596-L_1-10k_transcript_37743	12	GO:0002229: defense response to oomycetes (biological_process); GO:0005515: protein binding (molecular_function); GO:0005777: peroxisome (cellular_component); GO:0005829: cytosol (cellular_component); GO:0005975: carbohydrate metabolic process (biological_process); GO:0006098: pentose-phosphate shunt (biological_process); GO:0009570: chloroplast stroma (cellular_component); GO:0009793: embryo dev…	K01057|PGLS, pgl, devB	http://www.genome.jp/dbget-bin/www_bget?ko:K01057	[G]	Carbohydrate transport and metabolism	gi|221110450|ref|XP_002158992.1|	6.6e-36	82/201(40.80)	157	PREDICTED: probable 6-phosphogluconolactonase 1 [Hydra vulgaris]	--	--	--	--	--	sp|Q8LEV7|6PGL3_ARATH	7.5e-99	169/218(77.52)	362	Probable 6-phosphogluconolactonase 3 OS=Arabidopsis thaliana GN=At5g24420 PE=2 SV=2
B596-L_1-10k_transcript_41856	10	GO:0002229: defense response to oomycetes (biological_process); GO:0005515: protein binding (molecular_function); GO:0005777: peroxisome (cellular_component); GO:0005829: cytosol (cellular_component); GO:0006098: pentose-phosphate shunt (biological_process); GO:0009570: chloroplast stroma (cellular_component); GO:0017057: 6-phosphogluconolactonase activity (molecular_function); GO:0042128: nitrat…	K01057|PGLS, pgl, devB	http://www.genome.jp/dbget-bin/www_bget?ko:K01057	[G]	Carbohydrate transport and metabolism	gi|221110450|ref|XP_002158992.1|	2.6e-41	97/254(38.19)	175	PREDICTED: probable 6-phosphogluconolactonase 1 [Hydra vulgaris]	--	--	--	--	--	sp|Q8LEV7|6PGL3_ARATH	1.6e-113	193/252(76.59)	410	Probable 6-phosphogluconolactonase 3 OS=Arabidopsis thaliana GN=At5g24420 PE=2 SV=2
B596-L_1-10k_transcript_19370	15	GO:0003677: DNA binding (molecular_function); GO:0003700: transcription factor activity, sequence-specific DNA binding (molecular_function); GO:0005515: protein binding (molecular_function); GO:0005634: nucleus (cellular_component); GO:0005829: cytosol (cellular_component); GO:0006351: transcription, DNA-templated (biological_process); GO:0009416: response to light stimulus (biological_process); …	K16671|MEIS3	http://www.genome.jp/dbget-bin/www_bget?ko:K16671	[K]	Transcription	gi|393904842|gb|EJD73812.1|	1.7e-09	36/93(38.71)	70	hypothetical protein LOAG_18791, partial [Loa loa]	--	--	--	--	--	sp|P48000|KNAT3_ARATH	1.4e-150	268/283(94.70)	534	Homeobox protein knotted-1-like 3 OS=Arabidopsis thaliana GN=KNAT3 PE=1 SV=1
B596-L_1-10k_transcript_49261	20	GO:0000184: nuclear-transcribed mRNA catabolic process, nonsense-mediated decay (biological_process); GO:0002181: cytoplasmic translation (biological_process); GO:0003729: mRNA binding (molecular_function); GO:0003735: structural constituent of ribosome (molecular_function); GO:0005515: protein binding (molecular_function); GO:0005730: nucleolus (cellular_component); GO:0005840: ribosome (cellula…	K02891|RP-L22e, RPL22	http://www.genome.jp/dbget-bin/www_bget?ko:K02891	[J]	Translation, ribosomal structure and biogenesis	gi|392883166|gb|AFM90415.1|	1.2e-32	74/115(64.35)	146	60S ribosomal protein L22-like protein [Callorhinchus milii]	XM_015370038.1	9e-16	89/108(82.41)	95.3	PREDICTED: Cyprinodon variegatus ribosomal protein L22 like 1 (rpl22l1), mRNA	sp|Q9FE58|RL223_ARATH	1.7e-58	117/124(94.35)	227	60S ribosomal protein L22-3 OS=Arabidopsis thaliana GN=RPL22C PE=2 SV=1
B596-L_1-10k_transcript_53788	22	GO:0000166: nucleotide binding (molecular_function); GO:0000184: nuclear-transcribed mRNA catabolic process, nonsense-mediated decay (biological_process); GO:0000462: maturation of SSU-rRNA from tricistronic rRNA transcript (SSU-rRNA, 5.8S rRNA, LSU-rRNA) (biological_process); GO:0003729: mRNA binding (molecular_function); GO:0003735: structural constituent of ribosome (molecular_function); GO:00…	K02974|RP-S24e, RPS24	http://www.genome.jp/dbget-bin/www_bget?ko:K02974	--	--	gi|69608485|emb|CAJ01863.1|	7e-19	50/80(62.50)	100	ribosomal protein S24e [Agriotes lineatus]	--	--	--	--	--	sp|Q9SS17|RS241_ARATH	5.1e-36	78/80(97.50)	152	40S ribosomal protein S24-1 OS=Arabidopsis thaliana GN=RPS24A PE=2 SV=1
B596-L_1-10k_transcript_47678	27	GO:0000166: nucleotide binding (molecular_function); GO:0000184: nuclear-transcribed mRNA catabolic process, nonsense-mediated decay (biological_process); GO:0000462: maturation of SSU-rRNA from tricistronic rRNA transcript (SSU-rRNA, 5.8S rRNA, LSU-rRNA) (biological_process); GO:0002181: cytoplasmic translation (biological_process); GO:0003729: mRNA binding (molecular_function); GO:0003735: stru…	K02974|RP-S24e, RPS24	http://www.genome.jp/dbget-bin/www_bget?ko:K02974	--	--	gi|795179018|ref|XP_011800353.1|	4.1e-38	87/134(64.93)	164	PREDICTED: uncharacterized protein LOC105513924 [Colobus angolensis palliatus]	XM_010213526.1	8e-16	168/223(75.34)	95.3	PREDICTED: Tinamus guttatus ribosomal protein S24 (RPS24), transcript variant X3, mRNA	sp|Q9SS17|RS241_ARATH	1.1e-65	131/133(98.50)	251	40S ribosomal protein S24-1 OS=Arabidopsis thaliana GN=RPS24A PE=2 SV=1
B596-L_1-10k_transcript_53788	22	GO:0000166: nucleotide binding (molecular_function); GO:0000184: nuclear-transcribed mRNA catabolic process, nonsense-mediated decay (biological_process); GO:0000462: maturation of SSU-rRNA from tricistronic rRNA transcript (SSU-rRNA, 5.8S rRNA, LSU-rRNA) (biological_process); GO:0003729: mRNA binding (molecular_function); GO:0003735: structural constituent of ribosome (molecular_function); GO:00…	K02974|RP-S24e, RPS24	http://www.genome.jp/dbget-bin/www_bget?ko:K02974	--	--	gi|69608485|emb|CAJ01863.1|	7e-19	50/80(62.50)	100	ribosomal protein S24e [Agriotes lineatus]	--	--	--	--	--	sp|Q9SS17|RS241_ARATH	5.1e-36	78/80(97.50)	152	40S ribosomal protein S24-1 OS=Arabidopsis thaliana GN=RPS24A PE=2 SV=1
B596-L_1-10k_transcript_34887	6	GO:0003824: catalytic activity (molecular_function); GO:0005829: cytosol (cellular_component); GO:0009506: plasmodesma (cellular_component); GO:0019762: glucosinolate catabolic process (biological_process); GO:0043231: intracellular membrane-bounded organelle (cellular_component); GO:0080028: nitrile biosynthetic process (biological_process);	K14966|HCFC	http://www.genome.jp/dbget-bin/www_bget?ko:K14966	[R]	General function prediction only	gi|927147522|ref|XP_013915045.1|	4.2e-12	40/109(36.70)	79	PREDICTED: tip elongation aberrant protein 1-like [Thamnophis sirtalis]	--	--	--	--	--	sp|Q93XW5|NSP5_ARATH	4e-106	255/322(79.19)	386	Nitrile-specifier protein 5 OS=Arabidopsis thaliana GN=NSP5 PE=2 SV=1
B596-L_1-10k_transcript_54987	28	GO:0000028: ribosomal small subunit assembly (biological_process); GO:0000184: nuclear-transcribed mRNA catabolic process, nonsense-mediated decay (biological_process); GO:0003677: DNA binding (molecular_function); GO:0003729: mRNA binding (molecular_function); GO:0003735: structural constituent of ribosome (molecular_function); GO:0005515: protein binding (molecular_function); GO:0005654: nucleo…	K02978|RP-S27e, RPS27	http://www.genome.jp/dbget-bin/www_bget?ko:K02978	[J]	Translation, ribosomal structure and biogenesis	gi|340370973|ref|XP_003384020.1|	4.1e-31	64/77(83.12)	140	PREDICTED: 40S ribosomal protein S27 [Amphimedon queenslandica]	GQ422297.1	4e-17	145/191(75.92)	99	Koerneria sudhausi small subunit ribosomal protein 27 (rps-27) mRNA, complete cds	sp|Q9M2F1|RS272_ARATH	2.9e-43	81/84(96.43)	176	40S ribosomal protein S27-2 OS=Arabidopsis thaliana GN=RPS27B PE=2 SV=2
B596-L_1-10k_transcript_57406	30	GO:0000028: ribosomal small subunit assembly (biological_process); GO:0000184: nuclear-transcribed mRNA catabolic process, nonsense-mediated decay (biological_process); GO:0000462: maturation of SSU-rRNA from tricistronic rRNA transcript (SSU-rRNA, 5.8S rRNA, LSU-rRNA) (biological_process); GO:0000479: endonucleolytic cleavage of tricistronic rRNA transcript (SSU-rRNA, 5.8S rRNA, LSU-rRNA) (biolo…	K02978|RP-S27e, RPS27	http://www.genome.jp/dbget-bin/www_bget?ko:K02978	[J]	Translation, ribosomal structure and biogenesis	gi|617617369|ref|XP_007526209.1|	3.6e-18	42/50(84.00)	97	PREDICTED: 40S ribosomal protein S27-like [Erinaceus europaeus]	--	--	--	--	--	sp|Q8L953|RS273_ARATH	2.3e-23	49/50(98.00)	109	40S ribosomal protein S27-3 OS=Arabidopsis thaliana GN=RPS27D PE=2 SV=2
B596-L_1-10k_transcript_16546	25	GO:0000724: double-strand break repair via homologous recombination (biological_process); GO:0000784: nuclear chromosome, telomeric region (cellular_component); GO:0003684: damaged DNA binding (molecular_function); GO:0004003: ATP-dependent DNA helicase activity (molecular_function); GO:0005515: protein binding (molecular_function); GO:0005694: chromosome (cellular_component); GO:0006259: DNA met…	K10867|NBN, NBS1	http://www.genome.jp/dbget-bin/www_bget?ko:K10867	--	--	gi|602671661|ref|XP_007441341.1|	4e-17	82/297(27.61)	96	PREDICTED: nibrin [Python bivittatus]	--	--	--	--	--	sp|Q0H8D7|NBS1_ARATH	8.5e-212	421/541(77.82)	738	Nijmegen breakage syndrome 1 protein OS=Arabidopsis thaliana GN=NBS1 PE=1 SV=1
B596-L_1-10k_transcript_26744	--	--	--	--	--	--	--	--	--	--	--	--	--	--	--	--	sp|Q9LJF9|FDL44_ARATH	4.2e-89	220/433(50.81)	330	F-box/FBD/LRR-repeat protein At3g26920 OS=Arabidopsis thaliana GN=At3g26920 PE=2 SV=3
B596-L_1-10k_transcript_29607	--	--	--	--	--	--	--	--	--	--	--	--	--	--	--	--	sp|Q9LJF9|FDL44_ARATH	4e-89	220/433(50.81)	330	F-box/FBD/LRR-repeat protein At3g26920 OS=Arabidopsis thaliana GN=At3g26920 PE=2 SV=3
B596-L_1-10k_transcript_11326	1	GO:0043231: intracellular membrane-bounded organelle (cellular_component);	--	--	--	--	--	--	--	--	--	--	--	--	--	--	sp|Q9LDD4|ARID2_ARATH	9.5e-21	62/178(34.83)	103	AT-rich interactive domain-containing protein 2 OS=Arabidopsis thaliana GN=ARID2 PE=2 SV=1
B596-L_1-10k_transcript_23637	1	GO:0043231: intracellular membrane-bounded organelle (cellular_component);	--	--	--	--	--	--	--	--	--	--	--	--	--	--	sp|Q9LDD4|ARID2_ARATH	7e-21	62/178(34.83)	103	AT-rich interactive domain-containing protein 2 OS=Arabidopsis thaliana GN=ARID2 PE=2 SV=1
B596-L_1-10k_transcript_2547	27	GO:0000166: nucleotide binding (molecular_function); GO:0000398: mRNA splicing, via spliceosome (biological_process); GO:0003746: translation elongation factor activity (molecular_function); GO:0003924: GTPase activity (molecular_function); GO:0005525: GTP binding (molecular_function); GO:0005618: cell wall (cellular_component); GO:0005730: nucleolus (cellular_component); GO:0005829: cytosol (cel…	K12852|EFTUD2	http://www.genome.jp/dbget-bin/www_bget?ko:K12852	--	--	gi|646696804|gb|KDR08844.1|	0	592/981(60.35)	1227	116 kDa U5 small nuclear ribonucleoprotein component [Zootermopsis nevadensis]	BT028294.1	4e-70	783/1095(71.51)	278	Gasterosteus aculeatus clone CNB181-E03 mRNA sequence	sp|Q9LNC5|CLO_ARATH	0	929/988(94.03)	1870	110 kDa U5 small nuclear ribonucleoprotein component CLO OS=Arabidopsis thaliana GN=CLO PE=1 SV=1
B596-L_1-10k_transcript_36996	28	GO:0000398: mRNA splicing, via spliceosome (biological_process); GO:0003746: translation elongation factor activity (molecular_function); GO:0003924: GTPase activity (molecular_function); GO:0005525: GTP binding (molecular_function); GO:0005618: cell wall (cellular_component); GO:0005730: nucleolus (cellular_component); GO:0005829: cytosol (cellular_component); GO:0005886: plasma membrane (cellul…	K12852|EFTUD2	http://www.genome.jp/dbget-bin/www_bget?ko:K12852	--	--	gi|939267848|ref|XP_014254048.1|	2e-149	244/308(79.22)	535	PREDICTED: 116 kDa U5 small nuclear ribonucleoprotein component [Cimex lectularius]	BT028294.1	5e-65	654/907(72.11)	259	Gasterosteus aculeatus clone CNB181-E03 mRNA sequence	sp|Q9LNC5|CLO_ARATH	1.3e-183	309/317(97.48)	643	110 kDa U5 small nuclear ribonucleoprotein component CLO OS=Arabidopsis thaliana GN=CLO PE=1 SV=1
B596-L_1-10k_transcript_2272	--	--	--	--	[R]	General function prediction only	--	--	--	--	--	--	--	--	--	--	--	--	--	--	--
B596-L_1-10k_transcript_11000	--	--	--	--	[R]	General function prediction only	gi|954317639|gb|KRY02768.1|	8.6e-11	34/80(42.50)	75	hypothetical protein T12_3055, partial [Trichinella patagoniensis]	--	--	--	--	--	--	--	--	--	--
B596-L_1-10k_transcript_40053	--	--	--	--	--	--	--	--	--	--	--	--	--	--	--	--	sp|F4JMH9|HSP57_ARATH	9.5e-16	42/117(35.90)	85	Putative 57 kDa heat shock protein OS=Arabidopsis thaliana GN=At4g16560 PE=3 SV=1
B596-L_1-10k_transcript_39578	--	--	--	--	--	--	--	--	--	--	--	--	--	--	--	--	sp|F4JMH9|HSP57_ARATH	2.1e-18	46/118(38.98)	94	Putative 57 kDa heat shock protein OS=Arabidopsis thaliana GN=At4g16560 PE=3 SV=1
B596-L_1-10k_transcript_55409	--	--	--	--	[R]	General function prediction only	--	--	--	--	--	--	--	--	--	--	--	--	--	--	--
B596-L_1-10k_transcript_45739	10	GO:0003723: RNA binding (molecular_function); GO:0003735: structural constituent of ribosome (molecular_function); GO:0005739: mitochondrion (cellular_component); GO:0006412: translation (biological_process); GO:0009507: chloroplast (cellular_component); GO:0009553: embryo sac development (biological_process); GO:0009741: response to brassinosteroid (biological_process); GO:0015934: large ribosom…	--	--	[J]	Translation, ribosomal structure and biogenesis	gi|861634627|gb|KMQ91312.1|	6e-23	63/121(52.07)	114	50s ribosomal protein l14 [Lasius niger]	--	--	--	--	--	sp|Q93Z17|HLP_ARATH	5e-68	161/177(90.96)	259	50S ribosomal protein HLP, mitochondrial OS=Arabidopsis thaliana GN=HLP PE=2 SV=1
B596-L_1-10k_transcript_32101	4	GO:0009506: plasmodesma (cellular_component); GO:0009507: chloroplast (cellular_component); GO:0019762: glucosinolate catabolic process (biological_process); GO:0080028: nitrile biosynthetic process (biological_process);	K20285|RABEPK	http://www.genome.jp/dbget-bin/www_bget?ko:K20285	[R]	General function prediction only	gi|459173340|ref|XP_004225654.1|	5e-19	100/342(29.24)	102	PREDICTED: kelch domain-containing protein 1-like [Ciona intestinalis]	--	--	--	--	--	sp|Q8RY71|ESP_ARATH	4.6e-156	263/344(76.45)	552	Epithiospecifier protein OS=Arabidopsis thaliana GN=ESP PE=1 SV=2
[truncated: 1,116 more rows]

## Sheet: 596-H
GeneID	GOTerms_num	GO_Anno	KEGG_entry	KEGG_url	KOG_class	KOG_class_annotation	NR_ID	E_value	Identity	Score	Annotation	NT_ID	E_value	Identity	Score	Annotation	Swissprot_ID	E_value	Identity	Score	Annotation
[truncated: 1,861 more rows]
