# Supplementary material for: Molecular Analysis Uncovers the Mechanism of Fertility Restoration in Temperature-Sensitive Polima Cytoplasmic Male-Sterile Brassica napus
Source: Int J Mol Sci. 2021 Nov 18;22(22):12450. doi: 10.3390/ijms222212450 (PMC8617660; doi:10.3390/ijms222212450)
Supplement: Supplementary file 1 [file ijms-22-12450-s001.zip › sup-tableS6 -Splice junction classification counts.xlsx]

## Sheet: Sheet1
Table S6. Splice junction classification counts.
Sample	Known canonical	Known Non−canonical	Novel canonical	Novel Non−canonical	Total
596-L	129596	0	16282	1716	147594
596-H	154383	0	19599	2228	176210
