# Supplementary material for: Molecular Analysis Uncovers the Mechanism of Fertility Restoration in Temperature-Sensitive Polima Cytoplasmic Male-Sterile Brassica napus
Source: Int J Mol Sci. 2021 Nov 18;22(22):12450. doi: 10.3390/ijms222212450 (PMC8617660; doi:10.3390/ijms222212450)
Supplement: Supplementary file 1 [file ijms-22-12450-s001.zip › sup-tableS7-Specific alternative splicing genes GO and KEGG enrichment analysis.xlsx]

## Sheet: 596-L_GO
Table S7. Specific alternative splicing genes GO and KEGG enrichment analysis.
Class	GO_Name	GO_ID	GO_Level	Q_value	EnrichmentScore	HitsGenesCountsInSelectedSet	HitsGenesCountsInBackground	AllGenesCountsInSelectedSet	AllGenesCountsInBackground	GenesOfSelectedSetInGOterm
Molecular function	RNA binding	GO:0003723	5	0.00097261	1.93613	27	842	626	37797	BnaC09G0519200ZS,BnaC09G0453700ZS,BnaA10G0179700ZS,BnaC05G0482200ZS,BnaC09G0041400ZS,BnaC04G0573100ZS,BnaC01G0360200ZS,BnaA05G0452100ZS,BnaC03G0416900ZS,BnaA03G0252600ZS,BnaA06G0118100ZS,Bnascaffold0105G0000100ZS,BnaC05G0388400ZS,BnaA03G0295200ZS,BnaA03G0062200ZS,BnaA03G0353200ZS,BnaA09G0373300ZS,BnaA03G0340600ZS,BnaA09G0073400ZS,BnaA03G0015000ZS,BnaA07G0327300ZS,BnaA04G0218100ZS,BnaC01G0058800ZS…
Molecular function	heterocyclic compound binding	GO:1901363	3	0.00232501	1.24717	143	6923	626	37797	BnaC09G0519200ZS,BnaC02G0178600ZS,BnaA02G0038900ZS,BnaC07G0297600ZS,BnaC01G0472500ZS,BnaC09G0069000ZS,BnaA06G0164100ZS,BnaC02G0315400ZS,BnaC09G0453700ZS,BnaA04G0174700ZS,BnaA03G0233300ZS,BnaA10G0179700ZS,BnaC09G0398500ZS,BnaA06G0054800ZS,BnaC08G0184400ZS,BnaA05G0153800ZS,BnaA10G0053300ZS,BnaA04G0094400ZS,BnaA03G0014200ZS,BnaA05G0345100ZS,BnaA05G0357300ZS,BnaC05G0482200ZS,BnaA01G0099500ZS,BnaC03G0…
Molecular function	organic cyclic compound binding	GO:0097159	3	0.00237724	1.24645	143	6927	626	37797	BnaC09G0519200ZS,BnaC02G0178600ZS,BnaA02G0038900ZS,BnaC07G0297600ZS,BnaC01G0472500ZS,BnaC09G0069000ZS,BnaA06G0164100ZS,BnaC02G0315400ZS,BnaC09G0453700ZS,BnaA04G0174700ZS,BnaA03G0233300ZS,BnaA10G0179700ZS,BnaC09G0398500ZS,BnaA06G0054800ZS,BnaC08G0184400ZS,BnaA05G0153800ZS,BnaA10G0053300ZS,BnaA04G0094400ZS,BnaA03G0014200ZS,BnaA05G0345100ZS,BnaA05G0357300ZS,BnaC05G0482200ZS,BnaA01G0099500ZS,BnaC03G0…
Molecular function	oxidoreductase activity, acting on the aldehyde or oxo group of donors	GO:0016903	4	0.00254785	3.80766	7	111	626	37797	BnaA07G0191900ZS,BnaA06G0079800ZS,BnaA06G0388700ZS,BnaA01G0039400ZS,BnaA08G0059000ZS,BnaA01G0404200ZS,BnaC01G0048500ZS,
Molecular function	oxidoreductase activity, acting on the CH-OH group of donors, NAD or NADP as acceptor	GO:0016616	5	0.00310293	3.30842	8	146	626	37797	BnaC08G0422800ZS,BnaA01G0416200ZS,BnaA10G0058300ZS,BnaA08G0077100ZS,BnaC04G0389000ZS,BnaC06G0019500ZS,BnaC03G0240100ZS,BnaC04G0290300ZS,
Molecular function	structural molecule activity	GO:0005198	2	0.00593603	1.57588	35	1341	626	37797	BnaC05G0534700ZS,BnaC09G0041700ZS,BnaA01G0401000ZS,BnaA08G0149600ZS,BnaA03G0286000ZS,BnaA05G0469400ZS,BnaA01G0024600ZS,BnaC09G0554300ZS,BnaA08G0133900ZS,BnaC05G0517400ZS,BnaA02G0063000ZS,BnaC04G0110100ZS,BnaC06G0066200ZS,BnaC08G0340100ZS,BnaC03G0391600ZS,BnaA03G0066700ZS,BnaC05G0523400ZS,BnaC03G0180800ZS,BnaC01G0425800ZS,BnaC03G0744700ZS,BnaC08G0144500ZS,BnaC09G0441900ZS,BnaA09G0054700ZS,BnaA02G0…
Molecular function	oxidoreductase activity, acting on the aldehyde or oxo group of donors, NAD or NADP as acceptor	GO:0016620	5	0.00815199	3.45021	6	105	626	37797	BnaA06G0079800ZS,BnaA06G0388700ZS,BnaA01G0039400ZS,BnaA08G0059000ZS,BnaA01G0404200ZS,BnaC01G0048500ZS,
Molecular function	nucleic acid binding	GO:0003676	4	0.00965016	1.25736	99	4754	626	37797	BnaC09G0519200ZS,BnaA02G0038900ZS,BnaC07G0297600ZS,BnaC01G0472500ZS,BnaC09G0069000ZS,BnaC09G0453700ZS,BnaA03G0233300ZS,BnaA10G0179700ZS,BnaA06G0054800ZS,BnaC08G0184400ZS,BnaA10G0053300ZS,BnaA04G0094400ZS,BnaA03G0014200ZS,BnaC05G0482200ZS,BnaA01G0099500ZS,BnaC03G0336400ZS,BnaC09G0041400ZS,BnaC03G0223400ZS,BnaC04G0573100ZS,Bnascaffold0485G0000200ZS,BnaA07G0344400ZS,BnaC01G0360200ZS,BnaC03G0375900ZS…
Molecular function	nucleoside-triphosphatase activity	GO:0017111	7	0.022065	1.64295	20	735	626	37797	BnaC02G0165000ZS,BnaA06G0032700ZS,BnaA02G0128700ZS,BnaC07G0514900ZS,BnaC09G0618000ZS,BnaA06G0179500ZS,BnaC08G0469600ZS,BnaC03G0221400ZS,BnaA08G0248700ZS,BnaA06G0431600ZS,BnaC08G0304600ZS,BnaC01G0126900ZS,BnaC05G0393600ZS,BnaC09G0117200ZS,BnaC07G0404300ZS,BnaC01G0119700ZS,BnaC04G0428700ZS,BnaC01G0211900ZS,BnaC03G0577100ZS,BnaC04G0564100ZS,
Molecular function	structural constituent of ribosome	GO:0003735	3	0.0242679	1.48137	29	1182	626	37797	BnaC05G0534700ZS,BnaC09G0041700ZS,BnaA01G0401000ZS,BnaA03G0286000ZS,BnaA05G0469400ZS,BnaA01G0024600ZS,BnaC09G0554300ZS,BnaA08G0133900ZS,BnaC05G0517400ZS,BnaA02G0063000ZS,BnaC08G0340100ZS,BnaC03G0391600ZS,BnaA03G0066700ZS,BnaC05G0523400ZS,BnaC03G0180800ZS,BnaC03G0744700ZS,BnaC08G0144500ZS,BnaC09G0441900ZS,BnaA09G0054700ZS,BnaA02G0199700ZS,BnaC06G0110600ZS,BnaC01G0041500ZS,Bnascaffold0026G0021100ZS…
Molecular function	ligase activity	GO:0016874	3	0.0253399	1.91172	12	379	626	37797	BnaC03G0046500ZS,BnaA10G0277800ZS,BnaC03G0531700ZS,BnaA09G0489400ZS,BnaC08G0491400ZS,BnaC08G0109700ZS,BnaC08G0438200ZS,BnaC03G0464800ZS,BnaC03G0426200ZS,BnaC09G0427400ZS,BnaC08G0327800ZS,BnaA10G0271100ZS,
Molecular function	oxidoreductase activity, acting on CH-OH group of donors	GO:0016614	4	0.0263041	2.26774	8	213	626	37797	BnaC08G0422800ZS,BnaA01G0416200ZS,BnaA10G0058300ZS,BnaA08G0077100ZS,BnaC04G0389000ZS,BnaC06G0019500ZS,BnaC03G0240100ZS,BnaC04G0290300ZS,
Molecular function	pyrophosphatase activity	GO:0016462	6	0.0265517	1.6101	20	750	626	37797	BnaC02G0165000ZS,BnaA06G0032700ZS,BnaA02G0128700ZS,BnaC07G0514900ZS,BnaC09G0618000ZS,BnaA06G0179500ZS,BnaC08G0469600ZS,BnaC03G0221400ZS,BnaA08G0248700ZS,BnaA06G0431600ZS,BnaC08G0304600ZS,BnaC01G0126900ZS,BnaC05G0393600ZS,BnaC09G0117200ZS,BnaC07G0404300ZS,BnaC01G0119700ZS,BnaC04G0428700ZS,BnaC01G0211900ZS,BnaC03G0577100ZS,BnaC04G0564100ZS,
Molecular function	hydrolase activity, acting on acid anhydrides	GO:0016817	4	0.0271987	1.60581	20	752	626	37797	BnaC02G0165000ZS,BnaA06G0032700ZS,BnaA02G0128700ZS,BnaC07G0514900ZS,BnaC09G0618000ZS,BnaA06G0179500ZS,BnaC08G0469600ZS,BnaC03G0221400ZS,BnaA08G0248700ZS,BnaA06G0431600ZS,BnaC08G0304600ZS,BnaC01G0126900ZS,BnaC05G0393600ZS,BnaC09G0117200ZS,BnaC07G0404300ZS,BnaC01G0119700ZS,BnaC04G0428700ZS,BnaC01G0211900ZS,BnaC03G0577100ZS,BnaC04G0564100ZS,
Molecular function	hydrolase activity, acting on acid anhydrides, in phosphorus-containing anhydrides	GO:0016818	5	0.0271987	1.60581	20	752	626	37797	BnaC02G0165000ZS,BnaA06G0032700ZS,BnaA02G0128700ZS,BnaC07G0514900ZS,BnaC09G0618000ZS,BnaA06G0179500ZS,BnaC08G0469600ZS,BnaC03G0221400ZS,BnaA08G0248700ZS,BnaA06G0431600ZS,BnaC08G0304600ZS,BnaC01G0126900ZS,BnaC05G0393600ZS,BnaC09G0117200ZS,BnaC07G0404300ZS,BnaC01G0119700ZS,BnaC04G0428700ZS,BnaC01G0211900ZS,BnaC03G0577100ZS,BnaC04G0564100ZS,
Molecular function	ligase activity, forming carbon-nitrogen bonds	GO:0016879	4	0.030603	1.91955	11	346	626	37797	BnaC03G0046500ZS,BnaA10G0277800ZS,BnaC03G0531700ZS,BnaA09G0489400ZS,BnaC08G0491400ZS,BnaC08G0109700ZS,BnaC08G0438200ZS,BnaC03G0426200ZS,BnaC09G0427400ZS,BnaC08G0327800ZS,BnaA10G0271100ZS,
Molecular function	transferase activity, transferring one-carbon groups	GO:0016741	4	0.0416122	1.7251	13	455	626	37797	BnaA07G0213900ZS,BnaC02G0057700ZS,BnaC05G0253400ZS,BnaC06G0443600ZS,BnaC08G0510600ZS,BnaC03G0684400ZS,BnaA03G0375900ZS,BnaC08G0445400ZS,BnaA01G0146000ZS,BnaC08G0409800ZS,BnaC01G0110600ZS,BnaC04G0126600ZS,BnaA08G0209200ZS,
Cellular component	membrane protein complex	GO:0098796	3	0.0085579	2.95355	7	217	50	4578	BnaA01G0077200ZS,BnaC06G0252600ZS,BnaC05G0520100ZS,BnaC06G0446600ZS,BnaA07G0379900ZS,BnaA04G0080400ZS,BnaC07G0518400ZS,
Cellular component	protein-containing complex	GO:0032991	2	0.0271285	1.55333	18	1061	50	4578	BnaA06G0277000ZS,BnaA04G0214200ZS,BnaA01G0077200ZS,BnaC06G0252600ZS,BnaC05G0520100ZS,BnaC06G0446600ZS,BnaC03G0055000ZS,BnaA07G0379900ZS,BnaA04G0080400ZS,BnaA06G0162500ZS,BnaA06G0181900ZS,BnaC07G0518400ZS,BnaA05G0167600ZS,BnaA02G0360500ZS,BnaA05G0183700ZS,BnaA06G0086900ZS,BnaC07G0483400ZS,BnaA10G0047900ZS,
Biological process	metabolic process	GO:0008152	2	0.00510558	1.16589	98	4584	129	7035	BnaC01G0100300ZS,BnaC07G0327700ZS,BnaA07G0346300ZS,BnaA09G0033600ZS,BnaC09G0441000ZS,BnaC05G0480500ZS,BnaA05G0326300ZS,BnaC04G0455800ZS,BnaC08G0184300ZS,BnaC07G0091100ZS,BnaC07G0550200ZS,BnaC03G0330600ZS,BnaC05G0545300ZS,BnaC03G0524500ZS,BnaC03G0062600ZS,BnaA10G0158300ZS,BnaA09G0665600ZS,BnaC06G0085100ZS,BnaC04G0140600ZS,BnaC09G0011400ZS,BnaA10G0289200ZS,BnaA06G0178600ZS,BnaC02G0306400ZS,BnaA01G0…
Biological process	generation of precursor metabolites and energy	GO:0006091	4	0.0166479	2.92151	6	112	129	7035	BnaA05G0004200ZS,BnaA09G0040000ZS,BnaA02G0345900ZS,BnaC04G0588900ZS,BnaA09G0507700ZS,BnaC05G0132200ZS,
Biological process	biosynthetic process	GO:0009058	3	0.0226767	1.45982	28	1046	129	7035	BnaC07G0327700ZS,BnaC09G0441000ZS,BnaC08G0184300ZS,BnaC07G0091100ZS,BnaC05G0545300ZS,BnaC03G0062600ZS,BnaA10G0158300ZS,BnaC04G0140600ZS,BnaA10G0289200ZS,BnaA09G0453800ZS,BnaA03G0247500ZS,BnaA03G0054400ZS,BnaA09G0437300ZS,BnaC04G0471200ZS,BnaC09G0492400ZS,BnaC09G0402100ZS,BnaC09G0080300ZS,BnaC05G0226200ZS,BnaC04G0337700ZS,BnaC01G0282300ZS,BnaC02G0260800ZS,BnaA05G0321900ZS,BnaA03G0215300ZS,BnaA04G0…
Biological process	cellular lipid metabolic process	GO:0044255	5	0.044621	1.78007	11	337	129	7035	BnaC09G0441000ZS,BnaC08G0184300ZS,BnaC05G0545300ZS,BnaA10G0158300ZS,BnaA09G0437300ZS,BnaC05G0331500ZS,BnaC04G0471200ZS,BnaC09G0402100ZS,BnaA02G0071300ZS,BnaC05G0226200ZS,BnaA03G0212900ZS,

## Sheet: 596-L_KEGG
Term Name	MainClass	GeneHitsInSelectedSet	AllGenesInSelectedSet	GeneHitsInBackground	AllGenesInBackground	Q-value	enrichFactor	GeneListInSelectedSets
04147 Exosome	A09180 Brite Hierarchies	97	912	4088	62282	2.30159e-06	1.62042	[BnaC08G0341000ZS, BnaA08G0152600ZS, BnaC01G0337200ZS, BnaA03G0245800ZS, BnaC05G0422300ZS, BnaA06G0032700ZS, BnaC08G0109700ZS, BnaC04G0485100ZS, BnaC08G0406200ZS, BnaC09G0064800ZS, BnaA10G0217600ZS, BnaA08G0077100ZS, BnaA04G0054300ZS, BnaA08G0149600ZS, BnaC05G0500400ZS, BnaC04G0305300ZS, BnaC01G0126900ZS, BnaA02G0360500ZS, BnaC01G0043000ZS, BnaA07G0123200ZS, BnaC01G0002600ZS, BnaC04G0356100ZS, Bn…
00100 Steroid biosynthesis	A09100 Metabolism	13	912	193	62282	6.39448e-06	4.59996	[BnaC02G0455200ZS, BnaC05G0432700ZS, BnaC06G0055600ZS, BnaA09G0068700ZS, BnaC02G0057700ZS, BnaC08G0422800ZS, BnaA10G0058300ZS, BnaC06G0019500ZS, BnaA01G0126300ZS, BnaA07G0342300ZS, BnaC05G0394400ZS, BnaC09G0058800ZS, BnaC06G0281200ZS]
00630 Glyoxylate and dicarboxylate metabolism	A09100 Metabolism	19	912	398	62282	8.75683e-06	3.26015	[BnaA07G0223800ZS, BnaC06G0372500ZS, BnaC08G0418900ZS, BnaC03G0684400ZS, BnaC07G0327100ZS, BnaA07G0206100ZS, BnaA09G0453800ZS, BnaA01G0048600ZS, BnaA01G0190400ZS, BnaC05G0458000ZS, BnaC06G0156800ZS, BnaC04G0420700ZS, BnaC01G0439700ZS, BnaC08G0510600ZS, BnaC08G0109700ZS, BnaC06G0243600ZS, BnaC03G0426200ZS, BnaA03G0347600ZS, BnaA07G0277100ZS]
00194 Photosynthesis proteins	A09180 Brite Hierarchies	16	912	362	62282	0.000107642	3.01842	[BnaC06G0252600ZS, BnaC05G0132200ZS, BnaA09G0040000ZS, BnaA04G0080400ZS, BnaC09G0153300ZS, BnaA02G0406900ZS, BnaA09G0666300ZS, BnaA02G0419000ZS, BnaA09G0507700ZS, BnaC08G0257600ZS, BnaA01G0403600ZS, BnaC09G0016600ZS, BnaC06G0446600ZS, BnaA08G0306300ZS, BnaA02G0345900ZS, BnaA07G0379900ZS]
B 09102 Energy metabolism	A09100 Metabolism	52	912	2173	62282	0.000448219	1.63422	[BnaC08G0341000ZS, BnaC06G0372500ZS, BnaA01G0011900ZS, BnaA09G0040000ZS, BnaA02G0406900ZS, BnaA01G0077200ZS, BnaA01G0364900ZS, BnaA09G0666300ZS, BnaC01G0136500ZS, BnaC04G0420700ZS, BnaA09G0507700ZS, BnaC08G0109700ZS, BnaC08G0257600ZS, BnaC08G0403700ZS, BnaC04G0485100ZS, BnaC03G0426200ZS, BnaC09G0016600ZS, BnaC06G0446600ZS, BnaA08G0306300ZS, BnaA02G0345900ZS, BnaA07G0379900ZS, BnaC05G0132200ZS, Bn…
00195 Photosynthesis	A09100 Metabolism	12	912	272	62282	0.000764136	3.01287	[BnaC06G0252600ZS, BnaC08G0257600ZS, BnaA04G0080400ZS, BnaA01G0403600ZS, BnaC09G0153300ZS, BnaC09G0016600ZS, BnaA02G0406900ZS, BnaC06G0446600ZS, BnaA08G0306300ZS, BnaA09G0666300ZS, BnaA07G0379900ZS, BnaA02G0419000ZS]
B 09103 Lipid metabolism	A09100 Metabolism	61	912	2732	62282	0.000849998	1.52481	[BnaA04G0048000ZS, BnaA01G0182700ZS, BnaC06G0055600ZS, BnaC08G0184300ZS, BnaC04G0471200ZS, BnaC03G0524500ZS, BnaC01G0208800ZS, BnaA10G0058300ZS, BnaC01G0098300ZS, BnaA04G0054300ZS, BnaC06G0281200ZS, BnaC06G0419300ZS, BnaC05G0432700ZS, BnaC05G0480500ZS, BnaA09G0068700ZS, BnaC02G0057700ZS, BnaA09G0437300ZS, BnaA02G0168300ZS, BnaA03G0212900ZS, BnaC05G0226200ZS, BnaA03G0236500ZS, BnaC04G0356100ZS, Bn…
00020 Citrate cycle (TCA cycle)	A09100 Metabolism	12	912	300	62282	0.0017562	2.73167	[BnaC08G0418900ZS, BnaC03G0403300ZS, BnaA05G0004200ZS, BnaA07G0206100ZS, BnaA02G0130100ZS, BnaA01G0190400ZS, BnaC06G0099600ZS, BnaA07G0191900ZS, BnaC06G0085100ZS, BnaA03G0347600ZS, BnaA10G0111900ZS, BnaA08G0281900ZS]
03036 Chromosome and associated proteins	A09180 Brite Hierarchies	95	912	4826	62282	0.00213677	1.34432	[BnaA08G0152600ZS, BnaA08G0038200ZS, BnaA08G0035700ZS, BnaC05G0536300ZS, BnaC05G0422300ZS, BnaA06G0032700ZS, BnaC04G0614500ZS, BnaA09G0405300ZS, BnaC08G0146200ZS, BnaC06G0399600ZS, BnaC04G0222400ZS, BnaA10G0063600ZS, BnaA08G0014300ZS, BnaA05G0034600ZS, BnaA07G0161500ZS, BnaA03G0232300ZS, BnaC09G0453300ZS, BnaA05G0357300ZS, BnaC04G0217200ZS, BnaC04G0305300ZS, BnaA06G0277000ZS, BnaA09G0074700ZS, Bn…
B 09183 Protein families: signaling and cellular processes	A09180 Brite Hierarchies	172	912	9600	62282	0.00263471	1.22356	[BnaC08G0341000ZS, BnaA03G0243100ZS, BnaA08G0152600ZS, BnaA08G0221600ZS, BnaC02G0406000ZS, BnaC08G0304600ZS, BnaC01G0337200ZS, BnaA03G0245800ZS, BnaC05G0422300ZS, BnaA06G0032700ZS, BnaA08G0003800ZS, BnaA06G0426200ZS, BnaC03G0208300ZS, BnaC08G0109700ZS, BnaC03G0665900ZS, BnaC04G0485100ZS, BnaC08G0406200ZS, BnaC01G0110900ZS, BnaC09G0064800ZS, BnaA10G0217600ZS, BnaC03G0779200ZS, BnaA05G0478700ZS, Bn…
B 09101 Carbohydrate metabolism	A09100 Metabolism	94	912	4869	62282	0.00389915	1.31843	[BnaC08G0341000ZS, BnaA04G0048000ZS, BnaC06G0372500ZS, BnaA06G0127200ZS, BnaA01G0182700ZS, BnaA08G0054300ZS, BnaC03G0531700ZS, BnaA07G0191900ZS, BnaA01G0364900ZS, BnaA08G0281900ZS, BnaC09G0576000ZS, BnaC04G0420700ZS, BnaC07G0327700ZS, BnaC03G0403300ZS, BnaC08G0109700ZS, BnaC08G0316900ZS, BnaA02G0130100ZS, BnaC03G0779200ZS, BnaC03G0426200ZS, BnaC06G0374100ZS, BnaA10G0245000ZS, BnaC06G0099600ZS, Bn…
04145 Phagosome	A09140 Cellular Processes	17	912	578	62282	0.00574224	2.00858	[BnaA06G0431600ZS, BnaC07G0518400ZS, BnaC01G0126900ZS, BnaC09G0495100ZS, BnaA06G0032700ZS, BnaC07G0510400ZS, BnaA06G0179500ZS, BnaA06G0271100ZS, BnaA08G0248700ZS, BnaA08G0133400ZS, BnaC04G0485100ZS, BnaC09G0117200ZS, BnaC04G0429200ZS, BnaC03G0760100ZS, BnaC02G0315400ZS, BnaC02G0195600ZS, BnaA03G0255600ZS]
00710 Carbon fixation in photosynthetic organisms	A09100 Metabolism	17	912	604	62282	0.00868369	1.92212	[BnaC08G0341000ZS, BnaC06G0372500ZS, BnaA09G0453800ZS, BnaC04G0588900ZS, BnaC01G0411600ZS, BnaC03G0671900ZS, BnaA01G0364900ZS, BnaA06G0388700ZS, BnaA08G0059000ZS, BnaC06G0156800ZS, BnaC05G0474800ZS, BnaC04G0420700ZS, BnaC01G0002600ZS, BnaA09G0500400ZS, BnaA04G0187100ZS, BnaA06G0079800ZS, BnaA01G0404200ZS]
00071 Fatty acid degradation	A09100 Metabolism	9	912	241	62282	0.00965784	2.55031	[BnaA07G0238900ZS, BnaC07G0327100ZS, BnaC04G0356100ZS, BnaA01G0182700ZS, BnaC04G0614600ZS, BnaA01G0039400ZS, BnaC01G0098300ZS, BnaC05G0522900ZS, BnaA04G0054300ZS]
A09100 Metabolism	A09100 Metabolism	262	912	15760	62282	0.00986224	1.13531	[BnaC01G0100300ZS, BnaA03G0245800ZS, BnaA05G0399100ZS, BnaA07G0191900ZS, BnaA10G0058300ZS, BnaC07G0327700ZS, BnaA07G0346300ZS, BnaA02G0130100ZS, BnaC09G0016600ZS, BnaC06G0099600ZS, BnaA08G0077100ZS, BnaA04G0054300ZS, BnaA09G0455000ZS, BnaA01G0048600ZS, BnaC09G0441000ZS, BnaC04G0354500ZS, BnaC05G0480500ZS, BnaA03G0236500ZS, BnaC04G0356100ZS, BnaA03G0232200ZS, BnaC07G0446100ZS, BnaC09G0058800ZS, Bn…
B 09167 Endocrine and metabolic disease	A09160 Human Diseases	10	912	293	62282	0.0118908	2.33077	[BnaA08G0248700ZS, BnaC09G0117200ZS, BnaA05G0034600ZS, BnaC03G0335500ZS, BnaC04G0154400ZS, BnaA06G0124000ZS, BnaC05G0422300ZS, BnaA03G0081700ZS, BnaA06G0011700ZS, BnaA09G0250200ZS]
04933 AGE-RAGE signaling pathway in diabetic complications	A09160 Human Diseases	10	912	293	62282	0.0118908	2.33077	[BnaA08G0248700ZS, BnaC09G0117200ZS, BnaA05G0034600ZS, BnaC03G0335500ZS, BnaC04G0154400ZS, BnaA06G0124000ZS, BnaC05G0422300ZS, BnaA03G0081700ZS, BnaA06G0011700ZS, BnaA09G0250200ZS]
03010 Ribosome	A09120 Genetic Information Processing	36	912	1647	62282	0.0123504	1.49271	[BnaA05G0469400ZS, BnaC09G0519200ZS, BnaA03G0340600ZS, BnaA03G0062200ZS, BnaC01G0041500ZS, BnaC06G0110600ZS, BnaC08G0144500ZS, BnaA01G0024600ZS, BnaA03G0286000ZS, BnaA08G0133900ZS, Bnascaffold0105G0000100ZS, BnaA02G0101900ZS, BnaA06G0411800ZS, BnaC09G0614400ZS, BnaC05G0523400ZS, BnaC09G0041400ZS, Bnascaffold0026G0021100ZS, BnaC03G0744700ZS, BnaC09G0554300ZS, BnaA07G0327300ZS, BnaC09G0441900ZS, Bn…
00290 Valine, leucine and isoleucine biosynthesis	A09100 Metabolism	6	912	132	62282	0.0134311	3.10417	[BnaC06G0334800ZS, BnaA06G0127200ZS, BnaA08G0054300ZS, BnaC04G0290300ZS, BnaA04G0076900ZS, BnaC03G0374700ZS]
A09160 Human Diseases	A09160 Human Diseases	10	912	303	62282	0.0147194	2.25385	[BnaA08G0248700ZS, BnaC09G0117200ZS, BnaA05G0034600ZS, BnaC03G0335500ZS, BnaC04G0154400ZS, BnaA06G0124000ZS, BnaC05G0422300ZS, BnaA03G0081700ZS, BnaA06G0011700ZS, BnaA09G0250200ZS]
B 09122 Translation	A09120 Genetic Information Processing	87	912	4704	62282	0.0152596	1.26305	[BnaC09G0519200ZS, BnaA03G0340600ZS, BnaC02G0419200ZS, BnaC06G0110600ZS, BnaC08G0144500ZS, BnaA02G0038900ZS, BnaA08G0133900ZS, BnaC05G0030300ZS, Bnascaffold0105G0000100ZS, BnaA02G0101900ZS, BnaC03G0744700ZS, BnaC09G0110600ZS, BnaC04G0100400ZS, BnaA02G0324700ZS, BnaC09G0390600ZS, BnaA04G0128500ZS, BnaC03G0395200ZS, BnaC09G0441900ZS, BnaA03G0268400ZS, BnaA05G0156000ZS, BnaC05G0517400ZS, BnaC08G0303…
A09120 Genetic Information Processing	A09120 Genetic Information Processing	195	912	11561	62282	0.0164506	1.15188	[BnaC09G0519200ZS, BnaA03G0014800ZS, BnaA09G0071900ZS, BnaC02G0419200ZS, BnaC06G0110600ZS, BnaC07G0526900ZS, BnaC09G0284000ZS, BnaA02G0038900ZS, BnaC04G0315400ZS, BnaA10G0063600ZS, BnaA02G0324700ZS, BnaA05G0478700ZS, BnaC03G0395200ZS, BnaA04G0041100ZS, BnaC07G0297600ZS, BnaC07G0338600ZS, BnaC04G0217200ZS, BnaC08G0303600ZS, BnaA09G0373300ZS, BnaC03G0391600ZS, BnaC05G0534700ZS, BnaC01G0472500ZS, Bn…
00061 Fatty acid biosynthesis	A09100 Metabolism	8	912	221	62282	0.0168704	2.4721	[BnaA07G0238900ZS, BnaC04G0356100ZS, BnaC08G0184300ZS, BnaC04G0614600ZS, BnaA03G0389600ZS, BnaC04G0177400ZS, BnaA04G0054300ZS, BnaA03G0212900ZS]
00260 Glycine, serine and threonine metabolism	A09100 Metabolism	12	912	411	62282	0.0193095	1.99392	[BnaA07G0223800ZS, BnaC06G0372500ZS, BnaC02G0455800ZS, BnaC03G0684400ZS, BnaC08G0510600ZS, BnaA09G0453800ZS, BnaA01G0048600ZS, BnaC06G0243600ZS, BnaA01G0190400ZS, BnaA03G0347600ZS, BnaA07G0277100ZS, BnaC03G0374700ZS]
B 09105 Amino acid metabolism	A09100 Metabolism	49	912	2458	62282	0.0194947	1.36139	[BnaC06G0372500ZS, BnaA06G0127200ZS, BnaA08G0054300ZS, BnaC03G0253700ZS, BnaA05G0399100ZS, BnaA08G0281900ZS, BnaC04G0096700ZS, BnaC08G0109700ZS, BnaA02G0130100ZS, BnaC08G0403700ZS, BnaC03G0426200ZS, Bnascaffold0025G0036800ZS, BnaC03G0046500ZS, BnaA07G0223800ZS, BnaC03G0684400ZS, BnaA09G0054700ZS, BnaA01G0048600ZS, BnaC02G0557000ZS, BnaC02G0250300ZS, BnaC02G0455800ZS, BnaA03G0236500ZS, BnaC07G0550…
03011 Ribosome	A09180 Brite Hierarchies	37	912	1761	62282	0.0195785	1.43486	[BnaA05G0469400ZS, BnaC09G0519200ZS, BnaA03G0340600ZS, BnaA03G0062200ZS, BnaC01G0041500ZS, BnaC06G0110600ZS, BnaC08G0144500ZS, BnaA01G0024600ZS, BnaA03G0286000ZS, BnaA08G0133900ZS, Bnascaffold0105G0000100ZS, BnaA02G0101900ZS, BnaA06G0411800ZS, BnaC09G0614400ZS, BnaC05G0523400ZS, BnaC09G0041400ZS, Bnascaffold0026G0021100ZS, BnaC03G0744700ZS, BnaC09G0554300ZS, BnaA07G0327300ZS, BnaC09G0441900ZS, Bn…
04146 Peroxisome	A09140 Cellular Processes	13	912	463	62282	0.0203637	1.91748	[BnaA07G0238900ZS, BnaA03G0431200ZS, BnaA01G0182700ZS, BnaC09G0043700ZS, BnaA08G0210500ZS, BnaC05G0458000ZS, BnaC01G0439700ZS, BnaA03G0236500ZS, BnaC04G0356100ZS, BnaC04G0614600ZS, BnaC03G0549700ZS, BnaA04G0054300ZS, BnaC01G0048500ZS]
01004 Lipid biosynthesis proteins	A09180 Brite Hierarchies	15	912	575	62282	0.024049	1.78152	[BnaA07G0238900ZS, BnaA01G0137500ZS, BnaA05G0326300ZS, BnaC08G0184300ZS, BnaC05G0480500ZS, BnaA08G0168100ZS, BnaA02G0168300ZS, BnaA03G0212900ZS, BnaA05G0045700ZS, BnaC04G0356100ZS, BnaC04G0369000ZS, BnaC04G0614600ZS, BnaA03G0389600ZS, BnaC04G0177400ZS, BnaA04G0054300ZS]
03019 Messenger RNA biogenesis	A09180 Brite Hierarchies	60	912	3193	62282	0.0303758	1.28328	[BnaA03G0101600ZS, BnaA03G0014800ZS, BnaC02G0419200ZS, BnaA08G0038200ZS, BnaA02G0405200ZS, BnaA02G0038900ZS, BnaA06G0032700ZS, BnaC09G0543300ZS, BnaA03G0247500ZS, BnaC07G0528700ZS, BnaC04G0222400ZS, BnaC09G0064800ZS, BnaC09G0110600ZS, BnaC04G0100400ZS, BnaA02G0324700ZS, BnaC03G0395200ZS, BnaA03G0319100ZS, BnaC06G0108500ZS, BnaA05G0156000ZS, BnaC05G0500400ZS, BnaA01G0302200ZS, BnaA09G0074700ZS, Bn…
03410 Base excision repair	A09120 Genetic Information Processing	7	912	206	62282	0.0329745	2.32059	[BnaA09G0672400ZS, BnaA03G0202900ZS, BnaC05G0188100ZS, BnaC05G0164100ZS, BnaC02G0521000ZS, BnaA05G0085600ZS, BnaC07G0351300ZS]
00620 Pyruvate metabolism	A09100 Metabolism	14	912	555	62282	0.0362614	1.72267	[BnaC06G0335400ZS, BnaC09G0582600ZS, BnaC07G0327100ZS, BnaA06G0127200ZS, BnaC03G0531700ZS, BnaC04G0588900ZS, BnaA01G0190400ZS, BnaA01G0039400ZS, BnaA04G0187100ZS, BnaC03G0403300ZS, BnaA05G0004200ZS, BnaC06G0099600ZS, BnaC06G0085100ZS, BnaA03G0347600ZS]
00010 Glycolysis / Gluconeogenesis	A09100 Metabolism	18	912	770	62282	0.0371155	1.59643	[BnaC08G0341000ZS, BnaA09G0455000ZS, BnaA01G0142100ZS, BnaC04G0455800ZS, BnaA01G0190400ZS, BnaA01G0039400ZS, BnaC03G0671900ZS, BnaA01G0364900ZS, BnaC02G0455800ZS, BnaC05G0474800ZS, BnaC01G0002600ZS, BnaA09G0500400ZS, BnaC03G0403300ZS, BnaA06G0061400ZS, BnaC06G0099600ZS, BnaC06G0085100ZS, BnaA01G0404200ZS, BnaA03G0347600ZS]
01002 Peptidases and inhibitors	A09180 Brite Hierarchies	40	912	2062	62282	0.0458457	1.32477	[BnaC07G0349400ZS, BnaA09G0071900ZS, BnaA03G0431200ZS, BnaA07G0343000ZS, BnaC02G0178600ZS, BnaA02G0219700ZS, BnaA10G0049300ZS, BnaA01G0068200ZS, BnaA10G0025000ZS, BnaA05G0399100ZS, BnaA07G0154500ZS, BnaA06G0382600ZS, BnaC06G0134200ZS, BnaC05G0489700ZS, BnaC03G0046500ZS, BnaC03G0290400ZS, BnaC04G0578900ZS, BnaA08G0103300ZS, BnaA01G0137500ZS, BnaA01G0111100ZS, BnaC05G0408500ZS, BnaC01G0231100ZS, Bn…
00230 Purine metabolism	A09100 Metabolism	13	912	523	62282	0.0467317	1.6975	[BnaA09G0455000ZS, BnaA09G0235100ZS, BnaC03G0219600ZS, BnaA01G0068200ZS, BnaA03G0245800ZS, BnaA05G0073000ZS, BnaC05G0519500ZS, BnaC04G0452400ZS, BnaC04G0037800ZS, BnaC08G0375100ZS, BnaC01G0510800ZS, BnaC03G0813000ZS, BnaC08G0350400ZS]

## Sheet: 596-H_GO
Class	GO_Name	GO_ID	GO_Level	Q_value	EnrichmentScore	HitsGenesCountsInSelectedSet	HitsGenesCountsInBackground	AllGenesCountsInSelectedSet	AllGenesCountsInBackground	GenesOfSelectedSetInGOterm
Molecular function	nucleic acid binding	GO:0003676	4	4.74268e-08	1.41998	217	4754	1215	37797	BnaA06G0329700ZS,BnaC09G0351200ZS,BnaA09G0077100ZS,BnaA10G0251900ZS,BnaA05G0454600ZS,BnaA04G0289200ZS,BnaA08G0272400ZS,BnaA07G0274400ZS,BnaA01G0267900ZS,BnaC08G0256200ZS,BnaC08G0068500ZS,BnaC09G0163700ZS,BnaC05G0138600ZS,BnaC08G0155800ZS,BnaA03G0239600ZS,BnaA07G0229800ZS,BnaA07G0332000ZS,BnaA05G0440200ZS,BnaC04G0174800ZS,BnaC03G0563900ZS,BnaA09G0502200ZS,BnaC02G0119600ZS,BnaC04G0529500ZS,BnaC03G0…
Molecular function	heterocyclic compound binding	GO:1901363	3	1.167e-07	1.3211	294	6923	1215	37797	BnaA06G0329700ZS,BnaC04G0472800ZS,BnaC09G0351200ZS,BnaA09G0077100ZS,BnaA10G0251900ZS,BnaA05G0454600ZS,BnaA04G0289200ZS,BnaA08G0272400ZS,BnaA07G0274400ZS,BnaA01G0267900ZS,BnaC08G0256200ZS,BnaC08G0068500ZS,BnaC09G0163700ZS,BnaC05G0138600ZS,BnaC08G0155800ZS,BnaA03G0239600ZS,BnaA07G0229800ZS,BnaA02G0313800ZS,BnaA07G0332000ZS,BnaA05G0440200ZS,BnaA10G0023900ZS,BnaC04G0174800ZS,BnaC03G0563900ZS,BnaA09G0…
Molecular function	organic cyclic compound binding	GO:0097159	3	1.23165e-07	1.32033	294	6927	1215	37797	BnaA06G0329700ZS,BnaC04G0472800ZS,BnaC09G0351200ZS,BnaA09G0077100ZS,BnaA10G0251900ZS,BnaA05G0454600ZS,BnaA04G0289200ZS,BnaA08G0272400ZS,BnaA07G0274400ZS,BnaA01G0267900ZS,BnaC08G0256200ZS,BnaC08G0068500ZS,BnaC09G0163700ZS,BnaC05G0138600ZS,BnaC08G0155800ZS,BnaA03G0239600ZS,BnaA07G0229800ZS,BnaA02G0313800ZS,BnaA07G0332000ZS,BnaA05G0440200ZS,BnaA10G0023900ZS,BnaC04G0174800ZS,BnaC03G0563900ZS,BnaA09G0…
Molecular function	nuclease activity	GO:0004518	5	0.000485723	3.32228	11	103	1215	37797	BnaC03G0239600ZS,BnaA06G0137500ZS,BnaC04G0100300ZS,BnaC03G0504700ZS,BnaC07G0365800ZS,BnaC04G0582200ZS,BnaC01G0029900ZS,BnaA09G0664600ZS,BnaC02G0507500ZS,BnaA02G0101200ZS,BnaC09G0366800ZS,
Molecular function	nucleotidyltransferase activity	GO:0016779	5	0.00333295	2.77756	10	112	1215	37797	BnaA06G0097900ZS,BnaC07G0459900ZS,BnaA09G0606900ZS,BnaC02G0212200ZS,BnaA09G0558800ZS,BnaA02G0143800ZS,BnaC07G0018800ZS,BnaC03G0282500ZS,BnaC04G0606500ZS,BnaC07G0278800ZS,
Molecular function	oxidoreductase activity, acting on CH-OH group of donors	GO:0016614	4	0.00937603	2.0447	14	213	1215	37797	BnaC02G0298800ZS,BnaC09G0105200ZS,BnaC02G0333200ZS,BnaC06G0168000ZS,BnaC05G0006900ZS,BnaC08G0109100ZS,BnaA06G0081600ZS,BnaC07G0153000ZS,BnaC05G0570800ZS,BnaA07G0257600ZS,BnaC03G0052300ZS,BnaA02G0059400ZS,BnaA07G0205300ZS,BnaA03G0045200ZS,
Molecular function	catalytic activity, acting on DNA	GO:0140097	3	0.0143521	3.45652	5	45	1215	37797	BnaC07G0459900ZS,BnaA09G0664600ZS,BnaA05G0003400ZS,BnaC08G0216600ZS,BnaC07G0278800ZS,
Molecular function	pyrophosphatase activity	GO:0016462	6	0.0189453	1.45174	35	750	1215	37797	BnaC02G0301200ZS,BnaA02G0233900ZS,BnaC09G0237300ZS,BnaA09G0240000ZS,BnaC01G0299900ZS,BnaA06G0436200ZS,BnaC04G0226400ZS,BnaC01G0389300ZS,BnaA05G0328800ZS,BnaA03G0098500ZS,BnaA10G0053500ZS,BnaA09G0134200ZS,BnaC07G0377600ZS,BnaC07G0345600ZS,BnaC07G0512800ZS,BnaC06G0445500ZS,BnaC07G0433400ZS,BnaA06G0258900ZS,BnaC07G0216000ZS,BnaC09G0220900ZS,BnaC02G0390900ZS,BnaA10G0156600ZS,BnaC03G0431200ZS,BnaC06G0…
Molecular function	hydrolase activity, acting on acid anhydrides	GO:0016817	4	0.0196204	1.44788	35	752	1215	37797	BnaC02G0301200ZS,BnaA02G0233900ZS,BnaC09G0237300ZS,BnaA09G0240000ZS,BnaC01G0299900ZS,BnaA06G0436200ZS,BnaC04G0226400ZS,BnaC01G0389300ZS,BnaA05G0328800ZS,BnaA03G0098500ZS,BnaA10G0053500ZS,BnaA09G0134200ZS,BnaC07G0377600ZS,BnaC07G0345600ZS,BnaC07G0512800ZS,BnaC06G0445500ZS,BnaC07G0433400ZS,BnaA06G0258900ZS,BnaC07G0216000ZS,BnaC09G0220900ZS,BnaC02G0390900ZS,BnaA10G0156600ZS,BnaC03G0431200ZS,BnaC06G0…
Molecular function	hydrolase activity, acting on acid anhydrides, in phosphorus-containing anhydrides	GO:0016818	5	0.0196204	1.44788	35	752	1215	37797	BnaC02G0301200ZS,BnaA02G0233900ZS,BnaC09G0237300ZS,BnaA09G0240000ZS,BnaC01G0299900ZS,BnaA06G0436200ZS,BnaC04G0226400ZS,BnaC01G0389300ZS,BnaA05G0328800ZS,BnaA03G0098500ZS,BnaA10G0053500ZS,BnaA09G0134200ZS,BnaC07G0377600ZS,BnaC07G0345600ZS,BnaC07G0512800ZS,BnaC06G0445500ZS,BnaC07G0433400ZS,BnaA06G0258900ZS,BnaC07G0216000ZS,BnaC09G0220900ZS,BnaC02G0390900ZS,BnaA10G0156600ZS,BnaC03G0431200ZS,BnaC06G0…
Molecular function	oxidoreductase activity, acting on the CH-OH group of donors, NAD or NADP as acceptor	GO:0016616	5	0.0198747	2.13073	10	146	1215	37797	BnaC02G0298800ZS,BnaC02G0333200ZS,BnaC06G0168000ZS,BnaC05G0006900ZS,BnaC08G0109100ZS,BnaA06G0081600ZS,BnaC07G0153000ZS,BnaC05G0570800ZS,BnaA02G0059400ZS,BnaA07G0205300ZS,
Molecular function	RNA binding	GO:0003723	5	0.035754	1.36701	37	842	1215	37797	BnaC09G0351200ZS,BnaA07G0332000ZS,BnaC08G0168400ZS,BnaC01G0405200ZS,BnaC03G0241200ZS,BnaC05G0062300ZS,BnaC06G0380400ZS,BnaC01G0097700ZS,BnaA03G0291900ZS,BnaC04G0469100ZS,BnaA06G0285700ZS,BnaA02G0287400ZS,BnaA02G0141900ZS,BnaC06G0103500ZS,BnaA06G0419900ZS,BnaA01G0369400ZS,BnaC04G0529400ZS,BnaA02G0092100ZS,BnaA01G0151400ZS,BnaC05G0145500ZS,BnaC03G0019200ZS,BnaC04G0470400ZS,BnaC03G0299900ZS,BnaC09G0…
Molecular function	serine-type endopeptidase activity	GO:0004252	6	0.0415637	1.68155	14	259	1215	37797	BnaC09G0338800ZS,BnaC07G0493400ZS,BnaA03G0458400ZS,BnaC07G0241100ZS,BnaA09G0120500ZS,BnaA10G0088200ZS,BnaC01G0133600ZS,BnaC09G0092800ZS,BnaA04G0110400ZS,BnaC07G0434300ZS,BnaC06G0047600ZS,BnaA03G0514500ZS,BnaC01G0134800ZS,BnaC04G0399700ZS,
Molecular function	5'-3' RNA polymerase activity	GO:0034062	7	0.0461672	2.54989	5	61	1215	37797	BnaA06G0097900ZS,BnaA09G0606900ZS,BnaC02G0212200ZS,BnaA02G0143800ZS,BnaC07G0018800ZS,
Molecular function	RNA polymerase activity	GO:0097747	6	0.0461672	2.54989	5	61	1215	37797	BnaA06G0097900ZS,BnaA09G0606900ZS,BnaC02G0212200ZS,BnaA02G0143800ZS,BnaC07G0018800ZS,
Molecular function	hydrolase activity	GO:0016787	3	0.0484664	1.14725	138	3742	1215	37797	BnaC04G0361400ZS,BnaC09G0599700ZS,BnaA09G0070100ZS,BnaC09G0338800ZS,BnaA04G0173900ZS,BnaC07G0493400ZS,BnaC03G0239600ZS,BnaA06G0137500ZS,BnaC02G0301200ZS,BnaC05G0085100ZS,BnaA03G0458400ZS,BnaC07G0299000ZS,BnaC03G0575200ZS,BnaC04G0324900ZS,BnaC04G0100300ZS,BnaC07G0241100ZS,BnaA05G0338900ZS,BnaA02G0233900ZS,BnaC09G0237300ZS,BnaA01G0026400ZS,BnaC05G0042300ZS,BnaC02G0317000ZS,BnaA07G0302500ZS,BnaA06G0…
Cellular component	DNA packaging complex	GO:0044815	3	0.000186045	3.01638	14	166	128	4578	BnaC06G0031700ZS,BnaC05G0048800ZS,BnaA06G0348400ZS,BnaC04G0090900ZS,BnaC05G0066200ZS,BnaC09G0433600ZS,BnaA06G0039300ZS,BnaC02G0123100ZS,BnaC03G0554600ZS,BnaA08G0028700ZS,BnaC06G0189900ZS,BnaC08G0345800ZS,BnaA05G0350900ZS,BnaA05G0174500ZS,
Cellular component	nucleosome	GO:0000786	4	0.000382618	2.96148	13	157	128	4578	BnaC06G0031700ZS,BnaC05G0048800ZS,BnaA06G0348400ZS,BnaC04G0090900ZS,BnaC05G0066200ZS,BnaC09G0433600ZS,BnaA06G0039300ZS,BnaC02G0123100ZS,BnaA08G0028700ZS,BnaC06G0189900ZS,BnaC08G0345800ZS,BnaA05G0350900ZS,BnaA05G0174500ZS,
Cellular component	protein-DNA complex	GO:0032993	3	0.000382618	2.96148	13	157	128	4578	BnaC06G0031700ZS,BnaC05G0048800ZS,BnaA06G0348400ZS,BnaC04G0090900ZS,BnaC05G0066200ZS,BnaC09G0433600ZS,BnaA06G0039300ZS,BnaC02G0123100ZS,BnaA08G0028700ZS,BnaC06G0189900ZS,BnaC08G0345800ZS,BnaA05G0350900ZS,BnaA05G0174500ZS,
Cellular component	chromatin	GO:0000785	3	0.00132885	2.5975	13	179	128	4578	BnaC06G0031700ZS,BnaC05G0048800ZS,BnaA06G0348400ZS,BnaC04G0090900ZS,BnaC05G0066200ZS,BnaC09G0433600ZS,BnaA06G0039300ZS,BnaC02G0123100ZS,BnaA08G0028700ZS,BnaC06G0189900ZS,BnaC08G0345800ZS,BnaA05G0350900ZS,BnaA05G0174500ZS,
Cellular component	protein phosphatase type 2A complex	GO:0000159	7	0.00301327	4.1268	6	52	128	4578	BnaC05G0149800ZS,BnaC06G0058300ZS,BnaC02G0508600ZS,BnaA08G0260400ZS,BnaC08G0241600ZS,BnaC03G0787800ZS,
Cellular component	phosphatase complex	GO:1903293	4	0.00301327	4.1268	6	52	128	4578	BnaC05G0149800ZS,BnaC06G0058300ZS,BnaC02G0508600ZS,BnaA08G0260400ZS,BnaC08G0241600ZS,BnaC03G0787800ZS,
Cellular component	magnesium-dependent protein serine/threonine phosphatase complex	GO:0005963	6	0.00301327	4.1268	6	52	128	4578	BnaC05G0149800ZS,BnaC06G0058300ZS,BnaC02G0508600ZS,BnaA08G0260400ZS,BnaC08G0241600ZS,BnaC03G0787800ZS,
Cellular component	protein serine/threonine phosphatase complex	GO:0008287	5	0.00301327	4.1268	6	52	128	4578	BnaC05G0149800ZS,BnaC06G0058300ZS,BnaC02G0508600ZS,BnaA08G0260400ZS,BnaC08G0241600ZS,BnaC03G0787800ZS,
Cellular component	protein-containing complex	GO:0032991	2	0.00422795	1.4495	43	1061	128	4578	BnaA03G0504900ZS,BnaC06G0031700ZS,BnaA02G0180200ZS,Bnascaffold0451G0000600ZS,BnaC05G0048800ZS,BnaA05G0037300ZS,BnaC02G0477300ZS,BnaA01G0198800ZS,BnaA08G0303800ZS,BnaA06G0348400ZS,BnaC04G0090900ZS,BnaC05G0066200ZS,BnaC09G0433600ZS,BnaC05G0149800ZS,BnaC08G0294100ZS,BnaA07G0381700ZS,BnaC08G0201700ZS,BnaA07G0360400ZS,BnaA01G0385300ZS,BnaC03G0447700ZS,BnaA06G0039300ZS,BnaC06G0058300ZS,BnaA08G0149400ZS…
Cellular component	chromosome	GO:0005694	6	0.00492782	2.15827	14	232	128	4578	BnaC06G0031700ZS,BnaC05G0048800ZS,BnaA06G0348400ZS,BnaC04G0090900ZS,BnaC05G0066200ZS,BnaC09G0433600ZS,BnaA06G0039300ZS,BnaC02G0123100ZS,BnaC03G0554600ZS,BnaA08G0028700ZS,BnaC06G0189900ZS,BnaC08G0345800ZS,BnaA05G0350900ZS,BnaA05G0174500ZS,
Cellular component	intracellular protein-containing complex	GO:0140535	3	0.0230074	1.6465	18	391	128	4578	BnaA03G0504900ZS,BnaA01G0198800ZS,BnaA08G0303800ZS,BnaC05G0149800ZS,BnaC08G0294100ZS,BnaA07G0360400ZS,BnaA01G0385300ZS,BnaC03G0447700ZS,BnaC06G0058300ZS,BnaC02G0508600ZS,BnaA07G0379600ZS,BnaA08G0260400ZS,BnaC08G0241600ZS,BnaA09G0617600ZS,BnaC03G0611000ZS,BnaC08G0029500ZS,BnaC03G0787800ZS,BnaC01G0273200ZS,
Cellular component	nucleus	GO:0005634	6	0.0262509	1.42669	29	727	128	4578	BnaA03G0542100ZS,BnaC03G0087700ZS,BnaC08G0368500ZS,BnaC05G0319100ZS,BnaA02G0180200ZS,BnaC03G0377400ZS,BnaA08G0303800ZS,BnaA08G0153800ZS,BnaA06G0001800ZS,BnaA07G0381700ZS,BnaA10G0247700ZS,BnaC08G0201700ZS,BnaA02G0103400ZS,BnaC05G0436000ZS,BnaC06G0066300ZS,BnaC05G0222000ZS,BnaC08G0455300ZS,BnaA07G0379600ZS,BnaA07G0166500ZS,BnaC01G0016400ZS,BnaA03G0062000ZS,BnaA09G0617600ZS,BnaC01G0143500ZS,BnaA03G0…
Cellular component	catalytic complex	GO:1902494	3	0.0455632	1.48098	20	483	128	4578	BnaA03G0504900ZS,BnaA05G0037300ZS,BnaA01G0198800ZS,BnaA08G0303800ZS,BnaC05G0149800ZS,BnaC08G0294100ZS,BnaA07G0360400ZS,BnaA01G0385300ZS,BnaC03G0447700ZS,BnaC06G0058300ZS,BnaC02G0508600ZS,BnaA02G0045900ZS,BnaA07G0379600ZS,BnaA08G0260400ZS,BnaC08G0241600ZS,BnaA09G0617600ZS,BnaC03G0611000ZS,BnaC08G0029500ZS,BnaC03G0787800ZS,BnaC01G0273200ZS,
Biological process	cellular localization	GO:0051641	3	0.00594826	2.06693	15	254	201	7035	BnaC09G0102900ZS,BnaC01G0126100ZS,BnaA10G0162600ZS,BnaA09G0647800ZS,BnaC08G0450900ZS,BnaC06G0339800ZS,BnaA10G0270500ZS,BnaC09G0248900ZS,BnaA05G0122300ZS,BnaC07G0059100ZS,BnaC09G0334900ZS,BnaA01G0103600ZS,BnaC02G0302800ZS,BnaC03G0051400ZS,BnaA04G0022300ZS,
Biological process	vesicle-mediated transport	GO:0016192	5	0.00886218	3.33333	6	63	201	7035	BnaC01G0126100ZS,BnaA09G0647800ZS,BnaC09G0248900ZS,BnaC05G0276300ZS,BnaA01G0103600ZS,BnaC02G0302800ZS,
Biological process	intracellular transport	GO:0046907	5	0.00944414	2.16495	12	194	201	7035	BnaC01G0126100ZS,BnaA10G0162600ZS,BnaC08G0450900ZS,BnaC06G0339800ZS,BnaA10G0270500ZS,BnaC09G0248900ZS,BnaA05G0122300ZS,BnaC07G0059100ZS,BnaC09G0334900ZS,BnaA01G0103600ZS,BnaC03G0051400ZS,BnaA04G0022300ZS,
Biological process	establishment of localization in cell	GO:0051649	4	0.00944414	2.16495	12	194	201	7035	BnaC01G0126100ZS,BnaA10G0162600ZS,BnaC08G0450900ZS,BnaC06G0339800ZS,BnaA10G0270500ZS,BnaC09G0248900ZS,BnaA05G0122300ZS,BnaC07G0059100ZS,BnaC09G0334900ZS,BnaA01G0103600ZS,BnaC03G0051400ZS,BnaA04G0022300ZS,
Biological process	establishment of protein localization	GO:0045184	5	0.0105538	1.93727	15	271	201	7035	BnaA10G0162600ZS,BnaC09G0129500ZS,BnaA03G0164600ZS,BnaC08G0450900ZS,BnaC06G0339800ZS,BnaA10G0270500ZS,BnaA05G0122300ZS,BnaC07G0059100ZS,BnaA05G0102400ZS,BnaC09G0334900ZS,BnaC08G0410600ZS,BnaC04G0531600ZS,BnaC03G0190900ZS,BnaC03G0051400ZS,BnaA04G0022300ZS,
Biological process	protein transport	GO:0015031	6	0.0105538	1.93727	15	271	201	7035	BnaA10G0162600ZS,BnaC09G0129500ZS,BnaA03G0164600ZS,BnaC08G0450900ZS,BnaC06G0339800ZS,BnaA10G0270500ZS,BnaA05G0122300ZS,BnaC07G0059100ZS,BnaA05G0102400ZS,BnaC09G0334900ZS,BnaC08G0410600ZS,BnaC04G0531600ZS,BnaC03G0190900ZS,BnaC03G0051400ZS,BnaA04G0022300ZS,
Biological process	nitrogen compound transport	GO:0071705	5	0.0123861	1.81402	17	328	201	7035	BnaA10G0162600ZS,BnaC09G0129500ZS,BnaA03G0164600ZS,BnaC08G0450900ZS,BnaA01G0319600ZS,BnaC06G0339800ZS,BnaA10G0270500ZS,BnaA07G0081200ZS,BnaA05G0122300ZS,BnaC07G0059100ZS,BnaA05G0102400ZS,BnaC09G0334900ZS,BnaC08G0410600ZS,BnaC04G0531600ZS,BnaC03G0190900ZS,BnaC03G0051400ZS,BnaA04G0022300ZS,
Biological process	protein localization	GO:0008104	4	0.0124272	1.8543	16	302	201	7035	BnaC09G0102900ZS,BnaA10G0162600ZS,BnaC09G0129500ZS,BnaA03G0164600ZS,BnaC08G0450900ZS,BnaC06G0339800ZS,BnaA10G0270500ZS,BnaA05G0122300ZS,BnaC07G0059100ZS,BnaA05G0102400ZS,BnaC09G0334900ZS,BnaC08G0410600ZS,BnaC04G0531600ZS,BnaC03G0190900ZS,BnaC03G0051400ZS,BnaA04G0022300ZS,
Biological process	macromolecule localization	GO:0033036	3	0.0180544	1.70732	18	369	201	7035	BnaC09G0102900ZS,BnaA10G0162600ZS,BnaC09G0129500ZS,BnaA03G0164600ZS,BnaC08G0450900ZS,BnaA03G0317500ZS,BnaC06G0339800ZS,BnaA10G0270500ZS,BnaC04G0080200ZS,BnaA05G0122300ZS,BnaC07G0059100ZS,BnaA05G0102400ZS,BnaC09G0334900ZS,BnaC08G0410600ZS,BnaC04G0531600ZS,BnaC03G0190900ZS,BnaC03G0051400ZS,BnaA04G0022300ZS,
Biological process	organic substance transport	GO:0071702	5	0.019423	1.63934	20	427	201	7035	BnaC01G0404500ZS,BnaA10G0162600ZS,BnaC09G0129500ZS,BnaA03G0164600ZS,BnaC08G0450900ZS,BnaA01G0319600ZS,BnaA03G0317500ZS,BnaC06G0339800ZS,BnaA10G0270500ZS,BnaC04G0080200ZS,BnaA07G0081200ZS,BnaA05G0122300ZS,BnaC07G0059100ZS,BnaA05G0102400ZS,BnaC09G0334900ZS,BnaC08G0410600ZS,BnaC04G0531600ZS,BnaC03G0190900ZS,BnaC03G0051400ZS,BnaA04G0022300ZS,
Biological process	cellular amino acid metabolic process	GO:0006520	7	0.0218573	2.1875	9	144	201	7035	BnaA08G0020500ZS,BnaC04G0390000ZS,BnaA03G0529900ZS,BnaA01G0105600ZS,BnaC03G0788100ZS,BnaC01G0128500ZS,BnaA06G0022400ZS,BnaA07G0003600ZS,BnaC05G0347200ZS,
Biological process	gene expression	GO:0010467	5	0.0287487	1.6482	17	361	201	7035	BnaA02G0303900ZS,BnaA05G0142000ZS,BnaA06G0322300ZS,BnaA09G0718500ZS,BnaC05G0370200ZS,BnaA10G0285100ZS,BnaC05G0241200ZS,BnaA09G0033200ZS,BnaA06G0279800ZS,BnaC05G0019200ZS,BnaA09G0624500ZS,BnaA06G0157000ZS,BnaC05G0489800ZS,BnaC04G0508500ZS,BnaC04G0188100ZS,BnaC04G0057300ZS,BnaA07G0019500ZS,
Biological process	regulation of gene expression	GO:0010468	6	0.0308976	2.53012	6	83	201	7035	BnaA02G0303900ZS,BnaA06G0322300ZS,BnaA10G0285100ZS,BnaA09G0624500ZS,BnaC05G0489800ZS,BnaA07G0019500ZS,
Biological process	carboxylic acid metabolic process	GO:0019752	6	0.0391235	1.64577	15	319	201	7035	BnaA08G0020500ZS,BnaA02G0016500ZS,BnaC08G0422900ZS,BnaC06G0331300ZS,BnaC04G0390000ZS,BnaA03G0529900ZS,BnaA01G0105600ZS,BnaC03G0788100ZS,BnaC01G0128500ZS,BnaA06G0022400ZS,BnaA07G0003600ZS,BnaC05G0347200ZS,BnaA04G0173100ZS,BnaC02G0136200ZS,BnaA03G0107100ZS,
Biological process	oxoacid metabolic process	GO:0043436	5	0.0391235	1.64577	15	319	201	7035	BnaA08G0020500ZS,BnaA02G0016500ZS,BnaC08G0422900ZS,BnaC06G0331300ZS,BnaC04G0390000ZS,BnaA03G0529900ZS,BnaA01G0105600ZS,BnaC03G0788100ZS,BnaC01G0128500ZS,BnaA06G0022400ZS,BnaA07G0003600ZS,BnaC05G0347200ZS,BnaA04G0173100ZS,BnaC02G0136200ZS,BnaA03G0107100ZS,
Biological process	organic acid metabolic process	GO:0006082	4	0.0400409	1.64062	15	320	201	7035	BnaA08G0020500ZS,BnaA02G0016500ZS,BnaC08G0422900ZS,BnaC06G0331300ZS,BnaC04G0390000ZS,BnaA03G0529900ZS,BnaA01G0105600ZS,BnaC03G0788100ZS,BnaC01G0128500ZS,BnaA06G0022400ZS,BnaA07G0003600ZS,BnaC05G0347200ZS,BnaA04G0173100ZS,BnaC02G0136200ZS,BnaA03G0107100ZS,
Biological process	RNA processing	GO:0006396	8	0.0426194	1.8617	10	188	201	7035	BnaA05G0142000ZS,BnaA09G0718500ZS,BnaC05G0370200ZS,BnaC05G0241200ZS,BnaA09G0033200ZS,BnaA06G0279800ZS,BnaA06G0157000ZS,BnaC04G0508500ZS,BnaC04G0188100ZS,BnaC04G0057300ZS,

## Sheet: 596-H_KEGG
Term Name	MainClass	GeneHitsInSelectedSet	AllGenesInSelectedSet	GeneHitsInBackground	AllGenesInBackground	Q-value	enrichFactor	GeneListInSelectedSets
03041 Spliceosome	A09180 Brite Hierarchies	115	1739	2301	62282	1.9e-09	1.78996	[BnaA09G0025700ZS, BnaA06G0035300ZS, BnaC05G0545200ZS, BnaA09G0087500ZS, BnaC07G0279100ZS, BnaC05G0129000ZS, BnaA10G0296400ZS, BnaC01G0143500ZS, BnaC07G0008200ZS, BnaC04G0347900ZS, BnaC06G0013000ZS, BnaC03G0692600ZS, BnaC01G0190900ZS, BnaA03G0395200ZS, BnaC01G0004600ZS, BnaC03G0019200ZS, BnaA02G0050400ZS, BnaC09G0063600ZS, BnaC02G0465600ZS, BnaC04G0188100ZS, BnaA04G0097900ZS, BnaA09G0183000ZS, Bn…
03019 Messenger RNA biogenesis	A09180 Brite Hierarchies	144	1739	3193	62282	1.37e-08	1.6152	[BnaC08G0071200ZS, BnaC04G0469100ZS, BnaA06G0035300ZS, BnaC09G0290500ZS, BnaC08G0455900ZS, BnaC04G0361400ZS, BnaA02G0079400ZS, BnaC04G0347900ZS, BnaA06G0329700ZS, BnaC03G0600600ZS, BnaC01G0456700ZS, BnaC04G0368300ZS, BnaA03G0395200ZS, BnaC01G0210000ZS, BnaC08G0230700ZS, BnaC02G0465600ZS, BnaC04G0188100ZS, BnaA05G0035700ZS, BnaC05G0016700ZS, BnaA04G0097900ZS, BnaA05G0419500ZS, BnaA02G0103400ZS, Bn…
A09120 Genetic Information Processing	A09120 Genetic Information Processing	402	1739	11561	62282	8.16e-07	1.24536	[BnaA09G0664600ZS, BnaC08G0071200ZS, BnaA09G0087500ZS, BnaC07G0279100ZS, BnaC05G0129000ZS, BnaA03G0504900ZS, BnaC06G0289900ZS, BnaC04G0361400ZS, BnaC04G0529400ZS, BnaA06G0329700ZS, BnaA03G0164600ZS, BnaC08G0149400ZS, BnaA02G0050400ZS, BnaC05G0016700ZS, BnaC03G0481400ZS, BnaC02G0161800ZS, BnaC03G0453900ZS, BnaC03G0311100ZS, BnaC08G0412300ZS, BnaC03G0432200ZS, BnaA02G0089700ZS, BnaC01G0371600ZS, Bn…
03015 mRNA surveillance pathway	A09120 Genetic Information Processing	47	1739	903	62282	4.44e-05	1.86412	[BnaC09G0413700ZS, BnaA07G0253700ZS, BnaA08G0254700ZS, BnaA09G0639100ZS, BnaC04G0469100ZS, BnaC02G0508600ZS, BnaA06G0035300ZS, BnaA05G0454600ZS, BnaC05G0125700ZS, BnaC02G0002300ZS, BnaA06G0101300ZS, BnaA01G0319600ZS, BnaA09G0486100ZS, BnaC04G0186500ZS, BnaC06G0100800ZS, BnaA01G0110400ZS, BnaA02G0303900ZS, BnaA02G0079400ZS, BnaC04G0347900ZS, BnaC01G0456700ZS, BnaA08G0276600ZS, BnaA03G0395200ZS, Bn…
B 09123 Folding, sorting and degradation	A09120 Genetic Information Processing	144	1739	3761	62282	8.72e-05	1.37127	[BnaA05G0044400ZS, BnaC04G0030600ZS, BnaA06G0035300ZS, BnaA01G0172900ZS, BnaA09G0226500ZS, BnaA10G0296400ZS, BnaA03G0504900ZS, BnaC05G0162000ZS, BnaC04G0347900ZS, BnaA06G0329700ZS, BnaC03G0600600ZS, BnaC08G0189300ZS, BnaC07G0365800ZS, BnaC03G0604900ZS, BnaA01G0138200ZS, BnaA01G0080800ZS, BnaC04G0368300ZS, BnaA03G0395200ZS, BnaA06G0030000ZS, BnaC05G0218500ZS, BnaA03G0018200ZS, BnaA03G0164600ZS, Bn…
04141 Protein processing in endoplasmic reticulum	A09120 Genetic Information Processing	59	1739	1288	62282	0.00018	1.64059	[BnaA05G0044400ZS, BnaA09G0110800ZS, BnaC04G0030600ZS, BnaC08G0450900ZS, BnaC05G0043500ZS, BnaA07G0222700ZS, BnaA09G0226500ZS, BnaA10G0296400ZS, BnaA02G0154800ZS, BnaA09G0445900ZS, BnaC03G0498600ZS, BnaC05G0162000ZS, BnaC09G0280900ZS, BnaC07G0365800ZS, BnaA01G0138200ZS, BnaC04G0141900ZS, BnaC07G0547200ZS, BnaA01G0147900ZS, BnaA03G0164600ZS, BnaA07G0229800ZS, BnaC03G0190900ZS, BnaC09G0210500ZS, Bn…
03036 Chromosome and associated proteins	A09180 Brite Hierarchies	175	1739	4826	62282	0.000244	1.29871	[BnaA01G0368200ZS, BnaC03G0789800ZS, BnaA09G0617600ZS, BnaC06G0259000ZS, BnaC01G0360500ZS, BnaC09G0224700ZS, BnaA09G0087500ZS, BnaC09G0433600ZS, BnaA03G0107700ZS, BnaA01G0319600ZS, BnaC04G0361400ZS, BnaA01G0352400ZS, BnaC06G0189900ZS, BnaC06G0031700ZS, BnaC07G0018800ZS, BnaA09G0667900ZS, BnaA06G0154600ZS, BnaA09G0606900ZS, BnaC09G0522000ZS, BnaC07G0436600ZS, BnaA06G0263500ZS, BnaA06G0366100ZS, Bn…
04147 Exosome	A09180 Brite Hierarchies	149	1739	4088	62282	0.000575	1.30538	[BnaA07G0224400ZS, BnaA07G0193500ZS, BnaC09G0433600ZS, BnaA10G0296400ZS, BnaC04G0202000ZS, BnaC01G0389300ZS, BnaA02G0367200ZS, BnaA01G0352400ZS, BnaC06G0189900ZS, BnaA07G0212900ZS, BnaC06G0180700ZS, BnaA08G0078800ZS, BnaA07G0000500ZS, BnaC09G0609500ZS, BnaC01G0210000ZS, BnaA04G0056800ZS, BnaA04G0047400ZS, BnaC05G0176400ZS, BnaA10G0162600ZS, BnaC09G0003800ZS, BnaA04G0211300ZS, BnaA06G0258900ZS, Bn…
B 09122 Translation	A09120 Genetic Information Processing	166	1739	4704	62282	0.00115911	1.26387	[BnaA06G0163700ZS, BnaC08G0071200ZS, BnaA05G0337100ZS, BnaC04G0469100ZS, BnaA06G0035300ZS, BnaA09G0155700ZS, BnaC09G0236200ZS, BnaA02G0092100ZS, BnaC05G0129000ZS, BnaA01G0319600ZS, BnaC06G0289900ZS, BnaC04G0361400ZS, BnaC05G0189200ZS, BnaA02G0079400ZS, BnaC04G0347900ZS, BnaC04G0529400ZS, BnaC03G0627800ZS, BnaC01G0456700ZS, BnaA03G0395200ZS, BnaC01G0210000ZS, BnaA06G0382500ZS, BnaC02G0507500ZS, Bn…
B 09121 Transcription	A09120 Genetic Information Processing	71	1739	1763	62282	0.00153945	1.44234	[BnaC09G0507800ZS, BnaA08G0292400ZS, BnaA09G0025700ZS, BnaA09G0617600ZS, BnaA08G0303800ZS, BnaA09G0087500ZS, BnaC07G0279100ZS, BnaA10G0296400ZS, BnaC03G0498600ZS, BnaC06G0100800ZS, BnaC01G0143500ZS, BnaC04G0011900ZS, BnaC07G0008200ZS, BnaC06G0013000ZS, BnaC03G0692600ZS, BnaA06G0390100ZS, BnaC01G0190900ZS, BnaC03G0340800ZS, BnaC08G0029500ZS, BnaA02G0050400ZS, BnaA04G0097900ZS, BnaC03G0453900ZS, Bn…
03012 Translation factors	A09180 Brite Hierarchies	46	1739	1047	62282	0.00198479	1.57353	[BnaC05G0272800ZS, BnaA09G0652700ZS, BnaA06G0273400ZS, BnaC02G0331000ZS, BnaA02G0261200ZS, BnaC08G0171100ZS, BnaA05G0008300ZS, BnaA09G0485800ZS, BnaA09G0249000ZS, BnaA10G0156600ZS, BnaA02G0408600ZS, BnaA10G0149400ZS, BnaA09G0668300ZS, BnaC01G0256700ZS, BnaA04G0165300ZS, BnaA10G0245800ZS, BnaC06G0380400ZS, BnaC04G0313500ZS, BnaC05G0145500ZS, BnaA08G0276600ZS, BnaC01G0393500ZS, BnaC01G0210000ZS, Bn…
03040 Spliceosome	A09120 Genetic Information Processing	55	1739	1322	62282	0.00252909	1.49003	[BnaA08G0292400ZS, BnaA09G0025700ZS, BnaA09G0087500ZS, BnaC07G0279100ZS, BnaA10G0296400ZS, BnaC03G0498600ZS, BnaC06G0100800ZS, BnaC01G0143500ZS, BnaC04G0011900ZS, BnaC07G0008200ZS, BnaC06G0013000ZS, BnaC03G0692600ZS, BnaA06G0390100ZS, BnaC01G0190900ZS, BnaC03G0340800ZS, BnaA02G0050400ZS, BnaA04G0097900ZS, BnaC01G0493400ZS, BnaA06G0322300ZS, BnaC08G0230100ZS, BnaC08G0412300ZS, BnaA05G0162300ZS, Bn…
03051 Proteasome	A09180 Brite Hierarchies	27	1739	538	62282	0.00281947	1.7974	[BnaA09G0110800ZS, BnaC05G0408300ZS, BnaA02G0034000ZS, BnaA03G0400200ZS, BnaA01G0198800ZS, BnaA07G0031100ZS, BnaA10G0296400ZS, BnaC02G0317000ZS, BnaA03G0504900ZS, BnaC03G0447700ZS, BnaC03G0498600ZS, BnaC04G0521100ZS, BnaC03G0669800ZS, BnaC06G0080300ZS, BnaA05G0338900ZS, BnaA01G0080800ZS, BnaC01G0516200ZS, BnaA07G0229800ZS, BnaA02G0247400ZS, BnaC09G0210500ZS, BnaC07G0378900ZS, BnaA08G0012900ZS, Bn…
B 09182 Protein families: genetic information processing	A09180 Brite Hierarchies	950	1739	32028	62282	0.00357257	1.06232	[BnaA01G0368200ZS, BnaA07G0224400ZS, BnaA09G0664600ZS, BnaC08G0071200ZS, BnaC03G0789800ZS, BnaC01G0386000ZS, BnaC05G0545200ZS, BnaA03G0504900ZS, BnaC06G0289900ZS, BnaC04G0361400ZS, BnaC09G0599700ZS, BnaC04G0529400ZS, BnaA06G0329700ZS, BnaC06G0031700ZS, BnaC07G0494100ZS, BnaA06G0366100ZS, BnaC08G0149400ZS, BnaA02G0050400ZS, BnaC02G0032600ZS, BnaC05G0016700ZS, BnaC02G0161800ZS, BnaA09G0183000ZS, Bn…
B 09183 Protein families: signaling and cellular processes	A09180 Brite Hierarchies	309	1739	9600	62282	0.00366948	1.15279	[BnaA03G0237700ZS, BnaA02G0419200ZS, BnaA07G0224400ZS, BnaC08G0425900ZS, BnaC05G0319300ZS, BnaA07G0193500ZS, BnaC09G0433600ZS, BnaC04G0202000ZS, BnaA07G0135800ZS, BnaA08G0059300ZS, BnaC06G0180700ZS, BnaC08G0189300ZS, BnaA07G0261900ZS, BnaA07G0270400ZS, BnaC08G0179600ZS, BnaA03G0164600ZS, BnaC05G0397100ZS, BnaA04G0047400ZS, BnaA10G0162600ZS, BnaC09G0003800ZS, BnaC02G0032600ZS, BnaA04G0211300ZS, Bn…
A09180 Brite Hierarchies	A09180 Brite Hierarchies	1361	1739	47156	62282	0.00600663	1.03368	[BnaA01G0368200ZS, BnaA06G0364500ZS, BnaA07G0224400ZS, BnaA09G0664600ZS, BnaC08G0071200ZS, BnaC03G0789800ZS, BnaA07G0193500ZS, BnaC01G0386000ZS, BnaC05G0545200ZS, BnaC06G0217500ZS, BnaC09G0201800ZS, BnaC05G0210800ZS, BnaA03G0504900ZS, BnaC06G0289900ZS, BnaC04G0361400ZS, BnaC09G0599700ZS, BnaA06G0189000ZS, BnaC04G0529400ZS, BnaA06G0329700ZS, BnaC06G0031700ZS, BnaC07G0494100ZS, BnaC04G0352500ZS, Bn…
00536 Glycosaminoglycan binding proteins	A09180 Brite Hierarchies	10	1739	141	62282	0.00642031	2.54006	[BnaC01G0381900ZS, BnaA01G0142700ZS, BnaC09G0003800ZS, BnaA09G0558800ZS, BnaA08G0162100ZS, BnaC01G0258900ZS, BnaC01G0135300ZS, BnaA06G0387000ZS, BnaC08G0179600ZS, BnaA01G0367700ZS]
03018 RNA degradation	A09120 Genetic Information Processing	42	1739	1011	62282	0.00774671	1.48786	[BnaC01G0371600ZS, BnaA06G0001800ZS, BnaA03G0042800ZS, BnaC03G0282500ZS, BnaA06G0035300ZS, BnaC04G0038800ZS, BnaC09G0287000ZS, BnaA04G0289200ZS, BnaA05G0144800ZS, BnaC03G0087700ZS, BnaC09G0003100ZS, BnaC06G0032100ZS, BnaA09G0486100ZS, BnaA03G0373600ZS, BnaC04G0347900ZS, BnaA06G0329700ZS, BnaC03G0463300ZS, BnaC03G0600600ZS, BnaC09G0563100ZS, BnaA10G0249800ZS, BnaC05G0462400ZS, BnaC04G0368300ZS, Bn…
B 09141 Transport and catabolism	A09140 Cellular Processes	90	1739	2528	62282	0.0118787	1.27505	[BnaC04G0348900ZS, BnaA10G0195500ZS, BnaC09G0338800ZS, BnaA04G0256000ZS, BnaA09G0120500ZS, BnaA06G0422900ZS, BnaC07G0493400ZS, BnaC03G0699600ZS, BnaA10G0088200ZS, BnaA10G0296400ZS, BnaA07G0349800ZS, BnaA02G0287400ZS, BnaC01G0389300ZS, BnaC03G0498600ZS, BnaA04G0059400ZS, BnaA07G0223400ZS, BnaC09G0491100ZS, BnaC06G0008500ZS, BnaA06G0022000ZS, BnaA03G0164600ZS, BnaA08G0248600ZS, BnaA03G0072200ZS, Bn…
A09140 Cellular Processes	A09140 Cellular Processes	90	1739	2528	62282	0.0118787	1.27505	[BnaC04G0348900ZS, BnaA10G0195500ZS, BnaC09G0338800ZS, BnaA04G0256000ZS, BnaA09G0120500ZS, BnaA06G0422900ZS, BnaC07G0493400ZS, BnaC03G0699600ZS, BnaA10G0088200ZS, BnaA10G0296400ZS, BnaA07G0349800ZS, BnaA02G0287400ZS, BnaC01G0389300ZS, BnaC03G0498600ZS, BnaA04G0059400ZS, BnaA07G0223400ZS, BnaC09G0491100ZS, BnaC06G0008500ZS, BnaA06G0022000ZS, BnaA03G0164600ZS, BnaA08G0248600ZS, BnaA03G0072200ZS, Bn…
A09160 Human Diseases	A09160 Human Diseases	16	1739	303	62282	0.0119152	1.89121	[BnaC03G0093400ZS, BnaA08G0162100ZS, BnaC04G0382300ZS, BnaA10G0183900ZS, BnaC07G0421600ZS, BnaC09G0474900ZS, BnaA01G0367700ZS, BnaA01G0142700ZS, BnaA09G0558800ZS, BnaC03G0606500ZS, BnaA01G0352400ZS, BnaA10G0142900ZS, BnaC01G0258900ZS, BnaC01G0135300ZS, BnaA07G0021500ZS, BnaC08G0179600ZS]
01009 Protein phosphatases and associated proteins	A09180 Brite Hierarchies	74	1739	2022	62282	0.0119197	1.31073	[BnaC07G0212000ZS, BnaC03G0053800ZS, BnaA08G0145400ZS, BnaC03G0789800ZS, BnaC04G0129400ZS, BnaC02G0508600ZS, BnaC08G0058500ZS, BnaA05G0403700ZS, BnaA10G0296400ZS, BnaA03G0423700ZS, BnaA01G0319600ZS, BnaC03G0498600ZS, BnaA08G0201100ZS, BnaC09G0017500ZS, Bnascaffold0026G0043700ZS, BnaA05G0490400ZS, BnaC08G0068100ZS, BnaA01G0090900ZS, BnaC06G0449200ZS, BnaA08G0260400ZS, BnaA01G0103600ZS, BnaC02G0465…
03013 RNA transport	A09120 Genetic Information Processing	52	1739	1351	62282	0.0136136	1.37851	[BnaC08G0071200ZS, BnaA06G0035300ZS, BnaC05G0125700ZS, BnaC08G0171100ZS, BnaA10G0156600ZS, BnaC05G0129000ZS, BnaC04G0361400ZS, BnaC06G0100800ZS, BnaC04G0347900ZS, BnaA01G0084300ZS, BnaA03G0395200ZS, BnaC01G0210000ZS, BnaA06G0382500ZS, BnaA05G0142000ZS, BnaC04G0188100ZS, BnaC05G0016700ZS, BnaA04G0097900ZS, BnaA05G0037300ZS, BnaC02G0140000ZS, BnaC08G0085300ZS, BnaC05G0081600ZS, BnaA03G0098500ZS, Bn…
00630 Glyoxylate and dicarboxylate metabolism	A09100 Metabolism	19	1739	398	62282	0.0175695	1.70975	[BnaA07G0226300ZS, BnaA10G0195500ZS, BnaA09G0651400ZS, BnaC07G0083300ZS, BnaA07G0319600ZS, BnaC03G0701000ZS, BnaA03G0390800ZS, BnaA01G0026800ZS, BnaA04G0100700ZS, BnaC08G0275600ZS, BnaA10G0068300ZS, BnaC05G0319700ZS, BnaA04G0100900ZS, BnaC09G0491100ZS, BnaC08G0068200ZS, BnaC06G0008500ZS, BnaA06G0074800ZS, BnaA01G0011100ZS, BnaA06G0043400ZS]
04144 Endocytosis	A09140 Cellular Processes	52	1739	1374	62282	0.0180735	1.35544	[BnaC04G0348900ZS, BnaC09G0338800ZS, BnaA04G0256000ZS, BnaA09G0120500ZS, BnaA06G0422900ZS, BnaC07G0493400ZS, BnaC03G0699600ZS, BnaA10G0088200ZS, BnaA10G0296400ZS, BnaA07G0349800ZS, BnaC01G0389300ZS, BnaC03G0498600ZS, BnaA03G0072200ZS, BnaA10G0162600ZS, BnaA05G0388700ZS, BnaA06G0154100ZS, BnaC04G0614100ZS, BnaA06G0322300ZS, BnaC09G0357000ZS, BnaC07G0193100ZS, BnaC01G0133600ZS, BnaC02G0302800ZS, Bn…
03022 Basal transcription factors	A09120 Genetic Information Processing	12	1739	215	62282	0.0184092	1.99897	[BnaC06G0271200ZS, BnaC09G0507800ZS, BnaC08G0029500ZS, BnaA09G0617600ZS, BnaC05G0019200ZS, BnaC08G0003900ZS, BnaA08G0303800ZS, BnaC08G0123900ZS, BnaA07G0342600ZS, BnaA02G0180200ZS, BnaC03G0311100ZS, BnaA08G0153800ZS]
B 09167 Endocrine and metabolic disease	A09160 Human Diseases	15	1739	293	62282	0.0187215	1.83352	[BnaC03G0093400ZS, BnaA08G0162100ZS, BnaC04G0382300ZS, BnaA10G0183900ZS, BnaC09G0474900ZS, BnaA01G0367700ZS, BnaA01G0142700ZS, BnaA09G0558800ZS, BnaC03G0606500ZS, BnaA01G0352400ZS, BnaA10G0142900ZS, BnaC01G0258900ZS, BnaC01G0135300ZS, BnaA07G0021500ZS, BnaC08G0179600ZS]
04933 AGE-RAGE signaling pathway in diabetic complications	A09160 Human Diseases	15	1739	293	62282	0.0187215	1.83352	[BnaC03G0093400ZS, BnaA08G0162100ZS, BnaC04G0382300ZS, BnaA10G0183900ZS, BnaC09G0474900ZS, BnaA01G0367700ZS, BnaA01G0142700ZS, BnaA09G0558800ZS, BnaC03G0606500ZS, BnaA01G0352400ZS, BnaA10G0142900ZS, BnaC01G0258900ZS, BnaC01G0135300ZS, BnaA07G0021500ZS, BnaC08G0179600ZS]
04812 Cytoskeleton proteins	A09180 Brite Hierarchies	56	1739	1530	62282	0.0258302	1.31087	[BnaA02G0403500ZS, BnaC08G0442800ZS, BnaA05G0434600ZS, BnaA03G0323700ZS, BnaC07G0512800ZS, BnaA02G0287400ZS, BnaA07G0135800ZS, BnaA01G0090900ZS, BnaC08G0189300ZS, BnaC03G0604900ZS, BnaC04G0369900ZS, BnaC07G0218700ZS, BnaC02G0032600ZS, BnaA06G0258900ZS, BnaA02G0420100ZS, BnaA05G0040700ZS, BnaC08G0059500ZS, BnaA01G0324400ZS, BnaA09G0664200ZS, BnaC09G0220900ZS, BnaC04G0181500ZS, BnaA09G0102800ZS, Bn…
04145 Phagosome	A09140 Cellular Processes	24	1739	578	62282	0.0368595	1.48712	[BnaA03G0164600ZS, BnaC09G0297000ZS, BnaC04G0531600ZS, BnaA08G0248600ZS, BnaA05G0102400ZS, BnaA03G0072200ZS, BnaC03G0190900ZS, BnaC07G0189000ZS, BnaC02G0390900ZS, BnaC06G0043700ZS, BnaC06G0114400ZS, BnaA06G0436200ZS, BnaA06G0258900ZS, BnaC05G0098900ZS, BnaC03G0431200ZS, BnaA01G0282000ZS, BnaC09G0204500ZS, BnaA02G0287400ZS, BnaC06G0101400ZS, BnaA06G0142500ZS, BnaC08G0452800ZS, BnaA06G0022000ZS, Bn…
04131 Membrane trafficking	A09180 Brite Hierarchies	169	1739	5295	62282	0.0377413	1.1431	[BnaC04G0348900ZS, BnaA05G0450700ZS, BnaA07G0224400ZS, BnaC05G0319300ZS, BnaA10G0296400ZS, BnaA07G0349800ZS, BnaA09G0406900ZS, BnaC01G0389300ZS, BnaC09G0599700ZS, BnaA07G0212900ZS, BnaC06G0180700ZS, BnaA01G0207200ZS, BnaC04G0359400ZS, BnaC01G0210000ZS, BnaA08G0248600ZS, BnaA10G0162600ZS, BnaA03G0056100ZS, BnaA09G0080100ZS, BnaA01G0103600ZS, BnaC09G0210500ZS, BnaC05G0016700ZS, BnaA03G0344100ZS, Bn…
03021 Transcription machinery	A09180 Brite Hierarchies	49	1739	1354	62282	0.0412814	1.29611	[BnaC09G0507800ZS, BnaA09G0617600ZS, BnaA08G0303800ZS, BnaA03G0189900ZS, BnaC04G0323400ZS, BnaA01G0133800ZS, BnaC07G0494100ZS, BnaA06G0154600ZS, BnaC02G0439600ZS, BnaC03G0377400ZS, BnaC08G0029500ZS, BnaC01G0499400ZS, BnaC09G0276700ZS, BnaA04G0148300ZS, BnaC03G0453900ZS, BnaC08G0123900ZS, BnaC03G0311100ZS, BnaC08G0442500ZS, BnaC03G0045900ZS, BnaC08G0003900ZS, BnaA07G0102500ZS, BnaC03G0074600ZS, Bn…
00020 Citrate cycle (TCA cycle)	A09100 Metabolism	14	1739	300	62282	0.0438863	1.67136	[BnaC07G0083300ZS, BnaA09G0165000ZS, BnaA10G0008100ZS, BnaC03G0701000ZS, BnaA01G0026800ZS, BnaC06G0334400ZS, BnaC07G0292500ZS, BnaC01G0013800ZS, BnaC09G0229700ZS, BnaA02G0367200ZS, BnaA07G0031700ZS, BnaA06G0074800ZS, BnaA06G0306800ZS, BnaA06G0043400ZS]
00100 Steroid biosynthesis	A09100 Metabolism	10	1739	193	62282	0.0454998	1.85569	[BnaA06G0141000ZS, BnaA07G0280700ZS, BnaA08G0025700ZS, BnaA04G0150200ZS, BnaA10G0053500ZS, BnaA01G0036300ZS, BnaA02G0338600ZS, BnaA08G0099200ZS, BnaA06G0075600ZS, BnaC05G0092900ZS]
