# Supplementary material for: Molecular Analysis Uncovers the Mechanism of Fertility Restoration in Temperature-Sensitive Polima Cytoplasmic Male-Sterile Brassica napus
Source: Int J Mol Sci. 2021 Nov 18;22(22):12450. doi: 10.3390/ijms222212450 (PMC8617660; doi:10.3390/ijms222212450)
Supplement: Supplementary file 1 [file ijms-22-12450-s001.zip › sup-tableS8.Candidate gene information.xlsx]

## Sheet: Candidate interval gene list
Table S8. Candidate gene information
Geneid	Chomosome	Start	End	Strand	GO	KEGG	Swissprot	Pfam	NR
BnaA07G0013700ZS	scaffoldA07	1092915	1095478	-	GO:0005515	--	--	PHD-finger	BnaA07g36060D [Brassica napus]
BnaA07G0013800ZS	scaffoldA07	1101843	1102694	+	--	RabGAP/TBC domain-containing protein; K18469 TBC1 domain family member 5 (A)	--	--	BnaA07g36070D [Brassica napus]
BnaA07G0013900ZS	scaffoldA07	1105258	1106528	+	--	--	F-box/kelch-repeat protein At3g18720 OS=Arabidopsis thaliana GN=At3g18720 PE=2 SV=1	--	BnaA07g36080D [Brassica napus]
BnaA07G0014000ZS	scaffoldA07	1116976	1117962	-	--	--	--	--	BnaA07g36090D [Brassica napus]
BnaA07G0014100ZS	scaffoldA07	1120998	1122329	-	--	hypothetical protein; K00924 [EC:2.7.1.-] (A)	Probable receptor-like protein kinase At5g47070 OS=Arabidopsis thaliana GN=At5g47070 PE=1 SV=1	--	BnaA07g36100D [Brassica napus]
BnaA07G0014200ZS	scaffoldA07	1138940	1149250	+	GO:0004252	peptidase, putative (EC:3.4.21.25); K18443 golgi-specific brefeldin A-resistance guanine nucleotide exchange factor 1 (A)	Subtilisin-like protease SBT2.5 OS=Arabidopsis thaliana GN=SBT2.5 PE=2 SV=1	PA domain	BnaA07g36110D [Brassica napus]
BnaA07G0014300ZS	scaffoldA07	1149347	1153605	-	GO:0008375	clathrin interactor EPSIN 1; K12471 epsin (A)	--	Core-2/I-Branching enzyme	PREDICTED: uncharacterized protein LOC103828344 [Brassica rapa]
BnaA07G0014400ZS	scaffoldA07	1162554	1170878	-	GO:0000166	cadmium/zinc-transporting ATPase HMA3-like; K01534 Cd2+/Zn2+-exporting ATPase [EC:3.6.3.3 3.6.3.5] (A)	Putative cadmium/zinc-transporting ATPase HMA4 OS=Arabidopsis thaliana GN=HMA4 PE=1 SV=2	haloacid dehalogenase-like hydrolase	PREDICTED: cadmium/zinc-transporting ATPase HMA3-like [Brassica rapa]
BnaA07G0014500ZS	scaffoldA07	1176221	1177524	+	--	dynamin-related protein 1C-like; K01528 dynamin GTPase [EC:3.6.5.5] (A)	Dynamin-related protein 1C OS=Arabidopsis thaliana GN=DRP1C PE=1 SV=2	--	BnaA09g30110D [Brassica napus]
BnaA07G0014600ZS	scaffoldA07	1204753	1207868	+	--	serine carboxypeptidase 2-like; K16297 serine carboxypeptidase-like clade II [EC:3.4.16.-] (A)	--	Protein of unknown function (DUF630)	PREDICTED: uncharacterized protein LOC103828380 [Brassica rapa]
BnaA07G0014700ZS	scaffoldA07	1208067	1209747	-	--	mitochondrial outer membrane import complex protein METAXIN-like; K17776 metaxin (A)	Mitochondrial outer membrane import complex protein METAXIN OS=Arabidopsis thaliana GN=MTX1 PE=1 SV=1	--	BnaA07g01310D [Brassica napus]
BnaA07G0014800ZS	scaffoldA07	1214753	1215001	-	GO:0006629	hypothetical protein; K00679 phospholipid:diacylglycerol acyltransferase [EC:2.3.1.158] (A)	GDSL esterase/lipase At2g19010 OS=Arabidopsis thaliana GN=At2g19010 PE=2 SV=1	GDSL-like Lipase/Acylhydrolase	PREDICTED: GDSL esterase/lipase At2g19010-like [Brassica rapa]
BnaA07G0014900ZS	scaffoldA07	1217021	1217359	-	--	--	--	--	PREDICTED: uncharacterized protein LOC103828350 [Brassica rapa]
BnaA07G0015000ZS	scaffoldA07	1223440	1229897	-	GO:0000166	ATPase 1, plasma membrane-type; K01535 H+-transporting ATPase [EC:3.6.3.6] (A)	ATPase 1, plasma membrane-type OS=Arabidopsis thaliana GN=AHA1 PE=1 SV=3	Cation transporter/ATPase, N-terminus	BnaC07g02580D [Brassica napus]
BnaA07G0015100ZS	scaffoldA07	1247210	1248338	-	--	--	--	--	BnaCnng60100D [Brassica napus]
BnaA07G0015200ZS	scaffoldA07	1271869	1273950	-	GO:0004659	homogentisate phytyltransferase 1, chloroplastic; K09833 homogentisate phytyltransferase / homogentisate geranylgeranyltransferase [EC:2.5.1.115 2.5.1.116] (A)	Homogentisate phytyltransferase 1, chloroplastic OS=Arabidopsis thaliana GN=HPT1 PE=1 SV=1	UbiA prenyltransferase family	PREDICTED: homogentisate phytyltransferase 1, chloroplastic [Brassica rapa]
BnaA07G0015300ZS	scaffoldA07	1277878	1278333	-	--	--	--	--	BnaC07g02610D [Brassica napus]
BnaA07G0015400ZS	scaffoldA07	1283565	1286110	+	GO:0004871	adagio protein 2-like; K12117 LOV kelch protein 2 (A)	Adagio protein 2 OS=Arabidopsis thaliana GN=ADO2 PE=1 SV=1	F-box-like	BnaA07g01250D [Brassica napus]
BnaA07G0015500ZS	scaffoldA07	1289661	1292989	-	GO:0004871	adagio protein 2; K12117 LOV kelch protein 2 (A)	Adagio protein 2 OS=Arabidopsis thaliana GN=ADO2 PE=1 SV=1	F-box-like	PREDICTED: adagio protein 2 [Brassica rapa]
BnaA07G0015600ZS	scaffoldA07	1294812	1297325	+	GO:0004871	adagio protein 2-like; K12115 clock-associated PAS protein ZTL (A)	Adagio protein 2 OS=Arabidopsis thaliana GN=ADO2 PE=1 SV=1	F-box-like	BnaA07g01230D [Brassica napus]
BnaA07G0015700ZS	scaffoldA07	1298587	1299700	+	--	--	--	--	PREDICTED: actin cytoskeleton-regulatory complex protein pan1 [Brassica rapa]
BnaA07G0015800ZS	scaffoldA07	1300379	1304441	+	GO:0005515	WD repeat-containing protein 75-like; K14552 NET1-associated nuclear protein 1 (U3 small nucleolar RNA-associated protein 17) (A)	WD repeat-containing protein 75 OS=Xenopus laevis GN=wdr75 PE=2 SV=1	WD domain, G-beta repeat	PREDICTED: WD repeat-containing protein 75 [Brassica rapa]
BnaA07G0015900ZS	scaffoldA07	1314561	1317078	-	GO:0004672	receptor-like cytosolic serine/threonine-protein kinase RBK2; K04730 interleukin-1 receptor-associated kinase 1 [EC:2.7.11.1] (A)	Probable receptor-like serine/threonine-protein kinase At5g57670 OS=Arabidopsis thaliana GN=At5g57670 PE=2 SV=1	Protein kinase domain	PREDICTED: receptor-like cytosolic serine/threonine-protein kinase RBK2 [Brassica rapa]
BnaA07G0016000ZS	scaffoldA07	1325702	1326024	+	--	--	--	--	BnaA07g01640D [Brassica napus]
BnaA07G0016100ZS	scaffoldA07	1326242	1327069	-	GO:0006284	DNA-3-methyladenine glycosylase 1-like; K01246 DNA-3-methyladenine glycosylase I [EC:3.2.2.20] (A)	--	Methyladenine glycosylase	BnaC09g53540D [Brassica napus]
BnaA07G0016200ZS	scaffoldA07	1335596	1337720	-	GO:0016020	--	--	Syntaxin 6, N-terminal	BnaA07g01630D [Brassica napus]
BnaA07G0016300ZS	scaffoldA07	1346344	1346874	+	--	Pentatricopeptide repeat superfamily protein, putative isoform 1; K17964 leucine-rich PPR motif-containing protein, mitochondrial (A)	Pentatricopeptide repeat-containing protein At1g02370, mitochondrial OS=Arabidopsis thaliana GN=At1g02370 PE=2 SV=1	PPR repeat	BnaA07g01620D [Brassica napus]
BnaA07G0016400ZS	scaffoldA07	1349410	1353627	-	GO:0004672	serine/threonine-protein kinase MHK; K08829 male germ cell-associated kinase [EC:2.7.11.22] (A)	Serine/threonine-protein kinase MHK OS=Arabidopsis thaliana GN=MHK PE=2 SV=2	Protein kinase domain	PREDICTED: serine/threonine-protein kinase MHK isoform X1 [Brassica rapa]
BnaA07G0016500ZS	scaffoldA07	1359755	1362426	-	GO:0005515	[ribulose-bisphosphate carboxylase]-lysine N-methyltransferase, putative (EC:2.1.1.127); K19199 histone-lysine N-methyltransferase SETD3 [EC:2.1.1.43] (A)	SET domain-containing protein 4 OS=Mus musculus GN=Setd4 PE=2 SV=1	SET domain	BnaA07g01600D [Brassica napus]
BnaA07G0016600ZS	scaffoldA07	1365292	1366550	-	GO:0004553	probable xyloglucan endotransglucosylase/hydrolase protein 21; K08235 xyloglucan:xyloglucosyl transferase [EC:2.4.1.207] (A)	Probable xyloglucan endotransglucosylase/hydrolase protein 21 OS=Arabidopsis thaliana GN=XTH21 PE=2 SV=1	Xyloglucan endo-transglycosylase (XET) C-terminus	BnaA07g01590D [Brassica napus]
BnaA07G0016700ZS	scaffoldA07	1368389	1368634	-	--	putative F-box/LRR-repeat protein 19; K10268 F-box and leucine-rich repeat protein 2/20 (A)	Putative F-box/LRR-repeat protein 19 OS=Arabidopsis thaliana GN=FBL19 PE=4 SV=1	--	BnaA07g01580D [Brassica napus]
BnaA07G0016800ZS	scaffoldA07	1368679	1369793	-	--	F-box family protein; K10268 F-box and leucine-rich repeat protein 2/20 (A)	Putative F-box/LRR-repeat protein 19 OS=Arabidopsis thaliana GN=FBL19 PE=4 SV=1	--	BnaA07g01580D [Brassica napus]
BnaA07G0016900ZS	scaffoldA07	1371970	1378889	-	--	signal recognition particle receptor subunit beta-like; K12272 signal recognition particle receptor subunit beta (A)	Signal recognition particle receptor subunit beta OS=Dictyostelium discoideum GN=srprb PE=3 SV=1	LSM domain	BnaA07g01570D [Brassica napus]
BnaA07G0017000ZS	scaffoldA07	1380420	1383589	-	GO:0004143	diacylglycerol kinase 3; K00901 diacylglycerol kinase (ATP) [EC:2.7.1.107] (A)	Diacylglycerol kinase 3 OS=Arabidopsis thaliana GN=DGK3 PE=2 SV=1	Diacylglycerol kinase catalytic domain	PREDICTED: diacylglycerol kinase 3 [Brassica rapa]
BnaA07G0017100ZS	scaffoldA07	1390568	1393189	+	GO:0015031	preprotein translocase subunit SCY1, chloroplastic; K10956 protein transport protein SEC61 subunit alpha (A)	Preprotein translocase subunit SCY1, chloroplastic OS=Arabidopsis thaliana GN=SCY1 PE=1 SV=2	SecY translocase	BnaA07g01530D [Brassica napus]
BnaA07G0017200ZS	scaffoldA07	1393766	1394032	-	--	--	--	--	BnaA07g01520D [Brassica napus]
BnaA07G0017300ZS	scaffoldA07	1407178	1407411	-	--	--	--	--	BnaC09g09300D [Brassica napus]
BnaA07G0017400ZS	scaffoldA07	1422151	1422582	+	GO:0006904	hypothetical protein; K15292 syntaxin-binding protein 1 (A)	Protein transport Sec1b OS=Arabidopsis thaliana GN=SEC1B PE=2 SV=3	Sec1 family	BnaA07g01490D [Brassica napus]
BnaA07G0017500ZS	scaffoldA07	1427310	1427660	+	--	--	EMBRYO SURROUNDING FACTOR 1.2 OS=Arabidopsis thaliana GN=ESF1.2 PE=2 SV=1	--	BnaC03g73040D [Brassica napus]
BnaA07G0017600ZS	scaffoldA07	1441993	1442482	+	--	uncharacterized LOC104415908; K14771 U3 small nucleolar RNA-associated protein 19 (A)	EG45-like domain containing protein 2 OS=Arabidopsis thaliana GN=EGC2 PE=2 SV=2	Lytic transglycolase	PREDICTED: EG45-like domain containing protein 2 isoform X2 [Brassica rapa]
BnaA07G0017700ZS	scaffoldA07	1443326	1445841	-	GO:0000166	tryptophan--tRNA ligase, cytoplasmic-like; K01867 tryptophanyl-tRNA synthetase [EC:6.1.1.2] (A)	Tryptophan--tRNA ligase, cytoplasmic OS=Arabidopsis thaliana GN=At3g04600 PE=2 SV=1	tRNA synthetases class I (W and Y)	PREDICTED: tryptophan--tRNA ligase, cytoplasmic-like [Brassica rapa]
BnaA07G0017800ZS	scaffoldA07	1451113	1452538	+	GO:0005515	putative RING-H2 finger protein ATL49; K19041 E3 ubiquitin-protein ligase RNF38/44 [EC:2.3.2.27] (A)	Putative RING-H2 finger protein ATL49 OS=Arabidopsis thaliana GN=ATL49 PE=3 SV=1	Ring finger domain	BnaA07g01830D [Brassica napus]
BnaA07G0017900ZS	scaffoldA07	1452934	1454106	+	GO:0008299	geranylgeranyl pyrophosphate synthase 4; K13789 geranylgeranyl diphosphate synthase, type II [EC:2.5.1.1 2.5.1.10 2.5.1.29] (A)	Geranylgeranyl pyrophosphate synthase 4 OS=Arabidopsis thaliana GN=GGPP4 PE=2 SV=1	Polyprenyl synthetase	BnaA07g01820D [Brassica napus]
BnaA07G0018000ZS	scaffoldA07	1470158	1472301	-	--	long chain base biosynthesis protein 2d-like isoform X1; K00654 serine palmitoyltransferase [EC:2.3.1.50] (A)	UPF0496 protein At2g18630 OS=Arabidopsis thaliana GN=At2g18630 PE=2 SV=3	Protein of unknown function (DUF677)	PREDICTED: UPF0496 protein At2g18630 isoform X1 [Brassica rapa]
BnaA07G0018100ZS	scaffoldA07	1484802	1485881	-	GO:0008299	geranylgeranyl pyrophosphate synthase 7, chloroplastic; K13789 geranylgeranyl diphosphate synthase, type II [EC:2.5.1.1 2.5.1.10 2.5.1.29] (A)	Geranylgeranyl pyrophosphate synthase 7, chloroplastic OS=Arabidopsis thaliana GN=At2g18620 PE=2 SV=1	Polyprenyl synthetase	PREDICTED: geranylgeranyl pyrophosphate synthase 7, chloroplastic [Brassica rapa]
BnaA07G0018200ZS	scaffoldA07	1509529	1510012	-	NA	NA	NA	NA	NA
BnaA07G0018300ZS	scaffoldA07	1512732	1516006	-	GO:0016021	hypothetical protein; K13783 MFS transporter, OPA family, solute carrier family 37 (glycerol-3-phosphate transporter), member 1/2 (A)	Probable sphingolipid transporter spinster homolog 1 OS=Arabidopsis thaliana GN=At5g65687 PE=1 SV=1	Major Facilitator Superfamily	PREDICTED: uncharacterized protein LOC103839972 [Brassica rapa]
BnaA07G0018400ZS	scaffoldA07	1539676	1541109	-	GO:0008152	anthocyanidin 3-O-glucosyltransferase 5-like; K08237 hydroquinone glucosyltransferase [EC:2.4.1.218] (A)	UDP-glycosyltransferase 72D1 OS=Arabidopsis thaliana GN=UGT72D1 PE=2 SV=1	UDP-glucoronosyl and UDP-glucosyl transferase	PREDICTED: UDP-glycosyltransferase 72D1 [Brassica rapa]
BnaA07G0018500ZS	scaffoldA07	1577389	1578858	+	GO:0000976	homeobox-leucine zipper protein ATHB-21; K09338 homeobox-leucine zipper protein (A)	Homeobox-leucine zipper protein ATHB-21 OS=Arabidopsis thaliana GN=ATHB-21 PE=2 SV=1	Homeobox domain	PREDICTED: homeobox-leucine zipper protein ATHB-21 isoform X1 [Brassica rapa]
BnaA07G0018600ZS	scaffoldA07	1593758	1595429	-	--	DELLA protein RGL1; K14494 DELLA protein (A)	Scarecrow-like protein 15 OS=Arabidopsis thaliana GN=SCL15 PE=2 SV=3	GRAS domain family	BnaA07g01720D [Brassica napus]
BnaA07G0018700ZS	scaffoldA07	1601710	1604001	+	--	bifunctional L-3-cyanoalanine synthase/cysteine synthase D2-like; K01738 cysteine synthase A [EC:2.5.1.47] (A)	Bifunctional L-3-cyanoalanine synthase/cysteine synthase D2 OS=Arabidopsis thaliana GN=CYSD2 PE=1 SV=1	Pyridoxal-phosphate dependent enzyme	BnaC03g49960D [Brassica napus]
BnaA07G0018800ZS	scaffoldA07	1612671	1614520	+	GO:0003676	splicing factor 3B subunit 4-like; K12831 splicing factor 3B subunit 4 (A)	Splicing factor 3B subunit 4 OS=Rattus norvegicus GN=Sf3b4 PE=2 SV=1	RNA recognition motif. (a.k.a. RRM, RBD, or RNP domain)	PREDICTED: splicing factor 3B subunit 4-like [Brassica rapa]
BnaA07G0018900ZS	scaffoldA07	1616373	1617320	-	--	hypothetical protein; K01870 isoleucyl-tRNA synthetase [EC:6.1.1.5] (A)	Transcription repressor OFP7 OS=Arabidopsis thaliana GN=OFP7 PE=2 SV=1	Transcriptional repressor, ovate	PREDICTED: transcription repressor OFP7 [Brassica rapa]
BnaA07G0019000ZS	scaffoldA07	1624422	1624919	-	GO:0046872	--	--	Zinc finger, C2H2 type	BnaA07g01680D [Brassica napus]
BnaA07G0019100ZS	scaffoldA07	1642353	1644858	+	GO:0004672	PERK1, GmPERK1; putative receptor protein kinase PERK1; K04730 interleukin-1 receptor-associated kinase 1 [EC:2.7.11.1] (A)	Proline-rich receptor-like protein kinase PERK5 OS=Arabidopsis thaliana GN=PERK5 PE=2 SV=1	Protein tyrosine kinase	BnaA07g36160D [Brassica napus]
BnaA07G0019200ZS	scaffoldA07	1652696	1653005	+	--	--	Defensin-like protein 295 OS=Arabidopsis thaliana GN=At2g04045 PE=3 SV=2	--	BnaA07g36150D [Brassica napus]
BnaA07G0019300ZS	scaffoldA07	1669476	1669737	+	NA	NA	NA	NA	NA
BnaA07G0019400ZS	scaffoldA07	1672248	1672445	+	--	calcium-binding protein CML39-like; K13448 calcium-binding protein CML (A)	Calcium-binding protein CML39 OS=Arabidopsis thaliana GN=CML39 PE=2 SV=1	--	BnaA07g36180D [Brassica napus]
BnaA07G0019500ZS	scaffoldA07	1673436	1675205	-	GO:0006355	--	Elongator complex protein 5 OS=Arabidopsis thaliana GN=ELP5 PE=1 SV=1	Elongator subunit Iki1	BnaA07g36190D [Brassica napus]
BnaA07G0019600ZS	scaffoldA07	1676081	1676389	+	GO:0003735	60S ribosomal protein L6, mitochondrial-like; K02933 large subunit ribosomal protein L6 (A)	60S ribosomal protein L6, mitochondrial OS=Marchantia polymorpha GN=RPL6 PE=3 SV=2	Ribosomal protein L6	BnaA07g36200D [Brassica napus]
BnaA07G0019700ZS	scaffoldA07	1676727	1677006	-	GO:0005525	ADP-ribosylation factor-like protein 2; K07943 ADP-ribosylation factor-like protein 2 (A)	ADP-ribosylation factor-like protein 2 OS=Arabidopsis thaliana GN=ARL2 PE=2 SV=1	ADP-ribosylation factor family	BnaA07g36210D [Brassica napus]
BnaA07G0019800ZS	scaffoldA07	1680210	1681246	-	--	--	--	--	BnaC04g24190D [Brassica napus]
BnaA07G0019900ZS	scaffoldA07	1686944	1687192	-	--	--	--	--	BnaC04g36650D [Brassica napus]
BnaA07G0020000ZS	scaffoldA07	1702260	1703225	+	GO:0003700	GATA transcription factor 8-like; K17894 GATA-binding protein 2 (A)	GATA transcription factor 20 OS=Arabidopsis thaliana GN=GATA20 PE=2 SV=2	GATA zinc finger	PREDICTED: GATA transcription factor 20-like [Brassica rapa]
BnaA07G0020100ZS	scaffoldA07	1713530	1714075	+	--	--	Zinc-finger homeodomain protein 6 OS=Arabidopsis thaliana GN=ZHD6 PE=1 SV=1	ZF-HD protein dimerisation region	BnaCnng71430D [Brassica napus]
BnaA07G0020200ZS	scaffoldA07	1714391	1716015	-	--	--	Embryonic protein DC-8 OS=Daucus carota PE=3 SV=1	Late embryogenesis abundant protein	BnaC07g03410D [Brassica napus]
BnaA07G0020300ZS	scaffoldA07	1725479	1725727	+	GO:0003682	polygalacturonase At1g48100-like; K01184 polygalacturonase [EC:3.2.1.15] (A)	Protein RADIALIS-like 4 OS=Arabidopsis thaliana GN=RL4 PE=2 SV=1	Myb-like DNA-binding domain	PREDICTED: protein RADIALIS-like 4 [Brassica rapa]
BnaA07G0020400ZS	scaffoldA07	1753077	1754509	+	GO:0046983	hypothetical protein; K11253 histone H3 (A)	Transcription factor HBI1 OS=Arabidopsis thaliana GN=HBI1 PE=1 SV=3	Helix-loop-helix DNA-binding domain	PREDICTED: transcription factor HBI1-like [Brassica rapa]
BnaA07G0020500ZS	scaffoldA07	1772207	1773852	+	--	uncharacterized LOC106393717; K07466 replication factor A1 (A)	--	--	BnaC09g30380D [Brassica napus]
BnaA07G0020600ZS	scaffoldA07	1778857	1780990	-	GO:0005515	tubby-like F-box protein 1; K19600 tubby-related protein 1 (A)	Tubby-like F-box protein 2 OS=Arabidopsis thaliana GN=TULP2 PE=2 SV=1	F-box domain	BnaA07g02000D [Brassica napus]
BnaA07G0020700ZS	scaffoldA07	1783294	1783458	+	--	--	--	--	BnaC02g29200D [Brassica napus]
BnaA07G0020800ZS	scaffoldA07	1786595	1787461	-	GO:0005515	syntaxin-112; K08486 syntaxin 1B/2/3 (A)	Syntaxin-112 OS=Arabidopsis thaliana GN=SYP112 PE=2 SV=2	Syntaxin	BnaA07g01990D [Brassica napus]
BnaA07G0020900ZS	scaffoldA07	1788087	1789342	-	GO:0003824	phosphopantetheine adenylyltransferase-like; K02201 pantetheine-phosphate adenylyltransferase [EC:2.7.7.3] (A)	Phosphopantetheine adenylyltransferase OS=Arabidopsis thaliana GN=COAD PE=1 SV=1	Cytidylyltransferase-like	BnaA07g01980D [Brassica napus]
BnaA07G0021000ZS	scaffoldA07	1793430	1793909	+	--	--	--	--	BnaC01g30390D [Brassica napus]
BnaA07G0021100ZS	scaffoldA07	1796960	1797377	-	--	--	Transmembrane protein 53 OS=Danio rerio GN=tmem53 PE=2 SV=1	Eukaryotic protein of unknown function (DUF829)	PREDICTED: LOW QUALITY PROTEIN: uncharacterized protein LOC103828422 [Brassica rapa]
BnaA07G0021200ZS	scaffoldA07	1799096	1799908	-	GO:0016021	--	Protein RER1D OS=Arabidopsis thaliana GN=At2g18240 PE=2 SV=2	Rer1 family	BnaA07g01960D [Brassica napus]
BnaA07G0021300ZS	scaffoldA07	1801601	1802944	+	GO:0000287	soluble inorganic pyrophosphatase 2; K01507 inorganic pyrophosphatase [EC:3.6.1.1] (A)	Soluble inorganic pyrophosphatase 2 OS=Arabidopsis thaliana GN=PPA2 PE=2 SV=2	Inorganic pyrophosphatase	PREDICTED: soluble inorganic pyrophosphatase 2 [Brassica rapa]
BnaA07G0021400ZS	scaffoldA07	1803792	1807850	-	--	nucleolar complex protein 2 homolog; K14833 nucleolar complex protein 2 (A)	Nucleolar complex protein 2 homolog OS=Arabidopsis thaliana GN=At2g18220 PE=3 SV=2	Noc2p family	PREDICTED: nucleolar complex protein 2 homolog [Brassica rapa]
BnaA07G0021500ZS	scaffoldA07	1811342	1812830	+	GO:0004672	mitogen-activated protein kinase 7; K04371 mitogen-activated protein kinase 1/3 [EC:2.7.11.24] (A)	Mitogen-activated protein kinase 7 OS=Arabidopsis thaliana GN=MPK7 PE=1 SV=2	Protein kinase domain	PREDICTED: mitogen-activated protein kinase 7 [Brassica rapa]
BnaA07G0021600ZS	scaffoldA07	1813457	1817207	-	--	indole-3-acetic acid-amido synthetase GH3.17-like; K14487 auxin responsive GH3 gene family (A)	Indole-3-acetic acid-amido synthetase GH3.17 OS=Arabidopsis thaliana GN=GH3.17 PE=1 SV=1	GH3 auxin-responsive promoter	PREDICTED: indole-3-acetic acid-amido synthetase GH3.17-like [Brassica rapa]
BnaA07G0021700ZS	scaffoldA07	1842157	1842663	+	GO:0003700	POPTRDRAFT_719452; hypothetical protein; K09060 plant G-box-binding factor (A)	Ocs element-binding factor 1 OS=Zea mays GN=OBF1 PE=2 SV=2	bZIP transcription factor	BnaA07g01890D [Brassica napus]
BnaA07G0021800ZS	scaffoldA07	1845997	1856687	-	--	--	--	--	BnaAnng28900D, partial [Brassica napus]
BnaA07G0021900ZS	scaffoldA07	1857528	1859263	-	--	replication protein A 70 kDa DNA-binding subunit D-like; K07466 replication factor A1 (A)	--	--	BnaC02g33970D [Brassica napus]
BnaA07G0022000ZS	scaffoldA07	1866874	1869000	+	GO:0016787	acid phosphatase (EC:3.1.3.2); K01078 acid phosphatase [EC:3.1.3.2] (A)	Purple acid phosphatase 25 OS=Arabidopsis thaliana GN=PAP25 PE=2 SV=2	Iron/zinc purple acid phosphatase-like protein C	PREDICTED: purple acid phosphatase 5-like isoform X1 [Brassica rapa]
BnaA07G0022100ZS	scaffoldA07	1889282	1890259	+	--	--	Protein SHI RELATED SEQUENCE 4 OS=Arabidopsis thaliana GN=SRS4 PE=2 SV=1	Domain of unknown function (DUF702)	PREDICTED: protein SHI RELATED SEQUENCE 4 isoform X2 [Brassica rapa]
BnaA07G0022200ZS	scaffoldA07	1893193	1894168	+	--	--	Protein SHI RELATED SEQUENCE 4 OS=Arabidopsis thaliana GN=SRS4 PE=2 SV=1	Domain of unknown function (DUF702)	PREDICTED: protein SHI RELATED SEQUENCE 4 isoform X2 [Brassica rapa]
BnaA07G0022300ZS	scaffoldA07	1897956	1898810	-	--	hypothetical protein; K01062 platelet-activating factor acetylhydrolase [EC:3.1.1.47] (A)	Zinc finger CCCH domain-containing protein 44 OS=Arabidopsis thaliana GN=At3g51120 PE=2 SV=3	--	BnaA07g02050D [Brassica napus]
BnaA07G0022400ZS	scaffoldA07	1914316	1918630	+	--	--	NAC domain-containing protein 37 OS=Arabidopsis thaliana GN=NAC037 PE=1 SV=1	--	BnaA07g02060D [Brassica napus]
BnaA07G0022500ZS	scaffoldA07	1922013	1923351	-	GO:0003676	GJ23196 gene product from transcript GJ23196-RA; K14837 nucleolar protein 12 (A)	Binding partner of ACD11 1 OS=Arabidopsis thaliana GN=BPA1 PE=1 SV=1	RNA recognition motif. (a.k.a. RRM, RBD, or RNP domain)	PREDICTED: uncharacterized protein LOC103828434 isoform X2 [Brassica rapa]
BnaA07G0022600ZS	scaffoldA07	1925094	1925904	-	GO:0016853	peptidyl-prolyl cis-trans isomerase Pin1-like; K09578 peptidyl-prolyl cis-trans isomerase NIMA-interacting 1 [EC:5.2.1.8] (A)	Peptidyl-prolyl cis-trans isomerase Pin1 OS=Arabidopsis thaliana GN=PIN1 PE=1 SV=1	PPIC-type PPIASE domain	BnaC07g03770D [Brassica napus]
BnaA07G0022700ZS	scaffoldA07	1937840	1938759	+	--	--	--	Plant self-incompatibility protein S1	BnaA02g28510D [Brassica napus]
BnaA07G0022800ZS	scaffoldA07	1942175	1943150	-	GO:0003735	60S ribosomal protein L8-1-like; K02938 large subunit ribosomal protein L8e (A)	60S ribosomal protein L8-3 OS=Arabidopsis thaliana GN=RPL8C PE=1 SV=2	Ribosomal Proteins L2, RNA binding domain	PREDICTED: 60S ribosomal protein L8-1 [Brassica rapa]
BnaA07G0022900ZS	scaffoldA07	1957110	1957352	+	NA	NA	NA	NA	NA
BnaA07G0023000ZS	scaffoldA07	1958142	1958468	-	--	auxin-induced protein 15A-like; K14488 SAUR family protein (A)	Auxin-induced protein 15A OS=Glycine max PE=2 SV=1	Auxin responsive protein	PREDICTED: auxin-induced protein 15A-like [Brassica rapa]
BnaA07G0023100ZS	scaffoldA07	1965878	1966770	-	--	--	--	--	BnaC08g27700D [Brassica napus]
BnaA07G0023200ZS	scaffoldA07	1969715	1970881	-	GO:0005634	transcription initiation factor TFIID subunit 14; K11341 YEATS domain-containing protein 4 (A)	Transcription initiation factor TFIID subunit 14 OS=Arabidopsis thaliana GN=TAF14 PE=1 SV=1	YEATS family	PREDICTED: transcription initiation factor TFIID subunit 14 isoform X1 [Brassica rapa]
BnaA07G0023300ZS	scaffoldA07	1972103	1973156	-	--	uncharacterized LOC101302782; K11341 YEATS domain-containing protein 4 (A)	--	--	BnaA07g02160D [Brassica napus]
BnaA07G0023400ZS	scaffoldA07	1979120	1979445	+	--	--	Putative defensin-like protein 66 OS=Arabidopsis thaliana GN=At5g54215 PE=3 SV=1	--	BnaA07g02170D [Brassica napus]
BnaA07G0023500ZS	scaffoldA07	1987700	1989007	+	GO:0008270	ATP sulfurylase 2; K13811 3'-phosphoadenosine 5'-phosphosulfate synthase [EC:2.7.7.4 2.7.1.25] (A)	--	Zn-finger in Ran binding protein and others	BnaA07g02180D [Brassica napus]
BnaA07G0023600ZS	scaffoldA07	1989151	1989654	-	--	--	--	--	BnaA07g02190D [Brassica napus]
BnaA07G0023700ZS	scaffoldA07	1996607	1997016	-	GO:0004650	exopolygalacturonase-like; K01213 galacturan 1,4-alpha-galacturonidase [EC:3.2.1.67] (A)	Exopolygalacturonase (Fragment) OS=Oenothera organensis PE=2 SV=1	Glycosyl hydrolases family 28	BnaC07g07010D [Brassica napus]
BnaA07G0023800ZS	scaffoldA07	1997127	1998652	-	GO:0004650	hypothetical protein; K01213 galacturan 1,4-alpha-galacturonidase [EC:3.2.1.67] (A)	Exopolygalacturonase (Fragment) OS=Platanus acerifolia GN=plaa2 PE=1 SV=1	Glycosyl hydrolases family 28	BnaA07g02370D [Brassica napus]
BnaA07G0023900ZS	scaffoldA07	2001413	2003799	+	GO:0016491	RNA demethylase ALKBH5-like; K10767 alkylated DNA repair protein alkB homolog 5 [EC:1.14.11.-] (A)	RNA demethylase ALKBH5 OS=Xenopus tropicalis GN=alkbh5 PE=2 SV=1	2OG-Fe(II) oxygenase superfamily	PREDICTED: uncharacterized protein LOC103844373 [Brassica rapa]
BnaA07G0024000ZS	scaffoldA07	2037166	2038753	+	GO:0003700	hypothetical protein; K01673 carbonic anhydrase [EC:4.2.1.1] (A)	Protein WUSCHEL OS=Arabidopsis thaliana GN=WUS PE=1 SV=2	Homeobox domain	BnaA07g02390D [Brassica napus]
BnaA07G0024100ZS	scaffoldA07	2048173	2048914	-	--	Transducin/WD40 repeat-like superfamily protein; K14962 COMPASS component SWD2 (A)	WEB family protein At2g17940 OS=Arabidopsis thaliana GN=At2g17940 PE=2 SV=1	--	BnaA07g02400D [Brassica napus]
BnaA07G0024200ZS	scaffoldA07	2050461	2054935	+	GO:0005515	histone-lysine N-methyltransferase ASHR1; K11426 SET and MYND domain-containing protein (A)	Histone-lysine N-methyltransferase ASHR1 OS=Arabidopsis thaliana GN=ASHR1 PE=2 SV=2	MYND finger	BnaA07g02410D [Brassica napus]
BnaA07G0024300ZS	scaffoldA07	2055388	2058659	+	GO:0004672	calcium-dependent protein kinase 16-like; K13412 calcium-dependent protein kinase [EC:2.7.11.1] (A)	Calcium-dependent protein kinase 16 OS=Arabidopsis thaliana GN=CPK16 PE=3 SV=1	EF-hand domain pair	PREDICTED: calcium-dependent protein kinase 16 isoform X1 [Brassica rapa]
BnaA07G0024400ZS	scaffoldA07	2059626	2060492	+	GO:0003676	cold shock domain-containing protein 3-like; K09250 cellular nucleic acid-binding protein (A)	Cold shock domain-containing protein 3 OS=Arabidopsis thaliana GN=CSP3 PE=1 SV=1	'Cold-shock' DNA-binding domain	PREDICTED: cold shock domain-containing protein 3 [Brassica rapa]
BnaA07G0024500ZS	scaffoldA07	2065683	2066351	+	--	BRCA1-A complex subunit BRE-like; K12173 BRCA1-A complex subunit BRE (A)	Thaumatin-like protein 1a OS=Malus domestica GN=TL1 PE=1 SV=1	Thaumatin family	hypothetical protein EUTSA_v10022970mg [Eutrema salsugineum]
BnaA07G0024600ZS	scaffoldA07	2073303	2074052	+	--	BRCA1-A complex subunit BRE-like; K12173 BRCA1-A complex subunit BRE (A)	Thaumatin-like protein 1 OS=Prunus persica PE=2 SV=1	Thaumatin family	BnaA07g02440D [Brassica napus]
BnaA07G0024700ZS	scaffoldA07	2092043	2094625	+	--	uncharacterized LOC106451671; K19366 spartin (A)	--	Senescence-associated protein	BnaA07g03060D [Brassica napus]
BnaA07G0024800ZS	scaffoldA07	2129773	2136331	+	GO:0000155	gpm791, GRMZM2G155767, HK1b1, ZmHK1b1; uncharacterized LOC732762; K14489 arabidopsis histidine kinase 2/3/4 (cytokinin receptor) [EC:2.7.13.3] (A)	Histidine kinase 1 OS=Arabidopsis thaliana GN=AHK1 PE=1 SV=2	His Kinase A (phospho-acceptor) domain	BnaA07g03050D [Brassica napus]
BnaA07G0024900ZS	scaffoldA07	2137421	2143008	+	GO:0000166	ABC transporter B family member 5-like; K05658 ATP-binding cassette, subfamily B (MDR/TAP), member 1 [EC:3.6.3.44] (A)	ABC transporter B family member 5 OS=Arabidopsis thaliana GN=ABCB5 PE=3 SV=1	ABC transporter	PREDICTED: ABC transporter B family member 5-like [Brassica rapa]
BnaA07G0025000ZS	scaffoldA07	2143480	2145082	+	NA	NA	NA	NA	NA
BnaA07G0025100ZS	scaffoldA07	2146026	2147756	-	GO:0003924	rac-like GTP-binding protein ARAC1; K04392 Ras-related C3 botulinum toxin substrate 1 (A)	Rac-like GTP-binding protein ARAC1 OS=Arabidopsis thaliana GN=ARAC1 PE=1 SV=1	Reverse transcriptase-like	BnaA06g25560D [Brassica napus]
BnaA07G0025200ZS	scaffoldA07	2149250	2155060	-	--	vacuolar protein sorting-associated protein 35A; K18468 vacuolar protein sorting-associated protein 35 (A)	Vacuolar protein sorting-associated protein 35A OS=Arabidopsis thaliana GN=VPS35A PE=1 SV=1	Vacuolar protein sorting-associated protein 35	PREDICTED: vacuolar protein sorting-associated protein 35A [Brassica rapa]
BnaA07G0025300ZS	scaffoldA07	2160488	2160848	+	--	--	--	--	BnaA07g06720D [Brassica napus]
BnaA07G0025400ZS	scaffoldA07	2161931	2163327	-	--	--	--	--	BnaA07g03010D [Brassica napus]
BnaA07G0025500ZS	scaffoldA07	2169454	2170398	-	GO:0003700	ABSCISIC ACID-INSENSITIVE 5-like protein 2-like; K14432 ABA responsive element binding factor (A)	Protein FD OS=Arabidopsis thaliana GN=FD PE=1 SV=1	bZIP transcription factor	BnaA07g03000D [Brassica napus]
BnaA07G0025600ZS	scaffoldA07	2174539	2174895	+	--	--	--	--	BnaA01g35890D [Brassica napus]
BnaA07G0025700ZS	scaffoldA07	2181830	2182750	-	--	--	--	--	PREDICTED: uncharacterized protein LOC103845919 [Brassica rapa]
BnaA07G0025800ZS	scaffoldA07	2186330	2186875	+	NA	NA	NA	NA	NA
BnaA07G0025900ZS	scaffoldA07	2190513	2196280	+	GO:0006508	--	--	Ulp1 protease family, C-terminal catalytic domain	BnaA07g02980D [Brassica napus]
BnaA07G0026000ZS	scaffoldA07	2205521	2208307	-	GO:0004190	aspartic proteinase-like protein 2; K00924 [EC:2.7.1.-] (A)	Aspartic proteinase-like protein 1 OS=Arabidopsis thaliana GN=At5g10080 PE=1 SV=1	Xylanase inhibitor N-terminal	PREDICTED: aspartic proteinase-like protein 1 [Brassica rapa]
BnaA07G0026100ZS	scaffoldA07	2217677	2220689	-	GO:0005515	Di-glucose binding protein with Kinesin motor domain; K10406 kinesin family member C2/C3 (A)	Receptor-like protein 12 OS=Arabidopsis thaliana GN=RLP12 PE=2 SV=2	Leucine rich repeat N-terminal domain	BnaC07g06620D [Brassica napus]
BnaA07G0026200ZS	scaffoldA07	2221784	2222948	-	GO:0005515	hypothetical protein; K19041 E3 ubiquitin-protein ligase RNF38/44 [EC:2.3.2.27] (A)	NEP1-interacting protein 2 OS=Arabidopsis thaliana GN=NIP2 PE=1 SV=1	YMGG-like Gly-zipper	PREDICTED: NEP1-interacting protein 2 [Brassica rapa]
BnaA07G0026300ZS	scaffoldA07	2235216	2237063	-	GO:0005506	prolyl 4-hydroxylase 5-like; K00472 prolyl 4-hydroxylase [EC:1.14.11.2] (A)	Prolyl 4-hydroxylase 5 OS=Arabidopsis thaliana GN=P4H5 PE=2 SV=1	2OG-Fe(II) oxygenase superfamily	PREDICTED: prolyl 4-hydroxylase 5-like [Brassica rapa]
BnaA07G0026400ZS	scaffoldA07	2238718	2239453	-	--	--	--	--	BnaA07g02880D [Brassica napus]
BnaA07G0026500ZS	scaffoldA07	2240221	2240604	-	--	--	Uncharacterized protein At4g08330, chloroplastic OS=Arabidopsis thaliana GN=At4g08330 PE=1 SV=1	--	BnaA07g02870D [Brassica napus]
BnaA07G0026600ZS	scaffoldA07	2247949	2251448	+	GO:0004672	protein kinase, putative (EC:2.7.10.2); K17535 serine/threonine-protein kinase TNNI3K [EC:2.7.11.1] (A)	Serine/threonine-protein kinase HT1 OS=Arabidopsis thaliana GN=HT1 PE=1 SV=1	ACT domain	PREDICTED: tyrosine-protein kinase FRK-like [Brassica rapa]
BnaA07G0026700ZS	scaffoldA07	2260662	2261856	+	GO:0005515	hypothetical protein; K12844 U4/U6 small nuclear ribonucleoprotein PRP31 (A)	Putative F-box protein At1g47790 OS=Arabidopsis thaliana GN=At1g47790 PE=3 SV=1	F-box domain	BnaA07g02820D [Brassica napus]
BnaA07G0026800ZS	scaffoldA07	2280213	2285280	+	GO:0016020	probable fructose-bisphosphate aldolase 3, chloroplastic; K01623 fructose-bisphosphate aldolase, class I [EC:4.1.2.13] (A)	WAT1-related protein At1g25270 OS=Arabidopsis thaliana GN=At1g25270 PE=2 SV=1	EamA-like transporter family	BnaA07g02810D [Brassica napus]
BnaA07G0026900ZS	scaffoldA07	2292899	2294748	-	--	RNA polymerase A/beta'/A'' subunit; K03006 DNA-directed RNA polymerase II subunit RPB1 [EC:2.7.7.6] (A)	--	--	BnaA07g02790D [Brassica napus]
BnaA07G0027000ZS	scaffoldA07	2296228	2296524	+	--	--	--	--	BnaA07g02780D [Brassica napus]
BnaA07G0027100ZS	scaffoldA07	2296894	2297103	-	--	RPM1-interacting protein 4; K13456 RPM1-interacting protein 4 (A)	RPM1-interacting protein 4 OS=Arabidopsis thaliana GN=RIN4 PE=1 SV=1	Cleavage site for pathogenic type III effector avirulence factor Avr	BnaCnng43940D [Brassica napus]
BnaA07G0027200ZS	scaffoldA07	2297708	2299713	-	GO:0003824	SORBIDRAFT_10g012080, Sb10g012080; hypothetical protein; K00666 fatty-acyl-CoA synthase [EC:6.2.1.-] (A)	Probable acyl-activating enzyme 2 OS=Arabidopsis thaliana GN=AAE2 PE=2 SV=1	AMP-binding enzyme C-terminal domain	PREDICTED: probable acyl-activating enzyme 2 [Brassica rapa]
BnaA07G0027300ZS	scaffoldA07	2301872	2306363	-	GO:0016765	dehydrodolichyl diphosphate synthase 6-like; K11778 ditrans,polycis-polyprenyl diphosphate synthase [EC:2.5.1.87] (A)	Dehydrodolichyl diphosphate synthase 6 OS=Arabidopsis thaliana GN=At2g17570 PE=2 SV=2	Putative undecaprenyl diphosphate synthase	BnaCnng43920D [Brassica napus]
BnaA07G0027400ZS	scaffoldA07	2307050	2308333	+	--	high mobility group B protein 4-like; K11296 high mobility group protein B3 (A)	High mobility group B protein 4 OS=Arabidopsis thaliana GN=HMGB4 PE=1 SV=1	HMG (high mobility group) box	BnaA07g02740D [Brassica napus]
BnaA07G0027500ZS	scaffoldA07	2323414	2326290	+	--	--	--	Domain of unknown function (DUF4378)	BnaA07g02730D [Brassica napus]
BnaA07G0027600ZS	scaffoldA07	2326348	2330827	+	--	--	--	--	BnaA07g02720D [Brassica napus]
BnaA07G0027700ZS	scaffoldA07	2354925	2357064	-	GO:0004672	SRSF protein kinase 1-like; K08832 serine/threonine-protein kinase SRPK3 [EC:2.7.11.1] (A)	Serine/threonine-protein kinase SRPK OS=Physarum polycephalum PE=1 SV=1	Protein kinase domain	BnaA07g02700D [Brassica napus]
BnaA07G0027800ZS	scaffoldA07	2357481	2359373	-	--	hypothetical protein; K08832 serine/threonine-protein kinase SRPK3 [EC:2.7.11.1] (A)	Pentatricopeptide repeat-containing protein At2g17525, mitochondrial OS=Arabidopsis thaliana GN=At2g17525 PE=2 SV=2	PPR repeat	BnaA07g02690D [Brassica napus]
BnaA07G0027900ZS	scaffoldA07	2374940	2377091	-	GO:0016021	Auxin efflux carrier family protein isoform 1; K07088 uncharacterized protein (A)	Uncharacterized transporter YBR287W OS=Saccharomyces cerevisiae (strain ATCC 204508 / S288c) GN=YBR287W PE=1 SV=1	Membrane transport protein	BnaA07g02670D [Brassica napus]
BnaA07G0028000ZS	scaffoldA07	2393248	2393532	+	--	eukaryotic translation initiation factor 3 subunit B-like; K03253 translation initiation factor 3 subunit B (A)	--	--	BnaA07g02660D [Brassica napus]
BnaA07G0028100ZS	scaffoldA07	2397821	2399827	-	GO:0004672	L-type lectin-domain containing receptor kinase IV.1-like; K04730 interleukin-1 receptor-associated kinase 1 [EC:2.7.11.1] (A)	L-type lectin-domain containing receptor kinase I.3 OS=Arabidopsis thaliana GN=LECRK13 PE=1 SV=1	Protein kinase domain	PREDICTED: LOW QUALITY PROTEIN: L-type lectin-domain containing receptor kinase I.3-like [Brassica rapa]
BnaA07G0028200ZS	scaffoldA07	2426728	2429774	+	GO:0006952	MLO-like protein 8; K08472 mlo protein (A)	MLO-like protein 8 OS=Arabidopsis thaliana GN=MLO8 PE=1 SV=2	Mlo family	PREDICTED: MLO-like protein 8 [Brassica rapa]
BnaA07G0028300ZS	scaffoldA07	2435877	2441851	+	GO:0015743	--	Aluminum-activated malate transporter 6 OS=Arabidopsis thaliana GN=ALMT6 PE=3 SV=1	Aluminium activated malate transporter	PREDICTED: aluminum-activated malate transporter 6 isoform X1 [Brassica rapa]
BnaA07G0028400ZS	scaffoldA07	2455794	2456360	+	GO:0005515	RING-H2 finger protein ATL78-like; K19040 E3 ubiquitin-protein ligase ATL10/75/76/77/78 [EC:2.3.2.27] (A)	RING-H2 finger protein ATL44 OS=Arabidopsis thaliana GN=ATL44 PE=2 SV=1	Ring finger domain	PREDICTED: RING-H2 finger protein ATL44 [Brassica rapa]
BnaA07G0028500ZS	scaffoldA07	2461464	2462260	+	--	--	--	--	PREDICTED: uncharacterized protein LOC103845950 [Brassica rapa]
BnaA07G0028600ZS	scaffoldA07	2469030	2470324	+	--	receptor homology region, transmembrane domain- and RING domain-containing protein 1; K15692 E3 ubiquitin-protein ligase RNF13 [EC:2.3.2.27] (A)	Rhodanese-like domain-containing protein 19, mitochondrial OS=Arabidopsis thaliana GN=STR19 PE=2 SV=1	Rhodanese-like domain	PREDICTED: rhodanese-like domain-containing protein 19, mitochondrial [Brassica rapa]
BnaA07G0028700ZS	scaffoldA07	2471427	2475766	-	GO:0003677	arid2; AT rich interactive domain 2 (ARID, RFX-like); K11765 AT-rich interactive domain-containing protein 2 (A)	AT-rich interactive domain-containing protein 3 OS=Arabidopsis thaliana GN=ARID3 PE=1 SV=1	Hsp20/alpha crystallin family	PREDICTED: AT-rich interactive domain-containing protein 3-like [Brassica rapa]
BnaA07G0028800ZS	scaffoldA07	2478729	2483728	+	GO:0003677	syntaxin-21-like; K08488 syntaxin 7 (A)	Syntaxin-21 OS=Arabidopsis thaliana GN=SYP21 PE=1 SV=1	Syntaxin-like protein	BnaA07g02590D [Brassica napus]
BnaA07G0028900ZS	scaffoldA07	2507612	2509543	-	GO:0005515	asb8; ankyrin repeat and SOCS box containing 8; K10330 ankyrin repeat and SOCS box protein 8 (A)	Ankyrin repeat domain-containing protein 2 OS=Arabidopsis thaliana GN=AKR2 PE=1 SV=2	Ankyrin repeats (many copies)	PREDICTED: ankyrin repeat domain-containing protein 2 [Brassica rapa]
BnaA07G0029000ZS	scaffoldA07	2520989	2522389	-	GO:0008565	hypothetical protein; K12394 AP-1 complex subunit sigma 1/2 (A)	AP-1 complex subunit sigma-1 OS=Arabidopsis thaliana GN=AAP19-1 PE=1 SV=1	Clathrin adaptor complex small chain	PREDICTED: AP-1 complex subunit sigma-1 [Brassica rapa]
BnaA07G0029100ZS	scaffoldA07	2525064	2530826	-	GO:0004420	3-hydroxy-3-methylglutaryl-coenzyme A reductase 2; K00021 hydroxymethylglutaryl-CoA reductase (NADPH) [EC:1.1.1.34] (A)	3-hydroxy-3-methylglutaryl-coenzyme A reductase 2 OS=Arabidopsis thaliana GN=HMG2 PE=2 SV=1	Hydroxymethylglutaryl-coenzyme A reductase	PREDICTED: 3-hydroxy-3-methylglutaryl-coenzyme A reductase 2 [Brassica rapa]
BnaA07G0029200ZS	scaffoldA07	2535439	2535732	+	--	--	F-box/kelch-repeat protein At3g18720 OS=Arabidopsis thaliana GN=At3g18720 PE=2 SV=1	--	BnaC07g06360D [Brassica napus]
BnaA07G0029300ZS	scaffoldA07	2537634	2537855	-	--	--	--	--	BnaC01g25260D [Brassica napus]
BnaA07G0029400ZS	scaffoldA07	2546584	2546772	+	--	--	--	--	BnaA07g36240D [Brassica napus]
BnaA07G0029500ZS	scaffoldA07	2547648	2548069	+	--	--	--	--	At2g17350 [Arabidopsis thaliana]
BnaA07G0029600ZS	scaffoldA07	2549988	2550419	+	--	--	--	--	PREDICTED: uncharacterized protein LOC103845966 [Brassica rapa]
BnaA07G0029700ZS	scaffoldA07	2554028	2555443	-	--	mitochondrial substrate carrier family protein; K15102 solute carrier family 25 (mitochondrial phosphate transporter), member 3 (A)	Mitochondrial phosphate carrier protein 1, mitochondrial OS=Arabidopsis thaliana GN=MPT1 PE=2 SV=1	Mitochondrial carrier protein	BnaA07g36270D [Brassica napus]
BnaA07G0029800ZS	scaffoldA07	2556535	2557647	-	GO:0004413	homoserine kinase; K00872 homoserine kinase [EC:2.7.1.39] (A)	Homoserine kinase OS=Arabidopsis thaliana GN=HSK PE=1 SV=1	GHMP kinases C terminal	PREDICTED: homoserine kinase [Brassica rapa]
BnaA07G0029900ZS	scaffoldA07	2570272	2573135	-	--	uncharacterized LOC106384720; K07466 replication factor A1 (A)	--	--	BnaCnng17630D [Brassica napus]
BnaA07G0030000ZS	scaffoldA07	2582106	2585201	-	--	uncharacterized protein C1604.06c-like; K14771 U3 small nucleolar RNA-associated protein 19 (A)	Nucleolar complex protein 4 homolog B OS=Xenopus laevis GN=noc4l-b PE=2 SV=1	CBF/Mak21 family	PREDICTED: uncharacterized protein C1604.06c [Brassica rapa]
BnaA07G0030100ZS	scaffoldA07	2586217	2587154	-	--	--	--	--	PREDICTED: histone chaperone ASF1 [Brassica rapa]
BnaA07G0030200ZS	scaffoldA07	2592378	2593638	+	--	--	Protein EXORDIUM-like 5 OS=Arabidopsis thaliana GN=EXL5 PE=2 SV=1	Phosphate-induced protein 1 conserved region	BnaA07g02490D [Brassica napus]
BnaA07G0030300ZS	scaffoldA07	2595147	2596072	+	--	--	--	--	PREDICTED: leucine-rich repeat extensin-like protein 3 [Brassica rapa]
BnaA07G0030400ZS	scaffoldA07	2600492	2601189	-	--	--	--	--	BnaAnng22060D [Brassica napus]
BnaA07G0030500ZS	scaffoldA07	2605651	2606178	+	--	--	--	--	BnaAnng22070D [Brassica napus]
BnaA07G0030600ZS	scaffoldA07	2624643	2625219	+	GO:0004797	thymidine kinase-like; K00857 thymidine kinase [EC:2.7.1.21] (A)	Thymidine kinase OS=Oryza sativa subsp. japonica GN=TK PE=2 SV=2	Thymidine kinase	BnaC04g55220D [Brassica napus]
BnaA07G0030700ZS	scaffoldA07	2645262	2646080	+	GO:0003993	inositol hexakisphosphate and diphosphoinositol-pentakisphosphate kinase 2-like; K13024 inositol-hexakisphosphate/diphosphoinositol- pentakisphosphate 1-kinase [EC:2.7.4.24] (A)	Inositol hexakisphosphate and diphosphoinositol-pentakisphosphate kinase 2 OS=Mus musculus GN=Ppip5k2 PE=1 SV=3	Histidine phosphatase superfamily (branch 2)	BnaA05g13570D [Brassica napus]
BnaA07G0030800ZS	scaffoldA07	2651288	2653705	+	GO:0004672	probable serine/threonine-protein kinase NAK; K04730 interleukin-1 receptor-associated kinase 1 [EC:2.7.11.1] (A)	Probable serine/threonine-protein kinase Cx32, chloroplastic OS=Arabidopsis thaliana GN=At4g35600 PE=1 SV=2	Protein kinase domain	PREDICTED: probable serine/threonine-protein kinase NAK [Brassica rapa]
BnaA07G0030900ZS	scaffoldA07	2654578	2656874	+	--	pentatricopeptide repeat-containing protein At2g04860; K01176 alpha-amylase [EC:3.2.1.1] (A)	Pentatricopeptide repeat-containing protein At2g17210 OS=Arabidopsis thaliana GN=PCMP-E77 PE=3 SV=2	PPR repeat	PREDICTED: pentatricopeptide repeat-containing protein At2g17210 [Brassica rapa]
BnaA07G0031000ZS	scaffoldA07	2665927	2668069	+	NA	NA	NA	NA	NA
BnaA07G0031100ZS	scaffoldA07	2669464	2672767	+	GO:0005515	ubiquitin domain-containing protein DSK2b; K04523 ubiquilin (A)	Ubiquitin domain-containing protein DSK2b OS=Arabidopsis thaliana GN=DSK2B PE=1 SV=1	UBA/TS-N domain	PREDICTED: ubiquitin domain-containing protein DSK2b [Brassica rapa]
BnaA07G0031200ZS	scaffoldA07	2673839	2674363	+	GO:0046872	--	Zinc finger protein ZAT2 OS=Arabidopsis thaliana GN=ZAT2 PE=2 SV=1	Zinc finger, C2H2 type	BnaA07g03110D [Brassica napus]
BnaA07G0031300ZS	scaffoldA07	2690066	2691614	+	GO:0016747	omega-hydroxypalmitate O-feruloyl transferase-like; K15400 omega-hydroxypalmitate O-feruloyl transferase [EC:2.3.1.188] (A)	Taxadien-5-alpha-ol O-acetyltransferase OS=Taxus wallichiana var. chinensis PE=2 SV=1	Transferase family	BnaA07g03120D [Brassica napus]
BnaA07G0031400ZS	scaffoldA07	2707288	2711572	+	GO:0005515	hypothetical protein; K14833 nucleolar complex protein 2 (A)	Protein NLP1 OS=Arabidopsis thaliana GN=NLP1 PE=2 SV=1	PB1 domain	PREDICTED: protein NLP1 isoform X1 [Brassica rapa]
BnaA07G0031500ZS	scaffoldA07	2707846	2715216	-	--	hypothetical protein; K17964 leucine-rich PPR motif-containing protein, mitochondrial (A)	Pentatricopeptide repeat-containing protein At2g17140 OS=Arabidopsis thaliana GN=At2g17140 PE=2 SV=1	Pentatricopeptide repeat domain	PREDICTED: pentatricopeptide repeat-containing protein At2g17140 [Brassica rapa]
BnaA07G0031600ZS	scaffoldA07	2716183	2719427	+	GO:0006508	cysteine proteinase; K08592 sentrin-specific protease 1 [EC:3.4.22.68] (A)	--	Ulp1 protease family, C-terminal catalytic domain	PREDICTED: uncharacterized protein LOC103839384 [Brassica rapa]
BnaA07G0031700ZS	scaffoldA07	2732606	2734561	+	GO:0000287	isocitrate dehydrogenase [NAD] regulatory subunit 2, mitochondrial; K00030 isocitrate dehydrogenase (NAD+) [EC:1.1.1.41] (A)	Isocitrate dehydrogenase [NAD] regulatory subunit 2, mitochondrial OS=Arabidopsis thaliana GN=IDH2 PE=2 SV=2	Isocitrate/isopropylmalate dehydrogenase	PREDICTED: isocitrate dehydrogenase [NAD] regulatory subunit 2, mitochondrial isoform X1 [Brassica rapa]
BnaA07G0031800ZS	scaffoldA07	2737577	2739402	-	GO:0016021	putative glycerol-3-phosphate transporter 5; K13783 MFS transporter, OPA family, solute carrier family 37 (glycerol-3-phosphate transporter), member 1/2 (A)	Putative glycerol-3-phosphate transporter 5 OS=Arabidopsis thaliana GN=At2g13100 PE=2 SV=2	Major Facilitator Superfamily	PREDICTED: putative glycerol-3-phosphate transporter 5 [Brassica rapa]
BnaA07G0031900ZS	scaffoldA07	2745352	2746816	-	GO:0016998	Os03g0133400; K13473 chitin elicitor-binding protein (A)	LysM domain-containing GPI-anchored protein 2 OS=Arabidopsis thaliana GN=LYM2 PE=1 SV=1	LysM domain	BnaA07g03170D [Brassica napus]
BnaA07G0032000ZS	scaffoldA07	2760076	2760867	-	--	--	--	Arabidopsis protein of unknown function	BnaA07g03180D [Brassica napus]
BnaA07G0032100ZS	scaffoldA07	2764194	2764973	-	--	--	--	Arabidopsis protein of unknown function	BnaA07g03190D [Brassica napus]
BnaA07G0032200ZS	scaffoldA07	2777659	2778877	-	GO:0003677	NAC domain-containing protein 89-like; K12581 CCR4-NOT transcription complex subunit 7/8 (A)	Transcription factor JUNGBRUNNEN 1 OS=Arabidopsis thaliana GN=JUB1 PE=1 SV=1	No apical meristem (NAM) protein	BnaA07g03200D [Brassica napus]
BnaA07G0032300ZS	scaffoldA07	2803001	2803390	-	--	glutathione reductase, chloroplastic-like; K00383 glutathione reductase (NADPH) [EC:1.8.1.7] (A)	F-box protein SKIP23 OS=Arabidopsis thaliana GN=SKIP23 PE=1 SV=1	Protein of unknown function (DUF295)	BnaA07g03220D [Brassica napus]
BnaA07G0032400ZS	scaffoldA07	2809414	2812467	+	GO:0016020	protein kinase, putative (EC:2.7.10.2); K17535 serine/threonine-protein kinase TNNI3K [EC:2.7.11.1] (A)	Mechanosensitive ion channel protein 8 OS=Arabidopsis thaliana GN=MSL8 PE=2 SV=2	Mechanosensitive ion channel	hypothetical protein EUTSA_v10023165mg [Eutrema salsugineum]
BnaA07G0032500ZS	scaffoldA07	2815845	2818446	-	--	pectin acetylesterase 2-like; K19882 O-palmitoleoyl-L-serine hydrolase [EC:3.1.1.98] (A)	Pectin acetylesterase 2 OS=Arabidopsis thaliana GN=PAE2 PE=2 SV=1	Pectinacetylesterase	PREDICTED: protein notum homolog isoform X2 [Brassica rapa]
BnaA07G0032600ZS	scaffoldA07	2820008	2822461	+	--	--	--	--	BnaA06g22120D [Brassica napus]
BnaA07G0032700ZS	scaffoldA07	2835299	2840024	-	GO:0005215	--	Tetracycline resistance protein, class B OS=Escherichia coli GN=tetA PE=1 SV=1	Major Facilitator Superfamily	BnaA07g03250D [Brassica napus]
BnaA07G0032800ZS	scaffoldA07	2848641	2855115	-	GO:0005515	transportin-1; K18752 transportin-1 (A)	Transportin-1 OS=Arabidopsis thaliana GN=TRN1 PE=1 SV=1	Importin-beta N-terminal domain	PREDICTED: transportin-1-like [Brassica rapa]
BnaA07G0032900ZS	scaffoldA07	2858948	2861400	+	GO:0003743	uncharacterized LOC104807379; K02520 translation initiation factor IF-3 (A)	Translation initiation factor IF-3 OS=Ochrobactrum anthropi (strain ATCC 49188 / DSM 6882 / NCTC 12168) GN=infC PE=3 SV=1	Translation initiation factor IF-3, C-terminal domain	PREDICTED: stress response protein nst1 [Brassica rapa]
BnaA07G0033000ZS	scaffoldA07	2864418	2868839	-	GO:0046373	alpha-L-arabinofuranosidase 2-like; K01209 alpha-N-arabinofuranosidase [EC:3.2.1.55] (A)	Alpha-L-arabinofuranosidase 2 OS=Arabidopsis thaliana GN=ASD2 PE=2 SV=1	Alpha-L-arabinofuranosidase C-terminal domain	PREDICTED: alpha-L-arabinofuranosidase 2-like [Brassica rapa]
BnaA07G0033100ZS	scaffoldA07	2869548	2869745	+	NA	NA	NA	NA	NA
BnaA07G0033200ZS	scaffoldA07	2873947	2874539	-	--	--	--	--	BnaC06g03960D [Brassica napus]
BnaA07G0033300ZS	scaffoldA07	2877652	2888747	+	GO:0008270	probable protein S-acyltransferase 3; K16675 palmitoyltransferase ZDHHC9/14/18 [EC:2.3.1.225] (A)	Probable protein S-acyltransferase 3 OS=Arabidopsis thaliana GN=PAT03 PE=2 SV=1	DHHC palmitoyltransferase	PREDICTED: probable protein S-acyltransferase 3 [Brassica rapa]
BnaA07G0033400ZS	scaffoldA07	2895655	2895846	-	--	--	--	--	BnaA10g13020D [Brassica napus]
BnaA07G0033500ZS	scaffoldA07	2911128	2923010	+	GO:0003676	probable ubiquitin-conjugating enzyme E2 23; K10581 ubiquitin-conjugating enzyme E2 O [EC:2.3.2.24] (A)	Probable ubiquitin-conjugating enzyme E2 23 OS=Arabidopsis thaliana GN=UBC23 PE=1 SV=1	linker between RRM2 and RRM3 domains in RBM39 protein	BnaA07g03330D [Brassica napus]
BnaA07G0033600ZS	scaffoldA07	2923314	2925732	-	GO:0046983	transcription factor ABORTED MICROSPORES-like; K16190 glucuronokinase [EC:2.7.1.43] (A)	Transcription factor ABORTED MICROSPORES OS=Arabidopsis thaliana GN=AMS PE=1 SV=2	Helix-loop-helix DNA-binding domain	BnaA07g03340D [Brassica napus]
BnaA07G0033700ZS	scaffoldA07	2936714	2941755	+	--	uncharacterized LOC105628855; K08900 mitochondrial chaperone BCS1 (A)	--	Arabidopsis phospholipase-like protein (PEARLI 4)	BnaA07g03350D [Brassica napus]
BnaA07G0033800ZS	scaffoldA07	2943628	2951034	-	GO:0008152	scopoletin glucosyltransferase; K13496 UDP-glucosyl transferase 73C [EC:2.4.1.-] (A)	UDP-glycosyltransferase 90A1 OS=Arabidopsis thaliana GN=UGT90A1 PE=2 SV=1	UDP-glucoronosyl and UDP-glucosyl transferase	PREDICTED: UDP-glycosyltransferase 90A1 isoform X1 [Brassica rapa]
BnaA07G0033900ZS	scaffoldA07	2968676	2970913	+	GO:0016020	inositol transporter 1; K08150 MFS transporter, SP family, solute carrier family 2 (myo-inositol transporter), member 13 (A)	Probable polyol transporter 4 OS=Arabidopsis thaliana GN=PLT4 PE=2 SV=1	Sugar (and other) transporter	PREDICTED: probable polyol transporter 4 [Brassica rapa]
BnaA07G0034000ZS	scaffoldA07	2971227	2971779	-	--	--	--	--	BnaC05g16610D [Brassica napus]
BnaA07G0034100ZS	scaffoldA07	2972754	2975173	+	--	pentatricopeptide repeat-containing protein At2g16880-like; K17964 leucine-rich PPR motif-containing protein, mitochondrial (A)	Pentatricopeptide repeat-containing protein At2g16880 OS=Arabidopsis thaliana GN=At2g16880 PE=2 SV=1	PPR repeat	BnaA07g03390D [Brassica napus]
BnaA07G0034200ZS	scaffoldA07	2980647	2980877	+	GO:0004672	CPK23; calcium-dependent protein kinase 23; K13412 calcium-dependent protein kinase [EC:2.7.11.1] (A)	Calcium-dependent protein kinase 23 OS=Arabidopsis thaliana GN=CPK23 PE=1 SV=1	Protein kinase domain	calcium-dependent protein kinase 23 [Arabidopsis thaliana]
BnaA07G0034300ZS	scaffoldA07	2983271	2984737	+	--	pre-mRNA-splicing factor syf2; K12868 pre-mRNA-splicing factor SYF2 (A)	Pre-mRNA-splicing factor syf2 OS=Xenopus tropicalis GN=syf2 PE=2 SV=1	SYF2 splicing factor	BnaA07g03400D [Brassica napus]
BnaA07G0034400ZS	scaffoldA07	2991727	2993949	+	GO:0000151	hypothetical protein; K08332 vacuolar protein 8 (A)	U-box domain-containing protein 16 OS=Arabidopsis thaliana GN=PUB16 PE=2 SV=1	Armadillo/beta-catenin-like repeat	PREDICTED: U-box domain-containing protein 16-like [Brassica rapa]
BnaA07G0034500ZS	scaffoldA07	2998573	3000830	+	GO:0005515	WD-40 repeat-containing protein MSI2-like; K10752 histone-binding protein RBBP4 (A)	WD-40 repeat-containing protein MSI2 OS=Arabidopsis thaliana GN=MSI2 PE=2 SV=1	Histone-binding protein RBBP4 or subunit C of CAF1 complex	PREDICTED: WD-40 repeat-containing protein MSI2-like [Brassica rapa]
BnaA07G0034600ZS	scaffoldA07	3001505	3005206	-	GO:0004672	hypothetical protein; K04730 interleukin-1 receptor-associated kinase 1 [EC:2.7.11.1] (A)	Receptor-like cytosolic serine/threonine-protein kinase RBK1 OS=Arabidopsis thaliana GN=RBK1 PE=1 SV=1	Universal stress protein family	PREDICTED: probable receptor-like serine/threonine-protein kinase At5g57670 [Brassica rapa]
BnaA07G0034700ZS	scaffoldA07	3017029	3018881	-	GO:0016881	ubiquitin-conjugating enzyme E2 29; K06689 ubiquitin-conjugating enzyme E2 D/E [EC:2.3.2.23] (A)	Ubiquitin-conjugating enzyme E2 29 OS=Arabidopsis thaliana GN=UBC29 PE=2 SV=1	Ubiquitin-conjugating enzyme	BnaC07g05830D [Brassica napus]
BnaA07G0034800ZS	scaffoldA07	3019638	3020892	-	GO:0003924	rac-like GTP-binding protein ARAC3; K04392 Ras-related C3 botulinum toxin substrate 1 (A)	Rac-like GTP-binding protein ARAC3 OS=Arabidopsis thaliana GN=ARAC3 PE=1 SV=1	Ras family	PREDICTED: rac-like GTP-binding protein ARAC3 [Brassica rapa]
BnaA07G0034900ZS	scaffoldA07	3035941	3036532	+	--	--	--	--	BnaA07g03460D [Brassica napus]
BnaA07G0035000ZS	scaffoldA07	3040567	3045392	-	--	mitotic spindle checkpoint protein BUBR1-like; K02178 checkpoint serine/threonine-protein kinase [EC:2.7.11.1] (A)	Mitotic spindle checkpoint protein BUBR1 OS=Arabidopsis thaliana GN=BUBR1 PE=1 SV=2	--	PREDICTED: mitotic spindle checkpoint protein BUBR1-like isoform X2 [Brassica rapa]
BnaA07G0035100ZS	scaffoldA07	3050568	3054034	+	GO:0005515	Di-glucose binding protein with Kinesin motor domain; K10406 kinesin family member C2/C3 (A)	Receptor-like protein 12 OS=Arabidopsis thaliana GN=RLP12 PE=2 SV=2	Leucine rich repeat N-terminal domain	PREDICTED: receptor-like protein 12 [Brassica rapa]
BnaA07G0035200ZS	scaffoldA07	3055328	3056436	+	--	hypothetical protein; K14791 periodic tryptophan protein 1 (A)	--	--	BnaA07g03480D [Brassica napus]
BnaA07G0035300ZS	scaffoldA07	3065875	3070188	+	GO:0004553	hypothetical protein; K12309 beta-galactosidase [EC:3.2.1.23] (A)	Beta-galactosidase 13 OS=Arabidopsis thaliana GN=BGAL13 PE=2 SV=1	Glycosyl hydrolases family 2, sugar binding domain	PREDICTED: beta-galactosidase 13-like [Brassica rapa]
BnaA07G0035400ZS	scaffoldA07	3075354	3075941	-	NA	NA	NA	NA	NA
BnaA07G0035500ZS	scaffoldA07	3078358	3079896	-	GO:0008168	hypothetical protein; K18848 indole-3-acetate O-methyltransferase [EC:2.1.1.278] (A)	Probable S-adenosylmethionine-dependent methyltransferase At5g37990 OS=Arabidopsis thaliana GN=At5g37990 PE=3 SV=2	SAM dependent carboxyl methyltransferase	PREDICTED: probable S-adenosylmethionine-dependent methyltransferase At5g37990 [Brassica rapa]
BnaA07G0035600ZS	scaffoldA07	3093220	3094278	-	--	--	--	--	BnaA07g03720D [Brassica napus]
BnaA07G0035700ZS	scaffoldA07	3096285	3097798	+	GO:0004601	peroxidase 64; K00430 peroxidase [EC:1.11.1.7] (A)	Peroxidase 64 OS=Arabidopsis thaliana GN=PER64 PE=1 SV=1	Peroxidase	PREDICTED: peroxidase 64 [Brassica rapa]
BnaA07G0035800ZS	scaffoldA07	3109116	3109807	-	GO:0004637	hypothetical protein; K01945 phosphoribosylamine--glycine ligase [EC:6.3.4.13] (A)	Phosphoribosylamine--glycine ligase, chloroplastic OS=Arabidopsis thaliana GN=PUR2 PE=2 SV=2	Phosphoribosylglycinamide synthetase, N domain	BnaA07g03700D [Brassica napus]
BnaA07G0035900ZS	scaffoldA07	3110003	3110513	+	--	HBS1-like protein; K14416 elongation factor 1 alpha-like protein (A)	--	--	BnaA07g03690D [Brassica napus]
BnaA07G0036000ZS	scaffoldA07	3114100	3116459	+	--	proteinaceous RNase P 2; K18213 proteinaceous RNase P [EC:3.1.26.5] (A)	Proteinaceous RNase P 2 OS=Arabidopsis thaliana GN=PRORP2 PE=1 SV=1	Zc3h12a-like Ribonuclease NYN domain	BnaA07g03680D [Brassica napus]
BnaA07G0036100ZS	scaffoldA07	3123826	3124998	-	--	--	IgA FC receptor OS=Streptococcus agalactiae GN=bag PE=1 SV=1	Pollen proteins Ole e I like	BnaC07g05690D [Brassica napus]
BnaA07G0036200ZS	scaffoldA07	3139840	3142074	-	GO:0005783	translocon-associated protein subunit alpha-like; K13249 translocon-associated protein subunit alpha (A)	Translocon-associated protein subunit alpha OS=Arabidopsis thaliana GN=At2g21160 PE=2 SV=3	Translocon-associated protein (TRAP), alpha subunit	PREDICTED: translocon-associated protein subunit alpha isoform X2 [Brassica rapa]
BnaA07G0036300ZS	scaffoldA07	3142564	3142884	-	--	hypothetical protein; K14488 SAUR family protein (A)	Indole-3-acetic acid-induced protein ARG7 OS=Vigna radiata var. radiata GN=ARG7 PE=2 SV=1	Auxin responsive protein	BnaAnng24400D [Brassica napus]
BnaA07G0036400ZS	scaffoldA07	3146005	3147995	+	GO:0008152	amidophosphoribosyltransferase 1, chloroplastic; K00764 amidophosphoribosyltransferase [EC:2.4.2.14] (A)	Amidophosphoribosyltransferase 1, chloroplastic OS=Arabidopsis thaliana GN=ASE1 PE=2 SV=1	Phosphoribosyl transferase domain	BnaA07g03650D [Brassica napus]
BnaA07G0036500ZS	scaffoldA07	3149517	3151101	+	GO:0005737	polyprenol reductase 2; K12345 3-oxo-5-alpha-steroid 4-dehydrogenase 3 [EC:1.3.1.22 1.3.1.94] (A)	Polyprenol reductase 2 OS=Arabidopsis thaliana GN=At2g16530 PE=1 SV=2	3-oxo-5-alpha-steroid 4-dehydrogenase	BnaA07g03640D [Brassica napus]
BnaA07G0036600ZS	scaffoldA07	3153532	3153787	+	--	AO090001000739; retinoblastoma-binding protein; K15541 protein MPE1 (A)	Protein yippee-like At5g53940 OS=Arabidopsis thaliana GN=At5g53940 PE=2 SV=1	Yippee zinc-binding/DNA-binding /Mis18, centromere assembly	BnaC09g30290D [Brassica napus]
BnaA07G0036700ZS	scaffoldA07	3154403	3157203	+	GO:0005515	hypothetical protein; K14963 COMPASS component SWD3 (A)	WD repeat-containing protein 13 OS=Pan troglodytes GN=WDR13 PE=3 SV=1	WD domain, G-beta repeat	BnaA07g03630D [Brassica napus]
BnaA07G0036800ZS	scaffoldA07	3166308	3167732	+	--	SORBIDRAFT_01g011970, Sb01g011970; hypothetical protein; K16670 homeobox protein Meis2 (A)	BEL1-like homeodomain protein 7 OS=Arabidopsis thaliana GN=BLH7 PE=2 SV=1	Associated with HOX	BnaA07g03610D [Brassica napus]
BnaA07G0036900ZS	scaffoldA07	3180496	3182663	-	--	--	F-box protein At2g16365 OS=Arabidopsis thaliana GN=At2g16365 PE=2 SV=2	--	PREDICTED: F-box protein At2g16365-like isoform X1 [Brassica rapa]
BnaA07G0037000ZS	scaffoldA07	3194602	3195417	-	GO:0006633	3-ketoacyl-CoA synthase 9; K15397 3-ketoacyl-CoA synthase [EC:2.3.1.199] (A)	3-ketoacyl-CoA synthase 9 OS=Arabidopsis thaliana GN=KCS9 PE=2 SV=1	3-Oxoacyl-[acyl-carrier-protein (ACP)] synthase III C terminal	BnaA07g03590D [Brassica napus]
BnaA07G0037100ZS	scaffoldA07	3195543	3196127	-	--	3-ketoacyl-CoA synthase 9; K15397 3-ketoacyl-CoA synthase [EC:2.3.1.199] (A)	3-ketoacyl-CoA synthase 9 OS=Arabidopsis thaliana GN=KCS9 PE=2 SV=1	--	PREDICTED: 3-ketoacyl-CoA synthase 9 [Brassica rapa]
BnaA07G0037200ZS	scaffoldA07	3206162	3208530	+	--	--	--	--	BnaA07g03580D [Brassica napus]
BnaA07G0037300ZS	scaffoldA07	3208866	3209278	+	--	disease resistance protein TAO1-like; K19613 leucine-rich repeat protein SHOC2 (A)	Probable disease resistance protein RPP1 OS=Arabidopsis thaliana GN=RPP1 PE=2 SV=1	--	hypothetical protein AALP_AA5G017300 [Arabis alpina]
BnaA07G0037400ZS	scaffoldA07	3209937	3210620	-	GO:0003676	glycine-rich RNA-binding protein GRP1A-like; K13195 cold-inducible RNA-binding protein (A)	Probable glycine-rich RNA-binding protein 1 OS=Arabidopsis thaliana GN=RBG1 PE=2 SV=2	RNA recognition motif. (a.k.a. RRM, RBD, or RNP domain)	BnaC07g05550D [Brassica napus]
BnaA07G0037500ZS	scaffoldA07	3229313	3233203	+	GO:0004672	systemin receptor SR160; K13415 protein brassinosteroid insensitive 1 [EC:2.7.10.1 2.7.11.1] (A)	Probable LRR receptor-like serine/threonine-protein kinase At2g16250 OS=Arabidopsis thaliana GN=At2g16250 PE=2 SV=1	Leucine Rich Repeat	PREDICTED: probable LRR receptor-like serine/threonine-protein kinase At2g16250 [Brassica rapa]
BnaA07G0037600ZS	scaffoldA07	3243156	3248192	-	GO:0005198	coatomer subunit gamma; K17267 coatomer protein complex, subunit gamma (A)	Coatomer subunit gamma OS=Arabidopsis thaliana GN=At4g34450 PE=1 SV=2	Coatomer gamma subunit appendage platform subdomain	PREDICTED: coatomer subunit gamma [Brassica rapa]
BnaA07G0037700ZS	scaffoldA07	3250539	3252622	-	--	uncharacterized LOC103872136; K07466 replication factor A1 (A)	--	--	BnaA07g03540D [Brassica napus]
BnaA07G0037800ZS	scaffoldA07	3346106	3347372	-	--	--	--	--	BnaA02g23760D [Brassica napus]
BnaA07G0037900ZS	scaffoldA07	3347402	3355048	+	--	hypothetical protein; K16277 E3 ubiquitin-protein ligase DRIP [EC:2.3.2.27] (A)	--	--	BnaCnng37480D [Brassica napus]
BnaA07G0038000ZS	scaffoldA07	3374013	3376625	+	GO:0005515	probable E3 ubiquitin-protein ligase ARI2; K11968 ariadne-1 [EC:2.3.2.27] (A)	Probable E3 ubiquitin-protein ligase ARI2 OS=Arabidopsis thaliana GN=ARI2 PE=2 SV=1	IBR domain, a half RING-finger domain	BnaA07g03810D [Brassica napus]
BnaA07G0038100ZS	scaffoldA07	3377683	3378909	+	--	--	Plastid division protein PDV2 OS=Arabidopsis thaliana GN=PDV2 PE=1 SV=1	--	PREDICTED: plastid division protein PDV2-like isoform X1 [Brassica rapa]
BnaA07G0051000ZS	scaffoldA07	7265279	7266322	-	--	uncharacterized LOC103415491; K06892 feruloyl-CoA ortho-hydroxylase [EC:1.14.11.-] (A)	--	gag-polypeptide of LTR copia-type	01P13-2 [Brassica rapa subsp. pekinensis]
BnaA07G0051100ZS	scaffoldA07	7496353	7497150	+	--	ATPase 2, plasma membrane-type-like; K01535 H+-transporting ATPase [EC:3.6.3.6] (A)	Copia protein OS=Drosophila melanogaster GN=GIP PE=1 SV=3	--	copia-like protein [Brassica oleracea]
BnaA07G0051200ZS	scaffoldA07	7929331	7931050	-	--	--	--	--	BnaC03g55010D [Brassica napus]
BnaA07G0051300ZS	scaffoldA07	7934056	7935488	-	--	lysosomal alpha-mannosidase-like; K01191 alpha-mannosidase [EC:3.2.1.24] (A)	--	--	BnaA09g04420D [Brassica napus]
BnaA07G0051400ZS	scaffoldA07	7936207	7936374	-	--	--	--	--	BnaC08g46150D [Brassica napus]
BnaA07G0051500ZS	scaffoldA07	7943246	7945487	-	--	lysosomal alpha-mannosidase-like; K01191 alpha-mannosidase [EC:3.2.1.24] (A)	--	--	BnaA09g04420D [Brassica napus]
BnaA07G0051600ZS	scaffoldA07	8091840	8093472	+	GO:0003924	elongation factor Tu, chloroplastic-like; K02358 elongation factor Tu (A)	Elongation factor Tu, chloroplastic OS=Arabidopsis thaliana GN=TUFA PE=1 SV=1	Elongation factor Tu domain 2	hypothetical protein CARUB_v10006542mg [Capsella rubella]
BnaA07G0051700ZS	scaffoldA07	8094385	8096169	-	GO:0015031	vacuolar protein sorting-associated protein 2 homolog 2-like; K12191 charged multivesicular body protein 2A (A)	Vacuolar protein sorting-associated protein 2 homolog 2 OS=Arabidopsis thaliana GN=VPS2.2 PE=1 SV=2	Snf7	BnaA08g30490D [Brassica napus]
BnaA07G0051800ZS	scaffoldA07	8136282	8137240	-	--	--	--	--	BnaAnng36730D [Brassica napus]
BnaA07G0051900ZS	scaffoldA07	8138226	8138765	+	--	--	--	--	hypothetical protein AALP_AAs72668U000100 [Arabis alpina]
BnaA07G0052000ZS	scaffoldA07	8141732	8141887	+	--	--	--	--	unknown [Brassica rapa]
BnaA07G0052100ZS	scaffoldA07	8214256	8214515	-	--	--	--	--	hypothetical protein [Elizabethkingia anophelis]
BnaA07G0052200ZS	scaffoldA07	8215554	8215763	+	--	--	--	--	hypothetical protein AALP_AA2G024700 [Arabis alpina]
BnaA07G0052300ZS	scaffoldA07	8405475	8405718	-	--	--	--	--	copia-like protein [Brassica oleracea]
BnaA07G0052400ZS	scaffoldA07	8688502	8689432	-	--	--	--	--	PREDICTED: uncharacterized protein LOC103840980 [Brassica rapa]
BnaA07G0052500ZS	scaffoldA07	8991132	8991356	+	--	--	--	--	BnaA02g22770D [Brassica napus]
BnaA07G0052600ZS	scaffoldA07	9141014	9142598	-	--	--	--	--	BnaC03g55010D [Brassica napus]
BnaA07G0052700ZS	scaffoldA07	9166367	9168165	+	--	uncharacterized LOC106362983; K04368 mitogen-activated protein kinase kinase 1 [EC:2.7.12.2] (A)	Uncharacterized protein At3g60930, chloroplastic OS=Arabidopsis thaliana GN=At3g60930 PE=1 SV=1	--	PREDICTED: uncharacterized protein LOC103838905 [Brassica rapa]
BnaA07G0052800ZS	scaffoldA07	9682919	9683593	-	--	--	--	--	BnaC04g17160D [Brassica napus]
BnaA07G0052900ZS	scaffoldA07	9688328	9688530	-	NA	NA	NA	NA	NA
BnaA07G0053000ZS	scaffoldA07	9802162	9804484	-	--	lysosomal alpha-mannosidase-like; K01191 alpha-mannosidase [EC:3.2.1.24] (A)	--	--	BnaA09g04420D [Brassica napus]
BnaA07G0053100ZS	scaffoldA07	9972433	9973169	-	GO:0009269	--	Probable desiccation-related protein LEA14 OS=Arabidopsis thaliana GN=LEA14 PE=1 SV=1	Late embryogenesis abundant protein	PREDICTED: probable desiccation-related protein LEA14 [Brassica rapa]
BnaA07G0053200ZS	scaffoldA07	9978546	9979139	+	GO:0003735	60S acidic ribosomal protein P1-1-like; K02942 large subunit ribosomal protein LP1 (A)	60S acidic ribosomal protein P1-1 OS=Arabidopsis thaliana GN=RPP1A PE=2 SV=2	60s Acidic ribosomal protein	PREDICTED: 60S acidic ribosomal protein P1-1-like isoform X2 [Brassica rapa]
BnaA07G0053300ZS	scaffoldA07	9979938	9983979	+	GO:0003682	protein LHY-like; K12133 MYB-related transcription factor LHY (A)	Protein LHY OS=Arabidopsis thaliana GN=LHY PE=1 SV=2	Myb-like DNA-binding domain	PREDICTED: protein LHY-like [Brassica rapa]
BnaA07G0053400ZS	scaffoldA07	9989859	9990923	+	GO:0003677	hypothetical protein; K09287 RAV-like factor (A)	B3 domain-containing transcription factor NGA3 OS=Arabidopsis thaliana GN=NGA3 PE=2 SV=1	B3 DNA binding domain	PREDICTED: B3 domain-containing transcription factor NGA3-like [Brassica rapa]
BnaA07G0053500ZS	scaffoldA07	9994164	9994715	+	--	--	--	--	BnaA03g08580D [Brassica napus]
BnaA07G0053600ZS	scaffoldA07	9995067	9995585	+	GO:0004197	cathepsin B; K01363 cathepsin B [EC:3.4.22.1] (A)	--	Peptidase family C1 propeptide	PREDICTED: cathepsin B [Brassica rapa]
BnaA07G0053700ZS	scaffoldA07	10078186	10079965	+	--	uncharacterized LOC106362983; K04368 mitogen-activated protein kinase kinase 1 [EC:2.7.12.2] (A)	--	--	PREDICTED: uncharacterized protein LOC103873721 [Brassica rapa]
BnaA07G0053800ZS	scaffoldA07	10081043	10083647	-	--	--	--	--	PREDICTED: uncharacterized protein LOC103848397 [Brassica rapa]
BnaA07G0053900ZS	scaffoldA07	10136498	10137136	-	--	--	--	--	BnaC01g27340D [Brassica napus]
BnaA07G0054000ZS	scaffoldA07	10150783	10153158	+	GO:0004672	pollen receptor-like kinase 2; K04730 interleukin-1 receptor-associated kinase 1 [EC:2.7.11.1] (A)	Pollen receptor-like kinase 2 OS=Arabidopsis thaliana GN=PRK2 PE=1 SV=1	Leucine rich repeat N-terminal domain	PREDICTED: LOW QUALITY PROTEIN: probable LRR receptor-like serine/threonine-protein kinase RLK [Brassica rapa]
BnaA07G0054100ZS	scaffoldA07	10212224	10212858	+	--	--	--	--	BnaA07g04270D [Brassica napus]
BnaA07G0054200ZS	scaffoldA07	10218115	10218456	-	--	--	--	--	hypothetical protein VITISV_037530 [Vitis vinifera]
BnaA07G0054300ZS	scaffoldA07	10218749	10220797	-	GO:0003676	replication protein A 70 kDa DNA-binding subunit A; K07466 replication factor A1 (A)	Replication protein A 70 kDa DNA-binding subunit A OS=Arabidopsis thaliana GN=RPA1A PE=1 SV=1	OB-fold nucleic acid binding domain	BnaC07g47810D [Brassica napus]
BnaA07G0054400ZS	scaffoldA07	10226252	10227983	+	--	--	--	--	BnaA07g04310D [Brassica napus]
BnaA07G0054500ZS	scaffoldA07	10244269	10245227	+	NA	NA	NA	NA	NA
BnaA07G0054600ZS	scaffoldA07	10264707	10267484	-	GO:0005515	hypothetical protein; K15601 lysine-specific demethylase 3 [EC:1.14.11.-] (A)	Growth-regulating factor 6 OS=Arabidopsis thaliana GN=GRF6 PE=2 SV=2	QLQ	BnaA07g04320D [Brassica napus]
BnaA07G0054700ZS	scaffoldA07	10276615	10279668	+	--	uncharacterized LOC106357748; K15082 DNA repair protein RAD7 (A)	F-box/LRR-repeat protein 13 OS=Homo sapiens GN=FBXL13 PE=2 SV=3	Leucine Rich repeat	BnaA07g04330D [Brassica napus]
BnaA07G0054800ZS	scaffoldA07	10279881	10281454	-	GO:0008080	2,3-bisphosphoglycerate-dependent phosphoglycerate mutase-like; K01834 2,3-bisphosphoglycerate-dependent phosphoglycerate mutase [EC:5.4.2.11] (A)	Uncharacterized N-acetyltransferase YobR OS=Bacillus subtilis (strain 168) GN=yobR PE=3 SV=1	Acetyltransferase (GNAT) family	BnaA07g04340D [Brassica napus]
BnaA07G0054900ZS	scaffoldA07	10287881	10288474	-	--	--	--	--	BnaA10g04780D [Brassica napus]
BnaA07G0055000ZS	scaffoldA07	10289796	10291989	+	--	--	--	--	PREDICTED: uncharacterized protein LOC103862678 [Brassica rapa]
BnaA07G0055100ZS	scaffoldA07	10292808	10293311	-	--	--	--	Plant specific N-all beta domain	hypothetical protein 26.t00075 [Brassica oleracea]
BnaA07G0055200ZS	scaffoldA07	10300414	10308029	-	--	ATP synthase gamma chain, chloroplastic-like; K02115 F-type H+-transporting ATPase subunit gamma (A)	--	--	BnaC06g02570D [Brassica napus]
BnaA07G0055300ZS	scaffoldA07	10315585	10319928	-	--	--	Transmembrane protein 192 OS=Mus musculus GN=Tmem192 PE=1 SV=1	TMEM192 family	BnaA07g04350D [Brassica napus]
BnaA07G0055400ZS	scaffoldA07	10320830	10322428	+	--	hypothetical protein; K17964 leucine-rich PPR motif-containing protein, mitochondrial (A)	Pentatricopeptide repeat-containing protein At2g06000 OS=Arabidopsis thaliana GN=At2g06000 PE=2 SV=1	PPR repeat	BnaA07g04360D [Brassica napus]
BnaA07G0055500ZS	scaffoldA07	10337232	10338950	-	--	ENAR-2, enrA2; enoyl-[acyl-carrier-protein] reductase [NADH], chloroplastic-like (EC:1.3.1.9); K00208 enoyl-[acyl-carrier protein] reductase I [EC:1.3.1.9 1.3.1.10] (A)	Enoyl-[acyl-carrier-protein] reductase [NADH], chloroplastic OS=Brassica napus PE=1 SV=2	Enoyl-(Acyl carrier protein) reductase	BnaA07g04370D [Brassica napus]
BnaA07G0055600ZS	scaffoldA07	10380678	10382344	+	GO:0004672	serine/threonine-protein kinase At5g01020-like; K04733 interleukin-1 receptor-associated kinase 4 [EC:2.7.11.1] (A)	Serine/threonine-protein kinase At5g01020 OS=Arabidopsis thaliana GN=At5g01020 PE=1 SV=1	Protein tyrosine kinase	BnaA07g04380D [Brassica napus]
BnaA07G0055700ZS	scaffoldA07	10417716	10420571	+	GO:0004252	peptidase, putative (EC:3.4.21.25); K18443 golgi-specific brefeldin A-resistance guanine nucleotide exchange factor 1 (A)	Subtilisin-like protease SBT1.7 OS=Arabidopsis thaliana GN=SBT1.7 PE=1 SV=1	Peptidase inhibitor I9	PREDICTED: subtilisin-like protease [Brassica rapa]
BnaA07G0055800ZS	scaffoldA07	10421808	10422170	-	--	tyrosine/DOPA decarboxylase; K01592 tyrosine decarboxylase [EC:4.1.1.25] (A)	--	Protein of unknown function (DUF674)	BnaC07g04270D [Brassica napus]
BnaA07G0055900ZS	scaffoldA07	10424039	10425854	+	--	--	Protein LURP-one-related 6 OS=Arabidopsis thaliana GN=At2g05910 PE=2 SV=1	LURP-one-related	PREDICTED: protein LURP-one-related 6 [Brassica rapa]
BnaA07G0056000ZS	scaffoldA07	10426291	10427891	-	GO:0004175	proteasome subunit alpha type-6-B; K02730 20S proteasome subunit alpha 1 [EC:3.4.25.1] (A)	Proteasome subunit alpha type-6-B OS=Arabidopsis thaliana GN=PAA2 PE=1 SV=1	Proteasome subunit A N-terminal signature	PREDICTED: proteasome subunit alpha type-6-B [Brassica rapa]
BnaA07G0056100ZS	scaffoldA07	10432589	10434863	-	GO:0044237	methylthioribose-1-phosphate isomerase; K08963 methylthioribose-1-phosphate isomerase [EC:5.3.1.23] (A)	Methylthioribose-1-phosphate isomerase OS=Arabidopsis thaliana GN=At2g05830 PE=1 SV=2	Initiation factor 2 subunit family	PREDICTED: methylthioribose-1-phosphate isomerase [Brassica rapa]
BnaA07G0056200ZS	scaffoldA07	10462575	10463581	-	--	--	--	--	BnaAnng14320D [Brassica napus]
BnaA07G0056300ZS	scaffoldA07	10468154	10470340	-	GO:0004553	hypothetical protein; K19891 glucan endo-1,3-beta-glucosidase 1/2/3 [EC:3.2.1.39] (A)	Glucan endo-1,3-beta-glucosidase 13 OS=Arabidopsis thaliana GN=At5g56590 PE=1 SV=1	X8 domain	PREDICTED: glucan endo-1,3-beta-glucosidase 12 [Brassica rapa]
BnaA07G0056400ZS	scaffoldA07	10488997	10493665	-	GO:0008152	aconitate hydratase 2, mitochondrial-like; K01681 aconitate hydratase [EC:4.2.1.3] (A)	Aconitate hydratase 2, mitochondrial OS=Arabidopsis thaliana GN=ACO2 PE=1 SV=2	Aconitase C-terminal domain	BnaAnng14360D [Brassica napus]
BnaA07G0056500ZS	scaffoldA07	10503144	10503632	-	--	--	--	--	BnaC04g34840D [Brassica napus]
BnaA07G0056600ZS	scaffoldA07	10504852	10510440	-	--	--	--	--	PREDICTED: uncharacterized protein LOC103869786 [Brassica rapa]
BnaA07G0056700ZS	scaffoldA07	10562772	10563616	+	--	--	--	--	BnaA07g04430D [Brassica napus]

## Sheet: Candidate genes variation
Table S8. Candidate gene information
CHROM	POS	REF	ALT	QUAL	FILTER	INFO	FORMAT	1318	596	BF	BS
scaffoldA07	1208339	C	G	416.9	FilterFS;FilterQD	AC=3;AF=0.375;AN=8;BaseQRankSum=0.548;ClippingRankSum=0.00;DP=88;ExcessHet=1.0474;FS=22.166;MLEAC=3;MLEAF=0.375;MQ=36.18;MQRankSum=-3.170e-01;QD=10.69;ReadPosRankSum=-3.070e-01;SOR=4.932;ANN=G|splice_region_variant&intron_variant|LOW|BnaA07G0014700ZS|BnaA07G0014700ZS|transcript|BnaA07T0014700ZS|protein_coding|5/5|c.781+5G>C||||||,G|downstream_gene_variant|MODIFIER|BnaA07G0014600ZS|BnaA07G0014600Z…	GT:AD:DP:GQ:PL	0/0:21,0:21:57:0,57,855	1/1:0,10:10:30:354,30,0	0/1:24,5:29:99:103,0,909	0/0:28,0:28:81:0,81,1215
scaffoldA07	1346659	T	C	410.16	FilterMQRankSum;FilterQD	AC=3;AF=0.375;AN=8;BaseQRankSum=-1.760e-01;ClippingRankSum=0.00;DP=78;ExcessHet=1.0474;FS=15.134;MLEAC=3;MLEAF=0.375;MQ=37.30;MQRankSum=-5.311e+00;QD=11.39;ReadPosRankSum=0.779;SOR=3.312;ANN=C|missense_variant|MODERATE|BnaA07G0016300ZS|BnaA07G0016300ZS|transcript|BnaA07T0016300ZS|protein_coding|1/1|c.316T>C|p.Phe106Leu|316/531|316/531|106/176||,C|downstream_gene_variant|MODIFIER|BnaA07G0016400ZS|…	GT:AD:DP:GQ:PGT:PID:PL	0/0:22,0:22:63:.:.:0,63,945	1/1:0,6:6:18:1|1:1346659_T_C:270,18,0	0/1:24,6:30:99:0|1:1346659_T_C:180,0,1531	0/0:20,0:20:28:.:.:0,28,758
scaffoldA07	1346668	T	G	401.28	FilterMQRankSum;FilterQD	AC=3;AF=0.375;AN=8;BaseQRankSum=0.089;ClippingRankSum=0.00;DP=81;ExcessHet=1.0474;FS=15.232;MLEAC=3;MLEAF=0.375;MQ=37.56;MQRankSum=-5.499e+00;QD=10.56;ReadPosRankSum=0.571;SOR=3.334;ANN=G|missense_variant|MODERATE|BnaA07G0016300ZS|BnaA07G0016300ZS|transcript|BnaA07T0016300ZS|protein_coding|1/1|c.325T>G|p.Tyr109Asp|325/531|325/531|109/176||,G|downstream_gene_variant|MODIFIER|BnaA07G0016400ZS|BnaA0…	GT:AD:DP:GQ:PGT:PID:PL	0/0:22,0:22:63:.:.:0,63,945	1/1:0,6:6:18:1|1:1346659_T_C:270,18,0	0/1:26,6:32:99:0|1:1346659_T_C:171,0,1633	0/0:21,0:21:17:.:.:0,17,839
scaffoldA07	1346670	C	G	401.28	FilterMQRankSum;FilterQD	AC=3;AF=0.375;AN=8;BaseQRankSum=1.31;ClippingRankSum=0.00;DP=81;ExcessHet=1.0474;FS=15.639;MLEAC=3;MLEAF=0.375;MQ=37.56;MQRankSum=-5.499e+00;QD=10.56;ReadPosRankSum=0.571;SOR=3.611;ANN=G|stop_gained|HIGH|BnaA07G0016300ZS|BnaA07G0016300ZS|transcript|BnaA07T0016300ZS|protein_coding|1/1|c.327C>G|p.Tyr109*|327/531|327/531|109/176||,G|downstream_gene_variant|MODIFIER|BnaA07G0016400ZS|BnaA07G0016400ZS|…	GT:AD:DP:GQ:PGT:PID:PL	0/0:22,0:22:63:.:.:0,63,945	1/1:0,6:6:18:1|1:1346659_T_C:270,18,0	0/1:26,6:32:99:0|1:1346659_T_C:171,0,1633	0/0:21,0:21:17:.:.:0,17,805
scaffoldA07	1346704	A	C	157.21	FilterFS;FilterMQRankSum;FilterQD	AC=3;AF=0.375;AN=8;BaseQRankSum=-4.500e-02;ClippingRankSum=0.00;DP=81;ExcessHet=1.0474;FS=21.585;MLEAC=3;MLEAF=0.375;MQ=37.67;MQRankSum=-5.224e+00;QD=4.49;ReadPosRankSum=0.776;SOR=4.657;ANN=C|missense_variant|MODERATE|BnaA07G0016300ZS|BnaA07G0016300ZS|transcript|BnaA07T0016300ZS|protein_coding|1/1|c.361A>C|p.Lys121Gln|361/531|361/531|121/176||,C|downstream_gene_variant|MODIFIER|BnaA07G0016400ZS|B…	GT:AD:DP:GQ:PL	0/0:25,0:25:72:0,72,1080	1/1:0,6:6:18:171,18,0	0/1:25,4:29:26:26,0,985	0/0:21,0:21:21:0,21,819
scaffoldA07	1346722	A	G	138.17	FilterMQRankSum;FilterQD	AC=3;AF=0.375;AN=8;BaseQRankSum=1.23;ClippingRankSum=0.00;DP=80;ExcessHet=1.0474;FS=18.835;MLEAC=3;MLEAF=0.375;MQ=37.74;MQRankSum=-4.919e+00;QD=4.32;ReadPosRankSum=0.275;SOR=4.457;ANN=G|missense_variant|MODERATE|BnaA07G0016300ZS|BnaA07G0016300ZS|transcript|BnaA07T0016300ZS|protein_coding|1/1|c.379A>G|p.Thr127Ala|379/531|379/531|127/176||,G|downstream_gene_variant|MODIFIER|BnaA07G0016400ZS|BnaA07G…	GT:AD:DP:GQ:PL	0/0:26,0:26:75:0,75,1125	1/1:0,6:6:18:171,18,0	0/1:23,3:26:6:6,0,872	0/0:22,0:22:29:0,29,889
scaffoldA07	1675692	T	A	951.4	PASS	AC=3;AF=0.375;AN=8;BaseQRankSum=-9.200e-02;ClippingRankSum=0.00;DP=93;ExcessHet=1.0474;FS=2.675;MLEAC=3;MLEAF=0.375;MQ=39.81;MQRankSum=-1.447e+00;QD=22.13;ReadPosRankSum=0.113;SOR=0.916;ANN=A|upstream_gene_variant|MODIFIER|BnaA07G0019500ZS|BnaA07G0019500ZS|transcript|BnaA07T0019500ZS|protein_coding||c.-487A>T|||||487|,A|upstream_gene_variant|MODIFIER|BnaA07G0019600ZS|BnaA07G0019600ZS|transcript|B…	GT:AD:DP:GQ:PL	0/0:19,0:19:57:0,57,843	1/1:0,17:17:51:633,51,0	0/1:15,11:26:99:358,0,578	0/0:31,0:31:11:0,11,1155
scaffoldA07	1675849	CTTAGACATGT	C	905.99	FilterMQRankSum	AC=3;AF=0.375;AN=8;BaseQRankSum=-9.500e-02;ClippingRankSum=0.00;DP=90;ExcessHet=1.7609;FS=0.000;MLEAC=4;MLEAF=0.500;MQ=34.30;MQRankSum=-4.895e+00;QD=21.07;ReadPosRankSum=1.60;SOR=0.596;ANN=C|upstream_gene_variant|MODIFIER|BnaA07G0019500ZS|BnaA07G0019500ZS|transcript|BnaA07T0019500ZS|protein_coding||c.-654_-645delACATGTCTAA|||||645|,C|upstream_gene_variant|MODIFIER|BnaA07G0019600ZS|BnaA07G0019600Z…	GT:AD:DP:GQ:PL	0/0:21,0:21:54:0,54,810	1/1:0,15:15:45:675,45,0	0/1:20,8:28:99:276,0,2300	0/0:26,0:26:0:0,0,949
scaffoldA07	2357648	G	A	429.02	PASS	AC=3;AF=0.375;AN=8;BaseQRankSum=0.790;ClippingRankSum=0.00;DP=73;ExcessHet=1.0474;FS=1.095;MLEAC=3;MLEAF=0.375;MQ=50.77;MQRankSum=-2.323e+00;QD=14.79;ReadPosRankSum=1.11;SOR=0.954;ANN=A|missense_variant|MODERATE|BnaA07G0027800ZS|BnaA07G0027800ZS|transcript|BnaA07T0027800ZS|protein_coding|1/1|c.1726C>T|p.Arg576Cys|1726/1893|1726/1893|576/630||,A|upstream_gene_variant|MODIFIER|BnaA07G0027700ZS|BnaA…	GT:AD:DP:GQ:PL	0/0:19,0:19:54:0,54,810	1/1:0,14:14:41:405,41,0	0/1:12,3:15:64:64,0,437	0/0:23,2:25:17:0,17,892
scaffoldA07	2358629	T	C	747.05	PASS	AC=3;AF=0.375;AN=8;BaseQRankSum=1.85;ClippingRankSum=0.00;DP=83;ExcessHet=1.7609;FS=1.377;MLEAC=4;MLEAF=0.500;MQ=38.87;MQRankSum=0.526;QD=21.97;ReadPosRankSum=0.902;SOR=0.715;ANN=C|missense_variant|MODERATE|BnaA07G0027800ZS|BnaA07G0027800ZS|transcript|BnaA07T0027800ZS|protein_coding|1/1|c.745A>G|p.Asn249Asp|745/1893|745/1893|249/630||,C|upstream_gene_variant|MODIFIER|BnaA07G0027700ZS|BnaA07G00277…	GT:AD:DP:GQ:PL	0/0:21,0:21:60:0,60,897	1/1:0,10:10:30:421,30,0	0/1:14,10:24:99:362,0,470	0/0:28,0:28:0:0,0,1053
scaffoldA07	2358974	T	C	322.15	FilterFS;FilterQD	AC=3;AF=0.375;AN=8;BaseQRankSum=-1.399e+00;ClippingRankSum=0.00;DP=82;ExcessHet=1.0474;FS=34.375;MLEAC=3;MLEAF=0.375;MQ=39.81;MQRankSum=-7.940e-01;QD=9.48;ReadPosRankSum=1.42;SOR=3.748;ANN=C|missense_variant|MODERATE|BnaA07G0027800ZS|BnaA07G0027800ZS|transcript|BnaA07T0027800ZS|protein_coding|1/1|c.400A>G|p.Asn134Asp|400/1893|400/1893|134/630||,C|upstream_gene_variant|MODIFIER|BnaA07G0027700ZS|Bn…	GT:AD:DP:GQ:PL	0/0:19,0:19:41:0,41,706	1/1:0,6:6:18:236,18,0	0/1:21,7:28:99:126,0,814	0/0:29,0:29:41:0,41,1174
scaffoldA07	2360115	G	A	84.66	FilterMQRankSum;FilterQD	AC=3;AF=0.375;AN=8;BaseQRankSum=1.73;ClippingRankSum=0.00;DP=51;ExcessHet=1.0474;FS=1.952;MLEAC=3;MLEAF=0.375;MQ=35.87;MQRankSum=-3.261e+00;QD=4.70;ReadPosRankSum=1.03;SOR=1.329;ANN=A|upstream_gene_variant|MODIFIER|BnaA07G0027700ZS|BnaA07G0027700ZS|transcript|BnaA07T0027700ZS|protein_coding||c.-3051C>T|||||3051|,A|upstream_gene_variant|MODIFIER|BnaA07G0027800ZS|BnaA07G0027800ZS|transcript|BnaA07T…	GT:AD:DP:GQ:PL	0/0:14,0:14:39:0,39,585	1/1:0,3:3:9:83,9,0	0/1:12,3:15:40:40,0,352	0/0:19,0:19:57:0,57,797
scaffoldA07	2360146	A	C	151.4	FilterMQRankSum;FilterQD	AC=3;AF=0.375;AN=8;BaseQRankSum=0.00;ClippingRankSum=0.00;DP=61;ExcessHet=1.0474;FS=3.862;MLEAC=3;MLEAF=0.375;MQ=35.69;MQRankSum=-3.938e+00;QD=6.06;ReadPosRankSum=1.82;SOR=1.309;ANN=C|upstream_gene_variant|MODIFIER|BnaA07G0027700ZS|BnaA07G0027700ZS|transcript|BnaA07T0027700ZS|protein_coding||c.-3082T>G|||||3082|,C|upstream_gene_variant|MODIFIER|BnaA07G0027800ZS|BnaA07G0027800ZS|transcript|BnaA07T…	GT:AD:DP:GQ:PL	0/0:16,0:16:42:0,42,630	1/1:0,5:5:15:140,15,0	0/1:16,4:20:51:51,0,616	0/0:20,0:20:60:0,60,882
scaffoldA07	2360179	C	A	481.92	FilterMQRankSum	AC=3;AF=0.375;AN=8;BaseQRankSum=0.107;ClippingRankSum=0.00;DP=85;ExcessHet=1.0474;FS=3.012;MLEAC=3;MLEAF=0.375;MQ=36.14;MQRankSum=-4.557e+00;QD=13.39;ReadPosRankSum=0.891;SOR=1.493;ANN=A|upstream_gene_variant|MODIFIER|BnaA07G0027700ZS|BnaA07G0027700ZS|transcript|BnaA07T0027700ZS|protein_coding||c.-3115G>T|||||3115|,A|upstream_gene_variant|MODIFIER|BnaA07G0027800ZS|BnaA07G0027800ZS|transcript|BnaA…	GT:AD:DP:GQ:PL	0/0:16,0:16:45:0,45,675	1/1:0,9:9:27:300,27,0	0/1:18,9:27:99:222,0,698	0/0:33,0:33:54:0,54,1380
scaffoldA07	2554176	T	G	1126.88	PASS	AC=3;AF=0.375;AN=8;BaseQRankSum=1.54;ClippingRankSum=0.00;DP=96;ExcessHet=1.0474;FS=0.000;MLEAC=3;MLEAF=0.375;MQ=41.35;MQRankSum=0.140;QD=28.17;ReadPosRankSum=1.32;SOR=0.836;ANN=G|missense_variant|MODERATE|BnaA07G0029700ZS|BnaA07G0029700ZS|transcript|BnaA07T0029700ZS|protein_coding|7/8|c.613A>C|p.Ser205Arg|613/675|613/675|205/224||,G|downstream_gene_variant|MODIFIER|BnaA07G0029600ZS|BnaA07G002960…	GT:AD:DP:GQ:PL	0/0:29,0:29:81:0,81,1215	1/1:0,17:17:51:745,51,0	0/1:12,11:23:99:422,0,416	0/0:27,0:27:40:0,40,1122
scaffoldA07	2556062	A	T	378.16	PASS	AC=3;AF=0.375;AN=8;BaseQRankSum=1.35;ClippingRankSum=0.00;DP=75;ExcessHet=1.0474;FS=8.457;MLEAC=3;MLEAF=0.375;MQ=41.93;MQRankSum=-1.792e+00;QD=13.04;ReadPosRankSum=0.838;SOR=1.047;ANN=T|upstream_gene_variant|MODIFIER|BnaA07G0029700ZS|BnaA07G0029700ZS|transcript|BnaA07T0029700ZS|protein_coding||c.-619T>A|||||619|,T|downstream_gene_variant|MODIFIER|BnaA07G0029800ZS|BnaA07G0029800ZS|transcript|BnaA0…	GT:AD:DP:GQ:PL	0/0:21,0:21:60:0,60,866	1/1:0,6:6:18:262,18,0	0/1:18,5:23:99:156,0,720	0/0:25,0:25:29:0,29,989
scaffoldA07	2556314	G	A	852.69	PASS	AC=3;AF=0.375;AN=8;BaseQRankSum=-3.832e+00;ClippingRankSum=0.00;DP=93;ExcessHet=1.0474;FS=9.829;MLEAC=3;MLEAF=0.375;MQ=41.56;MQRankSum=-9.660e-01;QD=21.32;ReadPosRankSum=-3.390e-01;SOR=0.552;ANN=A|upstream_gene_variant|MODIFIER|BnaA07G0029700ZS|BnaA07G0029700ZS|transcript|BnaA07T0029700ZS|protein_coding||c.-871C>T|||||871|,A|downstream_gene_variant|MODIFIER|BnaA07G0029800ZS|BnaA07G0029800ZS|trans…	GT:AD:DP:GQ:PL	0/0:23,0:23:63:0,63,945	1/1:0,11:11:33:469,33,0	0/1:15,14:29:99:423,0,596	0/0:29,0:29:9:0,9,1124
scaffoldA07	2711939	G	T	1132.04	PASS	AC=3;AF=0.375;AN=8;BaseQRankSum=0.670;ClippingRankSum=0.00;DP=99;ExcessHet=1.7609;FS=2.465;MLEAC=4;MLEAF=0.500;MQ=41.19;MQRankSum=1.40;QD=22.64;ReadPosRankSum=1.40;SOR=1.143;ANN=T|upstream_gene_variant|MODIFIER|BnaA07G0031600ZS|BnaA07G0031600ZS|transcript|BnaA07T0031600ZS|protein_coding||c.-4244G>T|||||4244|,T|downstream_gene_variant|MODIFIER|BnaA07G0031400ZS|BnaA07G0031400ZS|transcript|BnaA07T00…	GT:AD:DP:GQ:PL	0/0:22,0:22:63:0,63,927	1/1:0,12:12:36:489,36,0	0/1:20,18:38:99:679,0,779	0/0:27,0:27:0:0,0,1049
scaffoldA07	2714720	G	C	35.58	FilterQD	AC=1;AF=0.167;AN=6;BaseQRankSum=-2.530e-01;ClippingRankSum=0.00;DP=61;ExcessHet=3.0103;FS=0.000;MLEAC=1;MLEAF=0.167;MQ=33.26;MQRankSum=0.879;QD=1.55;ReadPosRankSum=-2.024e+00;SOR=0.399;ANN=C|missense_variant|MODERATE|BnaA07G0031500ZS|BnaA07G0031500ZS|transcript|BnaA07T0031500ZS|protein_coding|1/4|c.446C>G|p.Thr149Ser|478/6319|446/2631|149/876||,C|missense_variant|MODERATE|BnaA07G0031500ZS|BnaA07G…	GT:AD:DP:GQ:PGT:PID:PL	0/0:14,0:14:36:.:.:0,36,540	./.:1,0:1:.:.:.:0,0,0	0/1:20,3:23:66:0|1:2714720_G_C:66,0,1207	0/0:23,0:23:63:.:.:0,63,945
scaffoldA07	2714756	C	T	31.66	FilterQD	AC=3;AF=0.375;AN=8;BaseQRankSum=-9.790e-01;ClippingRankSum=0.00;DP=57;ExcessHet=1.0474;FS=1.971;MLEAC=2;MLEAF=0.250;MQ=32.99;MQRankSum=-7.200e-02;QD=1.51;ReadPosRankSum=0.869;SOR=0.883;ANN=T|missense_variant|MODERATE|BnaA07G0031500ZS|BnaA07G0031500ZS|transcript|BnaA07T0031500ZS|protein_coding|1/4|c.410G>A|p.Cys137Tyr|442/6319|410/2631|137/876||,T|missense_variant|MODERATE|BnaA07G0031500ZS|BnaA07G…	GT:AD:DP:GQ:PL	0/0:11,0:11:27:0,27,405	1/1:0,3:3:9:66,9,0	0/1:16,2:18:1:1,0,550	0/0:25,0:25:72:0,72,1080
scaffoldA07	2715119	T	C	338.02	PASS	AC=3;AF=0.375;AN=8;BaseQRankSum=0.747;ClippingRankSum=0.00;DP=69;ExcessHet=1.0474;FS=0.000;MLEAC=3;MLEAF=0.375;MQ=40.55;MQRankSum=0.00;QD=16.90;ReadPosRankSum=0.944;SOR=0.412;ANN=C|missense_variant|MODERATE|BnaA07G0031500ZS|BnaA07G0031500ZS|transcript|BnaA07T0031500ZS|protein_coding|1/4|c.47A>G|p.Asn16Ser|79/6319|47/2631|16/876||,C|missense_variant|MODERATE|BnaA07G0031500ZS|BnaA07G0031500ZS|trans…	GT:AD:DP:GQ:PL	0/0:21,0:21:60:0,60,900	1/1:0,7:7:21:285,21,0	0/1:10,3:13:93:93,0,362	0/0:28,0:28:81:0,81,1200
scaffoldA07	2732397	CA	C	514.61	PASS	AC=4;AF=0.667;AN=6;BaseQRankSum=0.811;ClippingRankSum=0.00;DP=40;ExcessHet=3.9794;FS=0.000;MLEAC=4;MLEAF=0.667;MQ=41.01;MQRankSum=1.88;QD=13.91;ReadPosRankSum=1.70;SOR=0.682;ANN=C|upstream_gene_variant|MODIFIER|BnaA07G0031700ZS|BnaA07G0031700ZS|transcript|BnaA07T0031700ZS|protein_coding||c.-208delA|||||208|,C|intergenic_region|MODIFIER|BnaA07G0031600ZS-BnaA07G0031700ZS|BnaA07G0031600ZS-BnaA07G003…	GT:AD:DP:GQ:PL	0/1:7,4:11:66:66,0,123	./.:0,0:0:.:0,0,0	1/1:0,10:10:30:246,30,0	0/1:4,12:16:22:243,0,22
scaffoldA07	2732550	A	ATC	350.36	PASS	AC=3;AF=0.375;AN=8;BaseQRankSum=0.425;ClippingRankSum=0.00;DP=72;ExcessHet=1.0474;FS=4.904;MLEAC=3;MLEAF=0.375;MQ=33.74;MQRankSum=-2.903e+00;QD=15.93;ReadPosRankSum=1.16;SOR=2.165;ANN=ATC|upstream_gene_variant|MODIFIER|BnaA07G0031700ZS|BnaA07G0031700ZS|transcript|BnaA07T0031700ZS|protein_coding||c.-56_-55insTC|||||55|,ATC|intergenic_region|MODIFIER|BnaA07G0031600ZS-BnaA07G0031700ZS|BnaA07G0031600…	GT:AD:DP:GQ:PGT:PID:PL	0/0:28,0:28:81:.:.:0,81,1215	1/1:0,5:5:15:1|1:2732550_A_ATC:225,15,0	0/1:12,5:17:99:0|1:2732550_A_ATC:174,0,699	0/0:22,0:22:66:.:.:0,66,921
scaffoldA07	2732569	C	A	407.15	PASS	AC=3;AF=0.375;AN=8;BaseQRankSum=-8.190e-01;ClippingRankSum=0.00;DP=73;ExcessHet=1.0474;FS=5.076;MLEAC=3;MLEAF=0.375;MQ=34.05;MQRankSum=-2.878e+00;QD=18.51;ReadPosRankSum=2.04;SOR=2.551;ANN=A|upstream_gene_variant|MODIFIER|BnaA07G0031700ZS|BnaA07G0031700ZS|transcript|BnaA07T0031700ZS|protein_coding||c.-37C>A|||||37|,A|intergenic_region|MODIFIER|BnaA07G0031600ZS-BnaA07G0031700ZS|BnaA07G0031600ZS-Bn…	GT:AD:DP:GQ:PGT:PID:PL	0/0:25,0:25:75:.:.:0,75,1100	1/1:0,6:6:18:1|1:2732550_A_ATC:270,18,0	0/1:11,5:16:99:0|1:2732550_A_ATC:177,0,699	0/0:26,0:26:72:.:.:0,72,1080
scaffoldA07	2732575	T	A	410.15	FilterMQRankSum	AC=3;AF=0.375;AN=8;BaseQRankSum=-5.170e-01;ClippingRankSum=0.00;DP=67;ExcessHet=1.0474;FS=8.280;MLEAC=3;MLEAF=0.375;MQ=34.52;MQRankSum=-3.596e+00;QD=19.53;ReadPosRankSum=1.96;SOR=2.799;ANN=A|upstream_gene_variant|MODIFIER|BnaA07G0031700ZS|BnaA07G0031700ZS|transcript|BnaA07T0031700ZS|protein_coding||c.-31T>A|||||31|,A|intergenic_region|MODIFIER|BnaA07G0031600ZS-BnaA07G0031700ZS|BnaA07G0031600ZS-Bn…	GT:AD:DP:GQ:PGT:PID:PL	0/0:20,0:20:60:.:.:0,60,841	1/1:0,6:6:18:1|1:2732550_A_ATC:270,18,0	0/1:10,5:15:99:0|1:2732550_A_ATC:180,0,657	0/0:26,0:26:72:.:.:0,72,1080
scaffoldA07	2935793	A	C	180.4	FilterMQRankSum;FilterQD	AC=3;AF=0.375;AN=8;BaseQRankSum=0.864;ClippingRankSum=0.00;DP=79;ExcessHet=1.0474;FS=0.000;MLEAC=3;MLEAF=0.375;MQ=36.26;MQRankSum=-4.212e+00;QD=6.68;ReadPosRankSum=0.474;SOR=0.511;ANN=C|upstream_gene_variant|MODIFIER|BnaA07G0033700ZS|BnaA07G0033700ZS|transcript|BnaA07T0033700ZS|protein_coding||c.-921A>C|||||921|,C|intergenic_region|MODIFIER|BnaA07G0033600ZS-BnaA07G0033700ZS|BnaA07G0033600ZS-BnaA0…	GT:AD:DP:GQ:PL	0/0:22,0:22:66:0,66,969	1/1:0,5:5:15:143,15,0	0/1:17,5:22:77:77,0,682	0/0:30,0:30:45:0,45,1252
scaffoldA07	2935973	T	C	725.9	FilterMQRankSum	AC=3;AF=0.375;AN=8;BaseQRankSum=-3.730e-01;ClippingRankSum=0.00;DP=97;ExcessHet=1.0474;FS=18.706;MLEAC=3;MLEAF=0.375;MQ=32.96;MQRankSum=-4.646e+00;QD=21.35;ReadPosRankSum=0.470;SOR=2.355;ANN=C|upstream_gene_variant|MODIFIER|BnaA07G0033700ZS|BnaA07G0033700ZS|transcript|BnaA07T0033700ZS|protein_coding||c.-741T>C|||||741|,C|intergenic_region|MODIFIER|BnaA07G0033600ZS-BnaA07G0033700ZS|BnaA07G0033600Z…	GT:AD:DP:GQ:PGT:PID:PL	0/0:27,0:27:78:.:.:0,78,1170	1/1:0,10:10:30:1|1:2935973_T_C:433,30,0	0/1:15,9:24:99:0|1:2935973_T_C:333,0,961	0/0:36,0:36:99:.:.:0,99,1485
scaffoldA07	2935984	G	T	694.92	FilterMQRankSum	AC=3;AF=0.375;AN=8;BaseQRankSum=0.933;ClippingRankSum=0.00;DP=98;ExcessHet=1.0474;FS=14.575;MLEAC=3;MLEAF=0.375;MQ=33.51;MQRankSum=-4.759e+00;QD=20.44;ReadPosRankSum=0.488;SOR=2.241;ANN=T|upstream_gene_variant|MODIFIER|BnaA07G0033700ZS|BnaA07G0033700ZS|transcript|BnaA07T0033700ZS|protein_coding||c.-730G>T|||||730|,T|intergenic_region|MODIFIER|BnaA07G0033600ZS-BnaA07G0033700ZS|BnaA07G0033600ZS-Bna…	GT:AD:DP:GQ:PGT:PID:PL	0/0:28,0:28:57:.:.:0,57,1167	1/1:0,9:9:27:1|1:2935973_T_C:405,27,0	0/1:16,9:25:99:0|1:2935973_T_C:330,0,990	0/0:36,0:36:99:.:.:0,99,1485
scaffoldA07	2936071	A	C	66.71	FilterMQRankSum;FilterQD	AC=3;AF=0.375;AN=8;BaseQRankSum=0.801;ClippingRankSum=0.00;DP=75;ExcessHet=1.0474;FS=16.472;MLEAC=3;MLEAF=0.375;MQ=38.41;MQRankSum=-4.491e+00;QD=2.67;ReadPosRankSum=-1.216e+00;SOR=2.215;ANN=C|upstream_gene_variant|MODIFIER|BnaA07G0033700ZS|BnaA07G0033700ZS|transcript|BnaA07T0033700ZS|protein_coding||c.-643A>C|||||643|,C|intergenic_region|MODIFIER|BnaA07G0033600ZS-BnaA07G0033700ZS|BnaA07G0033600ZS…	GT:AD:DP:GQ:PL	0/0:22,0:22:60:0,60,900	1/1:0,3:3:9:85,9,0	0/1:19,3:22:20:20,0,754	0/0:28,0:28:81:0,81,1215
scaffoldA07	2936156	C	A	233.02	FilterMQRankSum;FilterQD	AC=3;AF=0.375;AN=8;BaseQRankSum=1.16;ClippingRankSum=0.00;DP=67;ExcessHet=1.0474;FS=0.000;MLEAC=3;MLEAF=0.375;MQ=37.70;MQRankSum=-4.141e+00;QD=8.96;ReadPosRankSum=1.15;SOR=0.963;ANN=A|upstream_gene_variant|MODIFIER|BnaA07G0033700ZS|BnaA07G0033700ZS|transcript|BnaA07T0033700ZS|protein_coding||c.-558C>A|||||558|,A|intergenic_region|MODIFIER|BnaA07G0033600ZS-BnaA07G0033700ZS|BnaA07G0033600ZS-BnaA07G…	GT:AD:DP:GQ:PL	0/0:20,0:20:57:0,57,855	1/1:0,7:7:21:228,21,0	0/1:16,3:19:45:45,0,631	0/0:21,0:21:60:0,60,900
scaffoldA07	2936228	C	G	548.89	FilterMQRankSum	AC=3;AF=0.375;AN=8;BaseQRankSum=0.00;ClippingRankSum=0.00;DP=79;ExcessHet=1.0474;FS=0.000;MLEAC=3;MLEAF=0.375;MQ=35.51;MQRankSum=-4.164e+00;QD=17.71;ReadPosRankSum=0.039;SOR=0.693;ANN=G|upstream_gene_variant|MODIFIER|BnaA07G0033700ZS|BnaA07G0033700ZS|transcript|BnaA07T0033700ZS|protein_coding||c.-486C>G|||||486|,G|intergenic_region|MODIFIER|BnaA07G0033600ZS-BnaA07G0033700ZS|BnaA07G0033600ZS-BnaA0…	GT:AD:DP:GQ:PL	0/0:23,0:23:66:0,66,973	1/1:0,11:11:33:372,33,0	0/1:12,8:20:99:217,0,480	0/0:25,0:25:33:0,33,1048
scaffoldA07	2936309	A	C	463.14	FilterMQRankSum	AC=3;AF=0.375;AN=8;BaseQRankSum=-5.130e-01;ClippingRankSum=0.00;DP=73;ExcessHet=1.7609;FS=0.000;MLEAC=4;MLEAF=0.500;MQ=36.78;MQRankSum=-4.377e+00;QD=15.97;ReadPosRankSum=-4.350e-01;SOR=0.569;ANN=C|upstream_gene_variant|MODIFIER|BnaA07G0033700ZS|BnaA07G0033700ZS|transcript|BnaA07T0033700ZS|protein_coding||c.-405A>C|||||405|,C|intergenic_region|MODIFIER|BnaA07G0033600ZS-BnaA07G0033700ZS|BnaA07G0033…	GT:AD:DP:GQ:PL	0/0:17,0:17:51:0,51,708	1/1:0,7:7:21:248,21,0	0/1:13,9:22:99:251,0,503	0/0:27,0:27:0:0,0,1032
scaffoldA07	2936351	C	T	554.09	FilterMQRankSum	AC=3;AF=0.375;AN=8;BaseQRankSum=0.291;ClippingRankSum=0.00;DP=71;ExcessHet=1.7609;FS=2.966;MLEAC=4;MLEAF=0.500;MQ=37.13;MQRankSum=-4.893e+00;QD=15.83;ReadPosRankSum=-7.640e-01;SOR=0.883;ANN=T|upstream_gene_variant|MODIFIER|BnaA07G0033700ZS|BnaA07G0033700ZS|transcript|BnaA07T0033700ZS|protein_coding||c.-363C>T|||||363|,T|intergenic_region|MODIFIER|BnaA07G0033600ZS-BnaA07G0033700ZS|BnaA07G0033600ZS…	GT:AD:DP:GQ:PL	0/0:15,0:15:42:0,42,630	1/1:0,8:8:24:263,24,0	0/1:16,11:27:99:327,0,585	0/0:21,0:21:0:0,0,762
scaffoldA07	2936446	C	T	605.92	FilterMQRankSum	AC=3;AF=0.375;AN=8;BaseQRankSum=-9.950e-01;ClippingRankSum=0.00;DP=82;ExcessHet=1.0474;FS=9.774;MLEAC=3;MLEAF=0.375;MQ=39.18;MQRankSum=-4.991e+00;QD=15.15;ReadPosRankSum=0.373;SOR=0.458;ANN=T|upstream_gene_variant|MODIFIER|BnaA07G0033700ZS|BnaA07G0033700ZS|transcript|BnaA07T0033700ZS|protein_coding||c.-268C>T|||||268|,T|intergenic_region|MODIFIER|BnaA07G0033600ZS-BnaA07G0033700ZS|BnaA07G0033600ZS…	GT:AD:DP:GQ:PL	0/0:18,0:18:54:0,54,776	1/1:0,9:9:27:354,27,0	0/1:20,11:31:99:292,0,768	0/0:24,0:24:72:0,72,977
scaffoldA07	2936533	T	C	495.18	FilterMQRankSum	AC=3;AF=0.375;AN=8;BaseQRankSum=1.50;ClippingRankSum=0.00;DP=99;ExcessHet=1.0474;FS=1.281;MLEAC=3;MLEAF=0.375;MQ=37.34;MQRankSum=-4.791e+00;QD=13.03;ReadPosRankSum=0.780;SOR=0.392;ANN=C|upstream_gene_variant|MODIFIER|BnaA07G0033700ZS|BnaA07G0033700ZS|transcript|BnaA07T0033700ZS|protein_coding||c.-181T>C|||||181|,C|intergenic_region|MODIFIER|BnaA07G0033600ZS-BnaA07G0033700ZS|BnaA07G0033600ZS-BnaA0…	GT:AD:DP:GQ:PL	0/0:26,0:26:72:0,72,1080	1/1:0,9:9:27:323,27,0	0/1:20,9:29:99:212,0,738	0/0:35,0:35:14:0,14,1305
scaffoldA07	2936757	A	T	979.88	FilterMQRankSum	AC=3;AF=0.375;AN=8;BaseQRankSum=-4.490e-01;ClippingRankSum=0.00;DP=94;ExcessHet=1.0474;FS=8.091;MLEAC=3;MLEAF=0.375;MQ=38.59;MQRankSum=-3.913e+00;QD=24.50;ReadPosRankSum=-1.381e+00;SOR=0.749;ANN=T|missense_variant|MODERATE|BnaA07G0033700ZS|BnaA07G0033700ZS|transcript|BnaA07T0033700ZS|protein_coding|1/5|c.44A>T|p.Asn15Ile|44/1305|44/1305|15/434||	GT:AD:DP:GQ:PL	0/0:21,0:21:60:0,60,900	1/1:0,16:16:48:603,48,0	0/1:11,13:24:99:417,0,416	0/0:33,0:33:58:0,58,1378
scaffoldA07	2936886	G	A	710.05	FilterMQRankSum	AC=3;AF=0.375;AN=8;BaseQRankSum=1.33;ClippingRankSum=0.00;DP=81;ExcessHet=1.7609;FS=0.000;MLEAC=4;MLEAF=0.500;MQ=35.23;MQRankSum=-5.183e+00;QD=16.91;ReadPosRankSum=-2.355e+00;SOR=0.616;ANN=A|intron_variant|MODIFIER|BnaA07G0033700ZS|BnaA07G0033700ZS|transcript|BnaA07T0033700ZS|protein_coding|1/4|c.138+35G>A||||||	GT:AD:DP:GQ:PL	0/0:12,0:12:36:0,36,512	1/1:0,10:10:30:309,30,0	0/1:16,16:32:99:437,0,569	0/0:27,0:27:0:0,0,1003
scaffoldA07	2936916	G	A	763.91	FilterMQRankSum	AC=3;AF=0.375;AN=8;BaseQRankSum=0.303;ClippingRankSum=0.00;DP=82;ExcessHet=1.0474;FS=1.139;MLEAC=3;MLEAF=0.375;MQ=35.79;MQRankSum=-5.454e+00;QD=16.61;ReadPosRankSum=0.604;SOR=0.512;ANN=A|intron_variant|MODIFIER|BnaA07G0033700ZS|BnaA07G0033700ZS|transcript|BnaA07T0033700ZS|protein_coding|1/4|c.138+65G>A||||||	GT:AD:DP:GQ:PL	0/0:11,0:11:30:0,30,450	1/1:0,11:11:33:359,33,0	0/1:18,17:35:99:445,0,677	0/0:25,0:25:29:0,29,1003
scaffoldA07	2936983	G	A	926.89	FilterMQRankSum	AC=3;AF=0.375;AN=8;BaseQRankSum=-6.580e-01;ClippingRankSum=0.00;DP=84;ExcessHet=1.0474;FS=0.000;MLEAC=3;MLEAF=0.375;MQ=36.49;MQRankSum=-4.794e+00;QD=22.07;ReadPosRankSum=0.741;SOR=0.941;ANN=A|intron_variant|MODIFIER|BnaA07G0033700ZS|BnaA07G0033700ZS|transcript|BnaA07T0033700ZS|protein_coding|1/4|c.138+132G>A||||||	GT:AD:DP:GQ:PL	0/0:17,0:17:51:0,51,748	1/1:0,12:12:36:433,36,0	0/1:12,18:30:99:534,0,442	0/0:25,0:25:72:0,72,1080
scaffoldA07	2937096	G	T	528.14	FilterMQRankSum	AC=3;AF=0.375;AN=8;BaseQRankSum=-2.150e-01;ClippingRankSum=0.00;DP=80;ExcessHet=1.7609;FS=1.330;MLEAC=4;MLEAF=0.500;MQ=36.28;MQRankSum=-4.635e+00;QD=15.09;ReadPosRankSum=-1.910e-01;SOR=0.963;ANN=T|intron_variant|MODIFIER|BnaA07G0033700ZS|BnaA07G0033700ZS|transcript|BnaA07T0033700ZS|protein_coding|1/4|c.138+245G>T||||||	GT:AD:DP:GQ:PL	0/0:19,0:19:54:0,54,810	1/1:0,7:7:21:228,21,0	0/1:16,12:28:99:336,0,619	0/0:26,0:26:0:0,0,972
scaffoldA07	2937134	A	G	336.25	FilterMQRankSum;FilterQD	AC=3;AF=0.375;AN=8;BaseQRankSum=0.670;ClippingRankSum=0.00;DP=72;ExcessHet=1.7609;FS=0.000;MLEAC=4;MLEAF=0.500;MQ=35.04;MQRankSum=-4.275e+00;QD=11.21;ReadPosRankSum=-8.050e-01;SOR=0.973;ANN=G|intron_variant|MODIFIER|BnaA07G0033700ZS|BnaA07G0033700ZS|transcript|BnaA07T0033700ZS|protein_coding|1/4|c.138+283A>G||||||	GT:AD:DP:GQ:PL	0/0:15,0:15:28:0,28,583	1/1:0,6:6:18:184,18,0	0/1:15,9:24:99:188,0,562	0/0:27,0:27:0:0,0,921
scaffoldA07	2937174	C	T	381.02	FilterMQRankSum	AC=3;AF=0.375;AN=8;BaseQRankSum=-9.210e-01;ClippingRankSum=0.00;DP=69;ExcessHet=1.0474;FS=0.000;MLEAC=3;MLEAF=0.375;MQ=31.74;MQRankSum=-4.335e+00;QD=13.14;ReadPosRankSum=-2.960e-01;SOR=0.853;ANN=T|intron_variant|MODIFIER|BnaA07G0033700ZS|BnaA07G0033700ZS|transcript|BnaA07T0033700ZS|protein_coding|1/4|c.138+323C>T||||||	GT:AD:DP:GQ:PL	0/0:16,0:16:45:0,45,675	1/1:0,7:7:21:197,21,0	0/1:11,11:22:99:224,0,413	0/0:24,0:24:63:0,63,945
scaffoldA07	2937211	G	A	513.9	FilterMQRankSum	AC=3;AF=0.375;AN=8;BaseQRankSum=0.510;ClippingRankSum=0.00;DP=72;ExcessHet=1.0474;FS=1.523;MLEAC=3;MLEAF=0.375;MQ=30.59;MQRankSum=-4.055e+00;QD=16.58;ReadPosRankSum=0.996;SOR=0.738;ANN=A|intron_variant|MODIFIER|BnaA07G0033700ZS|BnaA07G0033700ZS|transcript|BnaA07T0033700ZS|protein_coding|1/4|c.138+360G>A||||||	GT:AD:DP:GQ:PL	0/0:19,0:19:57:0,57,712	1/1:0,10:10:30:281,30,0	0/1:9,12:21:99:273,0,324	0/0:22,0:22:63:0,63,945
scaffoldA07	2937245	C	T	813.97	FilterMQRankSum	AC=3;AF=0.375;AN=8;BaseQRankSum=1.61;ClippingRankSum=0.00;DP=68;ExcessHet=1.0474;FS=0.000;MLEAC=3;MLEAF=0.375;MQ=31.38;MQRankSum=-4.025e+00;QD=27.13;ReadPosRankSum=0.604;SOR=0.776;ANN=T|intron_variant|MODIFIER|BnaA07G0033700ZS|BnaA07G0033700ZS|transcript|BnaA07T0033700ZS|protein_coding|1/4|c.138+394C>T||||||	GT:AD:DP:GQ:PGT:PID:PL	0/0:17,0:17:51:.:.:0,51,748	1/1:0,9:9:27:1|1:2937245_C_T:397,27,0	0/1:9,12:21:99:0|1:2937245_C_T:457,0,384	0/0:21,0:21:21:.:.:0,21,836
scaffoldA07	2937264	A	G	849.05	FilterMQRankSum	AC=3;AF=0.375;AN=8;BaseQRankSum=0.349;ClippingRankSum=0.00;DP=77;ExcessHet=1.7609;FS=0.000;MLEAC=4;MLEAF=0.500;MQ=31.15;MQRankSum=-4.025e+00;QD=27.39;ReadPosRankSum=-9.610e-01;SOR=0.859;ANN=G|intron_variant|MODIFIER|BnaA07G0033700ZS|BnaA07G0033700ZS|transcript|BnaA07T0033700ZS|protein_coding|1/4|c.138+413A>G||||||	GT:AD:DP:GQ:PGT:PID:PL	0/0:20,0:20:57:.:.:0,57,855	1/1:0,10:10:30:1|1:2937245_C_T:425,30,0	0/1:9,12:21:99:0|1:2937245_C_T:460,0,342	0/0:26,0:26:0:.:.:0,0,937
scaffoldA07	2937306	A	G	350.09	FilterMQRankSum;FilterQD	AC=3;AF=0.375;AN=8;BaseQRankSum=0.240;ClippingRankSum=0.00;DP=72;ExcessHet=1.7609;FS=3.220;MLEAC=4;MLEAF=0.500;MQ=34.40;MQRankSum=-4.613e+00;QD=10.94;ReadPosRankSum=-1.115e+00;SOR=1.316;ANN=G|intron_variant|MODIFIER|BnaA07G0033700ZS|BnaA07G0033700ZS|transcript|BnaA07T0033700ZS|protein_coding|1/4|c.138+455A>G||||||	GT:AD:DP:GQ:PL	0/0:19,0:19:57:0,57,791	1/1:0,8:8:24:225,24,0	0/1:15,9:24:99:161,0,503	0/0:21,0:21:0:0,0,733
scaffoldA07	2937370	T	C	408.24	FilterMQRankSum	AC=3;AF=0.375;AN=8;BaseQRankSum=0.995;ClippingRankSum=0.00;DP=60;ExcessHet=1.7609;FS=0.000;MLEAC=4;MLEAF=0.500;MQ=34.60;MQRankSum=-3.669e+00;QD=18.56;ReadPosRankSum=-6.590e-01;SOR=0.743;ANN=C|intron_variant|MODIFIER|BnaA07G0033700ZS|BnaA07G0033700ZS|transcript|BnaA07T0033700ZS|protein_coding|1/4|c.138+519T>C||||||	GT:AD:DP:GQ:PGT:PID:PL	0/0:15,0:15:45:.:.:0,45,649	1/1:0,5:5:18:1|1:2937370_T_C:270,18,0	0/1:12,5:17:99:0|1:2937370_T_C:174,0,1417	0/0:23,0:23:0:.:.:0,0,833
scaffoldA07	2937371	G	A	408.24	FilterMQRankSum	AC=3;AF=0.375;AN=8;BaseQRankSum=-2.630e-01;ClippingRankSum=0.00;DP=61;ExcessHet=1.7609;FS=0.000;MLEAC=4;MLEAF=0.500;MQ=34.18;MQRankSum=-3.669e+00;QD=17.75;ReadPosRankSum=-6.590e-01;SOR=0.892;ANN=A|intron_variant|MODIFIER|BnaA07G0033700ZS|BnaA07G0033700ZS|transcript|BnaA07T0033700ZS|protein_coding|1/4|c.138+520G>A||||||	GT:AD:DP:GQ:PGT:PID:PL	0/0:15,0:15:45:.:.:0,45,649	1/1:0,6:6:18:1|1:2937370_T_C:270,18,0	0/1:12,5:17:99:0|1:2937370_T_C:174,0,1417	0/0:23,0:23:0:.:.:0,0,833
scaffoldA07	2937396	C	A	492.09	PASS	AC=3;AF=0.375;AN=8;BaseQRankSum=-4.360e-01;ClippingRankSum=0.00;DP=62;ExcessHet=1.0474;FS=0.000;MLEAC=3;MLEAF=0.375;MQ=35.22;MQRankSum=-2.815e+00;QD=19.68;ReadPosRankSum=-1.888e+00;SOR=0.795;ANN=A|intron_variant|MODIFIER|BnaA07G0033700ZS|BnaA07G0033700ZS|transcript|BnaA07T0033700ZS|protein_coding|1/4|c.138+545C>A||||||	GT:AD:DP:GQ:PGT:PID:PL	0/0:14,0:14:39:.:.:0,39,585	1/1:0,7:7:21:1|1:2937370_T_C:299,21,0	0/1:11,7:18:99:0|1:2937370_T_C:233,0,1379	0/0:22,0:22:20:.:.:0,20,878
scaffoldA07	2937546	G	T	498.99	FilterMQRankSum	AC=3;AF=0.375;AN=8;BaseQRankSum=0.786;ClippingRankSum=0.00;DP=80;ExcessHet=1.0474;FS=1.311;MLEAC=3;MLEAF=0.375;MQ=38.23;MQRankSum=-4.593e+00;QD=14.26;ReadPosRankSum=0.813;SOR=0.644;ANN=T|intron_variant|MODIFIER|BnaA07G0033700ZS|BnaA07G0033700ZS|transcript|BnaA07T0033700ZS|protein_coding|1/4|c.138+695G>T||||||	GT:AD:DP:GQ:PL	0/0:22,0:22:63:0,63,936	1/1:0,8:8:24:261,24,0	0/1:18,9:27:99:278,0,733	0/0:23,0:23:23:0,23,930
scaffoldA07	2937626	A	C	85.58	FilterMQRankSum;FilterQD;FilterReadPosRankSum	AC=1;AF=0.167;AN=6;BaseQRankSum=1.11;ClippingRankSum=0.00;DP=64;ExcessHet=3.0103;FS=0.000;MLEAC=1;MLEAF=0.167;MQ=40.67;MQRankSum=-4.406e+00;QD=4.08;ReadPosRankSum=-3.227e+00;SOR=1.022;ANN=C|intron_variant|MODIFIER|BnaA07G0033700ZS|BnaA07G0033700ZS|transcript|BnaA07T0033700ZS|protein_coding|1/4|c.138+775A>C||||||	GT:AD:DP:GQ:PL	0/0:20,0:20:44:0,44,832	./.:1,0:1:.:0,0,0	0/1:17,4:21:99:116,0,684	0/0:22,0:22:63:0,63,945
scaffoldA07	2937768	C	T	364.43	FilterMQRankSum	AC=3;AF=0.375;AN=8;BaseQRankSum=0.604;ClippingRankSum=0.00;DP=70;ExcessHet=1.0474;FS=13.802;MLEAC=3;MLEAF=0.375;MQ=41.08;MQRankSum=-3.473e+00;QD=13.50;ReadPosRankSum=-4.020e-01;SOR=3.442;ANN=T|intron_variant|MODIFIER|BnaA07G0033700ZS|BnaA07G0033700ZS|transcript|BnaA07T0033700ZS|protein_coding|1/4|c.138+917C>T||||||	GT:AD:DP:GQ:PL	0/0:20,0:20:60:0,60,839	1/1:0,5:5:15:204,15,0	0/1:16,6:22:99:200,0,635	0/0:23,0:23:23:0,23,896
scaffoldA07	2937954	T	G	404.9	FilterMQRankSum;FilterQD	AC=3;AF=0.375;AN=8;BaseQRankSum=0.00;ClippingRankSum=0.00;DP=74;ExcessHet=1.0474;FS=1.320;MLEAC=3;MLEAF=0.375;MQ=38.23;MQRankSum=-4.306e+00;QD=11.91;ReadPosRankSum=-1.780e-01;SOR=0.988;ANN=G|intron_variant|MODIFIER|BnaA07G0033700ZS|BnaA07G0033700ZS|transcript|BnaA07T0033700ZS|protein_coding|1/4|c.138+1103T>G||||||	GT:AD:DP:GQ:PL	0/0:16,0:16:45:0,45,675	1/1:0,10:10:30:343,30,0	0/1:19,5:24:99:102,0,783	0/0:23,0:23:60:0,60,900
scaffoldA07	2937977	C	CAA	232.85	FilterMQRankSum;FilterQD	AC=3;AF=0.375;AN=8;BaseQRankSum=-6.390e-01;ClippingRankSum=0.00;DP=64;ExcessHet=1.0474;FS=7.140;MLEAC=3;MLEAF=0.375;MQ=37.82;MQRankSum=-4.031e+00;QD=10.58;ReadPosRankSum=-1.245e+00;SOR=2.368;ANN=CAA|intron_variant|MODIFIER|BnaA07G0033700ZS|BnaA07G0033700ZS|transcript|BnaA07T0033700ZS|protein_coding|1/4|c.138+1126_138+1127insAA||||||	GT:AD:DP:GQ:PGT:PID:PL	0/0:16,0:16:45:.:.:0,45,675	1/1:0,4:4:12:1|1:2937977_C_CAA:174,12,0	0/1:15,3:18:99:0|1:2937977_C_CAA:107,0,618	0/0:23,0:23:23:.:.:0,23,893
scaffoldA07	2937989	A	T	268.47	FilterMQRankSum;FilterQD	AC=3;AF=0.375;AN=8;BaseQRankSum=-6.440e-01;ClippingRankSum=0.00;DP=65;ExcessHet=1.0474;FS=3.791;MLEAC=3;MLEAF=0.375;MQ=37.17;MQRankSum=-4.388e+00;QD=10.33;ReadPosRankSum=-1.343e+00;SOR=1.561;ANN=T|intron_variant|MODIFIER|BnaA07G0033700ZS|BnaA07G0033700ZS|transcript|BnaA07T0033700ZS|protein_coding|1/4|c.138+1138A>T||||||	GT:AD:DP:GQ:PGT:PID:PL	0/0:17,0:17:51:.:.:0,51,745	1/1:0,5:5:15:1|1:2937977_C_CAA:208,15,0	0/1:17,4:21:99:0|1:2937977_C_CAA:100,0,682	0/0:22,0:22:20:.:.:0,20,911
scaffoldA07	2938172	G	C	1069.03	FilterMQRankSum	AC=3;AF=0.375;AN=8;BaseQRankSum=1.20;ClippingRankSum=0.00;DP=97;ExcessHet=1.7609;FS=4.335;MLEAC=4;MLEAF=0.500;MQ=33.52;MQRankSum=-5.050e+00;QD=23.24;ReadPosRankSum=1.82;SOR=1.410;ANN=C|intron_variant|MODIFIER|BnaA07G0033700ZS|BnaA07G0033700ZS|transcript|BnaA07T0033700ZS|protein_coding|1/4|c.138+1321G>C||||||	GT:AD:DP:GQ:PGT:PID:PL	0/0:26,0:26:75:.:.:0,75,1115	1/1:0,14:14:45:1|1:2938172_G_C:636,45,0	0/1:20,12:32:99:0|1:2938172_G_C:469,0,1368	0/0:25,0:25:0:.:.:0,0,942
scaffoldA07	2938187	T	A	1031.02	FilterMQRankSum	AC=3;AF=0.375;AN=8;BaseQRankSum=0.119;ClippingRankSum=0.00;DP=101;ExcessHet=1.0474;FS=14.043;MLEAC=3;MLEAF=0.375;MQ=33.53;MQRankSum=-5.240e+00;QD=21.48;ReadPosRankSum=0.228;SOR=2.013;ANN=A|intron_variant|MODIFIER|BnaA07G0033700ZS|BnaA07G0033700ZS|transcript|BnaA07T0033700ZS|protein_coding|1/4|c.138+1336T>A||||||	GT:AD:DP:GQ:PGT:PID:PL	0/0:26,0:26:75:.:.:0,75,1115	1/1:0,14:14:42:1|1:2938172_G_C:607,42,0	0/1:21,13:34:99:0|1:2938172_G_C:462,0,1499	0/0:27,0:27:4:.:.:0,4,1036
scaffoldA07	2938286	A	AT	523.88	FilterMQRankSum	AC=3;AF=0.375;AN=8;BaseQRankSum=-1.281e+00;ClippingRankSum=0.00;DP=79;ExcessHet=1.0474;FS=1.171;MLEAC=3;MLEAF=0.375;MQ=34.41;MQRankSum=-5.314e+00;QD=13.10;ReadPosRankSum=0.931;SOR=0.892;ANN=AT|intron_variant|MODIFIER|BnaA07G0033700ZS|BnaA07G0033700ZS|transcript|BnaA07T0033700ZS|protein_coding|1/4|c.138+1435_138+1436insT||||||	GT:AD:DP:GQ:PL	0/0:21,0:21:57:0,57,855	1/1:0,9:9:27:296,27,0	0/1:20,11:31:99:277,0,596	0/0:18,0:18:51:0,51,765
scaffoldA07	2938333	T	TA	597.46	FilterMQRankSum	AC=3;AF=0.375;AN=8;BaseQRankSum=-7.360e-01;ClippingRankSum=0.00;DP=88;ExcessHet=1.0474;FS=3.041;MLEAC=3;MLEAF=0.375;MQ=33.32;MQRankSum=-5.212e+00;QD=15.32;ReadPosRankSum=-1.251e+00;SOR=1.416;ANN=TA|intron_variant|MODIFIER|BnaA07G0033700ZS|BnaA07G0033700ZS|transcript|BnaA07T0033700ZS|protein_coding|1/4|c.139-1420_139-1419insA||||||	GT:AD:DP:GQ:PL	0/0:22,0:22:66:0,66,920	1/1:0,8:8:24:267,24,0	0/1:17,14:31:99:377,0,492	0/0:27,0:27:3:0,3,1040
scaffoldA07	2938371	T	C	685.06	FilterMQRankSum	AC=3;AF=0.375;AN=8;BaseQRankSum=0.506;ClippingRankSum=0.00;DP=85;ExcessHet=1.7609;FS=9.936;MLEAC=4;MLEAF=0.500;MQ=33.21;MQRankSum=-4.633e+00;QD=20.76;ReadPosRankSum=0.835;SOR=2.817;ANN=C|intron_variant|MODIFIER|BnaA07G0033700ZS|BnaA07G0033700ZS|transcript|BnaA07T0033700ZS|protein_coding|1/4|c.139-1382T>C||||||	GT:AD:DP:GQ:PGT:PID:PL	0/0:23,0:23:66:.:.:0,66,990	1/1:0,9:9:27:1|1:2938371_T_C:405,27,0	0/1:15,9:24:99:0|1:2938371_T_C:316,0,801	0/0:29,0:29:0:.:.:0,0,1140
scaffoldA07	2938374	C	T	688.06	FilterMQRankSum	AC=3;AF=0.375;AN=8;BaseQRankSum=0.00;ClippingRankSum=0.00;DP=83;ExcessHet=1.7609;FS=7.043;MLEAC=4;MLEAF=0.500;MQ=33.15;MQRankSum=-4.428e+00;QD=22.20;ReadPosRankSum=1.37;SOR=2.419;ANN=T|intron_variant|MODIFIER|BnaA07G0033700ZS|BnaA07G0033700ZS|transcript|BnaA07T0033700ZS|protein_coding|1/4|c.139-1379C>T||||||	GT:AD:DP:GQ:PGT:PID:PL	0/0:23,0:23:66:.:.:0,66,990	1/1:0,9:9:27:1|1:2938371_T_C:405,27,0	0/1:14,8:22:99:0|1:2938371_T_C:319,0,768	0/0:29,0:29:0:.:.:0,0,1135
scaffoldA07	2938474	AT	A	613.86	FilterMQRankSum	AC=3;AF=0.375;AN=8;BaseQRankSum=0.274;ClippingRankSum=0.00;DP=91;ExcessHet=1.0474;FS=12.692;MLEAC=3;MLEAF=0.375;MQ=33.99;MQRankSum=-4.484e+00;QD=19.80;ReadPosRankSum=1.51;SOR=3.126;ANN=A|intron_variant|MODIFIER|BnaA07G0033700ZS|BnaA07G0033700ZS|transcript|BnaA07T0033700ZS|protein_coding|1/4|c.139-1278delT||||||	GT:AD:DP:GQ:PGT:PID:PL	0/0:27,0:27:72:.:.:0,72,1080	1/1:0,9:9:30:1|1:2938474_AT_A:433,30,0	0/1:16,6:22:99:0|1:2938474_AT_A:230,0,651	0/0:32,0:32:90:.:.:0,90,1350
scaffoldA07	2938488	C	T	619.9	FilterMQRankSum	AC=3;AF=0.375;AN=8;BaseQRankSum=0.541;ClippingRankSum=0.00;DP=88;ExcessHet=1.0474;FS=8.506;MLEAC=3;MLEAF=0.375;MQ=34.00;MQRankSum=-4.687e+00;QD=18.23;ReadPosRankSum=0.731;SOR=2.517;ANN=T|intron_variant|MODIFIER|BnaA07G0033700ZS|BnaA07G0033700ZS|transcript|BnaA07T0033700ZS|protein_coding|1/4|c.139-1265C>T||||||	GT:AD:DP:GQ:PGT:PID:PL	0/0:24,0:24:69:.:.:0,69,1035	1/1:0,10:10:30:1|1:2938474_AT_A:433,30,0	0/1:17,7:24:99:0|1:2938474_AT_A:227,0,694	0/0:30,0:30:81:.:.:0,81,1215
scaffoldA07	2938549	C	CA	217.36	FilterMQRankSum;FilterQD	AC=3;AF=0.375;AN=8;BaseQRankSum=0.00;ClippingRankSum=0.00;DP=77;ExcessHet=1.0474;FS=3.682;MLEAC=3;MLEAF=0.375;MQ=35.69;MQRankSum=-4.258e+00;QD=8.69;ReadPosRankSum=-9.180e-01;SOR=0.896;ANN=CA|intron_variant|MODIFIER|BnaA07G0033700ZS|BnaA07G0033700ZS|transcript|BnaA07T0033700ZS|protein_coding|1/4|c.139-1204_139-1203insA||||||	GT:AD:DP:GQ:PL	0/0:21,0:21:60:0,60,900	1/1:0,5:5:15:163,15,0	0/1:15,5:20:99:103,0,430	0/0:31,0:31:90:0,90,1350
scaffoldA07	2939048	T	A	247.41	FilterMQRankSum;FilterQD	AC=3;AF=0.375;AN=8;BaseQRankSum=0.912;ClippingRankSum=0.00;DP=64;ExcessHet=1.0474;FS=6.550;MLEAC=3;MLEAF=0.375;MQ=35.46;MQRankSum=-3.504e+00;QD=10.76;ReadPosRankSum=-5.700e-01;SOR=0.935;ANN=A|downstream_gene_variant|MODIFIER|BnaA07G0033800ZS|BnaA07G0033800ZS|transcript|BnaA07T0033800ZS|protein_coding||c.*4580A>T|||||4580|,A|intron_variant|MODIFIER|BnaA07G0033700ZS|BnaA07G0033700ZS|transcript|BnaA…	GT:AD:DP:GQ:PGT:PID:PL	0/0:15,0:15:45:.:.:0,45,630	1/1:0,5:5:15:1|1:2939048_T_A:209,15,0	0/1:15,3:18:78:0|1:2939048_T_A:78,0,1111	0/0:25,0:25:29:.:.:0,29,1022
scaffoldA07	2939060	A	G	241.41	FilterMQRankSum;FilterQD	AC=3;AF=0.375;AN=8;BaseQRankSum=-6.810e-01;ClippingRankSum=0.00;DP=67;ExcessHet=1.0474;FS=4.310;MLEAC=3;MLEAF=0.375;MQ=37.05;MQRankSum=-4.261e+00;QD=10.06;ReadPosRankSum=0.638;SOR=1.510;ANN=G|downstream_gene_variant|MODIFIER|BnaA07G0033800ZS|BnaA07G0033800ZS|transcript|BnaA07T0033800ZS|protein_coding||c.*4568T>C|||||4568|,G|intron_variant|MODIFIER|BnaA07G0033700ZS|BnaA07G0033700ZS|transcript|BnaA…	GT:AD:DP:GQ:PGT:PID:PL	0/0:17,0:17:51:.:.:0,51,702	1/1:0,4:4:15:1|1:2939048_T_A:209,15,0	0/1:17,3:20:72:0|1:2939048_T_A:72,0,1183	0/0:25,0:25:29:.:.:0,29,1045
scaffoldA07	2939095	G	A	62.75	FilterMQRankSum;FilterQD	AC=3;AF=0.375;AN=8;BaseQRankSum=0.672;ClippingRankSum=0.00;DP=71;ExcessHet=1.0474;FS=1.799;MLEAC=3;MLEAF=0.375;MQ=37.88;MQRankSum=-4.491e+00;QD=2.51;ReadPosRankSum=0.651;SOR=1.193;ANN=A|downstream_gene_variant|MODIFIER|BnaA07G0033800ZS|BnaA07G0033800ZS|transcript|BnaA07T0033800ZS|protein_coding||c.*4533C>T|||||4533|,A|intron_variant|MODIFIER|BnaA07G0033700ZS|BnaA07G0033700ZS|transcript|BnaA07T003…	GT:AD:DP:GQ:PL	0/0:20,0:20:60:0,60,862	1/1:0,3:3:9:83,9,0	0/1:19,3:22:18:18,0,779	0/0:25,0:25:29:0,29,1027
scaffoldA07	2939185	A	C	276.89	FilterMQRankSum;FilterQD	AC=3;AF=0.375;AN=8;BaseQRankSum=1.15;ClippingRankSum=0.00;DP=67;ExcessHet=1.0474;FS=0.000;MLEAC=3;MLEAF=0.375;MQ=37.04;MQRankSum=-4.714e+00;QD=9.89;ReadPosRankSum=-1.245e+00;SOR=1.022;ANN=C|downstream_gene_variant|MODIFIER|BnaA07G0033800ZS|BnaA07G0033800ZS|transcript|BnaA07T0033800ZS|protein_coding||c.*4443T>G|||||4443|,C|intron_variant|MODIFIER|BnaA07G0033700ZS|BnaA07G0033700ZS|transcript|BnaA07…	GT:AD:DP:GQ:PGT:PID:PL	0/0:19,0:19:57:.:.:0,57,827	1/1:0,4:4:12:1|1:2939185_A_C:180,12,0	0/1:19,5:24:99:0|1:2939185_A_C:136,0,813	0/0:20,0:20:23:.:.:0,23,812
scaffoldA07	2939190	T	C	321.61	FilterMQRankSum;FilterQD	AC=3;AF=0.375;AN=8;BaseQRankSum=0.380;ClippingRankSum=0.00;DP=65;ExcessHet=1.0474;FS=1.702;MLEAC=3;MLEAF=0.375;MQ=36.87;MQRankSum=-4.502e+00;QD=11.91;ReadPosRankSum=-3.410e-01;SOR=1.119;ANN=C|downstream_gene_variant|MODIFIER|BnaA07G0033800ZS|BnaA07G0033800ZS|transcript|BnaA07T0033800ZS|protein_coding||c.*4438A>G|||||4438|,C|intron_variant|MODIFIER|BnaA07G0033700ZS|BnaA07G0033700ZS|transcript|BnaA…	GT:AD:DP:GQ:PGT:PID:PL	0/0:19,0:19:57:.:.:0,57,827	1/1:0,5:5:15:1|1:2939185_A_C:225,15,0	0/1:18,4:22:99:0|1:2939185_A_C:136,0,844	0/0:19,0:19:15:.:.:0,15,769
scaffoldA07	2939194	TA	T	290.37	FilterMQRankSum;FilterQD	AC=3;AF=0.375;AN=8;BaseQRankSum=0.116;ClippingRankSum=0.00;DP=66;ExcessHet=1.0474;FS=1.702;MLEAC=3;MLEAF=0.375;MQ=36.87;MQRankSum=-4.502e+00;QD=10.75;ReadPosRankSum=0.341;SOR=1.119;ANN=T|downstream_gene_variant|MODIFIER|BnaA07G0033800ZS|BnaA07G0033800ZS|transcript|BnaA07T0033800ZS|protein_coding||c.*4433delT|||||4433|,T|intron_variant|MODIFIER|BnaA07G0033700ZS|BnaA07G0033700ZS|transcript|BnaA07T0…	GT:AD:DP:GQ:PGT:PID:PL	0/0:19,0:19:57:.:.:0,57,827	1/1:0,5:5:15:1|1:2939185_A_C:225,15,0	0/1:18,4:22:99:0|1:2939185_A_C:114,0,805	0/0:20,0:20:28:.:.:0,28,813
scaffoldA07	2939246	A	G	380.22	FilterMQRankSum	AC=3;AF=0.375;AN=8;BaseQRankSum=1.31;ClippingRankSum=0.00;DP=61;ExcessHet=1.0474;FS=3.771;MLEAC=3;MLEAF=0.375;MQ=36.45;MQRankSum=-4.106e+00;QD=14.08;ReadPosRankSum=1.84;SOR=1.609;ANN=G|downstream_gene_variant|MODIFIER|BnaA07G0033800ZS|BnaA07G0033800ZS|transcript|BnaA07T0033800ZS|protein_coding||c.*4382T>C|||||4382|,G|intron_variant|MODIFIER|BnaA07G0033700ZS|BnaA07G0033700ZS|transcript|BnaA07T0033…	GT:AD:DP:GQ:PL	0/0:15,0:15:42:0,42,630	1/1:0,8:8:24:274,24,0	0/1:13,6:19:99:146,0,471	0/0:19,0:19:14:0,14,693
scaffoldA07	2939278	A	AT	578	FilterMQRankSum	AC=3;AF=0.375;AN=8;BaseQRankSum=0.820;ClippingRankSum=0.00;DP=73;ExcessHet=1.7609;FS=6.273;MLEAC=4;MLEAF=0.500;MQ=36.90;MQRankSum=-4.071e+00;QD=19.93;ReadPosRankSum=0.338;SOR=2.179;ANN=AT|downstream_gene_variant|MODIFIER|BnaA07G0033800ZS|BnaA07G0033800ZS|transcript|BnaA07T0033800ZS|protein_coding||c.*4349_*4350insA|||||4349|,AT|intron_variant|MODIFIER|BnaA07G0033700ZS|BnaA07G0033700ZS|transcript|…	GT:AD:DP:GQ:PL	0/0:20,0:20:54:0,54,810	1/1:0,10:10:30:401,30,0	0/1:12,7:19:99:222,0,416	0/0:23,0:23:0:0,0,813
scaffoldA07	2939329	A	T	560.04	FilterMQRankSum	AC=3;AF=0.375;AN=8;BaseQRankSum=-1.371e+00;ClippingRankSum=0.00;DP=70;ExcessHet=1.7609;FS=15.415;MLEAC=4;MLEAF=0.500;MQ=39.29;MQRankSum=-3.034e+00;QD=19.31;ReadPosRankSum=0.234;SOR=2.098;ANN=T|downstream_gene_variant|MODIFIER|BnaA07G0033800ZS|BnaA07G0033800ZS|transcript|BnaA07T0033800ZS|protein_coding||c.*4299T>A|||||4299|,T|intron_variant|MODIFIER|BnaA07G0033700ZS|BnaA07G0033700ZS|transcript|Bna…	GT:AD:DP:GQ:PL	0/0:19,0:19:57:0,57,805	1/1:0,11:11:33:414,33,0	0/1:12,6:18:99:182,0,484	0/0:18,0:18:0:0,0,655
scaffoldA07	2939401	TA	T	338.43	FilterFS	AC=3;AF=0.375;AN=8;BaseQRankSum=-4.380e-01;ClippingRankSum=0.00;DP=62;ExcessHet=1.0474;FS=21.660;MLEAC=3;MLEAF=0.375;MQ=38.32;MQRankSum=-2.341e+00;QD=14.10;ReadPosRankSum=-8.850e-01;SOR=0.718;ANN=T|downstream_gene_variant|MODIFIER|BnaA07G0033800ZS|BnaA07G0033800ZS|transcript|BnaA07T0033800ZS|protein_coding||c.*4226delT|||||4226|,T|intron_variant|MODIFIER|BnaA07G0033700ZS|BnaA07G0033700ZS|transcri…	GT:AD:DP:GQ:PL	0/0:19,0:19:11:0,11,654	1/1:0,8:8:24:245,24,0	0/1:9,7:16:99:142,0,228	0/0:13,0:13:30:0,30,450
scaffoldA07	2939793	T	TTC	192.86	FilterQD	AC=2;AF=0.250;AN=8;BaseQRankSum=1.24;ClippingRankSum=0.00;DP=84;ExcessHet=3.6798;FS=10.458;MLEAC=2;MLEAF=0.250;MQ=36.44;MQRankSum=-1.282e+00;QD=7.71;ReadPosRankSum=0.00;SOR=2.559;ANN=TTC|splice_region_variant&intron_variant|LOW|BnaA07G0033700ZS|BnaA07G0033700ZS|transcript|BnaA07T0033700ZS|protein_coding|2/4|c.172+7_172+8insTC||||||,TTC|downstream_gene_variant|MODIFIER|BnaA07G0033800ZS|BnaA07G0033…	GT:AD:DP:GQ:PGT:PID:PL	0/0:25,0:25:72:.:.:0,72,1080	0/1:1,4:5:72:0|1:2939793_T_TTC:163,0,72	0/1:17,3:20:73:0|1:2939793_T_TTC:73,0,1316	0/0:31,0:31:52:.:.:0,52,1282
scaffoldA07	2939806	T	A	121.91	FilterQD	AC=2;AF=0.250;AN=8;BaseQRankSum=0.00;ClippingRankSum=0.00;DP=75;ExcessHet=3.6798;FS=13.397;MLEAC=2;MLEAF=0.250;MQ=36.39;MQRankSum=-1.150e+00;QD=5.30;ReadPosRankSum=0.674;SOR=3.602;ANN=A|downstream_gene_variant|MODIFIER|BnaA07G0033800ZS|BnaA07G0033800ZS|transcript|BnaA07T0033800ZS|protein_coding||c.*3822A>T|||||3822|,A|intron_variant|MODIFIER|BnaA07G0033700ZS|BnaA07G0033700ZS|transcript|BnaA07T003…	GT:AD:DP:GQ:PGT:PID:PL	0/0:22,0:22:60:.:.:0,60,900	0/1:1,3:4:75:0|1:2939793_T_TTC:123,0,75	0/1:17,2:19:33:0|1:2939793_T_TTC:33,0,1320	0/0:30,0:30:81:.:.:0,81,1215
scaffoldA07	2939985	T	TTTTTG	505.11	FilterMQRankSum	AC=3;AF=0.375;AN=8;BaseQRankSum=1.21;ClippingRankSum=0.00;DP=77;ExcessHet=1.0474;FS=1.510;MLEAC=3;MLEAF=0.375;MQ=34.65;MQRankSum=-4.117e+00;QD=18.71;ReadPosRankSum=0.436;SOR=0.883;ANN=TTTTTG|downstream_gene_variant|MODIFIER|BnaA07G0033800ZS|BnaA07G0033800ZS|transcript|BnaA07T0033800ZS|protein_coding||c.*3642_*3643insCAAAA|||||3642|,TTTTTG|intron_variant|MODIFIER|BnaA07G0033700ZS|BnaA07G0033700ZS|…	GT:AD:DP:GQ:PL	0/0:25,0:25:62:0,62,1035	1/1:0,6:6:18:257,18,0	0/1:13,8:21:99:297,0,766	0/0:24,0:24:35:0,35,957
scaffoldA07	2940021	A	G	196.24	FilterMQRankSum;FilterQD	AC=3;AF=0.375;AN=8;BaseQRankSum=0.231;ClippingRankSum=0.00;DP=79;ExcessHet=1.7609;FS=3.477;MLEAC=4;MLEAF=0.500;MQ=36.07;MQRankSum=-4.084e+00;QD=6.33;ReadPosRankSum=1.23;SOR=0.523;ANN=G|downstream_gene_variant|MODIFIER|BnaA07G0033800ZS|BnaA07G0033800ZS|transcript|BnaA07T0033800ZS|protein_coding||c.*3607T>C|||||3607|,G|intron_variant|MODIFIER|BnaA07G0033700ZS|BnaA07G0033700ZS|transcript|BnaA07T0033…	GT:AD:DP:GQ:PL	0/0:24,0:24:72:0,72,1009	1/1:0,6:6:18:168,18,0	0/1:20,5:25:64:64,0,740	0/0:24,0:24:0:0,0,854
scaffoldA07	2940170	T	C	67.68	FilterMQRankSum;FilterQD	AC=3;AF=0.375;AN=8;BaseQRankSum=-1.254e+00;ClippingRankSum=0.00;DP=67;ExcessHet=1.0474;FS=2.066;MLEAC=3;MLEAF=0.375;MQ=37.29;MQRankSum=-3.797e+00;QD=2.94;ReadPosRankSum=-1.944e+00;SOR=0.193;ANN=C|downstream_gene_variant|MODIFIER|BnaA07G0033800ZS|BnaA07G0033800ZS|transcript|BnaA07T0033800ZS|protein_coding||c.*3458A>G|||||3458|,C|intron_variant|MODIFIER|BnaA07G0033700ZS|BnaA07G0033700ZS|transcript|…	GT:AD:DP:GQ:PL	0/0:22,0:22:60:0,60,900	1/1:0,3:3:9:83,9,0	0/1:17,3:20:23:23,0,637	0/0:22,0:22:60:0,60,900
scaffoldA07	2940215	T	G	162.15	FilterMQRankSum;FilterQD	AC=3;AF=0.375;AN=8;BaseQRankSum=0.988;ClippingRankSum=0.00;DP=67;ExcessHet=1.0474;FS=7.501;MLEAC=3;MLEAF=0.375;MQ=34.74;MQRankSum=-3.375e+00;QD=7.37;ReadPosRankSum=0.819;SOR=0.086;ANN=G|downstream_gene_variant|MODIFIER|BnaA07G0033800ZS|BnaA07G0033800ZS|transcript|BnaA07T0033800ZS|protein_coding||c.*3413A>C|||||3413|,G|intron_variant|MODIFIER|BnaA07G0033700ZS|BnaA07G0033700ZS|transcript|BnaA07T003…	GT:AD:DP:GQ:PL	0/0:20,0:20:60:0,60,873	1/1:0,6:6:18:167,18,0	0/1:13,3:16:35:35,0,503	0/0:25,0:25:72:0,72,1080
scaffoldA07	2940318	G	A	439.93	PASS	AC=3;AF=0.375;AN=8;BaseQRankSum=-3.380e-01;ClippingRankSum=0.00;DP=79;ExcessHet=1.0474;FS=8.916;MLEAC=3;MLEAF=0.375;MQ=38.78;MQRankSum=-1.628e+00;QD=15.71;ReadPosRankSum=-3.510e-01;SOR=1.649;ANN=A|missense_variant|MODERATE|BnaA07G0033700ZS|BnaA07G0033700ZS|transcript|BnaA07T0033700ZS|protein_coding|3/5|c.218G>A|p.Arg73Lys|218/1305|218/1305|73/434||,A|downstream_gene_variant|MODIFIER|BnaA07G003380…	GT:AD:DP:GQ:PL	0/0:27,0:27:72:0,72,1080	1/1:0,9:9:27:349,27,0	0/1:14,5:19:99:131,0,541	0/0:24,0:24:26:0,26,950
scaffoldA07	2940403	CT	C	222.61	PASS	AC=3;AF=0.375;AN=8;BaseQRankSum=-1.907e+00;ClippingRankSum=0.00;DP=70;ExcessHet=1.0474;FS=4.752;MLEAC=3;MLEAF=0.375;MQ=35.77;MQRankSum=-2.667e+00;QD=13.09;ReadPosRankSum=-1.564e+00;SOR=1.153;ANN=C|splice_region_variant&intron_variant|LOW|BnaA07G0033700ZS|BnaA07G0033700ZS|transcript|BnaA07T0033700ZS|protein_coding|3/4|c.298+6delT||||||,C|downstream_gene_variant|MODIFIER|BnaA07G0033800ZS|BnaA07G003…	GT:AD:DP:GQ:PGT:PID:PL	0/0:23,0:23:60:.:.:0,60,900	1/1:0,3:3:9:1|1:2940403_CT_C:135,9,0	0/1:11,3:14:99:0|1:2940403_CT_C:135,0,450	0/0:25,0:25:66:.:.:0,66,990
scaffoldA07	2940413	A	T	317.4	PASS	AC=3;AF=0.375;AN=8;BaseQRankSum=1.22;ClippingRankSum=0.00;DP=65;ExcessHet=1.0474;FS=4.320;MLEAC=3;MLEAF=0.375;MQ=34.94;MQRankSum=-2.413e+00;QD=16.71;ReadPosRankSum=-1.574e+00;SOR=0.971;ANN=T|downstream_gene_variant|MODIFIER|BnaA07G0033800ZS|BnaA07G0033800ZS|transcript|BnaA07T0033800ZS|protein_coding||c.*3215T>A|||||3215|,T|intron_variant|MODIFIER|BnaA07G0033700ZS|BnaA07G0033700ZS|transcript|BnaA0…	GT:AD:DP:GQ:PGT:PID:PL	0/0:21,0:21:60:.:.:0,60,900	1/1:0,4:4:15:1|1:2940403_CT_C:225,15,0	0/1:11,4:15:99:0|1:2940403_CT_C:132,0,492	0/0:24,0:24:69:.:.:0,69,1035
scaffoldA07	2940425	C	G	393.4	PASS	AC=3;AF=0.375;AN=8;BaseQRankSum=0.063;ClippingRankSum=0.00;DP=67;ExcessHet=1.0474;FS=1.808;MLEAC=3;MLEAF=0.375;MQ=35.64;MQRankSum=-2.143e+00;QD=17.88;ReadPosRankSum=-1.008e+00;SOR=0.238;ANN=G|downstream_gene_variant|MODIFIER|BnaA07G0033800ZS|BnaA07G0033800ZS|transcript|BnaA07T0033800ZS|protein_coding||c.*3203G>C|||||3203|,G|intron_variant|MODIFIER|BnaA07G0033700ZS|BnaA07G0033700ZS|transcript|BnaA…	GT:AD:DP:GQ:PGT:PID:PL	0/0:18,0:18:48:.:.:0,48,720	1/1:0,5:5:15:1|1:2940403_CT_C:225,15,0	0/1:11,6:17:99:0|1:2940403_CT_C:208,0,486	0/0:26,0:26:41:.:.:0,41,1079
scaffoldA07	2940453	T	C	498.02	PASS	AC=3;AF=0.375;AN=8;BaseQRankSum=0.314;ClippingRankSum=0.00;DP=74;ExcessHet=1.0474;FS=8.994;MLEAC=3;MLEAF=0.375;MQ=37.07;MQRankSum=-1.379e+00;QD=17.17;ReadPosRankSum=0.495;SOR=0.088;ANN=C|downstream_gene_variant|MODIFIER|BnaA07G0033800ZS|BnaA07G0033800ZS|transcript|BnaA07T0033800ZS|protein_coding||c.*3175A>G|||||3175|,C|intron_variant|MODIFIER|BnaA07G0033700ZS|BnaA07G0033700ZS|transcript|BnaA07T00…	GT:AD:DP:GQ:PL	0/0:17,0:17:51:0,51,712	1/1:0,7:7:21:243,21,0	0/1:12,10:22:99:295,0,407	0/0:27,0:27:35:0,35,1068
scaffoldA07	2940520	A	T	1006.87	PASS	AC=3;AF=0.375;AN=8;BaseQRankSum=-9.850e-01;ClippingRankSum=0.00;DP=107;ExcessHet=1.0474;FS=0.000;MLEAC=3;MLEAF=0.375;MQ=40.28;MQRankSum=-2.090e+00;QD=23.42;ReadPosRankSum=0.729;SOR=0.770;ANN=T|downstream_gene_variant|MODIFIER|BnaA07G0033800ZS|BnaA07G0033800ZS|transcript|BnaA07T0033800ZS|protein_coding||c.*3108T>A|||||3108|,T|intron_variant|MODIFIER|BnaA07G0033700ZS|BnaA07G0033700ZS|transcript|Bna…	GT:AD:DP:GQ:PL	0/0:30,0:30:84:0,84,1260	1/1:0,13:13:39:526,39,0	0/1:14,16:30:99:520,0,536	0/0:33,0:33:8:0,8,1289
scaffoldA07	2940957	GT	G	673.99	PASS	AC=3;AF=0.375;AN=8;BaseQRankSum=1.14;ClippingRankSum=0.00;DP=82;ExcessHet=1.7609;FS=0.000;MLEAC=4;MLEAF=0.500;MQ=39.16;MQRankSum=-2.362e+00;QD=16.05;ReadPosRankSum=0.00;SOR=0.846;ANN=G|downstream_gene_variant|MODIFIER|BnaA07G0033800ZS|BnaA07G0033800ZS|transcript|BnaA07T0033800ZS|protein_coding||c.*2670delA|||||2670|,G|intron_variant|MODIFIER|BnaA07G0033700ZS|BnaA07G0033700ZS|transcript|BnaA07T003…	GT:AD:DP:GQ:PL	0/0:15,0:15:45:0,45,669	1/1:0,17:17:51:519,51,0	0/1:16,9:25:99:200,0,413	0/0:25,0:25:0:0,0,945
scaffoldA07	2941009	C	G	769.92	FilterMQRankSum	AC=3;AF=0.375;AN=8;BaseQRankSum=0.763;ClippingRankSum=0.00;DP=91;ExcessHet=1.0474;FS=2.619;MLEAC=4;MLEAF=0.500;MQ=38.63;MQRankSum=-4.192e+00;QD=17.91;ReadPosRankSum=-2.150e-01;SOR=0.988;ANN=G|downstream_gene_variant|MODIFIER|BnaA07G0033800ZS|BnaA07G0033800ZS|transcript|BnaA07T0033800ZS|protein_coding||c.*2619G>C|||||2619|,G|intron_variant|MODIFIER|BnaA07G0033700ZS|BnaA07G0033700ZS|transcript|BnaA…	GT:AD:DP:GQ:PL	0/0:17,0:17:51:0,51,718	1/1:0,13:13:39:487,39,0	0/1:19,11:30:99:320,0,723	0/0:31,0:31:2:0,2,1197
scaffoldA07	2941075	CGAG	C	603.68	FilterMQRankSum	AC=3;AF=0.375;AN=8;BaseQRankSum=0.441;ClippingRankSum=0.00;DP=82;ExcessHet=1.0474;FS=0.000;MLEAC=3;MLEAF=0.375;MQ=38.06;MQRankSum=-3.026e+00;QD=19.47;ReadPosRankSum=0.102;SOR=0.804;ANN=C|disruptive_inframe_deletion|MODERATE|BnaA07G0033700ZS|BnaA07G0033700ZS|transcript|BnaA07T0033700ZS|protein_coding|5/5|c.630_632delAGG|p.Gly211del|630/1305|630/1305|210/434||INFO_REALIGN_3_PRIME,C|downstream_gene_…	GT:AD:DP:GQ:PL	0/0:19,0:19:51:0,51,765	1/1:0,8:8:24:360,24,0	0/1:15,8:23:99:291,0,607	0/0:32,0:32:5:0,5,1251
scaffoldA07	2972609	TA	T	526.05	PASS	AC=3;AF=0.375;AN=8;BaseQRankSum=1.89;ClippingRankSum=0.00;DP=72;ExcessHet=1.0474;FS=0.000;MLEAC=3;MLEAF=0.375;MQ=39.55;MQRankSum=-1.855e+00;QD=16.44;ReadPosRankSum=0.265;SOR=0.874;ANN=T|upstream_gene_variant|MODIFIER|BnaA07G0034000ZS|BnaA07G0034000ZS|transcript|BnaA07T0034000ZS|protein_coding||c.-831delT|||||831|,T|upstream_gene_variant|MODIFIER|BnaA07G0034100ZS|BnaA07G0034100ZS|transcript|BnaA07…	GT:AD:DP:GQ:PL	0/0:23,0:23:7:0,7,828	1/1:0,12:12:36:346,36,0	0/1:10,10:20:99:228,0,227	0/0:16,0:16:48:0,48,678
scaffoldA07	2973100	T	A	973.9	PASS	AC=3;AF=0.375;AN=8;BaseQRankSum=-5.250e-01;ClippingRankSum=0.00;DP=82;ExcessHet=1.0474;FS=1.987;MLEAC=3;MLEAF=0.375;MQ=34.69;MQRankSum=-1.812e+00;QD=32.46;ReadPosRankSum=-1.862e+00;SOR=0.250;ANN=A|missense_variant|MODERATE|BnaA07G0034100ZS|BnaA07G0034100ZS|transcript|BnaA07T0034100ZS|protein_coding|1/1|c.317T>A|p.Leu106His|347/2420|317/2226|106/741||,A|upstream_gene_variant|MODIFIER|BnaA07G003400…	GT:AD:DP:GQ:PGT:PID:PL	0/0:15,0:15:32:.:.:0,32,481	1/1:0,11:11:33:1|1:2973100_T_A:486,33,0	0/1:6,13:19:99:0|1:2973100_T_A:528,0,680	0/0:37,0:37:49:.:.:0,49,1326
scaffoldA07	2973105	A	T	938.38	PASS	AC=3;AF=0.375;AN=8;BaseQRankSum=-8.850e-01;ClippingRankSum=0.00;DP=78;ExcessHet=1.0474;FS=1.987;MLEAC=3;MLEAF=0.375;MQ=34.41;MQRankSum=-1.812e+00;QD=32.36;ReadPosRankSum=-1.641e+00;SOR=0.301;ANN=T|missense_variant|MODERATE|BnaA07G0034100ZS|BnaA07G0034100ZS|transcript|BnaA07T0034100ZS|protein_coding|1/1|c.322A>T|p.Thr108Ser|352/2420|322/2226|108/741||,T|upstream_gene_variant|MODIFIER|BnaA07G003400…	GT:AD:DP:GQ:PGT:PID:PL	0/0:14,0:14:17:.:.:0,17,362	1/1:0,10:10:30:1|1:2973100_T_A:450,30,0	0/1:6,13:19:99:0|1:2973100_T_A:528,0,680	0/0:35,0:35:13:.:.:0,13,987
scaffoldA07	2973560	G	T	263.25	FilterMQRankSum;FilterQD	AC=3;AF=0.375;AN=8;BaseQRankSum=0.992;ClippingRankSum=0.00;DP=98;ExcessHet=1.0474;FS=2.423;MLEAC=3;MLEAF=0.375;MQ=50.35;MQRankSum=-3.664e+00;QD=6.93;ReadPosRankSum=1.28;SOR=0.835;ANN=T|missense_variant|MODERATE|BnaA07G0034100ZS|BnaA07G0034100ZS|transcript|BnaA07T0034100ZS|protein_coding|1/1|c.777G>T|p.Glu259Asp|807/2420|777/2226|259/741||,T|upstream_gene_variant|MODIFIER|BnaA07G0034000ZS|BnaA07G0…	GT:AD:DP:GQ:PL	0/0:30,0:30:87:0,87,1305	1/1:0,6:6:18:196,18,0	0/1:25,7:32:99:105,0,961	0/0:27,3:30:4:0,4,1106
scaffoldA07	2973661	C	A	1037.66	FilterMQRankSum	AC=3;AF=0.375;AN=8;BaseQRankSum=0.929;ClippingRankSum=0.00;DP=112;ExcessHet=1.0474;FS=0.885;MLEAC=3;MLEAF=0.375;MQ=51.21;MQRankSum=-4.308e+00;QD=23.58;ReadPosRankSum=1.29;SOR=0.906;ANN=A|missense_variant|MODERATE|BnaA07G0034100ZS|BnaA07G0034100ZS|transcript|BnaA07T0034100ZS|protein_coding|1/1|c.878C>A|p.Thr293Lys|908/2420|878/2226|293/741||,A|upstream_gene_variant|MODIFIER|BnaA07G0034000ZS|BnaA07…	GT:AD:DP:GQ:PGT:PID:PL	0/0:33,0:33:93:.:.:0,93,1395	1/1:0,15:15:45:1|1:2973648_C_T:675,45,0	0/1:18,11:29:99:0|1:2973648_C_T:401,0,1393	0/0:32,3:35:5:.:.:0,5,1298
scaffoldA07	2973967	G	A	551.91	PASS	AC=3;AF=0.375;AN=8;BaseQRankSum=1.09;ClippingRankSum=0.00;DP=85;ExcessHet=1.0474;FS=1.313;MLEAC=4;MLEAF=0.500;MQ=36.50;MQRankSum=-2.952e+00;QD=15.77;ReadPosRankSum=-1.216e+00;SOR=0.990;ANN=A|missense_variant|MODERATE|BnaA07G0034100ZS|BnaA07G0034100ZS|transcript|BnaA07T0034100ZS|protein_coding|1/1|c.1184G>A|p.Gly395Glu|1214/2420|1184/2226|395/741||,A|upstream_gene_variant|MODIFIER|BnaA07G0034000ZS…	GT:AD:DP:GQ:PL	0/0:19,0:19:54:0,54,810	1/1:0,14:14:42:475,42,0	0/1:16,5:21:99:114,0,649	0/0:31,0:31:2:0,2,1224
scaffoldA07	2973985	G	T	717.03	PASS	AC=3;AF=0.375;AN=8;BaseQRankSum=1.20;ClippingRankSum=0.00;DP=82;ExcessHet=1.7609;FS=3.073;MLEAC=4;MLEAF=0.500;MQ=36.36;MQRankSum=-2.685e+00;QD=21.73;ReadPosRankSum=-1.499e+00;SOR=1.315;ANN=T|missense_variant|MODERATE|BnaA07G0034100ZS|BnaA07G0034100ZS|transcript|BnaA07T0034100ZS|protein_coding|1/1|c.1202G>T|p.Ser401Ile|1232/2420|1202/2226|401/741||,T|upstream_gene_variant|MODIFIER|BnaA07G0034000ZS…	GT:AD:DP:GQ:PGT:PID:PL	0/0:21,0:21:60:.:.:0,60,900	1/1:0,15:15:45:1|1:2973985_G_T:675,45,0	0/1:15,3:18:78:0|1:2973985_G_T:78,0,1137	0/0:28,0:28:0:.:.:0,0,1081
scaffoldA07	2973994	T	C	738.03	PASS	AC=3;AF=0.375;AN=8;BaseQRankSum=0.462;ClippingRankSum=0.00;DP=83;ExcessHet=1.7609;FS=2.884;MLEAC=4;MLEAF=0.500;MQ=36.07;MQRankSum=-2.293e+00;QD=19.95;ReadPosRankSum=-1.093e+00;SOR=1.292;ANN=C|missense_variant|MODERATE|BnaA07G0034100ZS|BnaA07G0034100ZS|transcript|BnaA07T0034100ZS|protein_coding|1/1|c.1211T>C|p.Val404Ala|1241/2420|1211/2226|404/741||,C|upstream_gene_variant|MODIFIER|BnaA07G0034000Z…	GT:AD:DP:GQ:PGT:PID:PL	0/0:20,0:20:51:.:.:0,51,765	1/1:0,16:16:48:1|1:2973985_G_T:702,48,0	0/1:18,3:21:72:0|1:2973985_G_T:72,0,1213	0/0:26,0:26:0:.:.:0,0,963
scaffoldA07	10320172	A	AT	399.45	PASS	AC=4;AF=1.00;AN=4;DP=16;ExcessHet=3.0103;FS=0.000;MLEAC=4;MLEAF=1.00;MQ=41.89;QD=28.53;SOR=5.421;ANN=AT|upstream_gene_variant|MODIFIER|BnaA07G0055300ZS|BnaA07G0055300ZS|transcript|BnaA07T0055300ZS|protein_coding||c.-245_-244insA|||||245|,AT|upstream_gene_variant|MODIFIER|BnaA07G0055400ZS|BnaA07G0055400ZS|transcript|BnaA07T0055400ZS|protein_coding||c.-658_-657insT|||||657|,AT|intergenic_region|MOD…	GT:AD:DP:GQ:PL	./.:0,0:0:.:0,0,0	1/1:0,10:10:30:311,30,0	1/1:0,4:4:12:123,12,0	./.:0,0:0:.:0,0,0
scaffoldA07	10320765	G	A	1902.96	PASS	AC=5;AF=0.625;AN=8;BaseQRankSum=-5.720e-01;ClippingRankSum=0.00;DP=78;ExcessHet=1.0474;FS=4.808;MLEAC=5;MLEAF=0.625;MQ=34.53;MQRankSum=-9.880e-01;QD=27.19;ReadPosRankSum=-2.990e-01;SOR=0.242;ANN=A|upstream_gene_variant|MODIFIER|BnaA07G0055300ZS|BnaA07G0055300ZS|transcript|BnaA07T0055300ZS|protein_coding||c.-837C>T|||||837|,A|upstream_gene_variant|MODIFIER|BnaA07G0055400ZS|BnaA07G0055400ZS|transcr…	GT:AD:DP:GQ:PL	1/1:0,17:17:51:624,51,0	0/0:8,0:8:24:0,24,337	0/1:10,17:27:99:459,0,343	1/1:1,25:26:32:860,32,0
scaffoldA07	10321019	G	A	1471.94	FilterFS	AC=5;AF=0.625;AN=8;BaseQRankSum=-1.193e+00;ClippingRankSum=0.00;DP=60;ExcessHet=1.0474;FS=25.424;MLEAC=5;MLEAF=0.625;MQ=30.05;MQRankSum=-1.627e+00;QD=30.67;ReadPosRankSum=0.569;SOR=4.599;ANN=A|missense_variant|MODERATE|BnaA07G0055400ZS|BnaA07G0055400ZS|transcript|BnaA07T0055400ZS|protein_coding|1/1|c.190G>A|p.Val64Ile|190/1599|190/1599|64/532||,A|upstream_gene_variant|MODIFIER|BnaA07G0055300ZS|Bn…	GT:AD:DP:GQ:PGT:PID:PL	1/1:0,7:7:24:1|1:10321019_G_A:333,24,0	0/0:11,0:11:27:.:.:0,27,405	0/1:13,12:25:99:0|1:10321019_G_A:441,0,730	1/1:0,16:16:51:1|1:10321019_G_A:738,51,0
