# Supplementary material for: Molecular Analysis Uncovers the Mechanism of Fertility Restoration in Temperature-Sensitive Polima Cytoplasmic Male-Sterile Brassica napus
Source: Int J Mol Sci. 2021 Nov 18;22(22):12450. doi: 10.3390/ijms222212450 (PMC8617660; doi:10.3390/ijms222212450)
Supplement: Supplementary file 1 [file ijms-22-12450-s001.zip › sup-tableS9 Primers used in this study.xlsx]

## Sheet: Sheet1
Table S9. Primers used in this study.
Gene/Transcript name	Left primer name	Left primer sequence(5'→3')	Right primer name	Right primer sequence(5'→3')
for gene expression validation
BnaA03G0238900ZS	ge1-qRTF	GCTCAACACTTACGGATTCAG	ge1-qRTR	GATTCACAGTCTGCAAACCCA
BnaA05G0407100ZS	ge2-qRTF	CCGATTAGCTGAGTTTGAGATCC	ge2-qRTR	GGCTTCTCAACAAGAATCCGA
BnaA07G0027800ZS	ge3-qRTF	CTGTCATTCTCGGGTTCTG	ge3-qRTR	GATACTCTTCTCCACCATTCGT
BnaA07G0034100ZS	ge4-qRTF	ACACTCTTCTCATCGGTCTG	ge4-qRTR	CTAACCATCCTCTCAATCATTCC
BnaC01G0120900ZS	ge5-qRTF	TACGAGATGGTTGATGATTCCT	ge5-qRTR	AAACCGTATGTGTTAAGCTGAC
BnaC02G0218100ZS	ge6-qRTF	TGCCCAAATACTTCAAACACAG	ge6-qRTR	ATCCTTTCGACCTCTTACAAACC
BnaC08G0333800ZS	ge7-qRTF	CTCTGAATCAATGGCCATCCC	ge7-qRTR	AGAATCAGAAAGCTCCACTGTC
BnaC09G0025500ZS	ge8-qRTF	GGCTACTTCAGCTATCCAACAC	ge8-qRTR	CTGGTCCATACCAGATGCTC
for novel transcript validation
B596-L_1-10k_transcript_47272	N-L1-RT-F	CATCGTCTAGTGGTTCAGGAC	N-L1-RT-R	CCGAAACCATTTTGATCCCCTTG
B596-L_1-10k_transcript_26986	N-L2-RT-F	GGAGTTTGGGGATTTTTGAGACCT	N-L2-RT-R	CCACTAGCAACAGAGATAAGAGT
B596-L_1-10k_transcript_5689	N-L3-RT-F	GATAATCGAATTAAAGAACGTAGTCG	N-L3-RT-R	GAAACAGTAAATTGACCCATGCGTA
B596-H_1-10k_transcript_52699	N-H1-RT-F	GATCGAAAAAAGGGGGAATAACATCC	N-H1-RT-R	AATATACAAGGAATCCCTCGTGGGT
B596-H_1-10k_transcript_68608	N-H2-RT-F	TCTTAGGTGTCAAAGTGTGGAT	N-H2-RT-R	ACTTCTGTAGGTTTCCCGGTAAT
for fusion transcript validation
596L-PBfusion.33	596L-F.33-L	AGCCGGTTAGAACCCATCTAAACCAG	596L-F.33-R	GAATGGAATATTTACGGAATCCCCATG
596L-PBfusion.123	596L-F.123-L	ACCATAGGTTCATCTTGACAAAACTTC	596L-F.123-R	GAGTAAAGGTTCAGAAGATCTTCTCC
596L-PBfusion.131	596L-F.131-L	CTATTCTAACTCCCACAGAAATGGCGA	596L-F.131-R	ACCACTGTTAACTTGACAGTAGCAAGG
596H-PBfusion.15	596H-F.15-L	GCTTCAAGAGCTTCACAGTACCA	596H-F.15-R	GTAAGGGGTTATCAGTTCGAG
596H-PBfusion.65	596H-F.65-L	GAGTTCTCTCTCGCTCAGTTTTCACAG	596H-F.65-R	GGTCTAAAAACTCTAGATGAGTAAAAGC
596H-PBfusion.172	596H-F.172-L	GCGTTTAAGTAAGACTAGTTCAACCT	596H-F.172-R	GTATATCAATCATTGCATAAGTGTTCTC
for lncRNA validation
B596-H_1-10k_transcript_61575	Lnc-H1-RT-F	GCCAAGAGTACCTATATATACTTTTGTTTC	Lnc-H1-RT-R	GGAATATCTCGGGATTTAATCCCATAGAGAT
B596-H_1-10k_transcript_67380	Lnc-H2-RT-F	GATCACCCGCTGAGTTTAAG	Lnc-H2-RT-R	CATCTTTACCTCGCGGTACTTG
B596-H_1-10k_transcript_37166	Lnc-H3-RT-F	ATATGGGACACACGATAGAAC	Lnc-H3-RT-R	AGAATACAGAGATAACGAGAAGCA
B596-L_1-10k_transcript_54476	Lnc-L1-RT-F	GAGGGGAAAGGTTCCATGTGAAC	Lnc-L1-RT-R	CCCGAAGTTACGGATCCATTTTGCCG
B596-L_1-10k_transcript_31636	Lnc-L2-RT-F	GATCACAAAGCAAAATACGAAAG	Lnc-L2-RT-R	GCTGGCGATTTTTATTCAAACGAAAC
B596-L_1-10k_transcript_33959	Lnc-L3-RT-F	GGATGCTAACGCAATGTGATTTCTGC	Lnc-L3-RT-R	CGAATCTTAGCGACAAAGGGCTG
B596-L_1-10k_transcript_29911	Lnc-L4-RT-F	TTGGCTAGGGTTTTGCTACTTA	Lnc-L4-RT-R	GCTGCCTCATTTAACTTACT
for differential splicing events validation
BnaC04G0105800ZS	DAS-1-F	GCCAAACTCACATAGCAATCAG	DAS-1-R	TCATCTGTATTTCCTGCCTTTCCA
BnaA02G0229000ZS	DAS-2-F	GTAATCCATCTTCTCCTCCTG	DAS-2-R	CCCTCTCAAATCTCACACTC
BnaC01G0493400ZS	DAS-3-F	AGTTCCACCACCTCTTATGTC	DAS-3-R	GAAATTCTTGACGACCTCCC
BnaC06G0273100ZS	DAS-4-F	AAGCATATTCTCGTCCCACAC	DAS-4-R	CTTCCTCCACCATCACAAACAC
BnaC07G0038000ZS	DAS-5-F	TGGATTCAAGGGAGGAGATGG	DAS-5-R	GGGAGTAGATTCACAAACGAC
BnaA10G0131400ZS	DAS-6-F	TCCTACTATCATCTCATCCATCCA	DAS-6-R	GAACCTCCCTTCTTGACCCT
for orf224/atp6 transcript validation (cRT-PCR)
orf224/atp6	cRT-PCRF	TCGCTTGGACTATGCTATGT	cRT-PCRR2	AGGAATCAATGGGACAATCT
